# Supplementary material for: ICOA: An Improved Coati Optimization Algorithm with Multi-Strategy Enhancement for Global Optimization and Engineering Design Problems
Source: Biomimetics (Basel). 2026 Apr 7;11(4):254. doi: 10.3390/biomimetics11040254 (PMC13113930; doi:10.3390/biomimetics11040254)
Supplement: Supplementary file 1 [file biomimetics-11-00254-s001.zip › ablation-study/benchmark-functions/Get_cec2017_details.m]

%%

function [lb,ub,dim,fobj] = Get_cec2017_details(F,dim)


switch F
    case 1
%         dim=10;
        lb=-100*ones(1,dim);
        ub=100*ones(1,dim);
        fobj = @(x) cec17_func(x',1); 
        
    case 2
%         dim=10;
        lb=-100*ones(1,dim);
        ub=100*ones(1,dim);
        fobj = @(x) cec17_func(x',2); 
        
    case 3
%         dim=10;
        lb=-100*ones(1,dim);
        ub=100*ones(1,dim);
        fobj = @(x) cec17_func(x',3); 
        
        
    case 4
%         dim=10;
        
        lb=-100*ones(1,dim);
        ub=100*ones(1,dim);
        fobj = @(x) cec17_func(x',4); 
        
    case 5
%         dim=10;
        
        lb=-100*ones(1,dim);
        ub=100*ones(1,dim);
        fobj = @(x) cec17_func(x',5); 
        
        
    case 6
%         dim=10;
        
        lb=-100*ones(1,dim);
        ub=100*ones(1,dim);
        fobj = @(x) cec17_func(x',6); 
        
    case 7
%         dim=10;
        
        lb=-100*ones(1,dim);
        ub=100*ones(1,dim);
        fobj = @(x) cec17_func(x',7); 
        
    case 8
%         dim=10;
        
        lb=-100*ones(1,dim);
        ub=100*ones(1,dim);
        fobj = @(x) cec17_func(x',8); 
        
    case 9
%         dim=10;
        
        lb=-100*ones(1,dim);
        ub=100*ones(1,dim);
        fobj = @(x) cec17_func(x',9); 
        
    case 10
%         dim=10;
        
        lb=-100*ones(1,dim);
        ub=100*ones(1,dim);
        fobj = @(x) cec17_func(x',10); 
        
    case 11
%         dim=10;
        lb=-100*ones(1,dim);
        ub=100*ones(1,dim);
        fobj = @(x) cec17_func(x',11); 
        
    case 12
%         dim=10;
        
        lb=-100*ones(1,dim);
        ub=100*ones(1,dim);
        fobj = @(x) cec17_func(x',12); 
        
    case 13
%         dim=10;
        
        lb=-100*ones(1,dim);
        ub=100*ones(1,dim);
        fobj = @(x) cec17_func(x',13); 
        
    case 14
%         dim=10;
        
        lb=-100*ones(1,dim);
        ub=100*ones(1,dim);
        fobj = @(x) cec17_func(x',14); 
        
    case 15
%         dim=10;
        
        lb=-100*ones(1,dim);
        ub=100*ones(1,dim);
        fobj = @(x) cec17_func(x',15); 
        
    case 16
%         dim=10;
        
        lb=-100*ones(1,dim);
        ub=100*ones(1,dim);
        fobj = @(x) cec17_func(x',16); 
        
    case 17
%         dim=10;
        
        lb=-100*ones(1,dim);
        ub=100*ones(1,dim);
        fobj = @(x) cec17_func(x',17); 
        
    case 18
%         dim=10;
        
        lb=-100*ones(1,dim);
        ub=100*ones(1,dim);
        fobj = @(x) cec17_func(x',18); 
        
    case 19
%         dim=10;
        
        lb=-100*ones(1,dim);
        ub=100*ones(1,dim);
        fobj = @(x) cec17_func(x',19); 
        
        
    case 20
%         dim=10;
        
        lb=-100*ones(1,dim);
        ub=100*ones(1,dim);
        fobj = @(x) cec17_func(x',20); 
        
        
    case 21
%         dim=10;
        
        lb=-100*ones(1,dim);
        ub=100*ones(1,dim);
        fobj = @(x) cec17_func(x',21); 
        
    case 22
%         dim=10;
        
        lb=-100*ones(1,dim);
        ub=100*ones(1,dim);
        fobj = @(x) cec17_func(x',22); 
        
    case 23
%         dim=10;
        
        lb=-100*ones(1,dim);
        ub=100*ones(1,dim);
        fobj = @(x) cec17_func(x',23); 
        
    case 24
%         dim=10;
        lb=-100*ones(1,dim);
        ub=100*ones(1,dim);
        fobj = @(x) cec17_func(x',24); 
        
    case 25
%         dim=10;
        
        lb=-100*ones(1,dim);
        ub=100*ones(1,dim);
        fobj = @(x) cec17_func(x',25); 
    case 26
%         dim=10;
        
        lb=-100*ones(1,dim);
        ub=100*ones(1,dim);
        fobj = @(x) cec17_func(x',26); 
    case 27
%         dim=10;
        
        lb=-100*ones(1,dim);
        ub=100*ones(1,dim);
        fobj = @(x) cec17_func(x',27); 
    case 28
%         dim=10;
        
        lb=-100*ones(1,dim);
        ub=100*ones(1,dim);
        fobj = @(x) cec17_func(x',28); 
    case 29
%         dim=10;
        
        lb=-100*ones(1,dim);
        ub=100*ones(1,dim);
        fobj = @(x) cec17_func(x',29); 
    case 30
%         dim=10;
        
        lb=-100*ones(1,dim);
        ub=100*ones(1,dim);
        fobj = @(x) cec17_func(x',30); 
        
end

end
