# Supplementary material for: ICOA: An Improved Coati Optimization Algorithm with Multi-Strategy Enhancement for Global Optimization and Engineering Design Problems
Source: Biomimetics (Basel). 2026 Apr 7;11(4):254. doi: 10.3390/biomimetics11040254 (PMC13113930; doi:10.3390/biomimetics11040254)
Supplement: Supplementary file 1 [file biomimetics-11-00254-s001.zip › ablation-study/benchmark-functions/Get_cec2020_details.m]

function [lb,ub,dim,fobj] = Get_cec2020_details(F,dim)

switch F
    case 1

        lb=-100*ones(1,dim);
        ub=100*ones(1,dim);
        fobj = @(x) cec20_func(x',1); 
        
    case 2

        lb=-100*ones(1,dim);
        ub=100*ones(1,dim);
        fobj = @(x) cec20_func(x',2); 
        
    case 3

        lb=-100*ones(1,dim);
        ub=100*ones(1,dim);
        fobj = @(x) cec20_func(x',3); 
        
        
    case 4
        
        lb=-100*ones(1,dim);
        ub=100*ones(1,dim);
        fobj = @(x) cec20_func(x',4); 
        
    case 5
       
        lb=-100*ones(1,dim);
        ub=100*ones(1,dim);
        fobj = @(x) cec20_func(x',5); 
        
        
    case 6
        
        lb=-100*ones(1,dim);
        ub=100*ones(1,dim);
        fobj = @(x) cec20_func(x',6); 
        
    case 7
        
        lb=-100*ones(1,dim);
        ub=100*ones(1,dim);
        fobj = @(x) cec20_func(x',7); 
        
    case 8
        
        lb=-100*ones(1,dim);
        ub=100*ones(1,dim);
        fobj = @(x) cec20_func(x',8); 
        
    case 9
        
        lb=-100*ones(1,dim);
        ub=100*ones(1,dim);
        fobj = @(x) cec20_func(x',9); 
        
    case 10
        
        lb=-100*ones(1,dim);
        ub=100*ones(1,dim);
        fobj = @(x) cec20_func(x',10); 

end

end
