# Supplementary material for: ICOA: An Improved Coati Optimization Algorithm with Multi-Strategy Enhancement for Global Optimization and Engineering Design Problems
Source: Biomimetics (Basel). 2026 Apr 7;11(4):254. doi: 10.3390/biomimetics11040254 (PMC13113930; doi:10.3390/biomimetics11040254)
Supplement: Supplementary file 1 [file biomimetics-11-00254-s001.zip › ablation-study/input_data17/M_10_D10.txt]

  -9.3903185991526439e-01   0.0000000000000000e+00   3.4328805313312716e-01   0.0000000000000000e+00   0.0000000000000000e+00   1.9299705701048608e-02   0.0000000000000000e+00   0.0000000000000000e+00   0.0000000000000000e+00   0.0000000000000000e+00
   0.0000000000000000e+00   3.6683412344316024e-01   0.0000000000000000e+00   0.0000000000000000e+00  -4.9044966396907377e-02   0.0000000000000000e+00   1.8820598094519223e+00   0.0000000000000000e+00   0.0000000000000000e+00   0.0000000000000000e+00
   2.9705687040975826e-01   0.0000000000000000e+00   8.3827586827213207e-01   0.0000000000000000e+00   0.0000000000000000e+00  -4.5722071739473968e-01   0.0000000000000000e+00   0.0000000000000000e+00   0.0000000000000000e+00   0.0000000000000000e+00
   0.0000000000000000e+00   0.0000000000000000e+00   0.0000000000000000e+00  -4.8444564596098805e-02   0.0000000000000000e+00   0.0000000000000000e+00   0.0000000000000000e+00   8.3077094594708034e-01  -2.7292643473283773e-01   4.8268407965802052e-01
   0.0000000000000000e+00   8.0944366696933034e-01   0.0000000000000000e+00   0.0000000000000000e+00   6.6694332640637377e-01   0.0000000000000000e+00  -6.1352385334437343e-01   0.0000000000000000e+00   0.0000000000000000e+00   0.0000000000000000e+00
   1.7313688748051456e-01   0.0000000000000000e+00   4.2361171047159191e-01   0.0000000000000000e+00   0.0000000000000000e+00   8.8914382241845091e-01   0.0000000000000000e+00   0.0000000000000000e+00   0.0000000000000000e+00   0.0000000000000000e+00
   0.0000000000000000e+00  -4.6243282296992344e-01   0.0000000000000000e+00   0.0000000000000000e+00   1.2161252211680651e+00   0.0000000000000000e+00   2.4062730022205628e-01   0.0000000000000000e+00   0.0000000000000000e+00   0.0000000000000000e+00
   0.0000000000000000e+00   0.0000000000000000e+00   0.0000000000000000e+00  -4.0838066709578863e-01   0.0000000000000000e+00   0.0000000000000000e+00   0.0000000000000000e+00   3.8071061912563342e-01  -1.9485181298295196e-01  -8.0642261017696659e-01
   0.0000000000000000e+00   0.0000000000000000e+00   0.0000000000000000e+00   8.7857918119943024e-01   0.0000000000000000e+00   0.0000000000000000e+00   0.0000000000000000e+00   2.9877713491259772e-01   1.5140373504139013e-01  -3.4045228010967288e-01
   0.0000000000000000e+00   0.0000000000000000e+00   0.0000000000000000e+00  -2.4285175985862703e-01   0.0000000000000000e+00   0.0000000000000000e+00   0.0000000000000000e+00   2.7497505979377468e-01   9.2984990252018362e-01   2.8122908956623116e-02
