# Supplementary material for: ICOA: An Improved Coati Optimization Algorithm with Multi-Strategy Enhancement for Global Optimization and Engineering Design Problems
Source: Biomimetics (Basel). 2026 Apr 7;11(4):254. doi: 10.3390/biomimetics11040254 (PMC13113930; doi:10.3390/biomimetics11040254)
Supplement: Supplementary file 1 [file biomimetics-11-00254-s001.zip › ablation-study/input_data17/M_11_D10.txt]

  -5.8133130534526367e-01   0.0000000000000000e+00  -3.1161774129152126e-01   1.0601989855893517e+00   0.0000000000000000e+00  -7.3676453971944456e-01   0.0000000000000000e+00   0.0000000000000000e+00   0.0000000000000000e+00   0.0000000000000000e+00
   0.0000000000000000e+00   1.3040874989052025e+00   0.0000000000000000e+00   0.0000000000000000e+00   0.0000000000000000e+00   0.0000000000000000e+00   0.0000000000000000e+00  -3.5243392865988515e-02  -7.9099537942727838e-02  -1.3412963067275634e+00
   9.0537091224028532e-01   0.0000000000000000e+00  -2.1733451185488714e-01  -6.0717286463289777e-01   0.0000000000000000e+00  -5.0463910234993004e-01   0.0000000000000000e+00   0.0000000000000000e+00   0.0000000000000000e+00   0.0000000000000000e+00
  -2.3364939149222670e-02   0.0000000000000000e+00   1.2711445538212920e+00   3.9931498536881588e-01   0.0000000000000000e+00  -5.6658483751354316e-01   0.0000000000000000e+00   0.0000000000000000e+00   0.0000000000000000e+00   0.0000000000000000e+00
   0.0000000000000000e+00   0.0000000000000000e+00   0.0000000000000000e+00   0.0000000000000000e+00   1.9389094211753917e+00   0.0000000000000000e+00  -3.0016240602678523e-01   0.0000000000000000e+00   0.0000000000000000e+00   0.0000000000000000e+00
  -7.4178996046218326e-01   0.0000000000000000e+00  -1.8501970272408769e-01  -1.4735979799949035e+00   0.0000000000000000e+00  -3.7343435102351608e-01   0.0000000000000000e+00   0.0000000000000000e+00   0.0000000000000000e+00   0.0000000000000000e+00
   0.0000000000000000e+00   0.0000000000000000e+00   0.0000000000000000e+00   0.0000000000000000e+00   1.7392859910777086e-01   0.0000000000000000e+00  -1.0584335732099248e+00   0.0000000000000000e+00   0.0000000000000000e+00   0.0000000000000000e+00
   0.0000000000000000e+00   3.5654083101967898e-01   0.0000000000000000e+00   0.0000000000000000e+00   0.0000000000000000e+00   0.0000000000000000e+00   0.0000000000000000e+00  -8.2112138958211789e-01  -1.1895571395493763e+00   2.6306936187202568e-01
   0.0000000000000000e+00  -9.9670089274462681e-01   0.0000000000000000e+00   0.0000000000000000e+00   0.0000000000000000e+00   0.0000000000000000e+00   0.0000000000000000e+00  -1.0016191723952035e+00   6.2463525086091753e-01  -8.6647118893057518e-01
   0.0000000000000000e+00   8.1735355068418158e-01   0.0000000000000000e+00   0.0000000000000000e+00   0.0000000000000000e+00   0.0000000000000000e+00   0.0000000000000000e+00   7.4241312239107529e-02   1.4194406760017289e+00   4.9994166381198757e-01
