# Supplementary material for: ICOA: An Improved Coati Optimization Algorithm with Multi-Strategy Enhancement for Global Optimization and Engineering Design Problems
Source: Biomimetics (Basel). 2026 Apr 7;11(4):254. doi: 10.3390/biomimetics11040254 (PMC13113930; doi:10.3390/biomimetics11040254)
Supplement: Supplementary file 1 [file biomimetics-11-00254-s001.zip › ablation-study/input_data17/M_11_D100.txt]

  -1.2392805285708744e-01   0.0000000000000000e+00   0.0000000000000000e+00  -3.8305412937222250e-01  -4.5025079965030523e-01   0.0000000000000000e+00   0.0000000000000000e+00   0.0000000000000000e+00   0.0000000000000000e+00   0.0000000000000000e+00  -7.0343640619743220e-01   0.0000000000000000e+00   0.0000000000000000e+00  -1.0955634810000323e-01   0.0000000000000000e+00   0.0000000000000000e+00   0.0000000000000000e+00   0.0000000000000000e+00   4.8631175540652126e-02   0.0000000000000000e+00   0.0000000000000000e+00   0.0000000000000000e+00   0.0000000000000000e+00   0.0000000000000000e+00   0.0000000000000000e+00   0.0000000000000000e+00   0.0000000000000000e+00  -4.2765534140549277e-01   0.0000000000000000e+00   0.0000000000000000e+00   0.0000000000000000e+00   0.0000000000000000e+00   0.0000000000000000e+00   0.0000000000000000e+00   0.0000000000000000e+00   0.0000000000000000e+00  -5.2900221461052555e-02  -6.2625390193902686e-01   0.0000000000000000e+00   0.0000000000000000e+00   0.0000000000000000e+00   0.0000000000000000e+00   0.0000000000000000e+00   0.0000000000000000e+00   0.0000000000000000e+00   1.9323532647177258e-01   0.0000000000000000e+00   0.0000000000000000e+00   0.0000000000000000e+00   0.0000000000000000e+00   0.0000000000000000e+00   0.0000000000000000e+00   0.0000000000000000e+00   0.0000000000000000e+00   0.0000000000000000e+00   0.0000000000000000e+00   0.0000000000000000e+00   4.8587634685635966e-01   0.0000000000000000e+00   5.6150089375111567e-02   0.0000000000000000e+00   6.5911619693408446e-02   0.0000000000000000e+00  -6.2454592973333822e-01   0.0000000000000000e+00   0.0000000000000000e+00   0.0000000000000000e+00  -4.7421389651759766e-02   0.0000000000000000e+00   0.0000000000000000e+00   0.0000000000000000e+00   0.0000000000000000e+00   0.0000000000000000e+00   0.0000000000000000e+00  -1.7303366077313442e-01   0.0000000000000000e+00   0.0000000000000000e+00   0.0000000000000000e+00   4.2459465476448210e-01   4.4554949626894019e-02   0.0000000000000000e+00   0.0000000000000000e+00   0.0000000000000000e+00   0.0000000000000000e+00   0.0000000000000000e+00   0.0000000000000000e+00   0.0000000000000000e+00   0.0000000000000000e+00   1.7046468320547653e-01   0.0000000000000000e+00   0.0000000000000000e+00   0.0000000000000000e+00   0.0000000000000000e+00   0.0000000000000000e+00   0.0000000000000000e+00   0.0000000000000000e+00   0.0000000000000000e+00   0.0000000000000000e+00   0.0000000000000000e+00  -2.0368499818417291e-01
   0.0000000000000000e+00  -5.2256407362276514e-01  -2.4779844754093619e-01   0.0000000000000000e+00   0.0000000000000000e+00   1.1543270908608122e-01   0.0000000000000000e+00   0.0000000000000000e+00  -2.5942952188438456e-01   1.7565234891992354e-01   0.0000000000000000e+00   5.6689564950053373e-01   0.0000000000000000e+00   0.0000000000000000e+00   0.0000000000000000e+00   0.0000000000000000e+00  -2.7209289634206868e-01   0.0000000000000000e+00   0.0000000000000000e+00   0.0000000000000000e+00   1.7611257073196884e-01   1.2503794729612622e-01   0.0000000000000000e+00  -1.7678589066086411e-01   0.0000000000000000e+00  -2.7115820645290828e-01   0.0000000000000000e+00   0.0000000000000000e+00   7.4456974703926232e-02   0.0000000000000000e+00   0.0000000000000000e+00   0.0000000000000000e+00   0.0000000000000000e+00   0.0000000000000000e+00  -3.1187558499696943e-01  -1.8810667084983346e-01   0.0000000000000000e+00   0.0000000000000000e+00   0.0000000000000000e+00   0.0000000000000000e+00   0.0000000000000000e+00   0.0000000000000000e+00   0.0000000000000000e+00   0.0000000000000000e+00   4.8600749851558139e-01   0.0000000000000000e+00  -3.5858542400594384e-02   1.6089052348333566e-02   0.0000000000000000e+00  -1.1796880876152271e-01  -1.0021631971401490e-02   0.0000000000000000e+00  -2.0996923978654078e-01   5.4630521407134602e-01  -1.8241480843971269e-01   0.0000000000000000e+00  -4.6428143326142042e-02   0.0000000000000000e+00   0.0000000000000000e+00   0.0000000000000000e+00   0.0000000000000000e+00   0.0000000000000000e+00   0.0000000000000000e+00   0.0000000000000000e+00   0.0000000000000000e+00   1.2089779225959389e-02  -2.8313400910512060e-01   0.0000000000000000e+00   0.0000000000000000e+00  -3.1779456068744538e-01  -1.8654369936251564e-01  -2.0458769273665803e-01   0.0000000000000000e+00   5.6244978951100821e-01   0.0000000000000000e+00   0.0000000000000000e+00  -2.2513687159051374e-01   0.0000000000000000e+00   0.0000000000000000e+00   0.0000000000000000e+00   0.0000000000000000e+00  -2.5219549898096516e-01  -3.7832694313069787e-01   0.0000000000000000e+00  -9.9880536137732484e-02  -1.7026873638523787e-01   0.0000000000000000e+00   0.0000000000000000e+00   0.0000000000000000e+00   6.8962993524068344e-03  -1.3201759703990590e-01   0.0000000000000000e+00   0.0000000000000000e+00  -3.5873466482942151e-02  -1.1751953555609035e-01   0.0000000000000000e+00   9.7051684286886777e-02   0.0000000000000000e+00   4.0032270662084708e-02   0.0000000000000000e+00
   0.0000000000000000e+00   3.5268102041281163e-01  -1.7470853500138683e-01   0.0000000000000000e+00   0.0000000000000000e+00  -5.9780883049611912e-02   0.0000000000000000e+00   0.0000000000000000e+00   3.8163639111025238e-01   2.5445892559882299e-01   0.0000000000000000e+00  -7.1487778387633275e-02   0.0000000000000000e+00   0.0000000000000000e+00   0.0000000000000000e+00   0.0000000000000000e+00   1.4426216899981203e-01   0.0000000000000000e+00   0.0000000000000000e+00   0.0000000000000000e+00  -1.0944288057529264e-01   2.5222352241553470e-01   0.0000000000000000e+00  -8.2055747932459344e-02   0.0000000000000000e+00   3.7004109681710473e-02   0.0000000000000000e+00   0.0000000000000000e+00  -7.9636607850768412e-03   0.0000000000000000e+00   0.0000000000000000e+00   0.0000000000000000e+00   0.0000000000000000e+00   0.0000000000000000e+00  -1.4376389234391038e-01  -4.7890446193742255e-02   0.0000000000000000e+00   0.0000000000000000e+00   0.0000000000000000e+00   0.0000000000000000e+00   0.0000000000000000e+00   0.0000000000000000e+00   0.0000000000000000e+00   0.0000000000000000e+00   1.4895488576079349e-01   0.0000000000000000e+00  -7.4605830348708449e-02  -2.4421230631689378e-01   0.0000000000000000e+00   1.3366900254528233e-01   5.6116257375949519e-01   0.0000000000000000e+00  -5.5917081738003305e-02   6.9048448539133833e-02   4.3060873346951645e-01   0.0000000000000000e+00  -2.6016454587074778e-01   0.0000000000000000e+00   0.0000000000000000e+00   0.0000000000000000e+00   0.0000000000000000e+00   0.0000000000000000e+00   0.0000000000000000e+00   0.0000000000000000e+00   0.0000000000000000e+00  -4.7735862514814126e-02   5.8623565006545510e-02   0.0000000000000000e+00   0.0000000000000000e+00  -3.2642232524814178e-03  -5.2971044068802708e-01  -3.4375373185838182e-01   0.0000000000000000e+00  -4.4032737068598926e-01   0.0000000000000000e+00   0.0000000000000000e+00   1.4448275331369861e-01   0.0000000000000000e+00   0.0000000000000000e+00   0.0000000000000000e+00   0.0000000000000000e+00  -5.0496962857286248e-02  -4.4208093373152774e-01   0.0000000000000000e+00  -9.6739906325036706e-02  -3.2787228043763376e-03   0.0000000000000000e+00   0.0000000000000000e+00   0.0000000000000000e+00  -2.8488972662142557e-02  -2.6162013571587511e-01   0.0000000000000000e+00   0.0000000000000000e+00   1.5489322142368020e-01   1.1194840108165344e-01   0.0000000000000000e+00   1.7611697593912440e-01   0.0000000000000000e+00  -4.3760168870281578e-02   0.0000000000000000e+00
  -2.7932042187674860e-01   0.0000000000000000e+00   0.0000000000000000e+00   2.0861315483947079e-01   3.1458845298077293e-01   0.0000000000000000e+00   0.0000000000000000e+00   0.0000000000000000e+00   0.0000000000000000e+00   0.0000000000000000e+00  -6.6177062948994259e-01   0.0000000000000000e+00   0.0000000000000000e+00  -1.7107799872614915e-01   0.0000000000000000e+00   0.0000000000000000e+00   0.0000000000000000e+00   0.0000000000000000e+00  -5.2491624024475136e-01   0.0000000000000000e+00   0.0000000000000000e+00   0.0000000000000000e+00   0.0000000000000000e+00   0.0000000000000000e+00   0.0000000000000000e+00   0.0000000000000000e+00   0.0000000000000000e+00  -1.5921982700067477e-01   0.0000000000000000e+00   0.0000000000000000e+00   0.0000000000000000e+00   0.0000000000000000e+00   0.0000000000000000e+00   0.0000000000000000e+00   0.0000000000000000e+00   0.0000000000000000e+00  -1.7344353601128576e-01  -3.7351281140553694e-01   0.0000000000000000e+00   0.0000000000000000e+00   0.0000000000000000e+00   0.0000000000000000e+00   0.0000000000000000e+00   0.0000000000000000e+00   0.0000000000000000e+00  -2.5656364634324419e-01   0.0000000000000000e+00   0.0000000000000000e+00   0.0000000000000000e+00   0.0000000000000000e+00   0.0000000000000000e+00   0.0000000000000000e+00   0.0000000000000000e+00   0.0000000000000000e+00   0.0000000000000000e+00   0.0000000000000000e+00   0.0000000000000000e+00  -2.9936894998843194e-01   0.0000000000000000e+00   6.2876676018262501e-01   0.0000000000000000e+00  -1.5600962775495336e-01   0.0000000000000000e+00   2.3860993767998345e-01   0.0000000000000000e+00   0.0000000000000000e+00   0.0000000000000000e+00  -3.6751607575691231e-01   0.0000000000000000e+00   0.0000000000000000e+00   0.0000000000000000e+00   0.0000000000000000e+00   0.0000000000000000e+00   0.0000000000000000e+00   3.2282957957810926e-01   0.0000000000000000e+00   0.0000000000000000e+00   0.0000000000000000e+00   1.4575116313911685e-01  -1.6715503415894392e-01   0.0000000000000000e+00   0.0000000000000000e+00   0.0000000000000000e+00   0.0000000000000000e+00   0.0000000000000000e+00   0.0000000000000000e+00   0.0000000000000000e+00   0.0000000000000000e+00  -3.4706461680057027e-01   0.0000000000000000e+00   0.0000000000000000e+00   0.0000000000000000e+00   0.0000000000000000e+00   0.0000000000000000e+00   0.0000000000000000e+00   0.0000000000000000e+00   0.0000000000000000e+00   0.0000000000000000e+00   0.0000000000000000e+00  -6.3984503429027861e-01
   3.8175367217422357e-01   0.0000000000000000e+00   0.0000000000000000e+00   2.3843288343982216e-01   1.5140605628980269e-01   0.0000000000000000e+00   0.0000000000000000e+00   0.0000000000000000e+00   0.0000000000000000e+00   0.0000000000000000e+00   2.7740926926389098e-01   0.0000000000000000e+00   0.0000000000000000e+00  -2.8044432353031390e-01   0.0000000000000000e+00   0.0000000000000000e+00   0.0000000000000000e+00   0.0000000000000000e+00   2.5356996942777643e-01   0.0000000000000000e+00   0.0000000000000000e+00   0.0000000000000000e+00   0.0000000000000000e+00   0.0000000000000000e+00   0.0000000000000000e+00   0.0000000000000000e+00   0.0000000000000000e+00   1.8347783639038545e-01   0.0000000000000000e+00   0.0000000000000000e+00   0.0000000000000000e+00   0.0000000000000000e+00   0.0000000000000000e+00   0.0000000000000000e+00   0.0000000000000000e+00   0.0000000000000000e+00   1.2770388284329162e-01  -4.8703041601377478e-02   0.0000000000000000e+00   0.0000000000000000e+00   0.0000000000000000e+00   0.0000000000000000e+00   0.0000000000000000e+00   0.0000000000000000e+00   0.0000000000000000e+00  -5.3207193013476532e-02   0.0000000000000000e+00   0.0000000000000000e+00   0.0000000000000000e+00   0.0000000000000000e+00   0.0000000000000000e+00   0.0000000000000000e+00   0.0000000000000000e+00   0.0000000000000000e+00   0.0000000000000000e+00   0.0000000000000000e+00   0.0000000000000000e+00   2.4660235529467178e-01   0.0000000000000000e+00   6.4417788562726352e-01   0.0000000000000000e+00   6.9168528926498218e-02   0.0000000000000000e+00  -1.6279783259323266e-01   0.0000000000000000e+00   0.0000000000000000e+00   0.0000000000000000e+00   3.1615650483107161e-01   0.0000000000000000e+00   0.0000000000000000e+00   0.0000000000000000e+00   0.0000000000000000e+00   0.0000000000000000e+00   0.0000000000000000e+00  -3.8329009010429949e-01   0.0000000000000000e+00   0.0000000000000000e+00   0.0000000000000000e+00  -1.1205617249064924e-01   1.6287428509537089e-01   0.0000000000000000e+00   0.0000000000000000e+00   0.0000000000000000e+00   0.0000000000000000e+00   0.0000000000000000e+00   0.0000000000000000e+00   0.0000000000000000e+00   0.0000000000000000e+00   4.1317588890412510e-02   0.0000000000000000e+00   0.0000000000000000e+00   0.0000000000000000e+00   0.0000000000000000e+00   0.0000000000000000e+00   0.0000000000000000e+00   0.0000000000000000e+00   0.0000000000000000e+00   0.0000000000000000e+00   0.0000000000000000e+00  -5.1105575371545886e-01
   0.0000000000000000e+00  -2.1110379521403366e-01   2.6970902804960761e-01   0.0000000000000000e+00   0.0000000000000000e+00   5.6655525293645725e-01   0.0000000000000000e+00   0.0000000000000000e+00   1.1136408080824312e-01  -4.8682940296915431e-02   0.0000000000000000e+00   3.4035247114508789e-02   0.0000000000000000e+00   0.0000000000000000e+00   0.0000000000000000e+00   0.0000000000000000e+00   1.0000255570742932e-01   0.0000000000000000e+00   0.0000000000000000e+00   0.0000000000000000e+00   1.6676315651325818e-01   9.0703734669504210e-02   0.0000000000000000e+00   1.4758038024212766e-01   0.0000000000000000e+00   1.6799678839976293e-01   0.0000000000000000e+00   0.0000000000000000e+00   3.6288068250063310e-02   0.0000000000000000e+00   0.0000000000000000e+00   0.0000000000000000e+00   0.0000000000000000e+00   0.0000000000000000e+00   2.1046880202167903e-01   5.0871693297944098e-01   0.0000000000000000e+00   0.0000000000000000e+00   0.0000000000000000e+00   0.0000000000000000e+00   0.0000000000000000e+00   0.0000000000000000e+00   0.0000000000000000e+00   0.0000000000000000e+00  -3.9851094377766855e-01   0.0000000000000000e+00  -4.6606164000929123e-01   4.4394898775893626e-01   0.0000000000000000e+00   1.6217258463441786e-01   2.0267943330701141e-01   0.0000000000000000e+00  -3.9017590288379554e-02   1.8119466198940001e-01  -3.1821864616452106e-01   0.0000000000000000e+00   1.9762585909229621e-02   0.0000000000000000e+00   0.0000000000000000e+00   0.0000000000000000e+00   0.0000000000000000e+00   0.0000000000000000e+00   0.0000000000000000e+00   0.0000000000000000e+00   0.0000000000000000e+00  -3.9369868324493372e-02   1.5908091897402679e-01   0.0000000000000000e+00   0.0000000000000000e+00   3.7087683643146074e-02  -1.4508312153666936e-01  -7.6950563751454537e-02   0.0000000000000000e+00   4.7141913701205282e-02   0.0000000000000000e+00   0.0000000000000000e+00   3.8663928686166971e-01   0.0000000000000000e+00   0.0000000000000000e+00   0.0000000000000000e+00   0.0000000000000000e+00  -3.2317980728117029e-01  -1.2630664026038962e-01   0.0000000000000000e+00  -9.4674019900123169e-02   5.1930972443652260e-02   0.0000000000000000e+00   0.0000000000000000e+00   0.0000000000000000e+00  -7.9905586808829282e-02  -4.1454935593151082e-03   0.0000000000000000e+00   0.0000000000000000e+00   1.7798056957141312e-01   1.9478837489789003e-01   0.0000000000000000e+00   1.7217120907235975e-01   0.0000000000000000e+00   1.3348395553457157e-01   0.0000000000000000e+00
   0.0000000000000000e+00   0.0000000000000000e+00   0.0000000000000000e+00   0.0000000000000000e+00   0.0000000000000000e+00   0.0000000000000000e+00  -1.7222373182853409e-01  -2.7377601348545916e-05   0.0000000000000000e+00   0.0000000000000000e+00   0.0000000000000000e+00   0.0000000000000000e+00   8.6362116305010173e-02   0.0000000000000000e+00   1.1746006146924115e-01  -1.4018551934149187e-01   0.0000000000000000e+00   6.0013959771324982e-02   0.0000000000000000e+00   3.2707606272555717e-01   0.0000000000000000e+00   0.0000000000000000e+00   2.9881690332904727e-02   0.0000000000000000e+00   3.9222532436173674e-01   0.0000000000000000e+00  -3.7118772724927668e-01   0.0000000000000000e+00   0.0000000000000000e+00  -1.2637934360301767e-01   9.3243455293974487e-02   3.1705259168542788e-01   4.2285097600983212e-01  -2.4525351639024848e-02   0.0000000000000000e+00   0.0000000000000000e+00   0.0000000000000000e+00   0.0000000000000000e+00  -1.5983130344411620e-01   3.9664535414138169e-02   1.1039905347337023e-01   1.2346084538549781e-01  -2.0901071220050091e-01   2.6329848563133867e-01   0.0000000000000000e+00   0.0000000000000000e+00   0.0000000000000000e+00   0.0000000000000000e+00   4.5151308158155219e-02   0.0000000000000000e+00   0.0000000000000000e+00   5.4566249186766051e-02   0.0000000000000000e+00   0.0000000000000000e+00   0.0000000000000000e+00  -1.2178405942952046e-01   0.0000000000000000e+00   0.0000000000000000e+00   1.7120419143566476e-01   0.0000000000000000e+00   1.4522338711843211e-01   0.0000000000000000e+00   1.1615392446526575e-01   0.0000000000000000e+00  -5.1729859557971147e-01   0.0000000000000000e+00   0.0000000000000000e+00   0.0000000000000000e+00  -2.4977373106618322e-01   0.0000000000000000e+00   0.0000000000000000e+00   0.0000000000000000e+00   2.0510530312820874e-01   0.0000000000000000e+00   0.0000000000000000e+00  -3.6011307686227823e-01   0.0000000000000000e+00   1.5241503920815688e-01   0.0000000000000000e+00   0.0000000000000000e+00  -3.0227347870206041e-03   0.0000000000000000e+00   0.0000000000000000e+00  -3.5801792082591222e-01   0.0000000000000000e+00   0.0000000000000000e+00  -3.4175847444695501e-01  -3.6661269835264648e-01   0.0000000000000000e+00   0.0000000000000000e+00   0.0000000000000000e+00   2.0460283840191876e-01   5.9831187546150334e-02   0.0000000000000000e+00   0.0000000000000000e+00   3.4060375313096292e-01   0.0000000000000000e+00   1.2561688154061462e-01   0.0000000000000000e+00   0.0000000000000000e+00
   0.0000000000000000e+00   0.0000000000000000e+00   0.0000000000000000e+00   0.0000000000000000e+00   0.0000000000000000e+00   0.0000000000000000e+00   2.8383730570620208e-01  -1.8111323638074769e-01   0.0000000000000000e+00   0.0000000000000000e+00   0.0000000000000000e+00   0.0000000000000000e+00  -4.9651428804490128e-04   0.0000000000000000e+00   1.4729527837180645e-01  -1.5018583681715159e-01   0.0000000000000000e+00  -2.6077105312705867e-01   0.0000000000000000e+00   7.8131577678005840e-02   0.0000000000000000e+00   0.0000000000000000e+00   2.2122358507498555e-01   0.0000000000000000e+00  -4.1154257274399647e-01   0.0000000000000000e+00   1.4808479241840553e-01   0.0000000000000000e+00   0.0000000000000000e+00  -1.4389573914677583e-02   2.5467026282306082e-01  -1.1879022878410039e-02   3.0709275810242698e-01   2.6649282653141965e-01   0.0000000000000000e+00   0.0000000000000000e+00   0.0000000000000000e+00   0.0000000000000000e+00  -3.5630495257330508e-01   5.2618337544419358e-01  -1.5618683063997793e-01  -4.3659407314682236e-02  -3.5606203845714790e-01   2.3880566226545355e-01   0.0000000000000000e+00   0.0000000000000000e+00   0.0000000000000000e+00   0.0000000000000000e+00  -8.6595849453658877e-03   0.0000000000000000e+00   0.0000000000000000e+00   1.3620825205212300e-01   0.0000000000000000e+00   0.0000000000000000e+00   0.0000000000000000e+00   1.8375419832763279e-01   0.0000000000000000e+00   0.0000000000000000e+00   4.0705924796546868e-02   0.0000000000000000e+00  -3.4308574184200802e-01   0.0000000000000000e+00   3.1111922588251900e-01   0.0000000000000000e+00   2.1731948784658384e-01   0.0000000000000000e+00   0.0000000000000000e+00   0.0000000000000000e+00   2.4983567283870509e-02   0.0000000000000000e+00   0.0000000000000000e+00   0.0000000000000000e+00  -1.8247842122032171e-01   0.0000000000000000e+00   0.0000000000000000e+00   1.3153963772834415e-01   0.0000000000000000e+00   2.1139816925162991e-01   0.0000000000000000e+00   0.0000000000000000e+00  -2.8678209416818357e-01   0.0000000000000000e+00   0.0000000000000000e+00  -1.1727298758302127e-01   0.0000000000000000e+00   0.0000000000000000e+00   7.6911850308935936e-02  -1.8191987077464689e-01   0.0000000000000000e+00   0.0000000000000000e+00   0.0000000000000000e+00  -7.6347223556722521e-02   8.3812361334535596e-02   0.0000000000000000e+00   0.0000000000000000e+00  -1.1159774625012678e-01   0.0000000000000000e+00  -2.0850641784173937e-02   0.0000000000000000e+00   0.0000000000000000e+00
   0.0000000000000000e+00   1.3648390671606561e-01  -5.7166786840567096e-01   0.0000000000000000e+00   0.0000000000000000e+00  -7.2965633442467190e-02   0.0000000000000000e+00   0.0000000000000000e+00  -3.6082803632341337e-01  -4.7649150568442267e-01   0.0000000000000000e+00   3.9525967184929406e-01   0.0000000000000000e+00   0.0000000000000000e+00   0.0000000000000000e+00   0.0000000000000000e+00  -1.3822220375412977e-01   0.0000000000000000e+00   0.0000000000000000e+00   0.0000000000000000e+00   1.7994991458191814e-01   4.0666415479091424e-02   0.0000000000000000e+00   1.2683115680976989e-01   0.0000000000000000e+00  -5.1672852858939955e-01   0.0000000000000000e+00   0.0000000000000000e+00  -7.5350518729679877e-02   0.0000000000000000e+00   0.0000000000000000e+00   0.0000000000000000e+00   0.0000000000000000e+00   0.0000000000000000e+00  -1.2030256316830548e-01   6.6363118160531559e-02   0.0000000000000000e+00   0.0000000000000000e+00   0.0000000000000000e+00   0.0000000000000000e+00   0.0000000000000000e+00   0.0000000000000000e+00   0.0000000000000000e+00   0.0000000000000000e+00   1.0357297910036693e-02   0.0000000000000000e+00  -3.0722160708246593e-01   6.8273952671241672e-02   0.0000000000000000e+00  -1.2340282034064519e-01   2.5455540660554071e-01   0.0000000000000000e+00   8.9454169225666319e-02  -4.0055136507603867e-01   7.0790597873636563e-02   0.0000000000000000e+00  -2.8569934741028696e-01   0.0000000000000000e+00   0.0000000000000000e+00   0.0000000000000000e+00   0.0000000000000000e+00   0.0000000000000000e+00   0.0000000000000000e+00   0.0000000000000000e+00   0.0000000000000000e+00   3.2832335808438540e-01  -4.4381393660814374e-02   0.0000000000000000e+00   0.0000000000000000e+00   2.7701264372451684e-02  -8.5513758345278440e-02  -8.6277155012330881e-02   0.0000000000000000e+00   5.5260948064998046e-02   0.0000000000000000e+00   0.0000000000000000e+00   2.1051819652370654e-01   0.0000000000000000e+00   0.0000000000000000e+00   0.0000000000000000e+00   0.0000000000000000e+00   3.8116108580668706e-01   1.3884535140382835e-02   0.0000000000000000e+00   1.1756325163121149e-01   1.9341237765018454e-01   0.0000000000000000e+00   0.0000000000000000e+00   0.0000000000000000e+00  -3.1382275120221453e-01  -1.0379005829672139e-01   0.0000000000000000e+00   0.0000000000000000e+00   2.5429403125123880e-02  -1.0799717007723450e-01   0.0000000000000000e+00  -8.9257725175358668e-03   0.0000000000000000e+00   4.7481565442782370e-01   0.0000000000000000e+00
   0.0000000000000000e+00  -5.0839783870909185e-02   2.0388700825668038e-01   0.0000000000000000e+00   0.0000000000000000e+00   4.3356557676530688e-01   0.0000000000000000e+00   0.0000000000000000e+00   5.4276239633953297e-02  -3.1572814162990004e-01   0.0000000000000000e+00  -5.0091631164939582e-03   0.0000000000000000e+00   0.0000000000000000e+00   0.0000000000000000e+00   0.0000000000000000e+00  -2.0308680825266415e-01   0.0000000000000000e+00   0.0000000000000000e+00   0.0000000000000000e+00   2.7366055459342210e-02   9.9075732115652695e-02   0.0000000000000000e+00   1.0652985431688289e-01   0.0000000000000000e+00  -2.4366798915519108e-01   0.0000000000000000e+00   0.0000000000000000e+00   1.2417923107388637e-01   0.0000000000000000e+00   0.0000000000000000e+00   0.0000000000000000e+00   0.0000000000000000e+00   0.0000000000000000e+00   9.9949699696781392e-03  -1.0691052402547097e-01   0.0000000000000000e+00   0.0000000000000000e+00   0.0000000000000000e+00   0.0000000000000000e+00   0.0000000000000000e+00   0.0000000000000000e+00   0.0000000000000000e+00   0.0000000000000000e+00   3.0105034965981636e-01   0.0000000000000000e+00  -2.7115939575452619e-01   8.8348104539443501e-02   0.0000000000000000e+00  -1.3899594067652302e-01  -3.8192120059560436e-01   0.0000000000000000e+00   3.8732159786867243e-01   1.9017559162520986e-01   2.6143715015623359e-01   0.0000000000000000e+00  -7.9922655993233949e-02   0.0000000000000000e+00   0.0000000000000000e+00   0.0000000000000000e+00   0.0000000000000000e+00   0.0000000000000000e+00   0.0000000000000000e+00   0.0000000000000000e+00   0.0000000000000000e+00  -1.1422553576015237e-01  -4.0408968122289085e-02   0.0000000000000000e+00   0.0000000000000000e+00  -4.0572910291685449e-01  -2.4210373450034425e-01   3.2164603163017325e-01   0.0000000000000000e+00  -3.2825526932398885e-01   0.0000000000000000e+00   0.0000000000000000e+00  -3.3623121533611278e-01   0.0000000000000000e+00   0.0000000000000000e+00   0.0000000000000000e+00   0.0000000000000000e+00   3.7907187695495587e-01   3.4602699177260589e-02   0.0000000000000000e+00  -3.8978930308552151e-01   3.9552960719457832e-02   0.0000000000000000e+00   0.0000000000000000e+00   0.0000000000000000e+00   2.8184909103258932e-01   2.3803242561244387e-01   0.0000000000000000e+00   0.0000000000000000e+00   6.0397905275076402e-01   7.4097054743258867e-03   0.0000000000000000e+00  -2.1458990627024566e-01   0.0000000000000000e+00  -1.2990701806236815e-02   0.0000000000000000e+00
  -2.8247594024607031e-01   0.0000000000000000e+00   0.0000000000000000e+00  -4.1497021758445614e-02  -2.1441212878346522e-01   0.0000000000000000e+00   0.0000000000000000e+00   0.0000000000000000e+00   0.0000000000000000e+00   0.0000000000000000e+00   4.9856948071773155e-01   0.0000000000000000e+00   0.0000000000000000e+00  -5.2079162586764161e-01   0.0000000000000000e+00   0.0000000000000000e+00   0.0000000000000000e+00   0.0000000000000000e+00  -2.0984511756274589e-02   0.0000000000000000e+00   0.0000000000000000e+00   0.0000000000000000e+00   0.0000000000000000e+00   0.0000000000000000e+00   0.0000000000000000e+00   0.0000000000000000e+00   0.0000000000000000e+00   1.8500801712111100e-03   0.0000000000000000e+00   0.0000000000000000e+00   0.0000000000000000e+00   0.0000000000000000e+00   0.0000000000000000e+00   0.0000000000000000e+00   0.0000000000000000e+00   0.0000000000000000e+00   1.0618449502349816e+00   1.6335581227473955e-01   0.0000000000000000e+00   0.0000000000000000e+00   0.0000000000000000e+00   0.0000000000000000e+00   0.0000000000000000e+00   0.0000000000000000e+00   0.0000000000000000e+00  -2.1869689952946383e-01   0.0000000000000000e+00   0.0000000000000000e+00   0.0000000000000000e+00   0.0000000000000000e+00   0.0000000000000000e+00   0.0000000000000000e+00   0.0000000000000000e+00   0.0000000000000000e+00   0.0000000000000000e+00   0.0000000000000000e+00   0.0000000000000000e+00   1.4082728008108444e-01   0.0000000000000000e+00   1.9004903782885083e-01   0.0000000000000000e+00  -4.6879426248966471e-01   0.0000000000000000e+00   3.2761875948351316e-01   0.0000000000000000e+00   0.0000000000000000e+00   0.0000000000000000e+00  -3.5817457149644794e-02   0.0000000000000000e+00   0.0000000000000000e+00   0.0000000000000000e+00   0.0000000000000000e+00   0.0000000000000000e+00   0.0000000000000000e+00  -9.0053066695659559e-02   0.0000000000000000e+00   0.0000000000000000e+00   0.0000000000000000e+00   6.0281258064242993e-01  -1.1282999132986890e-01   0.0000000000000000e+00   0.0000000000000000e+00   0.0000000000000000e+00   0.0000000000000000e+00   0.0000000000000000e+00   0.0000000000000000e+00   0.0000000000000000e+00   0.0000000000000000e+00  -2.4689873397714002e-01   0.0000000000000000e+00   0.0000000000000000e+00   0.0000000000000000e+00   0.0000000000000000e+00   0.0000000000000000e+00   0.0000000000000000e+00   0.0000000000000000e+00   0.0000000000000000e+00   0.0000000000000000e+00   0.0000000000000000e+00  -7.3131239807023726e-02
   0.0000000000000000e+00  -1.7054008757026728e-01   1.0843956812906126e-01   0.0000000000000000e+00   0.0000000000000000e+00  -1.1297404331858353e-01   0.0000000000000000e+00   0.0000000000000000e+00   2.1427562172977857e-01   4.4446651199874021e-01   0.0000000000000000e+00   1.8265202944620612e-02   0.0000000000000000e+00   0.0000000000000000e+00   0.0000000000000000e+00   0.0000000000000000e+00   1.0476653787192831e-03   0.0000000000000000e+00   0.0000000000000000e+00   0.0000000000000000e+00  -1.9551045247545745e-01  -6.4376247248599416e-02   0.0000000000000000e+00  -2.3806330027522055e-01   0.0000000000000000e+00  -4.0289880064100914e-01   0.0000000000000000e+00   0.0000000000000000e+00   2.0889869322163349e-01   0.0000000000000000e+00   0.0000000000000000e+00   0.0000000000000000e+00   0.0000000000000000e+00   0.0000000000000000e+00   2.9712415727371083e-01   6.1809207585974607e-02   0.0000000000000000e+00   0.0000000000000000e+00   0.0000000000000000e+00   0.0000000000000000e+00   0.0000000000000000e+00   0.0000000000000000e+00   0.0000000000000000e+00   0.0000000000000000e+00  -4.2221458265498768e-01   0.0000000000000000e+00   1.4400832056135582e-01   1.8214583927214947e-01   0.0000000000000000e+00  -2.7557062808253141e-01  -6.2815439428595077e-02   0.0000000000000000e+00  -3.4718014366405031e-01  -1.2811160402835292e-01  -9.9989433690976154e-02   0.0000000000000000e+00  -6.0607573573298552e-02   0.0000000000000000e+00   0.0000000000000000e+00   0.0000000000000000e+00   0.0000000000000000e+00   0.0000000000000000e+00   0.0000000000000000e+00   0.0000000000000000e+00   0.0000000000000000e+00   4.3199082762562491e-01  -4.8079291290336112e-02   0.0000000000000000e+00   0.0000000000000000e+00  -3.4336314731564199e-01   1.5170815760256981e-01   1.5694682441202004e-01   0.0000000000000000e+00  -6.4957981356638744e-02   0.0000000000000000e+00   0.0000000000000000e+00  -3.3841887100450990e-01   0.0000000000000000e+00   0.0000000000000000e+00   0.0000000000000000e+00   0.0000000000000000e+00   3.6524142098608681e-01  -2.7219159445001478e-01   0.0000000000000000e+00   1.4560786629157607e-01   2.2187582460468808e-01   0.0000000000000000e+00   0.0000000000000000e+00   0.0000000000000000e+00  -4.5297211788989968e-02   1.4804192974464669e-01   0.0000000000000000e+00   0.0000000000000000e+00   1.7995963683812238e-01   2.8596425417229343e-01   0.0000000000000000e+00   3.1816255482841332e-01   0.0000000000000000e+00  -6.1172305077409797e-02   0.0000000000000000e+00
   0.0000000000000000e+00   0.0000000000000000e+00   0.0000000000000000e+00   0.0000000000000000e+00   0.0000000000000000e+00   0.0000000000000000e+00   1.5737655779456988e-01  -1.0981424936577466e-01   0.0000000000000000e+00   0.0000000000000000e+00   0.0000000000000000e+00   0.0000000000000000e+00   1.6148647536393257e-01   0.0000000000000000e+00  -1.2596019822710203e-01   1.6555860352889581e-02   0.0000000000000000e+00  -2.0253419347204549e-01   0.0000000000000000e+00  -6.3892172471639880e-03   0.0000000000000000e+00   0.0000000000000000e+00  -6.5959743007162641e-01   0.0000000000000000e+00  -1.8349705394759605e-01   0.0000000000000000e+00  -3.9695952775197815e-02   0.0000000000000000e+00   0.0000000000000000e+00  -5.1424505711188895e-01   1.8484060399641755e-01   3.9824117903590422e-01   1.3365474575379263e-01   1.9004522810784361e-01   0.0000000000000000e+00   0.0000000000000000e+00   0.0000000000000000e+00   0.0000000000000000e+00   1.2273218964606629e-01  -7.5725289857909356e-02  -2.7795087848046890e-01  -2.8448993310990278e-01   1.1517011035368266e-01  -1.2646943391881754e-01   0.0000000000000000e+00   0.0000000000000000e+00   0.0000000000000000e+00   0.0000000000000000e+00  -4.5230282823408685e-01   0.0000000000000000e+00   0.0000000000000000e+00  -1.9904844793503801e-01   0.0000000000000000e+00   0.0000000000000000e+00   0.0000000000000000e+00   4.1066448247010767e-01   0.0000000000000000e+00   0.0000000000000000e+00  -2.7088095886978492e-01   0.0000000000000000e+00   1.0518920883925295e-01   0.0000000000000000e+00  -1.2072921412984423e-01   0.0000000000000000e+00   1.5253748580151408e-01   0.0000000000000000e+00   0.0000000000000000e+00   0.0000000000000000e+00   2.8965756494411538e-01   0.0000000000000000e+00   0.0000000000000000e+00   0.0000000000000000e+00   1.6786728126569214e-02   0.0000000000000000e+00   0.0000000000000000e+00   2.9046833532876409e-01   0.0000000000000000e+00   4.2267984278991002e-03   0.0000000000000000e+00   0.0000000000000000e+00  -1.6145592692699079e-01   0.0000000000000000e+00   0.0000000000000000e+00  -5.9154839995361162e-02   0.0000000000000000e+00   0.0000000000000000e+00  -2.4224928283584463e-01  -3.7724546054290875e-02   0.0000000000000000e+00   0.0000000000000000e+00   0.0000000000000000e+00   1.8234271943947791e-01   2.9925875791595824e-01   0.0000000000000000e+00   0.0000000000000000e+00   1.4717773637081952e-01   0.0000000000000000e+00   8.7496548280158293e-02   0.0000000000000000e+00   0.0000000000000000e+00
   3.7694310481479831e-01   0.0000000000000000e+00   0.0000000000000000e+00   1.5251157113129329e-01   2.2746459282366957e-01   0.0000000000000000e+00   0.0000000000000000e+00   0.0000000000000000e+00   0.0000000000000000e+00   0.0000000000000000e+00  -1.2080910084663624e-01   0.0000000000000000e+00   0.0000000000000000e+00  -5.5486408382051966e-01   0.0000000000000000e+00   0.0000000000000000e+00   0.0000000000000000e+00   0.0000000000000000e+00   3.9105600412647552e-02   0.0000000000000000e+00   0.0000000000000000e+00   0.0000000000000000e+00   0.0000000000000000e+00   0.0000000000000000e+00   0.0000000000000000e+00   0.0000000000000000e+00   0.0000000000000000e+00  -6.8750817775762724e-02   0.0000000000000000e+00   0.0000000000000000e+00   0.0000000000000000e+00   0.0000000000000000e+00   0.0000000000000000e+00   0.0000000000000000e+00   0.0000000000000000e+00   0.0000000000000000e+00  -3.1598132395314638e-01   1.0733415985198194e-01   0.0000000000000000e+00   0.0000000000000000e+00   0.0000000000000000e+00   0.0000000000000000e+00   0.0000000000000000e+00   0.0000000000000000e+00   0.0000000000000000e+00   2.3561966702850917e-01   0.0000000000000000e+00   0.0000000000000000e+00   0.0000000000000000e+00   0.0000000000000000e+00   0.0000000000000000e+00   0.0000000000000000e+00   0.0000000000000000e+00   0.0000000000000000e+00   0.0000000000000000e+00   0.0000000000000000e+00   0.0000000000000000e+00  -8.5721300734824118e-02   0.0000000000000000e+00   2.8255439072788026e-02   0.0000000000000000e+00   1.3779821876111423e-01   0.0000000000000000e+00   4.1008007113036926e-02   0.0000000000000000e+00   0.0000000000000000e+00   0.0000000000000000e+00  -1.9445462576258673e-02   0.0000000000000000e+00   0.0000000000000000e+00   0.0000000000000000e+00   0.0000000000000000e+00   0.0000000000000000e+00   0.0000000000000000e+00   5.6937181455950947e-01   0.0000000000000000e+00   0.0000000000000000e+00   0.0000000000000000e+00   4.8944475412025151e-01   4.6310638095446499e-01   0.0000000000000000e+00   0.0000000000000000e+00   0.0000000000000000e+00   0.0000000000000000e+00   0.0000000000000000e+00   0.0000000000000000e+00   0.0000000000000000e+00   0.0000000000000000e+00  -5.1425391054547964e-01   0.0000000000000000e+00   0.0000000000000000e+00   0.0000000000000000e+00   0.0000000000000000e+00   0.0000000000000000e+00   0.0000000000000000e+00   0.0000000000000000e+00   0.0000000000000000e+00   0.0000000000000000e+00   0.0000000000000000e+00   4.8256640533849582e-01
   0.0000000000000000e+00   0.0000000000000000e+00   0.0000000000000000e+00   0.0000000000000000e+00   0.0000000000000000e+00   0.0000000000000000e+00   2.3198433774860511e-01  -2.8716328832160673e-02   0.0000000000000000e+00   0.0000000000000000e+00   0.0000000000000000e+00   0.0000000000000000e+00  -1.5591515922556826e-01   0.0000000000000000e+00  -5.7822358331711732e-02   8.4756584385505263e-03   0.0000000000000000e+00  -1.6594614994723272e-01   0.0000000000000000e+00   3.1907932597358940e-02   0.0000000000000000e+00   0.0000000000000000e+00   1.4340852329985954e-01   0.0000000000000000e+00  -4.5462474660981494e-01   0.0000000000000000e+00   5.0459933059396100e-01   0.0000000000000000e+00   0.0000000000000000e+00  -4.0830001352804524e-01  -1.6639899524250698e-02  -2.9119252323032092e-02   3.8559846450514323e-01   2.5538089723411789e-01   0.0000000000000000e+00   0.0000000000000000e+00   0.0000000000000000e+00   0.0000000000000000e+00  -1.4189017287096339e-01  -2.7290231051317587e-01  -9.0640151041594036e-02   3.2299329142203925e-01   2.0949814499841879e-01  -1.5931421485640831e-01   0.0000000000000000e+00   0.0000000000000000e+00   0.0000000000000000e+00   0.0000000000000000e+00   6.8974684781535789e-02   0.0000000000000000e+00   0.0000000000000000e+00  -1.1812545797798515e-01   0.0000000000000000e+00   0.0000000000000000e+00   0.0000000000000000e+00  -3.7387610865939097e-01   0.0000000000000000e+00   0.0000000000000000e+00   9.7132707532376239e-02   0.0000000000000000e+00  -1.7314776540174831e-01   0.0000000000000000e+00  -2.9365196268476529e-02   0.0000000000000000e+00  -2.3043648151735990e-01   0.0000000000000000e+00   0.0000000000000000e+00   0.0000000000000000e+00   3.4122482195785384e-02   0.0000000000000000e+00   0.0000000000000000e+00   0.0000000000000000e+00   8.5875675782738914e-02   0.0000000000000000e+00   0.0000000000000000e+00  -5.7030995178566601e-01   0.0000000000000000e+00  -4.5615056891147671e-01   0.0000000000000000e+00   0.0000000000000000e+00   2.0386573273622385e-01   0.0000000000000000e+00   0.0000000000000000e+00   1.0895530033872138e-01   0.0000000000000000e+00   0.0000000000000000e+00  -1.0257428936420143e-01  -1.1862838542166115e-01   0.0000000000000000e+00   0.0000000000000000e+00   0.0000000000000000e+00   3.6547492371764762e-01  -1.1642114568370113e-01   0.0000000000000000e+00   0.0000000000000000e+00  -9.0334720028154181e-02   0.0000000000000000e+00   2.2993295466616492e-03   0.0000000000000000e+00   0.0000000000000000e+00
   0.0000000000000000e+00   0.0000000000000000e+00   0.0000000000000000e+00   0.0000000000000000e+00   0.0000000000000000e+00   0.0000000000000000e+00   1.2887825915363740e-01  -1.2999192692078163e-01   0.0000000000000000e+00   0.0000000000000000e+00   0.0000000000000000e+00   0.0000000000000000e+00  -5.8814887448665034e-03   0.0000000000000000e+00   2.3243178477555831e-01  -2.0448434005185176e-01   0.0000000000000000e+00   1.0707001916672473e-01   0.0000000000000000e+00  -2.1178688711127830e-01   0.0000000000000000e+00   0.0000000000000000e+00   1.0990093307884531e-01   0.0000000000000000e+00   7.9048407830713558e-03   0.0000000000000000e+00  -2.2404811906476846e-01   0.0000000000000000e+00   0.0000000000000000e+00   8.6511302021123157e-02   1.1008204070142140e-01  -1.1750771783100432e-01   3.8085421416944221e-01   4.1443089971748857e-02   0.0000000000000000e+00   0.0000000000000000e+00   0.0000000000000000e+00   0.0000000000000000e+00  -2.4401273932730863e-01  -2.8135965862454909e-01   1.2674255180874580e-02   1.6312497621076219e-01   4.4302083061969477e-01   7.1678887963533236e-02   0.0000000000000000e+00   0.0000000000000000e+00   0.0000000000000000e+00   0.0000000000000000e+00  -2.9810288557347536e-01   0.0000000000000000e+00   0.0000000000000000e+00   1.0597345668047543e-01   0.0000000000000000e+00   0.0000000000000000e+00   0.0000000000000000e+00  -2.6028517027657061e-01   0.0000000000000000e+00   0.0000000000000000e+00  -2.0458352479777855e-01   0.0000000000000000e+00   2.3069822580025431e-01   0.0000000000000000e+00  -1.3146447466214031e-01   0.0000000000000000e+00   1.2914267217361042e-01   0.0000000000000000e+00   0.0000000000000000e+00   0.0000000000000000e+00  -1.4461157258286494e-01   0.0000000000000000e+00   0.0000000000000000e+00   0.0000000000000000e+00   2.5988014148314315e-01   0.0000000000000000e+00   0.0000000000000000e+00   3.7884562660440524e-01   0.0000000000000000e+00  -1.6383785864240129e-02   0.0000000000000000e+00   0.0000000000000000e+00   6.6183647501279599e-02   0.0000000000000000e+00   0.0000000000000000e+00   1.6423887021370517e-01   0.0000000000000000e+00   0.0000000000000000e+00  -7.2418949830073603e-02  -4.5000288928575427e-01   0.0000000000000000e+00   0.0000000000000000e+00   0.0000000000000000e+00   3.1594688156041738e-02   1.0520027081212559e-01   0.0000000000000000e+00   0.0000000000000000e+00  -6.4601536915091173e-01   0.0000000000000000e+00  -3.9490615387505956e-01   0.0000000000000000e+00   0.0000000000000000e+00
   0.0000000000000000e+00   6.1646943072149696e-01  -5.4422787624410954e-02   0.0000000000000000e+00   0.0000000000000000e+00   1.6299106333655340e-02   0.0000000000000000e+00   0.0000000000000000e+00   1.9117703919164844e-01   2.0438695543993871e-01   0.0000000000000000e+00   1.4306865139989400e-01   0.0000000000000000e+00   0.0000000000000000e+00   0.0000000000000000e+00   0.0000000000000000e+00  -1.2058030165068692e-01   0.0000000000000000e+00   0.0000000000000000e+00   0.0000000000000000e+00   1.4063016205951309e-02   1.1243069903748590e-01   0.0000000000000000e+00   2.7546619679678541e-01   0.0000000000000000e+00   1.3362463451176254e-01   0.0000000000000000e+00   0.0000000000000000e+00   1.0035944943608146e-02   0.0000000000000000e+00   0.0000000000000000e+00   0.0000000000000000e+00   0.0000000000000000e+00   0.0000000000000000e+00  -2.0287458738965558e-01   4.7598172758188673e-02   0.0000000000000000e+00   0.0000000000000000e+00   0.0000000000000000e+00   0.0000000000000000e+00   0.0000000000000000e+00   0.0000000000000000e+00   0.0000000000000000e+00   0.0000000000000000e+00   2.6494540458365797e-02   0.0000000000000000e+00  -1.0050672122155246e-01  -2.4189728583576986e-01   0.0000000000000000e+00  -8.4371956785483135e-02   9.8054349932490584e-02   0.0000000000000000e+00  -2.0614057747463244e-01   5.2707779188170534e-01  -5.2527005837449880e-01   0.0000000000000000e+00  -4.5279887972597554e-01   0.0000000000000000e+00   0.0000000000000000e+00   0.0000000000000000e+00   0.0000000000000000e+00   0.0000000000000000e+00   0.0000000000000000e+00   0.0000000000000000e+00   0.0000000000000000e+00  -2.2493432775380975e-01   1.4468328114709618e-02   0.0000000000000000e+00   0.0000000000000000e+00   1.6263614172429766e-01   1.3598938428200655e-01   1.7012860855968678e-01   0.0000000000000000e+00   1.6431004868242885e-01   0.0000000000000000e+00   0.0000000000000000e+00   1.9644306351358073e-01   0.0000000000000000e+00   0.0000000000000000e+00   0.0000000000000000e+00   0.0000000000000000e+00   2.2086998035442046e-01   1.4263659330754025e-01   0.0000000000000000e+00   3.9092419948707890e-01   6.4363470021567056e-03   0.0000000000000000e+00   0.0000000000000000e+00   0.0000000000000000e+00   2.4539576226075349e-01   5.2780226874341651e-01   0.0000000000000000e+00   0.0000000000000000e+00   3.3894610270950315e-01  -2.2564857362241321e-02   0.0000000000000000e+00   3.3793142548815963e-01   0.0000000000000000e+00   4.3337664937074888e-02   0.0000000000000000e+00
   0.0000000000000000e+00   0.0000000000000000e+00   0.0000000000000000e+00   0.0000000000000000e+00   0.0000000000000000e+00   0.0000000000000000e+00  -1.3232530317247243e-01   2.3729211662673377e-01   0.0000000000000000e+00   0.0000000000000000e+00   0.0000000000000000e+00   0.0000000000000000e+00  -1.0004016757811754e-01   0.0000000000000000e+00   1.4026911034772466e-01   4.9472468868188824e-01   0.0000000000000000e+00   2.4479292699788277e-01   0.0000000000000000e+00  -8.9574782469391226e-02   0.0000000000000000e+00   0.0000000000000000e+00  -2.8287010629958760e-02   0.0000000000000000e+00  -5.6545145347846430e-02   0.0000000000000000e+00  -1.2671316288383530e-01   0.0000000000000000e+00   0.0000000000000000e+00   2.3623898813112727e-02   3.9280059628996733e-01  -2.0248514194498404e-01  -3.4163389552638057e-01  -1.7188287329090732e-01   0.0000000000000000e+00   0.0000000000000000e+00   0.0000000000000000e+00   0.0000000000000000e+00   5.6786246084937229e-02   1.1134552577745723e-02  -1.3014564567566153e-01   1.5846942636547562e-01  -1.4673330684778405e-01   1.2056055337847671e-01   0.0000000000000000e+00   0.0000000000000000e+00   0.0000000000000000e+00   0.0000000000000000e+00  -2.6012779227508109e-01   0.0000000000000000e+00   0.0000000000000000e+00  -3.3455973175739318e-01   0.0000000000000000e+00   0.0000000000000000e+00   0.0000000000000000e+00   4.4357997001857219e-01   0.0000000000000000e+00   0.0000000000000000e+00  -2.6973246176607152e-03   0.0000000000000000e+00  -3.8252827886832730e-01   0.0000000000000000e+00   3.0990899999302579e-01   0.0000000000000000e+00  -9.2273260936049067e-02   0.0000000000000000e+00   0.0000000000000000e+00   0.0000000000000000e+00  -2.8344083787251817e-01   0.0000000000000000e+00   0.0000000000000000e+00   0.0000000000000000e+00   2.4560663445003422e-01   0.0000000000000000e+00   0.0000000000000000e+00   1.6529121935735244e-01   0.0000000000000000e+00  -3.0100034557255606e-01   0.0000000000000000e+00   0.0000000000000000e+00   1.8823035089019924e-01   0.0000000000000000e+00   0.0000000000000000e+00   9.1287767004629025e-02   0.0000000000000000e+00   0.0000000000000000e+00   1.0170818995589374e-01  -3.5890252524620259e-01   0.0000000000000000e+00   0.0000000000000000e+00   0.0000000000000000e+00   1.0842857731417031e-01  -7.3902521644903518e-02   0.0000000000000000e+00   0.0000000000000000e+00   1.9693687920214681e-01   0.0000000000000000e+00   1.2131109212885791e-01   0.0000000000000000e+00   0.0000000000000000e+00
   4.7842798624377174e-03   0.0000000000000000e+00   0.0000000000000000e+00   3.7340625418935247e-01  -3.0862449589043051e-03   0.0000000000000000e+00   0.0000000000000000e+00   0.0000000000000000e+00   0.0000000000000000e+00   0.0000000000000000e+00  -4.7636943120605346e-02   0.0000000000000000e+00   0.0000000000000000e+00   3.7474710163885849e-01   0.0000000000000000e+00   0.0000000000000000e+00   0.0000000000000000e+00   0.0000000000000000e+00  -4.5423516434721145e-01   0.0000000000000000e+00   0.0000000000000000e+00   0.0000000000000000e+00   0.0000000000000000e+00   0.0000000000000000e+00   0.0000000000000000e+00   0.0000000000000000e+00   0.0000000000000000e+00  -8.5482336825341343e-01   0.0000000000000000e+00   0.0000000000000000e+00   0.0000000000000000e+00   0.0000000000000000e+00   0.0000000000000000e+00   0.0000000000000000e+00   0.0000000000000000e+00   0.0000000000000000e+00  -7.1911183875456655e-02  -4.5587412427824742e-02   0.0000000000000000e+00   0.0000000000000000e+00   0.0000000000000000e+00   0.0000000000000000e+00   0.0000000000000000e+00   0.0000000000000000e+00   0.0000000000000000e+00  -2.1250392702550991e-01   0.0000000000000000e+00   0.0000000000000000e+00   0.0000000000000000e+00   0.0000000000000000e+00   0.0000000000000000e+00   0.0000000000000000e+00   0.0000000000000000e+00   0.0000000000000000e+00   0.0000000000000000e+00   0.0000000000000000e+00   0.0000000000000000e+00   2.2754127802368301e-01   0.0000000000000000e+00  -2.3955404381360429e-02   0.0000000000000000e+00  -3.2524213359172460e-01   0.0000000000000000e+00   1.0024486403443162e-02   0.0000000000000000e+00   0.0000000000000000e+00   0.0000000000000000e+00   4.1701540498255213e-01   0.0000000000000000e+00   0.0000000000000000e+00   0.0000000000000000e+00   0.0000000000000000e+00   0.0000000000000000e+00   0.0000000000000000e+00  -1.6979906084379698e-01   0.0000000000000000e+00   0.0000000000000000e+00   0.0000000000000000e+00  -2.1516023656248950e-01   5.1427040931934309e-01   0.0000000000000000e+00   0.0000000000000000e+00   0.0000000000000000e+00   0.0000000000000000e+00   0.0000000000000000e+00   0.0000000000000000e+00   0.0000000000000000e+00   0.0000000000000000e+00  -9.7341660706020156e-02   0.0000000000000000e+00   0.0000000000000000e+00   0.0000000000000000e+00   0.0000000000000000e+00   0.0000000000000000e+00   0.0000000000000000e+00   0.0000000000000000e+00   0.0000000000000000e+00   0.0000000000000000e+00   0.0000000000000000e+00   8.8223874664773605e-02
   0.0000000000000000e+00   0.0000000000000000e+00   0.0000000000000000e+00   0.0000000000000000e+00   0.0000000000000000e+00   0.0000000000000000e+00  -1.7227981622100766e-01  -2.6268262168219984e-02   0.0000000000000000e+00   0.0000000000000000e+00   0.0000000000000000e+00   0.0000000000000000e+00  -1.7425671061384790e-01   0.0000000000000000e+00  -3.0500729317784286e-01   3.3264068640916772e-03   0.0000000000000000e+00  -3.2249888146549416e-02   0.0000000000000000e+00   5.8431670919370282e-01   0.0000000000000000e+00   0.0000000000000000e+00  -8.0819214572300895e-03   0.0000000000000000e+00  -7.5219366072339908e-02   0.0000000000000000e+00   1.9329726945444112e-01   0.0000000000000000e+00   0.0000000000000000e+00   1.3656496889877118e-01  -1.4942361133132914e-01   1.2827755382244269e-01   5.5199584600771776e-02   1.1544109686355081e-01   0.0000000000000000e+00   0.0000000000000000e+00   0.0000000000000000e+00   0.0000000000000000e+00   1.6643972259030440e-01   2.8016588164269607e-01  -2.3444975569399385e-02   8.8786843493016937e-02   1.4948276202018440e-01   2.0585037187072897e-01   0.0000000000000000e+00   0.0000000000000000e+00   0.0000000000000000e+00   0.0000000000000000e+00  -2.5038206073989255e-01   0.0000000000000000e+00   0.0000000000000000e+00   3.8498170143348681e-01   0.0000000000000000e+00   0.0000000000000000e+00   0.0000000000000000e+00   3.0208972774386939e-01   0.0000000000000000e+00   0.0000000000000000e+00   1.4200473151467996e-01   0.0000000000000000e+00   1.1365834694706603e-01   0.0000000000000000e+00  -7.6822708310111204e-02   0.0000000000000000e+00  -2.8069296579836051e-01   0.0000000000000000e+00   0.0000000000000000e+00   0.0000000000000000e+00   8.8137666193439740e-02   0.0000000000000000e+00   0.0000000000000000e+00   0.0000000000000000e+00   2.0622603108308196e-01   0.0000000000000000e+00   0.0000000000000000e+00   5.4500751251791768e-02   0.0000000000000000e+00   1.1715426832141566e-01   0.0000000000000000e+00   0.0000000000000000e+00   2.1993551099984002e-01   0.0000000000000000e+00   0.0000000000000000e+00   5.2517572876732543e-01   0.0000000000000000e+00   0.0000000000000000e+00   1.7842741955749439e-01   2.6551961573963105e-02   0.0000000000000000e+00   0.0000000000000000e+00   0.0000000000000000e+00  -1.5542906404352025e-01   1.4186097250128732e-01   0.0000000000000000e+00   0.0000000000000000e+00  -8.5083214757917386e-02   0.0000000000000000e+00  -3.8151219468243508e-01   0.0000000000000000e+00   0.0000000000000000e+00
   0.0000000000000000e+00  -1.8817062782094765e-01  -2.4139481510358191e-01   0.0000000000000000e+00   0.0000000000000000e+00   2.7621612904489090e-01   0.0000000000000000e+00   0.0000000000000000e+00   1.9255703227362592e-01  -1.0101399293360389e-01   0.0000000000000000e+00   2.1489376045227421e-01   0.0000000000000000e+00   0.0000000000000000e+00   0.0000000000000000e+00   0.0000000000000000e+00   5.5882530562967395e-03   0.0000000000000000e+00   0.0000000000000000e+00   0.0000000000000000e+00  -3.4618933486836390e-01  -8.1703566563248425e-02   0.0000000000000000e+00  -2.6196664254797075e-01   0.0000000000000000e+00   3.0732812765739310e-02   0.0000000000000000e+00   0.0000000000000000e+00   2.6957176447037517e-01   0.0000000000000000e+00   0.0000000000000000e+00   0.0000000000000000e+00   0.0000000000000000e+00   0.0000000000000000e+00   3.4791489609183129e-01  -3.9657214803667473e-01   0.0000000000000000e+00   0.0000000000000000e+00   0.0000000000000000e+00   0.0000000000000000e+00   0.0000000000000000e+00   0.0000000000000000e+00   0.0000000000000000e+00   0.0000000000000000e+00  -1.3603950180698604e-01   0.0000000000000000e+00  -7.8427016459937909e-02  -4.0139435592216464e-02   0.0000000000000000e+00   2.6472657411032186e-01  -7.5624005004152478e-02   0.0000000000000000e+00   1.4819698935805087e-01  -1.7486880347903089e-01  -3.0703299966945700e-02   0.0000000000000000e+00   2.5699718998786297e-01   0.0000000000000000e+00   0.0000000000000000e+00   0.0000000000000000e+00   0.0000000000000000e+00   0.0000000000000000e+00   0.0000000000000000e+00   0.0000000000000000e+00   0.0000000000000000e+00  -6.6111267473811144e-02  -3.0545273651519256e-01   0.0000000000000000e+00   0.0000000000000000e+00  -2.3751010772652591e-02  -2.8553350318985810e-01  -2.6675886243999342e-01   0.0000000000000000e+00   2.2814388546693758e-02   0.0000000000000000e+00   0.0000000000000000e+00   2.3164387738174236e-01   0.0000000000000000e+00   0.0000000000000000e+00   0.0000000000000000e+00   0.0000000000000000e+00  -6.0321294862013687e-02   3.9748414493293756e-02   0.0000000000000000e+00   1.1051992407908445e-02  -4.7536135056130253e-02   0.0000000000000000e+00   0.0000000000000000e+00   0.0000000000000000e+00  -9.1772087069741867e-02   5.9206981566903039e-01   0.0000000000000000e+00   0.0000000000000000e+00  -1.5471602134582382e-01  -1.1632090864886903e-01   0.0000000000000000e+00   5.4987551767732706e-02   0.0000000000000000e+00   2.2236360920390322e-01   0.0000000000000000e+00
   0.0000000000000000e+00  -2.2583794337549692e-01  -3.5769169635218756e-01   0.0000000000000000e+00   0.0000000000000000e+00  -1.9255301606788949e-01   0.0000000000000000e+00   0.0000000000000000e+00   3.7909871428545072e-01   1.5465266829522828e-01   0.0000000000000000e+00   1.1502739950382478e-01   0.0000000000000000e+00   0.0000000000000000e+00   0.0000000000000000e+00   0.0000000000000000e+00   1.7553331786635601e-01   0.0000000000000000e+00   0.0000000000000000e+00   0.0000000000000000e+00  -2.0032366320577026e-02   4.6844198466960280e-02   0.0000000000000000e+00   5.5428281099378529e-01   0.0000000000000000e+00   1.4048249158521520e-01   0.0000000000000000e+00   0.0000000000000000e+00   4.1868412521349464e-02   0.0000000000000000e+00   0.0000000000000000e+00   0.0000000000000000e+00   0.0000000000000000e+00   0.0000000000000000e+00   1.6943390421078663e-01   3.7782846192529818e-01   0.0000000000000000e+00   0.0000000000000000e+00   0.0000000000000000e+00   0.0000000000000000e+00   0.0000000000000000e+00   0.0000000000000000e+00   0.0000000000000000e+00   0.0000000000000000e+00   2.2261913751184109e-01   0.0000000000000000e+00   2.8889956940674649e-01  -1.3735597204770966e-01   0.0000000000000000e+00   9.6054311765874173e-02   1.4954193579100111e-01   0.0000000000000000e+00   3.2143452433151065e-01   2.0606054861057144e-01  -2.5640062143796671e-02   0.0000000000000000e+00  -4.2892382531749859e-02   0.0000000000000000e+00   0.0000000000000000e+00   0.0000000000000000e+00   0.0000000000000000e+00   0.0000000000000000e+00   0.0000000000000000e+00   0.0000000000000000e+00   0.0000000000000000e+00   1.6459820569731132e-01  -2.2861002487626769e-01   0.0000000000000000e+00   0.0000000000000000e+00  -4.3334743296687295e-02   1.3860881599010658e-01  -5.6006763200507259e-01   0.0000000000000000e+00   5.1875661150060884e-02   0.0000000000000000e+00   0.0000000000000000e+00  -3.9612460869408705e-01   0.0000000000000000e+00   0.0000000000000000e+00   0.0000000000000000e+00   0.0000000000000000e+00   1.0740028361112965e-01   1.5838643685730311e-01   0.0000000000000000e+00  -2.3115232050161563e-01   2.6580020780687452e-01   0.0000000000000000e+00   0.0000000000000000e+00   0.0000000000000000e+00  -2.5029312815002369e-01   1.4857441939453778e-01   0.0000000000000000e+00   0.0000000000000000e+00  -4.0732724645580182e-01  -7.2426709949808224e-02   0.0000000000000000e+00   3.1211872364742754e-01   0.0000000000000000e+00  -1.8692785779523666e-01   0.0000000000000000e+00
   0.0000000000000000e+00   0.0000000000000000e+00   0.0000000000000000e+00   0.0000000000000000e+00   0.0000000000000000e+00   0.0000000000000000e+00  -1.8809245677843892e-01  -5.5307834493821761e-01   0.0000000000000000e+00   0.0000000000000000e+00   0.0000000000000000e+00   0.0000000000000000e+00   5.4134732291218658e-02   0.0000000000000000e+00  -5.8288039843383481e-02  -4.9481201807778791e-02   0.0000000000000000e+00   1.7990001611794046e-01   0.0000000000000000e+00   3.7880458185720595e-01   0.0000000000000000e+00   0.0000000000000000e+00  -8.1900708866514807e-02   0.0000000000000000e+00  -1.3124345475746901e-01   0.0000000000000000e+00   3.0747083388811469e-01   0.0000000000000000e+00   0.0000000000000000e+00  -3.2519870169273063e-01   1.8747362114200128e-01  -3.4658429539764823e-01   5.1198741367425499e-02  -1.6096062236109754e-01   0.0000000000000000e+00   0.0000000000000000e+00   0.0000000000000000e+00   0.0000000000000000e+00  -1.0451777718165765e-01   3.5582906503449213e-01   2.4443772087196713e-01  -3.8051814621700641e-01   1.5926287026953717e-01  -3.2317690995324688e-01   0.0000000000000000e+00   0.0000000000000000e+00   0.0000000000000000e+00   0.0000000000000000e+00   5.1248643409286837e-02   0.0000000000000000e+00   0.0000000000000000e+00  -4.1254796098797020e-01   0.0000000000000000e+00   0.0000000000000000e+00   0.0000000000000000e+00   1.8583731017826016e-01   0.0000000000000000e+00   0.0000000000000000e+00  -2.1833429768290824e-01   0.0000000000000000e+00   3.0916208057560851e-01   0.0000000000000000e+00   9.1122474096060599e-02   0.0000000000000000e+00  -2.2985268125383718e-01   0.0000000000000000e+00   0.0000000000000000e+00   0.0000000000000000e+00  -1.1303577354099273e-01   0.0000000000000000e+00   0.0000000000000000e+00   0.0000000000000000e+00   1.3558573209344743e-01   0.0000000000000000e+00   0.0000000000000000e+00  -1.2418733122747742e-01   0.0000000000000000e+00   2.8427972086514780e-01   0.0000000000000000e+00   0.0000000000000000e+00  -1.6508399504371232e-01   0.0000000000000000e+00   0.0000000000000000e+00  -4.1270408243868328e-01   0.0000000000000000e+00   0.0000000000000000e+00   7.2181737740552414e-03  -2.0001609863003558e-01   0.0000000000000000e+00   0.0000000000000000e+00   0.0000000000000000e+00   5.9941892816271443e-02   1.4532253257453223e-01   0.0000000000000000e+00   0.0000000000000000e+00  -4.8572485525040798e-01   0.0000000000000000e+00  -2.4895309783554193e-01   0.0000000000000000e+00   0.0000000000000000e+00
   0.0000000000000000e+00   2.5399200385397352e-01  -1.3029931994960661e-01   0.0000000000000000e+00   0.0000000000000000e+00   2.4566063157734933e-01   0.0000000000000000e+00   0.0000000000000000e+00  -4.9518988520429678e-02  -3.5958472656966284e-01   0.0000000000000000e+00  -6.6242991996953743e-02   0.0000000000000000e+00   0.0000000000000000e+00   0.0000000000000000e+00   0.0000000000000000e+00   2.7708246245812679e-01   0.0000000000000000e+00   0.0000000000000000e+00   0.0000000000000000e+00  -2.2784411533849841e-01  -1.6001301973960408e-01   0.0000000000000000e+00   4.2440462232401499e-02   0.0000000000000000e+00  -4.2374172490933254e-01   0.0000000000000000e+00   0.0000000000000000e+00   3.3777304418401549e-01   0.0000000000000000e+00   0.0000000000000000e+00   0.0000000000000000e+00   0.0000000000000000e+00   0.0000000000000000e+00   1.1489385930472215e-01   2.5840631895619692e-01   0.0000000000000000e+00   0.0000000000000000e+00   0.0000000000000000e+00   0.0000000000000000e+00   0.0000000000000000e+00   0.0000000000000000e+00   0.0000000000000000e+00   0.0000000000000000e+00   5.8861307622323222e-01   0.0000000000000000e+00   2.1868787091948610e-01   2.9197051591559631e-01   0.0000000000000000e+00   3.2007951708774418e-01   1.3982276807898703e-01   0.0000000000000000e+00  -1.5237711905784787e-01   3.4747552624330563e-01   2.5166878147652803e-02   0.0000000000000000e+00   9.1888029299478965e-02   0.0000000000000000e+00   0.0000000000000000e+00   0.0000000000000000e+00   0.0000000000000000e+00   0.0000000000000000e+00   0.0000000000000000e+00   0.0000000000000000e+00   0.0000000000000000e+00   1.1500429986781274e-01   2.0601574271248024e-01   0.0000000000000000e+00   0.0000000000000000e+00   4.0276420828323459e-02   9.4527785033190100e-03   1.8338701412764480e-01   0.0000000000000000e+00  -1.1186041084837366e-01   0.0000000000000000e+00   0.0000000000000000e+00   3.5669524899945998e-01   0.0000000000000000e+00   0.0000000000000000e+00   0.0000000000000000e+00   0.0000000000000000e+00  -9.3088083795029558e-02   2.4443657126425763e-01   0.0000000000000000e+00   1.8995514347268322e-01   3.6222888782763568e-01   0.0000000000000000e+00   0.0000000000000000e+00   0.0000000000000000e+00   2.9369954488329353e-01  -4.4209173117759182e-02   0.0000000000000000e+00   0.0000000000000000e+00  -1.3483679283871466e-01   2.2624770663781493e-01   0.0000000000000000e+00   2.0269017848406345e-01   0.0000000000000000e+00  -1.4108140113790324e-01   0.0000000000000000e+00
   0.0000000000000000e+00   0.0000000000000000e+00   0.0000000000000000e+00   0.0000000000000000e+00   0.0000000000000000e+00   0.0000000000000000e+00   1.5921231002479735e-01  -2.1903255872096281e-02   0.0000000000000000e+00   0.0000000000000000e+00   0.0000000000000000e+00   0.0000000000000000e+00  -9.5477997611514986e-02   0.0000000000000000e+00  -4.8248203844295601e-01  -3.0160473401668630e-01   0.0000000000000000e+00  -6.0591011198369404e-02   0.0000000000000000e+00   3.7899055952871419e-01   0.0000000000000000e+00   0.0000000000000000e+00  -2.4826575627197756e-02   0.0000000000000000e+00  -3.1217077853345576e-01   0.0000000000000000e+00   6.0649879461031855e-02   0.0000000000000000e+00   0.0000000000000000e+00   3.7683881425862203e-01   3.3497744577392775e-02   5.3578741399122297e-02   1.2520960095455771e-01  -8.7801490250430686e-02   0.0000000000000000e+00   0.0000000000000000e+00   0.0000000000000000e+00   0.0000000000000000e+00   3.7742129846915451e-01  -6.1507225373978125e-01  -2.1024091111835500e-01  -1.2208807474115204e-02  -2.4563486247449992e-01  -6.4620542794487312e-02   0.0000000000000000e+00   0.0000000000000000e+00   0.0000000000000000e+00   0.0000000000000000e+00   6.2746509399078901e-02   0.0000000000000000e+00   0.0000000000000000e+00  -5.5785285082524694e-01   0.0000000000000000e+00   0.0000000000000000e+00   0.0000000000000000e+00   3.4503821915905536e-02   0.0000000000000000e+00   0.0000000000000000e+00   1.7510440506836439e-01   0.0000000000000000e+00  -1.9550423039617537e-01   0.0000000000000000e+00   1.1078435529734855e-01   0.0000000000000000e+00   1.0786156529055671e-01   0.0000000000000000e+00   0.0000000000000000e+00   0.0000000000000000e+00   5.5401103776703146e-02   0.0000000000000000e+00   0.0000000000000000e+00   0.0000000000000000e+00   5.1117147934662717e-02   0.0000000000000000e+00   0.0000000000000000e+00  -1.2085171001677703e-01   0.0000000000000000e+00   2.1871546090756802e-01   0.0000000000000000e+00   0.0000000000000000e+00   3.8744817043989917e-02   0.0000000000000000e+00   0.0000000000000000e+00  -4.4832879281180776e-01   0.0000000000000000e+00   0.0000000000000000e+00  -1.3027896116321652e-01  -3.2638049747927728e-01   0.0000000000000000e+00   0.0000000000000000e+00   0.0000000000000000e+00  -3.4384062803896609e-02  -6.8679873381542397e-02   0.0000000000000000e+00   0.0000000000000000e+00  -2.6427906732732015e-01   0.0000000000000000e+00  -3.1629784221903025e-02   0.0000000000000000e+00   0.0000000000000000e+00
   0.0000000000000000e+00  -3.9082598598306345e-02  -3.6051483577009397e-01   0.0000000000000000e+00   0.0000000000000000e+00   3.8101975085923140e-01   0.0000000000000000e+00   0.0000000000000000e+00   4.3760864731076987e-01  -8.4448213825638024e-02   0.0000000000000000e+00   3.6596424251985010e-01   0.0000000000000000e+00   0.0000000000000000e+00   0.0000000000000000e+00   0.0000000000000000e+00  -1.7393549827366364e-01   0.0000000000000000e+00   0.0000000000000000e+00   0.0000000000000000e+00   3.2133435124041870e-01  -7.4592377122358319e-02   0.0000000000000000e+00   1.5024573158165688e-01   0.0000000000000000e+00   1.2276084089774593e-01   0.0000000000000000e+00   0.0000000000000000e+00  -2.3630970530688838e-02   0.0000000000000000e+00   0.0000000000000000e+00   0.0000000000000000e+00   0.0000000000000000e+00   0.0000000000000000e+00  -1.9095587158437421e-01  -2.0555302637804510e-01   0.0000000000000000e+00   0.0000000000000000e+00   0.0000000000000000e+00   0.0000000000000000e+00   0.0000000000000000e+00   0.0000000000000000e+00   0.0000000000000000e+00   0.0000000000000000e+00  -5.6722453928070155e-02   0.0000000000000000e+00   1.3884453221619730e-01   4.6163904739128386e-01   0.0000000000000000e+00  -3.9851783423994580e-01   1.7701424885991143e-01   0.0000000000000000e+00  -2.0294568894436629e-01  -3.1069969525888502e-01  -1.6872648611169161e-02   0.0000000000000000e+00  -8.9539434311356608e-03   0.0000000000000000e+00   0.0000000000000000e+00   0.0000000000000000e+00   0.0000000000000000e+00   0.0000000000000000e+00   0.0000000000000000e+00   0.0000000000000000e+00   0.0000000000000000e+00  -2.8976959847936262e-01   9.2937879794767586e-02   0.0000000000000000e+00   0.0000000000000000e+00  -1.4407772534262298e-01   5.2750790753918760e-02   9.5318621808123213e-02   0.0000000000000000e+00  -3.0986407160555696e-01   0.0000000000000000e+00   0.0000000000000000e+00  -2.3485457149613226e-01   0.0000000000000000e+00   0.0000000000000000e+00   0.0000000000000000e+00   0.0000000000000000e+00  -1.8293092404769626e-01  -7.8725763990457314e-03   0.0000000000000000e+00   3.0357770759483688e-01   2.1697365599350873e-01   0.0000000000000000e+00   0.0000000000000000e+00   0.0000000000000000e+00   4.9184541973561380e-01  -8.7856948069679849e-02   0.0000000000000000e+00   0.0000000000000000e+00   1.9019108945454216e-01   3.4496331381792235e-02   0.0000000000000000e+00  -1.1716859401786760e-01   0.0000000000000000e+00  -2.4264908305708804e-01   0.0000000000000000e+00
   0.0000000000000000e+00   0.0000000000000000e+00   0.0000000000000000e+00   0.0000000000000000e+00   0.0000000000000000e+00   0.0000000000000000e+00  -1.6788132240928580e-01  -2.6333289893411577e-01   0.0000000000000000e+00   0.0000000000000000e+00   0.0000000000000000e+00   0.0000000000000000e+00  -2.0042147416151143e-01   0.0000000000000000e+00  -5.6317858822236215e-02  -2.0625835147901217e-01   0.0000000000000000e+00   5.1031892649930258e-02   0.0000000000000000e+00  -1.8299038035524590e-01   0.0000000000000000e+00   0.0000000000000000e+00  -6.1990005475228635e-02   0.0000000000000000e+00  -2.9877560419860616e-01   0.0000000000000000e+00  -3.5282823528446683e-01   0.0000000000000000e+00   0.0000000000000000e+00  -5.3891481573394157e-02  -3.9380088055348234e-02  -3.4068179536253806e-01   4.3288194318100398e-01   1.1216013996804131e-01   0.0000000000000000e+00   0.0000000000000000e+00   0.0000000000000000e+00   0.0000000000000000e+00   3.4372263199980613e-01   2.9927357863055187e-01  -2.4723037378473009e-01  -1.4833266682675841e-01  -6.1095339654705497e-02  -2.7501173442375004e-01   0.0000000000000000e+00   0.0000000000000000e+00   0.0000000000000000e+00   0.0000000000000000e+00   3.0462897106790043e-01   0.0000000000000000e+00   0.0000000000000000e+00   2.7773047687784524e-01   0.0000000000000000e+00   0.0000000000000000e+00   0.0000000000000000e+00   1.5022855146026798e-01   0.0000000000000000e+00   0.0000000000000000e+00   1.1779921673680299e-01   0.0000000000000000e+00   2.3778893306574272e-01   0.0000000000000000e+00  -1.5954363549147949e-02   0.0000000000000000e+00   5.2048513636978863e-02   0.0000000000000000e+00   0.0000000000000000e+00   0.0000000000000000e+00  -3.0143963588572503e-01   0.0000000000000000e+00   0.0000000000000000e+00   0.0000000000000000e+00   2.3430718455923677e-01   0.0000000000000000e+00   0.0000000000000000e+00   2.6177786430958039e-01   0.0000000000000000e+00  -1.0250037093669939e-01   0.0000000000000000e+00   0.0000000000000000e+00   4.2520024578309457e-01   0.0000000000000000e+00   0.0000000000000000e+00  -2.0394579956397058e-01   0.0000000000000000e+00   0.0000000000000000e+00  -1.4501749636494596e-01   1.6300021791496699e-01   0.0000000000000000e+00   0.0000000000000000e+00   0.0000000000000000e+00   2.5869793757225412e-01  -3.5767467493015614e-01   0.0000000000000000e+00   0.0000000000000000e+00   2.8460958060497638e-01   0.0000000000000000e+00  -2.6451148806943603e-01   0.0000000000000000e+00   0.0000000000000000e+00
   3.2455123111404899e-01   0.0000000000000000e+00   0.0000000000000000e+00   3.9578215973847747e-01  -7.2004901928328369e-02   0.0000000000000000e+00   0.0000000000000000e+00   0.0000000000000000e+00   0.0000000000000000e+00   0.0000000000000000e+00  -2.0654635943659710e-01   0.0000000000000000e+00   0.0000000000000000e+00   4.5756826907913517e-01   0.0000000000000000e+00   0.0000000000000000e+00   0.0000000000000000e+00   0.0000000000000000e+00   4.4273980172869787e-01   0.0000000000000000e+00   0.0000000000000000e+00   0.0000000000000000e+00   0.0000000000000000e+00   0.0000000000000000e+00   0.0000000000000000e+00   0.0000000000000000e+00   0.0000000000000000e+00  -2.1669881054376947e-01   0.0000000000000000e+00   0.0000000000000000e+00   0.0000000000000000e+00   0.0000000000000000e+00   0.0000000000000000e+00   0.0000000000000000e+00   0.0000000000000000e+00   0.0000000000000000e+00   1.3019765931250682e-01  -1.8396873484614829e-01   0.0000000000000000e+00   0.0000000000000000e+00   0.0000000000000000e+00   0.0000000000000000e+00   0.0000000000000000e+00   0.0000000000000000e+00   0.0000000000000000e+00  -4.5800221072135600e-01   0.0000000000000000e+00   0.0000000000000000e+00   0.0000000000000000e+00   0.0000000000000000e+00   0.0000000000000000e+00   0.0000000000000000e+00   0.0000000000000000e+00   0.0000000000000000e+00   0.0000000000000000e+00   0.0000000000000000e+00   0.0000000000000000e+00   1.2684691798174169e-01   0.0000000000000000e+00   4.4788925265547552e-01   0.0000000000000000e+00  -5.3714713617322586e-02   0.0000000000000000e+00   9.1849439889876053e-02   0.0000000000000000e+00   0.0000000000000000e+00   0.0000000000000000e+00  -3.8758152857247802e-01   0.0000000000000000e+00   0.0000000000000000e+00   0.0000000000000000e+00   0.0000000000000000e+00   0.0000000000000000e+00   0.0000000000000000e+00   7.0423750443521249e-01   0.0000000000000000e+00   0.0000000000000000e+00   0.0000000000000000e+00   7.6018773530345890e-02  -3.3487376718739831e-01   0.0000000000000000e+00   0.0000000000000000e+00   0.0000000000000000e+00   0.0000000000000000e+00   0.0000000000000000e+00   0.0000000000000000e+00   0.0000000000000000e+00   0.0000000000000000e+00   3.2236713860360711e-01   0.0000000000000000e+00   0.0000000000000000e+00   0.0000000000000000e+00   0.0000000000000000e+00   0.0000000000000000e+00   0.0000000000000000e+00   0.0000000000000000e+00   0.0000000000000000e+00   0.0000000000000000e+00   0.0000000000000000e+00   4.3975429357610291e-01
   0.0000000000000000e+00   6.7808903657862102e-02  -9.1017859796503342e-02   0.0000000000000000e+00   0.0000000000000000e+00   2.2848513203539955e-01   0.0000000000000000e+00   0.0000000000000000e+00  -3.7269739902756022e-01  -3.2219741543769315e-01   0.0000000000000000e+00   6.1377035350428967e-02   0.0000000000000000e+00   0.0000000000000000e+00   0.0000000000000000e+00   0.0000000000000000e+00   4.1087291332054943e-01   0.0000000000000000e+00   0.0000000000000000e+00   0.0000000000000000e+00  -2.5748053025197165e-01   3.8622270513600537e-02   0.0000000000000000e+00   2.1978608865368846e-02   0.0000000000000000e+00   6.1895389195233408e-02   0.0000000000000000e+00   0.0000000000000000e+00   2.0550272350882565e-01   0.0000000000000000e+00   0.0000000000000000e+00   0.0000000000000000e+00   0.0000000000000000e+00   0.0000000000000000e+00   6.9506391295361181e-02  -1.5754446301552399e-01   0.0000000000000000e+00   0.0000000000000000e+00   0.0000000000000000e+00   0.0000000000000000e+00   0.0000000000000000e+00   0.0000000000000000e+00   0.0000000000000000e+00   0.0000000000000000e+00  -4.2492550314815708e-01   0.0000000000000000e+00   3.1449682288419593e-02   9.2107880266375106e-02   0.0000000000000000e+00  -2.5800195849340191e-01   1.2524252744465431e-01   0.0000000000000000e+00  -4.3566669210982051e-01   3.4947108147485495e-01  -1.4848222514968354e-02   0.0000000000000000e+00  -1.3974292616000239e-01   0.0000000000000000e+00   0.0000000000000000e+00   0.0000000000000000e+00   0.0000000000000000e+00   0.0000000000000000e+00   0.0000000000000000e+00   0.0000000000000000e+00   0.0000000000000000e+00  -3.0749863780050990e-01  -2.4994550627101830e-01   0.0000000000000000e+00   0.0000000000000000e+00   3.0850884392273442e-01  -4.8856271506934668e-01   6.0912605186058399e-03   0.0000000000000000e+00  -1.1039294329069321e-01   0.0000000000000000e+00   0.0000000000000000e+00  -5.4356939475513188e-01   0.0000000000000000e+00   0.0000000000000000e+00   0.0000000000000000e+00   0.0000000000000000e+00  -6.6699962362780099e-02   3.3498599665924184e-01   0.0000000000000000e+00  -6.4746157162045140e-02   7.2205756385102154e-02   0.0000000000000000e+00   0.0000000000000000e+00   0.0000000000000000e+00  -5.9093805218451118e-02   8.4044683164513051e-02   0.0000000000000000e+00   0.0000000000000000e+00  -3.4815314793243755e-02  -1.2673213935589869e-01   0.0000000000000000e+00   2.0829714996805795e-01   0.0000000000000000e+00   1.5849870656111176e-01   0.0000000000000000e+00
   0.0000000000000000e+00   0.0000000000000000e+00   0.0000000000000000e+00   0.0000000000000000e+00   0.0000000000000000e+00   0.0000000000000000e+00   8.9403704625258679e-02  -1.3719288917841999e-01   0.0000000000000000e+00   0.0000000000000000e+00   0.0000000000000000e+00   0.0000000000000000e+00  -1.0478884908594754e-02   0.0000000000000000e+00   1.7019584772841384e-01   1.1237740352314154e-01   0.0000000000000000e+00  -3.1587343451558503e-01   0.0000000000000000e+00  -9.9070340077942035e-02   0.0000000000000000e+00   0.0000000000000000e+00   1.5057525287120543e-01   0.0000000000000000e+00   2.0004918613958989e-01   0.0000000000000000e+00   2.0205534657591037e-01   0.0000000000000000e+00   0.0000000000000000e+00  -1.0654946151967840e-01   2.5824358376194390e-01  -3.1484475731980266e-01   7.5499639475892721e-02  -1.4734062498500308e-01   0.0000000000000000e+00   0.0000000000000000e+00   0.0000000000000000e+00   0.0000000000000000e+00   1.1608470243567839e-01  -2.6091466992817802e-01  -2.2897736322601392e-01  -2.9015665959329295e-01   1.8674153023652107e-01   4.8941719675153633e-01   0.0000000000000000e+00   0.0000000000000000e+00   0.0000000000000000e+00   0.0000000000000000e+00  -1.2238293178021245e-01   0.0000000000000000e+00   0.0000000000000000e+00   3.9057412640577951e-02   0.0000000000000000e+00   0.0000000000000000e+00   0.0000000000000000e+00   1.1701733482247140e-01   0.0000000000000000e+00   0.0000000000000000e+00   5.8139687070744531e-02   0.0000000000000000e+00  -6.7053542340268987e-03   0.0000000000000000e+00   5.6950350977447224e-02   0.0000000000000000e+00   2.9631985076244129e-02   0.0000000000000000e+00   0.0000000000000000e+00   0.0000000000000000e+00  -4.1699971436215726e-02   0.0000000000000000e+00   0.0000000000000000e+00   0.0000000000000000e+00  -2.0978169198899177e-01   0.0000000000000000e+00   0.0000000000000000e+00  -4.0120942906125429e-01   0.0000000000000000e+00  -1.4908966191554879e-01   0.0000000000000000e+00   0.0000000000000000e+00  -3.0246186308725986e-01   0.0000000000000000e+00   0.0000000000000000e+00   1.3034688458646959e-01   0.0000000000000000e+00   0.0000000000000000e+00  -5.4544442394555404e-01   4.4567953586685272e-01   0.0000000000000000e+00   0.0000000000000000e+00   0.0000000000000000e+00   1.6344452581081725e-01  -1.7177404477689145e-01   0.0000000000000000e+00   0.0000000000000000e+00   5.1461856593330926e-02   0.0000000000000000e+00  -5.9713350786375219e-01   0.0000000000000000e+00   0.0000000000000000e+00
   0.0000000000000000e+00   0.0000000000000000e+00   0.0000000000000000e+00   0.0000000000000000e+00   0.0000000000000000e+00   0.0000000000000000e+00  -9.3043194568438028e-02  -2.7820598082438830e-01   0.0000000000000000e+00   0.0000000000000000e+00   0.0000000000000000e+00   0.0000000000000000e+00  -5.8480777550487528e-01   0.0000000000000000e+00  -1.4992459419575913e-01   8.6554935106079839e-02   0.0000000000000000e+00   3.4271892382877678e-01   0.0000000000000000e+00  -1.4303873750573332e-01   0.0000000000000000e+00   0.0000000000000000e+00   1.9446805468509237e-01   0.0000000000000000e+00  -2.7662617673534645e-01   0.0000000000000000e+00  -3.3179711404073842e-01   0.0000000000000000e+00   0.0000000000000000e+00   1.1917232768272255e-01  -3.2221444893679052e-01   1.8702083935971900e-01   1.6327391667680147e-01   3.4637124194371854e-01   0.0000000000000000e+00   0.0000000000000000e+00   0.0000000000000000e+00   0.0000000000000000e+00  -4.3089271997254971e-03   4.6987465593201078e-03  -1.2825493311524125e-01  -9.1477252249815358e-02  -4.1019858652029834e-01   4.4786009464653630e-02   0.0000000000000000e+00   0.0000000000000000e+00   0.0000000000000000e+00   0.0000000000000000e+00  -1.7715431873741275e-01   0.0000000000000000e+00   0.0000000000000000e+00  -1.2997871759598351e-01   0.0000000000000000e+00   0.0000000000000000e+00   0.0000000000000000e+00  -6.2376189290275483e-02   0.0000000000000000e+00   0.0000000000000000e+00  -1.3036039678042538e-01   0.0000000000000000e+00   4.2224844502492320e-01   0.0000000000000000e+00   1.0872468125134441e-01   0.0000000000000000e+00   1.8711365437931345e-03   0.0000000000000000e+00   0.0000000000000000e+00   0.0000000000000000e+00  -1.6587996273523520e-01   0.0000000000000000e+00   0.0000000000000000e+00   0.0000000000000000e+00  -4.3352562567718295e-01   0.0000000000000000e+00   0.0000000000000000e+00  -4.7129921779794040e-02   0.0000000000000000e+00  -4.1851277069961529e-01   0.0000000000000000e+00   0.0000000000000000e+00   1.0606304298864472e-01   0.0000000000000000e+00   0.0000000000000000e+00   4.2650157858462802e-02   0.0000000000000000e+00   0.0000000000000000e+00   5.3885090260156532e-02   9.2169410457077217e-02   0.0000000000000000e+00   0.0000000000000000e+00   0.0000000000000000e+00   1.5465788354056814e-01   4.9766321437071925e-01   0.0000000000000000e+00   0.0000000000000000e+00  -2.9049185284366658e-01   0.0000000000000000e+00  -2.3018100799992969e-01   0.0000000000000000e+00   0.0000000000000000e+00
   0.0000000000000000e+00   0.0000000000000000e+00   0.0000000000000000e+00   0.0000000000000000e+00   0.0000000000000000e+00   0.0000000000000000e+00   4.5125890951185199e-01  -3.4707018754195096e-01   0.0000000000000000e+00   0.0000000000000000e+00   0.0000000000000000e+00   0.0000000000000000e+00   3.0039844644402647e-01   0.0000000000000000e+00  -9.5162068885223966e-02   2.7140016159031094e-01   0.0000000000000000e+00   5.1733364072181404e-02   0.0000000000000000e+00  -1.7802581619199082e-01   0.0000000000000000e+00   0.0000000000000000e+00  -5.5183596486078346e-02   0.0000000000000000e+00  -3.4451559159778111e-01   0.0000000000000000e+00  -3.4245346079689276e-01   0.0000000000000000e+00   0.0000000000000000e+00   3.3359403243636138e-01  -7.4238250332800695e-02   6.7274329127554239e-02  -2.7701225994383499e-01   2.2403949548469021e-01   0.0000000000000000e+00   0.0000000000000000e+00   0.0000000000000000e+00   0.0000000000000000e+00  -2.1301004997473194e-01  -2.4513184304256364e-01  -4.3392698965512289e-02   5.0574017439247068e-02  -1.4431398997507552e-01  -2.9513646278868438e-01   0.0000000000000000e+00   0.0000000000000000e+00   0.0000000000000000e+00   0.0000000000000000e+00   1.1561350351384221e-01   0.0000000000000000e+00   0.0000000000000000e+00   5.3232000599336152e-02   0.0000000000000000e+00   0.0000000000000000e+00   0.0000000000000000e+00   1.3767204689910650e-01   0.0000000000000000e+00   0.0000000000000000e+00  -1.3164617474901322e-01   0.0000000000000000e+00  -3.6456445484652555e-01   0.0000000000000000e+00  -1.2049414597350654e-01   0.0000000000000000e+00  -2.7467686164780997e-01   0.0000000000000000e+00   0.0000000000000000e+00   0.0000000000000000e+00  -3.2780057654946360e-01   0.0000000000000000e+00   0.0000000000000000e+00   0.0000000000000000e+00   7.7522797888051290e-02   0.0000000000000000e+00   0.0000000000000000e+00  -9.8389900569100741e-02   0.0000000000000000e+00   2.9689544580950378e-01   0.0000000000000000e+00   0.0000000000000000e+00  -2.7806161231882248e-01   0.0000000000000000e+00   0.0000000000000000e+00   2.5254427324161904e-01   0.0000000000000000e+00   0.0000000000000000e+00  -2.8361348023807215e-01   1.5240240303622432e-01   0.0000000000000000e+00   0.0000000000000000e+00   0.0000000000000000e+00  -2.2635171995377334e-01   4.0880506035965623e-02   0.0000000000000000e+00   0.0000000000000000e+00   3.6874350665992073e-01   0.0000000000000000e+00  -4.2017837605972636e-01   0.0000000000000000e+00   0.0000000000000000e+00
   0.0000000000000000e+00   0.0000000000000000e+00   0.0000000000000000e+00   0.0000000000000000e+00   0.0000000000000000e+00   0.0000000000000000e+00  -2.0922718231709830e-01   3.3457180751882198e-02   0.0000000000000000e+00   0.0000000000000000e+00   0.0000000000000000e+00   0.0000000000000000e+00  -3.4071881096982776e-01   0.0000000000000000e+00  -1.4415581418692480e-03   5.4873717394847921e-02   0.0000000000000000e+00  -8.9466436984363781e-02   0.0000000000000000e+00  -4.0995244452729407e-01   0.0000000000000000e+00   0.0000000000000000e+00   2.1539371432196872e-01   0.0000000000000000e+00  -3.9174390949519433e-01   0.0000000000000000e+00   4.3938775629600045e-02   0.0000000000000000e+00   0.0000000000000000e+00  -3.2181379843646585e-01   3.4013636776219935e-01   1.2660788499397224e-01  -1.5780913960460141e-01  -1.5873813072472870e-01   0.0000000000000000e+00   0.0000000000000000e+00   0.0000000000000000e+00   0.0000000000000000e+00  -9.4419938740352330e-02  -3.8628196571727147e-01   1.0166931565494652e-01  -7.3270440069987744e-02  -2.7107882070883099e-01  -2.5242473597811366e-01   0.0000000000000000e+00   0.0000000000000000e+00   0.0000000000000000e+00   0.0000000000000000e+00   1.6145608438160430e-02   0.0000000000000000e+00   0.0000000000000000e+00   3.7745459612706411e-01   0.0000000000000000e+00   0.0000000000000000e+00   0.0000000000000000e+00   2.2572036986791000e-03   0.0000000000000000e+00   0.0000000000000000e+00  -9.3046153727979711e-02   0.0000000000000000e+00   2.5876929788882375e-01   0.0000000000000000e+00   3.5240170712676167e-01   0.0000000000000000e+00  -7.2058577186097372e-02   0.0000000000000000e+00   0.0000000000000000e+00   0.0000000000000000e+00   1.2460848807487984e-01   0.0000000000000000e+00   0.0000000000000000e+00   0.0000000000000000e+00   1.9130255113994149e-01   0.0000000000000000e+00   0.0000000000000000e+00   2.7614670364387128e-01   0.0000000000000000e+00   1.3302305171270157e-01   0.0000000000000000e+00   0.0000000000000000e+00  -3.7358513353995748e-01   0.0000000000000000e+00   0.0000000000000000e+00   1.3062374710954919e-01   0.0000000000000000e+00   0.0000000000000000e+00  -1.9114993993187571e-01  -1.3678732511178132e-01   0.0000000000000000e+00   0.0000000000000000e+00   0.0000000000000000e+00  -3.7149047730481644e-01  -1.5474226656591666e-01   0.0000000000000000e+00   0.0000000000000000e+00   1.7661562005763759e-01   0.0000000000000000e+00  -6.0048641224310834e-02   0.0000000000000000e+00   0.0000000000000000e+00
   0.0000000000000000e+00   0.0000000000000000e+00   0.0000000000000000e+00   0.0000000000000000e+00   0.0000000000000000e+00   0.0000000000000000e+00   2.7375336729686500e-01   4.0019454573717106e-01   0.0000000000000000e+00   0.0000000000000000e+00   0.0000000000000000e+00   0.0000000000000000e+00  -1.4380035529654059e-01   0.0000000000000000e+00   5.5662853655696742e-01  -1.2666650049660994e-01   0.0000000000000000e+00  -4.0865604855129446e-02   0.0000000000000000e+00  -9.9164915455888222e-02   0.0000000000000000e+00   0.0000000000000000e+00   1.4917476865966095e-01   0.0000000000000000e+00  -4.8180010266722501e-02   0.0000000000000000e+00   1.5990244327555522e-01   0.0000000000000000e+00   0.0000000000000000e+00   8.6551398082084272e-02  -5.7800523183729779e-01   2.2388127056465698e-01  -1.1219343588993391e-01   1.2757736480790849e-01   0.0000000000000000e+00   0.0000000000000000e+00   0.0000000000000000e+00   0.0000000000000000e+00   1.5448365813848463e-03  -5.6056604247951163e-02  -3.2957960000575465e-02  -3.5363365121197521e-01   1.1052583701339860e-01   2.1533151037541570e-01   0.0000000000000000e+00   0.0000000000000000e+00   0.0000000000000000e+00   0.0000000000000000e+00  -3.6488482219653964e-02   0.0000000000000000e+00   0.0000000000000000e+00   1.2349140496993515e-01   0.0000000000000000e+00   0.0000000000000000e+00   0.0000000000000000e+00  -3.5152942141561352e-02   0.0000000000000000e+00   0.0000000000000000e+00  -2.7695774286539659e-01   0.0000000000000000e+00  -7.8362378465217323e-03   0.0000000000000000e+00   1.5840873275664745e-03   0.0000000000000000e+00  -2.1318378846846298e-01   0.0000000000000000e+00   0.0000000000000000e+00   0.0000000000000000e+00   6.2942642883628372e-02   0.0000000000000000e+00   0.0000000000000000e+00   0.0000000000000000e+00   3.3697950384088626e-01   0.0000000000000000e+00   0.0000000000000000e+00   1.3139682061588842e-01   0.0000000000000000e+00  -4.0685095770813773e-01   0.0000000000000000e+00   0.0000000000000000e+00  -4.8999577189459784e-02   0.0000000000000000e+00   0.0000000000000000e+00  -4.8077652699413725e-01   0.0000000000000000e+00   0.0000000000000000e+00  -8.0247055021186467e-02   2.9871687193502354e-02   0.0000000000000000e+00   0.0000000000000000e+00   0.0000000000000000e+00  -3.4120754377564266e-01   1.6956551438673095e-01   0.0000000000000000e+00   0.0000000000000000e+00   2.5423920104796016e-01   0.0000000000000000e+00  -4.0505183970538694e-01   0.0000000000000000e+00   0.0000000000000000e+00
   0.0000000000000000e+00  -3.2428561172731751e-01  -6.8647035339193765e-02   0.0000000000000000e+00   0.0000000000000000e+00  -3.0262593773960622e-02   0.0000000000000000e+00   0.0000000000000000e+00  -3.6805483258716853e-02   1.8525716781044826e-01   0.0000000000000000e+00  -1.6227489915537094e-01   0.0000000000000000e+00   0.0000000000000000e+00   0.0000000000000000e+00   0.0000000000000000e+00   1.7250861837410714e-01   0.0000000000000000e+00   0.0000000000000000e+00   0.0000000000000000e+00  -4.4870721019096227e-02   1.3275116419657024e-01   0.0000000000000000e+00   2.6022857561133983e-02   0.0000000000000000e+00  -4.9604197040077463e-01   0.0000000000000000e+00   0.0000000000000000e+00  -2.1000634140603394e-02   0.0000000000000000e+00   0.0000000000000000e+00   0.0000000000000000e+00   0.0000000000000000e+00   0.0000000000000000e+00   3.1712354016082961e-01  -1.3954602572534690e-02   0.0000000000000000e+00   0.0000000000000000e+00   0.0000000000000000e+00   0.0000000000000000e+00   0.0000000000000000e+00   0.0000000000000000e+00   0.0000000000000000e+00   0.0000000000000000e+00  -1.5470633716258581e-01   0.0000000000000000e+00  -6.4995153102210351e-02  -2.2211495983071185e-02   0.0000000000000000e+00   1.0247288025648595e-01   3.2881027775175403e-02   0.0000000000000000e+00   2.9516828196264039e-01   2.0006303372107653e-01  -2.2056431920690908e-01   0.0000000000000000e+00  -2.2564856695248445e-01   0.0000000000000000e+00   0.0000000000000000e+00   0.0000000000000000e+00   0.0000000000000000e+00   0.0000000000000000e+00   0.0000000000000000e+00   0.0000000000000000e+00   0.0000000000000000e+00  -5.0824454517945261e-01  -6.1938868376390066e-01   0.0000000000000000e+00   0.0000000000000000e+00  -2.3704678219956202e-01  -6.8207025702564261e-02   2.9454207356711021e-01   0.0000000000000000e+00  -3.8296949009402431e-01   0.0000000000000000e+00   0.0000000000000000e+00   3.5961985148984693e-01   0.0000000000000000e+00   0.0000000000000000e+00   0.0000000000000000e+00   0.0000000000000000e+00  -9.3444043972168073e-02  -1.2058530475177218e-01   0.0000000000000000e+00   2.3673244020145898e-01  -1.6297793714809991e-01   0.0000000000000000e+00   0.0000000000000000e+00   0.0000000000000000e+00   2.2521401512661587e-01  -1.5068621191838477e-01   0.0000000000000000e+00   0.0000000000000000e+00  -3.7208112060016452e-02  -3.3092355916104138e-01   0.0000000000000000e+00   5.6258099727871477e-02   0.0000000000000000e+00  -3.3122954800783716e-01   0.0000000000000000e+00
   0.0000000000000000e+00  -4.9229165142575568e-02  -3.3743374338319143e-01   0.0000000000000000e+00   0.0000000000000000e+00   1.5132635515189352e-01   0.0000000000000000e+00   0.0000000000000000e+00  -6.2164804185836697e-02   3.9071266215658221e-02   0.0000000000000000e+00  -8.2211152105566093e-02   0.0000000000000000e+00   0.0000000000000000e+00   0.0000000000000000e+00   0.0000000000000000e+00   9.5018142503038971e-02   0.0000000000000000e+00   0.0000000000000000e+00   0.0000000000000000e+00   5.8034746930034486e-01  -2.4364492273547339e-01   0.0000000000000000e+00   2.3892389670523989e-01   0.0000000000000000e+00  -1.8687298902653379e-01   0.0000000000000000e+00   0.0000000000000000e+00   1.5769342043734141e-01   0.0000000000000000e+00   0.0000000000000000e+00   0.0000000000000000e+00   0.0000000000000000e+00   0.0000000000000000e+00   1.6282074257985657e-01   8.6738966702516865e-02   0.0000000000000000e+00   0.0000000000000000e+00   0.0000000000000000e+00   0.0000000000000000e+00   0.0000000000000000e+00   0.0000000000000000e+00   0.0000000000000000e+00   0.0000000000000000e+00  -2.9150436900872066e-02   0.0000000000000000e+00  -1.3172821759298048e-01  -1.5397677963144776e-01   0.0000000000000000e+00   4.4220301397294443e-01  -1.7021015893890828e-01   0.0000000000000000e+00  -4.4761543679570415e-01   1.1901528819558761e-01  -2.6406149958524539e-01   0.0000000000000000e+00  -8.7224046091710875e-02   0.0000000000000000e+00   0.0000000000000000e+00   0.0000000000000000e+00   0.0000000000000000e+00   0.0000000000000000e+00   0.0000000000000000e+00   0.0000000000000000e+00   0.0000000000000000e+00  -1.2607287877640327e-02   3.7902899597111112e-01   0.0000000000000000e+00   0.0000000000000000e+00  -2.1815994149155141e-01  -1.3796080973321079e-02  -1.0779172556051608e-01   0.0000000000000000e+00  -4.5246449540611100e-01   0.0000000000000000e+00   0.0000000000000000e+00  -2.6073397381513869e-01   0.0000000000000000e+00   0.0000000000000000e+00   0.0000000000000000e+00   0.0000000000000000e+00   7.5609624496859970e-02  -1.0630348622688253e-02   0.0000000000000000e+00   1.0330198631960552e-01  -1.7635630067080835e-01   0.0000000000000000e+00   0.0000000000000000e+00   0.0000000000000000e+00  -3.3567961756244719e-01  -1.5119123629198400e-02   0.0000000000000000e+00   0.0000000000000000e+00   2.4949761687124281e-01  -2.0438203468696967e-01   0.0000000000000000e+00  -8.9819242361035556e-02   0.0000000000000000e+00   3.1488321179389267e-02   0.0000000000000000e+00
   2.4307589476328922e-01   0.0000000000000000e+00   0.0000000000000000e+00   2.1796723980564267e-01   6.2853504836976870e-01   0.0000000000000000e+00   0.0000000000000000e+00   0.0000000000000000e+00   0.0000000000000000e+00   0.0000000000000000e+00  -1.0018795542290726e-01   0.0000000000000000e+00   0.0000000000000000e+00   6.2832616843231881e-01   0.0000000000000000e+00   0.0000000000000000e+00   0.0000000000000000e+00   0.0000000000000000e+00  -8.7336874370121623e-02   0.0000000000000000e+00   0.0000000000000000e+00   0.0000000000000000e+00   0.0000000000000000e+00   0.0000000000000000e+00   0.0000000000000000e+00   0.0000000000000000e+00   0.0000000000000000e+00   2.6391604956283107e-02   0.0000000000000000e+00   0.0000000000000000e+00   0.0000000000000000e+00   0.0000000000000000e+00   0.0000000000000000e+00   0.0000000000000000e+00   0.0000000000000000e+00   0.0000000000000000e+00   1.0176531786864908e-01  -7.1420394064481335e-02   0.0000000000000000e+00   0.0000000000000000e+00   0.0000000000000000e+00   0.0000000000000000e+00   0.0000000000000000e+00   0.0000000000000000e+00   0.0000000000000000e+00   2.9301875828653129e-01   0.0000000000000000e+00   0.0000000000000000e+00   0.0000000000000000e+00   0.0000000000000000e+00   0.0000000000000000e+00   0.0000000000000000e+00   0.0000000000000000e+00   0.0000000000000000e+00   0.0000000000000000e+00   0.0000000000000000e+00   0.0000000000000000e+00   3.2297398043034398e-01   0.0000000000000000e+00  -3.5418461634527404e-01   0.0000000000000000e+00   4.8610459533080068e-03   0.0000000000000000e+00  -4.1071087894595633e-02   0.0000000000000000e+00   0.0000000000000000e+00   0.0000000000000000e+00  -5.2578704781761337e-04   0.0000000000000000e+00   0.0000000000000000e+00   0.0000000000000000e+00   0.0000000000000000e+00   0.0000000000000000e+00   0.0000000000000000e+00  -3.1423090740073356e-01   0.0000000000000000e+00   0.0000000000000000e+00   0.0000000000000000e+00   3.7159403021021825e-01   5.3611814590940055e-02   0.0000000000000000e+00   0.0000000000000000e+00   0.0000000000000000e+00   0.0000000000000000e+00   0.0000000000000000e+00   0.0000000000000000e+00   0.0000000000000000e+00   0.0000000000000000e+00  -4.6676934818583793e-01   0.0000000000000000e+00   0.0000000000000000e+00   0.0000000000000000e+00   0.0000000000000000e+00   0.0000000000000000e+00   0.0000000000000000e+00   0.0000000000000000e+00   0.0000000000000000e+00   0.0000000000000000e+00   0.0000000000000000e+00  -4.3975499474417973e-01
  -4.3644826435176143e-01   0.0000000000000000e+00   0.0000000000000000e+00   3.1198399100944185e-01  -7.6164424218709670e-02   0.0000000000000000e+00   0.0000000000000000e+00   0.0000000000000000e+00   0.0000000000000000e+00   0.0000000000000000e+00  -7.6377542269261023e-02   0.0000000000000000e+00   0.0000000000000000e+00   4.2990608776713907e-01   0.0000000000000000e+00   0.0000000000000000e+00   0.0000000000000000e+00   0.0000000000000000e+00  -5.4694942091477509e-02   0.0000000000000000e+00   0.0000000000000000e+00   0.0000000000000000e+00   0.0000000000000000e+00   0.0000000000000000e+00   0.0000000000000000e+00   0.0000000000000000e+00   0.0000000000000000e+00   1.3466541565590551e-01   0.0000000000000000e+00   0.0000000000000000e+00   0.0000000000000000e+00   0.0000000000000000e+00   0.0000000000000000e+00   0.0000000000000000e+00   0.0000000000000000e+00   0.0000000000000000e+00   2.5590398066204285e-02   7.1925834219370821e-02   0.0000000000000000e+00   0.0000000000000000e+00   0.0000000000000000e+00   0.0000000000000000e+00   0.0000000000000000e+00   0.0000000000000000e+00   0.0000000000000000e+00   5.0917583315432702e-01   0.0000000000000000e+00   0.0000000000000000e+00   0.0000000000000000e+00   0.0000000000000000e+00   0.0000000000000000e+00   0.0000000000000000e+00   0.0000000000000000e+00   0.0000000000000000e+00   0.0000000000000000e+00   0.0000000000000000e+00   0.0000000000000000e+00   4.5550163083869460e-01   0.0000000000000000e+00   7.9261244873798042e-01   0.0000000000000000e+00   2.2805714478520034e-01   0.0000000000000000e+00  -5.5710163206164655e-02   0.0000000000000000e+00   0.0000000000000000e+00   0.0000000000000000e+00   1.8749207803161838e-01   0.0000000000000000e+00   0.0000000000000000e+00   0.0000000000000000e+00   0.0000000000000000e+00   0.0000000000000000e+00   0.0000000000000000e+00   2.5036603641738694e-03   0.0000000000000000e+00   0.0000000000000000e+00   0.0000000000000000e+00   8.0915890313394967e-02  -3.5704301441924730e-01   0.0000000000000000e+00   0.0000000000000000e+00   0.0000000000000000e+00   0.0000000000000000e+00   0.0000000000000000e+00   0.0000000000000000e+00   0.0000000000000000e+00   0.0000000000000000e+00  -2.5773510278017575e-01   0.0000000000000000e+00   0.0000000000000000e+00   0.0000000000000000e+00   0.0000000000000000e+00   0.0000000000000000e+00   0.0000000000000000e+00   0.0000000000000000e+00   0.0000000000000000e+00   0.0000000000000000e+00   0.0000000000000000e+00   4.5859692367734894e-01
   0.0000000000000000e+00   0.0000000000000000e+00   0.0000000000000000e+00   0.0000000000000000e+00   0.0000000000000000e+00   0.0000000000000000e+00  -1.0588294927691601e-01   1.5544158652100359e-01   0.0000000000000000e+00   0.0000000000000000e+00   0.0000000000000000e+00   0.0000000000000000e+00  -5.7742566793385776e-02   0.0000000000000000e+00   1.6779420320072430e-01  -2.6260241710253041e-01   0.0000000000000000e+00   1.1716690583708192e-01   0.0000000000000000e+00  -9.9681042604119571e-02   0.0000000000000000e+00   0.0000000000000000e+00  -1.7568268696638617e-01   0.0000000000000000e+00   2.5134476668611583e-01   0.0000000000000000e+00   9.8919076294854802e-02   0.0000000000000000e+00   0.0000000000000000e+00  -1.6138490046392198e-01  -2.6131324640631715e-01  -6.0182135790736030e-02  -6.0117045283411649e-02   3.3173449562336316e-01   0.0000000000000000e+00   0.0000000000000000e+00   0.0000000000000000e+00   0.0000000000000000e+00  -1.8293507950311325e-01   1.8644394379263327e-01  -3.8874808296033203e-01  -1.4254854991357599e-01  -3.7927767047056976e-01  -8.3921138645129872e-02   0.0000000000000000e+00   0.0000000000000000e+00   0.0000000000000000e+00   0.0000000000000000e+00  -3.3214725544808282e-01   0.0000000000000000e+00   0.0000000000000000e+00  -1.3112651980428322e-01   0.0000000000000000e+00   0.0000000000000000e+00   0.0000000000000000e+00  -1.9751149042577618e-01   0.0000000000000000e+00   0.0000000000000000e+00   3.9091664507542279e-01   0.0000000000000000e+00  -9.8034189660320833e-02   0.0000000000000000e+00   1.0953645919511941e-01   0.0000000000000000e+00   1.8672233048570067e-01   0.0000000000000000e+00   0.0000000000000000e+00   0.0000000000000000e+00  -1.0300596259903758e-01   0.0000000000000000e+00   0.0000000000000000e+00   0.0000000000000000e+00   3.6991769025768345e-01   0.0000000000000000e+00   0.0000000000000000e+00  -1.1770480243157928e-01   0.0000000000000000e+00   1.5177589674977008e-02   0.0000000000000000e+00   0.0000000000000000e+00  -1.3478725986132023e-01   0.0000000000000000e+00   0.0000000000000000e+00   4.3333632449631748e-01   0.0000000000000000e+00   0.0000000000000000e+00  -2.5996079014340179e-01   7.1796293816705881e-02   0.0000000000000000e+00   0.0000000000000000e+00   0.0000000000000000e+00   9.7894136091485132e-03  -1.5991806029148997e-01   0.0000000000000000e+00   0.0000000000000000e+00  -3.5137660366987228e-01   0.0000000000000000e+00   3.0021298608014099e-02   0.0000000000000000e+00   0.0000000000000000e+00
   0.0000000000000000e+00   0.0000000000000000e+00   0.0000000000000000e+00   0.0000000000000000e+00   0.0000000000000000e+00   0.0000000000000000e+00   1.8962344535769518e-02  -2.7225950278903149e-01   0.0000000000000000e+00   0.0000000000000000e+00   0.0000000000000000e+00   0.0000000000000000e+00  -2.8342002683608231e-01   0.0000000000000000e+00   5.4327012788926632e-01   3.7885876403136440e-02   0.0000000000000000e+00  -2.4205645761104014e-01   0.0000000000000000e+00   2.4004116874401438e-01   0.0000000000000000e+00   0.0000000000000000e+00  -1.1416777283585219e-02   0.0000000000000000e+00   2.8682489277845513e-01   0.0000000000000000e+00   1.1919427303922397e-01   0.0000000000000000e+00   0.0000000000000000e+00  -1.1718727138596123e-01   5.5139781544353027e-02   2.6817675872149677e-01   1.0535409878856283e-01  -5.2574109384511769e-01   0.0000000000000000e+00   0.0000000000000000e+00   0.0000000000000000e+00   0.0000000000000000e+00  -1.5139101381677894e-01   1.3306914188880824e-03  -1.0492664992134160e-01  -3.1322934928107754e-02  -8.1966893213237677e-02  -2.9467685287089296e-01   0.0000000000000000e+00   0.0000000000000000e+00   0.0000000000000000e+00   0.0000000000000000e+00  -1.0987854941204678e-01   0.0000000000000000e+00   0.0000000000000000e+00  -2.4454683503936742e-01   0.0000000000000000e+00   0.0000000000000000e+00   0.0000000000000000e+00   1.3925103614347356e-01   0.0000000000000000e+00   0.0000000000000000e+00  -1.6416060601003554e-01   0.0000000000000000e+00  -2.0923487012192217e-02   0.0000000000000000e+00  -1.3359184515323599e-01   0.0000000000000000e+00   7.1454233584133164e-02   0.0000000000000000e+00   0.0000000000000000e+00   0.0000000000000000e+00  -2.4136696993154991e-02   0.0000000000000000e+00   0.0000000000000000e+00   0.0000000000000000e+00  -4.8742549207569369e-01   0.0000000000000000e+00   0.0000000000000000e+00   2.5395706045315099e-02   0.0000000000000000e+00   5.6033181043908607e-02   0.0000000000000000e+00   0.0000000000000000e+00   5.3767086239625761e-01   0.0000000000000000e+00   0.0000000000000000e+00   4.8825401574338193e-02   0.0000000000000000e+00   0.0000000000000000e+00  -7.2154066775005646e-02   3.7233124016626518e-01   0.0000000000000000e+00   0.0000000000000000e+00   0.0000000000000000e+00  -7.1136373068105566e-02  -6.1148098514442417e-01   0.0000000000000000e+00   0.0000000000000000e+00  -1.3492907423618847e-01   0.0000000000000000e+00  -3.6666280534588841e-02   0.0000000000000000e+00   0.0000000000000000e+00
   0.0000000000000000e+00   0.0000000000000000e+00   0.0000000000000000e+00   0.0000000000000000e+00   0.0000000000000000e+00   0.0000000000000000e+00  -1.6914964569248508e-01   3.5018389904722558e-02   0.0000000000000000e+00   0.0000000000000000e+00   0.0000000000000000e+00   0.0000000000000000e+00   1.2490687728776866e-02   0.0000000000000000e+00  -1.6831739302324716e-01  -7.3412951511292346e-02   0.0000000000000000e+00   4.3474591225204895e-01   0.0000000000000000e+00   5.4998598759218598e-01   0.0000000000000000e+00   0.0000000000000000e+00   1.2984876316076016e-01   0.0000000000000000e+00   1.3679885353030344e-01   0.0000000000000000e+00  -1.9770560358960532e-01   0.0000000000000000e+00   0.0000000000000000e+00  -2.4911188705218362e-01  -8.4079732114921979e-03  -3.8154206882371960e-01  -3.6967336253175734e-02   3.0931011166229802e-02   0.0000000000000000e+00   0.0000000000000000e+00   0.0000000000000000e+00   0.0000000000000000e+00  -1.3085747826142821e-01  -1.9805602695034619e-01  -4.9054514234756663e-01   2.3747068697871498e-01   5.1312230756175227e-02  -1.8777959314297596e-01   0.0000000000000000e+00   0.0000000000000000e+00   0.0000000000000000e+00   0.0000000000000000e+00   1.5905712371639391e-01   0.0000000000000000e+00   0.0000000000000000e+00   4.1779377084194373e-02   0.0000000000000000e+00   0.0000000000000000e+00   0.0000000000000000e+00   1.3652910266499568e-01   0.0000000000000000e+00   0.0000000000000000e+00  -2.9788851994987120e-01   0.0000000000000000e+00  -6.0107169330068461e-02   0.0000000000000000e+00   1.1037311658322424e-01   0.0000000000000000e+00   1.8598741418974044e-01   0.0000000000000000e+00   0.0000000000000000e+00   0.0000000000000000e+00   1.3876358191036395e-01   0.0000000000000000e+00   0.0000000000000000e+00   0.0000000000000000e+00  -1.8611990277255347e-01   0.0000000000000000e+00   0.0000000000000000e+00   1.4416100392361392e-01   0.0000000000000000e+00   2.5158472825939013e-02   0.0000000000000000e+00   0.0000000000000000e+00   2.7253489594088326e-01   0.0000000000000000e+00   0.0000000000000000e+00  -8.3793185192912734e-02   0.0000000000000000e+00   0.0000000000000000e+00  -4.3063100819589706e-01   1.1729754536740765e-01   0.0000000000000000e+00   0.0000000000000000e+00   0.0000000000000000e+00  -4.1960717606722775e-01   2.5996003488234670e-01   0.0000000000000000e+00   0.0000000000000000e+00   1.7122156975133235e-01   0.0000000000000000e+00   8.2302758531988152e-02   0.0000000000000000e+00   0.0000000000000000e+00
   0.0000000000000000e+00   0.0000000000000000e+00   0.0000000000000000e+00   0.0000000000000000e+00   0.0000000000000000e+00   0.0000000000000000e+00   4.7405395178794751e-01  -2.0148348011760936e-02   0.0000000000000000e+00   0.0000000000000000e+00   0.0000000000000000e+00   0.0000000000000000e+00  -2.4748592284164805e-01   0.0000000000000000e+00  -3.8039031955865399e-01  -1.4624113064057109e-01   0.0000000000000000e+00   1.2339386682689159e-01   0.0000000000000000e+00  -2.2658664988853672e-01   0.0000000000000000e+00   0.0000000000000000e+00  -4.3229943588794395e-01   0.0000000000000000e+00   1.2294282542030324e-01   0.0000000000000000e+00   1.9656981152364122e-01   0.0000000000000000e+00   0.0000000000000000e+00   1.1403501012273363e-02   1.7660215376418392e-01  -8.2177254841418912e-02  -2.4645645531800695e-01   3.3212522458481837e-02   0.0000000000000000e+00   0.0000000000000000e+00   0.0000000000000000e+00   0.0000000000000000e+00  -4.1841794433952550e-01   1.7078340381954260e-01   2.6502788872472788e-01   9.6549303072190590e-02  -6.6751319932818562e-02   2.5491619737614707e-01   0.0000000000000000e+00   0.0000000000000000e+00   0.0000000000000000e+00   0.0000000000000000e+00   1.5255814571958917e-01   0.0000000000000000e+00   0.0000000000000000e+00   1.9238035821215385e-01   0.0000000000000000e+00   0.0000000000000000e+00   0.0000000000000000e+00   1.2008537099242741e-01   0.0000000000000000e+00   0.0000000000000000e+00   3.7551795323452875e-02   0.0000000000000000e+00   2.7644762503146680e-02   0.0000000000000000e+00   1.1151527999281893e-01   0.0000000000000000e+00  -5.1141846062075280e-01   0.0000000000000000e+00   0.0000000000000000e+00   0.0000000000000000e+00  -9.4925646021447471e-02   0.0000000000000000e+00   0.0000000000000000e+00   0.0000000000000000e+00  -2.3315319586894179e-01   0.0000000000000000e+00   0.0000000000000000e+00   2.0883522375272570e-01   0.0000000000000000e+00  -8.4889259808604706e-02   0.0000000000000000e+00   0.0000000000000000e+00   3.0097913919080738e-01   0.0000000000000000e+00   0.0000000000000000e+00  -1.6114048198662895e-01   0.0000000000000000e+00   0.0000000000000000e+00  -3.5493469421764562e-01   1.5048526420129327e-02   0.0000000000000000e+00   0.0000000000000000e+00   0.0000000000000000e+00   1.0462805369841462e-02  -1.8813453725196447e-01   0.0000000000000000e+00   0.0000000000000000e+00  -1.4269854231058032e-02   0.0000000000000000e+00  -2.3398239460958301e-01   0.0000000000000000e+00   0.0000000000000000e+00
   0.0000000000000000e+00   0.0000000000000000e+00   0.0000000000000000e+00   0.0000000000000000e+00   0.0000000000000000e+00   0.0000000000000000e+00   2.3512086771170851e-01   2.3792691736693131e-01   0.0000000000000000e+00   0.0000000000000000e+00   0.0000000000000000e+00   0.0000000000000000e+00  -5.5438330194393892e-01   0.0000000000000000e+00   1.5306481947819075e-02  -3.7752523469518084e-01   0.0000000000000000e+00   2.7515710330052762e-01   0.0000000000000000e+00  -4.1269296271866970e-02   0.0000000000000000e+00   0.0000000000000000e+00   1.1132845734438439e-01   0.0000000000000000e+00  -1.9950021277945862e-01   0.0000000000000000e+00  -2.0029798243656816e-01   0.0000000000000000e+00   0.0000000000000000e+00  -1.9451337619966558e-01   3.0325033170817489e-01   1.0427222999265195e-01  -1.5785590176006087e-01  -3.6532271347645462e-01   0.0000000000000000e+00   0.0000000000000000e+00   0.0000000000000000e+00   0.0000000000000000e+00  -4.2129900988694971e-02  -1.6975393310442320e-03  -1.7096710683065836e-01  -5.8013445642552258e-02  -4.1905450260428100e-02   2.4464656729000864e-01   0.0000000000000000e+00   0.0000000000000000e+00   0.0000000000000000e+00   0.0000000000000000e+00   1.4160622512496746e-01   0.0000000000000000e+00   0.0000000000000000e+00   4.4591088771201999e-02   0.0000000000000000e+00   0.0000000000000000e+00   0.0000000000000000e+00  -1.0765745445393138e-01   0.0000000000000000e+00   0.0000000000000000e+00   2.4728807612906668e-02   0.0000000000000000e+00   9.5773388449439979e-03   0.0000000000000000e+00  -6.9536798263067789e-01   0.0000000000000000e+00   2.2277459887540288e-01   0.0000000000000000e+00   0.0000000000000000e+00   0.0000000000000000e+00  -2.9396372691673311e-01   0.0000000000000000e+00   0.0000000000000000e+00   0.0000000000000000e+00   1.5328337157691932e-01   0.0000000000000000e+00   0.0000000000000000e+00   1.2366862030176888e-02   0.0000000000000000e+00  -2.0384818956123552e-01   0.0000000000000000e+00   0.0000000000000000e+00  -4.3756841760414367e-01   0.0000000000000000e+00   0.0000000000000000e+00  -2.3733864771890458e-02   0.0000000000000000e+00   0.0000000000000000e+00   9.1392485926686098e-02   1.2552469956709048e-01   0.0000000000000000e+00   0.0000000000000000e+00   0.0000000000000000e+00   1.2443203658319572e-01  -4.8928643425032357e-02   0.0000000000000000e+00   0.0000000000000000e+00   9.3615090514113070e-02   0.0000000000000000e+00   1.5752312509370314e-01   0.0000000000000000e+00   0.0000000000000000e+00
   0.0000000000000000e+00   0.0000000000000000e+00   0.0000000000000000e+00   0.0000000000000000e+00   0.0000000000000000e+00   0.0000000000000000e+00  -2.0440379783909121e-01  -8.4596704357252486e-02   0.0000000000000000e+00   0.0000000000000000e+00   0.0000000000000000e+00   0.0000000000000000e+00   2.7040526268572856e-01   0.0000000000000000e+00   1.0966384946834416e-01  -3.1585844640748673e-01   0.0000000000000000e+00   3.5707452101898220e-02   0.0000000000000000e+00  -4.2282768225165857e-03   0.0000000000000000e+00   0.0000000000000000e+00   1.2824580006887593e-01   0.0000000000000000e+00  -7.8411653378708479e-02   0.0000000000000000e+00   1.2953128313100615e-01   0.0000000000000000e+00   0.0000000000000000e+00   9.6589607621353213e-02   4.3275995640166764e-02   2.4340627109268614e-01  -2.0858436418024187e-01  -1.2674700292564928e-04   0.0000000000000000e+00   0.0000000000000000e+00   0.0000000000000000e+00   0.0000000000000000e+00  -3.7425545026772522e-01  -1.9995891388347453e-01   4.1265552865919453e-01  -2.6760856085338369e-01  -1.3437338474078679e-02  -1.4769376146908300e-02   0.0000000000000000e+00   0.0000000000000000e+00   0.0000000000000000e+00   0.0000000000000000e+00  -2.0852319139973635e-01   0.0000000000000000e+00   0.0000000000000000e+00   9.6846986052768355e-02   0.0000000000000000e+00   0.0000000000000000e+00   0.0000000000000000e+00   4.2143618307754116e-01   0.0000000000000000e+00   0.0000000000000000e+00   2.4135471823205237e-01   0.0000000000000000e+00   2.7237342327367459e-01   0.0000000000000000e+00  -1.1100879550278508e-01   0.0000000000000000e+00   4.1745239082357016e-01   0.0000000000000000e+00   0.0000000000000000e+00   0.0000000000000000e+00   6.4910164852295921e-02   0.0000000000000000e+00   0.0000000000000000e+00   0.0000000000000000e+00  -1.6827956107474235e-01   0.0000000000000000e+00   0.0000000000000000e+00  -4.0427918890107645e-01   0.0000000000000000e+00  -1.8752913322174325e-01   0.0000000000000000e+00   0.0000000000000000e+00   4.8889806776126893e-02   0.0000000000000000e+00   0.0000000000000000e+00   1.9162453140161701e-02   0.0000000000000000e+00   0.0000000000000000e+00  -2.8455281324617837e-01  -5.6484084946040292e-01   0.0000000000000000e+00   0.0000000000000000e+00   0.0000000000000000e+00   2.4621031469586094e-01  -2.2668878146640531e-01   0.0000000000000000e+00   0.0000000000000000e+00  -2.3378593924595282e-02   0.0000000000000000e+00   9.2015782854483918e-02   0.0000000000000000e+00   0.0000000000000000e+00
   0.0000000000000000e+00  -1.5207252098755269e-02   2.2223969176194550e-01   0.0000000000000000e+00   0.0000000000000000e+00  -4.6647366167702528e-02   0.0000000000000000e+00   0.0000000000000000e+00   2.4348301132621830e-01   1.8590748105467261e-01   0.0000000000000000e+00  -1.3717378132582626e-02   0.0000000000000000e+00   0.0000000000000000e+00   0.0000000000000000e+00   0.0000000000000000e+00  -1.1750130905934310e-01   0.0000000000000000e+00   0.0000000000000000e+00   0.0000000000000000e+00   2.2155334194741433e-01  -1.1958746287954181e-01   0.0000000000000000e+00  -7.4820566301758970e-02   0.0000000000000000e+00  -3.9520740436002882e-01   0.0000000000000000e+00   0.0000000000000000e+00  -1.4297144476015797e-01   0.0000000000000000e+00   0.0000000000000000e+00   0.0000000000000000e+00   0.0000000000000000e+00   0.0000000000000000e+00   2.2726954475376421e-01   4.9292989611724292e-02   0.0000000000000000e+00   0.0000000000000000e+00   0.0000000000000000e+00   0.0000000000000000e+00   0.0000000000000000e+00   0.0000000000000000e+00   0.0000000000000000e+00   0.0000000000000000e+00   1.7139722450806402e-01   0.0000000000000000e+00  -1.5991245013296632e-01   4.2106291360732512e-01   0.0000000000000000e+00   4.1980227443575474e-01   4.2995730784451747e-01   0.0000000000000000e+00  -4.3429718389362090e-02  -1.5862447187376713e-02   4.4325986915215172e-02   0.0000000000000000e+00  -2.0115056467391867e-02   0.0000000000000000e+00   0.0000000000000000e+00   0.0000000000000000e+00   0.0000000000000000e+00   0.0000000000000000e+00   0.0000000000000000e+00   0.0000000000000000e+00   0.0000000000000000e+00  -3.6011768129167054e-01   1.4846433913221885e-01   0.0000000000000000e+00   0.0000000000000000e+00   4.6239715116947999e-01  -3.3105020735068227e-02   1.7398596407616043e-01   0.0000000000000000e+00   4.3581837157065678e-01   0.0000000000000000e+00   0.0000000000000000e+00  -4.3339164726304169e-01   0.0000000000000000e+00   0.0000000000000000e+00   0.0000000000000000e+00   0.0000000000000000e+00   1.0734664771331151e-01  -7.7445840343267301e-04   0.0000000000000000e+00  -2.0071334044585800e-02  -1.3364031655099282e-01   0.0000000000000000e+00   0.0000000000000000e+00   0.0000000000000000e+00  -2.1997606195560848e-01   9.7503493195603280e-02   0.0000000000000000e+00   0.0000000000000000e+00   5.4823573706502912e-02   1.9003900742449693e-02   0.0000000000000000e+00  -2.2657715921958216e-01   0.0000000000000000e+00  -2.0268865984051659e-01   0.0000000000000000e+00
  -4.4737386386149791e-01   0.0000000000000000e+00   0.0000000000000000e+00  -2.7348788244002858e-01   2.6375905376305887e-02   0.0000000000000000e+00   0.0000000000000000e+00   0.0000000000000000e+00   0.0000000000000000e+00   0.0000000000000000e+00   2.8306636954500274e-02   0.0000000000000000e+00   0.0000000000000000e+00   3.1388405449556500e-01   0.0000000000000000e+00   0.0000000000000000e+00   0.0000000000000000e+00   0.0000000000000000e+00   1.2347557037387723e-02   0.0000000000000000e+00   0.0000000000000000e+00   0.0000000000000000e+00   0.0000000000000000e+00   0.0000000000000000e+00   0.0000000000000000e+00   0.0000000000000000e+00   0.0000000000000000e+00   2.4436544885457934e-01   0.0000000000000000e+00   0.0000000000000000e+00   0.0000000000000000e+00   0.0000000000000000e+00   0.0000000000000000e+00   0.0000000000000000e+00   0.0000000000000000e+00   0.0000000000000000e+00  -4.0506984638067470e-02   2.0786557898660266e-01   0.0000000000000000e+00   0.0000000000000000e+00   0.0000000000000000e+00   0.0000000000000000e+00   0.0000000000000000e+00   0.0000000000000000e+00   0.0000000000000000e+00  -4.8105545789304538e-01   0.0000000000000000e+00   0.0000000000000000e+00   0.0000000000000000e+00   0.0000000000000000e+00   0.0000000000000000e+00   0.0000000000000000e+00   0.0000000000000000e+00   0.0000000000000000e+00   0.0000000000000000e+00   0.0000000000000000e+00   0.0000000000000000e+00   2.3785634348506898e-01   0.0000000000000000e+00   8.1260997651167399e-02   0.0000000000000000e+00   4.4193024607660125e-01   0.0000000000000000e+00  -4.6421182876954892e-01   0.0000000000000000e+00   0.0000000000000000e+00   0.0000000000000000e+00  -2.6763874828332845e-01   0.0000000000000000e+00   0.0000000000000000e+00   0.0000000000000000e+00   0.0000000000000000e+00   0.0000000000000000e+00   0.0000000000000000e+00   6.3098497425790723e-01   0.0000000000000000e+00   0.0000000000000000e+00   0.0000000000000000e+00   3.0075704204174013e-02   6.3678572436633485e-01   0.0000000000000000e+00   0.0000000000000000e+00   0.0000000000000000e+00   0.0000000000000000e+00   0.0000000000000000e+00   0.0000000000000000e+00   0.0000000000000000e+00   0.0000000000000000e+00   1.2185514813681871e-01   0.0000000000000000e+00   0.0000000000000000e+00   0.0000000000000000e+00   0.0000000000000000e+00   0.0000000000000000e+00   0.0000000000000000e+00   0.0000000000000000e+00   0.0000000000000000e+00   0.0000000000000000e+00   0.0000000000000000e+00  -2.5859742700877586e-01
   0.0000000000000000e+00  -3.3334007053180575e-01  -2.0376783876501636e-01   0.0000000000000000e+00   0.0000000000000000e+00  -1.5872343767343863e-01   0.0000000000000000e+00   0.0000000000000000e+00   3.4283085252513187e-03  -2.0204986906422892e-01   0.0000000000000000e+00  -1.6352557891975222e-01   0.0000000000000000e+00   0.0000000000000000e+00   0.0000000000000000e+00   0.0000000000000000e+00   4.7076194972254751e-02   0.0000000000000000e+00   0.0000000000000000e+00   0.0000000000000000e+00  -6.2638571562934564e-02   1.4875723544351660e-01   0.0000000000000000e+00  -1.4296465716418588e-01   0.0000000000000000e+00   2.0008171333234093e-01   0.0000000000000000e+00   0.0000000000000000e+00  -1.3666139957552967e-01   0.0000000000000000e+00   0.0000000000000000e+00   0.0000000000000000e+00   0.0000000000000000e+00   0.0000000000000000e+00  -3.4854871357974865e-01   3.7335745739819898e-01   0.0000000000000000e+00   0.0000000000000000e+00   0.0000000000000000e+00   0.0000000000000000e+00   0.0000000000000000e+00   0.0000000000000000e+00   0.0000000000000000e+00   0.0000000000000000e+00   4.8013489679975763e-02   0.0000000000000000e+00   8.8719480549904611e-02   1.6060147200896210e-01   0.0000000000000000e+00   4.5814755336940127e-01  -2.9392360242642845e-01   0.0000000000000000e+00  -2.8494353575420556e-01  -2.0445870771976324e-01   3.3928877136815472e-01   0.0000000000000000e+00  -1.0732987075034274e-01   0.0000000000000000e+00   0.0000000000000000e+00   0.0000000000000000e+00   0.0000000000000000e+00   0.0000000000000000e+00   0.0000000000000000e+00   0.0000000000000000e+00   0.0000000000000000e+00  -3.1166173746784320e-01  -4.4527357681423047e-01   0.0000000000000000e+00   0.0000000000000000e+00   2.4830160948353036e-01   1.5235920832208844e-01  -4.7834970563008816e-01   0.0000000000000000e+00  -3.5174151870254432e-02   0.0000000000000000e+00   0.0000000000000000e+00  -2.9965913919500231e-01   0.0000000000000000e+00   0.0000000000000000e+00   0.0000000000000000e+00   0.0000000000000000e+00  -3.0905793065730242e-02  -3.6273238723693546e-01   0.0000000000000000e+00   1.9977901835102332e-01   8.1720553201888951e-02   0.0000000000000000e+00   0.0000000000000000e+00   0.0000000000000000e+00   4.0721148516810080e-02   6.6276579753087636e-02   0.0000000000000000e+00   0.0000000000000000e+00   3.9429525838500273e-01   3.5392414535980776e-01   0.0000000000000000e+00   8.6384466230974871e-02   0.0000000000000000e+00   2.5699917166735120e-03   0.0000000000000000e+00
   0.0000000000000000e+00  -3.5231399081831410e-01  -1.3328571486384494e-01   0.0000000000000000e+00   0.0000000000000000e+00  -1.1997651682373182e-01   0.0000000000000000e+00   0.0000000000000000e+00  -3.6265598830018793e-02  -8.0427167024112456e-03   0.0000000000000000e+00  -1.4219584370407076e-01   0.0000000000000000e+00   0.0000000000000000e+00   0.0000000000000000e+00   0.0000000000000000e+00   3.4511491291496571e-01   0.0000000000000000e+00   0.0000000000000000e+00   0.0000000000000000e+00   1.3414502104012238e-01  -4.0375198999978840e-01   0.0000000000000000e+00   5.8816344424913614e-03   0.0000000000000000e+00   7.5749668893974414e-02   0.0000000000000000e+00   0.0000000000000000e+00  -1.3437972148130997e-01   0.0000000000000000e+00   0.0000000000000000e+00   0.0000000000000000e+00   0.0000000000000000e+00   0.0000000000000000e+00  -7.3108393013395195e-02  -8.4205803334429383e-02   0.0000000000000000e+00   0.0000000000000000e+00   0.0000000000000000e+00   0.0000000000000000e+00   0.0000000000000000e+00   0.0000000000000000e+00   0.0000000000000000e+00   0.0000000000000000e+00  -2.7746658789955214e-01   0.0000000000000000e+00  -5.0242829434436098e-01  -4.0025932038582634e-01   0.0000000000000000e+00  -1.6222880804947416e-02   2.6414642776253527e-01   0.0000000000000000e+00  -1.1364969994352184e-01   1.0550415019167994e-01   4.0985647249538670e-01   0.0000000000000000e+00   6.1986364753735416e-02   0.0000000000000000e+00   0.0000000000000000e+00   0.0000000000000000e+00   0.0000000000000000e+00   0.0000000000000000e+00   0.0000000000000000e+00   0.0000000000000000e+00   0.0000000000000000e+00  -2.0624611079265992e-01   2.6839908983484506e-01   0.0000000000000000e+00   0.0000000000000000e+00  -2.0169079877400098e-01   2.4212800798129827e-01   1.8383645407834079e-01   0.0000000000000000e+00   2.3926143314609163e-01   0.0000000000000000e+00   0.0000000000000000e+00  -8.3233454988647315e-02   0.0000000000000000e+00   0.0000000000000000e+00   0.0000000000000000e+00   0.0000000000000000e+00   1.2451084380413942e-01  -3.9090657890293503e-03   0.0000000000000000e+00   6.3463356690738743e-02   5.0697810657602826e-01   0.0000000000000000e+00   0.0000000000000000e+00   0.0000000000000000e+00   2.6150249691127098e-01   2.8768089653276480e-01   0.0000000000000000e+00   0.0000000000000000e+00  -2.6772612587820521e-01   1.8043434792979243e-01   0.0000000000000000e+00   2.3929263598646366e-01   0.0000000000000000e+00   4.4440553694692214e-02   0.0000000000000000e+00
   0.0000000000000000e+00   0.0000000000000000e+00   0.0000000000000000e+00   0.0000000000000000e+00   0.0000000000000000e+00   0.0000000000000000e+00   2.7447321033085320e-01  -1.0646144776484663e-01   0.0000000000000000e+00   0.0000000000000000e+00   0.0000000000000000e+00   0.0000000000000000e+00   8.5052716353796243e-02   0.0000000000000000e+00  -4.7937655496439446e-01   6.1186245294437391e-02   0.0000000000000000e+00   2.6930652116826698e-01   0.0000000000000000e+00  -3.6075340266130695e-01   0.0000000000000000e+00   0.0000000000000000e+00   3.4371491153154765e-01   0.0000000000000000e+00   3.6537981976520456e-01   0.0000000000000000e+00   2.1581447983702368e-01   0.0000000000000000e+00   0.0000000000000000e+00  -5.6414398842993520e-02   1.8436452845044302e-01   2.1333257876725131e-01   1.0031131647978075e-01   2.0418101402945463e-01   0.0000000000000000e+00   0.0000000000000000e+00   0.0000000000000000e+00   0.0000000000000000e+00  -1.0918314592077671e-01   3.2860003262699708e-02  -4.5017855275917074e-01  -1.7256705057210961e-01  -2.7610776393961634e-01   8.1876226853286965e-02   0.0000000000000000e+00   0.0000000000000000e+00   0.0000000000000000e+00   0.0000000000000000e+00  -1.0031630673336447e-01   0.0000000000000000e+00   0.0000000000000000e+00  -2.1013018627761542e-02   0.0000000000000000e+00   0.0000000000000000e+00   0.0000000000000000e+00   2.5255264359411983e-01   0.0000000000000000e+00   0.0000000000000000e+00  -2.0402147631668516e-01   0.0000000000000000e+00   1.3152771891310061e-01   0.0000000000000000e+00   9.3052847259105759e-02   0.0000000000000000e+00   4.8002525057534794e-02   0.0000000000000000e+00   0.0000000000000000e+00   0.0000000000000000e+00   4.4479234184130151e-01   0.0000000000000000e+00   0.0000000000000000e+00   0.0000000000000000e+00   2.3780378043352465e-01   0.0000000000000000e+00   0.0000000000000000e+00  -2.9790341499644341e-01   0.0000000000000000e+00  -1.9131453632534746e-02   0.0000000000000000e+00   0.0000000000000000e+00   1.2185332707425298e-01   0.0000000000000000e+00   0.0000000000000000e+00  -1.6991873405354949e-01   0.0000000000000000e+00   0.0000000000000000e+00   3.1173198661359752e-01  -2.0428285608055380e-01   0.0000000000000000e+00   0.0000000000000000e+00   0.0000000000000000e+00  -1.5736597889786808e-01  -3.0868450524952573e-01   0.0000000000000000e+00   0.0000000000000000e+00   3.2485446101816043e-02   0.0000000000000000e+00  -1.4404550769609709e-01   0.0000000000000000e+00   0.0000000000000000e+00
   0.0000000000000000e+00   9.2573100062655636e-02   4.1256243670914489e-01   0.0000000000000000e+00   0.0000000000000000e+00  -2.0409703966713746e-01   0.0000000000000000e+00   0.0000000000000000e+00  -4.2388088546965230e-01  -1.1435131665237361e-01   0.0000000000000000e+00   3.2655777303812161e-01   0.0000000000000000e+00   0.0000000000000000e+00   0.0000000000000000e+00   0.0000000000000000e+00  -2.3011135752035700e-01   0.0000000000000000e+00   0.0000000000000000e+00   0.0000000000000000e+00   3.3947073160805541e-01   3.9094820007426384e-01   0.0000000000000000e+00  -1.6910103423723760e-01   0.0000000000000000e+00  -1.9518343607098604e-01   0.0000000000000000e+00   0.0000000000000000e+00   1.6584368669257479e-01   0.0000000000000000e+00   0.0000000000000000e+00   0.0000000000000000e+00   0.0000000000000000e+00   0.0000000000000000e+00   1.9569741266455790e-01   6.6529573245587203e-03   0.0000000000000000e+00   0.0000000000000000e+00   0.0000000000000000e+00   0.0000000000000000e+00   0.0000000000000000e+00   0.0000000000000000e+00   0.0000000000000000e+00   0.0000000000000000e+00  -1.6928352791610737e-01   0.0000000000000000e+00   3.3389084886102166e-01  -1.9652719189750420e-01   0.0000000000000000e+00   1.6879482831272999e-01   3.3966233914728816e-01   0.0000000000000000e+00   1.4951142035444268e-01  -2.4820599295602780e-01   3.4643591387071168e-02   0.0000000000000000e+00   1.4602930595395203e-01   0.0000000000000000e+00   0.0000000000000000e+00   0.0000000000000000e+00   0.0000000000000000e+00   0.0000000000000000e+00   0.0000000000000000e+00   0.0000000000000000e+00   0.0000000000000000e+00  -9.0045745229717311e-02   6.1900110407028877e-02   0.0000000000000000e+00   0.0000000000000000e+00  -7.6805420223691620e-02   1.6187186619585900e-01  -2.6129423780135741e-01   0.0000000000000000e+00  -4.9479552617831551e-01   0.0000000000000000e+00   0.0000000000000000e+00  -6.9269449278876849e-02   0.0000000000000000e+00   0.0000000000000000e+00   0.0000000000000000e+00   0.0000000000000000e+00  -1.1551821407858526e-01  -1.2397898076364003e-01   0.0000000000000000e+00  -1.0364931576133278e-01   2.2794513403056907e-01   0.0000000000000000e+00   0.0000000000000000e+00   0.0000000000000000e+00  -7.2737495428816287e-02   3.8671812904468866e-01   0.0000000000000000e+00   0.0000000000000000e+00  -1.2142655570673312e-01   2.3539421743829073e-01   0.0000000000000000e+00  -2.3100447798813434e-01   0.0000000000000000e+00  -2.4116801306658403e-01   0.0000000000000000e+00
   0.0000000000000000e+00   3.1483541151528804e-01  -4.4719324707324204e-02   0.0000000000000000e+00   0.0000000000000000e+00  -5.0103997664716549e-01   0.0000000000000000e+00   0.0000000000000000e+00   9.7772808453554533e-03  -9.9164063250355733e-02   0.0000000000000000e+00   3.0676585808204587e-01   0.0000000000000000e+00   0.0000000000000000e+00   0.0000000000000000e+00   0.0000000000000000e+00   1.2774450824023975e-01   0.0000000000000000e+00   0.0000000000000000e+00   0.0000000000000000e+00   8.1661315145125771e-02  -2.8447944043594509e-01   0.0000000000000000e+00   2.0644383442850095e-01   0.0000000000000000e+00   1.5048783259468140e-01   0.0000000000000000e+00   0.0000000000000000e+00   2.6049302108183653e-01   0.0000000000000000e+00   0.0000000000000000e+00   0.0000000000000000e+00   0.0000000000000000e+00   0.0000000000000000e+00   2.9957336196349449e-01   2.3612980731327568e-01   0.0000000000000000e+00   0.0000000000000000e+00   0.0000000000000000e+00   0.0000000000000000e+00   0.0000000000000000e+00   0.0000000000000000e+00   0.0000000000000000e+00   0.0000000000000000e+00   9.3510994477853326e-02   0.0000000000000000e+00  -1.2507457463938210e-01  -7.2567286575450996e-03   0.0000000000000000e+00   1.4177489983425290e-01  -2.2483513801308916e-01   0.0000000000000000e+00  -5.7358665013748186e-02  -3.0263022660951239e-01   2.0136879603828028e-01   0.0000000000000000e+00  -5.0122337153611869e-02   0.0000000000000000e+00   0.0000000000000000e+00   0.0000000000000000e+00   0.0000000000000000e+00   0.0000000000000000e+00   0.0000000000000000e+00   0.0000000000000000e+00   0.0000000000000000e+00  -2.5222408629206705e-01   1.2420726416644599e-02   0.0000000000000000e+00   0.0000000000000000e+00   3.0483972227996974e-02  -1.7607186687399121e-01   4.6173789710147423e-01   0.0000000000000000e+00   2.3826638495387598e-01   0.0000000000000000e+00   0.0000000000000000e+00  -9.0804524963510810e-02   0.0000000000000000e+00   0.0000000000000000e+00   0.0000000000000000e+00   0.0000000000000000e+00  -5.9767266783453299e-01  -1.4791239652926338e-01   0.0000000000000000e+00  -1.1674164200336863e-01  -1.0751848452110725e-01   0.0000000000000000e+00   0.0000000000000000e+00   0.0000000000000000e+00   1.3368777186730804e-01  -1.0306692347277382e-01   0.0000000000000000e+00   0.0000000000000000e+00   3.1684461429647109e-01  -3.1084666514079227e-02   0.0000000000000000e+00   5.5858658473267514e-02   0.0000000000000000e+00  -9.5086361984916351e-02   0.0000000000000000e+00
   0.0000000000000000e+00   0.0000000000000000e+00   0.0000000000000000e+00   0.0000000000000000e+00   0.0000000000000000e+00   0.0000000000000000e+00  -3.5673227365594505e-03   1.0085869408955359e-01   0.0000000000000000e+00   0.0000000000000000e+00   0.0000000000000000e+00   0.0000000000000000e+00   2.1311606579816514e-01   0.0000000000000000e+00   2.2090679507982802e-01  -1.1469340030186824e-01   0.0000000000000000e+00   1.3213832562231873e-01   0.0000000000000000e+00   3.0204201661250801e-02   0.0000000000000000e+00   0.0000000000000000e+00  -3.6992110486102725e-01   0.0000000000000000e+00   5.4972779830400470e-02   0.0000000000000000e+00   3.1128139070538574e-01   0.0000000000000000e+00   0.0000000000000000e+00   3.2885021797135711e-01   5.6519632468939984e-01  -2.7740320523854126e-02   5.3785262064887748e-02   1.6305041005276261e-01   0.0000000000000000e+00   0.0000000000000000e+00   0.0000000000000000e+00   0.0000000000000000e+00   2.0730619487224533e-01  -3.7657592004255044e-02  -2.3025484993991330e-01   2.2281346283572290e-01  -2.7069812076099018e-02  -3.8155546700734216e-01   0.0000000000000000e+00   0.0000000000000000e+00   0.0000000000000000e+00   0.0000000000000000e+00  -2.1837905066524121e-01   0.0000000000000000e+00   0.0000000000000000e+00   3.0936163945949247e-01   0.0000000000000000e+00   0.0000000000000000e+00   0.0000000000000000e+00  -2.2716734093607438e-01   0.0000000000000000e+00   0.0000000000000000e+00  -8.0719713174830066e-02   0.0000000000000000e+00   1.1241672162769900e-01   0.0000000000000000e+00   7.8242686520480040e-02   0.0000000000000000e+00   1.8582127958035106e-02   0.0000000000000000e+00   0.0000000000000000e+00   0.0000000000000000e+00  -2.9978769383316456e-01   0.0000000000000000e+00   0.0000000000000000e+00   0.0000000000000000e+00  -1.1949894469570422e-02   0.0000000000000000e+00   0.0000000000000000e+00  -2.7081831876356632e-01   0.0000000000000000e+00  -1.6929948112362767e-01   0.0000000000000000e+00   0.0000000000000000e+00  -8.2541546996696066e-02   0.0000000000000000e+00   0.0000000000000000e+00   2.5603450959070535e-03   0.0000000000000000e+00   0.0000000000000000e+00   5.0164843285467629e-02  -8.8385026520669055e-02   0.0000000000000000e+00   0.0000000000000000e+00   0.0000000000000000e+00  -1.9627585477718898e-01   1.6389170749132081e-01   0.0000000000000000e+00   0.0000000000000000e+00  -4.2428066635125203e-02   0.0000000000000000e+00   2.0304052232677366e-04   0.0000000000000000e+00   0.0000000000000000e+00
   0.0000000000000000e+00   1.3867144417917171e-01   2.8781246642406783e-01   0.0000000000000000e+00   0.0000000000000000e+00  -2.7824893607493573e-01   0.0000000000000000e+00   0.0000000000000000e+00  -6.0323960632108473e-02  -1.1190944005499717e-01   0.0000000000000000e+00  -3.0670094623399052e-01   0.0000000000000000e+00   0.0000000000000000e+00   0.0000000000000000e+00   0.0000000000000000e+00  -4.6977397988017344e-01   0.0000000000000000e+00   0.0000000000000000e+00   0.0000000000000000e+00   1.2704891725215256e-01  -6.0913477461585197e-01   0.0000000000000000e+00  -2.4939920351607778e-01   0.0000000000000000e+00   2.2642859926060555e-01   0.0000000000000000e+00   0.0000000000000000e+00   7.5606470613259272e-02   0.0000000000000000e+00   0.0000000000000000e+00   0.0000000000000000e+00   0.0000000000000000e+00   0.0000000000000000e+00  -1.6006016364518008e-01  -8.6412608586719925e-02   0.0000000000000000e+00   0.0000000000000000e+00   0.0000000000000000e+00   0.0000000000000000e+00   0.0000000000000000e+00   0.0000000000000000e+00   0.0000000000000000e+00   0.0000000000000000e+00   1.6093487929589556e-01   0.0000000000000000e+00   4.7704428455767736e-02   2.0981342391265201e-01   0.0000000000000000e+00   1.4738102209099657e-01   3.9462748965242878e-01   0.0000000000000000e+00   7.7573927716417204e-02  -8.7966810964521053e-02  -1.9266175491634804e-01   0.0000000000000000e+00  -3.4785775859943480e-01   0.0000000000000000e+00   0.0000000000000000e+00   0.0000000000000000e+00   0.0000000000000000e+00   0.0000000000000000e+00   0.0000000000000000e+00   0.0000000000000000e+00   0.0000000000000000e+00   1.3034729611749962e-01  -2.0942953416473203e-01   0.0000000000000000e+00   0.0000000000000000e+00  -5.6709822982052405e-01   7.6889627630940760e-02  -1.3532850712752545e-01   0.0000000000000000e+00  -7.6763051215765307e-02   0.0000000000000000e+00   0.0000000000000000e+00  -1.1827031568581299e-01   0.0000000000000000e+00   0.0000000000000000e+00   0.0000000000000000e+00   0.0000000000000000e+00   2.9732779547954301e-02   2.4129056784198960e-01   0.0000000000000000e+00  -1.5792050819585196e-01   1.7215975375719753e-01   0.0000000000000000e+00   0.0000000000000000e+00   0.0000000000000000e+00  -1.1491717999387346e-02   7.5745297524190625e-02   0.0000000000000000e+00   0.0000000000000000e+00   7.8760892612697003e-02  -2.7130585185986794e-01   0.0000000000000000e+00   4.3214913507437142e-01   0.0000000000000000e+00  -1.8547194892612948e-01   0.0000000000000000e+00
   0.0000000000000000e+00  -3.9975748304533112e-02  -4.0856226118881639e-01   0.0000000000000000e+00   0.0000000000000000e+00   1.0733923321501896e-03   0.0000000000000000e+00   0.0000000000000000e+00  -4.4060576464171991e-01   4.2436307090220554e-01   0.0000000000000000e+00  -4.0415456788502352e-01   0.0000000000000000e+00   0.0000000000000000e+00   0.0000000000000000e+00   0.0000000000000000e+00  -1.7001778523967689e-01   0.0000000000000000e+00   0.0000000000000000e+00   0.0000000000000000e+00  -9.9008099546935319e-02   4.0420127983784238e-01   0.0000000000000000e+00   9.2854563473174917e-02   0.0000000000000000e+00   3.8549324196447982e-01   0.0000000000000000e+00   0.0000000000000000e+00   7.1185585822928568e-02   0.0000000000000000e+00   0.0000000000000000e+00   0.0000000000000000e+00   0.0000000000000000e+00   0.0000000000000000e+00   2.1082300215555294e-01   1.6826704160105263e-01   0.0000000000000000e+00   0.0000000000000000e+00   0.0000000000000000e+00   0.0000000000000000e+00   0.0000000000000000e+00   0.0000000000000000e+00   0.0000000000000000e+00   0.0000000000000000e+00   1.5547167763670613e-01   0.0000000000000000e+00  -1.8462734931186264e-01  -3.6675012550670905e-02   0.0000000000000000e+00   1.8602008114208049e-01  -7.0416393432094250e-03   0.0000000000000000e+00   1.6121917347754858e-01  -1.2048390819191626e-01  -2.4948596408370258e-01   0.0000000000000000e+00   1.4304507479241424e-01   0.0000000000000000e+00   0.0000000000000000e+00   0.0000000000000000e+00   0.0000000000000000e+00   0.0000000000000000e+00   0.0000000000000000e+00   0.0000000000000000e+00   0.0000000000000000e+00   1.0475438116019023e-01   7.5998752848231363e-04   0.0000000000000000e+00   0.0000000000000000e+00   1.1992834879415060e-01  -2.0470536936241640e-01   1.2266874844867151e-01   0.0000000000000000e+00   2.9183283203090699e-01   0.0000000000000000e+00   0.0000000000000000e+00  -1.7633199916245304e-02   0.0000000000000000e+00   0.0000000000000000e+00   0.0000000000000000e+00   0.0000000000000000e+00   2.0430807264106476e-01  -1.8644520249546379e-01   0.0000000000000000e+00   9.1522845967715982e-02   7.9001253374561720e-01   0.0000000000000000e+00   0.0000000000000000e+00   0.0000000000000000e+00   1.3720512016571515e-01  -2.7310928004631446e-03   0.0000000000000000e+00   0.0000000000000000e+00   7.4739139134046527e-03  -3.2454914921685835e-01   0.0000000000000000e+00  -4.0249876554973842e-02   0.0000000000000000e+00  -1.4554481889190302e-01   0.0000000000000000e+00
   0.0000000000000000e+00   2.1127097527923747e-01  -1.9233185607454323e-02   0.0000000000000000e+00   0.0000000000000000e+00  -1.3710057066331952e-01   0.0000000000000000e+00   0.0000000000000000e+00  -6.8098657854913563e-02   1.6084227566964365e-01   0.0000000000000000e+00   2.1022328335140245e-01   0.0000000000000000e+00   0.0000000000000000e+00   0.0000000000000000e+00   0.0000000000000000e+00   3.5019899186660497e-01   0.0000000000000000e+00   0.0000000000000000e+00   0.0000000000000000e+00  -7.9593680996999830e-02   2.6297692078756418e-01   0.0000000000000000e+00  -8.8896691075872350e-02   0.0000000000000000e+00  -6.3293868016913057e-02   0.0000000000000000e+00   0.0000000000000000e+00  -1.5663386757281250e-01   0.0000000000000000e+00   0.0000000000000000e+00   0.0000000000000000e+00   0.0000000000000000e+00   0.0000000000000000e+00  -1.9409586249816524e-01   1.4301665827015952e-01   0.0000000000000000e+00   0.0000000000000000e+00   0.0000000000000000e+00   0.0000000000000000e+00   0.0000000000000000e+00   0.0000000000000000e+00   0.0000000000000000e+00   0.0000000000000000e+00  -2.6286833419701455e-01   0.0000000000000000e+00   2.2824604914354171e-02   9.4132709702528142e-02   0.0000000000000000e+00   3.2973990103440287e-01  -1.1750462642929589e-01   0.0000000000000000e+00  -1.4609333172340355e-01  -2.7920165589753482e-01  -1.0896824520282689e-01   0.0000000000000000e+00  -1.5454151002594435e-01   0.0000000000000000e+00   0.0000000000000000e+00   0.0000000000000000e+00   0.0000000000000000e+00   0.0000000000000000e+00   0.0000000000000000e+00   0.0000000000000000e+00   0.0000000000000000e+00   1.9904250932101370e-02   3.1113577587201463e-01   0.0000000000000000e+00   0.0000000000000000e+00  -2.9430887172628756e-01  -8.0954612236836851e-02  -4.6075321796368757e-01   0.0000000000000000e+00   1.4918338785638241e-01   0.0000000000000000e+00   0.0000000000000000e+00  -1.6790146109706222e-01   0.0000000000000000e+00   0.0000000000000000e+00   0.0000000000000000e+00   0.0000000000000000e+00   1.4570332427436314e-01   2.8601125523574988e-01   0.0000000000000000e+00  -4.4366327135347862e-02  -2.2181994183174469e-01   0.0000000000000000e+00   0.0000000000000000e+00   0.0000000000000000e+00   7.9114067884600281e-01  -7.9141438813184084e-02   0.0000000000000000e+00   0.0000000000000000e+00  -4.6439841834542542e-02  -2.6171271930794376e-01   0.0000000000000000e+00   1.6904715949475846e-01   0.0000000000000000e+00   1.0483131793742274e-01   0.0000000000000000e+00
   0.0000000000000000e+00   0.0000000000000000e+00   0.0000000000000000e+00   0.0000000000000000e+00   0.0000000000000000e+00   0.0000000000000000e+00   1.0999348991732349e-01  -1.5606145132403879e-01   0.0000000000000000e+00   0.0000000000000000e+00   0.0000000000000000e+00   0.0000000000000000e+00  -1.3564733458800515e-01   0.0000000000000000e+00   2.8630542590366354e-01  -4.2263488839260543e-01   0.0000000000000000e+00  -3.3067672123942522e-02   0.0000000000000000e+00  -2.4084263787971183e-01   0.0000000000000000e+00   0.0000000000000000e+00   1.8859084479057237e-01   0.0000000000000000e+00   2.3560383597056281e-01   0.0000000000000000e+00   1.3019562635448162e-01   0.0000000000000000e+00   0.0000000000000000e+00  -4.2327155303616498e-01  -1.3312077598542985e-01  -2.2896323299229394e-02  -3.3398259531367741e-01  -9.0457880622153472e-02   0.0000000000000000e+00   0.0000000000000000e+00   0.0000000000000000e+00   0.0000000000000000e+00   2.4561580226441820e-01  -6.6647110688117461e-02  -5.2470964353847918e-02   2.1502588050885796e-01  -1.0220665735500040e-01  -1.3548624062776596e-01   0.0000000000000000e+00   0.0000000000000000e+00   0.0000000000000000e+00   0.0000000000000000e+00   1.5370434035012137e-01   0.0000000000000000e+00   0.0000000000000000e+00  -1.1040257015236234e-02   0.0000000000000000e+00   0.0000000000000000e+00   0.0000000000000000e+00   1.3046672947355659e-01   0.0000000000000000e+00   0.0000000000000000e+00   2.5627449540226659e-02   0.0000000000000000e+00   1.4661796443570552e-01   0.0000000000000000e+00   2.4804516631329995e-01   0.0000000000000000e+00  -1.4016154229113084e-01   0.0000000000000000e+00   0.0000000000000000e+00   0.0000000000000000e+00  -7.2388771639956814e-02   0.0000000000000000e+00   0.0000000000000000e+00   0.0000000000000000e+00  -9.1744390482555394e-02   0.0000000000000000e+00   0.0000000000000000e+00  -9.2043150996728690e-02   0.0000000000000000e+00   3.7199341117387669e-01   0.0000000000000000e+00   0.0000000000000000e+00   1.7440008248541519e-01   0.0000000000000000e+00   0.0000000000000000e+00   1.6371277771790878e-02   0.0000000000000000e+00   0.0000000000000000e+00   3.5296494688754287e-01  -2.6858985853743789e-01   0.0000000000000000e+00   0.0000000000000000e+00   0.0000000000000000e+00   2.5879955865002080e-01   3.5360981368752675e-01   0.0000000000000000e+00   0.0000000000000000e+00   1.9432125740335135e-01   0.0000000000000000e+00  -3.3081639159706960e-01   0.0000000000000000e+00   0.0000000000000000e+00
   0.0000000000000000e+00  -1.4850033910464317e-02   8.7653348921017463e-03   0.0000000000000000e+00   0.0000000000000000e+00  -3.8288765808835412e-01   0.0000000000000000e+00   0.0000000000000000e+00  -1.0452944186724725e-01   7.7376364189901931e-02   0.0000000000000000e+00  -8.1750789297253545e-02   0.0000000000000000e+00   0.0000000000000000e+00   0.0000000000000000e+00   0.0000000000000000e+00  -2.9758791500704562e-01   0.0000000000000000e+00   0.0000000000000000e+00   0.0000000000000000e+00   1.9445626874461011e-01   2.4306530460522086e-02   0.0000000000000000e+00   4.3976831442225650e-01   0.0000000000000000e+00  -1.1033120193028861e-01   0.0000000000000000e+00   0.0000000000000000e+00   1.2950041646218380e-02   0.0000000000000000e+00   0.0000000000000000e+00   0.0000000000000000e+00   0.0000000000000000e+00   0.0000000000000000e+00   3.5538267199221463e-01  -4.8673901559281341e-01   0.0000000000000000e+00   0.0000000000000000e+00   0.0000000000000000e+00   0.0000000000000000e+00   0.0000000000000000e+00   0.0000000000000000e+00   0.0000000000000000e+00   0.0000000000000000e+00   1.5191666623371158e-01   0.0000000000000000e+00   1.9404228856204978e-01   3.7728154184860480e-01   0.0000000000000000e+00  -1.2139600456389553e-01  -6.9192580393581379e-02   0.0000000000000000e+00  -3.3129255526167245e-02   1.3550722991661288e-01   1.1478516695197460e-02   0.0000000000000000e+00   1.1199643228735907e-02   0.0000000000000000e+00   0.0000000000000000e+00   0.0000000000000000e+00   0.0000000000000000e+00   0.0000000000000000e+00   0.0000000000000000e+00   0.0000000000000000e+00   0.0000000000000000e+00  -2.2902381764513915e-01   7.2549462642507390e-02   0.0000000000000000e+00   0.0000000000000000e+00   1.9538792104741985e-02   1.1036090770623062e-02  -4.4316178375588372e-01   0.0000000000000000e+00   4.2493673433198736e-02   0.0000000000000000e+00   0.0000000000000000e+00   2.7895285399503250e-01   0.0000000000000000e+00   0.0000000000000000e+00   0.0000000000000000e+00   0.0000000000000000e+00   3.6919952074549006e-01  -1.3402053432060121e-01   0.0000000000000000e+00  -9.9072528017157158e-02   7.1848167540993740e-02   0.0000000000000000e+00   0.0000000000000000e+00   0.0000000000000000e+00   1.4338893183937262e-01  -1.4266708712346421e-01   0.0000000000000000e+00   0.0000000000000000e+00   2.7398321373884010e-01   2.5822110520700053e-01   0.0000000000000000e+00   2.6125891573740367e-01   0.0000000000000000e+00   2.0946816156799491e-01   0.0000000000000000e+00
   1.0374055616429229e-01   0.0000000000000000e+00   0.0000000000000000e+00  -3.2312723067874438e-01  -1.6373635941998202e-01   0.0000000000000000e+00   0.0000000000000000e+00   0.0000000000000000e+00   0.0000000000000000e+00   0.0000000000000000e+00   1.1184111972887399e-01   0.0000000000000000e+00   0.0000000000000000e+00   2.3652334976454270e-01   0.0000000000000000e+00   0.0000000000000000e+00   0.0000000000000000e+00   0.0000000000000000e+00   3.3910028226648936e-01   0.0000000000000000e+00   0.0000000000000000e+00   0.0000000000000000e+00   0.0000000000000000e+00   0.0000000000000000e+00   0.0000000000000000e+00   0.0000000000000000e+00   0.0000000000000000e+00  -3.0840262796793172e-01   0.0000000000000000e+00   0.0000000000000000e+00   0.0000000000000000e+00   0.0000000000000000e+00   0.0000000000000000e+00   0.0000000000000000e+00   0.0000000000000000e+00   0.0000000000000000e+00  -5.5316731739083336e-01   2.3077964344619734e-01   0.0000000000000000e+00   0.0000000000000000e+00   0.0000000000000000e+00   0.0000000000000000e+00   0.0000000000000000e+00   0.0000000000000000e+00   0.0000000000000000e+00  -9.7388165548156366e-02   0.0000000000000000e+00   0.0000000000000000e+00   0.0000000000000000e+00   0.0000000000000000e+00   0.0000000000000000e+00   0.0000000000000000e+00   0.0000000000000000e+00   0.0000000000000000e+00   0.0000000000000000e+00   0.0000000000000000e+00   0.0000000000000000e+00   2.8307571765503042e-01   0.0000000000000000e+00  -5.5581995790016103e-04   0.0000000000000000e+00  -1.5989042706237893e-02   0.0000000000000000e+00  -2.4032225799580226e-02   0.0000000000000000e+00   0.0000000000000000e+00   0.0000000000000000e+00   1.6565338949089858e-01   0.0000000000000000e+00   0.0000000000000000e+00   0.0000000000000000e+00   0.0000000000000000e+00   0.0000000000000000e+00   0.0000000000000000e+00   5.1461243857238004e-01   0.0000000000000000e+00   0.0000000000000000e+00   0.0000000000000000e+00  -2.1760359892587564e-01  -2.9893908543261022e-01   0.0000000000000000e+00   0.0000000000000000e+00   0.0000000000000000e+00   0.0000000000000000e+00   0.0000000000000000e+00   0.0000000000000000e+00   0.0000000000000000e+00   0.0000000000000000e+00  -5.9038904413412130e-01   0.0000000000000000e+00   0.0000000000000000e+00   0.0000000000000000e+00   0.0000000000000000e+00   0.0000000000000000e+00   0.0000000000000000e+00   0.0000000000000000e+00   0.0000000000000000e+00   0.0000000000000000e+00   0.0000000000000000e+00  -3.6035355685354864e-01
   0.0000000000000000e+00   0.0000000000000000e+00   0.0000000000000000e+00   0.0000000000000000e+00   0.0000000000000000e+00   0.0000000000000000e+00  -1.6332798984139338e-01   2.2992592296959369e-02   0.0000000000000000e+00   0.0000000000000000e+00   0.0000000000000000e+00   0.0000000000000000e+00  -2.8216240240920065e-01   0.0000000000000000e+00   1.0114662388607404e-01  -2.0421647907502385e-01   0.0000000000000000e+00   3.7866848435020001e-01   0.0000000000000000e+00  -1.5819579928836390e-02   0.0000000000000000e+00   0.0000000000000000e+00   4.9759201677291837e-02   0.0000000000000000e+00   9.3003963100849393e-02   0.0000000000000000e+00   1.0820294641543370e-01   0.0000000000000000e+00   0.0000000000000000e+00   1.3577900188939587e-01   4.0590765808809981e-01   4.7059384362032153e-01  -5.7584853480733326e-02   3.7140645240097853e-01   0.0000000000000000e+00   0.0000000000000000e+00   0.0000000000000000e+00   0.0000000000000000e+00  -3.1449722205283909e-01  -1.6873014780522716e-01   8.1274229235320135e-03   3.1900185586829451e-02   4.2335914010357423e-01  -9.7741013771979274e-02   0.0000000000000000e+00   0.0000000000000000e+00   0.0000000000000000e+00   0.0000000000000000e+00   4.1939168589243730e-01   0.0000000000000000e+00   0.0000000000000000e+00   1.5213433659648147e-02   0.0000000000000000e+00   0.0000000000000000e+00   0.0000000000000000e+00   2.3799658606894192e-01   0.0000000000000000e+00   0.0000000000000000e+00   1.2140185711063320e-01   0.0000000000000000e+00  -1.8151873291454698e-01   0.0000000000000000e+00   2.8528867046237916e-01   0.0000000000000000e+00  -4.8235571017521066e-02   0.0000000000000000e+00   0.0000000000000000e+00   0.0000000000000000e+00   2.5102948517752181e-02   0.0000000000000000e+00   0.0000000000000000e+00   0.0000000000000000e+00   2.3124150286848449e-01   0.0000000000000000e+00   0.0000000000000000e+00   2.4847323094459331e-01   0.0000000000000000e+00   1.5554533808818674e-01   0.0000000000000000e+00   0.0000000000000000e+00  -2.6227737952844821e-01   0.0000000000000000e+00   0.0000000000000000e+00  -1.2536590561930250e-01   0.0000000000000000e+00   0.0000000000000000e+00  -4.4889519179314566e-02   3.9592878178872748e-01   0.0000000000000000e+00   0.0000000000000000e+00   0.0000000000000000e+00   4.8730036826092032e-01   1.5677475581508291e-01   0.0000000000000000e+00   0.0000000000000000e+00  -3.2858416528917578e-01   0.0000000000000000e+00   8.8604776226385351e-02   0.0000000000000000e+00   0.0000000000000000e+00
   6.2399114456520255e-01   0.0000000000000000e+00   0.0000000000000000e+00  -5.9029646597378882e-01  -3.9010560176482195e-01   0.0000000000000000e+00   0.0000000000000000e+00   0.0000000000000000e+00   0.0000000000000000e+00   0.0000000000000000e+00  -1.5233494470664714e-02   0.0000000000000000e+00   0.0000000000000000e+00   1.6293435087807062e-01   0.0000000000000000e+00   0.0000000000000000e+00   0.0000000000000000e+00   0.0000000000000000e+00  -4.8242063361290177e-01   0.0000000000000000e+00   0.0000000000000000e+00   0.0000000000000000e+00   0.0000000000000000e+00   0.0000000000000000e+00   0.0000000000000000e+00   0.0000000000000000e+00   0.0000000000000000e+00  -6.1704632680873589e-02   0.0000000000000000e+00   0.0000000000000000e+00   0.0000000000000000e+00   0.0000000000000000e+00   0.0000000000000000e+00   0.0000000000000000e+00   0.0000000000000000e+00   0.0000000000000000e+00   1.1269214359612935e-01  -3.5291023372939495e-01   0.0000000000000000e+00   0.0000000000000000e+00   0.0000000000000000e+00   0.0000000000000000e+00   0.0000000000000000e+00   0.0000000000000000e+00   0.0000000000000000e+00   1.1668214667363688e-02   0.0000000000000000e+00   0.0000000000000000e+00   0.0000000000000000e+00   0.0000000000000000e+00   0.0000000000000000e+00   0.0000000000000000e+00   0.0000000000000000e+00   0.0000000000000000e+00   0.0000000000000000e+00   0.0000000000000000e+00   0.0000000000000000e+00   4.6632556951062132e-01   0.0000000000000000e+00   1.2907788228786729e-01   0.0000000000000000e+00   4.2362201204172062e-01   0.0000000000000000e+00   1.4791649223762607e-01   0.0000000000000000e+00   0.0000000000000000e+00   0.0000000000000000e+00  -3.8569839354838797e-01   0.0000000000000000e+00   0.0000000000000000e+00   0.0000000000000000e+00   0.0000000000000000e+00   0.0000000000000000e+00   0.0000000000000000e+00  -6.7266285727360514e-02   0.0000000000000000e+00   0.0000000000000000e+00   0.0000000000000000e+00  -3.5878518183615510e-01   2.1235488106629063e-01   0.0000000000000000e+00   0.0000000000000000e+00   0.0000000000000000e+00   0.0000000000000000e+00   0.0000000000000000e+00   0.0000000000000000e+00   0.0000000000000000e+00   0.0000000000000000e+00   5.8635039359390129e-02   0.0000000000000000e+00   0.0000000000000000e+00   0.0000000000000000e+00   0.0000000000000000e+00   0.0000000000000000e+00   0.0000000000000000e+00   0.0000000000000000e+00   0.0000000000000000e+00   0.0000000000000000e+00   0.0000000000000000e+00   7.0984304775085827e-02
   0.0000000000000000e+00   0.0000000000000000e+00   0.0000000000000000e+00   0.0000000000000000e+00   0.0000000000000000e+00   0.0000000000000000e+00   1.9608324523799966e-01  -3.5917867254679248e-01   0.0000000000000000e+00   0.0000000000000000e+00   0.0000000000000000e+00   0.0000000000000000e+00  -3.5900530915401463e-01   0.0000000000000000e+00   7.5328646918610770e-02  -3.9791281731412392e-01   0.0000000000000000e+00  -2.7342513557066489e-01   0.0000000000000000e+00  -2.5497715871958015e-01   0.0000000000000000e+00   0.0000000000000000e+00   3.1955730680629235e-03   0.0000000000000000e+00   6.8076081439534017e-02   0.0000000000000000e+00  -5.6724790748641118e-02   0.0000000000000000e+00   0.0000000000000000e+00   2.7833976210467054e-01  -5.8642587040521700e-02  -7.2349901387128671e-02   2.8623182762938459e-01  -2.0704800076251106e-01   0.0000000000000000e+00   0.0000000000000000e+00   0.0000000000000000e+00   0.0000000000000000e+00   3.2480021865458936e-01   2.9115914621513317e-01   1.5971506830603466e-01   2.7587711870805476e-01   2.8100955889931578e-01  -1.5031665866465552e-01   0.0000000000000000e+00   0.0000000000000000e+00   0.0000000000000000e+00   0.0000000000000000e+00  -2.0443546953961424e-02   0.0000000000000000e+00   0.0000000000000000e+00  -8.8615731076629164e-02   0.0000000000000000e+00   0.0000000000000000e+00   0.0000000000000000e+00   4.8463453673156209e-01   0.0000000000000000e+00   0.0000000000000000e+00  -6.1591228962793003e-02   0.0000000000000000e+00  -4.7863143715372716e-02   0.0000000000000000e+00   1.1510365998453795e-01   0.0000000000000000e+00   7.5815135226642058e-02   0.0000000000000000e+00   0.0000000000000000e+00   0.0000000000000000e+00  -9.9172970275650002e-02   0.0000000000000000e+00   0.0000000000000000e+00   0.0000000000000000e+00   2.0212579738698763e-01   0.0000000000000000e+00   0.0000000000000000e+00  -2.0983737960065602e-02   0.0000000000000000e+00  -4.1535732996426661e-01   0.0000000000000000e+00   0.0000000000000000e+00  -1.6573049026591072e-01   0.0000000000000000e+00   0.0000000000000000e+00   4.3085263736812546e-01   0.0000000000000000e+00   0.0000000000000000e+00  -1.7528389577082995e-01   2.0472726846367015e-02   0.0000000000000000e+00   0.0000000000000000e+00   0.0000000000000000e+00  -2.9545928939751759e-01   1.3027164591765850e-01   0.0000000000000000e+00   0.0000000000000000e+00   1.0810897976705809e-01   0.0000000000000000e+00   4.3167076346147581e-01   0.0000000000000000e+00   0.0000000000000000e+00
  -8.3922492126297960e-02   0.0000000000000000e+00   0.0000000000000000e+00  -2.2400077071053237e-01   6.5780612508440017e-01   0.0000000000000000e+00   0.0000000000000000e+00   0.0000000000000000e+00   0.0000000000000000e+00   0.0000000000000000e+00   5.2830434535191129e-01   0.0000000000000000e+00   0.0000000000000000e+00  -3.7421923945619434e-01   0.0000000000000000e+00   0.0000000000000000e+00   0.0000000000000000e+00   0.0000000000000000e+00   8.7211715515151476e-03   0.0000000000000000e+00   0.0000000000000000e+00   0.0000000000000000e+00   0.0000000000000000e+00   0.0000000000000000e+00   0.0000000000000000e+00   0.0000000000000000e+00   0.0000000000000000e+00  -6.6411368008277605e-01   0.0000000000000000e+00   0.0000000000000000e+00   0.0000000000000000e+00   0.0000000000000000e+00   0.0000000000000000e+00   0.0000000000000000e+00   0.0000000000000000e+00   0.0000000000000000e+00  -7.8137969517799583e-03  -8.5849183352309760e-02   0.0000000000000000e+00   0.0000000000000000e+00   0.0000000000000000e+00   0.0000000000000000e+00   0.0000000000000000e+00   0.0000000000000000e+00   0.0000000000000000e+00   3.1947943520414873e-01   0.0000000000000000e+00   0.0000000000000000e+00   0.0000000000000000e+00   0.0000000000000000e+00   0.0000000000000000e+00   0.0000000000000000e+00   0.0000000000000000e+00   0.0000000000000000e+00   0.0000000000000000e+00   0.0000000000000000e+00   0.0000000000000000e+00  -7.5640707296164081e-03   0.0000000000000000e+00  -9.2321797843353814e-03   0.0000000000000000e+00  -4.9822102486768806e-02   0.0000000000000000e+00  -3.6359221809482911e-01   0.0000000000000000e+00   0.0000000000000000e+00   0.0000000000000000e+00  -2.9334406276995145e-01   0.0000000000000000e+00   0.0000000000000000e+00   0.0000000000000000e+00   0.0000000000000000e+00   0.0000000000000000e+00   0.0000000000000000e+00   1.6731872986254281e-01   0.0000000000000000e+00   0.0000000000000000e+00   0.0000000000000000e+00  -1.9898579842846001e-01  -5.1279046998645578e-02   0.0000000000000000e+00   0.0000000000000000e+00   0.0000000000000000e+00   0.0000000000000000e+00   0.0000000000000000e+00   0.0000000000000000e+00   0.0000000000000000e+00   0.0000000000000000e+00   1.0784627081634376e-01   0.0000000000000000e+00   0.0000000000000000e+00   0.0000000000000000e+00   0.0000000000000000e+00   0.0000000000000000e+00   0.0000000000000000e+00   0.0000000000000000e+00   0.0000000000000000e+00   0.0000000000000000e+00   0.0000000000000000e+00   2.7461874767193101e-01
   0.0000000000000000e+00   0.0000000000000000e+00   0.0000000000000000e+00   0.0000000000000000e+00   0.0000000000000000e+00   0.0000000000000000e+00   1.6887889572635140e-02   1.3499502480961845e-01   0.0000000000000000e+00   0.0000000000000000e+00   0.0000000000000000e+00   0.0000000000000000e+00  -1.8083594228555577e-01   0.0000000000000000e+00   9.8443646190085665e-02   4.9921026684547337e-01   0.0000000000000000e+00  -1.2336581480454989e-01   0.0000000000000000e+00   1.3672061761708615e-01   0.0000000000000000e+00   0.0000000000000000e+00  -1.6941894812112290e-01   0.0000000000000000e+00   3.0426020086660310e-01   0.0000000000000000e+00  -3.1488964654554807e-01   0.0000000000000000e+00   0.0000000000000000e+00  -2.8473477428895633e-01   1.4928214210155560e-01   7.8732878694705757e-02  -2.7163536338381034e-02   1.8949746479091115e-01   0.0000000000000000e+00   0.0000000000000000e+00   0.0000000000000000e+00   0.0000000000000000e+00   1.4177749957018648e-01  -7.8411284848503821e-02  -9.3304975487328634e-02  -4.4063195009322570e-02   5.8476753015348812e-02  -1.4134851384557076e-01   0.0000000000000000e+00   0.0000000000000000e+00   0.0000000000000000e+00   0.0000000000000000e+00   8.6373689235881912e-01   0.0000000000000000e+00   0.0000000000000000e+00   1.5759553505411453e-01   0.0000000000000000e+00   0.0000000000000000e+00   0.0000000000000000e+00   9.9063603594660890e-02   0.0000000000000000e+00   0.0000000000000000e+00   7.2271177038240375e-02   0.0000000000000000e+00  -4.9801846809406844e-02   0.0000000000000000e+00  -7.2340688432290218e-02   0.0000000000000000e+00   2.1842315633457593e-01   0.0000000000000000e+00   0.0000000000000000e+00   0.0000000000000000e+00   1.1855871257156675e-02   0.0000000000000000e+00   0.0000000000000000e+00   0.0000000000000000e+00   6.4246215719171190e-02   0.0000000000000000e+00   0.0000000000000000e+00  -3.1855905504558624e-01   0.0000000000000000e+00  -2.7189295960755627e-01   0.0000000000000000e+00   0.0000000000000000e+00   2.8960769294327390e-02   0.0000000000000000e+00   0.0000000000000000e+00   1.6327691226783930e-01   0.0000000000000000e+00   0.0000000000000000e+00   1.5104937786756371e-02  -3.6629768527371553e-01   0.0000000000000000e+00   0.0000000000000000e+00   0.0000000000000000e+00  -3.0092917599809571e-01  -1.9971243608789865e-02   0.0000000000000000e+00   0.0000000000000000e+00  -4.5071175237101657e-01   0.0000000000000000e+00  -5.4727953908341376e-01   0.0000000000000000e+00   0.0000000000000000e+00
   4.4000827623838917e-01   0.0000000000000000e+00   0.0000000000000000e+00  -9.9352399678466846e-02   1.7626575941613659e-01   0.0000000000000000e+00   0.0000000000000000e+00   0.0000000000000000e+00   0.0000000000000000e+00   0.0000000000000000e+00  -3.2831068211203041e-01   0.0000000000000000e+00   0.0000000000000000e+00   2.6553869117800055e-01   0.0000000000000000e+00   0.0000000000000000e+00   0.0000000000000000e+00   0.0000000000000000e+00  -1.3234892439304868e-02   0.0000000000000000e+00   0.0000000000000000e+00   0.0000000000000000e+00   0.0000000000000000e+00   0.0000000000000000e+00   0.0000000000000000e+00   0.0000000000000000e+00   0.0000000000000000e+00   4.0047491527748447e-01   0.0000000000000000e+00   0.0000000000000000e+00   0.0000000000000000e+00   0.0000000000000000e+00   0.0000000000000000e+00   0.0000000000000000e+00   0.0000000000000000e+00   0.0000000000000000e+00  -4.3053504919705970e-02   6.0726261973513418e-01   0.0000000000000000e+00   0.0000000000000000e+00   0.0000000000000000e+00   0.0000000000000000e+00   0.0000000000000000e+00   0.0000000000000000e+00   0.0000000000000000e+00  -4.5399287210587425e-01   0.0000000000000000e+00   0.0000000000000000e+00   0.0000000000000000e+00   0.0000000000000000e+00   0.0000000000000000e+00   0.0000000000000000e+00   0.0000000000000000e+00   0.0000000000000000e+00   0.0000000000000000e+00   0.0000000000000000e+00   0.0000000000000000e+00   9.1297993027306457e-02   0.0000000000000000e+00   1.3989427713422439e-01   0.0000000000000000e+00  -6.9748960536968541e-01   0.0000000000000000e+00  -6.4642587003058471e-01   0.0000000000000000e+00   0.0000000000000000e+00   0.0000000000000000e+00  -2.1106256104014604e-01   0.0000000000000000e+00   0.0000000000000000e+00   0.0000000000000000e+00   0.0000000000000000e+00   0.0000000000000000e+00   0.0000000000000000e+00  -4.2784663722535599e-01   0.0000000000000000e+00   0.0000000000000000e+00   0.0000000000000000e+00  -4.0587125244009492e-01  -2.4760515046328474e-01   0.0000000000000000e+00   0.0000000000000000e+00   0.0000000000000000e+00   0.0000000000000000e+00   0.0000000000000000e+00   0.0000000000000000e+00   0.0000000000000000e+00   0.0000000000000000e+00  -4.9325039877284071e-01   0.0000000000000000e+00   0.0000000000000000e+00   0.0000000000000000e+00   0.0000000000000000e+00   0.0000000000000000e+00   0.0000000000000000e+00   0.0000000000000000e+00   0.0000000000000000e+00   0.0000000000000000e+00   0.0000000000000000e+00   3.7901022451703864e-01
   0.0000000000000000e+00   0.0000000000000000e+00   0.0000000000000000e+00   0.0000000000000000e+00   0.0000000000000000e+00   0.0000000000000000e+00   3.3952911890785936e-01   6.0172709837962537e-02   0.0000000000000000e+00   0.0000000000000000e+00   0.0000000000000000e+00   0.0000000000000000e+00   5.0707118312561715e-02   0.0000000000000000e+00   2.7393913883267729e-01  -1.2084268487393079e-02   0.0000000000000000e+00   1.4307743729324338e-01   0.0000000000000000e+00   2.0385448362937938e-01   0.0000000000000000e+00   0.0000000000000000e+00  -8.0971500749727199e-02   0.0000000000000000e+00  -2.2492008122042779e-02   0.0000000000000000e+00  -3.8047254569427991e-01   0.0000000000000000e+00   0.0000000000000000e+00  -1.6324019889523966e-01  -2.8894770773435108e-01  -1.2386883493102802e-01  -1.7671489834170734e-01   4.5706989563929920e-02   0.0000000000000000e+00   0.0000000000000000e+00   0.0000000000000000e+00   0.0000000000000000e+00   8.2250865441459625e-02  -3.8926049527220308e-01  -3.2870443989819788e-02   6.0453994944772521e-02   2.9988757075149880e-01  -2.5502525477793569e-01   0.0000000000000000e+00   0.0000000000000000e+00   0.0000000000000000e+00   0.0000000000000000e+00  -1.7297434883316601e-01   0.0000000000000000e+00   0.0000000000000000e+00   5.7860388400478302e-01   0.0000000000000000e+00   0.0000000000000000e+00   0.0000000000000000e+00   2.3922535535628453e-01   0.0000000000000000e+00   0.0000000000000000e+00   2.2768639938463733e-01   0.0000000000000000e+00   1.6461698713660694e-01   0.0000000000000000e+00   2.5531191867139580e-01   0.0000000000000000e+00  -1.9847635833174054e-01   0.0000000000000000e+00   0.0000000000000000e+00   0.0000000000000000e+00   1.3579416126265581e-01   0.0000000000000000e+00   0.0000000000000000e+00   0.0000000000000000e+00  -7.8451668555694576e-02   0.0000000000000000e+00   0.0000000000000000e+00  -6.3855514376406880e-02   0.0000000000000000e+00  -5.7437204178636993e-02   0.0000000000000000e+00   0.0000000000000000e+00  -4.3863317994941392e-01   0.0000000000000000e+00   0.0000000000000000e+00  -1.5885422150492451e-01   0.0000000000000000e+00   0.0000000000000000e+00   2.7553996376006296e-01   1.6550393920646486e-03   0.0000000000000000e+00   0.0000000000000000e+00   0.0000000000000000e+00  -3.3649677128255319e-02  -5.3399050050813812e-01   0.0000000000000000e+00   0.0000000000000000e+00  -2.7264274141470279e-01   0.0000000000000000e+00   3.9966484657676010e-01   0.0000000000000000e+00   0.0000000000000000e+00
   0.0000000000000000e+00  -1.3770731411162102e-01  -4.8510929818351187e-02   0.0000000000000000e+00   0.0000000000000000e+00  -1.7807596660458808e-01   0.0000000000000000e+00   0.0000000000000000e+00   2.5900283559750331e-01   1.1419113692193805e-01   0.0000000000000000e+00   5.3017318227635897e-02   0.0000000000000000e+00   0.0000000000000000e+00   0.0000000000000000e+00   0.0000000000000000e+00   1.0886890896494016e-01   0.0000000000000000e+00   0.0000000000000000e+00   0.0000000000000000e+00   1.2299046140326335e-01   8.7777533039922681e-02   0.0000000000000000e+00  -3.2995598995439818e-01   0.0000000000000000e+00   6.6226659467015739e-02   0.0000000000000000e+00   0.0000000000000000e+00   6.8253689295558889e-02   0.0000000000000000e+00   0.0000000000000000e+00   0.0000000000000000e+00   0.0000000000000000e+00   0.0000000000000000e+00   1.3943431303091147e-01   1.8887927089110787e-01   0.0000000000000000e+00   0.0000000000000000e+00   0.0000000000000000e+00   0.0000000000000000e+00   0.0000000000000000e+00   0.0000000000000000e+00   0.0000000000000000e+00   0.0000000000000000e+00   2.6531517902730534e-01   0.0000000000000000e+00  -7.2407354022611878e-02   7.9722156121721038e-02   0.0000000000000000e+00  -2.0891909866782019e-01  -2.0044164308149201e-01   0.0000000000000000e+00  -5.7715651875814389e-01  -5.1221515426549638e-02  -1.8088299064414136e-02   0.0000000000000000e+00  -4.0339694840356788e-01   0.0000000000000000e+00   0.0000000000000000e+00   0.0000000000000000e+00   0.0000000000000000e+00   0.0000000000000000e+00   0.0000000000000000e+00   0.0000000000000000e+00   0.0000000000000000e+00  -7.4342185756790607e-02  -1.4036847639964049e-02   0.0000000000000000e+00   0.0000000000000000e+00   9.3181033033398031e-02   1.8886237930781768e-01  -1.8658995232144984e-01   0.0000000000000000e+00  -5.4334023521195624e-02   0.0000000000000000e+00   0.0000000000000000e+00   2.5951588723160934e-01   0.0000000000000000e+00   0.0000000000000000e+00   0.0000000000000000e+00   0.0000000000000000e+00   2.0238619016643300e-01   1.4427991021023104e-01   0.0000000000000000e+00  -5.2398917095787556e-01   3.3752359836839457e-01   0.0000000000000000e+00   0.0000000000000000e+00   0.0000000000000000e+00   1.7046080540588940e-01   6.0124541304567243e-02   0.0000000000000000e+00   0.0000000000000000e+00  -7.2924879450743718e-02  -2.6251891600823241e-01   0.0000000000000000e+00  -5.9203095577910958e-01   0.0000000000000000e+00   2.7775768608720669e-01   0.0000000000000000e+00
   0.0000000000000000e+00  -3.4352585101720129e-01  -1.0496442672620679e-01   0.0000000000000000e+00   0.0000000000000000e+00  -2.9228311835256909e-01   0.0000000000000000e+00   0.0000000000000000e+00  -3.7114116762984158e-02   7.1508531164774222e-02   0.0000000000000000e+00   3.1905114964404069e-01   0.0000000000000000e+00   0.0000000000000000e+00   0.0000000000000000e+00   0.0000000000000000e+00   1.6284830284274418e-01   0.0000000000000000e+00   0.0000000000000000e+00   0.0000000000000000e+00  -6.9291938650871326e-02   9.5252327580927873e-02   0.0000000000000000e+00  -3.1430297139674551e-01   0.0000000000000000e+00   7.4064660739443414e-02   0.0000000000000000e+00   0.0000000000000000e+00   1.1277963864524664e-01   0.0000000000000000e+00   0.0000000000000000e+00   0.0000000000000000e+00   0.0000000000000000e+00   0.0000000000000000e+00  -3.6608182937225014e-01   7.4693250087956561e-02   0.0000000000000000e+00   0.0000000000000000e+00   0.0000000000000000e+00   0.0000000000000000e+00   0.0000000000000000e+00   0.0000000000000000e+00   0.0000000000000000e+00   0.0000000000000000e+00   7.3879342626358521e-02   0.0000000000000000e+00   2.3157474381571966e-01  -1.0807987027042266e-01   0.0000000000000000e+00  -6.5232582858092067e-02   2.9992651103804668e-01   0.0000000000000000e+00   4.3314320530507398e-02  -9.0252888185068346e-03  -8.3371203326581475e-03   0.0000000000000000e+00  -2.8112917401955720e-03   0.0000000000000000e+00   0.0000000000000000e+00   0.0000000000000000e+00   0.0000000000000000e+00   0.0000000000000000e+00   0.0000000000000000e+00   0.0000000000000000e+00   0.0000000000000000e+00  -3.9723672913657693e-01   3.7611467410744753e-01   0.0000000000000000e+00   0.0000000000000000e+00   2.2112910745599637e-02  -5.6266227191444390e-02   8.2133614760645970e-02   0.0000000000000000e+00   1.0431776486650800e-01   0.0000000000000000e+00   0.0000000000000000e+00   2.2129094297597485e-01   0.0000000000000000e+00   0.0000000000000000e+00   0.0000000000000000e+00   0.0000000000000000e+00   2.1484055020655354e-01   4.8909410206209980e-01   0.0000000000000000e+00   9.3090766895999166e-03  -1.3170823338465876e-01   0.0000000000000000e+00   0.0000000000000000e+00   0.0000000000000000e+00  -4.5686818574484206e-01  -5.2924435578112182e-02   0.0000000000000000e+00   0.0000000000000000e+00   6.2319395583841697e-01  -6.8146590051548162e-02   0.0000000000000000e+00   2.2405681246597536e-01   0.0000000000000000e+00  -7.5722927713523333e-02   0.0000000000000000e+00
   1.8406105728469910e-01   0.0000000000000000e+00   0.0000000000000000e+00  -5.7975477343700677e-02  -2.8310998010365757e-01   0.0000000000000000e+00   0.0000000000000000e+00   0.0000000000000000e+00   0.0000000000000000e+00   0.0000000000000000e+00   5.8913571174739821e-01   0.0000000000000000e+00   0.0000000000000000e+00   1.4923546659264120e-01   0.0000000000000000e+00   0.0000000000000000e+00   0.0000000000000000e+00   0.0000000000000000e+00  -1.2581518380918234e-02   0.0000000000000000e+00   0.0000000000000000e+00   0.0000000000000000e+00   0.0000000000000000e+00   0.0000000000000000e+00   0.0000000000000000e+00   0.0000000000000000e+00   0.0000000000000000e+00   1.7261507559611325e-01   0.0000000000000000e+00   0.0000000000000000e+00   0.0000000000000000e+00   0.0000000000000000e+00   0.0000000000000000e+00   0.0000000000000000e+00   0.0000000000000000e+00   0.0000000000000000e+00   1.3269765630292954e-01  -3.9978316761523985e-01   0.0000000000000000e+00   0.0000000000000000e+00   0.0000000000000000e+00   0.0000000000000000e+00   0.0000000000000000e+00   0.0000000000000000e+00   0.0000000000000000e+00  -2.2157378626604235e-01   0.0000000000000000e+00   0.0000000000000000e+00   0.0000000000000000e+00   0.0000000000000000e+00   0.0000000000000000e+00   0.0000000000000000e+00   0.0000000000000000e+00   0.0000000000000000e+00   0.0000000000000000e+00   0.0000000000000000e+00   0.0000000000000000e+00  -8.4638275751263015e-01   0.0000000000000000e+00   2.0971813470964160e-01   0.0000000000000000e+00   3.9411966597675541e-01   0.0000000000000000e+00  -3.6848147252570329e-01   0.0000000000000000e+00   0.0000000000000000e+00   0.0000000000000000e+00   1.5394748450735499e-01   0.0000000000000000e+00   0.0000000000000000e+00   0.0000000000000000e+00   0.0000000000000000e+00   0.0000000000000000e+00   0.0000000000000000e+00  -1.5635201404092169e-01   0.0000000000000000e+00   0.0000000000000000e+00   0.0000000000000000e+00   1.5747267987562888e-01  -1.0907528174309421e-01   0.0000000000000000e+00   0.0000000000000000e+00   0.0000000000000000e+00   0.0000000000000000e+00   0.0000000000000000e+00   0.0000000000000000e+00   0.0000000000000000e+00   0.0000000000000000e+00  -3.5543882949185757e-01   0.0000000000000000e+00   0.0000000000000000e+00   0.0000000000000000e+00   0.0000000000000000e+00   0.0000000000000000e+00   0.0000000000000000e+00   0.0000000000000000e+00   0.0000000000000000e+00   0.0000000000000000e+00   0.0000000000000000e+00   8.0704524079867543e-03
   0.0000000000000000e+00   0.0000000000000000e+00   0.0000000000000000e+00   0.0000000000000000e+00   0.0000000000000000e+00   0.0000000000000000e+00   8.1325346805433837e-02  -6.2423426464821255e-02   0.0000000000000000e+00   0.0000000000000000e+00   0.0000000000000000e+00   0.0000000000000000e+00   4.0966442785100865e-02   0.0000000000000000e+00  -1.0665830547882964e-01  -1.1840531225386848e-01   0.0000000000000000e+00   3.9928216414930784e-01   0.0000000000000000e+00  -1.1995320810157434e-01   0.0000000000000000e+00   0.0000000000000000e+00   6.7492869406894709e-02   0.0000000000000000e+00  -2.8615736784768914e-01   0.0000000000000000e+00   2.5193996207946429e-01   0.0000000000000000e+00   0.0000000000000000e+00  -1.2596882627015624e-01   4.8683508183300049e-02   4.4491138384079865e-01  -3.0756303371278981e-01   2.6379433961951482e-01   0.0000000000000000e+00   0.0000000000000000e+00   0.0000000000000000e+00   0.0000000000000000e+00   5.2028208666439058e-01   2.1678269475276768e-01   1.2511467533333090e-01   4.0238907008065157e-02   7.4059526210131996e-03   5.3554003605770906e-01   0.0000000000000000e+00   0.0000000000000000e+00   0.0000000000000000e+00   0.0000000000000000e+00   5.6027908055926799e-02   0.0000000000000000e+00   0.0000000000000000e+00  -8.0145150260854739e-02   0.0000000000000000e+00   0.0000000000000000e+00   0.0000000000000000e+00  -2.3521541279842423e-01   0.0000000000000000e+00   0.0000000000000000e+00  -6.5159570694405478e-01   0.0000000000000000e+00  -7.9486879974624780e-02   0.0000000000000000e+00   3.7017737586856431e-01   0.0000000000000000e+00   1.6191806588698893e-01   0.0000000000000000e+00   0.0000000000000000e+00   0.0000000000000000e+00  -6.3743796940692959e-02   0.0000000000000000e+00   0.0000000000000000e+00   0.0000000000000000e+00  -4.9542610724841549e-02   0.0000000000000000e+00   0.0000000000000000e+00   6.9876224356594949e-02   0.0000000000000000e+00   2.1533549400857130e-01   0.0000000000000000e+00   0.0000000000000000e+00   8.9802039578865567e-02   0.0000000000000000e+00   0.0000000000000000e+00   1.2781522770634576e-01   0.0000000000000000e+00   0.0000000000000000e+00  -2.9495283545572352e-02   7.3092006956005165e-04   0.0000000000000000e+00   0.0000000000000000e+00   0.0000000000000000e+00   1.4026716226727244e-02  -4.5361081899799016e-01   0.0000000000000000e+00   0.0000000000000000e+00  -2.2119753217565694e-01   0.0000000000000000e+00   2.5318278092287355e-01   0.0000000000000000e+00   0.0000000000000000e+00
   0.0000000000000000e+00   2.1408056763742508e-01   7.6591266809588554e-02   0.0000000000000000e+00   0.0000000000000000e+00   4.3505046029511008e-01   0.0000000000000000e+00   0.0000000000000000e+00  -2.8462460795411371e-01   5.4677700392208139e-01   0.0000000000000000e+00  -2.3974157457287254e-01   0.0000000000000000e+00   0.0000000000000000e+00   0.0000000000000000e+00   0.0000000000000000e+00  -6.9206062238270818e-02   0.0000000000000000e+00   0.0000000000000000e+00   0.0000000000000000e+00   1.8598266809587405e-01  -2.9311245831271621e-02   0.0000000000000000e+00  -1.2110255063680309e-01   0.0000000000000000e+00  -1.8780059423765795e-02   0.0000000000000000e+00   0.0000000000000000e+00   4.4218708726290262e-01   0.0000000000000000e+00   0.0000000000000000e+00   0.0000000000000000e+00   0.0000000000000000e+00   0.0000000000000000e+00  -1.4300319510992678e-02   2.3782170078307821e-01   0.0000000000000000e+00   0.0000000000000000e+00   0.0000000000000000e+00   0.0000000000000000e+00   0.0000000000000000e+00   0.0000000000000000e+00   0.0000000000000000e+00   0.0000000000000000e+00   8.2147550372916614e-02   0.0000000000000000e+00  -8.6610832249184921e-02  -1.4367990174169221e-01   0.0000000000000000e+00  -1.3381290487398928e-01  -1.4898245262273249e-01   0.0000000000000000e+00   3.3185712910718673e-01  -2.6974382648361012e-01   2.9685615976329477e-01   0.0000000000000000e+00  -1.9038309525536251e-01   0.0000000000000000e+00   0.0000000000000000e+00   0.0000000000000000e+00   0.0000000000000000e+00   0.0000000000000000e+00   0.0000000000000000e+00   0.0000000000000000e+00   0.0000000000000000e+00  -5.0696731252716787e-01  -2.8963370939459467e-02   0.0000000000000000e+00   0.0000000000000000e+00   2.6861362633184627e-01   1.6254362497335331e-01  -3.2857134765891682e-01   0.0000000000000000e+00  -1.2447643913186517e-01   0.0000000000000000e+00   0.0000000000000000e+00   7.3824806785253411e-02   0.0000000000000000e+00   0.0000000000000000e+00   0.0000000000000000e+00   0.0000000000000000e+00   1.7422711703846114e-02   2.7419612868109094e-02   0.0000000000000000e+00   1.2689623216162360e-01   9.4082678471642506e-02   0.0000000000000000e+00   0.0000000000000000e+00   0.0000000000000000e+00  -1.4290258349387647e-01  -1.6354434478408158e-02   0.0000000000000000e+00   0.0000000000000000e+00  -1.3496026816555784e-01   1.6496864632218100e-01   0.0000000000000000e+00   4.1650865176081631e-01   0.0000000000000000e+00   1.8713668241969234e-01   0.0000000000000000e+00
   0.0000000000000000e+00   1.2106467230848905e-02  -5.6982271063963780e-02   0.0000000000000000e+00   0.0000000000000000e+00  -1.3680638697968858e-01   0.0000000000000000e+00   0.0000000000000000e+00   2.7733923648891917e-01  -4.8050191782698190e-02   0.0000000000000000e+00  -5.2220413290136469e-01   0.0000000000000000e+00   0.0000000000000000e+00   0.0000000000000000e+00   0.0000000000000000e+00  -3.1702377239880780e-01   0.0000000000000000e+00   0.0000000000000000e+00   0.0000000000000000e+00   2.1105110473299868e-01   4.0268249082302210e-01   0.0000000000000000e+00  -1.4070610166275618e-01   0.0000000000000000e+00  -3.4207816747529318e-01   0.0000000000000000e+00   0.0000000000000000e+00  -2.9533078589895190e-01   0.0000000000000000e+00   0.0000000000000000e+00   0.0000000000000000e+00   0.0000000000000000e+00   0.0000000000000000e+00   3.5672623368563067e-01   2.1712300984871169e-01   0.0000000000000000e+00   0.0000000000000000e+00   0.0000000000000000e+00   0.0000000000000000e+00   0.0000000000000000e+00   0.0000000000000000e+00   0.0000000000000000e+00   0.0000000000000000e+00   1.7906170643184471e-01   0.0000000000000000e+00   1.4888275220348290e-01   4.3576157277694733e-02   0.0000000000000000e+00  -3.4061234425209580e-01   3.4309337518531227e-02   0.0000000000000000e+00  -4.7485177900158493e-02   1.4526499072682119e-02   3.9738396573151286e-02   0.0000000000000000e+00   1.4168726600377485e-01   0.0000000000000000e+00   0.0000000000000000e+00   0.0000000000000000e+00   0.0000000000000000e+00   0.0000000000000000e+00   0.0000000000000000e+00   0.0000000000000000e+00   0.0000000000000000e+00  -6.8708868318945113e-02   8.6470206680426764e-02   0.0000000000000000e+00   0.0000000000000000e+00  -2.2459356302881306e-01  -1.5912989546951353e-01   3.7554894304376252e-02   0.0000000000000000e+00   2.2419019796051484e-01   0.0000000000000000e+00   0.0000000000000000e+00  -2.6712116553560411e-01   0.0000000000000000e+00   0.0000000000000000e+00   0.0000000000000000e+00   0.0000000000000000e+00  -6.1887987281207824e-01   2.6751914404422683e-01   0.0000000000000000e+00   1.1467291480027629e-01  -5.1257802630465490e-02   0.0000000000000000e+00   0.0000000000000000e+00   0.0000000000000000e+00   3.7557877391736223e-02   1.8368471515069881e-01   0.0000000000000000e+00   0.0000000000000000e+00   2.4707331173873096e-01  -5.2132268460271615e-02   0.0000000000000000e+00   1.9379436086783269e-01   0.0000000000000000e+00   2.2191343617188555e-01   0.0000000000000000e+00
   0.0000000000000000e+00  -2.3660894169186333e-03   1.1047075563037298e-01   0.0000000000000000e+00   0.0000000000000000e+00  -7.3851679116848881e-02   0.0000000000000000e+00   0.0000000000000000e+00  -1.1941205179777825e-01  -2.7764746673959068e-01   0.0000000000000000e+00  -1.4817112791386824e-01   0.0000000000000000e+00   0.0000000000000000e+00   0.0000000000000000e+00   0.0000000000000000e+00   3.2656289092948060e-01   0.0000000000000000e+00   0.0000000000000000e+00   0.0000000000000000e+00  -2.2200007336754241e-01  -1.7357693517048348e-01   0.0000000000000000e+00  -1.0135543446021744e-01   0.0000000000000000e+00   5.0274543892730325e-02   0.0000000000000000e+00   0.0000000000000000e+00  -7.6718209197616474e-02   0.0000000000000000e+00   0.0000000000000000e+00   0.0000000000000000e+00   0.0000000000000000e+00   0.0000000000000000e+00   1.1266578929375511e-01  -7.8243643470914184e-03   0.0000000000000000e+00   0.0000000000000000e+00   0.0000000000000000e+00   0.0000000000000000e+00   0.0000000000000000e+00   0.0000000000000000e+00   0.0000000000000000e+00   0.0000000000000000e+00   3.0830843394644675e-01   0.0000000000000000e+00   4.4119078679800521e-03  -5.3800336110172008e-02   0.0000000000000000e+00  -1.7263247890673078e-01   3.4987128304931103e-01   0.0000000000000000e+00   4.0777811771928379e-01  -6.4919879491788623e-02  -6.2468140954874662e-01   0.0000000000000000e+00  -7.2924485774669728e-02   0.0000000000000000e+00   0.0000000000000000e+00   0.0000000000000000e+00   0.0000000000000000e+00   0.0000000000000000e+00   0.0000000000000000e+00   0.0000000000000000e+00   0.0000000000000000e+00  -2.6919161096291755e-01   8.5734314290179511e-02   0.0000000000000000e+00   0.0000000000000000e+00   9.3942279751478994e-02   3.3763966771489340e-01  -3.1036541773193954e-01   0.0000000000000000e+00  -4.8531106618678599e-02   0.0000000000000000e+00   0.0000000000000000e+00  -1.1488772314827692e-01   0.0000000000000000e+00   0.0000000000000000e+00   0.0000000000000000e+00   0.0000000000000000e+00  -9.7765914462664125e-02  -4.5623233993851292e-01   0.0000000000000000e+00   2.7068244836695904e-01  -1.8980630060711065e-01   0.0000000000000000e+00   0.0000000000000000e+00   0.0000000000000000e+00   1.3217610201947855e-01  -8.7259397623488916e-02   0.0000000000000000e+00   0.0000000000000000e+00   2.6897497551579569e-01  -1.5364187893390310e-01   0.0000000000000000e+00  -6.3767741663010302e-02   0.0000000000000000e+00   4.5580205850088090e-01   0.0000000000000000e+00
   0.0000000000000000e+00   0.0000000000000000e+00   0.0000000000000000e+00   0.0000000000000000e+00   0.0000000000000000e+00   0.0000000000000000e+00  -1.0673326401497474e-02   5.7886286585362524e-02   0.0000000000000000e+00   0.0000000000000000e+00   0.0000000000000000e+00   0.0000000000000000e+00   3.5670256235908093e-01   0.0000000000000000e+00   4.2529574182751184e-01  -1.6636466017069043e-01   0.0000000000000000e+00  -1.4635562321252335e-01   0.0000000000000000e+00   4.7079816329722225e-02   0.0000000000000000e+00   0.0000000000000000e+00  -2.1010702960499547e-02   0.0000000000000000e+00  -1.1493302112188790e-01   0.0000000000000000e+00   1.2782437274406607e-02   0.0000000000000000e+00   0.0000000000000000e+00  -1.0600913115091139e-01   3.9784216006962247e-01  -2.2644560669602276e-01  -2.1930871658681250e-03   3.8859134195976136e-01   0.0000000000000000e+00   0.0000000000000000e+00   0.0000000000000000e+00   0.0000000000000000e+00   1.5962196407920312e-01  -3.4680121019917942e-01   2.1745811206699264e-01   1.7524208250817486e-01  -3.9343829000882607e-01   1.7204666498542920e-01   0.0000000000000000e+00   0.0000000000000000e+00   0.0000000000000000e+00   0.0000000000000000e+00   1.4303133760237444e-01   0.0000000000000000e+00   0.0000000000000000e+00  -2.5133510478564736e-01   0.0000000000000000e+00   0.0000000000000000e+00   0.0000000000000000e+00   2.7479396437815329e-01   0.0000000000000000e+00   0.0000000000000000e+00  -7.1279526050089873e-02   0.0000000000000000e+00   2.5338088396897374e-01   0.0000000000000000e+00  -4.0464336589378447e-01   0.0000000000000000e+00  -3.1636455964999949e-01   0.0000000000000000e+00   0.0000000000000000e+00   0.0000000000000000e+00  -8.0905819227576559e-02   0.0000000000000000e+00   0.0000000000000000e+00   0.0000000000000000e+00   3.0291996539430260e-01   0.0000000000000000e+00   0.0000000000000000e+00   2.8598457796115993e-02   0.0000000000000000e+00   3.4032780280170795e-02   0.0000000000000000e+00   0.0000000000000000e+00   1.7884150188550330e-01   0.0000000000000000e+00   0.0000000000000000e+00   2.8331500764973949e-01   0.0000000000000000e+00   0.0000000000000000e+00   1.9793565048697556e-01   2.2093054713362134e-01   0.0000000000000000e+00   0.0000000000000000e+00   0.0000000000000000e+00  -3.2926545029588050e-01  -7.9284061354035918e-03   0.0000000000000000e+00   0.0000000000000000e+00  -1.9036928018189434e-02   0.0000000000000000e+00   2.3715019094158876e-01   0.0000000000000000e+00   0.0000000000000000e+00
   0.0000000000000000e+00   4.3461782741225230e-01  -1.0896233206579156e-01   0.0000000000000000e+00   0.0000000000000000e+00   3.9375158444680007e-03   0.0000000000000000e+00   0.0000000000000000e+00   8.6590304280267927e-02  -9.0219733118075823e-03   0.0000000000000000e+00  -9.6510765427711573e-02   0.0000000000000000e+00   0.0000000000000000e+00   0.0000000000000000e+00   0.0000000000000000e+00   9.8378763329493149e-02   0.0000000000000000e+00   0.0000000000000000e+00   0.0000000000000000e+00  -3.1405731619555433e-01   4.0701864381742919e-02   0.0000000000000000e+00   1.3356219725157026e-01   0.0000000000000000e+00   7.6814897192844372e-02   0.0000000000000000e+00   0.0000000000000000e+00   1.7995915749077998e-01   0.0000000000000000e+00   0.0000000000000000e+00   0.0000000000000000e+00   0.0000000000000000e+00   0.0000000000000000e+00  -1.4840107498980014e-02   1.4110201757765234e-01   0.0000000000000000e+00   0.0000000000000000e+00   0.0000000000000000e+00   0.0000000000000000e+00   0.0000000000000000e+00   0.0000000000000000e+00   0.0000000000000000e+00   0.0000000000000000e+00  -7.6298794454611241e-02   0.0000000000000000e+00  -6.8839728668755373e-02   2.7155556695223598e-01   0.0000000000000000e+00  -1.5141472846184786e-01   7.7450597214881775e-02   0.0000000000000000e+00  -1.5620101206027279e-01  -8.2171813826299608e-02   2.7649996618042888e-01   0.0000000000000000e+00   1.9752547741934109e-01   0.0000000000000000e+00   0.0000000000000000e+00   0.0000000000000000e+00   0.0000000000000000e+00   0.0000000000000000e+00   0.0000000000000000e+00   0.0000000000000000e+00   0.0000000000000000e+00  -3.4107413325806007e-01  -1.7304134478426897e-01   0.0000000000000000e+00   0.0000000000000000e+00  -6.0410427173565628e-01   1.9453439661361593e-01  -3.7856706028945752e-01   0.0000000000000000e+00   1.5160117512300050e-01   0.0000000000000000e+00   0.0000000000000000e+00   1.6146351082108318e-01   0.0000000000000000e+00   0.0000000000000000e+00   0.0000000000000000e+00   0.0000000000000000e+00   1.7935176095731259e-01   4.9734964256915645e-03   0.0000000000000000e+00   2.3643720874541571e-01  -6.8156397890996017e-03   0.0000000000000000e+00   0.0000000000000000e+00   0.0000000000000000e+00  -1.6304493139251983e-01  -8.8426727137587313e-02   0.0000000000000000e+00   0.0000000000000000e+00   8.5362428891513908e-02  -1.2403033532473788e-01   0.0000000000000000e+00  -6.4369813163358158e-01   0.0000000000000000e+00  -1.1078737984292746e-01   0.0000000000000000e+00
   3.3970134329334228e-01   0.0000000000000000e+00   0.0000000000000000e+00   8.2999255063656863e-01  -5.9907379451845366e-01   0.0000000000000000e+00   0.0000000000000000e+00   0.0000000000000000e+00   0.0000000000000000e+00   0.0000000000000000e+00  -1.3599545766319743e-01   0.0000000000000000e+00   0.0000000000000000e+00   1.0420183064332296e-01   0.0000000000000000e+00   0.0000000000000000e+00   0.0000000000000000e+00   0.0000000000000000e+00   7.0946284948124078e-02   0.0000000000000000e+00   0.0000000000000000e+00   0.0000000000000000e+00   0.0000000000000000e+00   0.0000000000000000e+00   0.0000000000000000e+00   0.0000000000000000e+00   0.0000000000000000e+00  -5.0276019879437039e-01   0.0000000000000000e+00   0.0000000000000000e+00   0.0000000000000000e+00   0.0000000000000000e+00   0.0000000000000000e+00   0.0000000000000000e+00   0.0000000000000000e+00   0.0000000000000000e+00   1.2783342898671379e-01   7.1313702884274743e-01   0.0000000000000000e+00   0.0000000000000000e+00   0.0000000000000000e+00   0.0000000000000000e+00   0.0000000000000000e+00   0.0000000000000000e+00   0.0000000000000000e+00   4.0579804341679210e-01   0.0000000000000000e+00   0.0000000000000000e+00   0.0000000000000000e+00   0.0000000000000000e+00   0.0000000000000000e+00   0.0000000000000000e+00   0.0000000000000000e+00   0.0000000000000000e+00   0.0000000000000000e+00   0.0000000000000000e+00   0.0000000000000000e+00   2.2669367187984540e-02   0.0000000000000000e+00   8.7872600457967770e-02   0.0000000000000000e+00   1.3830176392861115e-02   0.0000000000000000e+00  -2.2843034771186096e-01   0.0000000000000000e+00   0.0000000000000000e+00   0.0000000000000000e+00  -5.4901115807807521e-01   0.0000000000000000e+00   0.0000000000000000e+00   0.0000000000000000e+00   0.0000000000000000e+00   0.0000000000000000e+00   0.0000000000000000e+00  -1.0691660784561602e-02   0.0000000000000000e+00   0.0000000000000000e+00   0.0000000000000000e+00   1.1706906792250753e-01  -1.8778798408663050e-01   0.0000000000000000e+00   0.0000000000000000e+00   0.0000000000000000e+00   0.0000000000000000e+00   0.0000000000000000e+00   0.0000000000000000e+00   0.0000000000000000e+00   0.0000000000000000e+00   2.5828085616182184e-01   0.0000000000000000e+00   0.0000000000000000e+00   0.0000000000000000e+00   0.0000000000000000e+00   0.0000000000000000e+00   0.0000000000000000e+00   0.0000000000000000e+00   0.0000000000000000e+00   0.0000000000000000e+00   0.0000000000000000e+00  -1.6678915734431132e-01
   0.0000000000000000e+00   0.0000000000000000e+00   0.0000000000000000e+00   0.0000000000000000e+00   0.0000000000000000e+00   0.0000000000000000e+00   2.3465023208383631e-03  -1.3803055080252698e-02   0.0000000000000000e+00   0.0000000000000000e+00   0.0000000000000000e+00   0.0000000000000000e+00  -1.2481998365485107e-01   0.0000000000000000e+00  -1.5711447748990981e-01   4.2544485716503400e-01   0.0000000000000000e+00  -1.2823691364707968e-01   0.0000000000000000e+00  -3.7158712867975285e-01   0.0000000000000000e+00   0.0000000000000000e+00  -1.8452759575937500e-01   0.0000000000000000e+00  -1.3543680109611478e-01   0.0000000000000000e+00   1.6620988170022288e-01   0.0000000000000000e+00   0.0000000000000000e+00   4.2988358660121288e-02  -1.5710054819075533e-01  -1.5079525511689865e-01   3.9572534081159259e-02   1.2093613951443180e-01   0.0000000000000000e+00   0.0000000000000000e+00   0.0000000000000000e+00   0.0000000000000000e+00  -3.5092536078887632e-01  -9.9535411103819388e-02  -1.7260059168070299e-01  -1.4521956835746749e-01   4.9246227107180579e-01   2.5593889290578919e-01   0.0000000000000000e+00   0.0000000000000000e+00   0.0000000000000000e+00   0.0000000000000000e+00   1.5552410920134782e-01   0.0000000000000000e+00   0.0000000000000000e+00  -1.5047294407049014e-01   0.0000000000000000e+00   0.0000000000000000e+00   0.0000000000000000e+00   1.4438775445648974e-01   0.0000000000000000e+00   0.0000000000000000e+00   9.0249559679389621e-02   0.0000000000000000e+00   5.1541359364023287e-01   0.0000000000000000e+00  -1.3858080797589434e-01   0.0000000000000000e+00   5.9868477871272086e-02   0.0000000000000000e+00   0.0000000000000000e+00   0.0000000000000000e+00  -6.0606400400486360e-01   0.0000000000000000e+00   0.0000000000000000e+00   0.0000000000000000e+00  -2.0162226712642406e-01   0.0000000000000000e+00   0.0000000000000000e+00  -2.3388880750369825e-01   0.0000000000000000e+00   4.6212068289516856e-01   0.0000000000000000e+00   0.0000000000000000e+00   1.7325614104679735e-01   0.0000000000000000e+00   0.0000000000000000e+00  -1.0266958941584774e-01   0.0000000000000000e+00   0.0000000000000000e+00   1.0762019788804084e-01  -5.9678766208634819e-02   0.0000000000000000e+00   0.0000000000000000e+00   0.0000000000000000e+00  -2.8445623093874883e-01  -1.0386219265894987e-01   0.0000000000000000e+00   0.0000000000000000e+00   5.1496608121427936e-02   0.0000000000000000e+00   1.6901252033297795e-01   0.0000000000000000e+00   0.0000000000000000e+00
   0.0000000000000000e+00  -1.0501772480400018e-02  -3.6310603791754319e-02   0.0000000000000000e+00   0.0000000000000000e+00   1.6568853171682879e-01   0.0000000000000000e+00   0.0000000000000000e+00  -8.8924280004228987e-02   1.6707621736707340e-02   0.0000000000000000e+00  -1.0278199367703834e-01   0.0000000000000000e+00   0.0000000000000000e+00   0.0000000000000000e+00   0.0000000000000000e+00   5.3007019748635897e-01   0.0000000000000000e+00   0.0000000000000000e+00   0.0000000000000000e+00  -6.0573174273273939e-02   4.9527839627018255e-01   0.0000000000000000e+00   2.1165205003536636e-01   0.0000000000000000e+00   1.7481380099417271e-02   0.0000000000000000e+00   0.0000000000000000e+00  -1.3199908725712822e-01   0.0000000000000000e+00   0.0000000000000000e+00   0.0000000000000000e+00   0.0000000000000000e+00   0.0000000000000000e+00  -1.7129462213089758e-01  -4.8624192045528608e-01   0.0000000000000000e+00   0.0000000000000000e+00   0.0000000000000000e+00   0.0000000000000000e+00   0.0000000000000000e+00   0.0000000000000000e+00   0.0000000000000000e+00   0.0000000000000000e+00  -6.1563657462851584e-02   0.0000000000000000e+00   1.2251211199980730e-01   5.2371344999473546e-01   0.0000000000000000e+00   1.6523969769299296e-01  -3.5934670536750812e-02   0.0000000000000000e+00   1.8658301224226279e-02  -1.8124064447054730e-01   1.9325978779212952e-01   0.0000000000000000e+00  -4.0017627195435174e-01   0.0000000000000000e+00   0.0000000000000000e+00   0.0000000000000000e+00   0.0000000000000000e+00   0.0000000000000000e+00   0.0000000000000000e+00   0.0000000000000000e+00   0.0000000000000000e+00   2.3686539171209858e-01   8.6139209848092452e-02   0.0000000000000000e+00   0.0000000000000000e+00  -2.0681113525338776e-01   3.5800547344091582e-01   1.0240137456032561e-01   0.0000000000000000e+00  -3.2052067842779391e-02   0.0000000000000000e+00   0.0000000000000000e+00   7.1380197333598461e-02   0.0000000000000000e+00   0.0000000000000000e+00   0.0000000000000000e+00   0.0000000000000000e+00  -4.5410774637304574e-01  -1.5705159363450807e-01   0.0000000000000000e+00  -1.1930635796927282e-01   1.4852275393739400e-01   0.0000000000000000e+00   0.0000000000000000e+00   0.0000000000000000e+00  -1.9209712414314464e-01   1.5342886343545986e-01   0.0000000000000000e+00   0.0000000000000000e+00  -3.0387210784826382e-02  -8.4450810947651750e-02   0.0000000000000000e+00   1.4370155591246808e-01   0.0000000000000000e+00   2.9366834799354685e-02   0.0000000000000000e+00
   0.0000000000000000e+00   0.0000000000000000e+00   0.0000000000000000e+00   0.0000000000000000e+00   0.0000000000000000e+00   0.0000000000000000e+00  -1.3307010223373902e-01   1.3134834290738567e-01   0.0000000000000000e+00   0.0000000000000000e+00   0.0000000000000000e+00   0.0000000000000000e+00   3.9983471876474524e-01   0.0000000000000000e+00   4.5718487264646099e-02   7.1726567419637441e-02   0.0000000000000000e+00  -1.2736432049582058e-01   0.0000000000000000e+00   8.8720179399062363e-02   0.0000000000000000e+00   0.0000000000000000e+00  -1.2045663658699068e-01   0.0000000000000000e+00  -1.5510726351840284e-01   0.0000000000000000e+00   2.2096422778401267e-01   0.0000000000000000e+00   0.0000000000000000e+00   3.4452447935123492e-01  -1.7490891853448354e-01   6.4473865615222531e-02  -5.7279191743341291e-02  -3.4091647815906378e-01   0.0000000000000000e+00   0.0000000000000000e+00   0.0000000000000000e+00   0.0000000000000000e+00   2.7808895670979952e-02   3.6954420361403961e-01  -5.5020491953127038e-01   4.6104410431330617e-01  -1.3134259079452162e-01  -6.8836134798281517e-02   0.0000000000000000e+00   0.0000000000000000e+00   0.0000000000000000e+00   0.0000000000000000e+00   3.6732530106477568e-01   0.0000000000000000e+00   0.0000000000000000e+00  -1.2770660040231752e-02   0.0000000000000000e+00   0.0000000000000000e+00   0.0000000000000000e+00   2.4694415376684048e-01   0.0000000000000000e+00   0.0000000000000000e+00  -1.0533175316524146e-01   0.0000000000000000e+00   3.6605020950647810e-01   0.0000000000000000e+00   2.7912719143436987e-02   0.0000000000000000e+00  -3.1062646881176303e-01   0.0000000000000000e+00   0.0000000000000000e+00   0.0000000000000000e+00   1.4468719330482688e-01   0.0000000000000000e+00   0.0000000000000000e+00   0.0000000000000000e+00   2.0471590972463073e-02   0.0000000000000000e+00   0.0000000000000000e+00   1.7874512751295193e-01   0.0000000000000000e+00  -6.1850490521881123e-02   0.0000000000000000e+00   0.0000000000000000e+00  -4.1988273439449880e-01   0.0000000000000000e+00   0.0000000000000000e+00   1.7115277793036346e-01   0.0000000000000000e+00   0.0000000000000000e+00  -2.7617627554707425e-01  -1.3297953604450460e-01   0.0000000000000000e+00   0.0000000000000000e+00   0.0000000000000000e+00   3.3076583262660292e-01  -1.4255493324278892e-01   0.0000000000000000e+00   0.0000000000000000e+00  -1.0216142126030778e-01   0.0000000000000000e+00   6.0280999235529417e-02   0.0000000000000000e+00   0.0000000000000000e+00
   2.2248311606975102e-02   0.0000000000000000e+00   0.0000000000000000e+00   2.3057286999124518e-01  -2.9408466832046720e-01   0.0000000000000000e+00   0.0000000000000000e+00   0.0000000000000000e+00   0.0000000000000000e+00   0.0000000000000000e+00  -1.0238347041975468e-01   0.0000000000000000e+00   0.0000000000000000e+00  -1.8478431418300634e-04   0.0000000000000000e+00   0.0000000000000000e+00   0.0000000000000000e+00   0.0000000000000000e+00   2.6295057423222562e-01   0.0000000000000000e+00   0.0000000000000000e+00   0.0000000000000000e+00   0.0000000000000000e+00   0.0000000000000000e+00   0.0000000000000000e+00   0.0000000000000000e+00   0.0000000000000000e+00   1.6289103797576088e-01   0.0000000000000000e+00   0.0000000000000000e+00   0.0000000000000000e+00   0.0000000000000000e+00   0.0000000000000000e+00   0.0000000000000000e+00   0.0000000000000000e+00   0.0000000000000000e+00   5.2611641259258746e-01  -1.6596223252850581e-01   0.0000000000000000e+00   0.0000000000000000e+00   0.0000000000000000e+00   0.0000000000000000e+00   0.0000000000000000e+00   0.0000000000000000e+00   0.0000000000000000e+00   5.9005614649680982e-01   0.0000000000000000e+00   0.0000000000000000e+00   0.0000000000000000e+00   0.0000000000000000e+00   0.0000000000000000e+00   0.0000000000000000e+00   0.0000000000000000e+00   0.0000000000000000e+00   0.0000000000000000e+00   0.0000000000000000e+00   0.0000000000000000e+00  -2.5904977705772292e-01   0.0000000000000000e+00  -1.3532548141502482e-01   0.0000000000000000e+00  -3.9190566619753120e-01   0.0000000000000000e+00  -2.1494803866981604e-01   0.0000000000000000e+00   0.0000000000000000e+00   0.0000000000000000e+00   1.0764836093940931e-01   0.0000000000000000e+00   0.0000000000000000e+00   0.0000000000000000e+00   0.0000000000000000e+00   0.0000000000000000e+00   0.0000000000000000e+00   3.4202074964320722e-01   0.0000000000000000e+00   0.0000000000000000e+00   0.0000000000000000e+00  -5.5381553821071372e-01   4.3815257674585778e-01   0.0000000000000000e+00   0.0000000000000000e+00   0.0000000000000000e+00   0.0000000000000000e+00   0.0000000000000000e+00   0.0000000000000000e+00   0.0000000000000000e+00   0.0000000000000000e+00  -8.5852631108322336e-02   0.0000000000000000e+00   0.0000000000000000e+00   0.0000000000000000e+00   0.0000000000000000e+00   0.0000000000000000e+00   0.0000000000000000e+00   0.0000000000000000e+00   0.0000000000000000e+00   0.0000000000000000e+00   0.0000000000000000e+00  -2.0514644091280738e-02
  -2.8180144001353952e-01   0.0000000000000000e+00   0.0000000000000000e+00   6.4823151037300197e-01   7.5755503982052941e-02   0.0000000000000000e+00   0.0000000000000000e+00   0.0000000000000000e+00   0.0000000000000000e+00   0.0000000000000000e+00   7.4462757901536475e-02   0.0000000000000000e+00   0.0000000000000000e+00  -4.9247845173951355e-01   0.0000000000000000e+00   0.0000000000000000e+00   0.0000000000000000e+00   0.0000000000000000e+00   9.3496787450192728e-02   0.0000000000000000e+00   0.0000000000000000e+00   0.0000000000000000e+00   0.0000000000000000e+00   0.0000000000000000e+00   0.0000000000000000e+00   0.0000000000000000e+00   0.0000000000000000e+00  -6.4151484867145767e-02   0.0000000000000000e+00   0.0000000000000000e+00   0.0000000000000000e+00   0.0000000000000000e+00   0.0000000000000000e+00   0.0000000000000000e+00   0.0000000000000000e+00   0.0000000000000000e+00  -2.3647667354862981e-01  -5.1306086939478279e-01   0.0000000000000000e+00   0.0000000000000000e+00   0.0000000000000000e+00   0.0000000000000000e+00   0.0000000000000000e+00   0.0000000000000000e+00   0.0000000000000000e+00  -4.4766789975662991e-01   0.0000000000000000e+00   0.0000000000000000e+00   0.0000000000000000e+00   0.0000000000000000e+00   0.0000000000000000e+00   0.0000000000000000e+00   0.0000000000000000e+00   0.0000000000000000e+00   0.0000000000000000e+00   0.0000000000000000e+00   0.0000000000000000e+00   3.2793990702777914e-01   0.0000000000000000e+00  -4.2976357631952788e-01   0.0000000000000000e+00   3.2530305688435807e-01   0.0000000000000000e+00   1.9293213585702568e-01   0.0000000000000000e+00   0.0000000000000000e+00   0.0000000000000000e+00  -2.7053551573183726e-01   0.0000000000000000e+00   0.0000000000000000e+00   0.0000000000000000e+00   0.0000000000000000e+00   0.0000000000000000e+00   0.0000000000000000e+00  -2.3110563364253300e-01   0.0000000000000000e+00   0.0000000000000000e+00   0.0000000000000000e+00  -5.2348152222189026e-01  -4.0582383719851157e-02   0.0000000000000000e+00   0.0000000000000000e+00   0.0000000000000000e+00   0.0000000000000000e+00   0.0000000000000000e+00   0.0000000000000000e+00   0.0000000000000000e+00   0.0000000000000000e+00  -2.7944931317913485e-01   0.0000000000000000e+00   0.0000000000000000e+00   0.0000000000000000e+00   0.0000000000000000e+00   0.0000000000000000e+00   0.0000000000000000e+00   0.0000000000000000e+00   0.0000000000000000e+00   0.0000000000000000e+00   0.0000000000000000e+00  -6.5850925171716909e-02
   0.0000000000000000e+00   0.0000000000000000e+00   0.0000000000000000e+00   0.0000000000000000e+00   0.0000000000000000e+00   0.0000000000000000e+00   4.2920918411471637e-01   1.2189014975058793e-01   0.0000000000000000e+00   0.0000000000000000e+00   0.0000000000000000e+00   0.0000000000000000e+00   3.0777556948884305e-01   0.0000000000000000e+00  -2.6407316555025206e-01   2.2571411329706748e-01   0.0000000000000000e+00   4.1640085720878801e-02   0.0000000000000000e+00   3.6219293438481448e-01   0.0000000000000000e+00   0.0000000000000000e+00   1.7385121604076959e-01   0.0000000000000000e+00  -3.8009022694801831e-02   0.0000000000000000e+00   4.2622707345053842e-02   0.0000000000000000e+00   0.0000000000000000e+00  -3.1212020789422278e-02   1.9126751307804743e-01   3.3839006791237608e-01  -1.3434452142459777e-01  -3.4038479583172920e-01   0.0000000000000000e+00   0.0000000000000000e+00   0.0000000000000000e+00   0.0000000000000000e+00  -1.8742264023498328e-01   9.8741412466489070e-02   2.0526303268528168e-01   1.2217617017308650e-01   1.9539738532296261e-01   1.7194767825932333e-01   0.0000000000000000e+00   0.0000000000000000e+00   0.0000000000000000e+00   0.0000000000000000e+00   2.0134222670563973e-01   0.0000000000000000e+00   0.0000000000000000e+00  -1.9150097454748746e-01   0.0000000000000000e+00   0.0000000000000000e+00   0.0000000000000000e+00  -6.2331104206924171e-02   0.0000000000000000e+00   0.0000000000000000e+00   2.5799266214635852e-01   0.0000000000000000e+00   5.6648473297517465e-01   0.0000000000000000e+00   4.9230891774977126e-01   0.0000000000000000e+00   2.5405638099614147e-01   0.0000000000000000e+00   0.0000000000000000e+00   0.0000000000000000e+00  -2.3512378670334938e-01   0.0000000000000000e+00   0.0000000000000000e+00   0.0000000000000000e+00   3.0641344891603445e-01   0.0000000000000000e+00   0.0000000000000000e+00   2.3945310877059922e-01   0.0000000000000000e+00  -3.8100832589201689e-01   0.0000000000000000e+00   0.0000000000000000e+00  -1.6922694175706388e-01   0.0000000000000000e+00   0.0000000000000000e+00   2.8855887830937475e-02   0.0000000000000000e+00   0.0000000000000000e+00   1.6666369583399682e-01   2.4892883261291149e-01   0.0000000000000000e+00   0.0000000000000000e+00   0.0000000000000000e+00  -7.1954129362082841e-02  -2.9683928643386079e-03   0.0000000000000000e+00   0.0000000000000000e+00  -3.5718048853506559e-02   0.0000000000000000e+00  -2.2595753975231209e-01   0.0000000000000000e+00   0.0000000000000000e+00
   0.0000000000000000e+00  -1.2903198906268553e-02   1.7006931578694703e-01   0.0000000000000000e+00   0.0000000000000000e+00   5.4486347593618402e-02   0.0000000000000000e+00   0.0000000000000000e+00   1.7027174154442731e-01  -6.8068436469964383e-02   0.0000000000000000e+00   1.5219663634727382e-01   0.0000000000000000e+00   0.0000000000000000e+00   0.0000000000000000e+00   0.0000000000000000e+00   1.4264685025650373e-01   0.0000000000000000e+00   0.0000000000000000e+00   0.0000000000000000e+00  -1.6518529390577193e-02  -7.2536260991030457e-02   0.0000000000000000e+00  -2.0234974015771773e-01   0.0000000000000000e+00  -2.8140387413280826e-01   0.0000000000000000e+00   0.0000000000000000e+00   2.1956929657382535e-01   0.0000000000000000e+00   0.0000000000000000e+00   0.0000000000000000e+00   0.0000000000000000e+00   0.0000000000000000e+00   1.1944305181308694e-02  -5.0313533334063487e-01   0.0000000000000000e+00   0.0000000000000000e+00   0.0000000000000000e+00   0.0000000000000000e+00   0.0000000000000000e+00   0.0000000000000000e+00   0.0000000000000000e+00   0.0000000000000000e+00  -1.9505589669116058e-01   0.0000000000000000e+00  -2.8408798849222389e-01  -3.6462544200483143e-01   0.0000000000000000e+00   9.8923127994587912e-02  -1.5773407055121458e-01   0.0000000000000000e+00   1.6446579293019256e-01  -2.0040395955839965e-02  -5.0816419852379474e-02   0.0000000000000000e+00  -3.3754670758144628e-01   0.0000000000000000e+00   0.0000000000000000e+00   0.0000000000000000e+00   0.0000000000000000e+00   0.0000000000000000e+00   0.0000000000000000e+00   0.0000000000000000e+00   0.0000000000000000e+00   5.6214290170997896e-02  -1.5953648941408632e-01   0.0000000000000000e+00   0.0000000000000000e+00   7.4584120823905364e-02  -5.2158269369371908e-02  -2.5804668042269241e-01   0.0000000000000000e+00   2.1582827812368674e-01   0.0000000000000000e+00   0.0000000000000000e+00  -1.4126808363988541e-01   0.0000000000000000e+00   0.0000000000000000e+00   0.0000000000000000e+00   0.0000000000000000e+00  -1.6459689161099128e-01   4.2037859317259912e-01   0.0000000000000000e+00   2.2508053903538916e-01   4.1838711409893592e-01   0.0000000000000000e+00   0.0000000000000000e+00   0.0000000000000000e+00  -1.5845317791143554e-01  -5.2381886316887849e-01   0.0000000000000000e+00   0.0000000000000000e+00   1.6583804020239834e-01   7.6780116985678826e-02   0.0000000000000000e+00  -1.6144114226733552e-01   0.0000000000000000e+00  -2.4906820973960078e-01   0.0000000000000000e+00
   0.0000000000000000e+00   1.5826571289974989e-01  -3.3913091020379454e-01   0.0000000000000000e+00   0.0000000000000000e+00   1.8096278499250471e-02   0.0000000000000000e+00   0.0000000000000000e+00  -3.8831034857639161e-02   1.6671537724857521e-01   0.0000000000000000e+00  -1.8602445556092995e-01   0.0000000000000000e+00   0.0000000000000000e+00   0.0000000000000000e+00   0.0000000000000000e+00   8.8040680661659876e-02   0.0000000000000000e+00   0.0000000000000000e+00   0.0000000000000000e+00   1.5625246093434225e-01  -2.0922766709331622e-01   0.0000000000000000e+00  -1.2177890666960912e-01   0.0000000000000000e+00   1.5918703020932429e-01   0.0000000000000000e+00   0.0000000000000000e+00  -1.9991376772879760e-01   0.0000000000000000e+00   0.0000000000000000e+00   0.0000000000000000e+00   0.0000000000000000e+00   0.0000000000000000e+00  -1.0417782249782345e-01  -3.0982353097517651e-02   0.0000000000000000e+00   0.0000000000000000e+00   0.0000000000000000e+00   0.0000000000000000e+00   0.0000000000000000e+00   0.0000000000000000e+00   0.0000000000000000e+00   0.0000000000000000e+00  -2.5509516192526345e-02   0.0000000000000000e+00   3.1463050750098265e-01  -1.2803645595589806e-02   0.0000000000000000e+00   1.2174490499316828e-01  -1.0532774401427823e-02   0.0000000000000000e+00   3.5297697201095773e-01   1.9250602647612133e-01  -2.6673854256176704e-01   0.0000000000000000e+00  -3.1174251998505087e-01   0.0000000000000000e+00   0.0000000000000000e+00   0.0000000000000000e+00   0.0000000000000000e+00   0.0000000000000000e+00   0.0000000000000000e+00   0.0000000000000000e+00   0.0000000000000000e+00  -1.7274721980371249e-01  -1.1217622796790658e-01   0.0000000000000000e+00   0.0000000000000000e+00  -5.4894602118173341e-01  -2.6069174730111710e-01   2.1929861966133909e-01   0.0000000000000000e+00   6.7877617615345637e-02   0.0000000000000000e+00   0.0000000000000000e+00  -5.4731058163979773e-02   0.0000000000000000e+00   0.0000000000000000e+00   0.0000000000000000e+00   0.0000000000000000e+00   1.9166250586280069e-02   1.5044050738224271e-01   0.0000000000000000e+00  -2.4334186738826594e-02  -1.4165463309586676e-01   0.0000000000000000e+00   0.0000000000000000e+00   0.0000000000000000e+00  -7.5514958652213068e-02  -1.2867372668373056e-01   0.0000000000000000e+00   0.0000000000000000e+00  -3.2368524306619384e-01   7.7137474571143350e-01   0.0000000000000000e+00  -2.6620990249533372e-01   0.0000000000000000e+00   3.9873762637968579e-01   0.0000000000000000e+00
   0.0000000000000000e+00   0.0000000000000000e+00   0.0000000000000000e+00   0.0000000000000000e+00   0.0000000000000000e+00   0.0000000000000000e+00  -7.5711842963441356e-02   1.1256281620714417e-01   0.0000000000000000e+00   0.0000000000000000e+00   0.0000000000000000e+00   0.0000000000000000e+00   2.5445233100157233e-01   0.0000000000000000e+00   6.5241680456356366e-02  -2.1490954610510257e-01   0.0000000000000000e+00   4.2447504827269072e-01   0.0000000000000000e+00   5.8793820052808574e-02   0.0000000000000000e+00   0.0000000000000000e+00  -3.6509677758977926e-01   0.0000000000000000e+00  -3.2182379184271234e-02   0.0000000000000000e+00   4.5967276710640576e-02   0.0000000000000000e+00   0.0000000000000000e+00  -4.3784103877986980e-02  -2.1041944232825033e-01  -8.5029980025570703e-02   5.2717083840212264e-01  -5.3470484182189204e-01   0.0000000000000000e+00   0.0000000000000000e+00   0.0000000000000000e+00   0.0000000000000000e+00  -1.1542854425184319e-01  -3.6599752643546213e-01   2.1275585857803764e-01  -2.1279987630140160e-01  -1.1567667437714188e-01   1.5365369270856732e-01   0.0000000000000000e+00   0.0000000000000000e+00   0.0000000000000000e+00   0.0000000000000000e+00   1.6392943791033648e-01   0.0000000000000000e+00   0.0000000000000000e+00  -1.8427494964335217e-01   0.0000000000000000e+00   0.0000000000000000e+00   0.0000000000000000e+00   2.5672904829226439e-01   0.0000000000000000e+00   0.0000000000000000e+00  -1.2418752651673826e-01   0.0000000000000000e+00  -1.4397713124125650e-01   0.0000000000000000e+00   2.0896018068447575e-01   0.0000000000000000e+00   4.4746472959976379e-03   0.0000000000000000e+00   0.0000000000000000e+00   0.0000000000000000e+00  -7.0202289824182043e-02   0.0000000000000000e+00   0.0000000000000000e+00   0.0000000000000000e+00  -1.4185312906362915e-01   0.0000000000000000e+00   0.0000000000000000e+00  -1.0480808759764421e-01   0.0000000000000000e+00  -1.4818375726100186e-01   0.0000000000000000e+00   0.0000000000000000e+00  -5.4169441415722351e-02   0.0000000000000000e+00   0.0000000000000000e+00   4.1924036796488268e-01   0.0000000000000000e+00   0.0000000000000000e+00   2.2792291451389635e-01   1.3992703039577305e-02   0.0000000000000000e+00   0.0000000000000000e+00   0.0000000000000000e+00  -1.5605385907649427e-01  -6.7709946491787465e-02   0.0000000000000000e+00   0.0000000000000000e+00   1.8834175961732089e-01   0.0000000000000000e+00  -3.7035000750589342e-01   0.0000000000000000e+00   0.0000000000000000e+00
   0.0000000000000000e+00  -2.1601606518085187e-01  -2.8869179971748665e-01   0.0000000000000000e+00   0.0000000000000000e+00  -1.3016020705461093e-01   0.0000000000000000e+00   0.0000000000000000e+00  -1.5192860490573615e-01   2.7450481779285441e-01   0.0000000000000000e+00  -2.8411448104652615e-01   0.0000000000000000e+00   0.0000000000000000e+00   0.0000000000000000e+00   0.0000000000000000e+00   2.3251661052208938e-02   0.0000000000000000e+00   0.0000000000000000e+00   0.0000000000000000e+00  -1.9586020306828339e-01   2.0419199328604576e-01   0.0000000000000000e+00  -8.2524640855135278e-02   0.0000000000000000e+00   1.5467760749113824e-02   0.0000000000000000e+00   0.0000000000000000e+00   3.5363462033835025e-01   0.0000000000000000e+00   0.0000000000000000e+00   0.0000000000000000e+00   0.0000000000000000e+00   0.0000000000000000e+00  -1.8055315946283099e-01  -2.1492230986220445e-01   0.0000000000000000e+00   0.0000000000000000e+00   0.0000000000000000e+00   0.0000000000000000e+00   0.0000000000000000e+00   0.0000000000000000e+00   0.0000000000000000e+00   0.0000000000000000e+00   2.2982338950251455e-01   0.0000000000000000e+00  -5.3264592027452717e-01   7.0985574735736481e-02   0.0000000000000000e+00  -1.1052804560628322e-01   3.3009293826973501e-01   0.0000000000000000e+00  -1.4250334295757380e-01  -1.7983098441024276e-01  -2.2073282175840234e-01   0.0000000000000000e+00   1.6330709542305147e-01   0.0000000000000000e+00   0.0000000000000000e+00   0.0000000000000000e+00   0.0000000000000000e+00   0.0000000000000000e+00   0.0000000000000000e+00   0.0000000000000000e+00   0.0000000000000000e+00   2.2239865427941582e-01  -2.9853316093072746e-01   0.0000000000000000e+00   0.0000000000000000e+00  -2.3075224129581733e-02   3.6673997425772265e-01  -4.0147123722719655e-02   0.0000000000000000e+00  -2.1348354359241620e-01   0.0000000000000000e+00   0.0000000000000000e+00   1.0607155269413235e-02   0.0000000000000000e+00   0.0000000000000000e+00   0.0000000000000000e+00   0.0000000000000000e+00  -6.3558554673257689e-02   4.8666983080400961e-01   0.0000000000000000e+00  -9.3328064504338379e-02  -3.8040706587772766e-01   0.0000000000000000e+00   0.0000000000000000e+00   0.0000000000000000e+00   1.2812112015149116e-01   1.8594002985234359e-01   0.0000000000000000e+00   0.0000000000000000e+00   9.2717808943894142e-02   4.3646796472416749e-01   0.0000000000000000e+00  -6.0780811199136663e-02   0.0000000000000000e+00  -7.4690817745639002e-02   0.0000000000000000e+00
   0.0000000000000000e+00  -2.6822026483358189e-03  -2.3510204468281642e-01   0.0000000000000000e+00   0.0000000000000000e+00  -5.2481258697939237e-02   0.0000000000000000e+00   0.0000000000000000e+00  -8.0786156355098476e-02  -1.8952327218007028e-01   0.0000000000000000e+00  -1.4999994442795847e-01   0.0000000000000000e+00   0.0000000000000000e+00   0.0000000000000000e+00   0.0000000000000000e+00   1.4465242102709919e-01   0.0000000000000000e+00   0.0000000000000000e+00   0.0000000000000000e+00   9.9440018262797122e-02  -2.0552367838175911e-01   0.0000000000000000e+00  -5.7992296093132750e-02   0.0000000000000000e+00   3.2743370930148515e-03   0.0000000000000000e+00   0.0000000000000000e+00   1.4737495962406599e-01   0.0000000000000000e+00   0.0000000000000000e+00   0.0000000000000000e+00   0.0000000000000000e+00   0.0000000000000000e+00   3.8405323893904539e-02   4.2682812603936818e-02   0.0000000000000000e+00   0.0000000000000000e+00   0.0000000000000000e+00   0.0000000000000000e+00   0.0000000000000000e+00   0.0000000000000000e+00   0.0000000000000000e+00   0.0000000000000000e+00   8.7448814085688040e-02   0.0000000000000000e+00  -3.8359874102490303e-02   3.0087402387135026e-01   0.0000000000000000e+00  -4.3843419044343740e-01  -8.4973968540675016e-02   0.0000000000000000e+00   2.8115542702128282e-01   1.1983580796095224e-01   4.9614294811770099e-02   0.0000000000000000e+00  -4.4166030857387906e-01   0.0000000000000000e+00   0.0000000000000000e+00   0.0000000000000000e+00   0.0000000000000000e+00   0.0000000000000000e+00   0.0000000000000000e+00   0.0000000000000000e+00   0.0000000000000000e+00   3.7392488580386235e-01   3.0457582681618273e-01   0.0000000000000000e+00   0.0000000000000000e+00   7.7967001335964070e-02  -1.4242219161132008e-01  -3.4388517263843665e-01   0.0000000000000000e+00   2.3083933991419339e-01   0.0000000000000000e+00   0.0000000000000000e+00   1.8870591387133800e-01   0.0000000000000000e+00   0.0000000000000000e+00   0.0000000000000000e+00   0.0000000000000000e+00   9.7975389083914372e-02  -2.5323899532462990e-01   0.0000000000000000e+00   1.9850909903470278e-02  -1.8242731504514009e-01   0.0000000000000000e+00   0.0000000000000000e+00   0.0000000000000000e+00   1.1410154440225864e-01   3.9167121679992872e-01   0.0000000000000000e+00   0.0000000000000000e+00  -1.3765052026598493e-01   1.0035058183524857e-01   0.0000000000000000e+00  -1.3653197991577537e-01   0.0000000000000000e+00  -6.9950679987442987e-01   0.0000000000000000e+00
   0.0000000000000000e+00   0.0000000000000000e+00   0.0000000000000000e+00   0.0000000000000000e+00   0.0000000000000000e+00   0.0000000000000000e+00  -3.6359623136238395e-01   2.2035186675276119e-01   0.0000000000000000e+00   0.0000000000000000e+00   0.0000000000000000e+00   0.0000000000000000e+00   2.2813720535113155e-01   0.0000000000000000e+00  -4.7418726014553414e-01  -8.8128948664553439e-02   0.0000000000000000e+00  -3.0251369728569000e-01   0.0000000000000000e+00  -1.8850831754375824e-01   0.0000000000000000e+00   0.0000000000000000e+00   1.6099472952288854e-01   0.0000000000000000e+00  -2.6216996723613870e-02   0.0000000000000000e+00  -3.0986601223561294e-01   0.0000000000000000e+00   0.0000000000000000e+00  -3.3619482476203205e-01  -7.4053406085289930e-02   2.0463041805037779e-01   3.0122322242626495e-02  -9.5560439729716770e-02   0.0000000000000000e+00   0.0000000000000000e+00   0.0000000000000000e+00   0.0000000000000000e+00  -2.3922794898694522e-01   1.0226725354868155e-01  -9.1369278874624316e-02   1.6446985554790489e-01  -3.5480954413316518e-01  -1.3067061692259407e-01   0.0000000000000000e+00   0.0000000000000000e+00   0.0000000000000000e+00   0.0000000000000000e+00  -1.6651747077392415e-01   0.0000000000000000e+00   0.0000000000000000e+00   2.1762415535210908e-01   0.0000000000000000e+00   0.0000000000000000e+00   0.0000000000000000e+00   3.7771373528155322e-01   0.0000000000000000e+00   0.0000000000000000e+00  -2.6853718138944649e-01   0.0000000000000000e+00  -2.5586841046331599e-01   0.0000000000000000e+00   6.3749597944014219e-02   0.0000000000000000e+00   1.2486806732512956e-01   0.0000000000000000e+00   0.0000000000000000e+00   0.0000000000000000e+00  -3.9941040438127007e-01   0.0000000000000000e+00   0.0000000000000000e+00   0.0000000000000000e+00   1.3879939334314272e-02   0.0000000000000000e+00   0.0000000000000000e+00  -1.9832726931814051e-01   0.0000000000000000e+00  -1.9451376588085142e-02   0.0000000000000000e+00   0.0000000000000000e+00  -2.3290890230578586e-02   0.0000000000000000e+00   0.0000000000000000e+00  -1.5041048514287236e-01   0.0000000000000000e+00   0.0000000000000000e+00  -7.1874087723255153e-02   2.3391680845303989e-01   0.0000000000000000e+00   0.0000000000000000e+00   0.0000000000000000e+00  -8.9928124397382125e-02   2.4397959064284885e-01   0.0000000000000000e+00   0.0000000000000000e+00  -4.2839487562601303e-01   0.0000000000000000e+00   1.1361893301784581e-02   0.0000000000000000e+00   0.0000000000000000e+00
   0.0000000000000000e+00   0.0000000000000000e+00   0.0000000000000000e+00   0.0000000000000000e+00   0.0000000000000000e+00   0.0000000000000000e+00   4.8882499590484581e-02  -2.4873000346867305e-01   0.0000000000000000e+00   0.0000000000000000e+00   0.0000000000000000e+00   0.0000000000000000e+00  -1.5241643771070543e-02   0.0000000000000000e+00  -2.5959324801893768e-01  -3.4744785428345526e-02   0.0000000000000000e+00  -3.4109813377605425e-01   0.0000000000000000e+00   3.6486495708501365e-01   0.0000000000000000e+00   0.0000000000000000e+00   1.2340522612147287e-01   0.0000000000000000e+00   2.6434964433786501e-01   0.0000000000000000e+00   2.2800706338817361e-01   0.0000000000000000e+00   0.0000000000000000e+00  -1.1938399749729858e-01  -9.3100993410804994e-03  -3.3436405189400525e-02  -4.1684851742580201e-02   3.7599081926697399e-02   0.0000000000000000e+00   0.0000000000000000e+00   0.0000000000000000e+00   0.0000000000000000e+00   3.5915043712992908e-02  -2.2986733834256162e-01  -2.8642314345040015e-01  -5.4125532453799052e-01  -3.1494641987217969e-01  -3.2250580157216678e-02   0.0000000000000000e+00   0.0000000000000000e+00   0.0000000000000000e+00   0.0000000000000000e+00   3.0016233627179234e-01   0.0000000000000000e+00   0.0000000000000000e+00   2.4183109106049258e-01   0.0000000000000000e+00   0.0000000000000000e+00   0.0000000000000000e+00  -1.6025552840021415e-01   0.0000000000000000e+00   0.0000000000000000e+00  -3.9514155799141826e-01   0.0000000000000000e+00   1.0727949447580186e-01   0.0000000000000000e+00   8.6047141242901137e-02   0.0000000000000000e+00  -2.3919808435507942e-01   0.0000000000000000e+00   0.0000000000000000e+00   0.0000000000000000e+00  -6.1670882944726380e-01   0.0000000000000000e+00   0.0000000000000000e+00   0.0000000000000000e+00   6.6756313088792832e-02   0.0000000000000000e+00   0.0000000000000000e+00   5.0505269205386361e-01   0.0000000000000000e+00  -3.0101850527306773e-01   0.0000000000000000e+00   0.0000000000000000e+00  -6.2644319917920160e-02   0.0000000000000000e+00   0.0000000000000000e+00   1.6651196395226250e-01   0.0000000000000000e+00   0.0000000000000000e+00   5.9150491108325119e-02  -2.9534364312146072e-01   0.0000000000000000e+00   0.0000000000000000e+00   0.0000000000000000e+00   1.4671310154982589e-01  -2.2882775839615399e-02   0.0000000000000000e+00   0.0000000000000000e+00   2.5244741282239580e-02   0.0000000000000000e+00   2.8794701153056401e-01   0.0000000000000000e+00   0.0000000000000000e+00
   1.2216909128880557e-01   0.0000000000000000e+00   0.0000000000000000e+00   4.8183681974210318e-01  -2.1504271622474630e-01   0.0000000000000000e+00   0.0000000000000000e+00   0.0000000000000000e+00   0.0000000000000000e+00   0.0000000000000000e+00   5.1457301999346994e-01   0.0000000000000000e+00   0.0000000000000000e+00  -1.1045562119595194e-01   0.0000000000000000e+00   0.0000000000000000e+00   0.0000000000000000e+00   0.0000000000000000e+00  -4.1024789723660415e-01   0.0000000000000000e+00   0.0000000000000000e+00   0.0000000000000000e+00   0.0000000000000000e+00   0.0000000000000000e+00   0.0000000000000000e+00   0.0000000000000000e+00   0.0000000000000000e+00   4.6226957987121098e-01   0.0000000000000000e+00   0.0000000000000000e+00   0.0000000000000000e+00   0.0000000000000000e+00   0.0000000000000000e+00   0.0000000000000000e+00   0.0000000000000000e+00   0.0000000000000000e+00  -3.9266388965487775e-01  -3.9601745585492942e-01   0.0000000000000000e+00   0.0000000000000000e+00   0.0000000000000000e+00   0.0000000000000000e+00   0.0000000000000000e+00   0.0000000000000000e+00   0.0000000000000000e+00  -4.4590026451263060e-02   0.0000000000000000e+00   0.0000000000000000e+00   0.0000000000000000e+00   0.0000000000000000e+00   0.0000000000000000e+00   0.0000000000000000e+00   0.0000000000000000e+00   0.0000000000000000e+00   0.0000000000000000e+00   0.0000000000000000e+00   0.0000000000000000e+00   3.3463585895148684e-01   0.0000000000000000e+00  -2.3708629744965432e-02   0.0000000000000000e+00  -1.1290380505554037e-01   0.0000000000000000e+00  -2.0472793542706022e-01   0.0000000000000000e+00   0.0000000000000000e+00   0.0000000000000000e+00  -1.3962629657152618e-03   0.0000000000000000e+00   0.0000000000000000e+00   0.0000000000000000e+00   0.0000000000000000e+00   0.0000000000000000e+00   0.0000000000000000e+00   3.6799278496226762e-01   0.0000000000000000e+00   0.0000000000000000e+00   0.0000000000000000e+00   1.4307334199333971e-01  -4.1362996093713850e-01   0.0000000000000000e+00   0.0000000000000000e+00   0.0000000000000000e+00   0.0000000000000000e+00   0.0000000000000000e+00   0.0000000000000000e+00   0.0000000000000000e+00   0.0000000000000000e+00   3.0435486008358337e-01   0.0000000000000000e+00   0.0000000000000000e+00   0.0000000000000000e+00   0.0000000000000000e+00   0.0000000000000000e+00   0.0000000000000000e+00   0.0000000000000000e+00   0.0000000000000000e+00   0.0000000000000000e+00   0.0000000000000000e+00  -2.8939244446275769e-01
   0.0000000000000000e+00   1.1669782712735166e-02   3.3406382038243576e-01   0.0000000000000000e+00   0.0000000000000000e+00  -3.6617150694798140e-01   0.0000000000000000e+00   0.0000000000000000e+00   1.9966295765558487e-01   6.0332947264344072e-03   0.0000000000000000e+00  -2.1059477413078495e-02   0.0000000000000000e+00   0.0000000000000000e+00   0.0000000000000000e+00   0.0000000000000000e+00   1.8965288121536272e-01   0.0000000000000000e+00   0.0000000000000000e+00   0.0000000000000000e+00   2.0117098019950291e-01   1.5111064928228332e-01   0.0000000000000000e+00   2.0287477115452396e-01   0.0000000000000000e+00  -9.9891170035603674e-02   0.0000000000000000e+00   0.0000000000000000e+00   2.7913712277255881e-01   0.0000000000000000e+00   0.0000000000000000e+00   0.0000000000000000e+00   0.0000000000000000e+00   0.0000000000000000e+00  -5.0660506770884361e-01   8.2493898575201799e-02   0.0000000000000000e+00   0.0000000000000000e+00   0.0000000000000000e+00   0.0000000000000000e+00   0.0000000000000000e+00   0.0000000000000000e+00   0.0000000000000000e+00   0.0000000000000000e+00   1.3398877282741270e-01   0.0000000000000000e+00  -1.6433661267882688e-01   2.9652281161267913e-01   0.0000000000000000e+00  -1.6286321201136686e-01  -2.3584802473619013e-01   0.0000000000000000e+00   2.2001780932626572e-01   1.1671518771272787e-01  -2.4195968777962895e-01   0.0000000000000000e+00   2.4138069876199031e-01   0.0000000000000000e+00   0.0000000000000000e+00   0.0000000000000000e+00   0.0000000000000000e+00   0.0000000000000000e+00   0.0000000000000000e+00   0.0000000000000000e+00   0.0000000000000000e+00   2.6399542252394839e-02  -4.7167800949642069e-03   0.0000000000000000e+00   0.0000000000000000e+00   3.5945327774053605e-02  -4.0350067891633035e-01  -1.5471749146546018e-01   0.0000000000000000e+00  -1.6900368338815977e-01   0.0000000000000000e+00   0.0000000000000000e+00   6.8435150082348906e-02   0.0000000000000000e+00   0.0000000000000000e+00   0.0000000000000000e+00   0.0000000000000000e+00  -2.6361313229962866e-02  -1.8785569592301823e-01   0.0000000000000000e+00   3.6922277440169776e-01   2.4967468333494230e-01   0.0000000000000000e+00   0.0000000000000000e+00   0.0000000000000000e+00  -1.8816418704670884e-01   2.4270091347040446e-01   0.0000000000000000e+00   0.0000000000000000e+00  -4.2990314594071816e-01  -1.3413392837654886e-01   0.0000000000000000e+00  -2.1663548986370065e-01   0.0000000000000000e+00   8.6287156377952451e-02   0.0000000000000000e+00
   0.0000000000000000e+00  -2.4209711470585943e-01   2.1184803061571861e-01   0.0000000000000000e+00   0.0000000000000000e+00   4.9084128682425440e-02   0.0000000000000000e+00   0.0000000000000000e+00   1.7041332876622009e-01  -3.0912423532657884e-01   0.0000000000000000e+00  -2.8931921666308558e-01   0.0000000000000000e+00   0.0000000000000000e+00   0.0000000000000000e+00   0.0000000000000000e+00   7.7170471244090308e-02   0.0000000000000000e+00   0.0000000000000000e+00   0.0000000000000000e+00   5.1066317123713145e-01   6.4792017258145360e-02   0.0000000000000000e+00   1.4247509366633138e-01   0.0000000000000000e+00   5.1585935151688939e-02   0.0000000000000000e+00   0.0000000000000000e+00   6.5231394221421890e-01   0.0000000000000000e+00   0.0000000000000000e+00   0.0000000000000000e+00   0.0000000000000000e+00   0.0000000000000000e+00  -7.1214181949746838e-02   1.8771287099451001e-02   0.0000000000000000e+00   0.0000000000000000e+00   0.0000000000000000e+00   0.0000000000000000e+00   0.0000000000000000e+00   0.0000000000000000e+00   0.0000000000000000e+00   0.0000000000000000e+00  -7.6491196296193900e-02   0.0000000000000000e+00   3.6635567887455067e-01  -5.5302269537957367e-02   0.0000000000000000e+00   5.4136552357439492e-02   4.9689119426138412e-01   0.0000000000000000e+00  -1.6599747200401496e-02   6.1945432784153709e-03   4.2787788243458724e-01   0.0000000000000000e+00  -1.8822775118469437e-01   0.0000000000000000e+00   0.0000000000000000e+00   0.0000000000000000e+00   0.0000000000000000e+00   0.0000000000000000e+00   0.0000000000000000e+00   0.0000000000000000e+00   0.0000000000000000e+00   3.7726060243087289e-01  -1.5675917633927341e-01   0.0000000000000000e+00   0.0000000000000000e+00   9.5950036128506874e-02  -4.3427069174283420e-02   1.7507995721217751e-01   0.0000000000000000e+00   3.7575357038802920e-01   0.0000000000000000e+00   0.0000000000000000e+00  -9.5738816379554934e-03   0.0000000000000000e+00   0.0000000000000000e+00   0.0000000000000000e+00   0.0000000000000000e+00   1.7563294804972651e-01  -3.9019875732291008e-02   0.0000000000000000e+00   3.1001965153972527e-01  -1.2383447504034167e-01   0.0000000000000000e+00   0.0000000000000000e+00   0.0000000000000000e+00   2.5706982894421498e-01  -2.4502898691213365e-01   0.0000000000000000e+00   0.0000000000000000e+00   1.4127182436751126e-01  -1.2997736496124379e-01   0.0000000000000000e+00  -1.2623846815278811e-01   0.0000000000000000e+00   2.9226101731818871e-01   0.0000000000000000e+00
   0.0000000000000000e+00   0.0000000000000000e+00   0.0000000000000000e+00   0.0000000000000000e+00   0.0000000000000000e+00   0.0000000000000000e+00   2.4907506235304894e-01   8.3482189488395664e-01   0.0000000000000000e+00   0.0000000000000000e+00   0.0000000000000000e+00   0.0000000000000000e+00  -7.0592190843663943e-02   0.0000000000000000e+00  -1.7256176702762738e-01  -3.9698597952220124e-02   0.0000000000000000e+00  -1.4210637975916979e-01   0.0000000000000000e+00   6.3097266499653887e-02   0.0000000000000000e+00   0.0000000000000000e+00   5.1849049994813556e-01   0.0000000000000000e+00  -6.5720522115772118e-02   0.0000000000000000e+00  -2.2277427412829809e-01   0.0000000000000000e+00   0.0000000000000000e+00  -5.6733772979944332e-03   1.6193937014713516e-01   4.9620306347400375e-03   1.4119376680132348e-01   1.9154991564671514e-01   0.0000000000000000e+00   0.0000000000000000e+00   0.0000000000000000e+00   0.0000000000000000e+00  -2.6564175108173931e-02   2.1529787169229694e-01  -5.8067563001499720e-02  -3.7495427249092195e-01   2.0140386772562707e-01  -4.3823705709849464e-01   0.0000000000000000e+00   0.0000000000000000e+00   0.0000000000000000e+00   0.0000000000000000e+00  -6.9565771728135606e-02   0.0000000000000000e+00   0.0000000000000000e+00   3.1116969441588510e-02   0.0000000000000000e+00   0.0000000000000000e+00   0.0000000000000000e+00   3.6879973564975799e-03   0.0000000000000000e+00   0.0000000000000000e+00  -4.8531926821573354e-02   0.0000000000000000e+00   5.2224773736343620e-02   0.0000000000000000e+00   9.3537936737348920e-02   0.0000000000000000e+00  -2.8798511483194456e-01   0.0000000000000000e+00   0.0000000000000000e+00   0.0000000000000000e+00   6.9706380998572043e-02   0.0000000000000000e+00   0.0000000000000000e+00   0.0000000000000000e+00  -4.1335472454007721e-01   0.0000000000000000e+00   0.0000000000000000e+00  -2.0416017916385185e-01   0.0000000000000000e+00   4.8287703453079686e-02   0.0000000000000000e+00   0.0000000000000000e+00  -7.4499122817446708e-02   0.0000000000000000e+00   0.0000000000000000e+00   3.9516507033369891e-01   0.0000000000000000e+00   0.0000000000000000e+00  -1.8853206542876116e-01  -2.7927781012169578e-01   0.0000000000000000e+00   0.0000000000000000e+00   0.0000000000000000e+00   1.1392917465575604e-01   5.1807583852939917e-03   0.0000000000000000e+00   0.0000000000000000e+00  -4.7862501481014334e-02   0.0000000000000000e+00  -2.7500457531383027e-02   0.0000000000000000e+00   0.0000000000000000e+00
   0.0000000000000000e+00   0.0000000000000000e+00   0.0000000000000000e+00   0.0000000000000000e+00   0.0000000000000000e+00   0.0000000000000000e+00   1.9348287396580680e-01   3.3117516311620865e-01   0.0000000000000000e+00   0.0000000000000000e+00   0.0000000000000000e+00   0.0000000000000000e+00  -6.5529107147653046e-02   0.0000000000000000e+00  -1.2103765591419449e-01   4.6948760452985216e-01   0.0000000000000000e+00   4.5249650323155116e-01   0.0000000000000000e+00   5.8922669771236308e-02   0.0000000000000000e+00   0.0000000000000000e+00   1.3210371960331097e-01   0.0000000000000000e+00   1.3343900729371011e-01   0.0000000000000000e+00   5.3823948709499636e-01   0.0000000000000000e+00   0.0000000000000000e+00  -1.0351972390062823e-02  -1.1888129845349840e-01  -1.8892347696161452e-03   3.9172168724373746e-01   5.9662863363203145e-02   0.0000000000000000e+00   0.0000000000000000e+00   0.0000000000000000e+00   0.0000000000000000e+00   3.0610209782682340e-01  -1.6006648581226871e-01   2.9459669254824628e-01   3.0435699437707936e-01  -2.3949410596558005e-01  -2.0813747881528205e-01   0.0000000000000000e+00   0.0000000000000000e+00   0.0000000000000000e+00   0.0000000000000000e+00  -2.0369577815670786e-01   0.0000000000000000e+00   0.0000000000000000e+00   1.4835992953120244e-01   0.0000000000000000e+00   0.0000000000000000e+00   0.0000000000000000e+00   1.2778826517133746e-01   0.0000000000000000e+00   0.0000000000000000e+00   1.7183855997577827e-01   0.0000000000000000e+00   6.0857978201816675e-02   0.0000000000000000e+00  -2.5695858347774331e-01   0.0000000000000000e+00   1.1884435828338397e-01   0.0000000000000000e+00   0.0000000000000000e+00   0.0000000000000000e+00  -3.1279366987344642e-01   0.0000000000000000e+00   0.0000000000000000e+00   0.0000000000000000e+00  -2.6626385360217064e-01   0.0000000000000000e+00   0.0000000000000000e+00   2.9922041047268577e-01   0.0000000000000000e+00   2.9710979970817158e-01   0.0000000000000000e+00   0.0000000000000000e+00  -1.6846764760132968e-01   0.0000000000000000e+00   0.0000000000000000e+00   4.3667127691037755e-02   0.0000000000000000e+00   0.0000000000000000e+00  -3.5962692680991976e-01  -2.7289915563287176e-01   0.0000000000000000e+00   0.0000000000000000e+00   0.0000000000000000e+00   2.1329178278795427e-01  -9.0105874237636177e-02   0.0000000000000000e+00   0.0000000000000000e+00  -5.4095728538642363e-02   0.0000000000000000e+00   7.6819618133672066e-02   0.0000000000000000e+00   0.0000000000000000e+00
   0.0000000000000000e+00  -3.5193269717929182e-01   1.1585155630979362e-01   0.0000000000000000e+00   0.0000000000000000e+00  -3.2544844004473522e-02   0.0000000000000000e+00   0.0000000000000000e+00  -3.9508117019774322e-03   2.0949948908202598e-01   0.0000000000000000e+00  -1.6881470970463600e-01   0.0000000000000000e+00   0.0000000000000000e+00   0.0000000000000000e+00   0.0000000000000000e+00  -4.1059155121054330e-01   0.0000000000000000e+00   0.0000000000000000e+00   0.0000000000000000e+00  -5.5498886274115256e-01  -2.7973469103522597e-01   0.0000000000000000e+00   5.7302807447783544e-01   0.0000000000000000e+00  -4.0822880607401502e-01   0.0000000000000000e+00   0.0000000000000000e+00  -7.8645815589232400e-03   0.0000000000000000e+00   0.0000000000000000e+00   0.0000000000000000e+00   0.0000000000000000e+00   0.0000000000000000e+00  -3.7363819113467367e-01   1.9549941806142884e-01   0.0000000000000000e+00   0.0000000000000000e+00   0.0000000000000000e+00   0.0000000000000000e+00   0.0000000000000000e+00   0.0000000000000000e+00   0.0000000000000000e+00   0.0000000000000000e+00   1.7101130625223337e-02   0.0000000000000000e+00   1.8153507417279871e-01  -3.4580332406409520e-01   0.0000000000000000e+00   1.3321490876369127e-01  -9.5867089908708875e-02   0.0000000000000000e+00  -5.2911393528420822e-02  -1.3814920727063518e-01  -3.6055015634659154e-02   0.0000000000000000e+00  -4.4270804689624893e-01   0.0000000000000000e+00   0.0000000000000000e+00   0.0000000000000000e+00   0.0000000000000000e+00   0.0000000000000000e+00   0.0000000000000000e+00   0.0000000000000000e+00   0.0000000000000000e+00  -1.1338242047293653e-01   2.5500352568486323e-01   0.0000000000000000e+00   0.0000000000000000e+00   1.8796366187145006e-01  -2.3611057947011205e-01   6.9092307632169399e-03   0.0000000000000000e+00   2.4836158141042702e-02   0.0000000000000000e+00   0.0000000000000000e+00   1.0564522308405634e-02   0.0000000000000000e+00   0.0000000000000000e+00   0.0000000000000000e+00   0.0000000000000000e+00  -8.6921549669285905e-02  -4.1579690440805478e-02   0.0000000000000000e+00  -2.1783132273659486e-01  -3.9374397734030838e-03   0.0000000000000000e+00   0.0000000000000000e+00   0.0000000000000000e+00   1.7301025033275613e-01   1.3767896470181398e-01   0.0000000000000000e+00   0.0000000000000000e+00   2.8356562574397441e-02  -5.8822230201412862e-02   0.0000000000000000e+00  -3.9977638560502099e-01   0.0000000000000000e+00   1.2990362974647035e-01   0.0000000000000000e+00
   0.0000000000000000e+00   9.3066251856034427e-02  -1.7521969737443266e-01   0.0000000000000000e+00   0.0000000000000000e+00   2.2012725473617163e-02   0.0000000000000000e+00   0.0000000000000000e+00   8.7434451067781339e-03  -3.7075451384431546e-01   0.0000000000000000e+00  -4.8717190007465661e-01   0.0000000000000000e+00   0.0000000000000000e+00   0.0000000000000000e+00   0.0000000000000000e+00   5.7962008994037507e-02   0.0000000000000000e+00   0.0000000000000000e+00   0.0000000000000000e+00   1.1627921756640185e-01   2.3954751742095381e-01   0.0000000000000000e+00   2.1584370680921137e-02   0.0000000000000000e+00  -2.8372700886804197e-01   0.0000000000000000e+00   0.0000000000000000e+00   4.0956519145191084e-01   0.0000000000000000e+00   0.0000000000000000e+00   0.0000000000000000e+00   0.0000000000000000e+00   0.0000000000000000e+00  -2.8155077347098634e-01  -7.7908792714058650e-02   0.0000000000000000e+00   0.0000000000000000e+00   0.0000000000000000e+00   0.0000000000000000e+00   0.0000000000000000e+00   0.0000000000000000e+00   0.0000000000000000e+00   0.0000000000000000e+00  -5.7216018893953849e-02   0.0000000000000000e+00  -1.8306341883306255e-02  -9.6073205236518480e-02   0.0000000000000000e+00   1.0271683102828104e-02  -6.0375244580629511e-02   0.0000000000000000e+00  -2.8619349825984786e-01  -4.1252764216757254e-01  -4.1028809786074033e-01   0.0000000000000000e+00   2.8646689066409559e-01   0.0000000000000000e+00   0.0000000000000000e+00   0.0000000000000000e+00   0.0000000000000000e+00   0.0000000000000000e+00   0.0000000000000000e+00   0.0000000000000000e+00   0.0000000000000000e+00  -2.8107491453465577e-01  -7.9230953987871208e-02   0.0000000000000000e+00   0.0000000000000000e+00   3.3518671178777104e-02  -6.6121937867989922e-02   9.3711800471601603e-02   0.0000000000000000e+00   3.3797338120886666e-01   0.0000000000000000e+00   0.0000000000000000e+00  -4.6672765486960810e-02   0.0000000000000000e+00   0.0000000000000000e+00   0.0000000000000000e+00   0.0000000000000000e+00   2.1638777350514316e-01  -3.5778340033477529e-01   0.0000000000000000e+00  -4.3326249943730305e-01  -5.5820487788766832e-02   0.0000000000000000e+00   0.0000000000000000e+00   0.0000000000000000e+00   7.9981234217816360e-02  -1.9501285161439663e-01   0.0000000000000000e+00   0.0000000000000000e+00  -1.1239134265670292e-01   9.8247145585135087e-02   0.0000000000000000e+00   2.8618003092521355e-01   0.0000000000000000e+00  -2.7528936745955268e-01   0.0000000000000000e+00
   0.0000000000000000e+00   0.0000000000000000e+00   0.0000000000000000e+00   0.0000000000000000e+00   0.0000000000000000e+00   0.0000000000000000e+00  -4.6522647461820449e-01  -2.2739704852621091e-02   0.0000000000000000e+00   0.0000000000000000e+00   0.0000000000000000e+00   0.0000000000000000e+00   2.3222732764742418e-02   0.0000000000000000e+00  -1.3354633162096116e-01  -2.9881306665232837e-01   0.0000000000000000e+00  -1.6160344197536675e-01   0.0000000000000000e+00   9.8112099524694366e-02   0.0000000000000000e+00   0.0000000000000000e+00  -1.0026210155443871e-01   0.0000000000000000e+00   1.9336467019012893e-01   0.0000000000000000e+00  -2.0486099592729970e-02   0.0000000000000000e+00   0.0000000000000000e+00  -1.0315622033999162e-01  -3.2681588409036330e-02   1.5589314160627532e-03  -8.0033686505723262e-02   4.5628155774046375e-01   0.0000000000000000e+00   0.0000000000000000e+00   0.0000000000000000e+00   0.0000000000000000e+00  -1.1340849664468297e-01   6.8454506753191799e-02   1.2757594932883909e-01   3.4850560006191117e-01   2.6459429501396126e-01  -9.0273458637691081e-02   0.0000000000000000e+00   0.0000000000000000e+00   0.0000000000000000e+00   0.0000000000000000e+00   5.0978883927011248e-02   0.0000000000000000e+00   0.0000000000000000e+00  -2.6823747849974455e-01   0.0000000000000000e+00   0.0000000000000000e+00   0.0000000000000000e+00   8.0365841414931083e-02   0.0000000000000000e+00   0.0000000000000000e+00   3.1685718138053420e-01   0.0000000000000000e+00  -1.3317461254795240e-01   0.0000000000000000e+00  -1.1152836795855856e-02   0.0000000000000000e+00  -1.1216999237852188e-04   0.0000000000000000e+00   0.0000000000000000e+00   0.0000000000000000e+00  -2.2549994632182505e-01   0.0000000000000000e+00   0.0000000000000000e+00   0.0000000000000000e+00  -3.4816301852800208e-01   0.0000000000000000e+00   0.0000000000000000e+00   2.7858333492339782e-01   0.0000000000000000e+00  -2.7652759942297600e-01   0.0000000000000000e+00   0.0000000000000000e+00  -5.1224724297575308e-01   0.0000000000000000e+00   0.0000000000000000e+00  -1.0136213487102666e-01   0.0000000000000000e+00   0.0000000000000000e+00   1.2465463540974221e-01  -2.6266091330989866e-01   0.0000000000000000e+00   0.0000000000000000e+00   0.0000000000000000e+00  -2.5162972750781620e-01  -6.3588663388188926e-01   0.0000000000000000e+00   0.0000000000000000e+00   2.6826591974605196e-01   0.0000000000000000e+00  -4.0283613120210837e-01   0.0000000000000000e+00   0.0000000000000000e+00
   0.0000000000000000e+00   1.8722607447720604e-01  -4.1903303808212772e-01   0.0000000000000000e+00   0.0000000000000000e+00  -8.7306946204856128e-02   0.0000000000000000e+00   0.0000000000000000e+00   9.1543729185573255e-02   2.2215597197025125e-01   0.0000000000000000e+00   8.3538403781182560e-02   0.0000000000000000e+00   0.0000000000000000e+00   0.0000000000000000e+00   0.0000000000000000e+00  -2.3840422605944234e-01   0.0000000000000000e+00   0.0000000000000000e+00   0.0000000000000000e+00  -1.0130635541790653e-02  -1.9651206250800041e-01   0.0000000000000000e+00  -1.9798247584892487e-01   0.0000000000000000e+00  -2.1935755845975349e-01   0.0000000000000000e+00   0.0000000000000000e+00   2.2910375174320988e-01   0.0000000000000000e+00   0.0000000000000000e+00   0.0000000000000000e+00   0.0000000000000000e+00   0.0000000000000000e+00  -2.2744652053016190e-01   1.2731542214202188e-01   0.0000000000000000e+00   0.0000000000000000e+00   0.0000000000000000e+00   0.0000000000000000e+00   0.0000000000000000e+00   0.0000000000000000e+00   0.0000000000000000e+00   0.0000000000000000e+00  -5.1618717563734995e-01   0.0000000000000000e+00   8.1814700155466907e-02   1.0653362673133769e-01   0.0000000000000000e+00   1.1503276211667407e-01  -8.2098765327394796e-02   0.0000000000000000e+00   4.0503277031064511e-01   5.8859167807745394e-01   3.1331555731107863e-01   0.0000000000000000e+00   1.1678110548330869e-01   0.0000000000000000e+00   0.0000000000000000e+00   0.0000000000000000e+00   0.0000000000000000e+00   0.0000000000000000e+00   0.0000000000000000e+00   0.0000000000000000e+00   0.0000000000000000e+00   3.3009881697496704e-02   5.7258279987620432e-02   0.0000000000000000e+00   0.0000000000000000e+00   2.2628851832552130e-01   3.1191456529279710e-01  -2.3761980118889348e-01   0.0000000000000000e+00  -2.2577195290717428e-01   0.0000000000000000e+00   0.0000000000000000e+00  -1.7004967831205087e-05   0.0000000000000000e+00   0.0000000000000000e+00   0.0000000000000000e+00   0.0000000000000000e+00  -2.1366342057901253e-01  -2.0061463366267909e-01   0.0000000000000000e+00  -3.4544609507411833e-01   1.6551522363951404e-01   0.0000000000000000e+00   0.0000000000000000e+00   0.0000000000000000e+00   1.5028059631526341e-01  -4.3304084911238994e-02   0.0000000000000000e+00   0.0000000000000000e+00  -5.2648308811464900e-02  -2.1832625549893081e-01   0.0000000000000000e+00  -2.2859661760737573e-02   0.0000000000000000e+00   1.6303297390131649e-01   0.0000000000000000e+00
   0.0000000000000000e+00   0.0000000000000000e+00   0.0000000000000000e+00   0.0000000000000000e+00   0.0000000000000000e+00   0.0000000000000000e+00   2.1843469379481104e-02  -2.9011245956440146e-01   0.0000000000000000e+00   0.0000000000000000e+00   0.0000000000000000e+00   0.0000000000000000e+00   3.7612395436750190e-01   0.0000000000000000e+00   1.5726185934844220e-02  -1.8398378160713308e-01   0.0000000000000000e+00   1.2513630845234369e-01   0.0000000000000000e+00  -2.1608700505361694e-01   0.0000000000000000e+00   0.0000000000000000e+00   3.3576671110232748e-01   0.0000000000000000e+00  -1.6253425027302057e-01   0.0000000000000000e+00  -3.0284217090299645e-02   0.0000000000000000e+00   0.0000000000000000e+00  -2.1946582638482690e-01  -1.4610840351565169e-01   2.6596390045766366e-01   6.7289905136674530e-03  -5.3907769518314469e-03   0.0000000000000000e+00   0.0000000000000000e+00   0.0000000000000000e+00   0.0000000000000000e+00   2.8777087470089519e-01   7.6904327951358126e-02  -2.9067578967897301e-01  -3.1955002526234105e-01   1.9215827967080845e-01   7.7233685901860749e-02   0.0000000000000000e+00   0.0000000000000000e+00   0.0000000000000000e+00   0.0000000000000000e+00  -1.0240797284019906e-01   0.0000000000000000e+00   0.0000000000000000e+00  -1.0709516609461824e-01   0.0000000000000000e+00   0.0000000000000000e+00   0.0000000000000000e+00  -1.7441000050945232e-01   0.0000000000000000e+00   0.0000000000000000e+00   7.0336181053635738e-01   0.0000000000000000e+00  -1.8530885038235989e-01   0.0000000000000000e+00  -2.3721319309078626e-01   0.0000000000000000e+00  -3.7687105548231759e-01   0.0000000000000000e+00   0.0000000000000000e+00   0.0000000000000000e+00   2.8155566143833188e-03   0.0000000000000000e+00   0.0000000000000000e+00   0.0000000000000000e+00  -2.6774271702069996e-01   0.0000000000000000e+00   0.0000000000000000e+00   1.6814453419239445e-01   0.0000000000000000e+00  -1.6279249145668145e-01   0.0000000000000000e+00   0.0000000000000000e+00   2.4748700388889375e-01   0.0000000000000000e+00   0.0000000000000000e+00  -2.8207022221796163e-02   0.0000000000000000e+00   0.0000000000000000e+00   1.6004566530233938e-02  -1.7177077498964086e-01   0.0000000000000000e+00   0.0000000000000000e+00   0.0000000000000000e+00  -3.2537437879776515e-01   1.1393092093358995e-01   0.0000000000000000e+00   0.0000000000000000e+00  -2.0528533556599038e-01   0.0000000000000000e+00   1.4730950173875795e-01   0.0000000000000000e+00   0.0000000000000000e+00
   0.0000000000000000e+00  -2.2057020221050649e-01  -3.2746439689570445e-02   0.0000000000000000e+00   0.0000000000000000e+00  -1.2807797558897982e-01   0.0000000000000000e+00   0.0000000000000000e+00   4.3063616583481519e-02  -4.2224270048337698e-01   0.0000000000000000e+00   1.3037141486935858e-01   0.0000000000000000e+00   0.0000000000000000e+00   0.0000000000000000e+00   0.0000000000000000e+00  -5.9285542255868573e-01   0.0000000000000000e+00   0.0000000000000000e+00   0.0000000000000000e+00  -2.4132413575064859e-01   4.8873704267025808e-01   0.0000000000000000e+00  -1.5475545690947876e-01   0.0000000000000000e+00   1.7532039316928971e-01   0.0000000000000000e+00   0.0000000000000000e+00   4.1067425562771620e-01   0.0000000000000000e+00   0.0000000000000000e+00   0.0000000000000000e+00   0.0000000000000000e+00   0.0000000000000000e+00   3.0824629834853134e-01   9.1020726455601192e-02   0.0000000000000000e+00   0.0000000000000000e+00   0.0000000000000000e+00   0.0000000000000000e+00   0.0000000000000000e+00   0.0000000000000000e+00   0.0000000000000000e+00   0.0000000000000000e+00  -1.2056046067755261e-02   0.0000000000000000e+00  -2.0013099366265116e-01   1.1542442180067640e-01   0.0000000000000000e+00   1.5504848733880383e-01  -8.7570933498884260e-03   0.0000000000000000e+00  -1.3482923972658103e-01   2.3281873732832223e-01   3.1122624606189156e-03   0.0000000000000000e+00  -2.1826789100613961e-01   0.0000000000000000e+00   0.0000000000000000e+00   0.0000000000000000e+00   0.0000000000000000e+00   0.0000000000000000e+00   0.0000000000000000e+00   0.0000000000000000e+00   0.0000000000000000e+00  -1.4347106359465875e-01   4.7535943631863847e-01   0.0000000000000000e+00   0.0000000000000000e+00  -1.3677509287530171e-01   1.6791673356569584e-01  -9.3329150497596478e-02   0.0000000000000000e+00  -1.1111491708571750e-01   0.0000000000000000e+00   0.0000000000000000e+00  -1.6192765650174173e-01   0.0000000000000000e+00   0.0000000000000000e+00   0.0000000000000000e+00   0.0000000000000000e+00   2.6015772813163050e-02   5.5815203636154366e-02   0.0000000000000000e+00   1.2232245904192068e-01  -2.0129817292963714e-01   0.0000000000000000e+00   0.0000000000000000e+00   0.0000000000000000e+00  -1.9188478062279499e-01  -1.5351863512579406e-01   0.0000000000000000e+00   0.0000000000000000e+00  -3.5312066763132122e-01  -1.3183216544787241e-01   0.0000000000000000e+00   2.1300708501990537e-01   0.0000000000000000e+00   5.4630143932166655e-02   0.0000000000000000e+00
   3.6435461402938002e-01   0.0000000000000000e+00   0.0000000000000000e+00   8.9952062134712088e-02   1.1943059312606319e-01   0.0000000000000000e+00   0.0000000000000000e+00   0.0000000000000000e+00   0.0000000000000000e+00   0.0000000000000000e+00  -4.0646116098954371e-01   0.0000000000000000e+00   0.0000000000000000e+00  -3.1878118039372594e-01   0.0000000000000000e+00   0.0000000000000000e+00   0.0000000000000000e+00   0.0000000000000000e+00  -2.7481583240041613e-01   0.0000000000000000e+00   0.0000000000000000e+00   0.0000000000000000e+00   0.0000000000000000e+00   0.0000000000000000e+00   0.0000000000000000e+00   0.0000000000000000e+00   0.0000000000000000e+00  -8.6512091347616699e-02   0.0000000000000000e+00   0.0000000000000000e+00   0.0000000000000000e+00   0.0000000000000000e+00   0.0000000000000000e+00   0.0000000000000000e+00   0.0000000000000000e+00   0.0000000000000000e+00   3.8423064412434582e-01   3.2483438420789135e-01   0.0000000000000000e+00   0.0000000000000000e+00   0.0000000000000000e+00   0.0000000000000000e+00   0.0000000000000000e+00   0.0000000000000000e+00   0.0000000000000000e+00  -2.7424354541082430e-01   0.0000000000000000e+00   0.0000000000000000e+00   0.0000000000000000e+00   0.0000000000000000e+00   0.0000000000000000e+00   0.0000000000000000e+00   0.0000000000000000e+00   0.0000000000000000e+00   0.0000000000000000e+00   0.0000000000000000e+00   0.0000000000000000e+00   1.1420194166975155e-01   0.0000000000000000e+00  -5.0520767200175665e-01   0.0000000000000000e+00   4.6713538429359003e-01   0.0000000000000000e+00  -2.0131983981895255e-01   0.0000000000000000e+00   0.0000000000000000e+00   0.0000000000000000e+00   6.2730594616191837e-01   0.0000000000000000e+00   0.0000000000000000e+00   0.0000000000000000e+00   0.0000000000000000e+00   0.0000000000000000e+00   0.0000000000000000e+00   2.8133899573061327e-01   0.0000000000000000e+00   0.0000000000000000e+00   0.0000000000000000e+00  -4.6048035630187228e-01  -5.4680935532312247e-01   0.0000000000000000e+00   0.0000000000000000e+00   0.0000000000000000e+00   0.0000000000000000e+00   0.0000000000000000e+00   0.0000000000000000e+00   0.0000000000000000e+00   0.0000000000000000e+00   1.4079483205622488e-02   0.0000000000000000e+00   0.0000000000000000e+00   0.0000000000000000e+00   0.0000000000000000e+00   0.0000000000000000e+00   0.0000000000000000e+00   0.0000000000000000e+00   0.0000000000000000e+00   0.0000000000000000e+00   0.0000000000000000e+00   3.3696035875086877e-02
