# Supplementary material for: ICOA: An Improved Coati Optimization Algorithm with Multi-Strategy Enhancement for Global Optimization and Engineering Design Problems
Source: Biomimetics (Basel). 2026 Apr 7;11(4):254. doi: 10.3390/biomimetics11040254 (PMC13113930; doi:10.3390/biomimetics11040254)
Supplement: Supplementary file 1 [file biomimetics-11-00254-s001.zip › ablation-study/input_data17/M_11_D30.txt]

   9.6151033949912826e-03  -2.3597484948824507e-01   0.0000000000000000e+00   3.1537685984099084e-01   7.9045226884755376e-02   1.0820838807730507e-02   0.0000000000000000e+00   0.0000000000000000e+00   0.0000000000000000e+00   0.0000000000000000e+00   0.0000000000000000e+00  -3.9075128052986841e-01  -4.1947627383177266e-01   0.0000000000000000e+00  -1.9632554394626311e-01   0.0000000000000000e+00   0.0000000000000000e+00   0.0000000000000000e+00  -1.9449706694934271e-01  -3.5324399405312767e-01   0.0000000000000000e+00   0.0000000000000000e+00   4.5587767783512451e-01   3.1744307480650802e-01   0.0000000000000000e+00   0.0000000000000000e+00   0.0000000000000000e+00   0.0000000000000000e+00   0.0000000000000000e+00   0.0000000000000000e+00
   1.4435630375621183e-01   2.1849910071499978e-01   0.0000000000000000e+00   1.4412184947166581e-01  -3.8160485805359673e-01   8.3440846747904390e-02   0.0000000000000000e+00   0.0000000000000000e+00   0.0000000000000000e+00   0.0000000000000000e+00   0.0000000000000000e+00  -1.6746447698845790e-01  -2.7010082485390013e-01   0.0000000000000000e+00   5.2815894805962849e-01   0.0000000000000000e+00   0.0000000000000000e+00   0.0000000000000000e+00  -2.8107460367214726e-01   4.6285435904934696e-02   0.0000000000000000e+00   0.0000000000000000e+00  -4.1777975651049837e-01   3.4989679914193528e-01   0.0000000000000000e+00   0.0000000000000000e+00   0.0000000000000000e+00   0.0000000000000000e+00   0.0000000000000000e+00   0.0000000000000000e+00
   0.0000000000000000e+00   0.0000000000000000e+00  -1.8978869407601062e-01   0.0000000000000000e+00   0.0000000000000000e+00   0.0000000000000000e+00   6.8593025297959104e-02  -2.4222506058945015e-01   0.0000000000000000e+00   3.5743272797555831e-01   9.3755989390627459e-02   0.0000000000000000e+00   0.0000000000000000e+00  -2.1424937879889727e-01   0.0000000000000000e+00   1.8870285170812015e-01  -4.8072294121953574e-01   1.9171801160986171e-01   0.0000000000000000e+00   0.0000000000000000e+00   0.0000000000000000e+00   0.0000000000000000e+00   0.0000000000000000e+00   0.0000000000000000e+00   0.0000000000000000e+00   0.0000000000000000e+00   2.7809521515583624e-01   0.0000000000000000e+00   3.0852484063899982e-01   4.9210516883729799e-01
  -2.7895949297382078e-01   2.6758913907210274e-02   0.0000000000000000e+00  -7.3654414658205714e-02  -3.7139842191158068e-01   5.2115445920211959e-02   0.0000000000000000e+00   0.0000000000000000e+00   0.0000000000000000e+00   0.0000000000000000e+00   0.0000000000000000e+00   3.8074901375364611e-01   2.7242076567655260e-01   0.0000000000000000e+00   4.0565711076266414e-02   0.0000000000000000e+00   0.0000000000000000e+00   0.0000000000000000e+00  -6.2885019705780232e-01  -7.5355258795941543e-02   0.0000000000000000e+00   0.0000000000000000e+00   3.9142344487993191e-01   1.4697652022186869e-02   0.0000000000000000e+00   0.0000000000000000e+00   0.0000000000000000e+00   0.0000000000000000e+00   0.0000000000000000e+00   0.0000000000000000e+00
   1.7363251993956325e-01  -5.3037738396951717e-01   0.0000000000000000e+00   1.6120115247041111e-01  -5.7510115187432390e-02   2.7158860128719470e-01   0.0000000000000000e+00   0.0000000000000000e+00   0.0000000000000000e+00   0.0000000000000000e+00   0.0000000000000000e+00  -3.5766121350850910e-01   4.6783883352984651e-01   0.0000000000000000e+00   3.9647037489183040e-01   0.0000000000000000e+00   0.0000000000000000e+00   0.0000000000000000e+00   2.6041661674016739e-02   1.7754631767320470e-01   0.0000000000000000e+00   0.0000000000000000e+00   1.6252311064397651e-01  -1.5132707889873651e-01   0.0000000000000000e+00   0.0000000000000000e+00   0.0000000000000000e+00   0.0000000000000000e+00   0.0000000000000000e+00   0.0000000000000000e+00
   2.0240528803760352e-01   4.2246156044735911e-01   0.0000000000000000e+00   2.0284431970589159e-01   7.8375160449065007e-02  -5.8345858111528526e-01   0.0000000000000000e+00   0.0000000000000000e+00   0.0000000000000000e+00   0.0000000000000000e+00   0.0000000000000000e+00  -2.3691253404670867e-01   4.3516359815704475e-01   0.0000000000000000e+00   1.5564873775994553e-01   0.0000000000000000e+00   0.0000000000000000e+00   0.0000000000000000e+00  -2.5278290810433073e-02  -3.2515975647157941e-01   0.0000000000000000e+00   0.0000000000000000e+00   1.1599380594450896e-01  -5.7463657047216447e-02   0.0000000000000000e+00   0.0000000000000000e+00   0.0000000000000000e+00   0.0000000000000000e+00   0.0000000000000000e+00   0.0000000000000000e+00
   0.0000000000000000e+00   0.0000000000000000e+00  -2.7175272264108666e-02   0.0000000000000000e+00   0.0000000000000000e+00   0.0000000000000000e+00  -3.7046727411653335e-01   1.0807171390666309e-01   0.0000000000000000e+00   1.8775862265166504e-01   1.4621074911327145e-01   0.0000000000000000e+00   0.0000000000000000e+00   5.8515224253463061e-01   0.0000000000000000e+00   6.0283040259083165e-01   1.2172320367642647e-01  -1.5635992989432718e-01   0.0000000000000000e+00   0.0000000000000000e+00   0.0000000000000000e+00   0.0000000000000000e+00   0.0000000000000000e+00   0.0000000000000000e+00   0.0000000000000000e+00   0.0000000000000000e+00   2.2019094246206403e-01   0.0000000000000000e+00  -3.8879404700644937e-03   1.1547729587633344e-02
   0.0000000000000000e+00   0.0000000000000000e+00  -3.9167966771604518e-01   0.0000000000000000e+00   0.0000000000000000e+00   0.0000000000000000e+00  -3.4925980611307861e-01  -5.5271072228776330e-01   0.0000000000000000e+00   1.1088931339206706e-01   1.2552152025313783e-02   0.0000000000000000e+00   0.0000000000000000e+00  -1.3471731141267484e-02   0.0000000000000000e+00  -2.8893462334767556e-01   2.5042068454059208e-01   1.7239592224342543e-01   0.0000000000000000e+00   0.0000000000000000e+00   0.0000000000000000e+00   0.0000000000000000e+00   0.0000000000000000e+00   0.0000000000000000e+00   0.0000000000000000e+00   0.0000000000000000e+00   3.5630880911747848e-01   0.0000000000000000e+00  -1.3196845258633116e-01  -2.9358860597972913e-01
   0.0000000000000000e+00   0.0000000000000000e+00   0.0000000000000000e+00   0.0000000000000000e+00   0.0000000000000000e+00   0.0000000000000000e+00   0.0000000000000000e+00   0.0000000000000000e+00  -2.8638746503286389e-01   0.0000000000000000e+00   0.0000000000000000e+00   0.0000000000000000e+00   0.0000000000000000e+00   0.0000000000000000e+00   0.0000000000000000e+00   0.0000000000000000e+00   0.0000000000000000e+00   0.0000000000000000e+00   0.0000000000000000e+00   0.0000000000000000e+00  -8.8175966033098141e-01  -2.4815400453335995e-01   0.0000000000000000e+00   0.0000000000000000e+00  -5.4450787974312909e-02   5.1016477453066131e-02   0.0000000000000000e+00  -2.7080277331733388e-01   0.0000000000000000e+00   0.0000000000000000e+00
   0.0000000000000000e+00   0.0000000000000000e+00  -1.6743326252813046e-01   0.0000000000000000e+00   0.0000000000000000e+00   0.0000000000000000e+00  -2.5224414534997874e-01  -1.1435560174482516e-01   0.0000000000000000e+00  -3.7805932271017756e-01  -7.9876634245041733e-01   0.0000000000000000e+00   0.0000000000000000e+00  -1.7163918621615728e-02   0.0000000000000000e+00   2.3694251519208706e-01  -2.5255023434866301e-02   5.3611751048231439e-02   0.0000000000000000e+00   0.0000000000000000e+00   0.0000000000000000e+00   0.0000000000000000e+00   0.0000000000000000e+00   0.0000000000000000e+00   0.0000000000000000e+00   0.0000000000000000e+00  -9.3460161722783458e-02   0.0000000000000000e+00   1.3580468517450750e-01   1.6486104074029220e-01
   0.0000000000000000e+00   0.0000000000000000e+00  -3.9347863967428365e-01   0.0000000000000000e+00   0.0000000000000000e+00   0.0000000000000000e+00   1.9260497288152906e-01  -2.7530574002432751e-01   0.0000000000000000e+00  -2.5914685307941299e-01   3.0904575271071749e-01   0.0000000000000000e+00   0.0000000000000000e+00  -2.0075175497009290e-01   0.0000000000000000e+00   4.7109300412668947e-01   3.8613558817442245e-02  -3.1993768994236756e-03   0.0000000000000000e+00   0.0000000000000000e+00   0.0000000000000000e+00   0.0000000000000000e+00   0.0000000000000000e+00   0.0000000000000000e+00   0.0000000000000000e+00   0.0000000000000000e+00  -3.6346323734152841e-01   0.0000000000000000e+00  -4.1374562886354233e-01   5.0952589937087109e-02
  -3.8533296690103874e-01   2.9977499955780934e-01   0.0000000000000000e+00  -3.2206865902888426e-01   2.7342661853482927e-02  -1.1862090669719841e-01   0.0000000000000000e+00   0.0000000000000000e+00   0.0000000000000000e+00   0.0000000000000000e+00   0.0000000000000000e+00  -4.4783205971292139e-01  -1.5276989046598666e-01   0.0000000000000000e+00   1.7165960133439967e-01   0.0000000000000000e+00   0.0000000000000000e+00   0.0000000000000000e+00   3.4117729397578914e-02   5.0522845230220503e-01   0.0000000000000000e+00   0.0000000000000000e+00   3.6353548415332804e-01  -3.4199764389264260e-02   0.0000000000000000e+00   0.0000000000000000e+00   0.0000000000000000e+00   0.0000000000000000e+00   0.0000000000000000e+00   0.0000000000000000e+00
  -4.3272030602887757e-01   5.4788390549820501e-02   0.0000000000000000e+00   9.8105400471008658e-02  -2.1783394139813565e-02   1.8295856188463733e-01   0.0000000000000000e+00   0.0000000000000000e+00   0.0000000000000000e+00   0.0000000000000000e+00   0.0000000000000000e+00  -2.9139672331609184e-01  -1.1226257309742525e-01   0.0000000000000000e+00   1.7081165153280328e-02   0.0000000000000000e+00   0.0000000000000000e+00   0.0000000000000000e+00  -1.6381448050065889e-01  -3.7737791896858669e-01   0.0000000000000000e+00   0.0000000000000000e+00  -2.9054305593609381e-01  -6.4397756234379921e-01   0.0000000000000000e+00   0.0000000000000000e+00   0.0000000000000000e+00   0.0000000000000000e+00   0.0000000000000000e+00   0.0000000000000000e+00
   0.0000000000000000e+00   0.0000000000000000e+00  -4.4096692709405749e-01   0.0000000000000000e+00   0.0000000000000000e+00   0.0000000000000000e+00   1.3225812556006661e-02   1.2035246911619141e-01   0.0000000000000000e+00   1.0940694274286089e-01  -1.3784281891146391e-01   0.0000000000000000e+00   0.0000000000000000e+00   2.4086952060706557e-01   0.0000000000000000e+00  -3.0222771834091433e-01  -4.6971144467596865e-01  -5.5347009297251071e-01   0.0000000000000000e+00   0.0000000000000000e+00   0.0000000000000000e+00   0.0000000000000000e+00   0.0000000000000000e+00   0.0000000000000000e+00   0.0000000000000000e+00   0.0000000000000000e+00  -4.4911701693031644e-02   0.0000000000000000e+00  -2.8518807896627091e-01   1.5843052870008621e-02
   1.5176873087521350e-01  -2.7597466148407102e-01   0.0000000000000000e+00  -1.0901697532731552e-01  -3.5945734782500405e-01  -4.1245978903492930e-01   0.0000000000000000e+00   0.0000000000000000e+00   0.0000000000000000e+00   0.0000000000000000e+00   0.0000000000000000e+00   2.2646846581391897e-01  -4.1378972517485341e-01   0.0000000000000000e+00   3.3067334336208576e-01   0.0000000000000000e+00   0.0000000000000000e+00   0.0000000000000000e+00   2.3874633993130193e-01  -1.1058495156990689e-01   0.0000000000000000e+00   0.0000000000000000e+00   2.2989236170299907e-01  -3.6831069516006854e-01   0.0000000000000000e+00   0.0000000000000000e+00   0.0000000000000000e+00   0.0000000000000000e+00   0.0000000000000000e+00   0.0000000000000000e+00
   0.0000000000000000e+00   0.0000000000000000e+00  -2.7172956331144016e-01   0.0000000000000000e+00   0.0000000000000000e+00   0.0000000000000000e+00   3.0405465080127196e-02   5.5271995701969023e-01   0.0000000000000000e+00   7.5241764497906996e-02  -1.1380580617845872e-01   0.0000000000000000e+00   0.0000000000000000e+00  -2.4215314172848352e-02   0.0000000000000000e+00   7.8023352624203637e-02  -1.8084074164209915e-01   6.2367798802584606e-01   0.0000000000000000e+00   0.0000000000000000e+00   0.0000000000000000e+00   0.0000000000000000e+00   0.0000000000000000e+00   0.0000000000000000e+00   0.0000000000000000e+00   0.0000000000000000e+00   1.5744378827181121e-01   0.0000000000000000e+00  -3.1411139328970156e-01  -2.2208100130961339e-01
   0.0000000000000000e+00   0.0000000000000000e+00   1.7432721817101368e-01   0.0000000000000000e+00   0.0000000000000000e+00   0.0000000000000000e+00  -4.0542427281756166e-02  -2.2226596552186195e-01   0.0000000000000000e+00  -2.3943791653178909e-01   1.2153514820653663e-01   0.0000000000000000e+00   0.0000000000000000e+00   5.7283914886577014e-01   0.0000000000000000e+00  -2.9112475342286448e-01  -1.5981026509636986e-01   4.1553269646122704e-01   0.0000000000000000e+00   0.0000000000000000e+00   0.0000000000000000e+00   0.0000000000000000e+00   0.0000000000000000e+00   0.0000000000000000e+00   0.0000000000000000e+00   0.0000000000000000e+00  -1.8052680423662279e-01   0.0000000000000000e+00  -2.1634185574731518e-01   3.9492288393995451e-01
   0.0000000000000000e+00   0.0000000000000000e+00   2.9881988026142378e-02   0.0000000000000000e+00   0.0000000000000000e+00   0.0000000000000000e+00  -7.0155725710091588e-01   2.8762106205362764e-01   0.0000000000000000e+00  -2.0896590922833311e-01   2.8109397457879537e-01   0.0000000000000000e+00   0.0000000000000000e+00  -3.8510714564252219e-01   0.0000000000000000e+00  -1.3585929742081201e-01  -2.1580651053177274e-02  -8.5740022656259490e-02   0.0000000000000000e+00   0.0000000000000000e+00   0.0000000000000000e+00   0.0000000000000000e+00   0.0000000000000000e+00   0.0000000000000000e+00   0.0000000000000000e+00   0.0000000000000000e+00   4.3044334523806294e-04   0.0000000000000000e+00  -1.3447269180355281e-01   3.2992818047524652e-01
   4.3392222756135695e-01   4.9763566850370483e-01   0.0000000000000000e+00   1.0560293817452815e-01   3.3679582603597304e-02   5.4052258850459811e-01   0.0000000000000000e+00   0.0000000000000000e+00   0.0000000000000000e+00   0.0000000000000000e+00   0.0000000000000000e+00   1.1347403084886515e-01  -1.3428048265911946e-01   0.0000000000000000e+00   7.7854775534845294e-02   0.0000000000000000e+00   0.0000000000000000e+00   0.0000000000000000e+00   8.4523274966221418e-02  -2.9598902531159547e-02   0.0000000000000000e+00   0.0000000000000000e+00   3.7062813837520242e-01  -2.7796548809256999e-01   0.0000000000000000e+00   0.0000000000000000e+00   0.0000000000000000e+00   0.0000000000000000e+00   0.0000000000000000e+00   0.0000000000000000e+00
  -4.8631301359513651e-01   4.4568777617961811e-02   0.0000000000000000e+00   3.6399756373819464e-01   3.3005870740575860e-01   8.3436769714129388e-02   0.0000000000000000e+00   0.0000000000000000e+00   0.0000000000000000e+00   0.0000000000000000e+00   0.0000000000000000e+00   3.3628508002886853e-01  -2.3192578588125817e-03   0.0000000000000000e+00   4.8369158139220364e-01   0.0000000000000000e+00   0.0000000000000000e+00   0.0000000000000000e+00   3.1282547166108798e-01  -1.2228846119387971e-01   0.0000000000000000e+00   0.0000000000000000e+00   1.1685964360768465e-01   1.9899147194198061e-01   0.0000000000000000e+00   0.0000000000000000e+00   0.0000000000000000e+00   0.0000000000000000e+00   0.0000000000000000e+00   0.0000000000000000e+00
   0.0000000000000000e+00   0.0000000000000000e+00   0.0000000000000000e+00   0.0000000000000000e+00   0.0000000000000000e+00   0.0000000000000000e+00   0.0000000000000000e+00   0.0000000000000000e+00   2.1663325726642624e-01   0.0000000000000000e+00   0.0000000000000000e+00   0.0000000000000000e+00   0.0000000000000000e+00   0.0000000000000000e+00   0.0000000000000000e+00   0.0000000000000000e+00   0.0000000000000000e+00   0.0000000000000000e+00   0.0000000000000000e+00   0.0000000000000000e+00  -3.8436072466790178e-02  -8.9484096458194051e-02   0.0000000000000000e+00   0.0000000000000000e+00  -9.0276103144005126e-01  -3.4597369764679453e-01   0.0000000000000000e+00   9.4392888028842756e-02   0.0000000000000000e+00   0.0000000000000000e+00
   0.0000000000000000e+00   0.0000000000000000e+00   0.0000000000000000e+00   0.0000000000000000e+00   0.0000000000000000e+00   0.0000000000000000e+00   0.0000000000000000e+00   0.0000000000000000e+00  -4.9015073949837012e-01   0.0000000000000000e+00   0.0000000000000000e+00   0.0000000000000000e+00   0.0000000000000000e+00   0.0000000000000000e+00   0.0000000000000000e+00   0.0000000000000000e+00   0.0000000000000000e+00   0.0000000000000000e+00   0.0000000000000000e+00   0.0000000000000000e+00   1.7943678117479525e-01  -6.6781879485888851e-01   0.0000000000000000e+00   0.0000000000000000e+00   4.2267851485884952e-02  -1.2412394446087260e-01   0.0000000000000000e+00   5.1417839949407529e-01   0.0000000000000000e+00   0.0000000000000000e+00
   1.5616366977892726e-01  -1.0320148561867454e-01   0.0000000000000000e+00  -6.4200977924801950e-01   4.9776502066448586e-01   6.6053043361885472e-02   0.0000000000000000e+00   0.0000000000000000e+00   0.0000000000000000e+00   0.0000000000000000e+00   0.0000000000000000e+00   4.8754568627244893e-03  -4.8739375730401380e-02   0.0000000000000000e+00   3.4282292100196970e-01   0.0000000000000000e+00   0.0000000000000000e+00   0.0000000000000000e+00  -2.4760327806565496e-01  -3.3788280885130545e-01   0.0000000000000000e+00   0.0000000000000000e+00  -1.0834139136587796e-02   7.1668530299094729e-02   0.0000000000000000e+00   0.0000000000000000e+00   0.0000000000000000e+00   0.0000000000000000e+00   0.0000000000000000e+00   0.0000000000000000e+00
  -1.4898392934010737e-01   8.2322666506346093e-02   0.0000000000000000e+00  -3.5517512742313823e-01  -4.6094242021670345e-01   2.3422858580268330e-01   0.0000000000000000e+00   0.0000000000000000e+00   0.0000000000000000e+00   0.0000000000000000e+00   0.0000000000000000e+00  -1.6585786360359492e-01   2.0262275310439826e-01   0.0000000000000000e+00  -5.2852905685130118e-02   0.0000000000000000e+00   0.0000000000000000e+00   0.0000000000000000e+00   4.8485860443904105e-01  -4.3617896827837116e-01   0.0000000000000000e+00   0.0000000000000000e+00   6.3185400196946157e-02   2.7722888914422966e-01   0.0000000000000000e+00   0.0000000000000000e+00   0.0000000000000000e+00   0.0000000000000000e+00   0.0000000000000000e+00   0.0000000000000000e+00
   0.0000000000000000e+00   0.0000000000000000e+00   0.0000000000000000e+00   0.0000000000000000e+00   0.0000000000000000e+00   0.0000000000000000e+00   0.0000000000000000e+00   0.0000000000000000e+00   1.1760282725825287e-01   0.0000000000000000e+00   0.0000000000000000e+00   0.0000000000000000e+00   0.0000000000000000e+00   0.0000000000000000e+00   0.0000000000000000e+00   0.0000000000000000e+00   0.0000000000000000e+00   0.0000000000000000e+00   0.0000000000000000e+00   0.0000000000000000e+00   2.1881783183502612e-01  -3.9823755212151102e-01   0.0000000000000000e+00   0.0000000000000000e+00  -2.7447033835921714e-01   7.9571215164928466e-01   0.0000000000000000e+00  -2.6683963095985880e-01   0.0000000000000000e+00   0.0000000000000000e+00
   0.0000000000000000e+00   0.0000000000000000e+00   0.0000000000000000e+00   0.0000000000000000e+00   0.0000000000000000e+00   0.0000000000000000e+00   0.0000000000000000e+00   0.0000000000000000e+00   5.3576126853899420e-01   0.0000000000000000e+00   0.0000000000000000e+00   0.0000000000000000e+00   0.0000000000000000e+00   0.0000000000000000e+00   0.0000000000000000e+00   0.0000000000000000e+00   0.0000000000000000e+00   0.0000000000000000e+00   0.0000000000000000e+00   0.0000000000000000e+00  -3.7405237895036725e-01  -8.0909112462586863e-03   0.0000000000000000e+00   0.0000000000000000e+00   1.0704942231039408e-01   2.8847898629004859e-01   0.0000000000000000e+00   6.9159201393765279e-01   0.0000000000000000e+00   0.0000000000000000e+00
   0.0000000000000000e+00   0.0000000000000000e+00   8.0927617453782824e-02   0.0000000000000000e+00   0.0000000000000000e+00   0.0000000000000000e+00   3.1167247518908897e-01   3.2439963745878139e-02   0.0000000000000000e+00  -5.0992556850414961e-01   3.0915012272773518e-02   0.0000000000000000e+00   0.0000000000000000e+00  -1.2848944877794741e-02   0.0000000000000000e+00   3.0045601921197922e-02   3.4406226989196056e-02  -1.6484493995814012e-01   0.0000000000000000e+00   0.0000000000000000e+00   0.0000000000000000e+00   0.0000000000000000e+00   0.0000000000000000e+00   0.0000000000000000e+00   0.0000000000000000e+00   0.0000000000000000e+00   7.3701869148771326e-01   0.0000000000000000e+00  -1.9448801543455507e-01   1.5437356730403701e-01
   0.0000000000000000e+00   0.0000000000000000e+00   0.0000000000000000e+00   0.0000000000000000e+00   0.0000000000000000e+00   0.0000000000000000e+00   0.0000000000000000e+00   0.0000000000000000e+00   5.7439876605172324e-01   0.0000000000000000e+00   0.0000000000000000e+00   0.0000000000000000e+00   0.0000000000000000e+00   0.0000000000000000e+00   0.0000000000000000e+00   0.0000000000000000e+00   0.0000000000000000e+00   0.0000000000000000e+00   0.0000000000000000e+00   0.0000000000000000e+00   3.2071569661272170e-02  -5.7076407821779684e-01   0.0000000000000000e+00   0.0000000000000000e+00   3.0574092803716307e-01  -3.8198797384615513e-01   0.0000000000000000e+00  -3.2229413856568034e-01   0.0000000000000000e+00   0.0000000000000000e+00
   0.0000000000000000e+00   0.0000000000000000e+00  -5.5810773033598227e-01   0.0000000000000000e+00   0.0000000000000000e+00   0.0000000000000000e+00   1.7016882540574019e-01   2.8503046816785832e-01   0.0000000000000000e+00  -1.1349298668372804e-01   1.4411984881876816e-01   0.0000000000000000e+00   0.0000000000000000e+00   1.6139653904575713e-01   0.0000000000000000e+00  -1.9227178149619434e-01   4.5339387573677487e-01   3.3789877416814981e-02   0.0000000000000000e+00   0.0000000000000000e+00   0.0000000000000000e+00   0.0000000000000000e+00   0.0000000000000000e+00   0.0000000000000000e+00   0.0000000000000000e+00   0.0000000000000000e+00  -5.8286826246872273e-02   0.0000000000000000e+00   4.3113049607847431e-01   2.9269245575414821e-01
   0.0000000000000000e+00   0.0000000000000000e+00   9.6769004831278024e-02   0.0000000000000000e+00   0.0000000000000000e+00   0.0000000000000000e+00   1.1966599485707266e-01   2.9683438056144290e-02   0.0000000000000000e+00   4.7230599089977265e-01  -2.9778253781854930e-01   0.0000000000000000e+00   0.0000000000000000e+00  -9.8214318092813932e-02   0.0000000000000000e+00  -3.0353989254630426e-02   4.5073552961178437e-01  -5.0529264358300907e-02   0.0000000000000000e+00   0.0000000000000000e+00   0.0000000000000000e+00   0.0000000000000000e+00   0.0000000000000000e+00   0.0000000000000000e+00   0.0000000000000000e+00   0.0000000000000000e+00   1.9826258407729211e-02   0.0000000000000000e+00  -4.7871627533019723e-01   4.6673527836766948e-01
