# Supplementary material for: ICOA: An Improved Coati Optimization Algorithm with Multi-Strategy Enhancement for Global Optimization and Engineering Design Problems
Source: Biomimetics (Basel). 2026 Apr 7;11(4):254. doi: 10.3390/biomimetics11040254 (PMC13113930; doi:10.3390/biomimetics11040254)
Supplement: Supplementary file 1 [file biomimetics-11-00254-s001.zip › ablation-study/input_data17/M_11_D50.txt]

  -3.9489165686440897e-01   2.2515518390116124e-01   0.0000000000000000e+00  -9.2716429325878452e-02  -1.8606425124949474e-01   0.0000000000000000e+00   0.0000000000000000e+00   0.0000000000000000e+00   0.0000000000000000e+00   0.0000000000000000e+00   0.0000000000000000e+00   5.0382792352523062e-02   0.0000000000000000e+00   0.0000000000000000e+00   2.5281864025066755e-03   4.3197101552291800e-01  -2.6684370846068817e-01   0.0000000000000000e+00  -1.3015459229103385e-01   0.0000000000000000e+00  -1.8140816569350673e-01  -1.6046351324438879e-01   3.9307478445327337e-03   0.0000000000000000e+00  -1.6320465507069462e-01   0.0000000000000000e+00   0.0000000000000000e+00   0.0000000000000000e+00   0.0000000000000000e+00   0.0000000000000000e+00  -2.8186884270398910e-01   0.0000000000000000e+00   9.7847050008808639e-02   3.4308219162309833e-01   0.0000000000000000e+00   0.0000000000000000e+00   0.0000000000000000e+00   0.0000000000000000e+00   0.0000000000000000e+00   2.3154769314842735e-01   0.0000000000000000e+00   0.0000000000000000e+00   0.0000000000000000e+00   8.2637571425975720e-02   0.0000000000000000e+00   3.2083670746934428e-01   0.0000000000000000e+00   0.0000000000000000e+00  -1.3206920615687881e-01   0.0000000000000000e+00
  -2.5579813735736101e-01  -2.6028971468559897e-01   0.0000000000000000e+00  -1.0604354539147148e-01   4.4794358767227627e-01   0.0000000000000000e+00   0.0000000000000000e+00   0.0000000000000000e+00   0.0000000000000000e+00   0.0000000000000000e+00   0.0000000000000000e+00  -9.9113827833938586e-02   0.0000000000000000e+00   0.0000000000000000e+00   1.9127836832502093e-01  -1.9234412331731510e-02  -4.7930118939746036e-01   0.0000000000000000e+00  -1.7971227291511174e-01   0.0000000000000000e+00  -2.9322695506847690e-01  -7.6564646201276218e-02   2.3201195981179484e-01   0.0000000000000000e+00  -2.2566038016434191e-02   0.0000000000000000e+00   0.0000000000000000e+00   0.0000000000000000e+00   0.0000000000000000e+00   0.0000000000000000e+00   2.6643994599535592e-01   0.0000000000000000e+00  -1.7175714749923005e-01  -2.7309511963734795e-02   0.0000000000000000e+00   0.0000000000000000e+00   0.0000000000000000e+00   0.0000000000000000e+00   0.0000000000000000e+00   7.7463387768783129e-02   0.0000000000000000e+00   0.0000000000000000e+00   0.0000000000000000e+00   6.2238312017796643e-02   0.0000000000000000e+00  -2.3264501542204288e-01   0.0000000000000000e+00   0.0000000000000000e+00   1.8626164479988810e-01   0.0000000000000000e+00
   0.0000000000000000e+00   0.0000000000000000e+00  -1.6790538934596907e-01   0.0000000000000000e+00   0.0000000000000000e+00  -6.1238573332284114e-02   1.3838741894007145e-01   0.0000000000000000e+00   0.0000000000000000e+00  -7.6541909894388624e-02   0.0000000000000000e+00   0.0000000000000000e+00   2.3503868033753614e-01   2.9476379579933903e-02   0.0000000000000000e+00   0.0000000000000000e+00   0.0000000000000000e+00   0.0000000000000000e+00   0.0000000000000000e+00  -3.6956400696452518e-01   0.0000000000000000e+00   0.0000000000000000e+00   0.0000000000000000e+00   0.0000000000000000e+00   0.0000000000000000e+00   0.0000000000000000e+00   0.0000000000000000e+00  -4.9396195433954515e-02   2.5868317726494061e-02  -5.3564293131024635e-02   0.0000000000000000e+00   1.9286359090653674e-01   0.0000000000000000e+00   0.0000000000000000e+00   0.0000000000000000e+00   0.0000000000000000e+00   1.7008245439174285e-01  -2.4942050666733800e-01  -2.4247714256004019e-01   0.0000000000000000e+00  -1.0009877257037647e-01   0.0000000000000000e+00  -2.1098475290263516e-01   0.0000000000000000e+00   6.8711346545817309e-01   0.0000000000000000e+00  -2.3860335536583649e-02   7.8637617815769584e-02   0.0000000000000000e+00   1.5439365190768606e-01
  -9.7574357647888979e-02   3.0303125656089913e-01   0.0000000000000000e+00  -2.0824672792345011e-01  -2.8096260526077571e-01   0.0000000000000000e+00   0.0000000000000000e+00   0.0000000000000000e+00   0.0000000000000000e+00   0.0000000000000000e+00   0.0000000000000000e+00   1.9873661982400290e-01   0.0000000000000000e+00   0.0000000000000000e+00  -3.4445497030879896e-01   4.4778549957825299e-02  -2.0365814221634823e-01   0.0000000000000000e+00  -2.0746668191910300e-02   0.0000000000000000e+00  -8.9638282077770859e-02   1.9085860728471671e-01   4.6065490867331177e-01   0.0000000000000000e+00   1.9519474529330424e-01   0.0000000000000000e+00   0.0000000000000000e+00   0.0000000000000000e+00   0.0000000000000000e+00   0.0000000000000000e+00  -7.8612114484848256e-02   0.0000000000000000e+00  -2.0283652515613326e-01  -3.6011638372533672e-01   0.0000000000000000e+00   0.0000000000000000e+00   0.0000000000000000e+00   0.0000000000000000e+00   0.0000000000000000e+00  -2.6544685144095764e-01   0.0000000000000000e+00   0.0000000000000000e+00   0.0000000000000000e+00  -1.1122396204921460e-01   0.0000000000000000e+00  -2.9476624117791263e-02   0.0000000000000000e+00   0.0000000000000000e+00   1.3716048745098722e-01   0.0000000000000000e+00
   2.1308079686007611e-01  -2.9570508235364884e-01   0.0000000000000000e+00   1.6912709967346162e-01  -2.4035159487115496e-01   0.0000000000000000e+00   0.0000000000000000e+00   0.0000000000000000e+00   0.0000000000000000e+00   0.0000000000000000e+00   0.0000000000000000e+00   4.4272096273469008e-02   0.0000000000000000e+00   0.0000000000000000e+00  -3.0178900354630678e-01   2.4920731003038312e-03  -3.3913237351356851e-01   0.0000000000000000e+00  -4.3539444342525817e-02   0.0000000000000000e+00   1.2904768816234252e-01   2.3924488125059398e-01   7.0377326975936780e-02   0.0000000000000000e+00  -3.6531786280133527e-01   0.0000000000000000e+00   0.0000000000000000e+00   0.0000000000000000e+00   0.0000000000000000e+00   0.0000000000000000e+00   2.4402058318880954e-01   0.0000000000000000e+00   3.3172635287749952e-01  -1.2636681453966839e-01   0.0000000000000000e+00   0.0000000000000000e+00   0.0000000000000000e+00   0.0000000000000000e+00   0.0000000000000000e+00   3.1564524614293954e-01   0.0000000000000000e+00   0.0000000000000000e+00   0.0000000000000000e+00  -3.3749363286464162e-02   0.0000000000000000e+00   1.8643536989919351e-01   0.0000000000000000e+00   0.0000000000000000e+00   1.9350794693929757e-01   0.0000000000000000e+00
   0.0000000000000000e+00   0.0000000000000000e+00   5.2386713022802206e-02   0.0000000000000000e+00   0.0000000000000000e+00  -1.8633629479551714e-01   2.9690482638934718e-01   0.0000000000000000e+00   0.0000000000000000e+00  -8.4153351706132209e-02   0.0000000000000000e+00   0.0000000000000000e+00  -2.5148746702869477e-02   9.1916439188777510e-03   0.0000000000000000e+00   0.0000000000000000e+00   0.0000000000000000e+00   0.0000000000000000e+00   0.0000000000000000e+00  -3.1820423549907183e-02   0.0000000000000000e+00   0.0000000000000000e+00   0.0000000000000000e+00   0.0000000000000000e+00   0.0000000000000000e+00   0.0000000000000000e+00   0.0000000000000000e+00  -4.8287003887943558e-01   1.8888530460932970e-01   1.4963134023504196e-01   0.0000000000000000e+00  -4.5087613628099335e-02   0.0000000000000000e+00   0.0000000000000000e+00   0.0000000000000000e+00   0.0000000000000000e+00  -2.4626830731057336e-01   2.1639495400051503e-01   1.5187377319296724e-01   0.0000000000000000e+00   2.5603020897088130e-01   0.0000000000000000e+00  -1.0770936427718893e-01   0.0000000000000000e+00   1.0216478590614268e-01   0.0000000000000000e+00   5.5159092046627611e-01  -1.6510604882240837e-01   0.0000000000000000e+00   1.5054447356002632e-01
   0.0000000000000000e+00   0.0000000000000000e+00   2.2766514849281303e-02   0.0000000000000000e+00   0.0000000000000000e+00   5.0814378376216840e-01   1.3572826919432279e-01   0.0000000000000000e+00   0.0000000000000000e+00  -1.6532372352363514e-01   0.0000000000000000e+00   0.0000000000000000e+00   1.0878495693326178e-01  -3.4357991519569815e-02   0.0000000000000000e+00   0.0000000000000000e+00   0.0000000000000000e+00   0.0000000000000000e+00   0.0000000000000000e+00   1.6067113564408833e-02   0.0000000000000000e+00   0.0000000000000000e+00   0.0000000000000000e+00   0.0000000000000000e+00   0.0000000000000000e+00   0.0000000000000000e+00   0.0000000000000000e+00   6.3378709403037040e-02  -4.4155971287121544e-02  -3.4437552876237570e-01   0.0000000000000000e+00   4.7168215264128327e-01   0.0000000000000000e+00   0.0000000000000000e+00   0.0000000000000000e+00   0.0000000000000000e+00   1.4745580397820772e-02   2.0446660419552498e-01   3.0645210125174455e-01   0.0000000000000000e+00  -3.9611796981620276e-02   0.0000000000000000e+00   1.9709187866354516e-01   0.0000000000000000e+00   3.8490957061002116e-04   0.0000000000000000e+00   2.2768088269629244e-01   2.9374318761075352e-01   0.0000000000000000e+00   1.4396011426203476e-01
   0.0000000000000000e+00   0.0000000000000000e+00   0.0000000000000000e+00   0.0000000000000000e+00   0.0000000000000000e+00   0.0000000000000000e+00   0.0000000000000000e+00   4.5978200216233045e-01  -3.8522697886189294e-01   0.0000000000000000e+00  -4.6651205552170061e-03   0.0000000000000000e+00   0.0000000000000000e+00   0.0000000000000000e+00   0.0000000000000000e+00   0.0000000000000000e+00   0.0000000000000000e+00  -3.6124018958941262e-01   0.0000000000000000e+00   0.0000000000000000e+00   0.0000000000000000e+00   0.0000000000000000e+00   0.0000000000000000e+00   3.4913099841281853e-01   0.0000000000000000e+00   1.2642818625283042e-01   3.2143761098235503e-02   0.0000000000000000e+00   0.0000000000000000e+00   0.0000000000000000e+00   0.0000000000000000e+00   0.0000000000000000e+00   0.0000000000000000e+00   0.0000000000000000e+00  -8.0914200054966953e-02  -5.6824402886427894e-01   0.0000000000000000e+00   0.0000000000000000e+00   0.0000000000000000e+00   0.0000000000000000e+00   0.0000000000000000e+00  -2.0328871464066828e-01   0.0000000000000000e+00   0.0000000000000000e+00   0.0000000000000000e+00   0.0000000000000000e+00   0.0000000000000000e+00   0.0000000000000000e+00   0.0000000000000000e+00   0.0000000000000000e+00
   0.0000000000000000e+00   0.0000000000000000e+00   0.0000000000000000e+00   0.0000000000000000e+00   0.0000000000000000e+00   0.0000000000000000e+00   0.0000000000000000e+00  -2.8539686804222703e-01   1.4598774246190782e-01   0.0000000000000000e+00   2.6660930074941547e-01   0.0000000000000000e+00   0.0000000000000000e+00   0.0000000000000000e+00   0.0000000000000000e+00   0.0000000000000000e+00   0.0000000000000000e+00  -9.3509026234891407e-02   0.0000000000000000e+00   0.0000000000000000e+00   0.0000000000000000e+00   0.0000000000000000e+00   0.0000000000000000e+00   4.1076306683085928e-01   0.0000000000000000e+00  -6.1665707625357347e-01  -4.4598753930561186e-01   0.0000000000000000e+00   0.0000000000000000e+00   0.0000000000000000e+00   0.0000000000000000e+00   0.0000000000000000e+00   0.0000000000000000e+00   0.0000000000000000e+00   1.4502326315519384e-01  -2.1690056279717243e-01   0.0000000000000000e+00   0.0000000000000000e+00   0.0000000000000000e+00   0.0000000000000000e+00   0.0000000000000000e+00   3.7908001126234075e-02   0.0000000000000000e+00   0.0000000000000000e+00   0.0000000000000000e+00   0.0000000000000000e+00   0.0000000000000000e+00   0.0000000000000000e+00   0.0000000000000000e+00   0.0000000000000000e+00
   0.0000000000000000e+00   0.0000000000000000e+00   5.1029430028343425e-02   0.0000000000000000e+00   0.0000000000000000e+00   4.2754576283213233e-02  -9.7986544138464388e-02   0.0000000000000000e+00   0.0000000000000000e+00  -1.8973943381308017e-01   0.0000000000000000e+00   0.0000000000000000e+00   3.7458757046373053e-02  -7.5215904776781556e-02   0.0000000000000000e+00   0.0000000000000000e+00   0.0000000000000000e+00   0.0000000000000000e+00   0.0000000000000000e+00  -2.0633175774527315e-01   0.0000000000000000e+00   0.0000000000000000e+00   0.0000000000000000e+00   0.0000000000000000e+00   0.0000000000000000e+00   0.0000000000000000e+00   0.0000000000000000e+00   1.5450077091959244e-01  -1.6678695166190191e-01  -2.9629243783454456e-01   0.0000000000000000e+00  -2.3538016515983920e-01   0.0000000000000000e+00   0.0000000000000000e+00   0.0000000000000000e+00   0.0000000000000000e+00   3.9650746174822477e-01   5.0513919488408821e-01  -1.5924903003146754e-01   0.0000000000000000e+00  -5.5428797143896355e-02   0.0000000000000000e+00  -6.2177565457446432e-02   0.0000000000000000e+00   4.2787149807637523e-02   0.0000000000000000e+00   2.0573081643038210e-01  -4.4871373831852679e-01   0.0000000000000000e+00  -1.2356569240717154e-01
   0.0000000000000000e+00   0.0000000000000000e+00   0.0000000000000000e+00   0.0000000000000000e+00   0.0000000000000000e+00   0.0000000000000000e+00   0.0000000000000000e+00   1.0373401799764113e-02   6.8081504476417509e-01   0.0000000000000000e+00   5.5603426633413881e-02   0.0000000000000000e+00   0.0000000000000000e+00   0.0000000000000000e+00   0.0000000000000000e+00   0.0000000000000000e+00   0.0000000000000000e+00  -3.4438033432852216e-01   0.0000000000000000e+00   0.0000000000000000e+00   0.0000000000000000e+00   0.0000000000000000e+00   0.0000000000000000e+00   1.0271844893571834e-01   0.0000000000000000e+00   2.3797810880503777e-02   5.2597519495012990e-01   0.0000000000000000e+00   0.0000000000000000e+00   0.0000000000000000e+00   0.0000000000000000e+00   0.0000000000000000e+00   0.0000000000000000e+00   0.0000000000000000e+00   2.9575950966968501e-01  -1.2277599589617694e-01   0.0000000000000000e+00   0.0000000000000000e+00   0.0000000000000000e+00   0.0000000000000000e+00   0.0000000000000000e+00  -1.5613698359649009e-01   0.0000000000000000e+00   0.0000000000000000e+00   0.0000000000000000e+00   0.0000000000000000e+00   0.0000000000000000e+00   0.0000000000000000e+00   0.0000000000000000e+00   0.0000000000000000e+00
  -1.3457457950083251e-01  -1.3228205493077586e-01   0.0000000000000000e+00   1.9395517103065793e-02   2.3972073275176756e-02   0.0000000000000000e+00   0.0000000000000000e+00   0.0000000000000000e+00   0.0000000000000000e+00   0.0000000000000000e+00   0.0000000000000000e+00   1.1990161930735699e-01   0.0000000000000000e+00   0.0000000000000000e+00  -2.1156000625542051e-01   3.1495238224803718e-01   2.0494271185408003e-02   0.0000000000000000e+00  -1.4578569626669570e-02   0.0000000000000000e+00   3.7127401100782614e-01  -3.8257961477629837e-01   4.6944389658232895e-02   0.0000000000000000e+00   3.6575066092494626e-02   0.0000000000000000e+00   0.0000000000000000e+00   0.0000000000000000e+00   0.0000000000000000e+00   0.0000000000000000e+00  -1.5440810663587165e-01   0.0000000000000000e+00   3.6391605008854711e-01  -2.5185265161635426e-02   0.0000000000000000e+00   0.0000000000000000e+00   0.0000000000000000e+00   0.0000000000000000e+00   0.0000000000000000e+00  -1.2743562853754797e-01   0.0000000000000000e+00   0.0000000000000000e+00   0.0000000000000000e+00   1.4907564909155319e-01   0.0000000000000000e+00  -5.2853122532843910e-01   0.0000000000000000e+00   0.0000000000000000e+00   2.0495351996824709e-01   0.0000000000000000e+00
   0.0000000000000000e+00   0.0000000000000000e+00   1.0874334990505451e-01   0.0000000000000000e+00   0.0000000000000000e+00   1.8677793182423508e-01   4.0483205595898200e-02   0.0000000000000000e+00   0.0000000000000000e+00   1.0524112511113279e-01   0.0000000000000000e+00   0.0000000000000000e+00  -4.6996841525446198e-02  -2.9778969658084187e-02   0.0000000000000000e+00   0.0000000000000000e+00   0.0000000000000000e+00   0.0000000000000000e+00   0.0000000000000000e+00   2.6346302227983726e-01   0.0000000000000000e+00   0.0000000000000000e+00   0.0000000000000000e+00   0.0000000000000000e+00   0.0000000000000000e+00   0.0000000000000000e+00   0.0000000000000000e+00  -6.2732615815811676e-01  -8.6562440836788518e-02  -2.4952556760487915e-01   0.0000000000000000e+00   9.5714931240762201e-03   0.0000000000000000e+00   0.0000000000000000e+00   0.0000000000000000e+00   0.0000000000000000e+00   3.4387951384220505e-01  -2.7192834653459830e-01   9.5878218002351440e-02   0.0000000000000000e+00  -6.3064929904833505e-02   0.0000000000000000e+00   1.0636146247136079e-01   0.0000000000000000e+00   2.4571665306069045e-02   0.0000000000000000e+00  -2.4135891017418334e-01  -3.4580770032490332e-01   0.0000000000000000e+00   9.7768511631231930e-02
   0.0000000000000000e+00   0.0000000000000000e+00   4.2156420274154338e-01   0.0000000000000000e+00   0.0000000000000000e+00  -1.6520694224282442e-01   2.8594875695068404e-02   0.0000000000000000e+00   0.0000000000000000e+00   7.9528927932794091e-02   0.0000000000000000e+00   0.0000000000000000e+00   6.1251641345144980e-01   2.6343759131782205e-02   0.0000000000000000e+00   0.0000000000000000e+00   0.0000000000000000e+00   0.0000000000000000e+00   0.0000000000000000e+00  -1.4531339152216782e-01   0.0000000000000000e+00   0.0000000000000000e+00   0.0000000000000000e+00   0.0000000000000000e+00   0.0000000000000000e+00   0.0000000000000000e+00   0.0000000000000000e+00  -1.5997808191607749e-01  -5.2294513103081336e-02   9.0433722635561820e-02   0.0000000000000000e+00  -1.7124545863091528e-01   0.0000000000000000e+00   0.0000000000000000e+00   0.0000000000000000e+00   0.0000000000000000e+00   2.2412119866085728e-01  -6.8478951565359311e-02  -7.1000556725279079e-02   0.0000000000000000e+00  -1.9712970447873807e-01   0.0000000000000000e+00   1.8463763676199857e-01   0.0000000000000000e+00  -2.5355658732725411e-01   0.0000000000000000e+00   1.7867743187759433e-01   3.0892996743327561e-01   0.0000000000000000e+00  -2.1546331634355403e-02
   2.3991129046269443e-02   4.7457089974128308e-01   0.0000000000000000e+00   2.4131923406332084e-01   1.2099830509264056e-01   0.0000000000000000e+00   0.0000000000000000e+00   0.0000000000000000e+00   0.0000000000000000e+00   0.0000000000000000e+00   0.0000000000000000e+00  -4.4009096960784178e-01   0.0000000000000000e+00   0.0000000000000000e+00   1.2460590049800241e-04   2.3559626497333941e-01   2.0032269356863422e-01   0.0000000000000000e+00   1.6243045711055829e-01   0.0000000000000000e+00  -9.1146994517657579e-02   1.7118686235116962e-01   2.1958997504859776e-01   0.0000000000000000e+00  -9.4406443958223979e-02   0.0000000000000000e+00   0.0000000000000000e+00   0.0000000000000000e+00   0.0000000000000000e+00   0.0000000000000000e+00   2.2373876204469401e-01   0.0000000000000000e+00   1.1623768238304977e-01  -7.3244442499534060e-02   0.0000000000000000e+00   0.0000000000000000e+00   0.0000000000000000e+00   0.0000000000000000e+00   0.0000000000000000e+00   8.6683180332632143e-02   0.0000000000000000e+00   0.0000000000000000e+00   0.0000000000000000e+00   4.2556898785267550e-01   0.0000000000000000e+00  -5.7195798348233601e-02   0.0000000000000000e+00   0.0000000000000000e+00   1.7337382910412075e-01   0.0000000000000000e+00
  -1.1340126822196692e-01  -6.1176899457060646e-02   0.0000000000000000e+00  -2.0068631903325515e-02   3.9779320969890269e-01   0.0000000000000000e+00   0.0000000000000000e+00   0.0000000000000000e+00   0.0000000000000000e+00   0.0000000000000000e+00   0.0000000000000000e+00   1.6548276761978986e-01   0.0000000000000000e+00   0.0000000000000000e+00  -2.1638810317782281e-01   1.7333376133848524e-01   5.8318838158944841e-02   0.0000000000000000e+00   5.2039974008983436e-01   0.0000000000000000e+00  -2.8555650800666621e-01   9.2437219703858917e-02  -4.9622510228171525e-02   0.0000000000000000e+00  -2.3463831489837139e-01   0.0000000000000000e+00   0.0000000000000000e+00   0.0000000000000000e+00   0.0000000000000000e+00   0.0000000000000000e+00   5.2213492732299686e-02   0.0000000000000000e+00   2.4992552440424998e-01   4.6462086187131366e-02   0.0000000000000000e+00   0.0000000000000000e+00   0.0000000000000000e+00   0.0000000000000000e+00   0.0000000000000000e+00  -3.5854628587203657e-01   0.0000000000000000e+00   0.0000000000000000e+00   0.0000000000000000e+00  -2.8803766267015063e-01   0.0000000000000000e+00   1.3823148286691164e-01   0.0000000000000000e+00   0.0000000000000000e+00  -2.6531389015246876e-02   0.0000000000000000e+00
  -5.7943799453125791e-02  -4.4287602972459747e-02   0.0000000000000000e+00  -1.1019727141052942e-01  -1.6683879793890818e-01   0.0000000000000000e+00   0.0000000000000000e+00   0.0000000000000000e+00   0.0000000000000000e+00   0.0000000000000000e+00   0.0000000000000000e+00   1.3723643572007735e-01   0.0000000000000000e+00   0.0000000000000000e+00   5.4062967748750891e-02   2.6698894644113919e-01  -2.8593057965920883e-02   0.0000000000000000e+00   4.9501447701147769e-02   0.0000000000000000e+00   1.8658340670979278e-02  -1.9203811524001813e-01  -4.6296118080765958e-01   0.0000000000000000e+00  -2.5535367912525880e-01   0.0000000000000000e+00   0.0000000000000000e+00   0.0000000000000000e+00   0.0000000000000000e+00   0.0000000000000000e+00   3.0471506722123959e-01   0.0000000000000000e+00  -3.4412802998029535e-01  -3.9796347252252112e-01   0.0000000000000000e+00   0.0000000000000000e+00   0.0000000000000000e+00   0.0000000000000000e+00   0.0000000000000000e+00  -2.2030716643777820e-01   0.0000000000000000e+00   0.0000000000000000e+00   0.0000000000000000e+00   3.2390819500693557e-01   0.0000000000000000e+00   1.2852396133928212e-01   0.0000000000000000e+00   0.0000000000000000e+00   4.4821893945536949e-02   0.0000000000000000e+00
   0.0000000000000000e+00   0.0000000000000000e+00   0.0000000000000000e+00   0.0000000000000000e+00   0.0000000000000000e+00   0.0000000000000000e+00   0.0000000000000000e+00  -1.6784807286334877e-01  -1.9158971052742468e-01   0.0000000000000000e+00   3.3970652857558098e-01   0.0000000000000000e+00   0.0000000000000000e+00   0.0000000000000000e+00   0.0000000000000000e+00   0.0000000000000000e+00   0.0000000000000000e+00  -3.8822700182680475e-01   0.0000000000000000e+00   0.0000000000000000e+00   0.0000000000000000e+00   0.0000000000000000e+00   0.0000000000000000e+00  -3.8311824723186499e-01   0.0000000000000000e+00   3.3346780232452404e-02   1.2850016047171239e-01   0.0000000000000000e+00   0.0000000000000000e+00   0.0000000000000000e+00   0.0000000000000000e+00   0.0000000000000000e+00   0.0000000000000000e+00   0.0000000000000000e+00   8.7331566097442956e-02  -2.3306819129870648e-01   0.0000000000000000e+00   0.0000000000000000e+00   0.0000000000000000e+00   0.0000000000000000e+00   0.0000000000000000e+00   6.6531812102508536e-01   0.0000000000000000e+00   0.0000000000000000e+00   0.0000000000000000e+00   0.0000000000000000e+00   0.0000000000000000e+00   0.0000000000000000e+00   0.0000000000000000e+00   0.0000000000000000e+00
   7.3204239999978028e-04  -1.8608049871861237e-01   0.0000000000000000e+00   4.5133081537186281e-01  -2.5481082572904495e-01   0.0000000000000000e+00   0.0000000000000000e+00   0.0000000000000000e+00   0.0000000000000000e+00   0.0000000000000000e+00   0.0000000000000000e+00  -2.6315286549703661e-02   0.0000000000000000e+00   0.0000000000000000e+00   1.1632643937583885e-01  -1.5102427993556261e-01  -8.9848305093327668e-02   0.0000000000000000e+00  -1.5301480634414338e-01   0.0000000000000000e+00  -1.3018435044682036e-01  -1.0123623252990345e-01   2.6085412408863712e-01   0.0000000000000000e+00  -1.1325898778874374e-01   0.0000000000000000e+00   0.0000000000000000e+00   0.0000000000000000e+00   0.0000000000000000e+00   0.0000000000000000e+00   2.8744352668561561e-02   0.0000000000000000e+00   7.0624146303617380e-02   2.1478839160937171e-01   0.0000000000000000e+00   0.0000000000000000e+00   0.0000000000000000e+00   0.0000000000000000e+00   0.0000000000000000e+00  -6.1569588143946719e-01   0.0000000000000000e+00   0.0000000000000000e+00   0.0000000000000000e+00   2.3777322635388945e-01   0.0000000000000000e+00   9.2052539049286689e-02   0.0000000000000000e+00   0.0000000000000000e+00  -1.5529991844318861e-01   0.0000000000000000e+00
   0.0000000000000000e+00   0.0000000000000000e+00  -6.3485361217035385e-01   0.0000000000000000e+00   0.0000000000000000e+00   3.1448635076780668e-01   1.9806806074722773e-02   0.0000000000000000e+00   0.0000000000000000e+00   2.8636042273732365e-01   0.0000000000000000e+00   0.0000000000000000e+00   1.1736831297331483e-01   2.7723908665057369e-02   0.0000000000000000e+00   0.0000000000000000e+00   0.0000000000000000e+00   0.0000000000000000e+00   0.0000000000000000e+00  -5.4364734374078127e-02   0.0000000000000000e+00   0.0000000000000000e+00   0.0000000000000000e+00   0.0000000000000000e+00   0.0000000000000000e+00   0.0000000000000000e+00   0.0000000000000000e+00  -2.0799953881103805e-01   3.6664652823300017e-02   2.6251132647388076e-01   0.0000000000000000e+00  -2.7664959589522742e-01   0.0000000000000000e+00   0.0000000000000000e+00   0.0000000000000000e+00   0.0000000000000000e+00   2.7421270066579484e-01   2.3609225378600729e-01   8.2068330434068471e-02   0.0000000000000000e+00   3.1868389967243935e-02   0.0000000000000000e+00  -6.3178979081557798e-02   0.0000000000000000e+00  -7.0561944672132046e-02   0.0000000000000000e+00  -6.7318230962681927e-03   2.3890636839997442e-01   0.0000000000000000e+00  -5.7747380395739074e-02
  -1.1366703478035850e-01  -2.0436104965048818e-01   0.0000000000000000e+00  -3.5692641015759496e-01  -1.3175951073726139e-01   0.0000000000000000e+00   0.0000000000000000e+00   0.0000000000000000e+00   0.0000000000000000e+00   0.0000000000000000e+00   0.0000000000000000e+00  -5.3948390728805018e-01   0.0000000000000000e+00   0.0000000000000000e+00  -2.3438268865048514e-01  -2.8439559483527677e-01   1.2273977702205818e-01   0.0000000000000000e+00  -4.2361735728516869e-02   0.0000000000000000e+00  -2.3128093911431563e-01  -2.2524419130342581e-02  -1.2309913316185318e-01   0.0000000000000000e+00  -2.6784355273446470e-01   0.0000000000000000e+00   0.0000000000000000e+00   0.0000000000000000e+00   0.0000000000000000e+00   0.0000000000000000e+00  -3.8157616808434669e-01   0.0000000000000000e+00   5.8173845690391468e-02  -9.6126836180597364e-02   0.0000000000000000e+00   0.0000000000000000e+00   0.0000000000000000e+00   0.0000000000000000e+00   0.0000000000000000e+00  -1.0762888224100148e-01   0.0000000000000000e+00   0.0000000000000000e+00   0.0000000000000000e+00   1.0768645034642485e-01   0.0000000000000000e+00  -2.2761116533207847e-02   0.0000000000000000e+00   0.0000000000000000e+00   1.8446040203005465e-01   0.0000000000000000e+00
   2.0621425654861780e-01   1.5125093465706119e-01   0.0000000000000000e+00  -3.5230618694942323e-01   9.7148674300990973e-02   0.0000000000000000e+00   0.0000000000000000e+00   0.0000000000000000e+00   0.0000000000000000e+00   0.0000000000000000e+00   0.0000000000000000e+00   2.3691531737603630e-01   0.0000000000000000e+00   0.0000000000000000e+00   3.0043892730196164e-01  -2.7476940913628883e-01  -1.0441724456512768e-02   0.0000000000000000e+00   1.8766814459268713e-01   0.0000000000000000e+00   2.0020661331697995e-01  -2.8931180420437280e-01   2.8682711039739489e-01   0.0000000000000000e+00  -1.6931386514647573e-01   0.0000000000000000e+00   0.0000000000000000e+00   0.0000000000000000e+00   0.0000000000000000e+00   0.0000000000000000e+00  -4.3549308860562658e-02   0.0000000000000000e+00   1.1971263601184118e-01   9.3506588578307126e-02   0.0000000000000000e+00   0.0000000000000000e+00   0.0000000000000000e+00   0.0000000000000000e+00   0.0000000000000000e+00  -3.6624549797475953e-02   0.0000000000000000e+00   0.0000000000000000e+00   0.0000000000000000e+00   2.0502315772994772e-01   0.0000000000000000e+00   3.2797495141265687e-01   0.0000000000000000e+00   0.0000000000000000e+00   3.6494762423804777e-01   0.0000000000000000e+00
  -3.5163624448646645e-03  -6.7940289536883247e-02   0.0000000000000000e+00  -5.1110448146228754e-02  -2.7983387125366127e-01   0.0000000000000000e+00   0.0000000000000000e+00   0.0000000000000000e+00   0.0000000000000000e+00   0.0000000000000000e+00   0.0000000000000000e+00  -1.7847572812404344e-01   0.0000000000000000e+00   0.0000000000000000e+00   1.4372577804365039e-01   1.3777524757574930e-01   2.9436203308557862e-01   0.0000000000000000e+00  -7.9528996816625688e-02   0.0000000000000000e+00  -2.7697231018789620e-01  -4.6854894557372950e-01   1.7808169905177740e-01   0.0000000000000000e+00   1.3179106951624367e-01   0.0000000000000000e+00   0.0000000000000000e+00   0.0000000000000000e+00   0.0000000000000000e+00   0.0000000000000000e+00   3.5521295432717304e-01   0.0000000000000000e+00   2.1244638633633803e-01  -1.7544651597951250e-01   0.0000000000000000e+00   0.0000000000000000e+00   0.0000000000000000e+00   0.0000000000000000e+00   0.0000000000000000e+00   7.8404102574400975e-02   0.0000000000000000e+00   0.0000000000000000e+00   0.0000000000000000e+00  -4.2315774102787995e-01   0.0000000000000000e+00   1.1079170589884738e-01   0.0000000000000000e+00   0.0000000000000000e+00   7.1249460628160552e-02   0.0000000000000000e+00
   0.0000000000000000e+00   0.0000000000000000e+00   0.0000000000000000e+00   0.0000000000000000e+00   0.0000000000000000e+00   0.0000000000000000e+00   0.0000000000000000e+00  -1.1375145430625740e-01   6.9315391978879287e-02   0.0000000000000000e+00   5.2803107206761402e-01   0.0000000000000000e+00   0.0000000000000000e+00   0.0000000000000000e+00   0.0000000000000000e+00   0.0000000000000000e+00   0.0000000000000000e+00   3.3257317428476824e-01   0.0000000000000000e+00   0.0000000000000000e+00   0.0000000000000000e+00   0.0000000000000000e+00   0.0000000000000000e+00  -4.1392194689090667e-01   0.0000000000000000e+00   1.6337345313827947e-01  -9.6404768722763254e-02   0.0000000000000000e+00   0.0000000000000000e+00   0.0000000000000000e+00   0.0000000000000000e+00   0.0000000000000000e+00   0.0000000000000000e+00   0.0000000000000000e+00   1.8643020639943442e-02  -4.1614164585678365e-01   0.0000000000000000e+00   0.0000000000000000e+00   0.0000000000000000e+00   0.0000000000000000e+00   0.0000000000000000e+00  -4.6043097135136146e-01   0.0000000000000000e+00   0.0000000000000000e+00   0.0000000000000000e+00   0.0000000000000000e+00   0.0000000000000000e+00   0.0000000000000000e+00   0.0000000000000000e+00   0.0000000000000000e+00
   2.2583987913485754e-01  -2.2557437590181931e-01   0.0000000000000000e+00  -3.1524170463407064e-01  -4.3877064465656451e-02   0.0000000000000000e+00   0.0000000000000000e+00   0.0000000000000000e+00   0.0000000000000000e+00   0.0000000000000000e+00   0.0000000000000000e+00  -4.2759466229049059e-01   0.0000000000000000e+00   0.0000000000000000e+00  -1.1844525978266388e-01   2.6807929708871076e-01  -2.1815870242843827e-01   0.0000000000000000e+00   2.9883357065585259e-01   0.0000000000000000e+00   3.1588165151016762e-01  -5.2702596514088616e-02   1.7340625322299422e-01   0.0000000000000000e+00   2.1547912095536803e-01   0.0000000000000000e+00   0.0000000000000000e+00   0.0000000000000000e+00   0.0000000000000000e+00   0.0000000000000000e+00   1.5470607950618967e-01   0.0000000000000000e+00  -1.6112998441801096e-01   2.2147909402623545e-01   0.0000000000000000e+00   0.0000000000000000e+00   0.0000000000000000e+00   0.0000000000000000e+00   0.0000000000000000e+00  -1.1014025083492281e-01   0.0000000000000000e+00   0.0000000000000000e+00   0.0000000000000000e+00   3.3558614955356433e-02   0.0000000000000000e+00   1.2614253926256155e-01   0.0000000000000000e+00   0.0000000000000000e+00  -2.8983396060625760e-01   0.0000000000000000e+00
   0.0000000000000000e+00   0.0000000000000000e+00   0.0000000000000000e+00   0.0000000000000000e+00   0.0000000000000000e+00   0.0000000000000000e+00   0.0000000000000000e+00   6.8137934700947311e-01   1.9075282513351674e-01   0.0000000000000000e+00  -1.5503913957789181e-01   0.0000000000000000e+00   0.0000000000000000e+00   0.0000000000000000e+00   0.0000000000000000e+00   0.0000000000000000e+00   0.0000000000000000e+00   2.2778597401366474e-01   0.0000000000000000e+00   0.0000000000000000e+00   0.0000000000000000e+00   0.0000000000000000e+00   0.0000000000000000e+00  -3.5556518132783849e-01   0.0000000000000000e+00  -3.8923666121933831e-01  -1.3185790935703523e-01   0.0000000000000000e+00   0.0000000000000000e+00   0.0000000000000000e+00   0.0000000000000000e+00   0.0000000000000000e+00   0.0000000000000000e+00   0.0000000000000000e+00   2.6481750141517613e-01  -1.4145338302627208e-01   0.0000000000000000e+00   0.0000000000000000e+00   0.0000000000000000e+00   0.0000000000000000e+00   0.0000000000000000e+00   1.9482378427409885e-01   0.0000000000000000e+00   0.0000000000000000e+00   0.0000000000000000e+00   0.0000000000000000e+00   0.0000000000000000e+00   0.0000000000000000e+00   0.0000000000000000e+00   0.0000000000000000e+00
   0.0000000000000000e+00   0.0000000000000000e+00   0.0000000000000000e+00   0.0000000000000000e+00   0.0000000000000000e+00   0.0000000000000000e+00   0.0000000000000000e+00   2.2017756677782663e-01  -2.4242846202482352e-01   0.0000000000000000e+00   5.2247805401128755e-01   0.0000000000000000e+00   0.0000000000000000e+00   0.0000000000000000e+00   0.0000000000000000e+00   0.0000000000000000e+00   0.0000000000000000e+00   3.8558134415547063e-01   0.0000000000000000e+00   0.0000000000000000e+00   0.0000000000000000e+00   0.0000000000000000e+00   0.0000000000000000e+00   3.9163581431398786e-01   0.0000000000000000e+00   1.3580625187147796e-02   3.4815547639069772e-01   0.0000000000000000e+00   0.0000000000000000e+00   0.0000000000000000e+00   0.0000000000000000e+00   0.0000000000000000e+00   0.0000000000000000e+00   0.0000000000000000e+00   3.2950239309798102e-01   2.5650679171407781e-01   0.0000000000000000e+00   0.0000000000000000e+00   0.0000000000000000e+00   0.0000000000000000e+00   0.0000000000000000e+00   1.4815920010745084e-01   0.0000000000000000e+00   0.0000000000000000e+00   0.0000000000000000e+00   0.0000000000000000e+00   0.0000000000000000e+00   0.0000000000000000e+00   0.0000000000000000e+00   0.0000000000000000e+00
   0.0000000000000000e+00   0.0000000000000000e+00  -2.1786091042445158e-01   0.0000000000000000e+00   0.0000000000000000e+00  -3.2076083829143026e-01  -3.3526496840329567e-01   0.0000000000000000e+00   0.0000000000000000e+00  -3.9640964051037487e-02   0.0000000000000000e+00   0.0000000000000000e+00  -1.0333886643959139e-01   1.0689895711889913e-01   0.0000000000000000e+00   0.0000000000000000e+00   0.0000000000000000e+00   0.0000000000000000e+00   0.0000000000000000e+00  -3.9291803318665236e-01   0.0000000000000000e+00   0.0000000000000000e+00   0.0000000000000000e+00   0.0000000000000000e+00   0.0000000000000000e+00   0.0000000000000000e+00   0.0000000000000000e+00  -3.5463711433355449e-01  -1.9778649416126245e-01  -1.4135988361284716e-02   0.0000000000000000e+00   4.1795581519888542e-01   0.0000000000000000e+00   0.0000000000000000e+00   0.0000000000000000e+00   0.0000000000000000e+00  -9.2289300100785496e-02   1.1173760295410579e-01   1.2228204846399368e-01   0.0000000000000000e+00  -1.8715581201080997e-01   0.0000000000000000e+00   1.5881374773654547e-01   0.0000000000000000e+00  -1.3570380676817334e-01   0.0000000000000000e+00  -3.8025122918693560e-02  -9.6740394990786644e-03   0.0000000000000000e+00  -3.2132649052979229e-01
   0.0000000000000000e+00   0.0000000000000000e+00   1.3420089229109861e-01   0.0000000000000000e+00   0.0000000000000000e+00  -6.4716109450707937e-02  -2.5703918104011778e-02   0.0000000000000000e+00   0.0000000000000000e+00   3.6494364635675752e-01   0.0000000000000000e+00   0.0000000000000000e+00   1.8412198190112994e-01  -1.3620842377925796e-01   0.0000000000000000e+00   0.0000000000000000e+00   0.0000000000000000e+00   0.0000000000000000e+00   0.0000000000000000e+00   4.1164483051253292e-01   0.0000000000000000e+00   0.0000000000000000e+00   0.0000000000000000e+00   0.0000000000000000e+00   0.0000000000000000e+00   0.0000000000000000e+00   0.0000000000000000e+00  -1.2172627018808418e-03   1.2920206645113025e-01   6.4576317204018088e-02   0.0000000000000000e+00   1.5614335064269264e-01   0.0000000000000000e+00   0.0000000000000000e+00   0.0000000000000000e+00   0.0000000000000000e+00  -9.6848815429472004e-02   3.4016104151256826e-01  -1.7838353229381678e-02   0.0000000000000000e+00  -1.0812020166332362e-01   0.0000000000000000e+00   1.5109034514275815e-01   0.0000000000000000e+00   4.6589053326596130e-01   0.0000000000000000e+00  -4.4150681912167380e-02  -2.1035717307066704e-02   0.0000000000000000e+00  -4.4433692608916769e-01
   0.0000000000000000e+00   0.0000000000000000e+00  -1.3192825289825652e-01   0.0000000000000000e+00   0.0000000000000000e+00  -2.5573153357478312e-01   1.9617759539248364e-01   0.0000000000000000e+00   0.0000000000000000e+00  -2.4456588350490824e-01   0.0000000000000000e+00   0.0000000000000000e+00   2.7910962665239208e-01   3.2525380593875458e-01   0.0000000000000000e+00   0.0000000000000000e+00   0.0000000000000000e+00   0.0000000000000000e+00   0.0000000000000000e+00   2.8717109298358817e-01   0.0000000000000000e+00   0.0000000000000000e+00   0.0000000000000000e+00   0.0000000000000000e+00   0.0000000000000000e+00   0.0000000000000000e+00   0.0000000000000000e+00  -5.6939357818809280e-02  -2.9647882309325635e-01  -1.0801551710251897e-01   0.0000000000000000e+00   1.2436904012499039e-01   0.0000000000000000e+00   0.0000000000000000e+00   0.0000000000000000e+00   0.0000000000000000e+00   2.9043569259478975e-02   2.5116132644090161e-01  -1.7817064372765895e-01   0.0000000000000000e+00   4.6371499528148691e-01   0.0000000000000000e+00  -2.3860409948472945e-02   0.0000000000000000e+00  -6.4325136539062105e-02   0.0000000000000000e+00  -3.2596972804494145e-01   1.0533779549980382e-01   0.0000000000000000e+00   4.1239225826276822e-02
  -4.1101136818330297e-01   1.9244114330570522e-01   0.0000000000000000e+00  -7.2130601987759113e-02  -1.8283897911699842e-01   0.0000000000000000e+00   0.0000000000000000e+00   0.0000000000000000e+00   0.0000000000000000e+00   0.0000000000000000e+00   0.0000000000000000e+00  -1.5972312937969746e-01   0.0000000000000000e+00   0.0000000000000000e+00   2.7935593048076746e-01  -1.1596783862016966e-01  -1.6465229672227841e-02   0.0000000000000000e+00   5.7885325231845974e-02   0.0000000000000000e+00   4.2352868422424250e-01   1.7681407804395588e-01   3.5235934362266713e-02   0.0000000000000000e+00  -4.2016898791419749e-01   0.0000000000000000e+00   0.0000000000000000e+00   0.0000000000000000e+00   0.0000000000000000e+00   0.0000000000000000e+00   1.9269853478335050e-01   0.0000000000000000e+00  -5.2014129040932069e-02   9.6516274283609801e-02   0.0000000000000000e+00   0.0000000000000000e+00   0.0000000000000000e+00   0.0000000000000000e+00   0.0000000000000000e+00  -1.1828817362163314e-01   0.0000000000000000e+00   0.0000000000000000e+00   0.0000000000000000e+00  -3.7076026457199868e-01   0.0000000000000000e+00  -2.1249469224420059e-01   0.0000000000000000e+00   0.0000000000000000e+00  -2.4401171091009304e-02   0.0000000000000000e+00
   0.0000000000000000e+00   0.0000000000000000e+00   1.8843272484592746e-01   0.0000000000000000e+00   0.0000000000000000e+00   2.4670195911224485e-01   1.1613949718810912e-01   0.0000000000000000e+00   0.0000000000000000e+00   6.8943734310293117e-02   0.0000000000000000e+00   0.0000000000000000e+00  -3.4098363580002716e-01   2.4952703191402251e-01   0.0000000000000000e+00   0.0000000000000000e+00   0.0000000000000000e+00   0.0000000000000000e+00   0.0000000000000000e+00  -1.6655958087737269e-01   0.0000000000000000e+00   0.0000000000000000e+00   0.0000000000000000e+00   0.0000000000000000e+00   0.0000000000000000e+00   0.0000000000000000e+00   0.0000000000000000e+00  -1.5994851054156035e-02  -1.7961253292386106e-01   3.5639087655756341e-01   0.0000000000000000e+00   5.2433362425744236e-02   0.0000000000000000e+00   0.0000000000000000e+00   0.0000000000000000e+00   0.0000000000000000e+00   1.0950789701740574e-01   2.2154235712304213e-02  -3.8717431953204040e-01   0.0000000000000000e+00   1.9687781705992480e-01   0.0000000000000000e+00   5.4029853833403951e-01   0.0000000000000000e+00   1.3050731204772875e-01   0.0000000000000000e+00   8.1051312074864254e-02   7.5034448332708236e-03   0.0000000000000000e+00  -1.0287905238056679e-02
  -1.6337855864973780e-01   1.9622139603633695e-02   0.0000000000000000e+00   3.0288757076161149e-01   1.0550430424788394e-01   0.0000000000000000e+00   0.0000000000000000e+00   0.0000000000000000e+00   0.0000000000000000e+00   0.0000000000000000e+00   0.0000000000000000e+00  -9.8101870606758512e-02   0.0000000000000000e+00   0.0000000000000000e+00  -3.9169959531175214e-01  -5.9233229592889680e-02   8.5706491488379818e-02   0.0000000000000000e+00  -5.5523316520889390e-02   0.0000000000000000e+00   1.7718039273114003e-01  -1.9288784120971503e-01  -8.3427546771474834e-02   0.0000000000000000e+00   9.7307865713040842e-02   0.0000000000000000e+00   0.0000000000000000e+00   0.0000000000000000e+00   0.0000000000000000e+00   0.0000000000000000e+00   8.4058222602342206e-02   0.0000000000000000e+00  -3.9626441547170932e-01   3.1414990805895499e-01   0.0000000000000000e+00   0.0000000000000000e+00   0.0000000000000000e+00   0.0000000000000000e+00   0.0000000000000000e+00  -2.4311596344671213e-02   0.0000000000000000e+00   0.0000000000000000e+00   0.0000000000000000e+00  -1.6727987045879336e-01   0.0000000000000000e+00   2.5994115307456911e-01   0.0000000000000000e+00   0.0000000000000000e+00   4.9910798147072399e-01   0.0000000000000000e+00
   4.0526642851233569e-01   2.0969506229034215e-01   0.0000000000000000e+00  -4.2940193762063712e-02  -3.0559472901661466e-01   0.0000000000000000e+00   0.0000000000000000e+00   0.0000000000000000e+00   0.0000000000000000e+00   0.0000000000000000e+00   0.0000000000000000e+00   4.7230851140428680e-02   0.0000000000000000e+00   0.0000000000000000e+00   1.4495723989892881e-02   4.9368835423150622e-03  -2.3100658452736056e-01   0.0000000000000000e+00   2.0922576356051570e-01   0.0000000000000000e+00  -3.3758865834608975e-01  -7.7600050900072035e-02  -2.1094930443887552e-01   0.0000000000000000e+00  -8.6618877439756006e-02   0.0000000000000000e+00   0.0000000000000000e+00   0.0000000000000000e+00   0.0000000000000000e+00   0.0000000000000000e+00   6.2019295615689828e-02   0.0000000000000000e+00  -1.1408835632910370e-01   3.9451379358275845e-01   0.0000000000000000e+00   0.0000000000000000e+00   0.0000000000000000e+00   0.0000000000000000e+00   0.0000000000000000e+00  -8.4786820724799053e-03   0.0000000000000000e+00   0.0000000000000000e+00   0.0000000000000000e+00  -1.0147871509494620e-01   0.0000000000000000e+00  -4.4160144044585348e-01   0.0000000000000000e+00   0.0000000000000000e+00   2.1696716657497411e-01   0.0000000000000000e+00
   0.0000000000000000e+00   0.0000000000000000e+00   0.0000000000000000e+00   0.0000000000000000e+00   0.0000000000000000e+00   0.0000000000000000e+00   0.0000000000000000e+00  -8.8622945950472973e-02   2.9329171656495168e-01   0.0000000000000000e+00  -1.5186467079628554e-01   0.0000000000000000e+00   0.0000000000000000e+00   0.0000000000000000e+00   0.0000000000000000e+00   0.0000000000000000e+00   0.0000000000000000e+00   4.8341269100633932e-01   0.0000000000000000e+00   0.0000000000000000e+00   0.0000000000000000e+00   0.0000000000000000e+00   0.0000000000000000e+00   2.8252737392585681e-01   0.0000000000000000e+00   1.9313380374485967e-01   1.0466816599213387e-01   0.0000000000000000e+00   0.0000000000000000e+00   0.0000000000000000e+00   0.0000000000000000e+00   0.0000000000000000e+00   0.0000000000000000e+00   0.0000000000000000e+00  -3.4125432690819707e-01  -4.6203287450333569e-01   0.0000000000000000e+00   0.0000000000000000e+00   0.0000000000000000e+00   0.0000000000000000e+00   0.0000000000000000e+00   4.3745689329287152e-01   0.0000000000000000e+00   0.0000000000000000e+00   0.0000000000000000e+00   0.0000000000000000e+00   0.0000000000000000e+00   0.0000000000000000e+00   0.0000000000000000e+00   0.0000000000000000e+00
   0.0000000000000000e+00   0.0000000000000000e+00   0.0000000000000000e+00   0.0000000000000000e+00   0.0000000000000000e+00   0.0000000000000000e+00   0.0000000000000000e+00  -3.8120565621664904e-01  -3.5858912694784373e-01   0.0000000000000000e+00  -4.5117528721054562e-01   0.0000000000000000e+00   0.0000000000000000e+00   0.0000000000000000e+00   0.0000000000000000e+00   0.0000000000000000e+00   0.0000000000000000e+00   2.1402046294299543e-01   0.0000000000000000e+00   0.0000000000000000e+00   0.0000000000000000e+00   0.0000000000000000e+00   0.0000000000000000e+00  -6.6056820472770575e-02   0.0000000000000000e+00  -1.7956354001661617e-01   2.9865129083156144e-01   0.0000000000000000e+00   0.0000000000000000e+00   0.0000000000000000e+00   0.0000000000000000e+00   0.0000000000000000e+00   0.0000000000000000e+00   0.0000000000000000e+00   5.0264386669170391e-01  -2.9683131250165190e-01   0.0000000000000000e+00   0.0000000000000000e+00   0.0000000000000000e+00   0.0000000000000000e+00   0.0000000000000000e+00  -1.0086297934076044e-01   0.0000000000000000e+00   0.0000000000000000e+00   0.0000000000000000e+00   0.0000000000000000e+00   0.0000000000000000e+00   0.0000000000000000e+00   0.0000000000000000e+00   0.0000000000000000e+00
   0.0000000000000000e+00   0.0000000000000000e+00  -5.8262577446248354e-03   0.0000000000000000e+00   0.0000000000000000e+00  -2.2640367664984273e-01   5.8944998128865250e-02   0.0000000000000000e+00   0.0000000000000000e+00  -9.2272422349898700e-02   0.0000000000000000e+00   0.0000000000000000e+00   1.0003312091917921e-01  -9.3850723944000347e-02   0.0000000000000000e+00   0.0000000000000000e+00   0.0000000000000000e+00   0.0000000000000000e+00   0.0000000000000000e+00  -1.9699181451343400e-01   0.0000000000000000e+00   0.0000000000000000e+00   0.0000000000000000e+00   0.0000000000000000e+00   0.0000000000000000e+00   0.0000000000000000e+00   0.0000000000000000e+00   2.0720641301120143e-01   3.2843900796237402e-01   1.9069233730369217e-01   0.0000000000000000e+00   1.8490171033296948e-02   0.0000000000000000e+00   0.0000000000000000e+00   0.0000000000000000e+00   0.0000000000000000e+00   2.9203915866434155e-01   3.8265503787895359e-02   5.1804201098984248e-01   0.0000000000000000e+00   2.3346816117168007e-01   0.0000000000000000e+00   3.8678398898250993e-01   0.0000000000000000e+00   9.3475969300112968e-02   0.0000000000000000e+00  -2.7394991200233348e-01  -1.8330948812421027e-01   0.0000000000000000e+00   1.2235058220509488e-01
   0.0000000000000000e+00   0.0000000000000000e+00  -1.3630288367434715e-01   0.0000000000000000e+00   0.0000000000000000e+00  -1.7013609690667525e-01  -1.1668355902528540e-01   0.0000000000000000e+00   0.0000000000000000e+00  -1.0089294984409548e-01   0.0000000000000000e+00   0.0000000000000000e+00  -4.9185151107430984e-02  -5.3537690316366915e-01   0.0000000000000000e+00   0.0000000000000000e+00   0.0000000000000000e+00   0.0000000000000000e+00   0.0000000000000000e+00   2.2688390291410343e-01   0.0000000000000000e+00   0.0000000000000000e+00   0.0000000000000000e+00   0.0000000000000000e+00   0.0000000000000000e+00   0.0000000000000000e+00   0.0000000000000000e+00  -3.8096105982149860e-02   1.4346464077071613e-01   2.2630747605176682e-01   0.0000000000000000e+00   3.6549758301316237e-01   0.0000000000000000e+00   0.0000000000000000e+00   0.0000000000000000e+00   0.0000000000000000e+00   2.5282974072625136e-01   1.0715599686046715e-01  -3.9285467939853669e-01   0.0000000000000000e+00  -5.8370573335716838e-02   0.0000000000000000e+00   3.6835437281324490e-02   0.0000000000000000e+00  -1.9839604283901363e-01   0.0000000000000000e+00   8.0117970489042692e-02   2.6293995784424189e-02   0.0000000000000000e+00   3.1677214965520806e-01
   0.0000000000000000e+00   0.0000000000000000e+00   1.4992579308884740e-01   0.0000000000000000e+00   0.0000000000000000e+00   1.8277981465093865e-01  -6.6748380799345219e-01   0.0000000000000000e+00   0.0000000000000000e+00  -3.7034086119183601e-02   0.0000000000000000e+00   0.0000000000000000e+00   1.4614599890218416e-01   6.7411590395278526e-02   0.0000000000000000e+00   0.0000000000000000e+00   0.0000000000000000e+00   0.0000000000000000e+00   0.0000000000000000e+00   8.3078874252443147e-02   0.0000000000000000e+00   0.0000000000000000e+00   0.0000000000000000e+00   0.0000000000000000e+00   0.0000000000000000e+00   0.0000000000000000e+00   0.0000000000000000e+00  -7.8055673665647779e-03  -3.4878292197968869e-02   1.7086195562042381e-01   0.0000000000000000e+00   1.2004928405310045e-01   0.0000000000000000e+00   0.0000000000000000e+00   0.0000000000000000e+00   0.0000000000000000e+00   1.5744706074517859e-01  -1.7246886311327164e-01   1.0500350495174621e-01   0.0000000000000000e+00   4.8905202137049425e-01   0.0000000000000000e+00  -2.2605914914454148e-01   0.0000000000000000e+00   1.1515901346666335e-01   0.0000000000000000e+00   2.1451956636669045e-01  -7.0749714756996283e-04   0.0000000000000000e+00  -6.6357512187701639e-02
   4.1478059300149618e-03   1.1792767625619394e-01   0.0000000000000000e+00  -3.2798962059544284e-01   4.7397077482741676e-02   0.0000000000000000e+00   0.0000000000000000e+00   0.0000000000000000e+00   0.0000000000000000e+00   0.0000000000000000e+00   0.0000000000000000e+00  -1.3068972254143316e-02   0.0000000000000000e+00   0.0000000000000000e+00  -1.7821019252281523e-04   6.0569783665787857e-02  -8.4402068696522239e-03   0.0000000000000000e+00  -4.3519203637930098e-01   0.0000000000000000e+00   2.4999754332163698e-02   3.0944792782683117e-01  -2.9251577150468172e-01   0.0000000000000000e+00   2.7610240904954197e-01   0.0000000000000000e+00   0.0000000000000000e+00   0.0000000000000000e+00   0.0000000000000000e+00   0.0000000000000000e+00   2.9773810291373698e-01   0.0000000000000000e+00   3.6882464700886308e-01   2.2581068081664199e-01   0.0000000000000000e+00   0.0000000000000000e+00   0.0000000000000000e+00   0.0000000000000000e+00   0.0000000000000000e+00  -3.1406010229225512e-01   0.0000000000000000e+00   0.0000000000000000e+00   0.0000000000000000e+00   3.8480389602275233e-02   0.0000000000000000e+00   1.0866414453296731e-01   0.0000000000000000e+00   0.0000000000000000e+00   1.9281037239231000e-01   0.0000000000000000e+00
   0.0000000000000000e+00   0.0000000000000000e+00   2.3217248345798297e-01   0.0000000000000000e+00   0.0000000000000000e+00   1.0927851021324689e-01   3.3015659140213333e-01   0.0000000000000000e+00   0.0000000000000000e+00   2.7270247063894942e-01   0.0000000000000000e+00   0.0000000000000000e+00   1.5775378650594904e-02  -3.6062884322305228e-01   0.0000000000000000e+00   0.0000000000000000e+00   0.0000000000000000e+00   0.0000000000000000e+00   0.0000000000000000e+00  -2.5370069839262788e-01   0.0000000000000000e+00   0.0000000000000000e+00   0.0000000000000000e+00   0.0000000000000000e+00   0.0000000000000000e+00   0.0000000000000000e+00   0.0000000000000000e+00   4.7681366453221803e-02  -4.1745378971701580e-01   2.5330577160003570e-01   0.0000000000000000e+00   2.3272220664310012e-01   0.0000000000000000e+00   0.0000000000000000e+00   0.0000000000000000e+00   0.0000000000000000e+00   1.6460477043718651e-02   4.4894030656309335e-02   1.4478725068837892e-01   0.0000000000000000e+00   1.7044734105548628e-01   0.0000000000000000e+00  -3.7408270917104242e-01   0.0000000000000000e+00  -1.1880082746319086e-01   0.0000000000000000e+00  -1.7770318232304291e-01  -1.0870880308546176e-01   0.0000000000000000e+00  -1.0725597667992401e-01
   0.0000000000000000e+00   0.0000000000000000e+00   0.0000000000000000e+00   0.0000000000000000e+00   0.0000000000000000e+00   0.0000000000000000e+00   0.0000000000000000e+00   1.1863767915762380e-03   1.2451102528864073e-01   0.0000000000000000e+00  -8.9141280980992332e-02   0.0000000000000000e+00   0.0000000000000000e+00   0.0000000000000000e+00   0.0000000000000000e+00   0.0000000000000000e+00   0.0000000000000000e+00  -2.8047107909527164e-02   0.0000000000000000e+00   0.0000000000000000e+00   0.0000000000000000e+00   0.0000000000000000e+00   0.0000000000000000e+00   1.2933974589718705e-01   0.0000000000000000e+00   5.9510284187895168e-01  -5.0878193220834389e-01   0.0000000000000000e+00   0.0000000000000000e+00   0.0000000000000000e+00   0.0000000000000000e+00   0.0000000000000000e+00   0.0000000000000000e+00   0.0000000000000000e+00   5.7373128264736484e-01  -9.8119401815535690e-03   0.0000000000000000e+00   0.0000000000000000e+00   0.0000000000000000e+00   0.0000000000000000e+00   0.0000000000000000e+00   1.2947475882786130e-01   0.0000000000000000e+00   0.0000000000000000e+00   0.0000000000000000e+00   0.0000000000000000e+00   0.0000000000000000e+00   0.0000000000000000e+00   0.0000000000000000e+00   0.0000000000000000e+00
   0.0000000000000000e+00   0.0000000000000000e+00  -1.1239960539805417e-01   0.0000000000000000e+00   0.0000000000000000e+00  -2.4450651136876517e-01   3.0273190322127980e-01   0.0000000000000000e+00   0.0000000000000000e+00   2.0291500177717532e-02   0.0000000000000000e+00   0.0000000000000000e+00  -2.4594807690012455e-01   7.7049800291817266e-03   0.0000000000000000e+00   0.0000000000000000e+00   0.0000000000000000e+00   0.0000000000000000e+00   0.0000000000000000e+00   1.4208276031173370e-01   0.0000000000000000e+00   0.0000000000000000e+00   0.0000000000000000e+00   0.0000000000000000e+00   0.0000000000000000e+00   0.0000000000000000e+00   0.0000000000000000e+00   1.3383508279973091e-01   4.2581097404531684e-02  -1.7106551623842106e-01   0.0000000000000000e+00   9.4692873850218934e-02   0.0000000000000000e+00   0.0000000000000000e+00   0.0000000000000000e+00   0.0000000000000000e+00   4.3775006675859823e-01  -3.2051502147705146e-01   5.4377355020582066e-02   0.0000000000000000e+00   1.4812795818236146e-01   0.0000000000000000e+00  -4.4562803260671177e-02   0.0000000000000000e+00  -7.9015953786470167e-02   0.0000000000000000e+00   3.4463513398463175e-01   1.7029426370627002e-01   0.0000000000000000e+00  -4.7071797823554257e-01
   1.9087575865219409e-02  -4.0608397426587067e-01   0.0000000000000000e+00  -1.3571760449582887e-01  -1.2200718317494533e-01   0.0000000000000000e+00   0.0000000000000000e+00   0.0000000000000000e+00   0.0000000000000000e+00   0.0000000000000000e+00   0.0000000000000000e+00   1.9396124016797409e-01   0.0000000000000000e+00   0.0000000000000000e+00   1.6305481358638593e-01   3.6295602668717786e-01   4.5721194853429370e-01   0.0000000000000000e+00  -5.5196308770685210e-02   0.0000000000000000e+00  -7.7425618122854811e-02   3.6274044556420609e-01   2.5682153083206488e-01   0.0000000000000000e+00  -1.2216505029926862e-01   0.0000000000000000e+00   0.0000000000000000e+00   0.0000000000000000e+00   0.0000000000000000e+00   0.0000000000000000e+00  -5.6439174626939079e-02   0.0000000000000000e+00  -2.4184067705109505e-01   2.2378818879257897e-01   0.0000000000000000e+00   0.0000000000000000e+00   0.0000000000000000e+00   0.0000000000000000e+00   0.0000000000000000e+00   4.9574378349474174e-02   0.0000000000000000e+00   0.0000000000000000e+00   0.0000000000000000e+00   6.9521758603121528e-02   0.0000000000000000e+00  -6.7214211998799692e-02   0.0000000000000000e+00   0.0000000000000000e+00   2.2665633060498355e-01   0.0000000000000000e+00
   0.0000000000000000e+00   0.0000000000000000e+00  -3.4899242544436343e-01   0.0000000000000000e+00   0.0000000000000000e+00   1.0630886276078080e-01   1.0718225969274787e-01   0.0000000000000000e+00   0.0000000000000000e+00  -2.6301099211083690e-02   0.0000000000000000e+00   0.0000000000000000e+00   4.1719429055980795e-01   4.6409458509239769e-02   0.0000000000000000e+00   0.0000000000000000e+00   0.0000000000000000e+00   0.0000000000000000e+00   0.0000000000000000e+00   1.3359008335172640e-01   0.0000000000000000e+00   0.0000000000000000e+00   0.0000000000000000e+00   0.0000000000000000e+00   0.0000000000000000e+00   0.0000000000000000e+00   0.0000000000000000e+00   2.0099730285363954e-01  -2.0001174627850588e-01   1.7744774470094180e-01   0.0000000000000000e+00   1.2674240600680081e-01   0.0000000000000000e+00   0.0000000000000000e+00   0.0000000000000000e+00   0.0000000000000000e+00  -1.8563529242824819e-01  -3.1119197456889741e-01  -1.8612186326715411e-02   0.0000000000000000e+00  -9.1103350293823424e-02   0.0000000000000000e+00   2.1116234166522316e-01   0.0000000000000000e+00  -1.1040758615983974e-01   0.0000000000000000e+00   2.5423405280738898e-01  -5.1558625923560020e-01   0.0000000000000000e+00  -7.4330983551766622e-02
   1.1820148017636073e-01  -6.5162555547173345e-02   0.0000000000000000e+00   2.3216016557692903e-01  -9.5573381978159219e-03   0.0000000000000000e+00   0.0000000000000000e+00   0.0000000000000000e+00   0.0000000000000000e+00   0.0000000000000000e+00   0.0000000000000000e+00  -2.1996672522057675e-01   0.0000000000000000e+00   0.0000000000000000e+00   4.4629461230330186e-01   2.8011469482579804e-01  -2.6237740421949363e-01   0.0000000000000000e+00   9.5889977401024229e-02   0.0000000000000000e+00   7.4188043217004188e-02   1.4062812454881260e-01  -1.4056476897455034e-01   0.0000000000000000e+00   1.7607369030860456e-01   0.0000000000000000e+00   0.0000000000000000e+00   0.0000000000000000e+00   0.0000000000000000e+00   0.0000000000000000e+00  -3.9940170769558198e-01   0.0000000000000000e+00   4.4739421924182635e-02  -2.3972756498359593e-01   0.0000000000000000e+00   0.0000000000000000e+00   0.0000000000000000e+00   0.0000000000000000e+00   0.0000000000000000e+00  -1.5345723309796380e-01   0.0000000000000000e+00   0.0000000000000000e+00   0.0000000000000000e+00  -2.2914436916175879e-01   0.0000000000000000e+00   1.4225797935265552e-01   0.0000000000000000e+00   0.0000000000000000e+00   3.6386881776192342e-01   0.0000000000000000e+00
   0.0000000000000000e+00   0.0000000000000000e+00   7.4042250201902804e-04   0.0000000000000000e+00   0.0000000000000000e+00  -1.9079450241120882e-01  -5.4915016388118881e-02   0.0000000000000000e+00   0.0000000000000000e+00   6.7424501064280817e-01   0.0000000000000000e+00   0.0000000000000000e+00  -2.4142003180239874e-02   3.7933666990629367e-01   0.0000000000000000e+00   0.0000000000000000e+00   0.0000000000000000e+00   0.0000000000000000e+00   0.0000000000000000e+00  -3.0890038930910926e-02   0.0000000000000000e+00   0.0000000000000000e+00   0.0000000000000000e+00   0.0000000000000000e+00   0.0000000000000000e+00   0.0000000000000000e+00   0.0000000000000000e+00   1.8077171332797695e-01   6.4571553824590650e-02  -1.9117685550709901e-01   0.0000000000000000e+00   2.3145067384583834e-01   0.0000000000000000e+00   0.0000000000000000e+00   0.0000000000000000e+00   0.0000000000000000e+00   1.1285799396932143e-01   9.3173380147384216e-02  -1.1763779396190180e-02   0.0000000000000000e+00   8.1570612269707479e-03   0.0000000000000000e+00  -7.8415128507400317e-02   0.0000000000000000e+00  -1.1379946231172325e-01   0.0000000000000000e+00   1.3577319994704518e-01  -1.3803347679401642e-01   0.0000000000000000e+00   3.9416454887614166e-01
   0.0000000000000000e+00   0.0000000000000000e+00  -1.5352070885726860e-01   0.0000000000000000e+00   0.0000000000000000e+00  -9.3788440615026183e-02  -9.8779554296248795e-02   0.0000000000000000e+00   0.0000000000000000e+00   2.7208639001663215e-01   0.0000000000000000e+00   0.0000000000000000e+00   6.1997546751542579e-02  -4.6149798980443396e-01   0.0000000000000000e+00   0.0000000000000000e+00   0.0000000000000000e+00   0.0000000000000000e+00   0.0000000000000000e+00  -1.7099012697306834e-01   0.0000000000000000e+00   0.0000000000000000e+00   0.0000000000000000e+00   0.0000000000000000e+00   0.0000000000000000e+00   0.0000000000000000e+00   0.0000000000000000e+00  -2.8642864472612956e-02  -1.5914974632125078e-01  -4.2901810865232898e-01   0.0000000000000000e+00  -2.1255940015718758e-01   0.0000000000000000e+00   0.0000000000000000e+00   0.0000000000000000e+00   0.0000000000000000e+00  -2.3764356935715192e-01  -1.2104036506037689e-01  -1.1142295762194979e-01   0.0000000000000000e+00   4.1095057894008968e-01   0.0000000000000000e+00   3.3247249209416574e-01   0.0000000000000000e+00   5.8125044986778923e-02   0.0000000000000000e+00   5.8979738276998359e-02   1.0092354740451372e-01   0.0000000000000000e+00   4.8954777350691037e-02
   4.5620446688983379e-01   1.8614788484377323e-01   0.0000000000000000e+00  -3.3805533480132467e-02   3.1558792680649500e-01   0.0000000000000000e+00   0.0000000000000000e+00   0.0000000000000000e+00   0.0000000000000000e+00   0.0000000000000000e+00   0.0000000000000000e+00  -7.6213890471005408e-02   0.0000000000000000e+00   0.0000000000000000e+00  -9.1185878546218985e-02   2.3260267936875054e-01   3.7200439896328083e-02   0.0000000000000000e+00  -4.9058980812082192e-01   0.0000000000000000e+00   6.7099625423917147e-02  -1.2349115705841712e-01   1.0269692327086125e-01   0.0000000000000000e+00  -4.2199340018416615e-01   0.0000000000000000e+00   0.0000000000000000e+00   0.0000000000000000e+00   0.0000000000000000e+00   0.0000000000000000e+00  -1.2853805414241506e-01   0.0000000000000000e+00  -1.4085726644689442e-01  -5.6777963937483050e-02   0.0000000000000000e+00   0.0000000000000000e+00   0.0000000000000000e+00   0.0000000000000000e+00   0.0000000000000000e+00  -1.4094780451800093e-01   0.0000000000000000e+00   0.0000000000000000e+00   0.0000000000000000e+00  -2.4423854013512572e-01   0.0000000000000000e+00  -5.0852934184572977e-03   0.0000000000000000e+00   0.0000000000000000e+00  -1.3670982170887516e-01   0.0000000000000000e+00
   0.0000000000000000e+00   0.0000000000000000e+00   4.4525437378571453e-02   0.0000000000000000e+00   0.0000000000000000e+00   2.5541028415785655e-01   9.6184489018960512e-02   0.0000000000000000e+00   0.0000000000000000e+00   2.8812611953206071e-02   0.0000000000000000e+00   0.0000000000000000e+00   1.6725256178922551e-01   5.1977660153799517e-02   0.0000000000000000e+00   0.0000000000000000e+00   0.0000000000000000e+00   0.0000000000000000e+00   0.0000000000000000e+00  -2.4955049110048083e-01   0.0000000000000000e+00   0.0000000000000000e+00   0.0000000000000000e+00   0.0000000000000000e+00   0.0000000000000000e+00   0.0000000000000000e+00   0.0000000000000000e+00  -7.9476895384865159e-02   6.0916829960959806e-01  -1.5381778844482155e-01   0.0000000000000000e+00   1.8265652480869202e-01   0.0000000000000000e+00   0.0000000000000000e+00   0.0000000000000000e+00   0.0000000000000000e+00  -9.4934077142934531e-02  -1.5454172926067166e-02  -3.3230875268061066e-01   0.0000000000000000e+00   2.2382440412769289e-01   0.0000000000000000e+00  -7.7291363762953119e-02   0.0000000000000000e+00  -2.8081539490577345e-01   0.0000000000000000e+00  -1.7373180823577530e-01  -1.5799264786407435e-01   0.0000000000000000e+00  -2.9252615754262756e-01
