# Supplementary material for: ICOA: An Improved Coati Optimization Algorithm with Multi-Strategy Enhancement for Global Optimization and Engineering Design Problems
Source: Biomimetics (Basel). 2026 Apr 7;11(4):254. doi: 10.3390/biomimetics11040254 (PMC13113930; doi:10.3390/biomimetics11040254)
Supplement: Supplementary file 1 [file biomimetics-11-00254-s001.zip › ablation-study/input_data17/M_12_D10.txt]

  -4.3767680555767935e-02   0.0000000000000000e+00   0.0000000000000000e+00   0.0000000000000000e+00   4.1951192787319680e-01   0.0000000000000000e+00   9.0669406775983807e-01   0.0000000000000000e+00   0.0000000000000000e+00   0.0000000000000000e+00
   0.0000000000000000e+00   9.2340850528389318e-01   3.2597965145285435e-01   2.0261786497750323e-01   0.0000000000000000e+00   0.0000000000000000e+00   0.0000000000000000e+00   0.0000000000000000e+00   0.0000000000000000e+00   0.0000000000000000e+00
   0.0000000000000000e+00  -3.0115101586398396e-01   2.8805490490306518e-01   9.0902829296198284e-01   0.0000000000000000e+00   0.0000000000000000e+00   0.0000000000000000e+00   0.0000000000000000e+00   0.0000000000000000e+00   0.0000000000000000e+00
   0.0000000000000000e+00   2.3795965627277360e-01  -9.0042303313496030e-01   3.6416145236224789e-01   0.0000000000000000e+00   0.0000000000000000e+00   0.0000000000000000e+00   0.0000000000000000e+00   0.0000000000000000e+00   0.0000000000000000e+00
  -7.0947880485141790e-01   0.0000000000000000e+00   0.0000000000000000e+00   0.0000000000000000e+00  -6.5201388268425020e-01   0.0000000000000000e+00   2.6742797582454358e-01   0.0000000000000000e+00   0.0000000000000000e+00   0.0000000000000000e+00
   0.0000000000000000e+00   0.0000000000000000e+00   0.0000000000000000e+00   0.0000000000000000e+00   0.0000000000000000e+00  -4.7293350653943123e-01   0.0000000000000000e+00   8.0848487446560502e-01  -1.8834506408708485e-01   2.9531719046930643e-01
   7.0336634523224939e-01   0.0000000000000000e+00   0.0000000000000000e+00   0.0000000000000000e+00  -6.3157552134255657e-01   0.0000000000000000e+00   3.2617195654364017e-01   0.0000000000000000e+00   0.0000000000000000e+00   0.0000000000000000e+00
   0.0000000000000000e+00   0.0000000000000000e+00   0.0000000000000000e+00   0.0000000000000000e+00   0.0000000000000000e+00  -3.8271968735465250e-01   0.0000000000000000e+00  -2.9975287442250498e-01   6.2766872914472938e-01   6.0803439182372265e-01
   0.0000000000000000e+00   0.0000000000000000e+00   0.0000000000000000e+00   0.0000000000000000e+00   0.0000000000000000e+00   7.9225528473329965e-01   0.0000000000000000e+00   3.1435675395239382e-01   1.4700446407922468e-01   5.0189748215890551e-01
   0.0000000000000000e+00   0.0000000000000000e+00   0.0000000000000000e+00   0.0000000000000000e+00   0.0000000000000000e+00  -4.6809220412566202e-02   0.0000000000000000e+00  -3.9708972950744403e-01  -7.4091010981674088e-01   5.3961176115372056e-01
