# Supplementary material for: ICOA: An Improved Coati Optimization Algorithm with Multi-Strategy Enhancement for Global Optimization and Engineering Design Problems
Source: Biomimetics (Basel). 2026 Apr 7;11(4):254. doi: 10.3390/biomimetics11040254 (PMC13113930; doi:10.3390/biomimetics11040254)
Supplement: Supplementary file 1 [file biomimetics-11-00254-s001.zip › ablation-study/input_data17/M_12_D100.txt]

   2.7215182660384463e-01   0.0000000000000000e+00   0.0000000000000000e+00   4.9664836201248180e-01   0.0000000000000000e+00   0.0000000000000000e+00   0.0000000000000000e+00   0.0000000000000000e+00   0.0000000000000000e+00   0.0000000000000000e+00   0.0000000000000000e+00   4.0386190957285552e-02   0.0000000000000000e+00   0.0000000000000000e+00   0.0000000000000000e+00   1.9837215031396638e-01   0.0000000000000000e+00   0.0000000000000000e+00  -2.8590050346799661e-01   0.0000000000000000e+00   0.0000000000000000e+00   0.0000000000000000e+00  -2.6084358758197912e-01   0.0000000000000000e+00   0.0000000000000000e+00   0.0000000000000000e+00   0.0000000000000000e+00   0.0000000000000000e+00  -8.9802658119427642e-04   0.0000000000000000e+00   0.0000000000000000e+00   0.0000000000000000e+00   0.0000000000000000e+00   1.8871019417607243e-01   1.6207400989243761e-01   0.0000000000000000e+00  -3.2294420666513984e-01   0.0000000000000000e+00   0.0000000000000000e+00  -1.0461393147648892e-01   0.0000000000000000e+00   0.0000000000000000e+00   0.0000000000000000e+00   0.0000000000000000e+00   0.0000000000000000e+00   0.0000000000000000e+00   3.9763072327904138e-02   0.0000000000000000e+00   2.0052937897606424e-01   0.0000000000000000e+00   0.0000000000000000e+00   0.0000000000000000e+00  -3.7599535300067120e-02   2.5309587314422496e-02   7.4908432625184818e-02   0.0000000000000000e+00   3.1265728406744792e-01   1.2475996351282924e-01   2.8531398568166672e-01   2.9630976362222933e-01   1.2236763123707941e-02  -2.7134331605414930e-01   2.8837308941611600e-01   3.6681321381833781e-01   1.0770256998783800e-01  -2.5452699669815193e-01   0.0000000000000000e+00   0.0000000000000000e+00   0.0000000000000000e+00   3.7850187202823710e-01   2.5431117961727971e-02   0.0000000000000000e+00  -3.8542305933396553e-02   0.0000000000000000e+00   0.0000000000000000e+00  -6.6879025730831487e-02   4.0450018782057236e-02   0.0000000000000000e+00   1.2615428775332338e-01   0.0000000000000000e+00   0.0000000000000000e+00  -1.9619661126871552e-01   0.0000000000000000e+00  -6.4336641806318240e-01   3.6941535570142636e-01   0.0000000000000000e+00   0.0000000000000000e+00   0.0000000000000000e+00   0.0000000000000000e+00   0.0000000000000000e+00   0.0000000000000000e+00  -3.2437634805648002e-01   0.0000000000000000e+00   2.5331918361340877e-01  -2.4127595267711530e-01   1.1801745861418084e-01   0.0000000000000000e+00  -4.2304246330538575e-01   0.0000000000000000e+00   0.0000000000000000e+00
   0.0000000000000000e+00  -1.9282259260549463e-02   0.0000000000000000e+00   0.0000000000000000e+00   1.8993059948573351e-01   0.0000000000000000e+00   0.0000000000000000e+00  -6.7595842612076060e-02   0.0000000000000000e+00  -4.1643822517038159e-01  -1.4580939506145746e-01   0.0000000000000000e+00   0.0000000000000000e+00  -2.2715217013727043e-01  -2.0059083896708077e-01   0.0000000000000000e+00  -3.2437866057476256e-02   6.8415729879750919e-02   0.0000000000000000e+00   0.0000000000000000e+00   4.2830195777140989e-01   1.8129297195713226e-01   0.0000000000000000e+00   0.0000000000000000e+00   0.0000000000000000e+00   3.1663640693485880e-02   0.0000000000000000e+00  -1.1946628985518068e-01   0.0000000000000000e+00  -3.5469308993710702e-01   0.0000000000000000e+00   0.0000000000000000e+00   2.9248389776869957e-02   0.0000000000000000e+00   0.0000000000000000e+00  -4.8272745331865341e-01   0.0000000000000000e+00  -8.0516769123929938e-02   1.5385949367740767e-01   0.0000000000000000e+00   0.0000000000000000e+00   1.0436594462169872e-01   0.0000000000000000e+00  -3.8920809674919649e-01   0.0000000000000000e+00  -1.5795276675142922e-01   0.0000000000000000e+00   0.0000000000000000e+00   0.0000000000000000e+00   0.0000000000000000e+00  -1.0974756357127893e-01   8.6382853279311528e-02   0.0000000000000000e+00   0.0000000000000000e+00   0.0000000000000000e+00   0.0000000000000000e+00   0.0000000000000000e+00   0.0000000000000000e+00   0.0000000000000000e+00   0.0000000000000000e+00   0.0000000000000000e+00   0.0000000000000000e+00   0.0000000000000000e+00   0.0000000000000000e+00   0.0000000000000000e+00   0.0000000000000000e+00   0.0000000000000000e+00   0.0000000000000000e+00   0.0000000000000000e+00   0.0000000000000000e+00   0.0000000000000000e+00   0.0000000000000000e+00   0.0000000000000000e+00   0.0000000000000000e+00   1.1730198742238440e-01   0.0000000000000000e+00   0.0000000000000000e+00   8.3027684330086626e-01   0.0000000000000000e+00  -4.3700068401616471e-01   0.0000000000000000e+00   0.0000000000000000e+00   0.0000000000000000e+00   0.0000000000000000e+00   0.0000000000000000e+00  -1.4360343667780315e-01   0.0000000000000000e+00   0.0000000000000000e+00  -2.4129239760236601e-01  -2.3314424679263618e-01   0.0000000000000000e+00   0.0000000000000000e+00  -1.2408410419614911e-01   0.0000000000000000e+00   0.0000000000000000e+00   0.0000000000000000e+00   0.0000000000000000e+00   0.0000000000000000e+00   0.0000000000000000e+00   0.0000000000000000e+00
   0.0000000000000000e+00   0.0000000000000000e+00  -1.1470353760950601e-01   0.0000000000000000e+00   0.0000000000000000e+00  -2.9474611004271883e-01   4.5283813267380651e-04   0.0000000000000000e+00   3.1330746461663539e-01   0.0000000000000000e+00   0.0000000000000000e+00   0.0000000000000000e+00   6.5569591627904145e-01   0.0000000000000000e+00   0.0000000000000000e+00   0.0000000000000000e+00   0.0000000000000000e+00   0.0000000000000000e+00   0.0000000000000000e+00   1.2970300830295589e-01   0.0000000000000000e+00   0.0000000000000000e+00   0.0000000000000000e+00  -2.0765448184111107e-02  -1.9068295932670160e-01   0.0000000000000000e+00   1.2086977354197587e-01   0.0000000000000000e+00   0.0000000000000000e+00   0.0000000000000000e+00   7.6925920271160020e-02  -4.9600917990114696e-01   0.0000000000000000e+00   0.0000000000000000e+00   0.0000000000000000e+00   0.0000000000000000e+00   0.0000000000000000e+00   0.0000000000000000e+00   0.0000000000000000e+00   0.0000000000000000e+00  -8.7049119373767136e-02   0.0000000000000000e+00  -3.8096537019900556e-01   0.0000000000000000e+00   5.0473676227481418e-02   0.0000000000000000e+00   0.0000000000000000e+00  -2.4402625041282766e-01   0.0000000000000000e+00   7.8221900835900374e-02   0.0000000000000000e+00   0.0000000000000000e+00   0.0000000000000000e+00   0.0000000000000000e+00   0.0000000000000000e+00  -2.9673729020805961e-01   0.0000000000000000e+00   0.0000000000000000e+00   0.0000000000000000e+00   0.0000000000000000e+00   0.0000000000000000e+00   0.0000000000000000e+00   0.0000000000000000e+00   0.0000000000000000e+00   0.0000000000000000e+00   0.0000000000000000e+00  -4.1197615573291255e-02  -1.6557905795409472e-01  -6.1259804453438782e-01   0.0000000000000000e+00   0.0000000000000000e+00   5.9327702928535953e-01   0.0000000000000000e+00   5.1201057815606432e-01   0.0000000000000000e+00   0.0000000000000000e+00   0.0000000000000000e+00   0.0000000000000000e+00   0.0000000000000000e+00   0.0000000000000000e+00  -4.7759880048462565e-02   0.0000000000000000e+00  -1.7845805667843756e-01   0.0000000000000000e+00   0.0000000000000000e+00   0.0000000000000000e+00  -4.1479716064242783e-01  -2.0047731574451708e-01   0.0000000000000000e+00   0.0000000000000000e+00   9.0326493822244336e-02   0.0000000000000000e+00   0.0000000000000000e+00   0.0000000000000000e+00   0.0000000000000000e+00   0.0000000000000000e+00   4.0728210932812836e-01   0.0000000000000000e+00  -3.5196369754448738e-02  -7.4766202016623526e-02
  -4.4424176407489441e-02   0.0000000000000000e+00   0.0000000000000000e+00   1.7956225549949575e-02   0.0000000000000000e+00   0.0000000000000000e+00   0.0000000000000000e+00   0.0000000000000000e+00   0.0000000000000000e+00   0.0000000000000000e+00   0.0000000000000000e+00  -8.4930414135248197e-02   0.0000000000000000e+00   0.0000000000000000e+00   0.0000000000000000e+00   2.6214443845364623e-03   0.0000000000000000e+00   0.0000000000000000e+00  -1.3117241739454558e-01   0.0000000000000000e+00   0.0000000000000000e+00   0.0000000000000000e+00   1.5050507926796647e-01   0.0000000000000000e+00   0.0000000000000000e+00   0.0000000000000000e+00   0.0000000000000000e+00   0.0000000000000000e+00   9.2866501768461937e-02   0.0000000000000000e+00   0.0000000000000000e+00   0.0000000000000000e+00   0.0000000000000000e+00  -3.5250109392365669e-02  -1.0085940435729995e-01   0.0000000000000000e+00  -3.9933650807248748e-02   0.0000000000000000e+00   0.0000000000000000e+00  -1.3903009144710526e-01   0.0000000000000000e+00   0.0000000000000000e+00   0.0000000000000000e+00   0.0000000000000000e+00   0.0000000000000000e+00   0.0000000000000000e+00   3.4761992738007846e-01   0.0000000000000000e+00   4.9933290457781380e-02   0.0000000000000000e+00   0.0000000000000000e+00   0.0000000000000000e+00   2.4401797823403362e-01   5.3793627394163990e-02   1.6076105496009088e-04   0.0000000000000000e+00   4.3336418074856220e-02  -3.6156087456725861e-01   3.6063102310020057e-01  -4.9703213553941673e-02  -3.9132081854604595e-01  -8.4779628051224257e-02  -1.5308020973918615e-01   2.9174495567459019e-01   4.0257674734625498e-01   5.3993547822947230e-01   0.0000000000000000e+00   0.0000000000000000e+00   0.0000000000000000e+00   2.9214653059995216e-01  -4.5402723652764215e-01   0.0000000000000000e+00  -3.7461132074423248e-01   0.0000000000000000e+00   0.0000000000000000e+00  -9.1426335566922937e-03  -1.4350656061910849e-01   0.0000000000000000e+00   3.7478572795599346e-01   0.0000000000000000e+00   0.0000000000000000e+00  -7.9098317480537778e-03   0.0000000000000000e+00   1.9767649179139940e-01  -2.7759198887580150e-01   0.0000000000000000e+00   0.0000000000000000e+00   0.0000000000000000e+00   0.0000000000000000e+00   0.0000000000000000e+00   0.0000000000000000e+00   3.0771062278041528e-01   0.0000000000000000e+00   1.8865302032400202e-01  -4.1018515813783463e-01  -4.2097617907064588e-01   0.0000000000000000e+00  -1.9119331786975405e-02   0.0000000000000000e+00   0.0000000000000000e+00
   0.0000000000000000e+00   4.1982044240295019e-01   0.0000000000000000e+00   0.0000000000000000e+00   3.5721195704885106e-01   0.0000000000000000e+00   0.0000000000000000e+00   3.7094056074265619e-01   0.0000000000000000e+00  -3.0131310773511966e-01   3.2614669943609131e-01   0.0000000000000000e+00   0.0000000000000000e+00   3.0520363383290361e-01   1.6543759727259516e-01   0.0000000000000000e+00   4.5534311344957096e-01  -3.7825638250921911e-01   0.0000000000000000e+00   0.0000000000000000e+00   1.5499881561213406e-02   1.6793595571031919e-01   0.0000000000000000e+00   0.0000000000000000e+00   0.0000000000000000e+00   3.8441592139586811e-02   0.0000000000000000e+00   1.0896880481395759e-02   0.0000000000000000e+00  -5.0007579826249127e-01   0.0000000000000000e+00   0.0000000000000000e+00   4.1802953347644967e-01   0.0000000000000000e+00   0.0000000000000000e+00   7.4758713799409987e-02   0.0000000000000000e+00  -5.4193716249372477e-02  -3.9208206816501501e-02   0.0000000000000000e+00   0.0000000000000000e+00  -6.0924556805891150e-02   0.0000000000000000e+00   2.0936211947646336e-02   0.0000000000000000e+00   2.9962405526392416e-01   0.0000000000000000e+00   0.0000000000000000e+00   0.0000000000000000e+00   0.0000000000000000e+00   2.4781764225797611e-02  -2.6293376720068329e-01   0.0000000000000000e+00   0.0000000000000000e+00   0.0000000000000000e+00   0.0000000000000000e+00   0.0000000000000000e+00   0.0000000000000000e+00   0.0000000000000000e+00   0.0000000000000000e+00   0.0000000000000000e+00   0.0000000000000000e+00   0.0000000000000000e+00   0.0000000000000000e+00   0.0000000000000000e+00   0.0000000000000000e+00   0.0000000000000000e+00   0.0000000000000000e+00   0.0000000000000000e+00   0.0000000000000000e+00   0.0000000000000000e+00   0.0000000000000000e+00   0.0000000000000000e+00   0.0000000000000000e+00  -1.6716760728700988e-01   0.0000000000000000e+00   0.0000000000000000e+00  -2.2086823748606948e-04   0.0000000000000000e+00  -3.1468543536916477e-01   0.0000000000000000e+00   0.0000000000000000e+00   0.0000000000000000e+00   0.0000000000000000e+00   0.0000000000000000e+00   3.5197800935587314e-01   0.0000000000000000e+00   0.0000000000000000e+00   5.4967522708620681e-02   3.0912110195429077e-01   0.0000000000000000e+00   0.0000000000000000e+00  -7.6331731083344151e-02   0.0000000000000000e+00   0.0000000000000000e+00   0.0000000000000000e+00   0.0000000000000000e+00   0.0000000000000000e+00   0.0000000000000000e+00   0.0000000000000000e+00
   0.0000000000000000e+00   0.0000000000000000e+00  -4.1954135670827269e-01   0.0000000000000000e+00   0.0000000000000000e+00   2.3511648094637030e-02   2.2391182350452771e-01   0.0000000000000000e+00   2.3060836447000288e-01   0.0000000000000000e+00   0.0000000000000000e+00   0.0000000000000000e+00  -9.9790421287600295e-02   0.0000000000000000e+00   0.0000000000000000e+00   0.0000000000000000e+00   0.0000000000000000e+00   0.0000000000000000e+00   0.0000000000000000e+00   5.6770217557362812e-01   0.0000000000000000e+00   0.0000000000000000e+00   0.0000000000000000e+00  -3.7635697996401041e-01   1.6096747873970321e-02   0.0000000000000000e+00  -4.4093632870543231e-01   0.0000000000000000e+00   0.0000000000000000e+00   0.0000000000000000e+00  -1.6429953545367088e-01  -1.0036412902320699e-02   0.0000000000000000e+00   0.0000000000000000e+00   0.0000000000000000e+00   0.0000000000000000e+00   0.0000000000000000e+00   0.0000000000000000e+00   0.0000000000000000e+00   0.0000000000000000e+00   2.9901894373202537e-01   0.0000000000000000e+00   4.5656075052475997e-01   0.0000000000000000e+00  -6.0740753969270511e-01   0.0000000000000000e+00   0.0000000000000000e+00   2.2644986001469608e-01   0.0000000000000000e+00   5.3815262254189103e-02   0.0000000000000000e+00   0.0000000000000000e+00   0.0000000000000000e+00   0.0000000000000000e+00   0.0000000000000000e+00   2.4587338951781590e-01   0.0000000000000000e+00   0.0000000000000000e+00   0.0000000000000000e+00   0.0000000000000000e+00   0.0000000000000000e+00   0.0000000000000000e+00   0.0000000000000000e+00   0.0000000000000000e+00   0.0000000000000000e+00   0.0000000000000000e+00   6.6428390736280707e-02  -4.4078648016201469e-02  -4.5863589415915207e-01   0.0000000000000000e+00   0.0000000000000000e+00  -4.2287344642391650e-01   0.0000000000000000e+00  -3.0220558361898076e-03   0.0000000000000000e+00   0.0000000000000000e+00   0.0000000000000000e+00   0.0000000000000000e+00   0.0000000000000000e+00   0.0000000000000000e+00  -2.4066402072925201e-02   0.0000000000000000e+00   1.9076856747399129e-01   0.0000000000000000e+00   0.0000000000000000e+00   0.0000000000000000e+00  -5.1521745844005273e-01  -1.7062728109463993e-01   0.0000000000000000e+00   0.0000000000000000e+00   2.1642090482713255e-01   0.0000000000000000e+00   0.0000000000000000e+00   0.0000000000000000e+00   0.0000000000000000e+00   0.0000000000000000e+00  -1.0538545130832683e-01   0.0000000000000000e+00   5.7963574500103754e-02   2.9213135742253504e-01
   0.0000000000000000e+00   0.0000000000000000e+00   2.3848063940357539e-01   0.0000000000000000e+00   0.0000000000000000e+00  -5.2992081148135839e-01  -1.7314605840190661e-01   0.0000000000000000e+00  -1.9197140789454406e-01   0.0000000000000000e+00   0.0000000000000000e+00   0.0000000000000000e+00  -1.8724514689704308e-01   0.0000000000000000e+00   0.0000000000000000e+00   0.0000000000000000e+00   0.0000000000000000e+00   0.0000000000000000e+00   0.0000000000000000e+00   1.9485472571244933e-01   0.0000000000000000e+00   0.0000000000000000e+00   0.0000000000000000e+00  -4.2910700619435038e-01  -2.6487980394031102e-01   0.0000000000000000e+00  -4.1467677819088622e-01   0.0000000000000000e+00   0.0000000000000000e+00   0.0000000000000000e+00   3.4144584188920668e-01   1.3072494216523059e-01   0.0000000000000000e+00   0.0000000000000000e+00   0.0000000000000000e+00   0.0000000000000000e+00   0.0000000000000000e+00   0.0000000000000000e+00   0.0000000000000000e+00   0.0000000000000000e+00  -5.2913661793649536e-01   0.0000000000000000e+00  -1.6082211092390011e-01   0.0000000000000000e+00  -2.2793513742501276e-01   0.0000000000000000e+00   0.0000000000000000e+00   5.3676944461972242e-01   0.0000000000000000e+00   1.1839753851718152e-01   0.0000000000000000e+00   0.0000000000000000e+00   0.0000000000000000e+00   0.0000000000000000e+00   0.0000000000000000e+00   1.5053711191205371e-01   0.0000000000000000e+00   0.0000000000000000e+00   0.0000000000000000e+00   0.0000000000000000e+00   0.0000000000000000e+00   0.0000000000000000e+00   0.0000000000000000e+00   0.0000000000000000e+00   0.0000000000000000e+00   0.0000000000000000e+00  -4.3712703486005611e-01   2.3719587783555929e-01   1.3485916723528263e-01   0.0000000000000000e+00   0.0000000000000000e+00   3.1031707473767117e-01   0.0000000000000000e+00   1.9255084173935666e-01   0.0000000000000000e+00   0.0000000000000000e+00   0.0000000000000000e+00   0.0000000000000000e+00   0.0000000000000000e+00   0.0000000000000000e+00   3.7891093807454485e-01   0.0000000000000000e+00   3.6989277505503217e-02   0.0000000000000000e+00   0.0000000000000000e+00   0.0000000000000000e+00  -2.5624555535290777e-01  -1.5498221702456688e-01   0.0000000000000000e+00   0.0000000000000000e+00   9.6843292089786703e-02   0.0000000000000000e+00   0.0000000000000000e+00   0.0000000000000000e+00   0.0000000000000000e+00   0.0000000000000000e+00  -9.0624659113046277e-02   0.0000000000000000e+00   2.0062889369491113e-01   1.4018425581871416e-01
   0.0000000000000000e+00   9.6938555429917611e-02   0.0000000000000000e+00   0.0000000000000000e+00   5.2120573403467818e-02   0.0000000000000000e+00   0.0000000000000000e+00  -3.3264044955115984e-01   0.0000000000000000e+00  -2.6501702799220761e-01   7.1940465910005746e-02   0.0000000000000000e+00   0.0000000000000000e+00  -6.4755973072339421e-02  -1.2915347098919387e-02   0.0000000000000000e+00  -1.5870487256320065e-01  -6.6975150821096296e-01   0.0000000000000000e+00   0.0000000000000000e+00  -6.5816882090238629e-02  -3.1190943497484902e-01   0.0000000000000000e+00   0.0000000000000000e+00   0.0000000000000000e+00  -4.0805403351066355e-01   0.0000000000000000e+00  -2.1768292254734481e-01   0.0000000000000000e+00   2.4533361694907008e-01   0.0000000000000000e+00   0.0000000000000000e+00   1.1576731122837286e-01   0.0000000000000000e+00   0.0000000000000000e+00   1.8058688761650757e-01   0.0000000000000000e+00  -2.4934222335143441e-01  -2.8344537443867479e-01   0.0000000000000000e+00   0.0000000000000000e+00  -3.6287339212875175e-01   0.0000000000000000e+00   2.2060578870325333e-02   0.0000000000000000e+00  -5.1006337102972554e-01   0.0000000000000000e+00   0.0000000000000000e+00   0.0000000000000000e+00   0.0000000000000000e+00  -4.5896830937048799e-01  -5.4936899353983194e-02   0.0000000000000000e+00   0.0000000000000000e+00   0.0000000000000000e+00   0.0000000000000000e+00   0.0000000000000000e+00   0.0000000000000000e+00   0.0000000000000000e+00   0.0000000000000000e+00   0.0000000000000000e+00   0.0000000000000000e+00   0.0000000000000000e+00   0.0000000000000000e+00   0.0000000000000000e+00   0.0000000000000000e+00   0.0000000000000000e+00   0.0000000000000000e+00   0.0000000000000000e+00   0.0000000000000000e+00   0.0000000000000000e+00   0.0000000000000000e+00   0.0000000000000000e+00   0.0000000000000000e+00  -6.6394867279811379e-02   0.0000000000000000e+00   0.0000000000000000e+00   3.4146677563115685e-01   0.0000000000000000e+00   8.0863219745156700e-02   0.0000000000000000e+00   0.0000000000000000e+00   0.0000000000000000e+00   0.0000000000000000e+00   0.0000000000000000e+00  -1.1451379792124321e-01   0.0000000000000000e+00   0.0000000000000000e+00  -2.3511340912656586e-01  -1.6392461860508335e-02   0.0000000000000000e+00   0.0000000000000000e+00  -1.6612538351231648e-02   0.0000000000000000e+00   0.0000000000000000e+00   0.0000000000000000e+00   0.0000000000000000e+00   0.0000000000000000e+00   0.0000000000000000e+00   0.0000000000000000e+00
   0.0000000000000000e+00   0.0000000000000000e+00   1.5794106645392497e-01   0.0000000000000000e+00   0.0000000000000000e+00   1.4684606409858847e-01   3.2255247461556757e-01   0.0000000000000000e+00  -4.3685644927121148e-01   0.0000000000000000e+00   0.0000000000000000e+00   0.0000000000000000e+00   2.2103468177483221e-01   0.0000000000000000e+00   0.0000000000000000e+00   0.0000000000000000e+00   0.0000000000000000e+00   0.0000000000000000e+00   0.0000000000000000e+00  -1.2540507552895949e-01   0.0000000000000000e+00   0.0000000000000000e+00   0.0000000000000000e+00   6.0833384809972513e-01   2.1531092221267822e-01   0.0000000000000000e+00  -3.0271566112759651e-01   0.0000000000000000e+00   0.0000000000000000e+00   0.0000000000000000e+00   8.5634689452823071e-02  -5.2030817624434555e-01   0.0000000000000000e+00   0.0000000000000000e+00   0.0000000000000000e+00   0.0000000000000000e+00   0.0000000000000000e+00   0.0000000000000000e+00   0.0000000000000000e+00   0.0000000000000000e+00  -3.2897649081913938e-01   0.0000000000000000e+00   3.3727466462147049e-01   0.0000000000000000e+00   2.6472620868107449e-01   0.0000000000000000e+00   0.0000000000000000e+00  -8.5698673568259554e-02   0.0000000000000000e+00   3.7024565750599076e-01   0.0000000000000000e+00   0.0000000000000000e+00   0.0000000000000000e+00   0.0000000000000000e+00   0.0000000000000000e+00   3.7379419638360950e-01   0.0000000000000000e+00   0.0000000000000000e+00   0.0000000000000000e+00   0.0000000000000000e+00   0.0000000000000000e+00   0.0000000000000000e+00   0.0000000000000000e+00   0.0000000000000000e+00   0.0000000000000000e+00   0.0000000000000000e+00  -2.2891096108540032e-01   1.8306493702997945e-01   1.6521465170471844e-01   0.0000000000000000e+00   0.0000000000000000e+00  -3.5093969366421707e-01   0.0000000000000000e+00   3.3399456058383376e-02   0.0000000000000000e+00   0.0000000000000000e+00   0.0000000000000000e+00   0.0000000000000000e+00   0.0000000000000000e+00   0.0000000000000000e+00  -1.4043273431808423e-01   0.0000000000000000e+00  -6.5089671265505655e-01   0.0000000000000000e+00   0.0000000000000000e+00   0.0000000000000000e+00  -2.7811291587466425e-01  -9.0273173947018587e-02   0.0000000000000000e+00   0.0000000000000000e+00   5.6401674798360613e-03   0.0000000000000000e+00   0.0000000000000000e+00   0.0000000000000000e+00   0.0000000000000000e+00   0.0000000000000000e+00   1.2685616353125520e-01   0.0000000000000000e+00  -1.9581612711660437e-01   2.8215165751366017e-01
   0.0000000000000000e+00  -4.8821816645274663e-01   0.0000000000000000e+00   0.0000000000000000e+00   1.6372272904550189e-01   0.0000000000000000e+00   0.0000000000000000e+00   3.0785405018432660e-01   0.0000000000000000e+00  -2.4132941944977265e-01  -3.3937933444945795e-01   0.0000000000000000e+00   0.0000000000000000e+00   1.0933433406952342e-01  -1.1122651343744110e-01   0.0000000000000000e+00  -3.7801704608614645e-01  -3.5776163960255303e-01   0.0000000000000000e+00   0.0000000000000000e+00   9.4532598947488153e-02  -5.6636599642699070e-02   0.0000000000000000e+00   0.0000000000000000e+00   0.0000000000000000e+00  -1.5047874939846528e-01   0.0000000000000000e+00   5.2106944203879035e-01   0.0000000000000000e+00  -2.3607271333626198e-01   0.0000000000000000e+00   0.0000000000000000e+00  -6.8318841794150098e-02   0.0000000000000000e+00   0.0000000000000000e+00  -4.2087938333133124e-02   0.0000000000000000e+00  -9.1501071625503839e-03  -3.8016481503663735e-01   0.0000000000000000e+00   0.0000000000000000e+00  -2.2433091147146145e-01   0.0000000000000000e+00  -2.4294768930467137e-01   0.0000000000000000e+00   2.9776512581353659e-01   0.0000000000000000e+00   0.0000000000000000e+00   0.0000000000000000e+00   0.0000000000000000e+00  -1.8093725010235893e-02   1.2768416759552981e-01   0.0000000000000000e+00   0.0000000000000000e+00   0.0000000000000000e+00   0.0000000000000000e+00   0.0000000000000000e+00   0.0000000000000000e+00   0.0000000000000000e+00   0.0000000000000000e+00   0.0000000000000000e+00   0.0000000000000000e+00   0.0000000000000000e+00   0.0000000000000000e+00   0.0000000000000000e+00   0.0000000000000000e+00   0.0000000000000000e+00   0.0000000000000000e+00   0.0000000000000000e+00   0.0000000000000000e+00   0.0000000000000000e+00   0.0000000000000000e+00   0.0000000000000000e+00   0.0000000000000000e+00   4.0300612705245681e-01   0.0000000000000000e+00   0.0000000000000000e+00  -9.2982119615480016e-02   0.0000000000000000e+00   4.9677187898759761e-01   0.0000000000000000e+00   0.0000000000000000e+00   0.0000000000000000e+00   0.0000000000000000e+00   0.0000000000000000e+00   2.1031038418123618e-01   0.0000000000000000e+00   0.0000000000000000e+00  -2.6062089762298825e-02   3.3495154391196591e-01   0.0000000000000000e+00   0.0000000000000000e+00   1.5143843006024282e-01   0.0000000000000000e+00   0.0000000000000000e+00   0.0000000000000000e+00   0.0000000000000000e+00   0.0000000000000000e+00   0.0000000000000000e+00   0.0000000000000000e+00
   0.0000000000000000e+00  -1.5981305179863523e-01   0.0000000000000000e+00   0.0000000000000000e+00  -1.8818821961218929e-01   0.0000000000000000e+00   0.0000000000000000e+00   3.4427417564635904e-01   0.0000000000000000e+00  -1.6994746086919127e-01   3.7642780084507244e-01   0.0000000000000000e+00   0.0000000000000000e+00  -1.4795181509648991e-01   1.1588423366496384e-01   0.0000000000000000e+00   2.2221609945873994e-01  -3.4976918856350553e-01   0.0000000000000000e+00   0.0000000000000000e+00   1.0888840569752556e-01  -4.0696155030707659e-01   0.0000000000000000e+00   0.0000000000000000e+00   0.0000000000000000e+00   5.4024646006193733e-01   0.0000000000000000e+00  -1.1272472026692187e-01   0.0000000000000000e+00  -2.4189842166075927e-02   0.0000000000000000e+00   0.0000000000000000e+00  -2.2848352308275027e-01   0.0000000000000000e+00   0.0000000000000000e+00   5.0843548826335405e-01   0.0000000000000000e+00  -8.5698027842600055e-03   3.8195687549666435e-01   0.0000000000000000e+00   0.0000000000000000e+00  -5.5543623098061445e-01   0.0000000000000000e+00  -5.0306276333754463e-01   0.0000000000000000e+00  -1.3067332175459445e-01   0.0000000000000000e+00   0.0000000000000000e+00   0.0000000000000000e+00   0.0000000000000000e+00   6.2921813247883276e-02   1.9269317257783240e-02   0.0000000000000000e+00   0.0000000000000000e+00   0.0000000000000000e+00   0.0000000000000000e+00   0.0000000000000000e+00   0.0000000000000000e+00   0.0000000000000000e+00   0.0000000000000000e+00   0.0000000000000000e+00   0.0000000000000000e+00   0.0000000000000000e+00   0.0000000000000000e+00   0.0000000000000000e+00   0.0000000000000000e+00   0.0000000000000000e+00   0.0000000000000000e+00   0.0000000000000000e+00   0.0000000000000000e+00   0.0000000000000000e+00   0.0000000000000000e+00   0.0000000000000000e+00   0.0000000000000000e+00   1.5710240216470159e-01   0.0000000000000000e+00   0.0000000000000000e+00  -1.7363569104571888e-01   0.0000000000000000e+00   2.3523718306628402e-01   0.0000000000000000e+00   0.0000000000000000e+00   0.0000000000000000e+00   0.0000000000000000e+00   0.0000000000000000e+00   5.7716146996284808e-02   0.0000000000000000e+00   0.0000000000000000e+00  -2.6528427565297552e-02   2.4853704892962358e-01   0.0000000000000000e+00   0.0000000000000000e+00   5.4040574778996908e-01   0.0000000000000000e+00   0.0000000000000000e+00   0.0000000000000000e+00   0.0000000000000000e+00   0.0000000000000000e+00   0.0000000000000000e+00   0.0000000000000000e+00
  -6.5609389856452288e-02   0.0000000000000000e+00   0.0000000000000000e+00   2.7274484165010882e-01   0.0000000000000000e+00   0.0000000000000000e+00   0.0000000000000000e+00   0.0000000000000000e+00   0.0000000000000000e+00   0.0000000000000000e+00   0.0000000000000000e+00   1.1726594674162338e-01   0.0000000000000000e+00   0.0000000000000000e+00   0.0000000000000000e+00   3.2161801134663792e-01   0.0000000000000000e+00   0.0000000000000000e+00   3.4927828943798415e-02   0.0000000000000000e+00   0.0000000000000000e+00   0.0000000000000000e+00  -7.5377013933420212e-01   0.0000000000000000e+00   0.0000000000000000e+00   0.0000000000000000e+00   0.0000000000000000e+00   0.0000000000000000e+00   1.6466376753962078e-01   0.0000000000000000e+00   0.0000000000000000e+00   0.0000000000000000e+00   0.0000000000000000e+00  -4.6399509359687763e-01   1.9169448894793417e-01   0.0000000000000000e+00   3.7933782146757233e-01   0.0000000000000000e+00   0.0000000000000000e+00   1.7198007744140698e-01   0.0000000000000000e+00   0.0000000000000000e+00   0.0000000000000000e+00   0.0000000000000000e+00   0.0000000000000000e+00   0.0000000000000000e+00  -2.8994758603809082e-02   0.0000000000000000e+00  -2.8861009887880384e-01   0.0000000000000000e+00   0.0000000000000000e+00   0.0000000000000000e+00   1.4909473513319932e-01   4.3674677119966809e-01  -4.2492884489633626e-01   0.0000000000000000e+00   3.6982869231902044e-01   6.7728755313817446e-02  -4.9204355124034857e-02   7.2035043422459519e-02   2.0202208905385716e-01  -7.8338887344371777e-02  -6.0500171291661062e-02   1.5928300024252451e-01  -1.4147212878729712e-01   6.8386998273967381e-03   0.0000000000000000e+00   0.0000000000000000e+00   0.0000000000000000e+00   2.6378046574029407e-01  -2.5795503898367000e-01   0.0000000000000000e+00   2.1207649678116772e-01   0.0000000000000000e+00   0.0000000000000000e+00  -3.6822817106136385e-01  -2.0172919156076255e-01   0.0000000000000000e+00  -4.1187833851045172e-02   0.0000000000000000e+00   0.0000000000000000e+00  -5.4910521928568670e-02   0.0000000000000000e+00   1.3745106440544344e-02   8.6897502472170624e-03   0.0000000000000000e+00   0.0000000000000000e+00   0.0000000000000000e+00   0.0000000000000000e+00   0.0000000000000000e+00   0.0000000000000000e+00   2.5198315986869002e-01   0.0000000000000000e+00  -4.6233805927814764e-01   5.7700416340386973e-02  -4.2704643751894988e-01   0.0000000000000000e+00   3.1792340609197722e-04   0.0000000000000000e+00   0.0000000000000000e+00
   0.0000000000000000e+00   0.0000000000000000e+00   1.1549957349561621e-01   0.0000000000000000e+00   0.0000000000000000e+00  -2.3819275919498464e-01  -3.6292575484197614e-01   0.0000000000000000e+00   2.8751817431357796e-04   0.0000000000000000e+00   0.0000000000000000e+00   0.0000000000000000e+00  -1.2755409976204060e-01   0.0000000000000000e+00   0.0000000000000000e+00   0.0000000000000000e+00   0.0000000000000000e+00   0.0000000000000000e+00   0.0000000000000000e+00  -1.7656831313676866e-01   0.0000000000000000e+00   0.0000000000000000e+00   0.0000000000000000e+00  -2.0226570957220436e-01   2.3564170472493026e-01   0.0000000000000000e+00  -7.7634663338680243e-02   0.0000000000000000e+00   0.0000000000000000e+00   0.0000000000000000e+00   6.7870317838961480e-01  -3.5553980396816082e-01   0.0000000000000000e+00   0.0000000000000000e+00   0.0000000000000000e+00   0.0000000000000000e+00   0.0000000000000000e+00   0.0000000000000000e+00   0.0000000000000000e+00   0.0000000000000000e+00   3.1610257012517473e-01   0.0000000000000000e+00   1.0611391085880018e-01   0.0000000000000000e+00  -1.7148346491981242e-02   0.0000000000000000e+00   0.0000000000000000e+00  -9.5076376969397067e-03   0.0000000000000000e+00   8.3588211352033648e-02   0.0000000000000000e+00   0.0000000000000000e+00   0.0000000000000000e+00   0.0000000000000000e+00   0.0000000000000000e+00  -1.0779282704714489e-01   0.0000000000000000e+00   0.0000000000000000e+00   0.0000000000000000e+00   0.0000000000000000e+00   0.0000000000000000e+00   0.0000000000000000e+00   0.0000000000000000e+00   0.0000000000000000e+00   0.0000000000000000e+00   0.0000000000000000e+00   5.9241416028215943e-01   2.8776844414508002e-01   2.4218691072134443e-01   0.0000000000000000e+00   0.0000000000000000e+00  -1.7206958131047068e-01   0.0000000000000000e+00   4.0031653224616404e-01   0.0000000000000000e+00   0.0000000000000000e+00   0.0000000000000000e+00   0.0000000000000000e+00   0.0000000000000000e+00   0.0000000000000000e+00  -2.8912666972932638e-01   0.0000000000000000e+00  -7.1148084542438622e-02   0.0000000000000000e+00   0.0000000000000000e+00   0.0000000000000000e+00  -3.8042242822910627e-01   4.6311828389343945e-01   0.0000000000000000e+00   0.0000000000000000e+00  -1.2099487821443636e-01   0.0000000000000000e+00   0.0000000000000000e+00   0.0000000000000000e+00   0.0000000000000000e+00   0.0000000000000000e+00  -4.4007644562092718e-01   0.0000000000000000e+00   1.6510378794800468e-01   1.3254556964498607e-02
   0.0000000000000000e+00   3.1855840134214880e-01   0.0000000000000000e+00   0.0000000000000000e+00   4.3685065667689404e-01   0.0000000000000000e+00   0.0000000000000000e+00   1.0066600029399331e-01   0.0000000000000000e+00   2.4035765270482568e-01  -1.9094759547098444e-01   0.0000000000000000e+00   0.0000000000000000e+00  -4.8103880198226545e-01   1.8741414656560720e-01   0.0000000000000000e+00   1.0745218327137726e-01  -5.0950232042730859e-01   0.0000000000000000e+00   0.0000000000000000e+00  -2.5051796217719813e-01   2.1112898439555022e-01   0.0000000000000000e+00   0.0000000000000000e+00   0.0000000000000000e+00   5.4898514547951782e-01   0.0000000000000000e+00   3.2015353235799254e-01   0.0000000000000000e+00   2.8319629695954179e-01   0.0000000000000000e+00   0.0000000000000000e+00  -2.5040464221053516e-01   0.0000000000000000e+00   0.0000000000000000e+00  -1.2970526266460689e-01   0.0000000000000000e+00  -9.7630255433961657e-02   3.8784099537217581e-01   0.0000000000000000e+00   0.0000000000000000e+00   1.1428258045723792e-01   0.0000000000000000e+00   2.5634067306876014e-02   0.0000000000000000e+00   3.4706633730021202e-01   0.0000000000000000e+00   0.0000000000000000e+00   0.0000000000000000e+00   0.0000000000000000e+00  -2.8725354111522433e-01   1.0011072643489942e-01   0.0000000000000000e+00   0.0000000000000000e+00   0.0000000000000000e+00   0.0000000000000000e+00   0.0000000000000000e+00   0.0000000000000000e+00   0.0000000000000000e+00   0.0000000000000000e+00   0.0000000000000000e+00   0.0000000000000000e+00   0.0000000000000000e+00   0.0000000000000000e+00   0.0000000000000000e+00   0.0000000000000000e+00   0.0000000000000000e+00   0.0000000000000000e+00   0.0000000000000000e+00   0.0000000000000000e+00   0.0000000000000000e+00   0.0000000000000000e+00   0.0000000000000000e+00   0.0000000000000000e+00   1.5558897629870278e-02   0.0000000000000000e+00   0.0000000000000000e+00  -9.0637192005197542e-02   0.0000000000000000e+00  -2.2441773188656644e-01   0.0000000000000000e+00   0.0000000000000000e+00   0.0000000000000000e+00   0.0000000000000000e+00   0.0000000000000000e+00   3.4217418751481980e-02   0.0000000000000000e+00   0.0000000000000000e+00   2.8331206914706825e-01  -2.6459266236163753e-01   0.0000000000000000e+00   0.0000000000000000e+00  -4.7553324894580207e-01   0.0000000000000000e+00   0.0000000000000000e+00   0.0000000000000000e+00   0.0000000000000000e+00   0.0000000000000000e+00   0.0000000000000000e+00   0.0000000000000000e+00
   0.0000000000000000e+00   2.5569378222507455e-01   0.0000000000000000e+00   0.0000000000000000e+00  -2.8525226064115039e-01   0.0000000000000000e+00   0.0000000000000000e+00   3.7314011051920537e-01   0.0000000000000000e+00  -2.4832094310078177e-02   1.5197586022631868e-02   0.0000000000000000e+00   0.0000000000000000e+00  -4.3480943625517193e-01   5.7388125133328846e-02   0.0000000000000000e+00  -3.2185560069860386e-01  -2.0536868749475062e-01   0.0000000000000000e+00   0.0000000000000000e+00   9.0710531808205902e-03  -3.7825714642222708e-01   0.0000000000000000e+00   0.0000000000000000e+00   0.0000000000000000e+00  -8.1397884866076051e-03   0.0000000000000000e+00  -4.0485972039891099e-01   0.0000000000000000e+00  -1.2619141948038842e-02   0.0000000000000000e+00   0.0000000000000000e+00  -1.4804345887499923e-01   0.0000000000000000e+00   0.0000000000000000e+00   1.4659286049130746e-01   0.0000000000000000e+00   2.5920900487066945e-01  -2.8444336208111393e-01   0.0000000000000000e+00   0.0000000000000000e+00   2.4624035391130106e-01   0.0000000000000000e+00   5.9335713393890166e-01   0.0000000000000000e+00   3.8848834363018292e-01   0.0000000000000000e+00   0.0000000000000000e+00   0.0000000000000000e+00   0.0000000000000000e+00  -9.4473068750482225e-02  -1.7495628580540429e-01   0.0000000000000000e+00   0.0000000000000000e+00   0.0000000000000000e+00   0.0000000000000000e+00   0.0000000000000000e+00   0.0000000000000000e+00   0.0000000000000000e+00   0.0000000000000000e+00   0.0000000000000000e+00   0.0000000000000000e+00   0.0000000000000000e+00   0.0000000000000000e+00   0.0000000000000000e+00   0.0000000000000000e+00   0.0000000000000000e+00   0.0000000000000000e+00   0.0000000000000000e+00   0.0000000000000000e+00   0.0000000000000000e+00   0.0000000000000000e+00   0.0000000000000000e+00   0.0000000000000000e+00  -1.2957491647312389e-01   0.0000000000000000e+00   0.0000000000000000e+00   9.4523239647715696e-02   0.0000000000000000e+00  -4.5941582643730175e-02   0.0000000000000000e+00   0.0000000000000000e+00   0.0000000000000000e+00   0.0000000000000000e+00   0.0000000000000000e+00  -5.5883974147709714e-01   0.0000000000000000e+00   0.0000000000000000e+00  -6.4259897206815214e-02   3.5290457732336700e-01   0.0000000000000000e+00   0.0000000000000000e+00  -1.0998447311857222e-01   0.0000000000000000e+00   0.0000000000000000e+00   0.0000000000000000e+00   0.0000000000000000e+00   0.0000000000000000e+00   0.0000000000000000e+00   0.0000000000000000e+00
   8.8596808689044432e-02   0.0000000000000000e+00   0.0000000000000000e+00  -1.5287548609182683e-01   0.0000000000000000e+00   0.0000000000000000e+00   0.0000000000000000e+00   0.0000000000000000e+00   0.0000000000000000e+00   0.0000000000000000e+00   0.0000000000000000e+00   1.4248358907313595e-02   0.0000000000000000e+00   0.0000000000000000e+00   0.0000000000000000e+00  -2.8787240218879136e-02   0.0000000000000000e+00   0.0000000000000000e+00  -1.4377429794097252e-01   0.0000000000000000e+00   0.0000000000000000e+00   0.0000000000000000e+00  -1.6711755370173004e-01   0.0000000000000000e+00   0.0000000000000000e+00   0.0000000000000000e+00   0.0000000000000000e+00   0.0000000000000000e+00  -6.4035654764549144e-02   0.0000000000000000e+00   0.0000000000000000e+00   0.0000000000000000e+00   0.0000000000000000e+00   1.5329037380504326e-01   1.2367331961878347e-01   0.0000000000000000e+00  -5.8972749173006690e-02   0.0000000000000000e+00   0.0000000000000000e+00  -1.8980258781493062e-01   0.0000000000000000e+00   0.0000000000000000e+00   0.0000000000000000e+00   0.0000000000000000e+00   0.0000000000000000e+00   0.0000000000000000e+00  -4.4144493990321620e-01   0.0000000000000000e+00   2.7526045533315557e-01   0.0000000000000000e+00   0.0000000000000000e+00   0.0000000000000000e+00   4.4838130924444292e-01  -3.0460150831016480e-01   6.1458344385264196e-01   0.0000000000000000e+00   1.0461923490489931e-01   1.0513366526587320e-01  -2.3305119816189263e-01  -2.0713832555559422e-01  -1.8520484834071765e-01  -2.8446065691982991e-01  -9.3920878066729510e-02  -3.3118154754684997e-01  -9.7562514391020344e-02   1.7370497417059427e-02   0.0000000000000000e+00   0.0000000000000000e+00   0.0000000000000000e+00   2.1733793048489913e-01  -6.8108858903998898e-02   0.0000000000000000e+00   1.9859028270363829e-01   0.0000000000000000e+00   0.0000000000000000e+00  -5.1626482278943522e-02  -2.7785576019623576e-01   0.0000000000000000e+00   4.4566493203969920e-01   0.0000000000000000e+00   0.0000000000000000e+00  -4.3973992374726822e-01   0.0000000000000000e+00  -2.9931891094339258e-01  -2.4381862467247745e-01   0.0000000000000000e+00   0.0000000000000000e+00   0.0000000000000000e+00   0.0000000000000000e+00   0.0000000000000000e+00   0.0000000000000000e+00   2.4585647816115977e-01   0.0000000000000000e+00  -4.0789081776906833e-01   1.9780957662959248e-01  -1.9765502666731408e-01   0.0000000000000000e+00   2.0287103948258994e-01   0.0000000000000000e+00   0.0000000000000000e+00
   0.0000000000000000e+00   4.5856814118827655e-01   0.0000000000000000e+00   0.0000000000000000e+00  -4.7803575978221546e-01   0.0000000000000000e+00   0.0000000000000000e+00  -7.5203645658542512e-02   0.0000000000000000e+00   2.2527807635168293e-01   1.6033719624255330e-02   0.0000000000000000e+00   0.0000000000000000e+00  -2.2100442612752241e-01  -2.2277729915585323e-01   0.0000000000000000e+00  -3.5837032188508194e-01   2.2196843640486721e-01   0.0000000000000000e+00   0.0000000000000000e+00  -6.8189812966894983e-02   1.3808342767123044e-01   0.0000000000000000e+00   0.0000000000000000e+00   0.0000000000000000e+00   2.0012744759771317e-01   0.0000000000000000e+00   1.6854968668424802e-01   0.0000000000000000e+00  -2.6626925245024557e-01   0.0000000000000000e+00   0.0000000000000000e+00   4.1529534738616924e-01   0.0000000000000000e+00   0.0000000000000000e+00   3.3225490180618439e-01   0.0000000000000000e+00  -5.4313281844091355e-01  -1.0960982495140700e-01   0.0000000000000000e+00   0.0000000000000000e+00  -1.2105015917127235e-01   0.0000000000000000e+00  -5.5067710879909276e-02   0.0000000000000000e+00   1.2851804546752688e-01   0.0000000000000000e+00   0.0000000000000000e+00   0.0000000000000000e+00   0.0000000000000000e+00   1.6896272765996245e-01   2.2212599511852660e-01   0.0000000000000000e+00   0.0000000000000000e+00   0.0000000000000000e+00   0.0000000000000000e+00   0.0000000000000000e+00   0.0000000000000000e+00   0.0000000000000000e+00   0.0000000000000000e+00   0.0000000000000000e+00   0.0000000000000000e+00   0.0000000000000000e+00   0.0000000000000000e+00   0.0000000000000000e+00   0.0000000000000000e+00   0.0000000000000000e+00   0.0000000000000000e+00   0.0000000000000000e+00   0.0000000000000000e+00   0.0000000000000000e+00   0.0000000000000000e+00   0.0000000000000000e+00   0.0000000000000000e+00  -3.6199856892318488e-01   0.0000000000000000e+00   0.0000000000000000e+00  -2.1712523992259181e-01   0.0000000000000000e+00  -3.8811960913224391e-04   0.0000000000000000e+00   0.0000000000000000e+00   0.0000000000000000e+00   0.0000000000000000e+00   0.0000000000000000e+00  -6.4961301529800758e-03   0.0000000000000000e+00   0.0000000000000000e+00  -5.4872281329375283e-01  -1.3735084142736814e-01   0.0000000000000000e+00   0.0000000000000000e+00  -4.3285458137635879e-01   0.0000000000000000e+00   0.0000000000000000e+00   0.0000000000000000e+00   0.0000000000000000e+00   0.0000000000000000e+00   0.0000000000000000e+00   0.0000000000000000e+00
   0.0000000000000000e+00  -5.6940931879174192e-02   0.0000000000000000e+00   0.0000000000000000e+00  -2.0446790558459271e-02   0.0000000000000000e+00   0.0000000000000000e+00  -3.4767119915878203e-01   0.0000000000000000e+00  -1.1297642356940599e-03   2.2531223331357547e-01   0.0000000000000000e+00   0.0000000000000000e+00   2.2603608078787288e-01  -3.7425403727048306e-01   0.0000000000000000e+00  -3.6023305025937946e-01  -3.8541057522711342e-01   0.0000000000000000e+00   0.0000000000000000e+00  -1.9530673823678302e-01   1.0578371247925630e-01   0.0000000000000000e+00   0.0000000000000000e+00   0.0000000000000000e+00   7.1842689466313892e-01   0.0000000000000000e+00   7.5385815297443440e-02   0.0000000000000000e+00  -3.7212313730079619e-02   0.0000000000000000e+00   0.0000000000000000e+00  -1.0102725105721017e-01   0.0000000000000000e+00   0.0000000000000000e+00   2.6636963910420930e-01   0.0000000000000000e+00   6.8346620728188895e-02   1.2436983982803049e-02   0.0000000000000000e+00   0.0000000000000000e+00   4.0875871827578952e-01   0.0000000000000000e+00   1.9784419529230762e-01   0.0000000000000000e+00  -4.3152823639663690e-01   0.0000000000000000e+00   0.0000000000000000e+00   0.0000000000000000e+00   0.0000000000000000e+00  -7.8232809773744319e-02   9.4194878821617090e-02   0.0000000000000000e+00   0.0000000000000000e+00   0.0000000000000000e+00   0.0000000000000000e+00   0.0000000000000000e+00   0.0000000000000000e+00   0.0000000000000000e+00   0.0000000000000000e+00   0.0000000000000000e+00   0.0000000000000000e+00   0.0000000000000000e+00   0.0000000000000000e+00   0.0000000000000000e+00   0.0000000000000000e+00   0.0000000000000000e+00   0.0000000000000000e+00   0.0000000000000000e+00   0.0000000000000000e+00   0.0000000000000000e+00   0.0000000000000000e+00   0.0000000000000000e+00   0.0000000000000000e+00   3.0479336825985104e-01   0.0000000000000000e+00   0.0000000000000000e+00   2.3277600352624822e-01   0.0000000000000000e+00  -1.7978574023497951e-01   0.0000000000000000e+00   0.0000000000000000e+00   0.0000000000000000e+00   0.0000000000000000e+00   0.0000000000000000e+00   1.4137139629671513e-01   0.0000000000000000e+00   0.0000000000000000e+00   3.6697030980775447e-01   2.7020572423108502e-01   0.0000000000000000e+00   0.0000000000000000e+00   2.4661452880396373e-01   0.0000000000000000e+00   0.0000000000000000e+00   0.0000000000000000e+00   0.0000000000000000e+00   0.0000000000000000e+00   0.0000000000000000e+00   0.0000000000000000e+00
  -4.9697751212426039e-01   0.0000000000000000e+00   0.0000000000000000e+00   1.8488119989182239e-01   0.0000000000000000e+00   0.0000000000000000e+00   0.0000000000000000e+00   0.0000000000000000e+00   0.0000000000000000e+00   0.0000000000000000e+00   0.0000000000000000e+00   7.6082972022659415e-02   0.0000000000000000e+00   0.0000000000000000e+00   0.0000000000000000e+00   7.9488653235389561e-02   0.0000000000000000e+00   0.0000000000000000e+00   6.7083923060000855e-02   0.0000000000000000e+00   0.0000000000000000e+00   0.0000000000000000e+00  -5.8021985124359743e-02   0.0000000000000000e+00   0.0000000000000000e+00   0.0000000000000000e+00   0.0000000000000000e+00   0.0000000000000000e+00  -7.3352051129017465e-02   0.0000000000000000e+00   0.0000000000000000e+00   0.0000000000000000e+00   0.0000000000000000e+00  -3.2611645356275892e-01  -2.4910797822412345e-01   0.0000000000000000e+00   1.5691888659656098e-02   0.0000000000000000e+00   0.0000000000000000e+00  -8.8768761592829828e-02   0.0000000000000000e+00   0.0000000000000000e+00   0.0000000000000000e+00   0.0000000000000000e+00   0.0000000000000000e+00   0.0000000000000000e+00   1.9038800970284450e-01   0.0000000000000000e+00   3.7430641245863461e-01   0.0000000000000000e+00   0.0000000000000000e+00   0.0000000000000000e+00  -3.7341277676242575e-02  -7.1960245255978772e-02  -1.2649651647198870e-01   0.0000000000000000e+00   4.7952046826732553e-01   9.9974389159650900e-02   3.6487947813861876e-01  -3.1906976762826611e-01   1.0844357946854941e-01   9.7082519869328796e-02  -4.2696836083685208e-01  -4.3726124003016981e-01  -7.0562108604392229e-02   3.1114923479560127e-02   0.0000000000000000e+00   0.0000000000000000e+00   0.0000000000000000e+00  -1.7174994123946596e-01   1.5363122287426662e-01   0.0000000000000000e+00  -1.1145355250380742e-01   0.0000000000000000e+00   0.0000000000000000e+00   2.0429091386737652e-01   2.3194286041449141e-01   0.0000000000000000e+00   3.0767930746110239e-01   0.0000000000000000e+00   0.0000000000000000e+00   3.9401759769252986e-01   0.0000000000000000e+00   3.7511794599810397e-02  -8.0936172426274391e-02   0.0000000000000000e+00   0.0000000000000000e+00   0.0000000000000000e+00   0.0000000000000000e+00   0.0000000000000000e+00   0.0000000000000000e+00  -1.2310229290940937e-01   0.0000000000000000e+00  -5.0719692364518421e-01  -1.8084328642259787e-01   3.1424080422093897e-01   0.0000000000000000e+00  -1.8012505767427511e-01   0.0000000000000000e+00   0.0000000000000000e+00
   0.0000000000000000e+00   0.0000000000000000e+00   2.0889754419465834e-03   0.0000000000000000e+00   0.0000000000000000e+00   1.0437192908948713e-01  -1.1369484424225487e-02   0.0000000000000000e+00   4.4607918702770671e-02   0.0000000000000000e+00   0.0000000000000000e+00   0.0000000000000000e+00  -3.3365995420465311e-01   0.0000000000000000e+00   0.0000000000000000e+00   0.0000000000000000e+00   0.0000000000000000e+00   0.0000000000000000e+00   0.0000000000000000e+00   3.4425379359424590e-01   0.0000000000000000e+00   0.0000000000000000e+00   0.0000000000000000e+00  -4.4185458873019001e-02  -5.7593078551158372e-01   0.0000000000000000e+00   3.6464025886557672e-01   0.0000000000000000e+00   0.0000000000000000e+00   0.0000000000000000e+00   1.8236095531220625e-01  -7.8340647097859997e-02   0.0000000000000000e+00   0.0000000000000000e+00   0.0000000000000000e+00   0.0000000000000000e+00   0.0000000000000000e+00   0.0000000000000000e+00   0.0000000000000000e+00   0.0000000000000000e+00   3.8756093841654315e-01   0.0000000000000000e+00   8.2644492039350870e-02   0.0000000000000000e+00   8.1108871218165790e-01   0.0000000000000000e+00   0.0000000000000000e+00   2.1352116441666433e-01   0.0000000000000000e+00  -2.1376043409862744e-01   0.0000000000000000e+00   0.0000000000000000e+00   0.0000000000000000e+00   0.0000000000000000e+00   0.0000000000000000e+00   2.7854932390787390e-01   0.0000000000000000e+00   0.0000000000000000e+00   0.0000000000000000e+00   0.0000000000000000e+00   0.0000000000000000e+00   0.0000000000000000e+00   0.0000000000000000e+00   0.0000000000000000e+00   0.0000000000000000e+00   0.0000000000000000e+00  -1.1783876595978895e-01   8.8661980341602470e-02  -2.4795876387391849e-01   0.0000000000000000e+00   0.0000000000000000e+00   8.0849688484557841e-02   0.0000000000000000e+00   6.2026368275565513e-02   0.0000000000000000e+00   0.0000000000000000e+00   0.0000000000000000e+00   0.0000000000000000e+00   0.0000000000000000e+00   0.0000000000000000e+00  -6.7411891541337449e-02   0.0000000000000000e+00  -3.1912010213942921e-01   0.0000000000000000e+00   0.0000000000000000e+00   0.0000000000000000e+00   4.0225281697466683e-02  -1.1996724806604846e-01   0.0000000000000000e+00   0.0000000000000000e+00   2.1309402449748521e-01   0.0000000000000000e+00   0.0000000000000000e+00   0.0000000000000000e+00   0.0000000000000000e+00   0.0000000000000000e+00  -3.0829875304426829e-01   0.0000000000000000e+00   6.8393480185715172e-01   1.5190425426873694e-01
   0.0000000000000000e+00   3.4904820350372628e-01   0.0000000000000000e+00   0.0000000000000000e+00   1.1981087758323314e-01   0.0000000000000000e+00   0.0000000000000000e+00  -3.9169528813098303e-03   0.0000000000000000e+00   2.2185609293458218e-02  -1.1841133713610676e-01   0.0000000000000000e+00   0.0000000000000000e+00   3.7458257022222502e-01  -3.2279277157615621e-01   0.0000000000000000e+00   4.4503075706693479e-01  -2.4691578052306021e-01   0.0000000000000000e+00   0.0000000000000000e+00  -1.0216133885581649e-01  -4.7655693361726481e-02   0.0000000000000000e+00   0.0000000000000000e+00   0.0000000000000000e+00   1.3264820595283316e-01   0.0000000000000000e+00   1.7948275461018573e-01   0.0000000000000000e+00   3.8378302179982948e-02   0.0000000000000000e+00   0.0000000000000000e+00  -5.3874437484872628e-01   0.0000000000000000e+00   0.0000000000000000e+00   1.0304450626781633e-01   0.0000000000000000e+00   8.5076106993841785e-02  -2.7269680715706801e-01   0.0000000000000000e+00   0.0000000000000000e+00   3.0540084794346206e-01   0.0000000000000000e+00  -1.8914992578935749e-01   0.0000000000000000e+00  -1.4027659586250510e-01   0.0000000000000000e+00   0.0000000000000000e+00   0.0000000000000000e+00   0.0000000000000000e+00   2.7748897430547581e-01  -1.0357365894052582e-01   0.0000000000000000e+00   0.0000000000000000e+00   0.0000000000000000e+00   0.0000000000000000e+00   0.0000000000000000e+00   0.0000000000000000e+00   0.0000000000000000e+00   0.0000000000000000e+00   0.0000000000000000e+00   0.0000000000000000e+00   0.0000000000000000e+00   0.0000000000000000e+00   0.0000000000000000e+00   0.0000000000000000e+00   0.0000000000000000e+00   0.0000000000000000e+00   0.0000000000000000e+00   0.0000000000000000e+00   0.0000000000000000e+00   0.0000000000000000e+00   0.0000000000000000e+00   0.0000000000000000e+00  -2.8846604230508763e-02   0.0000000000000000e+00   0.0000000000000000e+00  -2.1388421393414114e-01   0.0000000000000000e+00   1.4339572642532175e-01   0.0000000000000000e+00   0.0000000000000000e+00   0.0000000000000000e+00   0.0000000000000000e+00   0.0000000000000000e+00  -8.5583773621446174e-02   0.0000000000000000e+00   0.0000000000000000e+00  -7.0469447882359537e-01  -1.2825984093937334e-01   0.0000000000000000e+00   0.0000000000000000e+00   1.9097015963118338e-01   0.0000000000000000e+00   0.0000000000000000e+00   0.0000000000000000e+00   0.0000000000000000e+00   0.0000000000000000e+00   0.0000000000000000e+00   0.0000000000000000e+00
   0.0000000000000000e+00   1.0993493300906620e-01   0.0000000000000000e+00   0.0000000000000000e+00  -1.9051199712145916e-03   0.0000000000000000e+00   0.0000000000000000e+00   7.6906651797117490e-02   0.0000000000000000e+00   1.2340454205217538e-02   3.7185604759065582e-01   0.0000000000000000e+00   0.0000000000000000e+00   3.4753626768407853e-01   1.8642011486199062e-01   0.0000000000000000e+00  -1.8533969152941246e-01   7.1545325021037803e-02   0.0000000000000000e+00   0.0000000000000000e+00  -1.3940596292301552e-01  -1.7124066137580121e-01   0.0000000000000000e+00   0.0000000000000000e+00   0.0000000000000000e+00   6.3782644034983862e-02   0.0000000000000000e+00   5.2655322915387305e-02   0.0000000000000000e+00   1.0960941915509707e-01   0.0000000000000000e+00   0.0000000000000000e+00  -3.9960655031443464e-02   0.0000000000000000e+00   0.0000000000000000e+00  -4.4650772648607784e-01   0.0000000000000000e+00  -4.4848375899016102e-01   4.4900149812857132e-01   0.0000000000000000e+00   0.0000000000000000e+00   3.3824469113621858e-01   0.0000000000000000e+00   8.5328128615326390e-02   0.0000000000000000e+00   2.6562390889748100e-01   0.0000000000000000e+00   0.0000000000000000e+00   0.0000000000000000e+00   0.0000000000000000e+00  -3.0668654086390440e-01  -3.9664071738953283e-01   0.0000000000000000e+00   0.0000000000000000e+00   0.0000000000000000e+00   0.0000000000000000e+00   0.0000000000000000e+00   0.0000000000000000e+00   0.0000000000000000e+00   0.0000000000000000e+00   0.0000000000000000e+00   0.0000000000000000e+00   0.0000000000000000e+00   0.0000000000000000e+00   0.0000000000000000e+00   0.0000000000000000e+00   0.0000000000000000e+00   0.0000000000000000e+00   0.0000000000000000e+00   0.0000000000000000e+00   0.0000000000000000e+00   0.0000000000000000e+00   0.0000000000000000e+00   0.0000000000000000e+00   2.2557790125636798e-01   0.0000000000000000e+00   0.0000000000000000e+00   5.1730380319132674e-01   0.0000000000000000e+00   2.8863916268768769e-01   0.0000000000000000e+00   0.0000000000000000e+00   0.0000000000000000e+00   0.0000000000000000e+00   0.0000000000000000e+00   3.6164658092303970e-01   0.0000000000000000e+00   0.0000000000000000e+00  -3.5921893912726660e-01  -2.6975334726849143e-01   0.0000000000000000e+00   0.0000000000000000e+00   2.3822538986301481e-01   0.0000000000000000e+00   0.0000000000000000e+00   0.0000000000000000e+00   0.0000000000000000e+00   0.0000000000000000e+00   0.0000000000000000e+00   0.0000000000000000e+00
   2.4940903464761294e-01   0.0000000000000000e+00   0.0000000000000000e+00   1.5121970351504677e-01   0.0000000000000000e+00   0.0000000000000000e+00   0.0000000000000000e+00   0.0000000000000000e+00   0.0000000000000000e+00   0.0000000000000000e+00   0.0000000000000000e+00   2.2662001594217213e-01   0.0000000000000000e+00   0.0000000000000000e+00   0.0000000000000000e+00   2.9338252130409664e-01   0.0000000000000000e+00   0.0000000000000000e+00   1.2246500791801433e-01   0.0000000000000000e+00   0.0000000000000000e+00   0.0000000000000000e+00   1.4815847354058864e-01   0.0000000000000000e+00   0.0000000000000000e+00   0.0000000000000000e+00   0.0000000000000000e+00   0.0000000000000000e+00   5.4160589638745182e-01   0.0000000000000000e+00   0.0000000000000000e+00   0.0000000000000000e+00   0.0000000000000000e+00  -1.7522917491918805e-01   1.2933772804901406e-01   0.0000000000000000e+00  -2.5144484681172619e-01   0.0000000000000000e+00   0.0000000000000000e+00   1.5485219317450538e-01   0.0000000000000000e+00   0.0000000000000000e+00   0.0000000000000000e+00   0.0000000000000000e+00   0.0000000000000000e+00   0.0000000000000000e+00  -8.4146222691555764e-02   0.0000000000000000e+00  -2.3772871842324544e-03   0.0000000000000000e+00   0.0000000000000000e+00   0.0000000000000000e+00   3.2955820678739711e-01  -1.0143523807515849e-01  -1.0166432478912657e-01   0.0000000000000000e+00  -1.4248449257914611e-01  -3.3274278328742124e-01   4.3587305749875627e-01  -3.5809493738761389e-01  -2.8122339938594509e-01   2.5669995200281143e-01   8.3044788575989154e-02   2.3615891623783398e-03  -1.5008114843522660e-01  -3.5971879880404334e-01   0.0000000000000000e+00   0.0000000000000000e+00   0.0000000000000000e+00   4.9976595845654515e-01   1.1260705279865105e-01   0.0000000000000000e+00   2.5258048717928236e-02   0.0000000000000000e+00   0.0000000000000000e+00   2.6325421660356751e-01   1.3867015705503305e-01   0.0000000000000000e+00  -8.1834534804035075e-02   0.0000000000000000e+00   0.0000000000000000e+00   5.5266664595190584e-01   0.0000000000000000e+00   7.9748510265758743e-02   1.5277746246498392e-01   0.0000000000000000e+00   0.0000000000000000e+00   0.0000000000000000e+00   0.0000000000000000e+00   0.0000000000000000e+00   0.0000000000000000e+00  -1.2715130760128929e-01   0.0000000000000000e+00   5.2589303373299770e-02   2.9976807814634898e-01  -1.5719121383280338e-01   0.0000000000000000e+00   2.2632771631829018e-01   0.0000000000000000e+00   0.0000000000000000e+00
   0.0000000000000000e+00   0.0000000000000000e+00   4.1453173805735827e-01   0.0000000000000000e+00   0.0000000000000000e+00   8.4774620159833669e-02   1.4958552770116931e-01   0.0000000000000000e+00  -1.3960929863673496e-01   0.0000000000000000e+00   0.0000000000000000e+00   0.0000000000000000e+00   6.3143133626132261e-02   0.0000000000000000e+00   0.0000000000000000e+00   0.0000000000000000e+00   0.0000000000000000e+00   0.0000000000000000e+00   0.0000000000000000e+00   3.9054000459296488e-02   0.0000000000000000e+00   0.0000000000000000e+00   0.0000000000000000e+00  -3.6158164692867945e-01   2.6398270514471511e-01   0.0000000000000000e+00  -5.1742885382086386e-02   0.0000000000000000e+00   0.0000000000000000e+00   0.0000000000000000e+00  -2.3355810054056292e-01  -5.0965657499951433e-01   0.0000000000000000e+00   0.0000000000000000e+00   0.0000000000000000e+00   0.0000000000000000e+00   0.0000000000000000e+00   0.0000000000000000e+00   0.0000000000000000e+00   0.0000000000000000e+00   3.4412740072897913e-01   0.0000000000000000e+00  -2.8924380266427996e-01   0.0000000000000000e+00  -3.0917522250553842e-01   0.0000000000000000e+00   0.0000000000000000e+00  -2.5121672496061503e-01   0.0000000000000000e+00  -4.2789501829188564e-01   0.0000000000000000e+00   0.0000000000000000e+00   0.0000000000000000e+00   0.0000000000000000e+00   0.0000000000000000e+00   1.0130964024088217e-01   0.0000000000000000e+00   0.0000000000000000e+00   0.0000000000000000e+00   0.0000000000000000e+00   0.0000000000000000e+00   0.0000000000000000e+00   0.0000000000000000e+00   0.0000000000000000e+00   0.0000000000000000e+00   0.0000000000000000e+00  -3.9874133450744531e-01   4.8075394418852524e-01  -1.6893192666784496e-01   0.0000000000000000e+00   0.0000000000000000e+00   1.4982222232643347e-01   0.0000000000000000e+00  -4.3683365864581258e-01   0.0000000000000000e+00   0.0000000000000000e+00   0.0000000000000000e+00   0.0000000000000000e+00   0.0000000000000000e+00   0.0000000000000000e+00  -1.3011653168226894e-01   0.0000000000000000e+00  -1.2309356282581566e-01   0.0000000000000000e+00   0.0000000000000000e+00   0.0000000000000000e+00  -1.8431893668996338e-01   2.6595771734731510e-01   0.0000000000000000e+00   0.0000000000000000e+00   5.5661077045282903e-01   0.0000000000000000e+00   0.0000000000000000e+00   0.0000000000000000e+00   0.0000000000000000e+00   0.0000000000000000e+00  -1.5771501233366986e-01   0.0000000000000000e+00  -1.4922782055133038e-01  -4.9132270383530385e-01
   0.0000000000000000e+00   0.0000000000000000e+00   2.4478132962623889e-01   0.0000000000000000e+00   0.0000000000000000e+00   1.0668602565190510e-01  -6.0720820102591555e-01   0.0000000000000000e+00   8.7721680946017580e-02   0.0000000000000000e+00   0.0000000000000000e+00   0.0000000000000000e+00   3.1003436135076856e-01   0.0000000000000000e+00   0.0000000000000000e+00   0.0000000000000000e+00   0.0000000000000000e+00   0.0000000000000000e+00   0.0000000000000000e+00  -3.3202595011423158e-01   0.0000000000000000e+00   0.0000000000000000e+00   0.0000000000000000e+00   6.2085105706347599e-01  -3.9499350247208331e-01   0.0000000000000000e+00  -2.9214192851470189e-01   0.0000000000000000e+00   0.0000000000000000e+00   0.0000000000000000e+00   3.8465364668171914e-01   1.6156726133655702e-01   0.0000000000000000e+00   0.0000000000000000e+00   0.0000000000000000e+00   0.0000000000000000e+00   0.0000000000000000e+00   0.0000000000000000e+00   0.0000000000000000e+00   0.0000000000000000e+00   2.9778611116292930e-01   0.0000000000000000e+00  -2.6492285342082494e-01   0.0000000000000000e+00   4.8823013794746892e-02   0.0000000000000000e+00   0.0000000000000000e+00   4.5885231940697702e-01   0.0000000000000000e+00   2.4340417114167476e-01   0.0000000000000000e+00   0.0000000000000000e+00   0.0000000000000000e+00   0.0000000000000000e+00   0.0000000000000000e+00   5.9831071996558172e-01   0.0000000000000000e+00   0.0000000000000000e+00   0.0000000000000000e+00   0.0000000000000000e+00   0.0000000000000000e+00   0.0000000000000000e+00   0.0000000000000000e+00   0.0000000000000000e+00   0.0000000000000000e+00   0.0000000000000000e+00   4.0380197885015331e-02  -1.8667530147120284e-01  -4.1225271243143258e-01   0.0000000000000000e+00   0.0000000000000000e+00   2.1595902468072595e-01   0.0000000000000000e+00  -3.3273490347453166e-01   0.0000000000000000e+00   0.0000000000000000e+00   0.0000000000000000e+00   0.0000000000000000e+00   0.0000000000000000e+00   0.0000000000000000e+00  -1.3492895646772227e-01   0.0000000000000000e+00   3.3010834476009604e-01   0.0000000000000000e+00   0.0000000000000000e+00   0.0000000000000000e+00  -4.4769662292619333e-02   6.9544416506170381e-02   0.0000000000000000e+00   0.0000000000000000e+00   1.0124754560101745e-01   0.0000000000000000e+00   0.0000000000000000e+00   0.0000000000000000e+00   0.0000000000000000e+00   0.0000000000000000e+00   2.3276432271437983e-01   0.0000000000000000e+00  -7.4393375730965494e-02  -8.9811753136393307e-03
   0.0000000000000000e+00   9.3069514037946444e-03   0.0000000000000000e+00   0.0000000000000000e+00   5.3667585857136957e-01   0.0000000000000000e+00   0.0000000000000000e+00  -9.3954078454967366e-02   0.0000000000000000e+00  -4.9170322621224061e-01   1.3414512495388831e-01   0.0000000000000000e+00   0.0000000000000000e+00  -2.6255706336017504e-01   7.1188626209732334e-02   0.0000000000000000e+00  -5.6397640342678731e-02   5.7074470219836200e-02   0.0000000000000000e+00   0.0000000000000000e+00   5.8144749195605128e-01  -3.2849229356346138e-01   0.0000000000000000e+00   0.0000000000000000e+00   0.0000000000000000e+00  -2.8225829761615889e-01   0.0000000000000000e+00  -1.7233944582652869e-01   0.0000000000000000e+00   7.9732883613312544e-02   0.0000000000000000e+00   0.0000000000000000e+00   1.8234350442181224e-01   0.0000000000000000e+00   0.0000000000000000e+00   4.9050184979713557e-01   0.0000000000000000e+00  -7.9397080442348365e-03   2.5901246780597742e-01   0.0000000000000000e+00   0.0000000000000000e+00   4.7623429103455223e-01   0.0000000000000000e+00  -3.2634382218438465e-02   0.0000000000000000e+00   2.7384998850813069e-01   0.0000000000000000e+00   0.0000000000000000e+00   0.0000000000000000e+00   0.0000000000000000e+00   8.0713858130780122e-02   1.7961603713385207e-01   0.0000000000000000e+00   0.0000000000000000e+00   0.0000000000000000e+00   0.0000000000000000e+00   0.0000000000000000e+00   0.0000000000000000e+00   0.0000000000000000e+00   0.0000000000000000e+00   0.0000000000000000e+00   0.0000000000000000e+00   0.0000000000000000e+00   0.0000000000000000e+00   0.0000000000000000e+00   0.0000000000000000e+00   0.0000000000000000e+00   0.0000000000000000e+00   0.0000000000000000e+00   0.0000000000000000e+00   0.0000000000000000e+00   0.0000000000000000e+00   0.0000000000000000e+00   0.0000000000000000e+00   1.4682760521767924e-01   0.0000000000000000e+00   0.0000000000000000e+00  -4.0851508710220374e-01   0.0000000000000000e+00   2.7209796635341921e-01   0.0000000000000000e+00   0.0000000000000000e+00   0.0000000000000000e+00   0.0000000000000000e+00   0.0000000000000000e+00  -3.4926298264851184e-02   0.0000000000000000e+00   0.0000000000000000e+00  -1.1455148993449436e-01   1.5269426347265302e-01   0.0000000000000000e+00   0.0000000000000000e+00  -2.1061858994530774e-01   0.0000000000000000e+00   0.0000000000000000e+00   0.0000000000000000e+00   0.0000000000000000e+00   0.0000000000000000e+00   0.0000000000000000e+00   0.0000000000000000e+00
   0.0000000000000000e+00   0.0000000000000000e+00  -2.4365155261438703e-02   0.0000000000000000e+00   0.0000000000000000e+00  -4.3717639950062187e-01  -4.4569920488784193e-01   0.0000000000000000e+00  -3.3075566411646234e-01   0.0000000000000000e+00   0.0000000000000000e+00   0.0000000000000000e+00   8.9821290698131162e-02   0.0000000000000000e+00   0.0000000000000000e+00   0.0000000000000000e+00   0.0000000000000000e+00   0.0000000000000000e+00   0.0000000000000000e+00  -1.9349582309872856e-01   0.0000000000000000e+00   0.0000000000000000e+00   0.0000000000000000e+00  -4.6230898142370319e-01   3.9472346847375916e-01   0.0000000000000000e+00   4.1917038976603527e-01   0.0000000000000000e+00   0.0000000000000000e+00   0.0000000000000000e+00   1.6193838836798990e-01  -2.6700039699953154e-01   0.0000000000000000e+00   0.0000000000000000e+00   0.0000000000000000e+00   0.0000000000000000e+00   0.0000000000000000e+00   0.0000000000000000e+00   0.0000000000000000e+00   0.0000000000000000e+00   2.0187940094093076e-01   0.0000000000000000e+00  -3.0086342752016998e-01   0.0000000000000000e+00  -1.5022669641754174e-01   0.0000000000000000e+00   0.0000000000000000e+00   1.0461324371742994e-01   0.0000000000000000e+00   3.9652555767955744e-01   0.0000000000000000e+00   0.0000000000000000e+00   0.0000000000000000e+00   0.0000000000000000e+00   0.0000000000000000e+00  -6.4605483912233055e-03   0.0000000000000000e+00   0.0000000000000000e+00   0.0000000000000000e+00   0.0000000000000000e+00   0.0000000000000000e+00   0.0000000000000000e+00   0.0000000000000000e+00   0.0000000000000000e+00   0.0000000000000000e+00   0.0000000000000000e+00   3.6990650086005453e-03  -1.1271261514579478e-01  -3.8218937213327042e-01   0.0000000000000000e+00   0.0000000000000000e+00  -3.1486844073227527e-01   0.0000000000000000e+00  -2.7964352333626541e-01   0.0000000000000000e+00   0.0000000000000000e+00   0.0000000000000000e+00   0.0000000000000000e+00   0.0000000000000000e+00   0.0000000000000000e+00  -1.0911150821357087e-01   0.0000000000000000e+00  -4.0289073024019889e-01   0.0000000000000000e+00   0.0000000000000000e+00   0.0000000000000000e+00   2.6623081133062310e-01  -5.3895120100645388e-01   0.0000000000000000e+00   0.0000000000000000e+00  -1.5218670166685222e-01   0.0000000000000000e+00   0.0000000000000000e+00   0.0000000000000000e+00   0.0000000000000000e+00   0.0000000000000000e+00   1.4242788822152674e-01   0.0000000000000000e+00   1.5942923351859556e-01   1.0219141884899000e-01
   0.0000000000000000e+00  -9.3080103073331130e-02   0.0000000000000000e+00   0.0000000000000000e+00   1.1792953366058020e-01   0.0000000000000000e+00   0.0000000000000000e+00   1.3796458102575460e-01   0.0000000000000000e+00   2.8901011547593647e-01   4.5718715797582465e-04   0.0000000000000000e+00   0.0000000000000000e+00  -2.2260397806051793e-01  -4.6078835959653092e-02   0.0000000000000000e+00   3.0413484308633548e-01   1.4736162984941598e-01   0.0000000000000000e+00   0.0000000000000000e+00   2.8936489904618029e-02  -6.3458840782153192e-04   0.0000000000000000e+00   0.0000000000000000e+00   0.0000000000000000e+00  -1.0969273689736403e-01   0.0000000000000000e+00   4.2764085373277951e-02   0.0000000000000000e+00  -1.3754376509125216e-01   0.0000000000000000e+00   0.0000000000000000e+00   3.0687338939535858e-01   0.0000000000000000e+00   0.0000000000000000e+00   3.5746275387998921e-01   0.0000000000000000e+00   9.6921217956948455e-02  -2.9389906588657277e-01   0.0000000000000000e+00   0.0000000000000000e+00   5.1583674223009812e-01   0.0000000000000000e+00  -3.6056793952096267e-01   0.0000000000000000e+00  -1.4183471460591116e-01   0.0000000000000000e+00   0.0000000000000000e+00   0.0000000000000000e+00   0.0000000000000000e+00  -4.3024104744757252e-01   1.4034815106657722e-01   0.0000000000000000e+00   0.0000000000000000e+00   0.0000000000000000e+00   0.0000000000000000e+00   0.0000000000000000e+00   0.0000000000000000e+00   0.0000000000000000e+00   0.0000000000000000e+00   0.0000000000000000e+00   0.0000000000000000e+00   0.0000000000000000e+00   0.0000000000000000e+00   0.0000000000000000e+00   0.0000000000000000e+00   0.0000000000000000e+00   0.0000000000000000e+00   0.0000000000000000e+00   0.0000000000000000e+00   0.0000000000000000e+00   0.0000000000000000e+00   0.0000000000000000e+00   0.0000000000000000e+00  -4.9771770680255090e-01   0.0000000000000000e+00   0.0000000000000000e+00   4.8960639453845212e-01   0.0000000000000000e+00   2.1491783474489973e-01   0.0000000000000000e+00   0.0000000000000000e+00   0.0000000000000000e+00   0.0000000000000000e+00   0.0000000000000000e+00   2.6321475972139835e-01   0.0000000000000000e+00   0.0000000000000000e+00   1.8945462212634628e-03   1.9091836231387893e-01   0.0000000000000000e+00   0.0000000000000000e+00   1.3923535287562266e-01   0.0000000000000000e+00   0.0000000000000000e+00   0.0000000000000000e+00   0.0000000000000000e+00   0.0000000000000000e+00   0.0000000000000000e+00   0.0000000000000000e+00
  -1.2077767479733041e-02   0.0000000000000000e+00   0.0000000000000000e+00  -2.0219392061615278e-02   0.0000000000000000e+00   0.0000000000000000e+00   0.0000000000000000e+00   0.0000000000000000e+00   0.0000000000000000e+00   0.0000000000000000e+00   0.0000000000000000e+00  -7.3527793913040174e-01   0.0000000000000000e+00   0.0000000000000000e+00   0.0000000000000000e+00   2.4878965946206053e-01   0.0000000000000000e+00   0.0000000000000000e+00   3.9552899138438180e-01   0.0000000000000000e+00   0.0000000000000000e+00   0.0000000000000000e+00   9.8585120896897999e-02   0.0000000000000000e+00   0.0000000000000000e+00   0.0000000000000000e+00   0.0000000000000000e+00   0.0000000000000000e+00   1.6026097273832546e-01   0.0000000000000000e+00   0.0000000000000000e+00   0.0000000000000000e+00   0.0000000000000000e+00   3.0248047437677555e-01   1.0902517263642166e-01   0.0000000000000000e+00   2.4403558542597745e-01   0.0000000000000000e+00   0.0000000000000000e+00  -2.7973390154610167e-01   0.0000000000000000e+00   0.0000000000000000e+00   0.0000000000000000e+00   0.0000000000000000e+00   0.0000000000000000e+00   0.0000000000000000e+00  -6.3320573090584059e-02   0.0000000000000000e+00   2.4183320617965304e-01   0.0000000000000000e+00   0.0000000000000000e+00   0.0000000000000000e+00   2.3511286304792618e-02   3.0534304084372232e-01  -3.1468215126865035e-01   0.0000000000000000e+00   1.4395758149690593e-01   1.5043470106263554e-01  -2.3520978438597021e-01  -7.4799106375358325e-03  -5.7874740490381626e-01  -2.0224505115237568e-01  -2.7948519786494630e-01   7.5074930654012079e-02  -2.9575144410341159e-01   2.6782239673797635e-02   0.0000000000000000e+00   0.0000000000000000e+00   0.0000000000000000e+00  -1.8499883533410755e-01   3.1454488925320032e-02   0.0000000000000000e+00  -9.2528116771287389e-02   0.0000000000000000e+00   0.0000000000000000e+00   1.8445028386937506e-01  -3.5765632728155868e-02   0.0000000000000000e+00  -9.8365209035109674e-02   0.0000000000000000e+00   0.0000000000000000e+00  -4.2741650544434218e-01   0.0000000000000000e+00   1.4896381940984849e-01   5.7513342139396711e-02   0.0000000000000000e+00   0.0000000000000000e+00   0.0000000000000000e+00   0.0000000000000000e+00   0.0000000000000000e+00   0.0000000000000000e+00  -1.8541320604201367e-01   0.0000000000000000e+00   1.3244173689792108e-01   2.1635356420832866e-01  -1.6174721010564599e-01   0.0000000000000000e+00  -2.3991491310903773e-01   0.0000000000000000e+00   0.0000000000000000e+00
   0.0000000000000000e+00   1.6082555007215169e-01   0.0000000000000000e+00   0.0000000000000000e+00  -2.5302156965007655e-01   0.0000000000000000e+00   0.0000000000000000e+00   2.4585323709400944e-01   0.0000000000000000e+00   1.0576675985066888e-01   5.8266371066223455e-01   0.0000000000000000e+00   0.0000000000000000e+00   1.1518938215118857e-01   1.2613007122233483e-01   0.0000000000000000e+00  -1.9275514629832841e-01  -2.5383885131397499e-01   0.0000000000000000e+00   0.0000000000000000e+00   1.1273205242213827e-01  -7.0889773263778555e-01   0.0000000000000000e+00   0.0000000000000000e+00   0.0000000000000000e+00   1.7503967422267006e-01   0.0000000000000000e+00   1.5451272419984907e-01   0.0000000000000000e+00  -4.0906622695928985e-02   0.0000000000000000e+00   0.0000000000000000e+00   1.1572020112601512e-01   0.0000000000000000e+00   0.0000000000000000e+00  -4.4294110138817194e-01   0.0000000000000000e+00   7.4942410028597722e-02  -2.8658578097073822e-01   0.0000000000000000e+00   0.0000000000000000e+00   1.2825059288130175e-01   0.0000000000000000e+00  -1.4342235157962038e-01   0.0000000000000000e+00  -3.0935594609934780e-01   0.0000000000000000e+00   0.0000000000000000e+00   0.0000000000000000e+00   0.0000000000000000e+00  -3.0668003658455034e-01   5.0378071611554187e-01   0.0000000000000000e+00   0.0000000000000000e+00   0.0000000000000000e+00   0.0000000000000000e+00   0.0000000000000000e+00   0.0000000000000000e+00   0.0000000000000000e+00   0.0000000000000000e+00   0.0000000000000000e+00   0.0000000000000000e+00   0.0000000000000000e+00   0.0000000000000000e+00   0.0000000000000000e+00   0.0000000000000000e+00   0.0000000000000000e+00   0.0000000000000000e+00   0.0000000000000000e+00   0.0000000000000000e+00   0.0000000000000000e+00   0.0000000000000000e+00   0.0000000000000000e+00   0.0000000000000000e+00  -1.6361075774125301e-02   0.0000000000000000e+00   0.0000000000000000e+00  -2.7580385107888145e-01   0.0000000000000000e+00  -1.8821527439085436e-01   0.0000000000000000e+00   0.0000000000000000e+00   0.0000000000000000e+00   0.0000000000000000e+00   0.0000000000000000e+00  -4.1331473641333716e-01   0.0000000000000000e+00   0.0000000000000000e+00   1.6391803729155829e-01  -5.8204237920242952e-01   0.0000000000000000e+00   0.0000000000000000e+00   1.3899651416051001e-01   0.0000000000000000e+00   0.0000000000000000e+00   0.0000000000000000e+00   0.0000000000000000e+00   0.0000000000000000e+00   0.0000000000000000e+00   0.0000000000000000e+00
   0.0000000000000000e+00   0.0000000000000000e+00   2.1352769016671463e-01   0.0000000000000000e+00   0.0000000000000000e+00  -4.4009771266546238e-01   1.6597437660181510e-01   0.0000000000000000e+00  -1.2412612389119185e-02   0.0000000000000000e+00   0.0000000000000000e+00   0.0000000000000000e+00  -2.1492258037856443e-01   0.0000000000000000e+00   0.0000000000000000e+00   0.0000000000000000e+00   0.0000000000000000e+00   0.0000000000000000e+00   0.0000000000000000e+00   4.2138968460298035e-02   0.0000000000000000e+00   0.0000000000000000e+00   0.0000000000000000e+00   2.8620398747791564e-01  -2.7115131837252726e-01   0.0000000000000000e+00  -6.4819949916767303e-02   0.0000000000000000e+00   0.0000000000000000e+00   0.0000000000000000e+00  -4.7113040018757513e-01  -2.7889926975065849e-01   0.0000000000000000e+00   0.0000000000000000e+00   0.0000000000000000e+00   0.0000000000000000e+00   0.0000000000000000e+00   0.0000000000000000e+00   0.0000000000000000e+00   0.0000000000000000e+00   6.8430285912489786e-02   0.0000000000000000e+00   4.3020476710503569e-01   0.0000000000000000e+00  -1.0163264182113843e-01   0.0000000000000000e+00   0.0000000000000000e+00  -5.8296915201397716e-02   0.0000000000000000e+00   3.6811427158028326e-01   0.0000000000000000e+00   0.0000000000000000e+00   0.0000000000000000e+00   0.0000000000000000e+00   0.0000000000000000e+00   1.4358387675983988e-01   0.0000000000000000e+00   0.0000000000000000e+00   0.0000000000000000e+00   0.0000000000000000e+00   0.0000000000000000e+00   0.0000000000000000e+00   0.0000000000000000e+00   0.0000000000000000e+00   0.0000000000000000e+00   0.0000000000000000e+00   2.1727189396817453e-01   4.2364550965494585e-01   4.9032664578615180e-02   0.0000000000000000e+00   0.0000000000000000e+00   4.5307064360563692e-01   0.0000000000000000e+00   1.1968244261524819e-01   0.0000000000000000e+00   0.0000000000000000e+00   0.0000000000000000e+00   0.0000000000000000e+00   0.0000000000000000e+00   0.0000000000000000e+00  -2.9099263076722903e-01   0.0000000000000000e+00   3.6439931670898984e-01   0.0000000000000000e+00   0.0000000000000000e+00   0.0000000000000000e+00   3.6659407630003865e-01  -4.6244208396136577e-01   0.0000000000000000e+00   0.0000000000000000e+00   4.1172397269436606e-01   0.0000000000000000e+00   0.0000000000000000e+00   0.0000000000000000e+00   0.0000000000000000e+00   0.0000000000000000e+00   1.0679531208420556e-01   0.0000000000000000e+00   1.3290195099972080e-01  -5.7404572995397161e-02
   0.0000000000000000e+00   0.0000000000000000e+00   6.3401908983272040e-02   0.0000000000000000e+00   0.0000000000000000e+00   1.3409865111710667e-01  -7.2630315888487507e-04   0.0000000000000000e+00   2.4907576279387389e-02   0.0000000000000000e+00   0.0000000000000000e+00   0.0000000000000000e+00  -3.1732256713929963e-01   0.0000000000000000e+00   0.0000000000000000e+00   0.0000000000000000e+00   0.0000000000000000e+00   0.0000000000000000e+00   0.0000000000000000e+00   1.6747335062357896e-01   0.0000000000000000e+00   0.0000000000000000e+00   0.0000000000000000e+00  -4.8218445452861802e-01  -5.0855903114088455e-02   0.0000000000000000e+00  -2.6710974673183613e-01   0.0000000000000000e+00   0.0000000000000000e+00   0.0000000000000000e+00   4.0408427893402377e-02  -2.0470673083916335e-01   0.0000000000000000e+00   0.0000000000000000e+00   0.0000000000000000e+00   0.0000000000000000e+00   0.0000000000000000e+00   0.0000000000000000e+00   0.0000000000000000e+00   0.0000000000000000e+00   1.1456306213905611e-01   0.0000000000000000e+00   8.0088909522421745e-02   0.0000000000000000e+00   5.6241907824081519e-02   0.0000000000000000e+00   0.0000000000000000e+00   2.6837507378863990e-01   0.0000000000000000e+00  -2.0990039061219715e-01   0.0000000000000000e+00   0.0000000000000000e+00   0.0000000000000000e+00   0.0000000000000000e+00   0.0000000000000000e+00   3.6467562577658275e-01   0.0000000000000000e+00   0.0000000000000000e+00   0.0000000000000000e+00   0.0000000000000000e+00   0.0000000000000000e+00   0.0000000000000000e+00   0.0000000000000000e+00   0.0000000000000000e+00   0.0000000000000000e+00   0.0000000000000000e+00   2.0143078349298574e-01  -2.8713824103190261e-01   4.0832688838673981e-01   0.0000000000000000e+00   0.0000000000000000e+00   4.9281573266803508e-01   0.0000000000000000e+00  -1.0102391717419237e-01   0.0000000000000000e+00   0.0000000000000000e+00   0.0000000000000000e+00   0.0000000000000000e+00   0.0000000000000000e+00   0.0000000000000000e+00  -5.1498467705291806e-01   0.0000000000000000e+00  -2.9582845277409164e-01   0.0000000000000000e+00   0.0000000000000000e+00   0.0000000000000000e+00  -9.6027497412233875e-02  -4.6698077637786425e-03   0.0000000000000000e+00   0.0000000000000000e+00  -8.3496214432782923e-01   0.0000000000000000e+00   0.0000000000000000e+00   0.0000000000000000e+00   0.0000000000000000e+00   0.0000000000000000e+00   3.4636269590736612e-01   0.0000000000000000e+00   1.6891422215903301e-01  -1.7186941117388174e-01
   0.0000000000000000e+00   2.6191892693576878e-02   0.0000000000000000e+00   0.0000000000000000e+00   2.9046051201804518e-01   0.0000000000000000e+00   0.0000000000000000e+00   1.5804459907068760e-01   0.0000000000000000e+00   3.7919423955724391e-01   2.1917147343422388e-01   0.0000000000000000e+00   0.0000000000000000e+00   5.1813592393748908e-01  -2.8686641964070814e-01   0.0000000000000000e+00  -5.4557690760114341e-01  -1.1491272890857440e-01   0.0000000000000000e+00   0.0000000000000000e+00  -8.1231208034185959e-02   4.3130436408355288e-01   0.0000000000000000e+00   0.0000000000000000e+00   0.0000000000000000e+00   1.6840142298874200e-01   0.0000000000000000e+00  -3.9057507097777322e-01   0.0000000000000000e+00  -1.7712489856303670e-01   0.0000000000000000e+00   0.0000000000000000e+00  -3.0065481540405531e-01   0.0000000000000000e+00   0.0000000000000000e+00  -1.5162404169960916e-01   0.0000000000000000e+00  -5.6607858622420112e-02   3.3775534660605078e-01   0.0000000000000000e+00   0.0000000000000000e+00  -2.2676143290846762e-01   0.0000000000000000e+00  -6.3803597164607068e-02   0.0000000000000000e+00   1.3341839084140947e-01   0.0000000000000000e+00   0.0000000000000000e+00   0.0000000000000000e+00   0.0000000000000000e+00  -9.0840667069164438e-03   3.9641996054488693e-01   0.0000000000000000e+00   0.0000000000000000e+00   0.0000000000000000e+00   0.0000000000000000e+00   0.0000000000000000e+00   0.0000000000000000e+00   0.0000000000000000e+00   0.0000000000000000e+00   0.0000000000000000e+00   0.0000000000000000e+00   0.0000000000000000e+00   0.0000000000000000e+00   0.0000000000000000e+00   0.0000000000000000e+00   0.0000000000000000e+00   0.0000000000000000e+00   0.0000000000000000e+00   0.0000000000000000e+00   0.0000000000000000e+00   0.0000000000000000e+00   0.0000000000000000e+00   0.0000000000000000e+00  -5.0442626137557589e-01   0.0000000000000000e+00   0.0000000000000000e+00  -4.1717585378516248e-01   0.0000000000000000e+00   9.3671723392815376e-02   0.0000000000000000e+00   0.0000000000000000e+00   0.0000000000000000e+00   0.0000000000000000e+00   0.0000000000000000e+00  -4.7569623515723962e-02   0.0000000000000000e+00   0.0000000000000000e+00  -3.6392963682787155e-01   1.1947155222329589e-01   0.0000000000000000e+00   0.0000000000000000e+00  -1.2271149383194190e-01   0.0000000000000000e+00   0.0000000000000000e+00   0.0000000000000000e+00   0.0000000000000000e+00   0.0000000000000000e+00   0.0000000000000000e+00   0.0000000000000000e+00
   6.7073156893213304e-02   0.0000000000000000e+00   0.0000000000000000e+00   1.3936068004824789e-01   0.0000000000000000e+00   0.0000000000000000e+00   0.0000000000000000e+00   0.0000000000000000e+00   0.0000000000000000e+00   0.0000000000000000e+00   0.0000000000000000e+00  -1.4065930877562982e-01   0.0000000000000000e+00   0.0000000000000000e+00   0.0000000000000000e+00   5.7436729302379663e-01   0.0000000000000000e+00   0.0000000000000000e+00  -4.9948659430509013e-01   0.0000000000000000e+00   0.0000000000000000e+00   0.0000000000000000e+00   3.7104585943059282e-01   0.0000000000000000e+00   0.0000000000000000e+00   0.0000000000000000e+00   0.0000000000000000e+00   0.0000000000000000e+00  -1.0667305818207040e-01   0.0000000000000000e+00   0.0000000000000000e+00   0.0000000000000000e+00   0.0000000000000000e+00  -5.3791153488812160e-01  -3.0049019115473674e-01   0.0000000000000000e+00  -1.2614447929881095e-01   0.0000000000000000e+00   0.0000000000000000e+00   3.9121565489103401e-02   0.0000000000000000e+00   0.0000000000000000e+00   0.0000000000000000e+00   0.0000000000000000e+00   0.0000000000000000e+00   0.0000000000000000e+00  -1.0678797632657179e-01   0.0000000000000000e+00   1.4763737006530907e-02   0.0000000000000000e+00   0.0000000000000000e+00   0.0000000000000000e+00   1.4901821142442939e-01   1.9312494893344148e-01   2.4390368264320425e-01   0.0000000000000000e+00  -3.0145661418293118e-01  -1.5988168133629826e-02  -1.9882308198629547e-01   2.3706350224156625e-01   8.4140442556414272e-03   1.9285749362882690e-01  -1.9465389913839631e-01  -8.0160718113603716e-02   4.4154745804023182e-01  -3.3103998052890843e-01   0.0000000000000000e+00   0.0000000000000000e+00   0.0000000000000000e+00  -3.5901808641345018e-01  -6.7751390528947991e-02   0.0000000000000000e+00  -3.5228745854394039e-01   0.0000000000000000e+00   0.0000000000000000e+00   3.2138207444866185e-01  -2.3358241836295099e-01   0.0000000000000000e+00  -8.3025704672903836e-02   0.0000000000000000e+00   0.0000000000000000e+00  -3.1116465714636332e-01   0.0000000000000000e+00  -1.1063837765625968e-01   2.5691584012353219e-01   0.0000000000000000e+00   0.0000000000000000e+00   0.0000000000000000e+00   0.0000000000000000e+00   0.0000000000000000e+00   0.0000000000000000e+00   1.4071935411353001e-02   0.0000000000000000e+00  -4.2155445977970385e-02   1.4552922399538687e-01  -9.5144641120206444e-02   0.0000000000000000e+00  -1.2282202486784854e-02   0.0000000000000000e+00   0.0000000000000000e+00
   1.2825951251604248e-01   0.0000000000000000e+00   0.0000000000000000e+00  -5.1666263410469671e-01   0.0000000000000000e+00   0.0000000000000000e+00   0.0000000000000000e+00   0.0000000000000000e+00   0.0000000000000000e+00   0.0000000000000000e+00   0.0000000000000000e+00   2.2910786334227384e-02   0.0000000000000000e+00   0.0000000000000000e+00   0.0000000000000000e+00   1.1087743650009045e-01   0.0000000000000000e+00   0.0000000000000000e+00   4.3041143951501526e-01   0.0000000000000000e+00   0.0000000000000000e+00   0.0000000000000000e+00  -4.2071895546480809e-01   0.0000000000000000e+00   0.0000000000000000e+00   0.0000000000000000e+00   0.0000000000000000e+00   0.0000000000000000e+00  -2.0004229469874202e-01   0.0000000000000000e+00   0.0000000000000000e+00   0.0000000000000000e+00   0.0000000000000000e+00  -1.9364231822376918e-01  -1.7730677179319976e-02   0.0000000000000000e+00   1.5340139688646981e-01   0.0000000000000000e+00   0.0000000000000000e+00  -1.0319197374567847e-01   0.0000000000000000e+00   0.0000000000000000e+00   0.0000000000000000e+00   0.0000000000000000e+00   0.0000000000000000e+00   0.0000000000000000e+00  -3.9232010146756197e-01   0.0000000000000000e+00  -3.7574474450975193e-01   0.0000000000000000e+00   0.0000000000000000e+00   0.0000000000000000e+00  -4.1238573082844521e-01  -4.3190471143457404e-01  -1.0905869395151241e-01   0.0000000000000000e+00  -2.4161357799503241e-01   2.7114614857766506e-01  -7.5684518109486509e-02   5.8750791054897014e-02  -9.5991706815824945e-02   7.4298873168607227e-02  -4.1822079952147859e-02   6.5579862781788997e-02   2.1596573469081828e-01   6.1874097408368411e-02   0.0000000000000000e+00   0.0000000000000000e+00   0.0000000000000000e+00   3.2652103438525926e-01  -1.4368598241282887e-01   0.0000000000000000e+00  -4.2926324246374209e-01   0.0000000000000000e+00   0.0000000000000000e+00   2.1449779386663681e-01  -3.6326512614170081e-02   0.0000000000000000e+00   1.0272640760204826e-01   0.0000000000000000e+00   0.0000000000000000e+00   2.0778257539598755e-01   0.0000000000000000e+00  -2.7240655931650642e-01   3.0052587069812570e-01   0.0000000000000000e+00   0.0000000000000000e+00   0.0000000000000000e+00   0.0000000000000000e+00   0.0000000000000000e+00   0.0000000000000000e+00  -1.2099298342142137e-01   0.0000000000000000e+00  -2.4332400045798747e-01  -2.3096108197505047e-01  -7.8260079434308794e-02   0.0000000000000000e+00  -4.5547189098135821e-01   0.0000000000000000e+00   0.0000000000000000e+00
   0.0000000000000000e+00  -5.4668282035114354e-02   0.0000000000000000e+00   0.0000000000000000e+00   6.8209584771451101e-02   0.0000000000000000e+00   0.0000000000000000e+00   2.3760896874077381e-01   0.0000000000000000e+00   5.0218923791745285e-01   1.5198149393542726e-01   0.0000000000000000e+00   0.0000000000000000e+00  -2.2423858809880590e-01   2.8582811954906873e-01   0.0000000000000000e+00  -3.4232182250305186e-02   3.3052638977737814e-01   0.0000000000000000e+00   0.0000000000000000e+00  -2.2026612970577891e-01   7.6479494119785357e-02   0.0000000000000000e+00   0.0000000000000000e+00   0.0000000000000000e+00  -1.5480739834801052e-01   0.0000000000000000e+00   2.4746866419746238e-01   0.0000000000000000e+00  -9.1282775894226120e-02   0.0000000000000000e+00   0.0000000000000000e+00  -2.9348894052992579e-02   0.0000000000000000e+00   0.0000000000000000e+00  -1.2141295429638155e-01   0.0000000000000000e+00   7.2822387372013103e-02   1.0600392263026729e-02   0.0000000000000000e+00   0.0000000000000000e+00  -1.4643201401863815e-02   0.0000000000000000e+00   6.3388771851736705e-02   0.0000000000000000e+00  -2.3896761317372661e-01   0.0000000000000000e+00   0.0000000000000000e+00   0.0000000000000000e+00   0.0000000000000000e+00   5.3601168748898739e-03   4.0048229572322386e-01   0.0000000000000000e+00   0.0000000000000000e+00   0.0000000000000000e+00   0.0000000000000000e+00   0.0000000000000000e+00   0.0000000000000000e+00   0.0000000000000000e+00   0.0000000000000000e+00   0.0000000000000000e+00   0.0000000000000000e+00   0.0000000000000000e+00   0.0000000000000000e+00   0.0000000000000000e+00   0.0000000000000000e+00   0.0000000000000000e+00   0.0000000000000000e+00   0.0000000000000000e+00   0.0000000000000000e+00   0.0000000000000000e+00   0.0000000000000000e+00   0.0000000000000000e+00   0.0000000000000000e+00   8.5041184250510549e-01   0.0000000000000000e+00   0.0000000000000000e+00  -1.3889021209457894e-03   0.0000000000000000e+00  -2.5680139092321297e-01   0.0000000000000000e+00   0.0000000000000000e+00   0.0000000000000000e+00   0.0000000000000000e+00   0.0000000000000000e+00  -7.6993199580488877e-02   0.0000000000000000e+00   0.0000000000000000e+00  -5.5079431752966357e-01   3.3475040294433017e-01   0.0000000000000000e+00   0.0000000000000000e+00  -2.5081942041130817e-01   0.0000000000000000e+00   0.0000000000000000e+00   0.0000000000000000e+00   0.0000000000000000e+00   0.0000000000000000e+00   0.0000000000000000e+00   0.0000000000000000e+00
  -6.1543206305901577e-01   0.0000000000000000e+00   0.0000000000000000e+00   6.2807062923640578e-02   0.0000000000000000e+00   0.0000000000000000e+00   0.0000000000000000e+00   0.0000000000000000e+00   0.0000000000000000e+00   0.0000000000000000e+00   0.0000000000000000e+00  -1.1781016665923552e-01   0.0000000000000000e+00   0.0000000000000000e+00   0.0000000000000000e+00  -5.4331788528599503e-02   0.0000000000000000e+00   0.0000000000000000e+00   3.5046974602759781e-03   0.0000000000000000e+00   0.0000000000000000e+00   0.0000000000000000e+00   2.7408396503463592e-02   0.0000000000000000e+00   0.0000000000000000e+00   0.0000000000000000e+00   0.0000000000000000e+00   0.0000000000000000e+00  -1.8268999602500094e-01   0.0000000000000000e+00   0.0000000000000000e+00   0.0000000000000000e+00   0.0000000000000000e+00   3.4080068212289877e-01  -1.4127751098036789e-01   0.0000000000000000e+00  -1.9581714962157978e-01   0.0000000000000000e+00   0.0000000000000000e+00   6.4724582509260262e-02   0.0000000000000000e+00   0.0000000000000000e+00   0.0000000000000000e+00   0.0000000000000000e+00   0.0000000000000000e+00   0.0000000000000000e+00  -1.3248964445360240e-01   0.0000000000000000e+00   5.2288824239377071e-02   0.0000000000000000e+00   0.0000000000000000e+00   0.0000000000000000e+00  -2.4508565506144564e-01  -1.9742297049694651e-01  -5.3239268941887755e-02   0.0000000000000000e+00   1.7415633984361509e-01  -8.1406776890490057e-02  -1.9352757926601855e-01   3.3087353747564208e-01  -1.7546200661324815e-01   7.3738398977710069e-03  -1.7629454404237549e-01   3.0847001734223323e-01   3.8614360512251050e-01  -2.9947383192113325e-01   0.0000000000000000e+00   0.0000000000000000e+00   0.0000000000000000e+00  -1.0505646509014917e-01  -1.0220087509575668e-01   0.0000000000000000e+00   7.4615558023113343e-02   0.0000000000000000e+00   0.0000000000000000e+00   1.2330148742176500e-01  -5.1736044526834235e-01   0.0000000000000000e+00   7.8593800271833381e-02   0.0000000000000000e+00   0.0000000000000000e+00   5.2263568046050957e-01   0.0000000000000000e+00   2.0322536360907015e-01  -3.1577142339684831e-02   0.0000000000000000e+00   0.0000000000000000e+00   0.0000000000000000e+00   0.0000000000000000e+00   0.0000000000000000e+00   0.0000000000000000e+00  -4.1085978004139073e-01   0.0000000000000000e+00  -7.5551294737429081e-02  -1.3471258093630561e-02  -4.3471050890685298e-01   0.0000000000000000e+00   1.0671845402675353e-01   0.0000000000000000e+00   0.0000000000000000e+00
   0.0000000000000000e+00  -3.0040829840878447e-01   0.0000000000000000e+00   0.0000000000000000e+00   2.8150710749603659e-02   0.0000000000000000e+00   0.0000000000000000e+00  -3.4239476397753049e-01   0.0000000000000000e+00  -4.0088671193233526e-03  -1.4309518328370199e-01   0.0000000000000000e+00   0.0000000000000000e+00  -1.1728289878718223e-01  -6.3604786503850111e-02   0.0000000000000000e+00   3.6321052269783211e-01   1.4531886124192214e-01   0.0000000000000000e+00   0.0000000000000000e+00   1.5915007588457736e-01  -1.7678319487857291e-01   0.0000000000000000e+00   0.0000000000000000e+00   0.0000000000000000e+00   7.2133803240918802e-03   0.0000000000000000e+00  -2.1087830688619892e-02   0.0000000000000000e+00  -1.5296671603875672e-01   0.0000000000000000e+00   0.0000000000000000e+00  -6.5018111722516525e-01   0.0000000000000000e+00   0.0000000000000000e+00  -3.4463136701490266e-01   0.0000000000000000e+00  -7.7588095896281528e-01  -1.2161011332405940e-01   0.0000000000000000e+00   0.0000000000000000e+00   2.9778939192578430e-01   0.0000000000000000e+00   1.1112785594346988e-01   0.0000000000000000e+00   1.1931968835018042e-01   0.0000000000000000e+00   0.0000000000000000e+00   0.0000000000000000e+00   0.0000000000000000e+00  -4.4322939200830691e-01  -2.7092834313414871e-01   0.0000000000000000e+00   0.0000000000000000e+00   0.0000000000000000e+00   0.0000000000000000e+00   0.0000000000000000e+00   0.0000000000000000e+00   0.0000000000000000e+00   0.0000000000000000e+00   0.0000000000000000e+00   0.0000000000000000e+00   0.0000000000000000e+00   0.0000000000000000e+00   0.0000000000000000e+00   0.0000000000000000e+00   0.0000000000000000e+00   0.0000000000000000e+00   0.0000000000000000e+00   0.0000000000000000e+00   0.0000000000000000e+00   0.0000000000000000e+00   0.0000000000000000e+00   0.0000000000000000e+00  -3.4340387208347707e-03   0.0000000000000000e+00   0.0000000000000000e+00  -3.1275505629545958e-01   0.0000000000000000e+00  -3.5069664304491266e-01   0.0000000000000000e+00   0.0000000000000000e+00   0.0000000000000000e+00   0.0000000000000000e+00   0.0000000000000000e+00  -2.5483993226498504e-02   0.0000000000000000e+00   0.0000000000000000e+00  -3.1412343189205445e-02   3.8968272092474193e-01   0.0000000000000000e+00   0.0000000000000000e+00   1.3382326274810974e-01   0.0000000000000000e+00   0.0000000000000000e+00   0.0000000000000000e+00   0.0000000000000000e+00   0.0000000000000000e+00   0.0000000000000000e+00   0.0000000000000000e+00
   0.0000000000000000e+00   1.1823234700610329e-01   0.0000000000000000e+00   0.0000000000000000e+00   2.0740860230234778e-01   0.0000000000000000e+00   0.0000000000000000e+00  -4.3490536724750128e-01   0.0000000000000000e+00   4.3045808988462153e-01   1.7597686845536170e-01   0.0000000000000000e+00   0.0000000000000000e+00   1.7433536394723767e-02   1.0596189468424175e-01   0.0000000000000000e+00  -4.9650497428690044e-02  -1.1478721856960623e-01   0.0000000000000000e+00   0.0000000000000000e+00  -4.8432477986074096e-01  -1.9968810467902290e-01   0.0000000000000000e+00   0.0000000000000000e+00   0.0000000000000000e+00   4.2268161430362758e-02   0.0000000000000000e+00  -5.1912989417860367e-01   0.0000000000000000e+00  -3.9507218824729984e-01   0.0000000000000000e+00   0.0000000000000000e+00   8.5047446337042129e-02   0.0000000000000000e+00   0.0000000000000000e+00  -1.7492839870364629e-01   0.0000000000000000e+00  -7.4036220370271369e-02  -3.0328068484709902e-01   0.0000000000000000e+00   0.0000000000000000e+00   1.5380850475310937e-01   0.0000000000000000e+00  -6.4518607331194378e-01   0.0000000000000000e+00   3.1757938887087939e-01   0.0000000000000000e+00   0.0000000000000000e+00   0.0000000000000000e+00   0.0000000000000000e+00   2.3644652978377759e-01  -2.3762347458339753e-01   0.0000000000000000e+00   0.0000000000000000e+00   0.0000000000000000e+00   0.0000000000000000e+00   0.0000000000000000e+00   0.0000000000000000e+00   0.0000000000000000e+00   0.0000000000000000e+00   0.0000000000000000e+00   0.0000000000000000e+00   0.0000000000000000e+00   0.0000000000000000e+00   0.0000000000000000e+00   0.0000000000000000e+00   0.0000000000000000e+00   0.0000000000000000e+00   0.0000000000000000e+00   0.0000000000000000e+00   0.0000000000000000e+00   0.0000000000000000e+00   0.0000000000000000e+00   0.0000000000000000e+00   8.0109232134631045e-02   0.0000000000000000e+00   0.0000000000000000e+00   7.2817457709119071e-02   0.0000000000000000e+00   1.3944066444499426e-01   0.0000000000000000e+00   0.0000000000000000e+00   0.0000000000000000e+00   0.0000000000000000e+00   0.0000000000000000e+00  -1.9520884190005694e-01   0.0000000000000000e+00   0.0000000000000000e+00   1.8587443801661696e-01  -9.3080947298990746e-03   0.0000000000000000e+00   0.0000000000000000e+00   1.7182398419114078e-02   0.0000000000000000e+00   0.0000000000000000e+00   0.0000000000000000e+00   0.0000000000000000e+00   0.0000000000000000e+00   0.0000000000000000e+00   0.0000000000000000e+00
  -4.9164984875290516e-02   0.0000000000000000e+00   0.0000000000000000e+00  -6.7347145190291030e-02   0.0000000000000000e+00   0.0000000000000000e+00   0.0000000000000000e+00   0.0000000000000000e+00   0.0000000000000000e+00   0.0000000000000000e+00   0.0000000000000000e+00  -1.4585362309174149e-01   0.0000000000000000e+00   0.0000000000000000e+00   0.0000000000000000e+00  -6.5884685065454737e-02   0.0000000000000000e+00   0.0000000000000000e+00   1.5863007121660838e-01   0.0000000000000000e+00   0.0000000000000000e+00   0.0000000000000000e+00  -1.2516212393862935e-01   0.0000000000000000e+00   0.0000000000000000e+00   0.0000000000000000e+00   0.0000000000000000e+00   0.0000000000000000e+00  -1.4397058011803474e-01   0.0000000000000000e+00   0.0000000000000000e+00   0.0000000000000000e+00   0.0000000000000000e+00  -2.0798198649715435e-01   6.8080335829602615e-03   0.0000000000000000e+00  -7.8089235892446918e-01   0.0000000000000000e+00   0.0000000000000000e+00  -3.9146669655175929e-02   0.0000000000000000e+00   0.0000000000000000e+00   0.0000000000000000e+00   0.0000000000000000e+00   0.0000000000000000e+00   0.0000000000000000e+00  -4.7174032208118624e-02   0.0000000000000000e+00   1.4793405369314913e-01   0.0000000000000000e+00   0.0000000000000000e+00   0.0000000000000000e+00  -2.9170168878508751e-01  -2.1182658264678442e-01  -3.5672383410805475e-01   0.0000000000000000e+00   1.0528426451462042e-01  -2.7411463645860173e-01   1.9541000552597743e-01  -7.5320961297054456e-02  -1.7014419361642594e-02   2.3870197829917794e-01  -1.8504447204403981e-01  -9.7840044786750194e-02   3.8856423343109814e-01   5.3250978811596772e-01   0.0000000000000000e+00   0.0000000000000000e+00   0.0000000000000000e+00  -1.3599029524278924e-01   2.5233612230864136e-02   0.0000000000000000e+00   9.3022926489076840e-02   0.0000000000000000e+00   0.0000000000000000e+00  -4.1638455993666564e-02  -1.5817657513242192e-01   0.0000000000000000e+00  -4.7245282578499742e-01   0.0000000000000000e+00   0.0000000000000000e+00  -9.8830780595508663e-02   0.0000000000000000e+00  -2.3345648040087300e-01   8.0802465332076120e-02   0.0000000000000000e+00   0.0000000000000000e+00   0.0000000000000000e+00   0.0000000000000000e+00   0.0000000000000000e+00   0.0000000000000000e+00   3.0397786184790282e-01   0.0000000000000000e+00  -1.1893542665900185e-01   1.5574020097550298e-01   8.8915587607645438e-02   0.0000000000000000e+00  -1.0740117134404162e-02   0.0000000000000000e+00   0.0000000000000000e+00
   0.0000000000000000e+00   0.0000000000000000e+00   4.9042675437837696e-01   0.0000000000000000e+00   0.0000000000000000e+00   2.6076525955147006e-01  -2.9244741129277257e-01   0.0000000000000000e+00   1.3799511576454304e-01   0.0000000000000000e+00   0.0000000000000000e+00   0.0000000000000000e+00  -1.3384206769222154e-01   0.0000000000000000e+00   0.0000000000000000e+00   0.0000000000000000e+00   0.0000000000000000e+00   0.0000000000000000e+00   0.0000000000000000e+00   1.5054968028335297e-01   0.0000000000000000e+00   0.0000000000000000e+00   0.0000000000000000e+00   4.0415316763269094e-01   1.8876509622626092e-01   0.0000000000000000e+00   3.0609638983773796e-01   0.0000000000000000e+00   0.0000000000000000e+00   0.0000000000000000e+00  -2.7786273790228749e-01  -1.9720686504745913e-01   0.0000000000000000e+00   0.0000000000000000e+00   0.0000000000000000e+00   0.0000000000000000e+00   0.0000000000000000e+00   0.0000000000000000e+00   0.0000000000000000e+00   0.0000000000000000e+00  -3.5846331687240635e-01   0.0000000000000000e+00   1.5500527860041818e-01   0.0000000000000000e+00  -2.0629794371601456e-01   0.0000000000000000e+00   0.0000000000000000e+00  -2.9198748722661338e-01   0.0000000000000000e+00  -2.0886530163870307e-01   0.0000000000000000e+00   0.0000000000000000e+00   0.0000000000000000e+00   0.0000000000000000e+00   0.0000000000000000e+00   1.1487859440922074e-01   0.0000000000000000e+00   0.0000000000000000e+00   0.0000000000000000e+00   0.0000000000000000e+00   0.0000000000000000e+00   0.0000000000000000e+00   0.0000000000000000e+00   0.0000000000000000e+00   0.0000000000000000e+00   0.0000000000000000e+00   1.4403759379748582e-01   4.1350742908922533e-01   4.7278520377189368e-03   0.0000000000000000e+00   0.0000000000000000e+00   4.2014418837335621e-01   0.0000000000000000e+00  -1.9827563472953208e-01   0.0000000000000000e+00   0.0000000000000000e+00   0.0000000000000000e+00   0.0000000000000000e+00   0.0000000000000000e+00   0.0000000000000000e+00   1.5863278998621452e-01   0.0000000000000000e+00  -7.1878469517501958e-02   0.0000000000000000e+00   0.0000000000000000e+00   0.0000000000000000e+00  -3.4794469998366306e-01  -1.2809431863440759e-01   0.0000000000000000e+00   0.0000000000000000e+00  -3.5784281915538246e-01   0.0000000000000000e+00   0.0000000000000000e+00   0.0000000000000000e+00   0.0000000000000000e+00   0.0000000000000000e+00  -2.3459304274060377e-01   0.0000000000000000e+00   2.9316723988700066e-02   6.4504417865650299e-01
   0.0000000000000000e+00   1.2328119372042545e-01   0.0000000000000000e+00   0.0000000000000000e+00  -2.6939354626336343e-02   0.0000000000000000e+00   0.0000000000000000e+00  -3.7715641590358263e-02   0.0000000000000000e+00   4.1534710443355372e-01   3.0187064032969035e-01   0.0000000000000000e+00   0.0000000000000000e+00   3.2671812909741367e-02  -2.1282240050436452e-01   0.0000000000000000e+00  -2.6743513892686999e-01   2.2254419610346526e-01   0.0000000000000000e+00   0.0000000000000000e+00   4.3771133273326929e-01  -2.6455058371668316e-01   0.0000000000000000e+00   0.0000000000000000e+00   0.0000000000000000e+00  -1.4861655466722234e-01   0.0000000000000000e+00   2.5078774020571731e-01   0.0000000000000000e+00   5.3201127334509613e-01   0.0000000000000000e+00   0.0000000000000000e+00  -2.4808828298182695e-01   0.0000000000000000e+00   0.0000000000000000e+00  -1.1257513819301727e-01   0.0000000000000000e+00   4.1824414651836389e-01  -4.5162692285742892e-02   0.0000000000000000e+00   0.0000000000000000e+00  -3.0668722878700927e-01   0.0000000000000000e+00  -1.9943370569007055e-01   0.0000000000000000e+00   1.3945545957982730e-01   0.0000000000000000e+00   0.0000000000000000e+00   0.0000000000000000e+00   0.0000000000000000e+00   2.5496297612834051e-01  -2.8588353458409221e-01   0.0000000000000000e+00   0.0000000000000000e+00   0.0000000000000000e+00   0.0000000000000000e+00   0.0000000000000000e+00   0.0000000000000000e+00   0.0000000000000000e+00   0.0000000000000000e+00   0.0000000000000000e+00   0.0000000000000000e+00   0.0000000000000000e+00   0.0000000000000000e+00   0.0000000000000000e+00   0.0000000000000000e+00   0.0000000000000000e+00   0.0000000000000000e+00   0.0000000000000000e+00   0.0000000000000000e+00   0.0000000000000000e+00   0.0000000000000000e+00   0.0000000000000000e+00   0.0000000000000000e+00  -1.5094364437071048e-01   0.0000000000000000e+00   0.0000000000000000e+00   5.4398346400220773e-02   0.0000000000000000e+00  -2.7080504327947363e-01   0.0000000000000000e+00   0.0000000000000000e+00   0.0000000000000000e+00   0.0000000000000000e+00   0.0000000000000000e+00   1.8866644950836289e-01   0.0000000000000000e+00   0.0000000000000000e+00   7.0003021067620352e-02   3.1732331722811247e-01   0.0000000000000000e+00   0.0000000000000000e+00  -1.3949384735169923e-01   0.0000000000000000e+00   0.0000000000000000e+00   0.0000000000000000e+00   0.0000000000000000e+00   0.0000000000000000e+00   0.0000000000000000e+00   0.0000000000000000e+00
   0.0000000000000000e+00   0.0000000000000000e+00  -1.6986883093720836e-01   0.0000000000000000e+00   0.0000000000000000e+00  -1.7488046594740564e-01   5.4738868638986027e-02   0.0000000000000000e+00   1.6158241262118844e-01   0.0000000000000000e+00   0.0000000000000000e+00   0.0000000000000000e+00   2.4682948734751537e-02   0.0000000000000000e+00   0.0000000000000000e+00   0.0000000000000000e+00   0.0000000000000000e+00   0.0000000000000000e+00   0.0000000000000000e+00  -3.1450389204070656e-01   0.0000000000000000e+00   0.0000000000000000e+00   0.0000000000000000e+00  -9.9298646335041985e-02   2.5260417078963321e-01   0.0000000000000000e+00   3.9485042858547698e-01   0.0000000000000000e+00   0.0000000000000000e+00   0.0000000000000000e+00  -1.0527686459948882e-02  -1.4772943048817879e-02   0.0000000000000000e+00   0.0000000000000000e+00   0.0000000000000000e+00   0.0000000000000000e+00   0.0000000000000000e+00   0.0000000000000000e+00   0.0000000000000000e+00   0.0000000000000000e+00   2.0547214310440381e-01   0.0000000000000000e+00   3.1708433910462114e-01   0.0000000000000000e+00  -1.0633977856102074e-02   0.0000000000000000e+00   0.0000000000000000e+00  -1.0919681016836652e-01   0.0000000000000000e+00   3.6902283820131870e-01   0.0000000000000000e+00   0.0000000000000000e+00   0.0000000000000000e+00   0.0000000000000000e+00   0.0000000000000000e+00  -1.3570566010241560e-02   0.0000000000000000e+00   0.0000000000000000e+00   0.0000000000000000e+00   0.0000000000000000e+00   0.0000000000000000e+00   0.0000000000000000e+00   0.0000000000000000e+00   0.0000000000000000e+00   0.0000000000000000e+00   0.0000000000000000e+00  -2.5302470367970187e-01  -5.0422011168460668e-01   4.3587458940751911e-01   0.0000000000000000e+00   0.0000000000000000e+00   5.3332040284307680e-01   0.0000000000000000e+00  -4.4647182324804813e-01   0.0000000000000000e+00   0.0000000000000000e+00   0.0000000000000000e+00   0.0000000000000000e+00   0.0000000000000000e+00   0.0000000000000000e+00   2.8649513293922430e-01   0.0000000000000000e+00  -3.8711885691202680e-02   0.0000000000000000e+00   0.0000000000000000e+00   0.0000000000000000e+00  -2.8111304334155535e-01   4.6537095219771046e-01   0.0000000000000000e+00   0.0000000000000000e+00   3.0274200200450246e-01   0.0000000000000000e+00   0.0000000000000000e+00   0.0000000000000000e+00   0.0000000000000000e+00   0.0000000000000000e+00  -1.0013645797514006e-01   0.0000000000000000e+00   2.6126658249543611e-01   1.7609365435607174e-02
   0.0000000000000000e+00  -3.1249850360500535e-02   0.0000000000000000e+00   0.0000000000000000e+00   2.7373431120379005e-01   0.0000000000000000e+00   0.0000000000000000e+00   4.4953781064851844e-01   0.0000000000000000e+00  -9.5578411322670628e-02  -1.5942420808465207e-01   0.0000000000000000e+00   0.0000000000000000e+00  -7.7315695490894884e-02  -6.8947744254611953e-01   0.0000000000000000e+00  -7.5021887772487861e-02   8.1619348321912283e-02   0.0000000000000000e+00   0.0000000000000000e+00  -3.0018736844910987e-01  -2.5936612503273604e-01   0.0000000000000000e+00   0.0000000000000000e+00   0.0000000000000000e+00  -1.7510387340159828e-01   0.0000000000000000e+00  -1.0059441025088726e-01   0.0000000000000000e+00   5.0258049914343378e-02   0.0000000000000000e+00   0.0000000000000000e+00   2.4647659710378297e-01   0.0000000000000000e+00   0.0000000000000000e+00  -2.7224156847914044e-02   0.0000000000000000e+00  -1.3308809114307948e-01   2.8705703142884914e-01   0.0000000000000000e+00   0.0000000000000000e+00   2.5580472855303976e-01   0.0000000000000000e+00  -4.0503884129573828e-02   0.0000000000000000e+00  -4.2768254281407531e-01   0.0000000000000000e+00   0.0000000000000000e+00   0.0000000000000000e+00   0.0000000000000000e+00   1.0436395970473569e-01  -5.0144999765914522e-01   0.0000000000000000e+00   0.0000000000000000e+00   0.0000000000000000e+00   0.0000000000000000e+00   0.0000000000000000e+00   0.0000000000000000e+00   0.0000000000000000e+00   0.0000000000000000e+00   0.0000000000000000e+00   0.0000000000000000e+00   0.0000000000000000e+00   0.0000000000000000e+00   0.0000000000000000e+00   0.0000000000000000e+00   0.0000000000000000e+00   0.0000000000000000e+00   0.0000000000000000e+00   0.0000000000000000e+00   0.0000000000000000e+00   0.0000000000000000e+00   0.0000000000000000e+00   0.0000000000000000e+00  -1.6837447805641914e-01   0.0000000000000000e+00   0.0000000000000000e+00  -3.8845400650090228e-01   0.0000000000000000e+00  -1.2966524218977801e-01   0.0000000000000000e+00   0.0000000000000000e+00   0.0000000000000000e+00   0.0000000000000000e+00   0.0000000000000000e+00  -1.4134643610743960e-01   0.0000000000000000e+00   0.0000000000000000e+00   1.3855654653974092e-01   2.3734916569756931e-01   0.0000000000000000e+00   0.0000000000000000e+00   2.9724170914183130e-02   0.0000000000000000e+00   0.0000000000000000e+00   0.0000000000000000e+00   0.0000000000000000e+00   0.0000000000000000e+00   0.0000000000000000e+00   0.0000000000000000e+00
   0.0000000000000000e+00   0.0000000000000000e+00   1.2335756783160517e-01   0.0000000000000000e+00   0.0000000000000000e+00  -1.5736592885366781e-02   3.2074281101424995e-01   0.0000000000000000e+00   2.6999162229961710e-01   0.0000000000000000e+00   0.0000000000000000e+00   0.0000000000000000e+00  -1.3699134113380568e-01   0.0000000000000000e+00   0.0000000000000000e+00   0.0000000000000000e+00   0.0000000000000000e+00   0.0000000000000000e+00   0.0000000000000000e+00  -5.9032025541015734e-02   0.0000000000000000e+00   0.0000000000000000e+00   0.0000000000000000e+00   3.0168552712150559e-01   2.4032742656729814e-01   0.0000000000000000e+00  -2.2895232598877333e-01   0.0000000000000000e+00   0.0000000000000000e+00   0.0000000000000000e+00   4.9180935855531002e-02  -1.6244103344933408e-01   0.0000000000000000e+00   0.0000000000000000e+00   0.0000000000000000e+00   0.0000000000000000e+00   0.0000000000000000e+00   0.0000000000000000e+00   0.0000000000000000e+00   0.0000000000000000e+00  -3.9796634884642157e-01   0.0000000000000000e+00  -2.0823705978695262e-01   0.0000000000000000e+00  -4.6071410921346662e-01   0.0000000000000000e+00   0.0000000000000000e+00  -3.0532158785810787e-01   0.0000000000000000e+00   2.2345395108289468e-01   0.0000000000000000e+00   0.0000000000000000e+00   0.0000000000000000e+00   0.0000000000000000e+00   0.0000000000000000e+00   2.6901912467264683e-01   0.0000000000000000e+00   0.0000000000000000e+00   0.0000000000000000e+00   0.0000000000000000e+00   0.0000000000000000e+00   0.0000000000000000e+00   0.0000000000000000e+00   0.0000000000000000e+00   0.0000000000000000e+00   0.0000000000000000e+00   1.0193644888827566e-01  -1.9905439023247493e-01  -3.0272419467476419e-01   0.0000000000000000e+00   0.0000000000000000e+00  -1.0366757767704864e-01   0.0000000000000000e+00  -5.7934822364538674e-02   0.0000000000000000e+00   0.0000000000000000e+00   0.0000000000000000e+00   0.0000000000000000e+00   0.0000000000000000e+00   0.0000000000000000e+00   5.3511779082644784e-01   0.0000000000000000e+00  -2.6501688046346716e-01   0.0000000000000000e+00   0.0000000000000000e+00   0.0000000000000000e+00   3.7499617765202953e-01   1.0042297674971784e-01   0.0000000000000000e+00   0.0000000000000000e+00  -5.6557064922425571e-02   0.0000000000000000e+00   0.0000000000000000e+00   0.0000000000000000e+00   0.0000000000000000e+00   0.0000000000000000e+00  -1.6872566682675341e-01   0.0000000000000000e+00   6.4636734300202925e-01  -4.6725453462649336e-01
   0.0000000000000000e+00   1.0033647642232565e-01   0.0000000000000000e+00   0.0000000000000000e+00   5.2297208727123790e-01   0.0000000000000000e+00   0.0000000000000000e+00   5.4903708900863095e-02   0.0000000000000000e+00   2.6085206462565969e-01   2.2087870549802747e-02   0.0000000000000000e+00   0.0000000000000000e+00  -4.3068782393031108e-02  -5.9949603580959099e-01   0.0000000000000000e+00   6.0526913325138307e-02   6.1640707444381659e-01   0.0000000000000000e+00   0.0000000000000000e+00  -2.4685293361136351e-01  -3.4351531156740006e-01   0.0000000000000000e+00   0.0000000000000000e+00   0.0000000000000000e+00   3.1749295417047761e-02   0.0000000000000000e+00  -2.7165567867913043e-01   0.0000000000000000e+00  -1.7906587102773014e-01   0.0000000000000000e+00   0.0000000000000000e+00  -1.5685750245240479e-01   0.0000000000000000e+00   0.0000000000000000e+00   4.6569298451003258e-02   0.0000000000000000e+00  -7.1128363949207712e-02  -3.7901942211415385e-01   0.0000000000000000e+00   0.0000000000000000e+00  -4.3217132828037974e-01   0.0000000000000000e+00   2.7868954332881102e-01   0.0000000000000000e+00   7.3237104742706945e-03   0.0000000000000000e+00   0.0000000000000000e+00   0.0000000000000000e+00   0.0000000000000000e+00  -6.8119102445651156e-02   2.0974698709329934e-01   0.0000000000000000e+00   0.0000000000000000e+00   0.0000000000000000e+00   0.0000000000000000e+00   0.0000000000000000e+00   0.0000000000000000e+00   0.0000000000000000e+00   0.0000000000000000e+00   0.0000000000000000e+00   0.0000000000000000e+00   0.0000000000000000e+00   0.0000000000000000e+00   0.0000000000000000e+00   0.0000000000000000e+00   0.0000000000000000e+00   0.0000000000000000e+00   0.0000000000000000e+00   0.0000000000000000e+00   0.0000000000000000e+00   0.0000000000000000e+00   0.0000000000000000e+00   0.0000000000000000e+00  -6.7450806562329366e-02   0.0000000000000000e+00   0.0000000000000000e+00   1.6416585495098920e-01   0.0000000000000000e+00  -1.4979818466988870e-01   0.0000000000000000e+00   0.0000000000000000e+00   0.0000000000000000e+00   0.0000000000000000e+00   0.0000000000000000e+00   4.9679133401266423e-01   0.0000000000000000e+00   0.0000000000000000e+00  -7.2678244964811067e-02  -2.2554315231685787e-01   0.0000000000000000e+00   0.0000000000000000e+00   3.0351223816547751e-01   0.0000000000000000e+00   0.0000000000000000e+00   0.0000000000000000e+00   0.0000000000000000e+00   0.0000000000000000e+00   0.0000000000000000e+00   0.0000000000000000e+00
   3.4010694228915511e-01   0.0000000000000000e+00   0.0000000000000000e+00  -5.3298764906570995e-01   0.0000000000000000e+00   0.0000000000000000e+00   0.0000000000000000e+00   0.0000000000000000e+00   0.0000000000000000e+00   0.0000000000000000e+00   0.0000000000000000e+00  -2.8998555933140158e-01   0.0000000000000000e+00   0.0000000000000000e+00   0.0000000000000000e+00   1.9788573775925575e-01   0.0000000000000000e+00   0.0000000000000000e+00  -4.3059964411328794e-01   0.0000000000000000e+00   0.0000000000000000e+00   0.0000000000000000e+00  -2.4610781586251682e-01   0.0000000000000000e+00   0.0000000000000000e+00   0.0000000000000000e+00   0.0000000000000000e+00   0.0000000000000000e+00  -1.8035526051676876e-01   0.0000000000000000e+00   0.0000000000000000e+00   0.0000000000000000e+00   0.0000000000000000e+00  -7.8501299494575738e-02   2.8691803154484163e-01   0.0000000000000000e+00   9.0743341642576844e-02   0.0000000000000000e+00   0.0000000000000000e+00   8.4876779798140858e-02   0.0000000000000000e+00   0.0000000000000000e+00   0.0000000000000000e+00   0.0000000000000000e+00   0.0000000000000000e+00   0.0000000000000000e+00   3.4016010648135875e-01   0.0000000000000000e+00   2.0640930004483607e-01   0.0000000000000000e+00   0.0000000000000000e+00   0.0000000000000000e+00   4.8755806180263228e-01   1.5517710782177122e-01  -2.9392015912624320e-01   0.0000000000000000e+00   1.5830437862693400e-01   2.9019468800014558e-01  -3.0660960706671708e-01  -2.2640860944349656e-01   2.0502931640552458e-01   2.9975105041545069e-01   6.5655361395909301e-02   2.1878125680932542e-01   2.3904318481388151e-01  -4.1361821093641393e-02   0.0000000000000000e+00   0.0000000000000000e+00   0.0000000000000000e+00   7.1321490320081143e-02   5.4110539535807234e-01   0.0000000000000000e+00   5.1264746279505611e-03   0.0000000000000000e+00   0.0000000000000000e+00   1.8720689108488142e-01  -1.9740835795612893e-01   0.0000000000000000e+00  -1.2901882985662191e-01   0.0000000000000000e+00   0.0000000000000000e+00   3.2864669207438296e-01   0.0000000000000000e+00   2.0043980865543340e-01   7.1345748771716941e-02   0.0000000000000000e+00   0.0000000000000000e+00   0.0000000000000000e+00   0.0000000000000000e+00   0.0000000000000000e+00   0.0000000000000000e+00  -6.2844844966117558e-02   0.0000000000000000e+00  -1.4892010586559448e-02  -1.8619746699293457e-01   8.9554507799896363e-02   0.0000000000000000e+00  -3.6610943539507473e-02   0.0000000000000000e+00   0.0000000000000000e+00
   0.0000000000000000e+00   0.0000000000000000e+00  -8.9874195602486023e-02   0.0000000000000000e+00   0.0000000000000000e+00  -1.0438931775542407e-01  -1.3518542884714466e-01   0.0000000000000000e+00   3.9138978760290172e-01   0.0000000000000000e+00   0.0000000000000000e+00   0.0000000000000000e+00  -2.2797511778546435e-02   0.0000000000000000e+00   0.0000000000000000e+00   0.0000000000000000e+00   0.0000000000000000e+00   0.0000000000000000e+00   0.0000000000000000e+00   3.2389751452095911e-01   0.0000000000000000e+00   0.0000000000000000e+00   0.0000000000000000e+00   1.9159672194133789e-01   2.5506070787063845e-01   0.0000000000000000e+00  -3.7959605075162650e-01   0.0000000000000000e+00   0.0000000000000000e+00   0.0000000000000000e+00   1.7844550136542292e-01   1.2063192014150184e-01   0.0000000000000000e+00   0.0000000000000000e+00   0.0000000000000000e+00   0.0000000000000000e+00   0.0000000000000000e+00   0.0000000000000000e+00   0.0000000000000000e+00   0.0000000000000000e+00  -5.0441510184139693e-01   0.0000000000000000e+00  -7.0388438192572705e-02   0.0000000000000000e+00   2.9340056721216368e-01   0.0000000000000000e+00   0.0000000000000000e+00  -1.9609596521798683e-01   0.0000000000000000e+00  -3.2405867567495600e-01   0.0000000000000000e+00   0.0000000000000000e+00   0.0000000000000000e+00   0.0000000000000000e+00   0.0000000000000000e+00  -1.3223230238826714e-01   0.0000000000000000e+00   0.0000000000000000e+00   0.0000000000000000e+00   0.0000000000000000e+00   0.0000000000000000e+00   0.0000000000000000e+00   0.0000000000000000e+00   0.0000000000000000e+00   0.0000000000000000e+00   0.0000000000000000e+00   9.0871588247280380e-02  -1.6838031004072557e-01  -2.7123561600076551e-01   0.0000000000000000e+00   0.0000000000000000e+00   3.3948426283043359e-01   0.0000000000000000e+00  -5.9097379990138632e-01   0.0000000000000000e+00   0.0000000000000000e+00   0.0000000000000000e+00   0.0000000000000000e+00   0.0000000000000000e+00   0.0000000000000000e+00  -4.5143968585335464e-01   0.0000000000000000e+00  -2.0542430805434311e-01   0.0000000000000000e+00   0.0000000000000000e+00   0.0000000000000000e+00   9.8692644039880817e-03  -1.0516092284573356e-01   0.0000000000000000e+00   0.0000000000000000e+00   2.6330723377850618e-01   0.0000000000000000e+00   0.0000000000000000e+00   0.0000000000000000e+00   0.0000000000000000e+00   0.0000000000000000e+00  -3.0271924747769108e-01   0.0000000000000000e+00  -2.3901165796100587e-01  -2.5505291440457697e-02
  -5.5366111681600896e-02   0.0000000000000000e+00   0.0000000000000000e+00   7.7237925312056713e-02   0.0000000000000000e+00   0.0000000000000000e+00   0.0000000000000000e+00   0.0000000000000000e+00   0.0000000000000000e+00   0.0000000000000000e+00   0.0000000000000000e+00   3.1306631588551592e-01   0.0000000000000000e+00   0.0000000000000000e+00   0.0000000000000000e+00  -2.8331306613511309e-01   0.0000000000000000e+00   0.0000000000000000e+00  -1.9629072123665048e-01   0.0000000000000000e+00   0.0000000000000000e+00   0.0000000000000000e+00   4.5975941455121211e-02   0.0000000000000000e+00   0.0000000000000000e+00   0.0000000000000000e+00   0.0000000000000000e+00   0.0000000000000000e+00  -7.0190133595185528e-02   0.0000000000000000e+00   0.0000000000000000e+00   0.0000000000000000e+00   0.0000000000000000e+00   2.1239450365759641e-01  -4.7279940457551817e-01   0.0000000000000000e+00   3.0297510578289895e-02   0.0000000000000000e+00   0.0000000000000000e+00  -1.8613683767855393e-01   0.0000000000000000e+00   0.0000000000000000e+00   0.0000000000000000e+00   0.0000000000000000e+00   0.0000000000000000e+00   0.0000000000000000e+00   1.3241206101444589e-01   0.0000000000000000e+00  -8.6295800300900012e-03   0.0000000000000000e+00   0.0000000000000000e+00   0.0000000000000000e+00   1.6950841801436287e-01  -1.1436328493612621e-01  -6.7474721184040720e-01   0.0000000000000000e+00  -3.1166945115285066e-01  -4.8667530231765080e-02   4.2974312601540232e-01   2.1105586579223196e-01  -3.5271794844993515e-02   1.5158287208083382e-01   9.6663741125262576e-02  -6.2045587523541529e-02  -7.2249647010623058e-02   1.1979458050464740e-02   0.0000000000000000e+00   0.0000000000000000e+00   0.0000000000000000e+00   7.5240132674269003e-02   1.6586541487271750e-01   0.0000000000000000e+00   1.7040622842894559e-01   0.0000000000000000e+00   0.0000000000000000e+00   3.4617619493536395e-02  -2.5517308805503808e-01   0.0000000000000000e+00  -1.9761963783912312e-01   0.0000000000000000e+00   0.0000000000000000e+00  -5.1016021808308565e-01   0.0000000000000000e+00   1.0543073185984564e-01  -2.1678845032893951e-01   0.0000000000000000e+00   0.0000000000000000e+00   0.0000000000000000e+00   0.0000000000000000e+00   0.0000000000000000e+00   0.0000000000000000e+00  -4.1179691944129415e-01   0.0000000000000000e+00  -1.5903620841227611e-01  -1.2685976761225338e-02  -1.8811545232108015e-01   0.0000000000000000e+00  -8.3485238454004546e-03   0.0000000000000000e+00   0.0000000000000000e+00
   0.0000000000000000e+00   0.0000000000000000e+00  -3.5202910266021548e-01   0.0000000000000000e+00   0.0000000000000000e+00  -1.6079277369237671e-01  -2.4920869162644715e-01   0.0000000000000000e+00  -1.4243301290383409e-01   0.0000000000000000e+00   0.0000000000000000e+00   0.0000000000000000e+00   3.4105781679349129e-01   0.0000000000000000e+00   0.0000000000000000e+00   0.0000000000000000e+00   0.0000000000000000e+00   0.0000000000000000e+00   0.0000000000000000e+00  -1.2187012732576963e-01   0.0000000000000000e+00   0.0000000000000000e+00   0.0000000000000000e+00   1.8186027287094444e-01  -2.4170060329990689e-01   0.0000000000000000e+00  -2.6233024620446377e-01   0.0000000000000000e+00   0.0000000000000000e+00   0.0000000000000000e+00  -4.8772608787642335e-01   7.8826584954892434e-02   0.0000000000000000e+00   0.0000000000000000e+00   0.0000000000000000e+00   0.0000000000000000e+00   0.0000000000000000e+00   0.0000000000000000e+00   0.0000000000000000e+00   0.0000000000000000e+00   1.9697835118490212e-01   0.0000000000000000e+00  -4.0345670479675511e-01   0.0000000000000000e+00  -4.0204179054619671e-01   0.0000000000000000e+00   0.0000000000000000e+00  -1.1506608757879999e-01   0.0000000000000000e+00  -8.4746527695864354e-02   0.0000000000000000e+00   0.0000000000000000e+00   0.0000000000000000e+00   0.0000000000000000e+00   0.0000000000000000e+00   2.4097160414150051e-01   0.0000000000000000e+00   0.0000000000000000e+00   0.0000000000000000e+00   0.0000000000000000e+00   0.0000000000000000e+00   0.0000000000000000e+00   0.0000000000000000e+00   0.0000000000000000e+00   0.0000000000000000e+00   0.0000000000000000e+00   2.8637235286813062e-01  -3.1337169209228000e-01   6.5907522724043444e-01   0.0000000000000000e+00   0.0000000000000000e+00   9.5069702562779902e-03   0.0000000000000000e+00   5.4238807237885531e-02   0.0000000000000000e+00   0.0000000000000000e+00   0.0000000000000000e+00   0.0000000000000000e+00   0.0000000000000000e+00   0.0000000000000000e+00  -1.8845752045202568e-01   0.0000000000000000e+00  -6.1101200708818526e-01   0.0000000000000000e+00   0.0000000000000000e+00   0.0000000000000000e+00  -6.2948921223944687e-02  -4.9269891755140460e-01   0.0000000000000000e+00   0.0000000000000000e+00   5.5726411449451889e-02   0.0000000000000000e+00   0.0000000000000000e+00   0.0000000000000000e+00   0.0000000000000000e+00   0.0000000000000000e+00  -4.5166191920094834e-01   0.0000000000000000e+00  -6.3602265717408166e-02   1.7308964307058813e-01
   0.0000000000000000e+00  -7.1316144936132098e-01   0.0000000000000000e+00   0.0000000000000000e+00   5.9278308614781783e-02   0.0000000000000000e+00   0.0000000000000000e+00  -3.3000556675070097e-02   0.0000000000000000e+00  -1.4564819611712004e-01   5.1268170719083739e-01   0.0000000000000000e+00   0.0000000000000000e+00   7.5865591236862649e-03  -8.7054351726912865e-02   0.0000000000000000e+00   1.1628707586459434e-01  -1.9705735286784729e-01   0.0000000000000000e+00   0.0000000000000000e+00  -1.0806084925122886e-01  -1.5798068729123246e-01   0.0000000000000000e+00   0.0000000000000000e+00   0.0000000000000000e+00  -2.4835358951245229e-01   0.0000000000000000e+00  -4.6722466583851589e-02   0.0000000000000000e+00   1.7381009574617198e-01   0.0000000000000000e+00   0.0000000000000000e+00   1.2956160265541006e-01   0.0000000000000000e+00   0.0000000000000000e+00   3.0107442355462571e-01   0.0000000000000000e+00  -3.7564231441309381e-02  -5.0377097654718685e-02   0.0000000000000000e+00   0.0000000000000000e+00   9.9167792145878370e-02   0.0000000000000000e+00  -1.2969547179596436e-01   0.0000000000000000e+00   4.8661376404512785e-01   0.0000000000000000e+00   0.0000000000000000e+00   0.0000000000000000e+00   0.0000000000000000e+00  -1.2888033947794648e-02   2.0723464509530130e-02   0.0000000000000000e+00   0.0000000000000000e+00   0.0000000000000000e+00   0.0000000000000000e+00   0.0000000000000000e+00   0.0000000000000000e+00   0.0000000000000000e+00   0.0000000000000000e+00   0.0000000000000000e+00   0.0000000000000000e+00   0.0000000000000000e+00   0.0000000000000000e+00   0.0000000000000000e+00   0.0000000000000000e+00   0.0000000000000000e+00   0.0000000000000000e+00   0.0000000000000000e+00   0.0000000000000000e+00   0.0000000000000000e+00   0.0000000000000000e+00   0.0000000000000000e+00   0.0000000000000000e+00  -3.1961235314051789e-01   0.0000000000000000e+00   0.0000000000000000e+00  -1.3003219626136370e-01   0.0000000000000000e+00  -3.6543745869312699e-01   0.0000000000000000e+00   0.0000000000000000e+00   0.0000000000000000e+00   0.0000000000000000e+00   0.0000000000000000e+00  -3.1894357537411849e-01   0.0000000000000000e+00   0.0000000000000000e+00  -3.3338357708054800e-01  -5.5451036795312614e-01   0.0000000000000000e+00   0.0000000000000000e+00  -1.7553301783447628e-01   0.0000000000000000e+00   0.0000000000000000e+00   0.0000000000000000e+00   0.0000000000000000e+00   0.0000000000000000e+00   0.0000000000000000e+00   0.0000000000000000e+00
   0.0000000000000000e+00   3.4274229788662805e-02   0.0000000000000000e+00   0.0000000000000000e+00  -4.2573133782773265e-01   0.0000000000000000e+00   0.0000000000000000e+00   1.2754505564524166e-01   0.0000000000000000e+00   4.9057680252698015e-03  -1.1822478413393665e-01   0.0000000000000000e+00   0.0000000000000000e+00  -2.6704420735774670e-01  -1.1376017083821802e-01   0.0000000000000000e+00   6.0132419104359357e-03  -4.7581666349369039e-01   0.0000000000000000e+00   0.0000000000000000e+00   1.5435357229414806e-01   7.9216999292074097e-02   0.0000000000000000e+00   0.0000000000000000e+00   0.0000000000000000e+00  -7.1573851713179315e-02   0.0000000000000000e+00  -6.0586693259162994e-01   0.0000000000000000e+00   3.0325803042398021e-02   0.0000000000000000e+00   0.0000000000000000e+00   1.5235892641914395e-01   0.0000000000000000e+00   0.0000000000000000e+00   2.4773408909509000e-02   0.0000000000000000e+00   1.3695515133928343e-01   1.3377684274045404e-01   0.0000000000000000e+00   0.0000000000000000e+00   1.2129391388441851e-01   0.0000000000000000e+00  -6.5829431505628755e-02   0.0000000000000000e+00  -1.4791090639540158e-01   0.0000000000000000e+00   0.0000000000000000e+00   0.0000000000000000e+00   0.0000000000000000e+00   2.4823203704669711e-01   2.1049321821537323e-01   0.0000000000000000e+00   0.0000000000000000e+00   0.0000000000000000e+00   0.0000000000000000e+00   0.0000000000000000e+00   0.0000000000000000e+00   0.0000000000000000e+00   0.0000000000000000e+00   0.0000000000000000e+00   0.0000000000000000e+00   0.0000000000000000e+00   0.0000000000000000e+00   0.0000000000000000e+00   0.0000000000000000e+00   0.0000000000000000e+00   0.0000000000000000e+00   0.0000000000000000e+00   0.0000000000000000e+00   0.0000000000000000e+00   0.0000000000000000e+00   0.0000000000000000e+00   0.0000000000000000e+00   2.6283790354660708e-01   0.0000000000000000e+00   0.0000000000000000e+00   9.0605652894912167e-02   0.0000000000000000e+00  -8.6308305004852884e-02   0.0000000000000000e+00   0.0000000000000000e+00   0.0000000000000000e+00   0.0000000000000000e+00   0.0000000000000000e+00   8.4544213917898747e-01   0.0000000000000000e+00   0.0000000000000000e+00  -4.2936838219704287e-03  -2.4251722884895469e-01   0.0000000000000000e+00   0.0000000000000000e+00  -2.6340644190042062e-01   0.0000000000000000e+00   0.0000000000000000e+00   0.0000000000000000e+00   0.0000000000000000e+00   0.0000000000000000e+00   0.0000000000000000e+00   0.0000000000000000e+00
  -6.5923966774574211e-02   0.0000000000000000e+00   0.0000000000000000e+00   1.3195167548862866e-01   0.0000000000000000e+00   0.0000000000000000e+00   0.0000000000000000e+00   0.0000000000000000e+00   0.0000000000000000e+00   0.0000000000000000e+00   0.0000000000000000e+00   1.9921406080260889e-01   0.0000000000000000e+00   0.0000000000000000e+00   0.0000000000000000e+00  -2.5792725767684921e-01   0.0000000000000000e+00   0.0000000000000000e+00  -1.2448910697505022e-01   0.0000000000000000e+00   0.0000000000000000e+00   0.0000000000000000e+00   6.0386192901513439e-02   0.0000000000000000e+00   0.0000000000000000e+00   0.0000000000000000e+00   0.0000000000000000e+00   0.0000000000000000e+00   2.2378790372698958e-02   0.0000000000000000e+00   0.0000000000000000e+00   0.0000000000000000e+00   0.0000000000000000e+00   2.1535296491534794e-01   3.4323025088054526e-01   0.0000000000000000e+00   4.9149196662953260e-01   0.0000000000000000e+00   0.0000000000000000e+00  -8.1233393253955732e-02   0.0000000000000000e+00   0.0000000000000000e+00   0.0000000000000000e+00   0.0000000000000000e+00   0.0000000000000000e+00   0.0000000000000000e+00  -3.6168872040625510e-01   0.0000000000000000e+00   2.6142612090963735e-01   0.0000000000000000e+00   0.0000000000000000e+00   0.0000000000000000e+00   1.1884720174590374e-01   7.0484657311022783e-02  -6.9392367385066211e-02   0.0000000000000000e+00   1.3675447127314160e-02   6.5102578665021615e-02   3.0458786736127380e-01   2.8962498490980948e-01   1.0916052932212932e-01   1.0019792001694312e-01   2.0859530814033841e-02   6.3054592685411012e-02   4.5575362982296828e-02   2.0297945360742950e-01   0.0000000000000000e+00   0.0000000000000000e+00   0.0000000000000000e+00  -2.8799907314522954e-01  -8.3829643077083696e-02   0.0000000000000000e+00  -5.7275014609625741e-01   0.0000000000000000e+00   0.0000000000000000e+00  -5.0114379813074011e-02   1.5680210017650978e-02   0.0000000000000000e+00  -4.6626637713737129e-01   0.0000000000000000e+00   0.0000000000000000e+00   2.9598164907600094e-01   0.0000000000000000e+00  -1.3443441924495550e-01  -8.5390089481793885e-02   0.0000000000000000e+00   0.0000000000000000e+00   0.0000000000000000e+00   0.0000000000000000e+00   0.0000000000000000e+00   0.0000000000000000e+00  -1.5745076702808170e-02   0.0000000000000000e+00  -1.8525041325866592e-01   2.9414344491323691e-01  -2.6371028153736753e-01   0.0000000000000000e+00  -2.7297777401516871e-01   0.0000000000000000e+00   0.0000000000000000e+00
   3.2803783405351769e-02   0.0000000000000000e+00   0.0000000000000000e+00   8.1912265924989679e-04   0.0000000000000000e+00   0.0000000000000000e+00   0.0000000000000000e+00   0.0000000000000000e+00   0.0000000000000000e+00   0.0000000000000000e+00   0.0000000000000000e+00   3.0051649717495504e-01   0.0000000000000000e+00   0.0000000000000000e+00   0.0000000000000000e+00   1.5516271403074089e-01   0.0000000000000000e+00   0.0000000000000000e+00  -3.7655914779039901e-02   0.0000000000000000e+00   0.0000000000000000e+00   0.0000000000000000e+00   2.4266583554337015e-01   0.0000000000000000e+00   0.0000000000000000e+00   0.0000000000000000e+00   0.0000000000000000e+00   0.0000000000000000e+00   5.4922036264901863e-01   0.0000000000000000e+00   0.0000000000000000e+00   0.0000000000000000e+00   0.0000000000000000e+00   1.1287494082210107e-01   7.6285601437692849e-02   0.0000000000000000e+00   2.9426759013063125e-01   0.0000000000000000e+00   0.0000000000000000e+00   1.8497427368404173e-01   0.0000000000000000e+00   0.0000000000000000e+00   0.0000000000000000e+00   0.0000000000000000e+00   0.0000000000000000e+00   0.0000000000000000e+00   2.0368251352731934e-01   0.0000000000000000e+00  -4.4839880699042556e-01   0.0000000000000000e+00   0.0000000000000000e+00   0.0000000000000000e+00   1.9244494013627864e-02  -2.1559667560755885e-01   2.0354809234732688e-01   0.0000000000000000e+00  -8.6342945017216899e-02   9.3220903368273392e-02  -1.3390509055631616e-03  -1.7512681618654705e-01   1.1756932283120605e-01  -2.3979010705087522e-01  -6.4324065671255015e-01   3.7939894377638228e-01   3.3866989142529336e-01   2.3945994256994307e-01   0.0000000000000000e+00   0.0000000000000000e+00   0.0000000000000000e+00  -2.2222034911442501e-01   8.5800269453360736e-02   0.0000000000000000e+00   4.1384321365061855e-01   0.0000000000000000e+00   0.0000000000000000e+00   1.2787557045657655e-01  -1.1002681026394678e-01   0.0000000000000000e+00  -1.3519785089696920e-01   0.0000000000000000e+00   0.0000000000000000e+00   4.9727083790011346e-02   0.0000000000000000e+00  -2.0526140804642173e-01  -4.7320129043284878e-02   0.0000000000000000e+00   0.0000000000000000e+00   0.0000000000000000e+00   0.0000000000000000e+00   0.0000000000000000e+00   0.0000000000000000e+00  -1.2806598499430086e-01   0.0000000000000000e+00  -1.5916474858550486e-01   3.7111549815986064e-02  -5.6979980443527298e-02   0.0000000000000000e+00  -9.9746462086247920e-02   0.0000000000000000e+00   0.0000000000000000e+00
  -3.9845869049007887e-02   0.0000000000000000e+00   0.0000000000000000e+00   1.4429893491315893e-02   0.0000000000000000e+00   0.0000000000000000e+00   0.0000000000000000e+00   0.0000000000000000e+00   0.0000000000000000e+00   0.0000000000000000e+00   0.0000000000000000e+00   6.6069980092676939e-01   0.0000000000000000e+00   0.0000000000000000e+00   0.0000000000000000e+00   1.8006190566253455e-01   0.0000000000000000e+00   0.0000000000000000e+00   3.0914439849369435e-01   0.0000000000000000e+00   0.0000000000000000e+00   0.0000000000000000e+00  -6.9495730926908389e-02   0.0000000000000000e+00   0.0000000000000000e+00   0.0000000000000000e+00   0.0000000000000000e+00   0.0000000000000000e+00  -5.0783343522558928e-02   0.0000000000000000e+00   0.0000000000000000e+00   0.0000000000000000e+00   0.0000000000000000e+00   1.5775756933576887e-01  -2.1723715151979800e-01   0.0000000000000000e+00  -1.3838714180546394e-01   0.0000000000000000e+00   0.0000000000000000e+00  -7.2244824456662549e-01   0.0000000000000000e+00   0.0000000000000000e+00   0.0000000000000000e+00   0.0000000000000000e+00   0.0000000000000000e+00   0.0000000000000000e+00  -3.5327605428522285e-01   0.0000000000000000e+00   4.7302187412191693e-02   0.0000000000000000e+00   0.0000000000000000e+00   0.0000000000000000e+00   3.1637472368670322e-01   3.0374852329945357e-01   3.2747812205722343e-02   0.0000000000000000e+00   2.0088696957087179e-01   1.0284547112703657e-01   1.9237877250030960e-01   2.4354236124168221e-01   1.3660256310128804e-01   2.4238046094354526e-01  -2.6018970364576233e-01   2.7002260395089994e-01  -1.9878343072259411e-01  -1.0305457032793751e-02   0.0000000000000000e+00   0.0000000000000000e+00   0.0000000000000000e+00  -4.4352153282738244e-01   1.7923743771878609e-01   0.0000000000000000e+00   1.8516488241147787e-02   0.0000000000000000e+00   0.0000000000000000e+00  -1.1713616712089075e-02   7.3905825348307350e-02   0.0000000000000000e+00   2.6646262779535079e-01   0.0000000000000000e+00   0.0000000000000000e+00  -2.6036064168566897e-01   0.0000000000000000e+00   7.5678656293716187e-02   1.3785821538980864e-01   0.0000000000000000e+00   0.0000000000000000e+00   0.0000000000000000e+00   0.0000000000000000e+00   0.0000000000000000e+00   0.0000000000000000e+00   4.2090886351971210e-02   0.0000000000000000e+00   1.5959075288868169e-01  -2.7319799907995743e-02   6.6433739325477845e-02   0.0000000000000000e+00   3.3482475819190693e-01   0.0000000000000000e+00   0.0000000000000000e+00
   0.0000000000000000e+00   0.0000000000000000e+00  -1.3960581901564548e-01   0.0000000000000000e+00   0.0000000000000000e+00   4.0005301264783422e-01  -2.9273205874324365e-01   0.0000000000000000e+00   6.5964149014773335e-02   0.0000000000000000e+00   0.0000000000000000e+00   0.0000000000000000e+00   1.5643096627184899e-01   0.0000000000000000e+00   0.0000000000000000e+00   0.0000000000000000e+00   0.0000000000000000e+00   0.0000000000000000e+00   0.0000000000000000e+00   7.8499823262844950e-02   0.0000000000000000e+00   0.0000000000000000e+00   0.0000000000000000e+00  -2.3404681990601950e-01   6.3490775132354593e-01   0.0000000000000000e+00  -1.7637773852088376e-01   0.0000000000000000e+00   0.0000000000000000e+00   0.0000000000000000e+00  -1.3699514336606972e-01  -4.6110252178529632e-01   0.0000000000000000e+00   0.0000000000000000e+00   0.0000000000000000e+00   0.0000000000000000e+00   0.0000000000000000e+00   0.0000000000000000e+00   0.0000000000000000e+00   0.0000000000000000e+00  -2.4951670419288538e-01   0.0000000000000000e+00   5.7648944845005740e-02   0.0000000000000000e+00   1.3379474737358787e-01   0.0000000000000000e+00   0.0000000000000000e+00   5.7073379490254705e-01   0.0000000000000000e+00   1.1793217186814681e-01   0.0000000000000000e+00   0.0000000000000000e+00   0.0000000000000000e+00   0.0000000000000000e+00   0.0000000000000000e+00   7.9605783529565405e-02   0.0000000000000000e+00   0.0000000000000000e+00   0.0000000000000000e+00   0.0000000000000000e+00   0.0000000000000000e+00   0.0000000000000000e+00   0.0000000000000000e+00   0.0000000000000000e+00   0.0000000000000000e+00   0.0000000000000000e+00  -2.7839976633425567e-01   7.1527264588822595e-02   1.2569505570296013e-01   0.0000000000000000e+00   0.0000000000000000e+00   3.1063322248183078e-01   0.0000000000000000e+00   3.3702847439566241e-01   0.0000000000000000e+00   0.0000000000000000e+00   0.0000000000000000e+00   0.0000000000000000e+00   0.0000000000000000e+00   0.0000000000000000e+00   1.9042453013548311e-01   0.0000000000000000e+00   1.6426788343870841e-01   0.0000000000000000e+00   0.0000000000000000e+00   0.0000000000000000e+00   2.1902874486294946e-01  -1.1848546414258887e-01   0.0000000000000000e+00   0.0000000000000000e+00   5.9739878070977991e-02   0.0000000000000000e+00   0.0000000000000000e+00   0.0000000000000000e+00   0.0000000000000000e+00   0.0000000000000000e+00  -5.3949806024136904e-01   0.0000000000000000e+00  -1.4686115745793804e-01  -1.8528380307451897e-01
  -3.2123105746511721e-01   0.0000000000000000e+00   0.0000000000000000e+00  -2.3478536917721882e-02   0.0000000000000000e+00   0.0000000000000000e+00   0.0000000000000000e+00   0.0000000000000000e+00   0.0000000000000000e+00   0.0000000000000000e+00   0.0000000000000000e+00  -1.4697216756084505e-01   0.0000000000000000e+00   0.0000000000000000e+00   0.0000000000000000e+00  -3.0076342498613023e-01   0.0000000000000000e+00   0.0000000000000000e+00  -1.6115745088056868e-02   0.0000000000000000e+00   0.0000000000000000e+00   0.0000000000000000e+00  -2.0635724829834157e-01   0.0000000000000000e+00   0.0000000000000000e+00   0.0000000000000000e+00   0.0000000000000000e+00   0.0000000000000000e+00   1.3282989074853667e-02   0.0000000000000000e+00   0.0000000000000000e+00   0.0000000000000000e+00   0.0000000000000000e+00  -1.9423900452115506e-01  -4.4388182376476251e-02   0.0000000000000000e+00   1.8483821315766277e-01   0.0000000000000000e+00   0.0000000000000000e+00   3.2878471410224064e-01   0.0000000000000000e+00   0.0000000000000000e+00   0.0000000000000000e+00   0.0000000000000000e+00   0.0000000000000000e+00   0.0000000000000000e+00  -4.6018357490743522e-01   0.0000000000000000e+00   2.5559441432102953e-01   0.0000000000000000e+00   0.0000000000000000e+00   0.0000000000000000e+00   3.2650482919400997e-01  -3.5722827289223696e-01   2.3575416167872715e-01   0.0000000000000000e+00  -3.3898263450388855e-01   3.4960657084454516e-01   2.7143815446197317e-01   5.9649843689459595e-02  -5.3045818156087783e-02  -2.6705830680825573e-02  -2.6419895059180069e-02  -2.7927461095460182e-02  -1.7332322431236474e-01   2.7100319927759936e-02   0.0000000000000000e+00   0.0000000000000000e+00   0.0000000000000000e+00   1.4235291660312643e-01   3.3122180870857498e-02   0.0000000000000000e+00   1.0508598594427131e-01   0.0000000000000000e+00   0.0000000000000000e+00  -1.0875488817528449e-01  -2.8356553652015187e-01   0.0000000000000000e+00  -1.8299485156527640e-01   0.0000000000000000e+00   0.0000000000000000e+00   8.4791436970168652e-02   0.0000000000000000e+00   3.4750034974950905e-01   2.0562974245358867e-01   0.0000000000000000e+00   0.0000000000000000e+00   0.0000000000000000e+00   0.0000000000000000e+00   0.0000000000000000e+00   0.0000000000000000e+00   4.3786577941509797e-01   0.0000000000000000e+00   3.7696718385757932e-01  -1.7161527447482053e-01   3.7943473012033380e-01   0.0000000000000000e+00  -3.8050972674977446e-01   0.0000000000000000e+00   0.0000000000000000e+00
  -2.6378437956553948e-03   0.0000000000000000e+00   0.0000000000000000e+00   7.8990757883996177e-02   0.0000000000000000e+00   0.0000000000000000e+00   0.0000000000000000e+00   0.0000000000000000e+00   0.0000000000000000e+00   0.0000000000000000e+00   0.0000000000000000e+00   8.2195237578326974e-02   0.0000000000000000e+00   0.0000000000000000e+00   0.0000000000000000e+00   7.0103654539239935e-01   0.0000000000000000e+00   0.0000000000000000e+00  -1.8970164364347167e-01   0.0000000000000000e+00   0.0000000000000000e+00   0.0000000000000000e+00  -3.3447373266344516e-01   0.0000000000000000e+00   0.0000000000000000e+00   0.0000000000000000e+00   0.0000000000000000e+00   0.0000000000000000e+00   1.9148982584614752e-01   0.0000000000000000e+00   0.0000000000000000e+00   0.0000000000000000e+00   0.0000000000000000e+00   5.0144083752531110e-01  -2.1668337183845374e-01   0.0000000000000000e+00  -1.0920427264310137e-01   0.0000000000000000e+00   0.0000000000000000e+00   1.7557642350697414e-01   0.0000000000000000e+00   0.0000000000000000e+00   0.0000000000000000e+00   0.0000000000000000e+00   0.0000000000000000e+00   0.0000000000000000e+00  -5.6738054242854587e-02   0.0000000000000000e+00   3.1001163429660618e-03   0.0000000000000000e+00   0.0000000000000000e+00   0.0000000000000000e+00  -4.1689089084030691e-02  -2.5878370492152625e-01   1.0026004529419535e-01   0.0000000000000000e+00  -1.4959295810055709e-01   2.2124657853362640e-02  -2.2438169914871961e-01   1.0258846159909517e-01  -2.8894190451067608e-01   2.1264219463513792e-01   9.3855315359096858e-02  -3.7018280945771170e-01  -2.8880964626948313e-01   3.9201902461947918e-01   0.0000000000000000e+00   0.0000000000000000e+00   0.0000000000000000e+00  -4.9033021382474513e-02  -1.9167221143795771e-01   0.0000000000000000e+00  -8.3695834555721549e-02   0.0000000000000000e+00   0.0000000000000000e+00   1.7115755575513811e-01  -9.8748344346972133e-02   0.0000000000000000e+00  -4.7361726154437372e-01   0.0000000000000000e+00   0.0000000000000000e+00   2.0778332521684084e-01   0.0000000000000000e+00   7.8911029469625235e-02  -2.6082175128735857e-01   0.0000000000000000e+00   0.0000000000000000e+00   0.0000000000000000e+00   0.0000000000000000e+00   0.0000000000000000e+00   0.0000000000000000e+00  -5.4469820857332013e-02   0.0000000000000000e+00   8.2143867643829790e-02  -6.1645043262246596e-02   1.5022272052291849e-01   0.0000000000000000e+00   7.7356415900370845e-02   0.0000000000000000e+00   0.0000000000000000e+00
   5.2488631025638034e-02   0.0000000000000000e+00   0.0000000000000000e+00  -2.5594830951403325e-01   0.0000000000000000e+00   0.0000000000000000e+00   0.0000000000000000e+00   0.0000000000000000e+00   0.0000000000000000e+00   0.0000000000000000e+00   0.0000000000000000e+00   3.2125012459762942e-01   0.0000000000000000e+00   0.0000000000000000e+00   0.0000000000000000e+00  -5.2493962442257708e-02   0.0000000000000000e+00   0.0000000000000000e+00   2.0207748948221890e-01   0.0000000000000000e+00   0.0000000000000000e+00   0.0000000000000000e+00   1.1729614074379179e-02   0.0000000000000000e+00   0.0000000000000000e+00   0.0000000000000000e+00   0.0000000000000000e+00   0.0000000000000000e+00   2.0832550807525876e-01   0.0000000000000000e+00   0.0000000000000000e+00   0.0000000000000000e+00   0.0000000000000000e+00   1.0203809415327170e-01  -9.3318892866759678e-02   0.0000000000000000e+00   1.6147208970216025e-02   0.0000000000000000e+00   0.0000000000000000e+00   3.2410988906819355e-01   0.0000000000000000e+00   0.0000000000000000e+00   0.0000000000000000e+00   0.0000000000000000e+00   0.0000000000000000e+00   0.0000000000000000e+00  -3.8919459078713381e-01   0.0000000000000000e+00   3.5579937678564688e-01   0.0000000000000000e+00   0.0000000000000000e+00   0.0000000000000000e+00   2.9030643560980679e-01   8.6197193585650908e-02  -2.4861994360547948e-01   0.0000000000000000e+00   8.1723198663306143e-02   4.3418385316561414e-01  -1.6838943123348071e-01  -2.2603248518844343e-01   3.0145426492333489e-02   1.1182501155385954e-01   8.1673996148549186e-02  -1.4914312627621040e-01   3.1973723859359166e-01   1.0246814504766853e-01   0.0000000000000000e+00   0.0000000000000000e+00   0.0000000000000000e+00  -4.7491796779223439e-02  -5.1849549513411564e-01   0.0000000000000000e+00   1.3996219998878293e-01   0.0000000000000000e+00   0.0000000000000000e+00   6.0551101465305636e-03   3.3643083230246129e-01   0.0000000000000000e+00   3.1383503283261310e-02   0.0000000000000000e+00   0.0000000000000000e+00  -1.8317923606480810e-01   0.0000000000000000e+00   5.1658398847036699e-03   3.1323578797591611e-01   0.0000000000000000e+00   0.0000000000000000e+00   0.0000000000000000e+00   0.0000000000000000e+00   0.0000000000000000e+00   0.0000000000000000e+00  -3.2747388567024116e-01   0.0000000000000000e+00   4.2111686144501129e-02  -1.8624032883922534e-01  -5.3596686578387877e-02   0.0000000000000000e+00   2.6590606717983861e-01   0.0000000000000000e+00   0.0000000000000000e+00
  -4.4342751025417021e-01   0.0000000000000000e+00   0.0000000000000000e+00  -1.0778313056886240e-02   0.0000000000000000e+00   0.0000000000000000e+00   0.0000000000000000e+00   0.0000000000000000e+00   0.0000000000000000e+00   0.0000000000000000e+00   0.0000000000000000e+00  -2.4193918758199526e-01   0.0000000000000000e+00   0.0000000000000000e+00   0.0000000000000000e+00  -1.4284022083082584e-01   0.0000000000000000e+00   0.0000000000000000e+00  -2.4234392195134097e-02   0.0000000000000000e+00   0.0000000000000000e+00   0.0000000000000000e+00  -3.8288411112992321e-01   0.0000000000000000e+00   0.0000000000000000e+00   0.0000000000000000e+00   0.0000000000000000e+00   0.0000000000000000e+00   5.0299860161436470e-02   0.0000000000000000e+00   0.0000000000000000e+00   0.0000000000000000e+00   0.0000000000000000e+00   2.8217929610293635e-01  -2.8587065655769978e-01   0.0000000000000000e+00  -8.3313304738720881e-02   0.0000000000000000e+00   0.0000000000000000e+00  -9.7965238700775600e-02   0.0000000000000000e+00   0.0000000000000000e+00   0.0000000000000000e+00   0.0000000000000000e+00   0.0000000000000000e+00   0.0000000000000000e+00  -2.6699209117260134e-04   0.0000000000000000e+00  -6.1414656026610351e-02   0.0000000000000000e+00   0.0000000000000000e+00   0.0000000000000000e+00   3.8161820222122078e-01   1.2993575241628869e-01   2.0317797228867815e-01   0.0000000000000000e+00   2.2076328501448111e-01  -5.2421381972382919e-01  -4.5942823766446178e-02  -3.0330363550151890e-01   3.0873228000999525e-01   6.2823528025058628e-01   2.6820753139905956e-01   1.0956686332027300e-01  -1.5981880232433426e-01  -2.0725340367987496e-01   0.0000000000000000e+00   0.0000000000000000e+00   0.0000000000000000e+00  -7.7894541954570407e-02  -1.4541312472081028e-01   0.0000000000000000e+00  -2.6391505990000763e-01   0.0000000000000000e+00   0.0000000000000000e+00  -2.4147097099064455e-01   4.1914509742101314e-02   0.0000000000000000e+00  -1.5284335285794784e-01   0.0000000000000000e+00   0.0000000000000000e+00  -1.8314853437597778e-01   0.0000000000000000e+00  -1.2255297825641218e-01   2.0872010578688227e-01   0.0000000000000000e+00   0.0000000000000000e+00   0.0000000000000000e+00   0.0000000000000000e+00   0.0000000000000000e+00   0.0000000000000000e+00  -7.4156637922381127e-02   0.0000000000000000e+00  -3.1601681896985395e-02   5.9276993365661029e-02   7.9269433985215132e-02   0.0000000000000000e+00  -2.9999429320950444e-01   0.0000000000000000e+00   0.0000000000000000e+00
   1.3949280296923064e-01   0.0000000000000000e+00   0.0000000000000000e+00  -9.8289265305976328e-02   0.0000000000000000e+00   0.0000000000000000e+00   0.0000000000000000e+00   0.0000000000000000e+00   0.0000000000000000e+00   0.0000000000000000e+00   0.0000000000000000e+00   4.0728355657003240e-01   0.0000000000000000e+00   0.0000000000000000e+00   0.0000000000000000e+00   4.2384724755063569e-01   0.0000000000000000e+00   0.0000000000000000e+00   1.0906897674061850e-01   0.0000000000000000e+00   0.0000000000000000e+00   0.0000000000000000e+00   3.4022060184784181e-03   0.0000000000000000e+00   0.0000000000000000e+00   0.0000000000000000e+00   0.0000000000000000e+00   0.0000000000000000e+00  -4.0817649034091047e-01   0.0000000000000000e+00   0.0000000000000000e+00   0.0000000000000000e+00   0.0000000000000000e+00   1.6866942495975246e-01  -3.9337584086477376e-02   0.0000000000000000e+00   2.1528242124408817e-01   0.0000000000000000e+00   0.0000000000000000e+00   1.2990188353666740e-01   0.0000000000000000e+00   0.0000000000000000e+00   0.0000000000000000e+00   0.0000000000000000e+00   0.0000000000000000e+00   0.0000000000000000e+00   9.6341311891554260e-02   0.0000000000000000e+00  -1.3932507339914763e-01   0.0000000000000000e+00   0.0000000000000000e+00   0.0000000000000000e+00   3.1654178058478066e-01  -2.8013501019576148e-01   8.0709087878768446e-02   0.0000000000000000e+00   3.7800364948566989e-01  -2.7926055168196268e-01   9.8592020992500862e-02   4.0433207377477326e-02   4.0519150715006058e-02  -2.8441731412715449e-01  -1.2940338316246397e-01  -9.5982347266554587e-03   3.5569216637007117e-01  -2.5025797952743123e-02   0.0000000000000000e+00   0.0000000000000000e+00   0.0000000000000000e+00   4.4828652373830616e-02  -9.7081963608003599e-02   0.0000000000000000e+00  -1.7917569550865625e-02   0.0000000000000000e+00   0.0000000000000000e+00  -2.9140093175603238e-01   5.0182537702086555e-02   0.0000000000000000e+00  -7.3287229246362495e-02   0.0000000000000000e+00   0.0000000000000000e+00  -1.5295865771209205e-01   0.0000000000000000e+00   5.8029789521995367e-01   5.8447760600652633e-02   0.0000000000000000e+00   0.0000000000000000e+00   0.0000000000000000e+00   0.0000000000000000e+00   0.0000000000000000e+00   0.0000000000000000e+00  -2.4488674020924492e-01   0.0000000000000000e+00   1.9882032221676546e-01   4.8991631812249425e-01   4.1283502251327620e-01   0.0000000000000000e+00  -2.5743774873695824e-01   0.0000000000000000e+00   0.0000000000000000e+00
  -2.8002762784250601e-01   0.0000000000000000e+00   0.0000000000000000e+00  -4.2221901339827922e-01   0.0000000000000000e+00   0.0000000000000000e+00   0.0000000000000000e+00   0.0000000000000000e+00   0.0000000000000000e+00   0.0000000000000000e+00   0.0000000000000000e+00   3.5320615654752191e-01   0.0000000000000000e+00   0.0000000000000000e+00   0.0000000000000000e+00   1.4752275229108391e-01   0.0000000000000000e+00   0.0000000000000000e+00  -3.1386262622019417e-01   0.0000000000000000e+00   0.0000000000000000e+00   0.0000000000000000e+00   5.0612697949967020e-02   0.0000000000000000e+00   0.0000000000000000e+00   0.0000000000000000e+00   0.0000000000000000e+00   0.0000000000000000e+00   1.4704083889857675e-01   0.0000000000000000e+00   0.0000000000000000e+00   0.0000000000000000e+00   0.0000000000000000e+00   1.6271389357203431e-01  -1.1709763427128625e-01   0.0000000000000000e+00  -3.8095033174073667e-01   0.0000000000000000e+00   0.0000000000000000e+00   1.8159047854915875e-01   0.0000000000000000e+00   0.0000000000000000e+00   0.0000000000000000e+00   0.0000000000000000e+00   0.0000000000000000e+00   0.0000000000000000e+00  -5.5103382015734871e-02   0.0000000000000000e+00   3.2079759249156259e-01   0.0000000000000000e+00   0.0000000000000000e+00   0.0000000000000000e+00  -3.9176890305519180e-01   2.2151827142991584e-01   1.4060079826268349e-01   0.0000000000000000e+00   1.3789337971756904e-01   5.9690687989928859e-01   4.5180518097837810e-02  -1.0708877552051357e-01  -2.1161520548212959e-01   2.8719122546562653e-01  -8.3414914049453712e-02  -1.4240287678541180e-01  -2.2293092446123042e-01  -1.0646393410770474e-01   0.0000000000000000e+00   0.0000000000000000e+00   0.0000000000000000e+00   1.6288668096215062e-01   1.3197450425587814e-01   0.0000000000000000e+00  -2.3176752494414055e-01   0.0000000000000000e+00   0.0000000000000000e+00  -9.4674505685031649e-02   1.3166470819144560e-01   0.0000000000000000e+00   6.8551248350933208e-02   0.0000000000000000e+00   0.0000000000000000e+00  -2.4104718672483688e-01   0.0000000000000000e+00   3.0800459562419991e-01  -1.7024907788688454e-02   0.0000000000000000e+00   0.0000000000000000e+00   0.0000000000000000e+00   0.0000000000000000e+00   0.0000000000000000e+00   0.0000000000000000e+00  -1.0062164174976858e-02   0.0000000000000000e+00   1.4136093420931758e-01   1.8827259198410731e-01  -4.4659419862273825e-01   0.0000000000000000e+00  -2.5258986837296193e-01   0.0000000000000000e+00   0.0000000000000000e+00
   4.5618476742285058e-01   0.0000000000000000e+00   0.0000000000000000e+00   4.4603623623189437e-01   0.0000000000000000e+00   0.0000000000000000e+00   0.0000000000000000e+00   0.0000000000000000e+00   0.0000000000000000e+00   0.0000000000000000e+00   0.0000000000000000e+00  -1.5778321048672514e-01   0.0000000000000000e+00   0.0000000000000000e+00   0.0000000000000000e+00  -2.5483170775567437e-01   0.0000000000000000e+00   0.0000000000000000e+00  -1.9545577820538826e-03   0.0000000000000000e+00   0.0000000000000000e+00   0.0000000000000000e+00  -1.0794637172267392e-01   0.0000000000000000e+00   0.0000000000000000e+00   0.0000000000000000e+00   0.0000000000000000e+00   0.0000000000000000e+00   1.2410995572308531e-01   0.0000000000000000e+00   0.0000000000000000e+00   0.0000000000000000e+00   0.0000000000000000e+00  -3.4552887209848004e-02  -1.8163357641434341e-01   0.0000000000000000e+00   2.7064004208083320e-01   0.0000000000000000e+00   0.0000000000000000e+00   1.0657555393201749e-01   0.0000000000000000e+00   0.0000000000000000e+00   0.0000000000000000e+00   0.0000000000000000e+00   0.0000000000000000e+00   0.0000000000000000e+00   3.2985033518228074e-01   0.0000000000000000e+00  -3.7013808250695041e-01   0.0000000000000000e+00   0.0000000000000000e+00   0.0000000000000000e+00  -7.6151518219295861e-02  -5.0290640217630078e-01  -9.1831058491583614e-02   0.0000000000000000e+00   4.4095370083678742e-01   3.3244030699790778e-01  -3.1964330448830021e-03   1.5721173972290042e-01  -2.8471785440251568e-01   3.9685555326861621e-01  -1.0137488650675054e-01  -1.1408669193005012e-01   2.9049939939987079e-01   2.1027637489120121e-02   0.0000000000000000e+00   0.0000000000000000e+00   0.0000000000000000e+00  -3.6016088513745936e-01   1.1138287456526366e-01   0.0000000000000000e+00  -2.8134063598261812e-02   0.0000000000000000e+00   0.0000000000000000e+00  -1.4681293319122887e-01   1.1642045760695011e-02   0.0000000000000000e+00   1.3273735834924563e-01   0.0000000000000000e+00   0.0000000000000000e+00  -6.2430004539275441e-02   0.0000000000000000e+00   1.1017920306248169e-01   2.0515744952521006e-01   0.0000000000000000e+00   0.0000000000000000e+00   0.0000000000000000e+00   0.0000000000000000e+00   0.0000000000000000e+00   0.0000000000000000e+00   2.2983370068045667e-01   0.0000000000000000e+00   2.1783646225667208e-01   2.5588949597780647e-01  -5.1972918443837379e-01   0.0000000000000000e+00   6.0095313297233333e-02   0.0000000000000000e+00   0.0000000000000000e+00
   1.4230617558096809e-01   0.0000000000000000e+00   0.0000000000000000e+00   2.5491448400531780e-01   0.0000000000000000e+00   0.0000000000000000e+00   0.0000000000000000e+00   0.0000000000000000e+00   0.0000000000000000e+00   0.0000000000000000e+00   0.0000000000000000e+00   1.9901755738487700e-01   0.0000000000000000e+00   0.0000000000000000e+00   0.0000000000000000e+00   7.7998471267672689e-02   0.0000000000000000e+00   0.0000000000000000e+00   9.4870615008589926e-02   0.0000000000000000e+00   0.0000000000000000e+00   0.0000000000000000e+00  -7.1136467047883581e-02   0.0000000000000000e+00   0.0000000000000000e+00   0.0000000000000000e+00   0.0000000000000000e+00   0.0000000000000000e+00   1.0029364166666017e-01   0.0000000000000000e+00   0.0000000000000000e+00   0.0000000000000000e+00   0.0000000000000000e+00  -1.4849361003218584e-01  -5.0656710295997130e-02   0.0000000000000000e+00  -9.2287537569472000e-02   0.0000000000000000e+00   0.0000000000000000e+00  -6.6023342556091866e-02   0.0000000000000000e+00   0.0000000000000000e+00   0.0000000000000000e+00   0.0000000000000000e+00   0.0000000000000000e+00   0.0000000000000000e+00   9.6978007461510335e-02   0.0000000000000000e+00   3.4550752712012117e-01   0.0000000000000000e+00   0.0000000000000000e+00   0.0000000000000000e+00  -6.9523788502871803e-02  -2.8721261400594034e-01   1.1838221614401569e-01   0.0000000000000000e+00   4.1730355771903004e-02  -1.1734625176314403e-01  -3.3273354660417170e-01  -1.4808618156564710e-01  -6.0191809462557436e-02  -2.8806240983523773e-01  -1.7390228300911068e-01   2.4022503376757286e-02   3.7929775970972232e-02  -3.0064632019819765e-01   0.0000000000000000e+00   0.0000000000000000e+00   0.0000000000000000e+00   7.3363973808804502e-03   2.7071746952240272e-01   0.0000000000000000e+00  -2.7709450629437921e-01   0.0000000000000000e+00   0.0000000000000000e+00  -2.4962462140961794e-01   2.5995406082267575e-01   0.0000000000000000e+00  -5.6284943247216612e-01   0.0000000000000000e+00   0.0000000000000000e+00  -9.5172810984032047e-02   0.0000000000000000e+00   1.7212587817435324e-01   2.0190921564649919e-01   0.0000000000000000e+00   0.0000000000000000e+00   0.0000000000000000e+00   0.0000000000000000e+00   0.0000000000000000e+00   0.0000000000000000e+00   2.5592777185559096e-01   0.0000000000000000e+00  -2.1696284748858746e-01  -3.1298474449688962e-01  -2.9919641414533293e-01   0.0000000000000000e+00  -1.0652644035657766e-01   0.0000000000000000e+00   0.0000000000000000e+00
   7.1499288303640052e-02   0.0000000000000000e+00   0.0000000000000000e+00  -5.7162553892699856e-02   0.0000000000000000e+00   0.0000000000000000e+00   0.0000000000000000e+00   0.0000000000000000e+00   0.0000000000000000e+00   0.0000000000000000e+00   0.0000000000000000e+00  -7.3593425191352622e-03   0.0000000000000000e+00   0.0000000000000000e+00   0.0000000000000000e+00   3.7335573403521183e-01   0.0000000000000000e+00   0.0000000000000000e+00  -7.8145180958157673e-02   0.0000000000000000e+00   0.0000000000000000e+00   0.0000000000000000e+00   4.8371119389972078e-01   0.0000000000000000e+00   0.0000000000000000e+00   0.0000000000000000e+00   0.0000000000000000e+00   0.0000000000000000e+00  -4.4584184253821224e-01   0.0000000000000000e+00   0.0000000000000000e+00   0.0000000000000000e+00   0.0000000000000000e+00  -2.0187936612718888e-01   3.9502412013190248e-02   0.0000000000000000e+00   5.3361453924895087e-02   0.0000000000000000e+00   0.0000000000000000e+00  -6.4243184236445788e-02   0.0000000000000000e+00   0.0000000000000000e+00   0.0000000000000000e+00   0.0000000000000000e+00   0.0000000000000000e+00   0.0000000000000000e+00   4.5029774025054743e-03   0.0000000000000000e+00   1.9017129661163323e-01   0.0000000000000000e+00   0.0000000000000000e+00   0.0000000000000000e+00   9.1806660810441240e-02  -4.5955165507091394e-01   1.3845516772759942e-01   0.0000000000000000e+00   1.0658119823206742e-01  -1.6750885777954375e-01   1.5520446498766635e-01   1.4944425950455478e-01  -9.3397084336056299e-02   5.0541871631534618e-01  -3.6245361356238286e-02   6.4933102035838486e-01  -4.1571382924550937e-01  -5.8600629422027262e-02   0.0000000000000000e+00   0.0000000000000000e+00   0.0000000000000000e+00   5.9922303845112899e-02  -3.8592219242101033e-01   0.0000000000000000e+00   2.0037258577199307e-01   0.0000000000000000e+00   0.0000000000000000e+00   1.2480937621706097e-01   2.2756670641909918e-01   0.0000000000000000e+00  -1.8920080703020364e-01   0.0000000000000000e+00   0.0000000000000000e+00  -1.5856650245327168e-02   0.0000000000000000e+00   8.0482136173851207e-02  -1.3760984274054133e-01   0.0000000000000000e+00   0.0000000000000000e+00   0.0000000000000000e+00   0.0000000000000000e+00   0.0000000000000000e+00   0.0000000000000000e+00   7.6377591751054311e-02   0.0000000000000000e+00  -2.4092773962748548e-01  -1.5129133311935314e-01  -1.9303901216086941e-01   0.0000000000000000e+00  -2.6707950825199928e-01   0.0000000000000000e+00   0.0000000000000000e+00
   4.0088124161370248e-01   0.0000000000000000e+00   0.0000000000000000e+00  -6.0799797916820511e-02   0.0000000000000000e+00   0.0000000000000000e+00   0.0000000000000000e+00   0.0000000000000000e+00   0.0000000000000000e+00   0.0000000000000000e+00   0.0000000000000000e+00   1.2244961732497205e-01   0.0000000000000000e+00   0.0000000000000000e+00   0.0000000000000000e+00  -5.1640620788385383e-01   0.0000000000000000e+00   0.0000000000000000e+00  -1.5767386681285253e-01   0.0000000000000000e+00   0.0000000000000000e+00   0.0000000000000000e+00  -3.1313685499630123e-02   0.0000000000000000e+00   0.0000000000000000e+00   0.0000000000000000e+00   0.0000000000000000e+00   0.0000000000000000e+00   3.3879320396064677e-01   0.0000000000000000e+00   0.0000000000000000e+00   0.0000000000000000e+00   0.0000000000000000e+00  -3.1837175559296153e-02  -7.9299445741136773e-02   0.0000000000000000e+00  -1.4785830672016320e-01   0.0000000000000000e+00   0.0000000000000000e+00  -1.3166435972994020e-01   0.0000000000000000e+00   0.0000000000000000e+00   0.0000000000000000e+00   0.0000000000000000e+00   0.0000000000000000e+00   0.0000000000000000e+00  -5.5611154644532139e-02   0.0000000000000000e+00   2.6402428526381111e-02   0.0000000000000000e+00   0.0000000000000000e+00   0.0000000000000000e+00  -2.0122632756242936e-01   1.9451678705009565e-02   4.4088934852963127e-02   0.0000000000000000e+00   4.7013247302062744e-01   7.7850655988000519e-02  -1.6977384627041325e-01  -9.1397703200645358e-02  -7.7262695613234872e-02  -8.3856566732669544e-02  -1.8128686340792866e-01   2.9349189324907599e-01  -1.5001107785849727e-01   1.2135263511570066e-01   0.0000000000000000e+00   0.0000000000000000e+00   0.0000000000000000e+00   1.3661360621789034e-01  -2.7959711103797513e-01   0.0000000000000000e+00  -5.9828940263541366e-02   0.0000000000000000e+00   0.0000000000000000e+00   6.9144419605621910e-01  -1.2510433821769551e-01   0.0000000000000000e+00  -2.7066959016256026e-01   0.0000000000000000e+00   0.0000000000000000e+00  -2.5036135820819860e-01   0.0000000000000000e+00   5.4719211523971067e-01   1.5085126149384995e-03   0.0000000000000000e+00   0.0000000000000000e+00   0.0000000000000000e+00   0.0000000000000000e+00   0.0000000000000000e+00   0.0000000000000000e+00  -2.1907218806669426e-01   0.0000000000000000e+00  -7.8585760351779707e-02   1.9642169112444696e-01   2.6039841002848629e-01   0.0000000000000000e+00   3.1538324144606750e-02   0.0000000000000000e+00   0.0000000000000000e+00
   0.0000000000000000e+00   0.0000000000000000e+00  -4.5587835290076095e-01   0.0000000000000000e+00   0.0000000000000000e+00  -1.6987776786019715e-01   5.8931449719571871e-02   0.0000000000000000e+00  -8.2142474631175899e-01   0.0000000000000000e+00   0.0000000000000000e+00   0.0000000000000000e+00   1.5610937059850144e-01   0.0000000000000000e+00   0.0000000000000000e+00   0.0000000000000000e+00   0.0000000000000000e+00   0.0000000000000000e+00   0.0000000000000000e+00  -1.3532361164055384e-01   0.0000000000000000e+00   0.0000000000000000e+00   0.0000000000000000e+00   3.5211276444300693e-01   8.6642505887422921e-02   0.0000000000000000e+00   2.3081761358910732e-01   0.0000000000000000e+00   0.0000000000000000e+00   0.0000000000000000e+00   3.8724289088026664e-02  -2.6657719383860584e-01   0.0000000000000000e+00   0.0000000000000000e+00   0.0000000000000000e+00   0.0000000000000000e+00   0.0000000000000000e+00   0.0000000000000000e+00   0.0000000000000000e+00   0.0000000000000000e+00  -1.9330163955636775e-01   0.0000000000000000e+00  -4.5704693755785737e-02   0.0000000000000000e+00  -7.4630740598376794e-02   0.0000000000000000e+00   0.0000000000000000e+00   1.3185368627948202e-01   0.0000000000000000e+00  -6.6954898650256878e-01   0.0000000000000000e+00   0.0000000000000000e+00   0.0000000000000000e+00   0.0000000000000000e+00   0.0000000000000000e+00  -1.2347151818794266e-01   0.0000000000000000e+00   0.0000000000000000e+00   0.0000000000000000e+00   0.0000000000000000e+00   0.0000000000000000e+00   0.0000000000000000e+00   0.0000000000000000e+00   0.0000000000000000e+00   0.0000000000000000e+00   0.0000000000000000e+00  -1.9959733481683437e-02  -6.9233255311786646e-03  -1.5094049800458498e-01   0.0000000000000000e+00   0.0000000000000000e+00   1.0072178745614302e-01   0.0000000000000000e+00  -3.6039405352310683e-01   0.0000000000000000e+00   0.0000000000000000e+00   0.0000000000000000e+00   0.0000000000000000e+00   0.0000000000000000e+00   0.0000000000000000e+00  -2.5675052173218182e-01   0.0000000000000000e+00   4.7813611662881988e-01   0.0000000000000000e+00   0.0000000000000000e+00   0.0000000000000000e+00  -2.5311006449679618e-01  -1.4775522583966416e-01   0.0000000000000000e+00   0.0000000000000000e+00  -1.3357478822411603e-02   0.0000000000000000e+00   0.0000000000000000e+00   0.0000000000000000e+00   0.0000000000000000e+00   0.0000000000000000e+00  -4.7907715786809260e-02   0.0000000000000000e+00   6.6196023956557093e-01  -1.3314117867834757e-01
   0.0000000000000000e+00   0.0000000000000000e+00  -3.5971879714065472e-02   0.0000000000000000e+00   0.0000000000000000e+00  -4.3661974905041251e-01  -3.0997859017592833e-01   0.0000000000000000e+00   3.7657951020518537e-01   0.0000000000000000e+00   0.0000000000000000e+00   0.0000000000000000e+00  -2.9027200142853515e-01   0.0000000000000000e+00   0.0000000000000000e+00   0.0000000000000000e+00   0.0000000000000000e+00   0.0000000000000000e+00   0.0000000000000000e+00   6.1135392468127533e-02   0.0000000000000000e+00   0.0000000000000000e+00   0.0000000000000000e+00   4.1390557109533271e-01   1.3613046287967365e-01   0.0000000000000000e+00  -2.5928436226299545e-01   0.0000000000000000e+00   0.0000000000000000e+00   0.0000000000000000e+00  -2.3586001278198354e-01  -3.6325139797435591e-01   0.0000000000000000e+00   0.0000000000000000e+00   0.0000000000000000e+00   0.0000000000000000e+00   0.0000000000000000e+00   0.0000000000000000e+00   0.0000000000000000e+00   0.0000000000000000e+00   6.2432091484441465e-01   0.0000000000000000e+00  -4.2680125683507916e-03   0.0000000000000000e+00   2.9895044403804777e-01   0.0000000000000000e+00   0.0000000000000000e+00   5.9373775715588863e-02   0.0000000000000000e+00  -3.6381963452833010e-01   0.0000000000000000e+00   0.0000000000000000e+00   0.0000000000000000e+00   0.0000000000000000e+00   0.0000000000000000e+00  -1.0619014771689748e-01   0.0000000000000000e+00   0.0000000000000000e+00   0.0000000000000000e+00   0.0000000000000000e+00   0.0000000000000000e+00   0.0000000000000000e+00   0.0000000000000000e+00   0.0000000000000000e+00   0.0000000000000000e+00   0.0000000000000000e+00  -3.6054883750011701e-01  -1.9248098982760611e-01   2.8803598861713453e-01   0.0000000000000000e+00   0.0000000000000000e+00  -3.1794510087885147e-01   0.0000000000000000e+00  -1.9974434652372031e-01   0.0000000000000000e+00   0.0000000000000000e+00   0.0000000000000000e+00   0.0000000000000000e+00   0.0000000000000000e+00   0.0000000000000000e+00   4.6454314063493896e-01   0.0000000000000000e+00   3.1725255688791976e-01   0.0000000000000000e+00   0.0000000000000000e+00   0.0000000000000000e+00   1.5169732841348142e-05  -1.1460228944851515e-01   0.0000000000000000e+00   0.0000000000000000e+00  -3.5344858243497884e-01   0.0000000000000000e+00   0.0000000000000000e+00   0.0000000000000000e+00   0.0000000000000000e+00   0.0000000000000000e+00   1.5544681710773189e-01   0.0000000000000000e+00  -1.2482287610721244e-02  -4.0456376507786392e-02
   0.0000000000000000e+00   0.0000000000000000e+00   9.4442262543751196e-02   0.0000000000000000e+00   0.0000000000000000e+00  -2.3444580278365101e-01  -1.5033312215371250e-01   0.0000000000000000e+00  -3.1467213662911692e-01   0.0000000000000000e+00   0.0000000000000000e+00   0.0000000000000000e+00   3.2523796786013814e-01   0.0000000000000000e+00   0.0000000000000000e+00   0.0000000000000000e+00   0.0000000000000000e+00   0.0000000000000000e+00   0.0000000000000000e+00   1.4049672476019462e-01   0.0000000000000000e+00   0.0000000000000000e+00   0.0000000000000000e+00  -7.6018952674423310e-02   1.4045522180992481e-01   0.0000000000000000e+00  -2.2333256077321401e-01   0.0000000000000000e+00   0.0000000000000000e+00   0.0000000000000000e+00  -2.9132217396615628e-01  -1.8011461866034195e-02   0.0000000000000000e+00   0.0000000000000000e+00   0.0000000000000000e+00   0.0000000000000000e+00   0.0000000000000000e+00   0.0000000000000000e+00   0.0000000000000000e+00   0.0000000000000000e+00   1.2765734438983517e-03   0.0000000000000000e+00  -4.6099747502364188e-02   0.0000000000000000e+00  -2.2738815782897076e-01   0.0000000000000000e+00   0.0000000000000000e+00  -1.8276623275892308e-02   0.0000000000000000e+00  -1.5744846752861638e-01   0.0000000000000000e+00   0.0000000000000000e+00   0.0000000000000000e+00   0.0000000000000000e+00   0.0000000000000000e+00   4.5478309167992156e-02   0.0000000000000000e+00   0.0000000000000000e+00   0.0000000000000000e+00   0.0000000000000000e+00   0.0000000000000000e+00   0.0000000000000000e+00   0.0000000000000000e+00   0.0000000000000000e+00   0.0000000000000000e+00   0.0000000000000000e+00  -4.2397616958723050e-01  -2.6308653204876670e-01  -4.2963304720668222e-01   0.0000000000000000e+00   0.0000000000000000e+00   2.0889104150680817e-02   0.0000000000000000e+00   2.4385252410741623e-01   0.0000000000000000e+00   0.0000000000000000e+00   0.0000000000000000e+00   0.0000000000000000e+00   0.0000000000000000e+00   0.0000000000000000e+00  -3.0691977881528588e-02   0.0000000000000000e+00  -1.5814083464846942e-01   0.0000000000000000e+00   0.0000000000000000e+00   0.0000000000000000e+00   6.0773811543050027e-01   7.3717748543187922e-01   0.0000000000000000e+00   0.0000000000000000e+00  -3.2614558379389602e-01   0.0000000000000000e+00   0.0000000000000000e+00   0.0000000000000000e+00   0.0000000000000000e+00   0.0000000000000000e+00  -9.0763713499217632e-03   0.0000000000000000e+00   2.6838712681100779e-01   6.0517569356811463e-01
  -3.2499052190303440e-01   0.0000000000000000e+00   0.0000000000000000e+00  -1.6783426211862429e-01   0.0000000000000000e+00   0.0000000000000000e+00   0.0000000000000000e+00   0.0000000000000000e+00   0.0000000000000000e+00   0.0000000000000000e+00   0.0000000000000000e+00  -6.7453326091592200e-02   0.0000000000000000e+00   0.0000000000000000e+00   0.0000000000000000e+00   3.1984674179078701e-02   0.0000000000000000e+00   0.0000000000000000e+00  -6.5887693666023997e-02   0.0000000000000000e+00   0.0000000000000000e+00   0.0000000000000000e+00   9.0524490505447183e-02   0.0000000000000000e+00   0.0000000000000000e+00   0.0000000000000000e+00   0.0000000000000000e+00   0.0000000000000000e+00  -1.3459329031938683e-01   0.0000000000000000e+00   0.0000000000000000e+00   0.0000000000000000e+00   0.0000000000000000e+00  -2.3402668238222808e-02   1.2650257088709330e-01   0.0000000000000000e+00  -2.1716544922327380e-01   0.0000000000000000e+00   0.0000000000000000e+00   1.5961937206580325e-02   0.0000000000000000e+00   0.0000000000000000e+00   0.0000000000000000e+00   0.0000000000000000e+00   0.0000000000000000e+00   0.0000000000000000e+00   1.7585161332832627e-01   0.0000000000000000e+00  -4.1990271477957469e-01   0.0000000000000000e+00   0.0000000000000000e+00   0.0000000000000000e+00  -5.1720857497279489e-03  -2.9942005188114634e-01   8.0089461303468820e-02   0.0000000000000000e+00  -8.6819465228378939e-03   5.2926191738016881e-01   4.9309295533476472e-01  -9.6148668065252324e-02  -3.4341817231846061e-01  -3.2934219553903138e-01   6.5385787577308424e-02   1.7702615583349254e-01   1.3020146902889345e-02   2.5577771286454457e-02   0.0000000000000000e+00   0.0000000000000000e+00   0.0000000000000000e+00  -1.5134145464182869e-01  -3.0792928355375565e-01   0.0000000000000000e+00  -2.3393052198187331e-01   0.0000000000000000e+00   0.0000000000000000e+00  -4.6600718024382183e-02   1.2937825983321855e-01   0.0000000000000000e+00  -3.5064190370363146e-01   0.0000000000000000e+00   0.0000000000000000e+00  -1.0360321557167373e-03   0.0000000000000000e+00   1.3149678449914437e-01   2.2263931928772734e-01   0.0000000000000000e+00   0.0000000000000000e+00   0.0000000000000000e+00   0.0000000000000000e+00   0.0000000000000000e+00   0.0000000000000000e+00  -2.2069724414185196e-01   0.0000000000000000e+00  -3.2676595791831936e-01  -9.8693934217676145e-03   1.5396335082619478e-01   0.0000000000000000e+00   5.9048907883288471e-01   0.0000000000000000e+00   0.0000000000000000e+00
  -1.1986137087611553e-02   0.0000000000000000e+00   0.0000000000000000e+00   5.8358056286773839e-02   0.0000000000000000e+00   0.0000000000000000e+00   0.0000000000000000e+00   0.0000000000000000e+00   0.0000000000000000e+00   0.0000000000000000e+00   0.0000000000000000e+00  -3.6536289232590100e-02   0.0000000000000000e+00   0.0000000000000000e+00   0.0000000000000000e+00  -2.6967614863097233e-01   0.0000000000000000e+00   0.0000000000000000e+00   9.3423025715006047e-02   0.0000000000000000e+00   0.0000000000000000e+00   0.0000000000000000e+00  -4.6291649766517912e-01   0.0000000000000000e+00   0.0000000000000000e+00   0.0000000000000000e+00   0.0000000000000000e+00   0.0000000000000000e+00  -2.3432056720382385e-01   0.0000000000000000e+00   0.0000000000000000e+00   0.0000000000000000e+00   0.0000000000000000e+00  -8.7155844257789133e-02  -6.1826385175970877e-01   0.0000000000000000e+00  -1.8083063717312803e-01   0.0000000000000000e+00   0.0000000000000000e+00   1.6719374327335815e-01   0.0000000000000000e+00   0.0000000000000000e+00   0.0000000000000000e+00   0.0000000000000000e+00   0.0000000000000000e+00   0.0000000000000000e+00  -7.5710738765028110e-02   0.0000000000000000e+00  -9.3390091387293272e-03   0.0000000000000000e+00   0.0000000000000000e+00   0.0000000000000000e+00   1.2374022250956888e-01   2.9010304806125792e-01   2.2189099677111943e-01   0.0000000000000000e+00  -1.5381121761468108e-01   2.1710909478237461e-01  -9.5876555986655593e-02  -1.2788346573715648e-01  -4.2446505412093549e-01  -1.6556863909010952e-01   1.3422466491473437e-01   2.9699649169300574e-01   2.6780336755431317e-01   1.0057282501197222e-01   0.0000000000000000e+00   0.0000000000000000e+00   0.0000000000000000e+00   1.1552239528402067e-01   1.6149804495411962e-01   0.0000000000000000e+00   6.1908368052472455e-02   0.0000000000000000e+00   0.0000000000000000e+00   1.2376464812464187e-01   4.3117595391386393e-01   0.0000000000000000e+00  -1.9704747741333289e-01   0.0000000000000000e+00   0.0000000000000000e+00   1.0265234738631340e-01   0.0000000000000000e+00  -3.8183596386852681e-01  -6.7569017230627282e-01   0.0000000000000000e+00   0.0000000000000000e+00   0.0000000000000000e+00   0.0000000000000000e+00   0.0000000000000000e+00   0.0000000000000000e+00  -3.4317060295415008e-02   0.0000000000000000e+00  -2.5310548033540781e-01   5.4223342537689445e-01   6.6365199656744880e-02   0.0000000000000000e+00   6.4236272370055567e-02   0.0000000000000000e+00   0.0000000000000000e+00
   0.0000000000000000e+00   0.0000000000000000e+00  -3.3614949109605614e-02   0.0000000000000000e+00   0.0000000000000000e+00  -1.7751693555109225e-02  -6.2504346997101068e-01   0.0000000000000000e+00   6.2861593164865792e-01   0.0000000000000000e+00   0.0000000000000000e+00   0.0000000000000000e+00  -1.8738855480946218e-01   0.0000000000000000e+00   0.0000000000000000e+00   0.0000000000000000e+00   0.0000000000000000e+00   0.0000000000000000e+00   0.0000000000000000e+00  -3.6709762770814458e-01   0.0000000000000000e+00   0.0000000000000000e+00   0.0000000000000000e+00  -1.0348091834061426e-01   5.2917582592623602e-01   0.0000000000000000e+00  -3.1610931170420631e-02   0.0000000000000000e+00   0.0000000000000000e+00   0.0000000000000000e+00  -1.5002229873849818e-01   3.2204024816838706e-01   0.0000000000000000e+00   0.0000000000000000e+00   0.0000000000000000e+00   0.0000000000000000e+00   0.0000000000000000e+00   0.0000000000000000e+00   0.0000000000000000e+00   0.0000000000000000e+00  -5.1933930152827545e-01   0.0000000000000000e+00   4.6536079426212837e-02   0.0000000000000000e+00   2.7138622149105934e-01   0.0000000000000000e+00   0.0000000000000000e+00  -1.3665232182260414e-01   0.0000000000000000e+00  -7.2905041476337293e-02   0.0000000000000000e+00   0.0000000000000000e+00   0.0000000000000000e+00   0.0000000000000000e+00   0.0000000000000000e+00   2.1254015441107085e-01   0.0000000000000000e+00   0.0000000000000000e+00   0.0000000000000000e+00   0.0000000000000000e+00   0.0000000000000000e+00   0.0000000000000000e+00   0.0000000000000000e+00   0.0000000000000000e+00   0.0000000000000000e+00   0.0000000000000000e+00  -3.8167567998717594e-01   8.1559104249918510e-02   1.0051718912490182e-01   0.0000000000000000e+00   0.0000000000000000e+00  -2.0670382279833427e-01   0.0000000000000000e+00   3.2236028045050641e-01   0.0000000000000000e+00   0.0000000000000000e+00   0.0000000000000000e+00   0.0000000000000000e+00   0.0000000000000000e+00   0.0000000000000000e+00  -3.8289327738859319e-01   0.0000000000000000e+00  -9.7665217277378868e-02   0.0000000000000000e+00   0.0000000000000000e+00   0.0000000000000000e+00  -6.4080584113161379e-02  -6.3567429856219007e-02   0.0000000000000000e+00   0.0000000000000000e+00   2.9672131735232671e-01   0.0000000000000000e+00   0.0000000000000000e+00   0.0000000000000000e+00   0.0000000000000000e+00   0.0000000000000000e+00   2.5995151734874955e-01   0.0000000000000000e+00   3.6230120520864723e-01  -1.5546197016396129e-01
   1.8632659855945163e-01   0.0000000000000000e+00   0.0000000000000000e+00  -6.3457535096381329e-02   0.0000000000000000e+00   0.0000000000000000e+00   0.0000000000000000e+00   0.0000000000000000e+00   0.0000000000000000e+00   0.0000000000000000e+00   0.0000000000000000e+00   3.0595118467340687e-01   0.0000000000000000e+00   0.0000000000000000e+00   0.0000000000000000e+00  -9.6616616499024727e-02   0.0000000000000000e+00   0.0000000000000000e+00  -1.3773725120167682e-01   0.0000000000000000e+00   0.0000000000000000e+00   0.0000000000000000e+00  -3.1378117101601086e-02   0.0000000000000000e+00   0.0000000000000000e+00   0.0000000000000000e+00   0.0000000000000000e+00   0.0000000000000000e+00  -1.1769706040626370e-01   0.0000000000000000e+00   0.0000000000000000e+00   0.0000000000000000e+00   0.0000000000000000e+00   4.3749293835224473e-01  -1.2960218575963586e-01   0.0000000000000000e+00  -2.2304202715042823e-01   0.0000000000000000e+00   0.0000000000000000e+00   4.3040946559831733e-01   0.0000000000000000e+00   0.0000000000000000e+00   0.0000000000000000e+00   0.0000000000000000e+00   0.0000000000000000e+00   0.0000000000000000e+00   3.8602674863886847e-02   0.0000000000000000e+00   8.7604815350344312e-02   0.0000000000000000e+00   0.0000000000000000e+00   0.0000000000000000e+00  -8.0728030659341157e-02  -1.5692451279674846e-01  -2.7134926600736003e-01   0.0000000000000000e+00  -9.3116147480403033e-02  -3.1455572655161435e-01   1.0247908958838510e-01  -1.0303368945568753e-01  -2.0888228399603520e-01  -2.1858666522285206e-01  -2.8385666555699261e-02   9.1137353596794868e-02   6.1865630399381817e-02  -3.4957263992884618e-01   0.0000000000000000e+00   0.0000000000000000e+00   0.0000000000000000e+00  -2.9980158367817278e-01  -4.2846966451003207e-02   0.0000000000000000e+00  -7.3758682598555926e-03   0.0000000000000000e+00   0.0000000000000000e+00   2.7103327562572116e-01  -1.8828663098033549e-01   0.0000000000000000e+00   1.1502300332538755e-01   0.0000000000000000e+00   0.0000000000000000e+00   4.6785106562447387e-02   0.0000000000000000e+00  -8.0875786220636098e-02   9.6487895625961884e-02   0.0000000000000000e+00   0.0000000000000000e+00   0.0000000000000000e+00   0.0000000000000000e+00   0.0000000000000000e+00   0.0000000000000000e+00   7.2111522788004245e-01   0.0000000000000000e+00  -3.2940182842693189e-01  -1.0140317399084510e-01   2.8206933458561501e-01   0.0000000000000000e+00  -1.8657836227017705e-01   0.0000000000000000e+00   0.0000000000000000e+00
   0.0000000000000000e+00   0.0000000000000000e+00  -1.6395051711434924e-01   0.0000000000000000e+00   0.0000000000000000e+00   1.4251826505933665e-01  -1.9557321301260283e-01   0.0000000000000000e+00  -6.0064128406417144e-02   0.0000000000000000e+00   0.0000000000000000e+00   0.0000000000000000e+00   2.4949571805540488e-01   0.0000000000000000e+00   0.0000000000000000e+00   0.0000000000000000e+00   0.0000000000000000e+00   0.0000000000000000e+00   0.0000000000000000e+00   4.5857851195422183e-01   0.0000000000000000e+00   0.0000000000000000e+00   0.0000000000000000e+00  -2.1455139248141297e-03  -1.4137733235196193e-01   0.0000000000000000e+00  -2.5246902085048611e-01   0.0000000000000000e+00   0.0000000000000000e+00   0.0000000000000000e+00  -5.7840491744210631e-01  -2.2816084472412807e-02   0.0000000000000000e+00   0.0000000000000000e+00   0.0000000000000000e+00   0.0000000000000000e+00   0.0000000000000000e+00   0.0000000000000000e+00   0.0000000000000000e+00   0.0000000000000000e+00  -9.1596560534985827e-02   0.0000000000000000e+00  -4.1231657103750136e-01   0.0000000000000000e+00   4.4076164310703658e-01   0.0000000000000000e+00   0.0000000000000000e+00  -1.7557030308707569e-01   0.0000000000000000e+00   5.8154758735522438e-01   0.0000000000000000e+00   0.0000000000000000e+00   0.0000000000000000e+00   0.0000000000000000e+00   0.0000000000000000e+00  -2.8642353626024525e-01   0.0000000000000000e+00   0.0000000000000000e+00   0.0000000000000000e+00   0.0000000000000000e+00   0.0000000000000000e+00   0.0000000000000000e+00   0.0000000000000000e+00   0.0000000000000000e+00   0.0000000000000000e+00   0.0000000000000000e+00  -5.4256682907187159e-02   2.1557125462396645e-01   1.2569104217072008e-01   0.0000000000000000e+00   0.0000000000000000e+00  -1.2678950058177318e-01   0.0000000000000000e+00  -2.7000054642906535e-01   0.0000000000000000e+00   0.0000000000000000e+00   0.0000000000000000e+00   0.0000000000000000e+00   0.0000000000000000e+00   0.0000000000000000e+00  -1.9417630253626844e-01   0.0000000000000000e+00   1.5181385201406189e-01   0.0000000000000000e+00   0.0000000000000000e+00   0.0000000000000000e+00  -3.5972186215079605e-01   1.3802122155285804e-01   0.0000000000000000e+00   0.0000000000000000e+00  -1.7827579182397496e-01   0.0000000000000000e+00   0.0000000000000000e+00   0.0000000000000000e+00   0.0000000000000000e+00   0.0000000000000000e+00   6.4182773369142521e-02   0.0000000000000000e+00   4.0743416373565461e-01  -3.5776977331203874e-01
   0.0000000000000000e+00  -1.1118611157816211e-01   0.0000000000000000e+00   0.0000000000000000e+00   1.7979134516531681e-01   0.0000000000000000e+00   0.0000000000000000e+00  -1.2497671954219987e-01   0.0000000000000000e+00   2.7537297033158115e-01  -4.1153068183403108e-01   0.0000000000000000e+00   0.0000000000000000e+00   1.0552606195915448e-01  -2.0719754858787182e-01   0.0000000000000000e+00   1.2341735920696244e-01  -1.9521576984654110e-01   0.0000000000000000e+00   0.0000000000000000e+00   2.7685178349197298e-01  -2.1498847902983037e-03   0.0000000000000000e+00   0.0000000000000000e+00   0.0000000000000000e+00   2.0862918690919252e-01   0.0000000000000000e+00  -9.3207256762181445e-02   0.0000000000000000e+00  -1.2719891040492959e-01   0.0000000000000000e+00   0.0000000000000000e+00   5.0424504155710936e-01   0.0000000000000000e+00   0.0000000000000000e+00  -1.8471005300644228e-01   0.0000000000000000e+00   2.6799771542917700e-01  -6.2319900251231450e-02   0.0000000000000000e+00   0.0000000000000000e+00  -1.5750153277504318e-02   0.0000000000000000e+00   2.1208034688691574e-01   0.0000000000000000e+00  -2.1892182250943967e-02   0.0000000000000000e+00   0.0000000000000000e+00   0.0000000000000000e+00   0.0000000000000000e+00  -4.1803364331460624e-01  -5.5897831254062880e-01   0.0000000000000000e+00   0.0000000000000000e+00   0.0000000000000000e+00   0.0000000000000000e+00   0.0000000000000000e+00   0.0000000000000000e+00   0.0000000000000000e+00   0.0000000000000000e+00   0.0000000000000000e+00   0.0000000000000000e+00   0.0000000000000000e+00   0.0000000000000000e+00   0.0000000000000000e+00   0.0000000000000000e+00   0.0000000000000000e+00   0.0000000000000000e+00   0.0000000000000000e+00   0.0000000000000000e+00   0.0000000000000000e+00   0.0000000000000000e+00   0.0000000000000000e+00   0.0000000000000000e+00   1.6611811240376151e-01   0.0000000000000000e+00   0.0000000000000000e+00  -3.7237027129227213e-01   0.0000000000000000e+00  -6.5839924871989017e-02   0.0000000000000000e+00   0.0000000000000000e+00   0.0000000000000000e+00   0.0000000000000000e+00   0.0000000000000000e+00   9.1373144194151643e-02   0.0000000000000000e+00   0.0000000000000000e+00  -5.2614230535014017e-01  -1.3798221369738797e-01   0.0000000000000000e+00   0.0000000000000000e+00   1.7802968746715542e-01   0.0000000000000000e+00   0.0000000000000000e+00   0.0000000000000000e+00   0.0000000000000000e+00   0.0000000000000000e+00   0.0000000000000000e+00   0.0000000000000000e+00
   3.8186429194282168e-01   0.0000000000000000e+00   0.0000000000000000e+00   2.6876168063119621e-01   0.0000000000000000e+00   0.0000000000000000e+00   0.0000000000000000e+00   0.0000000000000000e+00   0.0000000000000000e+00   0.0000000000000000e+00   0.0000000000000000e+00   1.9702034916481898e-01   0.0000000000000000e+00   0.0000000000000000e+00   0.0000000000000000e+00  -1.2223709713057090e-01   0.0000000000000000e+00   0.0000000000000000e+00   2.0730372140013559e-01   0.0000000000000000e+00   0.0000000000000000e+00   0.0000000000000000e+00   2.2263603838988222e-01   0.0000000000000000e+00   0.0000000000000000e+00   0.0000000000000000e+00   0.0000000000000000e+00   0.0000000000000000e+00  -3.2808542884605041e-01   0.0000000000000000e+00   0.0000000000000000e+00   0.0000000000000000e+00   0.0000000000000000e+00  -2.8918437331253259e-02   1.2552717377733011e-01   0.0000000000000000e+00  -1.3289168648234964e-01   0.0000000000000000e+00   0.0000000000000000e+00   2.8450787472557348e-01   0.0000000000000000e+00   0.0000000000000000e+00   0.0000000000000000e+00   0.0000000000000000e+00   0.0000000000000000e+00   0.0000000000000000e+00  -2.5394994260564435e-01   0.0000000000000000e+00  -4.1005581833706917e-01   0.0000000000000000e+00   0.0000000000000000e+00   0.0000000000000000e+00   4.7971626303557079e-02   4.0869177867866474e-01   2.6344144835970423e-01   0.0000000000000000e+00   3.5275643112250094e-01  -4.0106504448234652e-02   1.3796485905789213e-01  -2.0025025923840389e-01  -4.9495490750164933e-01   4.8567888935593628e-01  -2.4761745313274675e-01  -9.7526543056644863e-02   6.8223672546618958e-02  -1.1212042586139268e-01   0.0000000000000000e+00   0.0000000000000000e+00   0.0000000000000000e+00   1.4406978670399889e-01   4.3480742965793573e-01   0.0000000000000000e+00  -3.3993744183499558e-01   0.0000000000000000e+00   0.0000000000000000e+00  -1.7732538619145755e-01  -1.7588726120505083e-01   0.0000000000000000e+00  -9.3307780486278108e-02   0.0000000000000000e+00   0.0000000000000000e+00  -1.3930499543741898e-01   0.0000000000000000e+00  -3.4248056423116027e-02  -2.8966241603925924e-01   0.0000000000000000e+00   0.0000000000000000e+00   0.0000000000000000e+00   0.0000000000000000e+00   0.0000000000000000e+00   0.0000000000000000e+00  -2.6335000796051494e-01   0.0000000000000000e+00  -3.0946637130901311e-01  -4.3350815671865339e-01   2.6410436253455932e-01   0.0000000000000000e+00  -6.8582611544760419e-02   0.0000000000000000e+00   0.0000000000000000e+00
   6.2425538005262904e-01   0.0000000000000000e+00   0.0000000000000000e+00  -2.8233076977269338e-02   0.0000000000000000e+00   0.0000000000000000e+00   0.0000000000000000e+00   0.0000000000000000e+00   0.0000000000000000e+00   0.0000000000000000e+00   0.0000000000000000e+00   1.9267334089123019e-02   0.0000000000000000e+00   0.0000000000000000e+00   0.0000000000000000e+00  -1.2444158444270334e-01   0.0000000000000000e+00   0.0000000000000000e+00   1.9382302733433751e-01   0.0000000000000000e+00   0.0000000000000000e+00   0.0000000000000000e+00  -2.7698752097020363e-01   0.0000000000000000e+00   0.0000000000000000e+00   0.0000000000000000e+00   0.0000000000000000e+00   0.0000000000000000e+00  -2.6075781481277577e-01   0.0000000000000000e+00   0.0000000000000000e+00   0.0000000000000000e+00   0.0000000000000000e+00   1.4757686517286275e-02  -6.1636489186292151e-02   0.0000000000000000e+00  -2.9712580915660515e-02   0.0000000000000000e+00   0.0000000000000000e+00  -5.2314269835088772e-02   0.0000000000000000e+00   0.0000000000000000e+00   0.0000000000000000e+00   0.0000000000000000e+00   0.0000000000000000e+00   0.0000000000000000e+00   1.8646167408311798e-01   0.0000000000000000e+00   5.2659549002167449e-01   0.0000000000000000e+00   0.0000000000000000e+00   0.0000000000000000e+00  -2.8433298782174604e-01   9.6137823438873102e-02   2.5501567905147665e-01   0.0000000000000000e+00  -4.5966033730867589e-01   1.0093268158932604e-02   9.3880241345752527e-02  -4.0479868930923180e-01  -1.2875584113564967e-01   9.7702293995834938e-02  -3.8529704741760024e-01   1.0753706013403355e-01  -9.7464055637528940e-02  -8.5980524928201019e-02   0.0000000000000000e+00   0.0000000000000000e+00   0.0000000000000000e+00  -2.6931695990369708e-01  -2.1274778739861078e-01   0.0000000000000000e+00  -6.2853065769862243e-02   0.0000000000000000e+00   0.0000000000000000e+00  -3.5624024695119366e-01  -4.3447156824828259e-01   0.0000000000000000e+00  -1.5557365567300277e-01   0.0000000000000000e+00   0.0000000000000000e+00   2.0200302815902998e-01   0.0000000000000000e+00  -1.4949582726802960e-01   2.9595910352139221e-01   0.0000000000000000e+00   0.0000000000000000e+00   0.0000000000000000e+00   0.0000000000000000e+00   0.0000000000000000e+00   0.0000000000000000e+00  -2.3307089604395156e-01   0.0000000000000000e+00   1.8053989026073208e-01   4.9433444084410798e-02  -7.3880231380695618e-02   0.0000000000000000e+00   1.3873447601828917e-02   0.0000000000000000e+00   0.0000000000000000e+00
   0.0000000000000000e+00   1.1459107105340099e-01   0.0000000000000000e+00   0.0000000000000000e+00  -2.5537001414225452e-01   0.0000000000000000e+00   0.0000000000000000e+00  -2.4423999114812805e-01   0.0000000000000000e+00  -4.6644207122920101e-01  -9.8083873687170114e-02   0.0000000000000000e+00   0.0000000000000000e+00  -1.8436163317709303e-01  -7.8775025206645158e-02   0.0000000000000000e+00   1.4518153011406840e-01   1.3169283539450483e-01   0.0000000000000000e+00   0.0000000000000000e+00  -4.1178936129788590e-01  -1.5368925061676619e-01   0.0000000000000000e+00   0.0000000000000000e+00   0.0000000000000000e+00   3.8103000297148054e-02   0.0000000000000000e+00  -1.1807642076262552e-01   0.0000000000000000e+00   1.5292845984050796e-01   0.0000000000000000e+00   0.0000000000000000e+00   1.9655891572766854e-01   0.0000000000000000e+00   0.0000000000000000e+00  -2.9147102826996973e-01   0.0000000000000000e+00   5.0916195674687026e-01  -1.9403138231713246e-02   0.0000000000000000e+00   0.0000000000000000e+00  -1.8241068686173831e-01   0.0000000000000000e+00  -3.9932406843119816e-01   0.0000000000000000e+00   1.8679606454957753e-01   0.0000000000000000e+00   0.0000000000000000e+00   0.0000000000000000e+00   0.0000000000000000e+00  -2.6036648016123043e-02   3.5666262572531993e-01   0.0000000000000000e+00   0.0000000000000000e+00   0.0000000000000000e+00   0.0000000000000000e+00   0.0000000000000000e+00   0.0000000000000000e+00   0.0000000000000000e+00   0.0000000000000000e+00   0.0000000000000000e+00   0.0000000000000000e+00   0.0000000000000000e+00   0.0000000000000000e+00   0.0000000000000000e+00   0.0000000000000000e+00   0.0000000000000000e+00   0.0000000000000000e+00   0.0000000000000000e+00   0.0000000000000000e+00   0.0000000000000000e+00   0.0000000000000000e+00   0.0000000000000000e+00   0.0000000000000000e+00  -1.3208040003031851e-01   0.0000000000000000e+00   0.0000000000000000e+00  -1.5501748117118908e-01   0.0000000000000000e+00  -2.7922031588292734e-01   0.0000000000000000e+00   0.0000000000000000e+00   0.0000000000000000e+00   0.0000000000000000e+00   0.0000000000000000e+00   2.1387290800456943e-01   0.0000000000000000e+00   0.0000000000000000e+00  -2.0839696116827156e-01   3.3199884733228219e-01   0.0000000000000000e+00   0.0000000000000000e+00   3.1672726107868687e-01   0.0000000000000000e+00   0.0000000000000000e+00   0.0000000000000000e+00   0.0000000000000000e+00   0.0000000000000000e+00   0.0000000000000000e+00   0.0000000000000000e+00
  -4.1973731537939582e-02   0.0000000000000000e+00   0.0000000000000000e+00  -3.1911416649611744e-03   0.0000000000000000e+00   0.0000000000000000e+00   0.0000000000000000e+00   0.0000000000000000e+00   0.0000000000000000e+00   0.0000000000000000e+00   0.0000000000000000e+00   2.9706636816504361e-01   0.0000000000000000e+00   0.0000000000000000e+00   0.0000000000000000e+00   9.8462687838055438e-02   0.0000000000000000e+00   0.0000000000000000e+00  -9.9880519647273514e-02   0.0000000000000000e+00   0.0000000000000000e+00   0.0000000000000000e+00  -1.9959223763646300e-01   0.0000000000000000e+00   0.0000000000000000e+00   0.0000000000000000e+00   0.0000000000000000e+00   0.0000000000000000e+00  -3.1718209829620514e-01   0.0000000000000000e+00   0.0000000000000000e+00   0.0000000000000000e+00   0.0000000000000000e+00  -2.5879594175508103e-01   1.0466531372922072e-01   0.0000000000000000e+00  -1.2091963410189469e-01   0.0000000000000000e+00   0.0000000000000000e+00  -1.0803060120445943e-01   0.0000000000000000e+00   0.0000000000000000e+00   0.0000000000000000e+00   0.0000000000000000e+00   0.0000000000000000e+00   0.0000000000000000e+00  -2.6806248488470069e-01   0.0000000000000000e+00  -2.5399238375706717e-01   0.0000000000000000e+00   0.0000000000000000e+00   0.0000000000000000e+00  -5.9627622373321205e-02  -8.9478782838451204e-02  -9.5773694461859585e-04   0.0000000000000000e+00  -1.9163845118188083e-02  -2.4904781173523338e-01   9.3273770198393419e-02  -3.3828585777530645e-01  -2.0834985740995379e-01  -2.3060441618451710e-01   2.6314922097187382e-01  -3.2281850819346475e-01  -2.6465284868115740e-01   1.4179094136468545e-01   0.0000000000000000e+00   0.0000000000000000e+00   0.0000000000000000e+00  -3.8927746215298670e-01   1.2292470226099263e-01   0.0000000000000000e+00   4.2556637830834126e-01   0.0000000000000000e+00   0.0000000000000000e+00   5.2742871586988205e-01   1.7509861066499627e-02   0.0000000000000000e+00   2.0456361579586704e-03   0.0000000000000000e+00   0.0000000000000000e+00  -5.4072201965361041e-02   0.0000000000000000e+00   1.0095395095477484e-01   2.1243107232741829e-01   0.0000000000000000e+00   0.0000000000000000e+00   0.0000000000000000e+00   0.0000000000000000e+00   0.0000000000000000e+00   0.0000000000000000e+00  -1.3280154321823476e-01   0.0000000000000000e+00   2.6701847606869356e-01  -3.9520071838509752e-01  -4.9071666956784160e-01   0.0000000000000000e+00  -3.2809380483310463e-01   0.0000000000000000e+00   0.0000000000000000e+00
   0.0000000000000000e+00  -8.4935492176555938e-02   0.0000000000000000e+00   0.0000000000000000e+00   3.6237900710450127e-01   0.0000000000000000e+00   0.0000000000000000e+00   2.2003024380276512e-01   0.0000000000000000e+00  -3.3753413271798000e-01   5.6609625018836995e-01   0.0000000000000000e+00   0.0000000000000000e+00  -1.4408794084051457e-01   2.1715586183690622e-01   0.0000000000000000e+00   1.5249178738641114e-01   3.6644460731887707e-02   0.0000000000000000e+00   0.0000000000000000e+00  -7.4976371502670225e-02   3.1006104703844084e-01   0.0000000000000000e+00   0.0000000000000000e+00   0.0000000000000000e+00   5.4318766178842037e-01   0.0000000000000000e+00  -1.6888379395907180e-01   0.0000000000000000e+00   2.4125859674340455e-01   0.0000000000000000e+00   0.0000000000000000e+00   7.7491054062633832e-02   0.0000000000000000e+00   0.0000000000000000e+00  -4.3712392054597698e-01   0.0000000000000000e+00  -1.9417515092184451e-01  -4.1798282909232337e-01   0.0000000000000000e+00   0.0000000000000000e+00  -9.5909265518051234e-02   0.0000000000000000e+00  -1.3690964613299589e-01   0.0000000000000000e+00  -2.5299098371347234e-01   0.0000000000000000e+00   0.0000000000000000e+00   0.0000000000000000e+00   0.0000000000000000e+00   2.3228037478293145e-01  -3.1682171483465754e-01   0.0000000000000000e+00   0.0000000000000000e+00   0.0000000000000000e+00   0.0000000000000000e+00   0.0000000000000000e+00   0.0000000000000000e+00   0.0000000000000000e+00   0.0000000000000000e+00   0.0000000000000000e+00   0.0000000000000000e+00   0.0000000000000000e+00   0.0000000000000000e+00   0.0000000000000000e+00   0.0000000000000000e+00   0.0000000000000000e+00   0.0000000000000000e+00   0.0000000000000000e+00   0.0000000000000000e+00   0.0000000000000000e+00   0.0000000000000000e+00   0.0000000000000000e+00   0.0000000000000000e+00  -4.4527370401120717e-02   0.0000000000000000e+00   0.0000000000000000e+00  -2.2087126686843944e-01   0.0000000000000000e+00   4.6152514851652154e-01   0.0000000000000000e+00   0.0000000000000000e+00   0.0000000000000000e+00   0.0000000000000000e+00   0.0000000000000000e+00   2.1224965640582669e-01   0.0000000000000000e+00   0.0000000000000000e+00  -1.2818985675911776e-01  -1.4545471215359362e-01   0.0000000000000000e+00   0.0000000000000000e+00  -3.3009618316554540e-01   0.0000000000000000e+00   0.0000000000000000e+00   0.0000000000000000e+00   0.0000000000000000e+00   0.0000000000000000e+00   0.0000000000000000e+00   0.0000000000000000e+00
   0.0000000000000000e+00   0.0000000000000000e+00  -1.5650185733036986e-01   0.0000000000000000e+00   0.0000000000000000e+00  -2.4304233970694672e-02   5.9249996674186622e-02   0.0000000000000000e+00  -1.3499758258436906e-01   0.0000000000000000e+00   0.0000000000000000e+00   0.0000000000000000e+00  -2.9651810068873308e-01   0.0000000000000000e+00   0.0000000000000000e+00   0.0000000000000000e+00   0.0000000000000000e+00   0.0000000000000000e+00   0.0000000000000000e+00  -8.3819328708685525e-01   0.0000000000000000e+00   0.0000000000000000e+00   0.0000000000000000e+00  -4.1225911198553386e-02   9.0759449538840839e-02   0.0000000000000000e+00  -4.1821393881081942e-01   0.0000000000000000e+00   0.0000000000000000e+00   0.0000000000000000e+00  -3.9073783196367351e-01   4.0333810981037099e-01   0.0000000000000000e+00   0.0000000000000000e+00   0.0000000000000000e+00   0.0000000000000000e+00   0.0000000000000000e+00   0.0000000000000000e+00   0.0000000000000000e+00   0.0000000000000000e+00   1.0315755883380662e-01   0.0000000000000000e+00  -3.7712810381822420e-02   0.0000000000000000e+00   1.8735439023908637e-01   0.0000000000000000e+00   0.0000000000000000e+00  -9.8408030423923015e-02   0.0000000000000000e+00  -4.6846512854154407e-02   0.0000000000000000e+00   0.0000000000000000e+00   0.0000000000000000e+00   0.0000000000000000e+00   0.0000000000000000e+00  -1.1138543349657663e-01   0.0000000000000000e+00   0.0000000000000000e+00   0.0000000000000000e+00   0.0000000000000000e+00   0.0000000000000000e+00   0.0000000000000000e+00   0.0000000000000000e+00   0.0000000000000000e+00   0.0000000000000000e+00   0.0000000000000000e+00   6.1335052478327642e-02  -5.8722269734845983e-02  -5.6111611596098043e-01   0.0000000000000000e+00   0.0000000000000000e+00   2.5123397615168430e-01   0.0000000000000000e+00  -5.5000685982106307e-03   0.0000000000000000e+00   0.0000000000000000e+00   0.0000000000000000e+00   0.0000000000000000e+00   0.0000000000000000e+00   0.0000000000000000e+00   3.3362969285022981e-01   0.0000000000000000e+00   7.6231813126713996e-02   0.0000000000000000e+00   0.0000000000000000e+00   0.0000000000000000e+00  -3.9338665407588758e-01  -5.3364195926491276e-02   0.0000000000000000e+00   0.0000000000000000e+00  -3.3133649896682627e-01   0.0000000000000000e+00   0.0000000000000000e+00   0.0000000000000000e+00   0.0000000000000000e+00   0.0000000000000000e+00  -2.3372871930408834e-01   0.0000000000000000e+00   5.2066829753311200e-02   6.0116000475265663e-02
  -2.2052701248485337e-01   0.0000000000000000e+00   0.0000000000000000e+00  -4.1040186763834766e-02   0.0000000000000000e+00   0.0000000000000000e+00   0.0000000000000000e+00   0.0000000000000000e+00   0.0000000000000000e+00   0.0000000000000000e+00   0.0000000000000000e+00   1.5234392706733049e-01   0.0000000000000000e+00   0.0000000000000000e+00   0.0000000000000000e+00   1.1876367961201142e-01   0.0000000000000000e+00   0.0000000000000000e+00  -4.0793978661338443e-01   0.0000000000000000e+00   0.0000000000000000e+00   0.0000000000000000e+00  -7.9196285982427672e-02   0.0000000000000000e+00   0.0000000000000000e+00   0.0000000000000000e+00   0.0000000000000000e+00   0.0000000000000000e+00  -1.9792197089163319e-01   0.0000000000000000e+00   0.0000000000000000e+00   0.0000000000000000e+00   0.0000000000000000e+00  -2.1578399419220967e-01   1.8570244981104329e-02   0.0000000000000000e+00   1.1362127995922480e-01   0.0000000000000000e+00   0.0000000000000000e+00   4.3487356029182206e-01   0.0000000000000000e+00   0.0000000000000000e+00   0.0000000000000000e+00   0.0000000000000000e+00   0.0000000000000000e+00   0.0000000000000000e+00  -1.2163099107299068e-01   0.0000000000000000e+00  -1.6169946316512065e-01   0.0000000000000000e+00   0.0000000000000000e+00   0.0000000000000000e+00  -4.8187567481268179e-03  -1.0289801117731090e-01  -2.3023620775703646e-01   0.0000000000000000e+00  -1.6709875697661594e-02  -3.1044480243398431e-01  -4.4009755506165987e-01  -8.4790827442022654e-02  -4.2820407179743059e-01  -2.8518319981808002e-03  -2.2818224287000832e-01   2.2097243481223516e-01  -4.5073590004147612e-01   4.5462248012868356e-01   0.0000000000000000e+00   0.0000000000000000e+00   0.0000000000000000e+00   6.0916266206376309e-02   3.1183876430740315e-01   0.0000000000000000e+00  -3.4682368535496422e-01   0.0000000000000000e+00   0.0000000000000000e+00  -1.7801647118693362e-01  -1.1845302417812194e-01   0.0000000000000000e+00   2.2595249324908037e-01   0.0000000000000000e+00   0.0000000000000000e+00  -1.5025048455970202e-01   0.0000000000000000e+00  -1.2223387123691822e-01   7.0802839355666017e-02   0.0000000000000000e+00   0.0000000000000000e+00   0.0000000000000000e+00   0.0000000000000000e+00   0.0000000000000000e+00   0.0000000000000000e+00  -1.4478272375118492e-01   0.0000000000000000e+00   4.5929795945092983e-01   1.6875703844952397e-01   4.2358741620766427e-01   0.0000000000000000e+00   2.6251608085353861e-01   0.0000000000000000e+00   0.0000000000000000e+00
   0.0000000000000000e+00   0.0000000000000000e+00  -5.9720903448171558e-01   0.0000000000000000e+00   0.0000000000000000e+00  -1.8376917114286023e-01   3.7328873796524317e-03   0.0000000000000000e+00  -6.8808000762446253e-02   0.0000000000000000e+00   0.0000000000000000e+00   0.0000000000000000e+00  -6.2755157689893459e-01   0.0000000000000000e+00   0.0000000000000000e+00   0.0000000000000000e+00   0.0000000000000000e+00   0.0000000000000000e+00   0.0000000000000000e+00   5.1354820455641409e-02   0.0000000000000000e+00   0.0000000000000000e+00   0.0000000000000000e+00   3.0143281195901428e-02  -1.8281684482312197e-02   0.0000000000000000e+00   2.0860138303226186e-01   0.0000000000000000e+00   0.0000000000000000e+00   0.0000000000000000e+00  -4.2510577776268099e-02  -2.3473583234144263e-01   0.0000000000000000e+00   0.0000000000000000e+00   0.0000000000000000e+00   0.0000000000000000e+00   0.0000000000000000e+00   0.0000000000000000e+00   0.0000000000000000e+00   0.0000000000000000e+00  -8.1447313543332803e-02   0.0000000000000000e+00  -5.8602720956344478e-01   0.0000000000000000e+00   2.6623708817723246e-01   0.0000000000000000e+00   0.0000000000000000e+00  -1.2614855950280546e-01   0.0000000000000000e+00   7.6485997136480605e-02   0.0000000000000000e+00   0.0000000000000000e+00   0.0000000000000000e+00   0.0000000000000000e+00   0.0000000000000000e+00   5.7646059484286050e-01   0.0000000000000000e+00   0.0000000000000000e+00   0.0000000000000000e+00   0.0000000000000000e+00   0.0000000000000000e+00   0.0000000000000000e+00   0.0000000000000000e+00   0.0000000000000000e+00   0.0000000000000000e+00   0.0000000000000000e+00   2.6209506609653827e-01   3.5628951654948321e-01  -5.6625615535338507e-03   0.0000000000000000e+00   0.0000000000000000e+00   1.6529656414372287e-01   0.0000000000000000e+00   1.0999876994653480e-02   0.0000000000000000e+00   0.0000000000000000e+00   0.0000000000000000e+00   0.0000000000000000e+00   0.0000000000000000e+00   0.0000000000000000e+00   1.7886619912313112e-01   0.0000000000000000e+00   2.3961877890894703e-01   0.0000000000000000e+00   0.0000000000000000e+00   0.0000000000000000e+00  -9.7192066163906077e-02   3.1666862315690325e-01   0.0000000000000000e+00   0.0000000000000000e+00  -2.7430723370736425e-02   0.0000000000000000e+00   0.0000000000000000e+00   0.0000000000000000e+00   0.0000000000000000e+00   0.0000000000000000e+00   1.0870392309554248e-01   0.0000000000000000e+00  -2.2210925471010118e-01   1.7002606314601329e-01
   3.3649743083083605e-02   0.0000000000000000e+00   0.0000000000000000e+00   1.4806899060125139e-01   0.0000000000000000e+00   0.0000000000000000e+00   0.0000000000000000e+00   0.0000000000000000e+00   0.0000000000000000e+00   0.0000000000000000e+00   0.0000000000000000e+00  -1.9916530692970832e-01   0.0000000000000000e+00   0.0000000000000000e+00   0.0000000000000000e+00  -2.2672298636628035e-01   0.0000000000000000e+00   0.0000000000000000e+00  -3.7612834564097319e-01   0.0000000000000000e+00   0.0000000000000000e+00   0.0000000000000000e+00   2.9523146986324744e-01   0.0000000000000000e+00   0.0000000000000000e+00   0.0000000000000000e+00   0.0000000000000000e+00   0.0000000000000000e+00   6.8484793501974450e-04   0.0000000000000000e+00   0.0000000000000000e+00   0.0000000000000000e+00   0.0000000000000000e+00   1.5994434307399472e-01  -2.0564401524846965e-01   0.0000000000000000e+00  -8.5823089551782472e-02   0.0000000000000000e+00   0.0000000000000000e+00  -3.1358337817824899e-01   0.0000000000000000e+00   0.0000000000000000e+00   0.0000000000000000e+00   0.0000000000000000e+00   0.0000000000000000e+00   0.0000000000000000e+00  -2.0327354897146963e-01   0.0000000000000000e+00  -4.1937935626397077e-01   0.0000000000000000e+00   0.0000000000000000e+00   0.0000000000000000e+00   2.4725373142369356e-01   1.4282966731366556e-01  -3.8222111471414072e-01   0.0000000000000000e+00  -3.9000937834754057e-01   1.7492301881393160e-01  -3.0606215749666132e-01  -2.7155256881083389e-02  -2.1104860372133433e-01  -2.0337514426195538e-02   6.9699891784153867e-02  -2.8574946614240732e-01  -8.0035020824172173e-02   3.8894233685109247e-02   0.0000000000000000e+00   0.0000000000000000e+00   0.0000000000000000e+00   8.2197350289938548e-04  -4.7819618992442810e-02   0.0000000000000000e+00   6.7254889963541925e-02   0.0000000000000000e+00   0.0000000000000000e+00  -5.6784277040214881e-01   1.4814323909080762e-01   0.0000000000000000e+00   6.3946886070523221e-02   0.0000000000000000e+00   0.0000000000000000e+00   3.5740049662002882e-01   0.0000000000000000e+00   2.8118182879589182e-01   6.3429608318113964e-02   0.0000000000000000e+00   0.0000000000000000e+00   0.0000000000000000e+00   0.0000000000000000e+00   0.0000000000000000e+00   0.0000000000000000e+00   2.7539620210194349e-02   0.0000000000000000e+00  -3.3790089601882189e-01   9.5639224225221531e-02   3.3968164034508211e-02   0.0000000000000000e+00  -4.7033461521676917e-01   0.0000000000000000e+00   0.0000000000000000e+00
   1.0541685022800564e-02   0.0000000000000000e+00   0.0000000000000000e+00  -3.5217836615151366e-01   0.0000000000000000e+00   0.0000000000000000e+00   0.0000000000000000e+00   0.0000000000000000e+00   0.0000000000000000e+00   0.0000000000000000e+00   0.0000000000000000e+00  -2.4216037216627222e-02   0.0000000000000000e+00   0.0000000000000000e+00   0.0000000000000000e+00  -5.8181582688963791e-02   0.0000000000000000e+00   0.0000000000000000e+00  -2.4354523706277256e-01   0.0000000000000000e+00   0.0000000000000000e+00   0.0000000000000000e+00   2.8740000561890372e-01   0.0000000000000000e+00   0.0000000000000000e+00   0.0000000000000000e+00   0.0000000000000000e+00   0.0000000000000000e+00  -9.9873571415299692e-02   0.0000000000000000e+00   0.0000000000000000e+00   0.0000000000000000e+00   0.0000000000000000e+00  -3.9551296675011454e-03  -4.4512587761588418e-01   0.0000000000000000e+00   1.0563250333419713e-01   0.0000000000000000e+00   0.0000000000000000e+00  -3.6449460678361773e-02   0.0000000000000000e+00   0.0000000000000000e+00   0.0000000000000000e+00   0.0000000000000000e+00   0.0000000000000000e+00   0.0000000000000000e+00  -1.6627630028736143e-01   0.0000000000000000e+00  -1.7408246643356010e-01   0.0000000000000000e+00   0.0000000000000000e+00   0.0000000000000000e+00   3.3145569756776910e-01   1.7607213994196561e-01  -1.5246052822482226e-01   0.0000000000000000e+00   2.4265189230821460e-01  -1.5069966771495247e-01   2.7171579792507745e-02   2.5061792278512601e-01   6.3084503485013974e-02  -1.3053604559376086e-01  -6.1772695216022799e-01  -1.9559343397313822e-01  -3.1186206903326785e-01  -2.4110377427791113e-01   0.0000000000000000e+00   0.0000000000000000e+00   0.0000000000000000e+00   2.2035110468395444e-01  -2.7365057275369237e-01   0.0000000000000000e+00   1.3734263765347313e-01   0.0000000000000000e+00   0.0000000000000000e+00   7.3479681406980746e-04   1.3840809359183059e-01   0.0000000000000000e+00  -3.8790091488877471e-01   0.0000000000000000e+00   0.0000000000000000e+00   3.7971979730771260e-01   0.0000000000000000e+00  -3.1855844785047344e-01  -4.9569809368261563e-03   0.0000000000000000e+00   0.0000000000000000e+00   0.0000000000000000e+00   0.0000000000000000e+00   0.0000000000000000e+00   0.0000000000000000e+00   4.8975961968790238e-01   0.0000000000000000e+00   3.1791612285535431e-01  -9.9184682019203718e-02  -1.2663748772741779e-01   0.0000000000000000e+00  -2.9466642725921092e-02   0.0000000000000000e+00   0.0000000000000000e+00
   0.0000000000000000e+00   3.8728966644918879e-02   0.0000000000000000e+00   0.0000000000000000e+00   1.5069468435238711e-01   0.0000000000000000e+00   0.0000000000000000e+00  -2.4999916665304725e-01   0.0000000000000000e+00   2.6599472307416422e-01  -9.4880286161229968e-02   0.0000000000000000e+00   0.0000000000000000e+00   7.8488785062224981e-02  -2.6286113210590217e-01   0.0000000000000000e+00   5.5459514525266407e-01  -2.4955104110022067e-01   0.0000000000000000e+00   0.0000000000000000e+00  -1.5334777639855182e-02  -2.8083947996674624e-01   0.0000000000000000e+00   0.0000000000000000e+00   0.0000000000000000e+00   1.4780035040534356e-01   0.0000000000000000e+00  -1.3062977558205810e-01   0.0000000000000000e+00   1.7642725096847878e-01   0.0000000000000000e+00   0.0000000000000000e+00   3.7006405263281311e-01   0.0000000000000000e+00   0.0000000000000000e+00  -2.3876608999561666e-01   0.0000000000000000e+00  -1.4278772397659156e-01   8.9197719442195719e-02   0.0000000000000000e+00   0.0000000000000000e+00   1.6330909773285768e-01   0.0000000000000000e+00   5.4284943167557487e-01   0.0000000000000000e+00  -3.5202639262115888e-03   0.0000000000000000e+00   0.0000000000000000e+00   0.0000000000000000e+00   0.0000000000000000e+00   5.1417286502095627e-01   3.4688356635300416e-01   0.0000000000000000e+00   0.0000000000000000e+00   0.0000000000000000e+00   0.0000000000000000e+00   0.0000000000000000e+00   0.0000000000000000e+00   0.0000000000000000e+00   0.0000000000000000e+00   0.0000000000000000e+00   0.0000000000000000e+00   0.0000000000000000e+00   0.0000000000000000e+00   0.0000000000000000e+00   0.0000000000000000e+00   0.0000000000000000e+00   0.0000000000000000e+00   0.0000000000000000e+00   0.0000000000000000e+00   0.0000000000000000e+00   0.0000000000000000e+00   0.0000000000000000e+00   0.0000000000000000e+00  -2.9488075941941705e-01   0.0000000000000000e+00   0.0000000000000000e+00   3.3461346305794704e-01   0.0000000000000000e+00   1.9369952821049125e-01   0.0000000000000000e+00   0.0000000000000000e+00   0.0000000000000000e+00   0.0000000000000000e+00   0.0000000000000000e+00  -1.4246833719455720e-01   0.0000000000000000e+00   0.0000000000000000e+00   9.7868948550938015e-02   2.1794505459803132e-01   0.0000000000000000e+00   0.0000000000000000e+00  -2.0234619426618905e-01   0.0000000000000000e+00   0.0000000000000000e+00   0.0000000000000000e+00   0.0000000000000000e+00   0.0000000000000000e+00   0.0000000000000000e+00   0.0000000000000000e+00
   0.0000000000000000e+00   0.0000000000000000e+00   2.5865180778592827e-02   0.0000000000000000e+00   0.0000000000000000e+00  -5.5518806171023186e-02   1.3217503913351550e-01   0.0000000000000000e+00  -3.5991374746101829e-01   0.0000000000000000e+00   0.0000000000000000e+00   0.0000000000000000e+00  -1.0703148128561159e-01   0.0000000000000000e+00   0.0000000000000000e+00   0.0000000000000000e+00   0.0000000000000000e+00   0.0000000000000000e+00   0.0000000000000000e+00   2.5863754368161451e-01   0.0000000000000000e+00   0.0000000000000000e+00   0.0000000000000000e+00   1.6993138278288011e-01   4.1685039506086552e-01   0.0000000000000000e+00   3.4676663035749189e-01   0.0000000000000000e+00   0.0000000000000000e+00   0.0000000000000000e+00   4.2150239375380683e-01   6.7017541566879935e-01   0.0000000000000000e+00   0.0000000000000000e+00   0.0000000000000000e+00   0.0000000000000000e+00   0.0000000000000000e+00   0.0000000000000000e+00   0.0000000000000000e+00   0.0000000000000000e+00   3.8479956500303036e-01   0.0000000000000000e+00  -1.8328988234801458e-01   0.0000000000000000e+00  -1.1418560781522195e-02   0.0000000000000000e+00   0.0000000000000000e+00  -6.3669177799887133e-01   0.0000000000000000e+00   3.6955269537891605e-01   0.0000000000000000e+00   0.0000000000000000e+00   0.0000000000000000e+00   0.0000000000000000e+00   0.0000000000000000e+00   1.7267550482916219e-01   0.0000000000000000e+00   0.0000000000000000e+00   0.0000000000000000e+00   0.0000000000000000e+00   0.0000000000000000e+00   0.0000000000000000e+00   0.0000000000000000e+00   0.0000000000000000e+00   0.0000000000000000e+00   0.0000000000000000e+00  -3.0145360750582162e-01   1.8610997752213471e-01   3.3140212163132440e-02   0.0000000000000000e+00   0.0000000000000000e+00   2.5579700240838044e-01   0.0000000000000000e+00   1.9519817772714509e-01   0.0000000000000000e+00   0.0000000000000000e+00   0.0000000000000000e+00   0.0000000000000000e+00   0.0000000000000000e+00   0.0000000000000000e+00  -2.4625407757005507e-01   0.0000000000000000e+00   1.2654630349638682e-01   0.0000000000000000e+00   0.0000000000000000e+00   0.0000000000000000e+00   1.7576659566301733e-01  -2.9953291261011156e-01   0.0000000000000000e+00   0.0000000000000000e+00  -1.9472522585515289e-01   0.0000000000000000e+00   0.0000000000000000e+00   0.0000000000000000e+00   0.0000000000000000e+00   0.0000000000000000e+00  -7.9649396147466162e-02   0.0000000000000000e+00  -3.9567974248013289e-02  -1.4769463049645082e-01
   0.0000000000000000e+00   0.0000000000000000e+00  -1.6138489288460398e-01   0.0000000000000000e+00   0.0000000000000000e+00   2.8384469454841987e-01  -5.6587930101990214e-01   0.0000000000000000e+00  -4.4587078493833215e-01   0.0000000000000000e+00   0.0000000000000000e+00   0.0000000000000000e+00  -1.6596208962486553e-01   0.0000000000000000e+00   0.0000000000000000e+00   0.0000000000000000e+00   0.0000000000000000e+00   0.0000000000000000e+00   0.0000000000000000e+00   1.1544860738946805e-01   0.0000000000000000e+00   0.0000000000000000e+00   0.0000000000000000e+00   2.3512990156096120e-03   7.1530597518562222e-02   0.0000000000000000e+00  -4.4951532890013468e-01   0.0000000000000000e+00   0.0000000000000000e+00   0.0000000000000000e+00   1.1839470716272250e-01  -1.4449591672158632e-01   0.0000000000000000e+00   0.0000000000000000e+00   0.0000000000000000e+00   0.0000000000000000e+00   0.0000000000000000e+00   0.0000000000000000e+00   0.0000000000000000e+00   0.0000000000000000e+00   1.8193463909645505e-01   0.0000000000000000e+00   4.0887209779580425e-01   0.0000000000000000e+00   7.5161195387687549e-02   0.0000000000000000e+00   0.0000000000000000e+00  -5.3900746403449584e-01   0.0000000000000000e+00  -6.7737967435826302e-02   0.0000000000000000e+00   0.0000000000000000e+00   0.0000000000000000e+00   0.0000000000000000e+00   0.0000000000000000e+00  -2.6377826276023297e-01   0.0000000000000000e+00   0.0000000000000000e+00   0.0000000000000000e+00   0.0000000000000000e+00   0.0000000000000000e+00   0.0000000000000000e+00   0.0000000000000000e+00   0.0000000000000000e+00   0.0000000000000000e+00   0.0000000000000000e+00   2.9726156517684954e-01  -2.2907132001649674e-01   4.4339714006333804e-02   0.0000000000000000e+00   0.0000000000000000e+00   1.6066248061957039e-01   0.0000000000000000e+00   2.2159969259697161e-02   0.0000000000000000e+00   0.0000000000000000e+00   0.0000000000000000e+00   0.0000000000000000e+00   0.0000000000000000e+00   0.0000000000000000e+00   1.6758656176417888e-01   0.0000000000000000e+00  -1.2618068628185145e-01   0.0000000000000000e+00   0.0000000000000000e+00   0.0000000000000000e+00   2.2048458626621406e-01   1.5668800964851348e-02   0.0000000000000000e+00   0.0000000000000000e+00   1.5505968848217030e-01   0.0000000000000000e+00   0.0000000000000000e+00   0.0000000000000000e+00   0.0000000000000000e+00   0.0000000000000000e+00   3.6702004350679585e-01   0.0000000000000000e+00   2.2403148561601133e-01  -1.4584802897598345e-01
   0.0000000000000000e+00   9.1827134708255223e-02   0.0000000000000000e+00   0.0000000000000000e+00  -1.7276321427331698e-01   0.0000000000000000e+00   0.0000000000000000e+00  -1.1981559157719560e-01   0.0000000000000000e+00  -1.2591589365401190e-01   2.2866020015971900e-01   0.0000000000000000e+00   0.0000000000000000e+00  -1.4871703202511488e-01  -4.5295230237619638e-01   0.0000000000000000e+00   3.2834558242473172e-01   2.6149707807666478e-01   0.0000000000000000e+00   0.0000000000000000e+00  -1.1576619019225544e-01  -9.2728948466400091e-02   0.0000000000000000e+00   0.0000000000000000e+00   0.0000000000000000e+00  -9.7905875090223748e-02   0.0000000000000000e+00  -1.3413013102641957e-01   0.0000000000000000e+00  -2.9874623965422387e-01   0.0000000000000000e+00   0.0000000000000000e+00  -1.1468049991066619e-01   0.0000000000000000e+00   0.0000000000000000e+00  -8.1134334561566809e-02   0.0000000000000000e+00   4.1334610900367308e-01   2.0326793288802816e-01   0.0000000000000000e+00   0.0000000000000000e+00  -1.7998652147621677e-01   0.0000000000000000e+00  -3.7378778385616879e-01   0.0000000000000000e+00   9.2966051124787480e-02   0.0000000000000000e+00   0.0000000000000000e+00   0.0000000000000000e+00   0.0000000000000000e+00  -4.8197882799059971e-01  -1.3081612805619214e-01   0.0000000000000000e+00   0.0000000000000000e+00   0.0000000000000000e+00   0.0000000000000000e+00   0.0000000000000000e+00   0.0000000000000000e+00   0.0000000000000000e+00   0.0000000000000000e+00   0.0000000000000000e+00   0.0000000000000000e+00   0.0000000000000000e+00   0.0000000000000000e+00   0.0000000000000000e+00   0.0000000000000000e+00   0.0000000000000000e+00   0.0000000000000000e+00   0.0000000000000000e+00   0.0000000000000000e+00   0.0000000000000000e+00   0.0000000000000000e+00   0.0000000000000000e+00   0.0000000000000000e+00   1.5968880686043113e-01   0.0000000000000000e+00   0.0000000000000000e+00   2.2869712530594952e-01   0.0000000000000000e+00   4.4779903659974502e-01   0.0000000000000000e+00   0.0000000000000000e+00   0.0000000000000000e+00   0.0000000000000000e+00   0.0000000000000000e+00   1.1829761661303771e-01   0.0000000000000000e+00   0.0000000000000000e+00   1.2555893348879046e-01  -4.1913120574035671e-02   0.0000000000000000e+00   0.0000000000000000e+00  -7.9231882231426254e-01   0.0000000000000000e+00   0.0000000000000000e+00   0.0000000000000000e+00   0.0000000000000000e+00   0.0000000000000000e+00   0.0000000000000000e+00   0.0000000000000000e+00
   0.0000000000000000e+00  -6.9122623992971602e-02   0.0000000000000000e+00   0.0000000000000000e+00  -2.4675099875821377e-01   0.0000000000000000e+00   0.0000000000000000e+00   4.3490721328635418e-01   0.0000000000000000e+00   4.7830142554567787e-02  -5.5059948488725419e-01   0.0000000000000000e+00   0.0000000000000000e+00   7.9704241556860911e-01   1.6989257846899225e-01   0.0000000000000000e+00   1.9873991129142593e-02   1.0408198878748706e-01   0.0000000000000000e+00   0.0000000000000000e+00  -2.2557193451313105e-02  -9.8178671074752602e-02   0.0000000000000000e+00   0.0000000000000000e+00   0.0000000000000000e+00   3.9366731375765357e-01   0.0000000000000000e+00  -2.2846716865571046e-01   0.0000000000000000e+00   4.9913971073268859e-01   0.0000000000000000e+00   0.0000000000000000e+00   4.4614967550563300e-01   0.0000000000000000e+00   0.0000000000000000e+00   4.5863741667575236e-01   0.0000000000000000e+00  -3.1134274186314875e-01  -3.4617456906497962e-01   0.0000000000000000e+00   0.0000000000000000e+00  -6.1264344368333924e-03   0.0000000000000000e+00  -4.0437429034526129e-01   0.0000000000000000e+00   1.2036061383486020e-01   0.0000000000000000e+00   0.0000000000000000e+00   0.0000000000000000e+00   0.0000000000000000e+00  -3.4009807942875048e-01   1.2096344665027123e-01   0.0000000000000000e+00   0.0000000000000000e+00   0.0000000000000000e+00   0.0000000000000000e+00   0.0000000000000000e+00   0.0000000000000000e+00   0.0000000000000000e+00   0.0000000000000000e+00   0.0000000000000000e+00   0.0000000000000000e+00   0.0000000000000000e+00   0.0000000000000000e+00   0.0000000000000000e+00   0.0000000000000000e+00   0.0000000000000000e+00   0.0000000000000000e+00   0.0000000000000000e+00   0.0000000000000000e+00   0.0000000000000000e+00   0.0000000000000000e+00   0.0000000000000000e+00   0.0000000000000000e+00   2.1466957112834245e-01   0.0000000000000000e+00   0.0000000000000000e+00   1.6446107861432269e-01   0.0000000000000000e+00  -2.8022264303052619e-01   0.0000000000000000e+00   0.0000000000000000e+00   0.0000000000000000e+00   0.0000000000000000e+00   0.0000000000000000e+00  -4.2236829061826485e-02   0.0000000000000000e+00   0.0000000000000000e+00  -1.8717842421692873e-02   8.1652189887299227e-03   0.0000000000000000e+00   0.0000000000000000e+00  -1.4337909669095275e-01   0.0000000000000000e+00   0.0000000000000000e+00   0.0000000000000000e+00   0.0000000000000000e+00   0.0000000000000000e+00   0.0000000000000000e+00   0.0000000000000000e+00
   0.0000000000000000e+00   0.0000000000000000e+00   5.8343247473752535e-01   0.0000000000000000e+00   0.0000000000000000e+00  -3.6538559833443074e-01   3.4292762423089942e-03   0.0000000000000000e+00  -5.4920634435226723e-01   0.0000000000000000e+00   0.0000000000000000e+00   0.0000000000000000e+00  -2.8974497971422947e-01   0.0000000000000000e+00   0.0000000000000000e+00   0.0000000000000000e+00   0.0000000000000000e+00   0.0000000000000000e+00   0.0000000000000000e+00   3.3786046292329641e-01   0.0000000000000000e+00   0.0000000000000000e+00   0.0000000000000000e+00   1.5775638336573283e-01   4.2898718476195963e-01   0.0000000000000000e+00   1.4054581812260858e-01   0.0000000000000000e+00   0.0000000000000000e+00   0.0000000000000000e+00  -3.5279729175962399e-01   1.4376738284692592e-01   0.0000000000000000e+00   0.0000000000000000e+00   0.0000000000000000e+00   0.0000000000000000e+00   0.0000000000000000e+00   0.0000000000000000e+00   0.0000000000000000e+00   0.0000000000000000e+00   3.6295138720164523e-02   0.0000000000000000e+00  -1.8333106207889971e-01   0.0000000000000000e+00   2.4602439403954929e-01   0.0000000000000000e+00   0.0000000000000000e+00   3.1905523912005362e-01   0.0000000000000000e+00  -2.9399339009055481e-01   0.0000000000000000e+00   0.0000000000000000e+00   0.0000000000000000e+00   0.0000000000000000e+00   0.0000000000000000e+00   9.9122924583016109e-02   0.0000000000000000e+00   0.0000000000000000e+00   0.0000000000000000e+00   0.0000000000000000e+00   0.0000000000000000e+00   0.0000000000000000e+00   0.0000000000000000e+00   0.0000000000000000e+00   0.0000000000000000e+00   0.0000000000000000e+00   3.4179476566126266e-01  -5.4808059068477277e-01  -3.6482915719749431e-02   0.0000000000000000e+00   0.0000000000000000e+00   2.2113654339994904e-02   0.0000000000000000e+00   1.8353963446619079e-01   0.0000000000000000e+00   0.0000000000000000e+00   0.0000000000000000e+00   0.0000000000000000e+00   0.0000000000000000e+00   0.0000000000000000e+00   8.0813799869990405e-02   0.0000000000000000e+00  -2.2552136043420234e-01   0.0000000000000000e+00   0.0000000000000000e+00   0.0000000000000000e+00  -3.7011859407145542e-01   2.1109996624961047e-01   0.0000000000000000e+00   0.0000000000000000e+00   3.4809533510300250e-01   0.0000000000000000e+00   0.0000000000000000e+00   0.0000000000000000e+00   0.0000000000000000e+00   0.0000000000000000e+00   1.9338469950004855e-01   0.0000000000000000e+00  -7.5942164231139531e-02  -1.9162780160165882e-01
  -3.2018887508609384e-01   0.0000000000000000e+00   0.0000000000000000e+00   1.3763880491887140e-01   0.0000000000000000e+00   0.0000000000000000e+00   0.0000000000000000e+00   0.0000000000000000e+00   0.0000000000000000e+00   0.0000000000000000e+00   0.0000000000000000e+00   2.3348845948166838e-01   0.0000000000000000e+00   0.0000000000000000e+00   0.0000000000000000e+00  -1.5673273977464888e-01   0.0000000000000000e+00   0.0000000000000000e+00   3.0174004399530013e-01   0.0000000000000000e+00   0.0000000000000000e+00   0.0000000000000000e+00   3.2901094625787974e-01   0.0000000000000000e+00   0.0000000000000000e+00   0.0000000000000000e+00   0.0000000000000000e+00   0.0000000000000000e+00  -3.4228749467421477e-01   0.0000000000000000e+00   0.0000000000000000e+00   0.0000000000000000e+00   0.0000000000000000e+00   9.2013885440323434e-02   1.4605439969154121e-01   0.0000000000000000e+00  -8.1153541660129044e-02   0.0000000000000000e+00   0.0000000000000000e+00  -9.1082027746308553e-02   0.0000000000000000e+00   0.0000000000000000e+00   0.0000000000000000e+00   0.0000000000000000e+00   0.0000000000000000e+00   0.0000000000000000e+00   5.4990145522606493e-01   0.0000000000000000e+00  -4.2788482753594877e-02   0.0000000000000000e+00   0.0000000000000000e+00   0.0000000000000000e+00   2.1869372212019306e-01   2.6077105837913639e-01   1.9257657219087504e-01   0.0000000000000000e+00   8.9108469389349909e-02   1.5988083994996444e-01  -3.1821839895936488e-01   5.4937428260038841e-02  -9.6765037746979782e-02   3.9889114860498492e-01   1.1426433492234633e-01  -1.2754687159133343e-01  -1.0756921344402459e-01   4.0602638826700349e-01   0.0000000000000000e+00   0.0000000000000000e+00   0.0000000000000000e+00   3.5610360100618699e-01   3.3394939727011450e-02   0.0000000000000000e+00  -1.3436228200019509e-01   0.0000000000000000e+00   0.0000000000000000e+00   2.9591807867796704e-01  -2.7033529188929128e-01   0.0000000000000000e+00  -3.4593757563635708e-01   0.0000000000000000e+00   0.0000000000000000e+00   7.4898331154599429e-02   0.0000000000000000e+00  -1.8182953069468624e-01   3.7042065821474707e-01   0.0000000000000000e+00   0.0000000000000000e+00   0.0000000000000000e+00   0.0000000000000000e+00   0.0000000000000000e+00   0.0000000000000000e+00   2.0038763556760106e-01   0.0000000000000000e+00  -2.6655477144794860e-02   2.9667583871860825e-01  -1.4998413415130446e-02   0.0000000000000000e+00  -1.2574402806244206e-01   0.0000000000000000e+00   0.0000000000000000e+00
   0.0000000000000000e+00   1.9300981716992088e-01   0.0000000000000000e+00   0.0000000000000000e+00  -1.6274973237012913e-01   0.0000000000000000e+00   0.0000000000000000e+00   6.6219570840663627e-02   0.0000000000000000e+00   2.3237871999860327e-01   1.9223017109210577e-01   0.0000000000000000e+00   0.0000000000000000e+00  -9.4261488344591290e-02  -3.5732497371071242e-01   0.0000000000000000e+00   3.8978702465265573e-02  -1.0851332562366703e-01   0.0000000000000000e+00   0.0000000000000000e+00   2.5732569936891031e-01   5.7802849360900521e-01   0.0000000000000000e+00   0.0000000000000000e+00   0.0000000000000000e+00  -3.6830695760493382e-01   0.0000000000000000e+00  -7.4856503003880859e-02   0.0000000000000000e+00   2.5442835165412714e-01   0.0000000000000000e+00   0.0000000000000000e+00   2.4051218275369030e-01   0.0000000000000000e+00   0.0000000000000000e+00  -1.4926914513828571e-01   0.0000000000000000e+00  -2.7450445445011357e-01  -1.1823075778175801e-01   0.0000000000000000e+00   0.0000000000000000e+00  -7.2191081493156894e-02   0.0000000000000000e+00   2.8138462088352981e-03   0.0000000000000000e+00   4.2675500347741463e-01   0.0000000000000000e+00   0.0000000000000000e+00   0.0000000000000000e+00   0.0000000000000000e+00  -1.4444709294366520e-01   1.0399843972822673e-01   0.0000000000000000e+00   0.0000000000000000e+00   0.0000000000000000e+00   0.0000000000000000e+00   0.0000000000000000e+00   0.0000000000000000e+00   0.0000000000000000e+00   0.0000000000000000e+00   0.0000000000000000e+00   0.0000000000000000e+00   0.0000000000000000e+00   0.0000000000000000e+00   0.0000000000000000e+00   0.0000000000000000e+00   0.0000000000000000e+00   0.0000000000000000e+00   0.0000000000000000e+00   0.0000000000000000e+00   0.0000000000000000e+00   0.0000000000000000e+00   0.0000000000000000e+00   0.0000000000000000e+00   5.0598124254463894e-01   0.0000000000000000e+00   0.0000000000000000e+00  -2.5951858858504795e-01   0.0000000000000000e+00   5.7912568262533895e-02   0.0000000000000000e+00   0.0000000000000000e+00   0.0000000000000000e+00   0.0000000000000000e+00   0.0000000000000000e+00  -2.1268787062634570e-01   0.0000000000000000e+00   0.0000000000000000e+00   1.0999212200282066e-01   3.3424184735329980e-02   0.0000000000000000e+00   0.0000000000000000e+00   5.0320062232786655e-01   0.0000000000000000e+00   0.0000000000000000e+00   0.0000000000000000e+00   0.0000000000000000e+00   0.0000000000000000e+00   0.0000000000000000e+00   0.0000000000000000e+00
   1.6124696106060077e-01   0.0000000000000000e+00   0.0000000000000000e+00  -1.9201002917968510e-01   0.0000000000000000e+00   0.0000000000000000e+00   0.0000000000000000e+00   0.0000000000000000e+00   0.0000000000000000e+00   0.0000000000000000e+00   0.0000000000000000e+00  -2.2333577485147960e-01   0.0000000000000000e+00   0.0000000000000000e+00   0.0000000000000000e+00  -1.9113011127303842e-01   0.0000000000000000e+00   0.0000000000000000e+00   1.2844829986830272e-02   0.0000000000000000e+00   0.0000000000000000e+00   0.0000000000000000e+00  -2.3896247083082942e-01   0.0000000000000000e+00   0.0000000000000000e+00   0.0000000000000000e+00   0.0000000000000000e+00   0.0000000000000000e+00   2.1748413748162720e-03   0.0000000000000000e+00   0.0000000000000000e+00   0.0000000000000000e+00   0.0000000000000000e+00   1.2488397105379523e-01  -2.2526552233528266e-01   0.0000000000000000e+00  -1.1061826035046539e-01   0.0000000000000000e+00   0.0000000000000000e+00   2.5575994163706295e-01   0.0000000000000000e+00   0.0000000000000000e+00   0.0000000000000000e+00   0.0000000000000000e+00   0.0000000000000000e+00   0.0000000000000000e+00  -7.3006713566877296e-02   0.0000000000000000e+00   5.3566434083032750e-02   0.0000000000000000e+00   0.0000000000000000e+00   0.0000000000000000e+00  -1.4872093432245209e-01   3.0479045031512975e-01   3.4313230249525351e-01   0.0000000000000000e+00  -1.2640298099559852e-01  -2.6536534366102532e-01   1.8804593388563084e-01   8.2675635489503696e-01  -1.4297740310034343e-01   1.3761428060117920e-02  -1.9627089316545310e-01  -1.9880694852700706e-02  -2.4860573306293501e-01   3.7169727616679660e-01   0.0000000000000000e+00   0.0000000000000000e+00   0.0000000000000000e+00   1.8133652868026656e-01   1.8684191989325469e-01   0.0000000000000000e+00   1.7948742703725093e-01   0.0000000000000000e+00   0.0000000000000000e+00   3.1584294058385518e-02   2.7092781017323841e-01   0.0000000000000000e+00   9.3112234582673446e-03   0.0000000000000000e+00   0.0000000000000000e+00   1.0175887294454601e-01   0.0000000000000000e+00   2.0205650035719586e-02   7.0279133409749783e-01   0.0000000000000000e+00   0.0000000000000000e+00   0.0000000000000000e+00   0.0000000000000000e+00   0.0000000000000000e+00   0.0000000000000000e+00  -6.8916444986044920e-02   0.0000000000000000e+00  -3.6972281934257833e-01   2.7161126252085069e-02  -2.3135343458844315e-01   0.0000000000000000e+00   1.4279240932334764e-01   0.0000000000000000e+00   0.0000000000000000e+00
   2.1149955764578454e-01   0.0000000000000000e+00   0.0000000000000000e+00  -2.1243846933453944e-01   0.0000000000000000e+00   0.0000000000000000e+00   0.0000000000000000e+00   0.0000000000000000e+00   0.0000000000000000e+00   0.0000000000000000e+00   0.0000000000000000e+00  -8.9849181692428337e-02   0.0000000000000000e+00   0.0000000000000000e+00   0.0000000000000000e+00   9.6107427900848919e-02   0.0000000000000000e+00   0.0000000000000000e+00  -1.5991489141531984e-01   0.0000000000000000e+00   0.0000000000000000e+00   0.0000000000000000e+00   2.8246564467842028e-01   0.0000000000000000e+00   0.0000000000000000e+00   0.0000000000000000e+00   0.0000000000000000e+00   0.0000000000000000e+00   1.1152095766902301e-01   0.0000000000000000e+00   0.0000000000000000e+00   0.0000000000000000e+00   0.0000000000000000e+00  -1.7908414743825163e-01  -6.1431924205098598e-01   0.0000000000000000e+00   4.2021966897071134e-01   0.0000000000000000e+00   0.0000000000000000e+00  -3.1193587097738473e-01   0.0000000000000000e+00   0.0000000000000000e+00   0.0000000000000000e+00   0.0000000000000000e+00   0.0000000000000000e+00   0.0000000000000000e+00  -1.0136026031913695e-01   0.0000000000000000e+00   1.1107620830493757e-01   0.0000000000000000e+00   0.0000000000000000e+00   0.0000000000000000e+00  -4.9985021718613115e-01   3.8460193051402407e-02   1.8313468416899870e-01   0.0000000000000000e+00   3.6885890376746250e-01  -1.4817743565626224e-01   2.0173341492153710e-01  -3.0279929621010987e-01  -2.7496120689801656e-01  -9.2038186269940439e-02   5.0754366149125751e-01   1.5273334877549183e-01   1.9595703229798953e-02   5.5233682272542148e-02   0.0000000000000000e+00   0.0000000000000000e+00   0.0000000000000000e+00   1.0339801269750307e-01   6.6266389638282797e-02   0.0000000000000000e+00   1.3232094426266158e-01   0.0000000000000000e+00   0.0000000000000000e+00  -2.5820497598448033e-01  -2.6615613827375834e-01   0.0000000000000000e+00  -2.8351599229549041e-02   0.0000000000000000e+00   0.0000000000000000e+00  -1.7819555613807866e-02   0.0000000000000000e+00  -5.6145232469975305e-02   4.8055348265589592e-01   0.0000000000000000e+00   0.0000000000000000e+00   0.0000000000000000e+00   0.0000000000000000e+00   0.0000000000000000e+00   0.0000000000000000e+00   2.0015032322479392e-01   0.0000000000000000e+00  -1.3574989157034856e-01  -9.5970084967679309e-02   2.5999904534521323e-01   0.0000000000000000e+00   1.0971574420470233e-01   0.0000000000000000e+00   0.0000000000000000e+00
   1.3093554039338692e-01   0.0000000000000000e+00   0.0000000000000000e+00   1.3914069724748140e-01   0.0000000000000000e+00   0.0000000000000000e+00   0.0000000000000000e+00   0.0000000000000000e+00   0.0000000000000000e+00   0.0000000000000000e+00   0.0000000000000000e+00  -7.5015446438009503e-02   0.0000000000000000e+00   0.0000000000000000e+00   0.0000000000000000e+00   1.0825445458889614e-01   0.0000000000000000e+00   0.0000000000000000e+00   3.5248973870694356e-01   0.0000000000000000e+00   0.0000000000000000e+00   0.0000000000000000e+00   2.7291872956550434e-01   0.0000000000000000e+00   0.0000000000000000e+00   0.0000000000000000e+00   0.0000000000000000e+00   0.0000000000000000e+00  -1.7872486712564575e-01   0.0000000000000000e+00   0.0000000000000000e+00   0.0000000000000000e+00   0.0000000000000000e+00   2.6219610407570502e-02  -4.6977932821112894e-01   0.0000000000000000e+00  -3.3993769269264068e-01   0.0000000000000000e+00   0.0000000000000000e+00   5.3885606289457766e-01   0.0000000000000000e+00   0.0000000000000000e+00   0.0000000000000000e+00   0.0000000000000000e+00   0.0000000000000000e+00   0.0000000000000000e+00  -8.3359646908200316e-02   0.0000000000000000e+00  -7.7807123957012628e-02   0.0000000000000000e+00   0.0000000000000000e+00   0.0000000000000000e+00   1.1431633430961503e-01  -4.0597156011987837e-02   8.8773544130947516e-03   0.0000000000000000e+00   1.9618641748388921e-01   2.6799883337997621e-01  -1.0944485587658731e-01   2.2147690140732392e-02   5.9470622528255113e-01  -3.6410201777486612e-01  -1.1311879297686439e-01   1.9025414847592226e-01  -4.2048135802829600e-01   1.6575080443232235e-01   0.0000000000000000e+00   0.0000000000000000e+00   0.0000000000000000e+00  -2.9638426190041267e-01   3.3559860013603071e-01   0.0000000000000000e+00  -3.4482287211207602e-01   0.0000000000000000e+00   0.0000000000000000e+00   1.8183145259301047e-02  -2.9700616389229290e-01   0.0000000000000000e+00   5.0402395531228508e-02   0.0000000000000000e+00   0.0000000000000000e+00   2.5446616824831619e-01   0.0000000000000000e+00   8.0164648447472966e-02   5.6081265455044424e-02   0.0000000000000000e+00   0.0000000000000000e+00   0.0000000000000000e+00   0.0000000000000000e+00   0.0000000000000000e+00   0.0000000000000000e+00  -6.9468099392182098e-02   0.0000000000000000e+00  -6.6014151302250981e-02   2.8430567287737844e-02  -1.9368915583526627e-01   0.0000000000000000e+00  -1.2454086715705526e-01   0.0000000000000000e+00   0.0000000000000000e+00
   0.0000000000000000e+00   0.0000000000000000e+00   5.3323918102037837e-01   0.0000000000000000e+00   0.0000000000000000e+00   7.7687297529400776e-02   2.9759799655182162e-01   0.0000000000000000e+00  -2.8776070294446225e-02   0.0000000000000000e+00   0.0000000000000000e+00   0.0000000000000000e+00   8.3193058263925354e-02   0.0000000000000000e+00   0.0000000000000000e+00   0.0000000000000000e+00   0.0000000000000000e+00   0.0000000000000000e+00   0.0000000000000000e+00  -2.2573956363305495e-01   0.0000000000000000e+00   0.0000000000000000e+00   0.0000000000000000e+00  -3.9724804499397437e-01   9.3081473328697317e-02   0.0000000000000000e+00  -3.3700141342609424e-01   0.0000000000000000e+00   0.0000000000000000e+00   0.0000000000000000e+00   2.3979110170851020e-01  -2.6152859343733359e-01   0.0000000000000000e+00   0.0000000000000000e+00   0.0000000000000000e+00   0.0000000000000000e+00   0.0000000000000000e+00   0.0000000000000000e+00   0.0000000000000000e+00   0.0000000000000000e+00  -2.8691468388423924e-01   0.0000000000000000e+00  -3.3071275081521956e-01   0.0000000000000000e+00   2.6873358089730665e-01   0.0000000000000000e+00   0.0000000000000000e+00  -3.9852208375397463e-01   0.0000000000000000e+00   5.6089470794761523e-02   0.0000000000000000e+00   0.0000000000000000e+00   0.0000000000000000e+00   0.0000000000000000e+00   0.0000000000000000e+00   2.5927932965452660e-01   0.0000000000000000e+00   0.0000000000000000e+00   0.0000000000000000e+00   0.0000000000000000e+00   0.0000000000000000e+00   0.0000000000000000e+00   0.0000000000000000e+00   0.0000000000000000e+00   0.0000000000000000e+00   0.0000000000000000e+00   6.3596139791919915e-03  -5.1196878970920667e-01   2.0744867211226981e-01   0.0000000000000000e+00   0.0000000000000000e+00  -4.7351808551834296e-02   0.0000000000000000e+00  -1.1628513693772241e-01   0.0000000000000000e+00   0.0000000000000000e+00   0.0000000000000000e+00   0.0000000000000000e+00   0.0000000000000000e+00   0.0000000000000000e+00  -1.2648155083701890e-01   0.0000000000000000e+00   6.0387832949309694e-01   0.0000000000000000e+00   0.0000000000000000e+00   0.0000000000000000e+00  -5.0102993231561865e-02  -4.4497923441528353e-01   0.0000000000000000e+00   0.0000000000000000e+00   1.9202733629889085e-02   0.0000000000000000e+00   0.0000000000000000e+00   0.0000000000000000e+00   0.0000000000000000e+00   0.0000000000000000e+00   2.1379323833759189e-02   0.0000000000000000e+00   2.3529187533579538e-01   5.2882236481549882e-01
  -8.8930744098376244e-02   0.0000000000000000e+00   0.0000000000000000e+00  -4.8471773047475381e-01   0.0000000000000000e+00   0.0000000000000000e+00   0.0000000000000000e+00   0.0000000000000000e+00   0.0000000000000000e+00   0.0000000000000000e+00   0.0000000000000000e+00   2.4520595970345754e-01   0.0000000000000000e+00   0.0000000000000000e+00   0.0000000000000000e+00   5.3775255160094779e-02   0.0000000000000000e+00   0.0000000000000000e+00   2.8356691484356783e-01   0.0000000000000000e+00   0.0000000000000000e+00   0.0000000000000000e+00   2.4779442889571887e-02   0.0000000000000000e+00   0.0000000000000000e+00   0.0000000000000000e+00   0.0000000000000000e+00   0.0000000000000000e+00   4.4188420558727559e-01   0.0000000000000000e+00   0.0000000000000000e+00   0.0000000000000000e+00   0.0000000000000000e+00  -3.8642434178322216e-01  -5.9081748326073283e-02   0.0000000000000000e+00  -1.4257092560311935e-01   0.0000000000000000e+00   0.0000000000000000e+00  -1.2805890628593993e-02   0.0000000000000000e+00   0.0000000000000000e+00   0.0000000000000000e+00   0.0000000000000000e+00   0.0000000000000000e+00   0.0000000000000000e+00   2.2525775207475904e-01   0.0000000000000000e+00   7.3426484382252119e-02   0.0000000000000000e+00   0.0000000000000000e+00   0.0000000000000000e+00   2.7849640481913557e-01  -3.3627462980778684e-02   1.8487780109681634e-01   0.0000000000000000e+00   3.1800411671458173e-01  -6.8965642428013840e-02  -1.3335440931457210e-01   4.6532305402805951e-01  -3.9502194309997746e-01  -1.0285876630037732e-01   2.8430627108543036e-02  -2.1420024640121213e-01  -1.3422920608789413e-01  -1.7710771691186833e-01   0.0000000000000000e+00   0.0000000000000000e+00   0.0000000000000000e+00  -4.8454664103199341e-01  -1.4032392605717436e-02   0.0000000000000000e+00  -4.5036062600649386e-02   0.0000000000000000e+00   0.0000000000000000e+00  -4.2961484793108728e-01  -1.3694162826919321e-01   0.0000000000000000e+00   2.6152318618430348e-01   0.0000000000000000e+00   0.0000000000000000e+00   2.2387169043965366e-01   0.0000000000000000e+00  -2.2511569040812279e-01  -8.0803324801408088e-02   0.0000000000000000e+00   0.0000000000000000e+00   0.0000000000000000e+00   0.0000000000000000e+00   0.0000000000000000e+00   0.0000000000000000e+00  -1.7331470333677057e-01   0.0000000000000000e+00  -1.2492999640424682e-01  -1.5556641422152515e-01   1.6490812778204661e-01   0.0000000000000000e+00  -2.5682348970389801e-01   0.0000000000000000e+00   0.0000000000000000e+00
   0.0000000000000000e+00   0.0000000000000000e+00  -3.2123617995734918e-02   0.0000000000000000e+00   0.0000000000000000e+00   3.6264435851524535e-01   1.6925560022497990e-01   0.0000000000000000e+00  -1.9816955982875481e-01   0.0000000000000000e+00   0.0000000000000000e+00   0.0000000000000000e+00  -8.2002931826715231e-01   0.0000000000000000e+00   0.0000000000000000e+00   0.0000000000000000e+00   0.0000000000000000e+00   0.0000000000000000e+00   0.0000000000000000e+00  -5.2183863266772081e-02   0.0000000000000000e+00   0.0000000000000000e+00   0.0000000000000000e+00   5.1884642456489349e-01  -1.1321716046365865e-01   0.0000000000000000e+00   1.4955718045058958e-01   0.0000000000000000e+00   0.0000000000000000e+00   0.0000000000000000e+00   3.5453621884533992e-02  -2.9483859990649397e-01   0.0000000000000000e+00   0.0000000000000000e+00   0.0000000000000000e+00   0.0000000000000000e+00   0.0000000000000000e+00   0.0000000000000000e+00   0.0000000000000000e+00   0.0000000000000000e+00   5.6286767923139913e-03   0.0000000000000000e+00  -4.2485512093410377e-01   0.0000000000000000e+00  -4.2289704692428476e-01   0.0000000000000000e+00   0.0000000000000000e+00   1.0755213458784413e-01   0.0000000000000000e+00   2.7602746602624434e-01   0.0000000000000000e+00   0.0000000000000000e+00   0.0000000000000000e+00   0.0000000000000000e+00   0.0000000000000000e+00  -4.0080558906020436e-01   0.0000000000000000e+00   0.0000000000000000e+00   0.0000000000000000e+00   0.0000000000000000e+00   0.0000000000000000e+00   0.0000000000000000e+00   0.0000000000000000e+00   0.0000000000000000e+00   0.0000000000000000e+00   0.0000000000000000e+00  -4.0964095797004707e-01  -3.8453978095177815e-01   6.5702769923935506e-02   0.0000000000000000e+00   0.0000000000000000e+00  -7.3941674447668596e-02   0.0000000000000000e+00  -4.8177904552591341e-02   0.0000000000000000e+00   0.0000000000000000e+00   0.0000000000000000e+00   0.0000000000000000e+00   0.0000000000000000e+00   0.0000000000000000e+00  -3.8968832670272208e-01   0.0000000000000000e+00  -3.7206738273834444e-02   0.0000000000000000e+00   0.0000000000000000e+00   0.0000000000000000e+00  -1.0888998373996679e-01   8.5011415293792136e-02   0.0000000000000000e+00   0.0000000000000000e+00   8.8662336658765745e-02   0.0000000000000000e+00   0.0000000000000000e+00   0.0000000000000000e+00   0.0000000000000000e+00   0.0000000000000000e+00  -1.0908918618449824e-01   0.0000000000000000e+00   1.4252712439561398e-02   2.6928371274477469e-01
   0.0000000000000000e+00   0.0000000000000000e+00  -9.8324272249368461e-02   0.0000000000000000e+00   0.0000000000000000e+00   2.3363988332216903e-01   6.2425813439461919e-01   0.0000000000000000e+00   6.9316182609298935e-02   0.0000000000000000e+00   0.0000000000000000e+00   0.0000000000000000e+00  -1.4731203861919692e-01   0.0000000000000000e+00   0.0000000000000000e+00   0.0000000000000000e+00   0.0000000000000000e+00   0.0000000000000000e+00   0.0000000000000000e+00  -1.1244648550362882e-01   0.0000000000000000e+00   0.0000000000000000e+00   0.0000000000000000e+00   5.4769515448686037e-02   4.4280851768220431e-01   0.0000000000000000e+00  -2.4354723605949927e-01   0.0000000000000000e+00   0.0000000000000000e+00   0.0000000000000000e+00   2.2156718622079186e-01   2.2799131209476120e-01   0.0000000000000000e+00   0.0000000000000000e+00   0.0000000000000000e+00   0.0000000000000000e+00   0.0000000000000000e+00   0.0000000000000000e+00   0.0000000000000000e+00   0.0000000000000000e+00   2.9895366051468530e-01   0.0000000000000000e+00  -3.7612774921331671e-01   0.0000000000000000e+00   7.5178862192326584e-02   0.0000000000000000e+00   0.0000000000000000e+00   4.2232452836936668e-01   0.0000000000000000e+00  -2.0181132219578182e-01   0.0000000000000000e+00   0.0000000000000000e+00   0.0000000000000000e+00   0.0000000000000000e+00   0.0000000000000000e+00  -1.5857441600849204e-01   0.0000000000000000e+00   0.0000000000000000e+00   0.0000000000000000e+00   0.0000000000000000e+00   0.0000000000000000e+00   0.0000000000000000e+00   0.0000000000000000e+00   0.0000000000000000e+00   0.0000000000000000e+00   0.0000000000000000e+00   1.1506614244384764e-01   4.4522537511868165e-01   1.5321951222972244e-01   0.0000000000000000e+00   0.0000000000000000e+00   4.1317349256171138e-01   0.0000000000000000e+00  -3.0477863432437920e-02   0.0000000000000000e+00   0.0000000000000000e+00   0.0000000000000000e+00   0.0000000000000000e+00   0.0000000000000000e+00   0.0000000000000000e+00   1.8725178076793791e-01   0.0000000000000000e+00  -2.1974746186775482e-01   0.0000000000000000e+00   0.0000000000000000e+00   0.0000000000000000e+00   2.4570476979554720e-01  -2.9321421881646846e-02   0.0000000000000000e+00   0.0000000000000000e+00   1.3066379984044557e-01   0.0000000000000000e+00   0.0000000000000000e+00   0.0000000000000000e+00   0.0000000000000000e+00   0.0000000000000000e+00   5.7576889462377390e-01   0.0000000000000000e+00   4.0380766001815543e-01   4.7892786252311392e-01
