# Supplementary material for: ICOA: An Improved Coati Optimization Algorithm with Multi-Strategy Enhancement for Global Optimization and Engineering Design Problems
Source: Biomimetics (Basel). 2026 Apr 7;11(4):254. doi: 10.3390/biomimetics11040254 (PMC13113930; doi:10.3390/biomimetics11040254)
Supplement: Supplementary file 1 [file biomimetics-11-00254-s001.zip › ablation-study/input_data17/M_12_D30.txt]

  -6.4768764887685737e-02   0.0000000000000000e+00   0.0000000000000000e+00   6.6443027650389097e-01   0.0000000000000000e+00   0.0000000000000000e+00   0.0000000000000000e+00  -2.3226001275765801e-01   0.0000000000000000e+00   0.0000000000000000e+00  -1.0986639170850609e-01  -1.2171854120991833e-01   0.0000000000000000e+00   0.0000000000000000e+00  -1.2944722706998796e-01   3.2521259276465742e-01   0.0000000000000000e+00   0.0000000000000000e+00  -5.7745873175652118e-01  -5.5050537720491594e-02   0.0000000000000000e+00   0.0000000000000000e+00   7.8783098085965203e-02   9.0012761777982203e-02   0.0000000000000000e+00   0.0000000000000000e+00   0.0000000000000000e+00   0.0000000000000000e+00   0.0000000000000000e+00  -1.3734497860444315e-02
   0.0000000000000000e+00   1.4447175253390571e-01   0.0000000000000000e+00   0.0000000000000000e+00   0.0000000000000000e+00   1.7180432867224753e-02   0.0000000000000000e+00   0.0000000000000000e+00  -1.5534555317873242e-01   0.0000000000000000e+00   0.0000000000000000e+00   0.0000000000000000e+00   0.0000000000000000e+00   0.0000000000000000e+00   0.0000000000000000e+00   0.0000000000000000e+00  -1.8321311137735405e-01  -3.9257884304827645e-01   0.0000000000000000e+00   0.0000000000000000e+00  -3.5809268375049114e-01  -5.7526409230660114e-01   0.0000000000000000e+00   0.0000000000000000e+00   5.3353903451995410e-01   0.0000000000000000e+00   0.0000000000000000e+00   0.0000000000000000e+00   1.5229006847041002e-01   0.0000000000000000e+00
   0.0000000000000000e+00   0.0000000000000000e+00  -2.0554709062332108e-01   0.0000000000000000e+00  -3.5507146586330962e-01   0.0000000000000000e+00  -3.9999669754888201e-01   0.0000000000000000e+00   0.0000000000000000e+00   2.4903925247484318e-02   0.0000000000000000e+00   0.0000000000000000e+00   7.1008408264244394e-01  -8.3407227004274428e-02   0.0000000000000000e+00   0.0000000000000000e+00   0.0000000000000000e+00   0.0000000000000000e+00   0.0000000000000000e+00   0.0000000000000000e+00   0.0000000000000000e+00   0.0000000000000000e+00   0.0000000000000000e+00   0.0000000000000000e+00   0.0000000000000000e+00  -1.0977802639719178e-01   3.7566760987008518e-01   8.1875185492037636e-02   0.0000000000000000e+00   0.0000000000000000e+00
  -1.7297099571546754e-02   0.0000000000000000e+00   0.0000000000000000e+00  -1.0519795741154730e-01   0.0000000000000000e+00   0.0000000000000000e+00   0.0000000000000000e+00   2.4186326480826290e-01   0.0000000000000000e+00   0.0000000000000000e+00  -3.1063876775227883e-01   1.9015343854182354e-03   0.0000000000000000e+00   0.0000000000000000e+00  -4.1011566744576017e-01   2.1075960558008583e-01   0.0000000000000000e+00   0.0000000000000000e+00   8.1271676463142345e-02  -2.6851633918013120e-02   0.0000000000000000e+00   0.0000000000000000e+00  -3.7894976893940774e-01   5.5778696588208887e-01   0.0000000000000000e+00   0.0000000000000000e+00   0.0000000000000000e+00   0.0000000000000000e+00   0.0000000000000000e+00   3.9870604086261030e-01
   0.0000000000000000e+00   0.0000000000000000e+00  -2.0805543062299189e-01   0.0000000000000000e+00   1.5778051743466776e-01   0.0000000000000000e+00  -5.1497980517596714e-02   0.0000000000000000e+00   0.0000000000000000e+00   1.5537373116217934e-01   0.0000000000000000e+00   0.0000000000000000e+00  -2.6233547897723386e-01  -7.9172481954127447e-02   0.0000000000000000e+00   0.0000000000000000e+00   0.0000000000000000e+00   0.0000000000000000e+00   0.0000000000000000e+00   0.0000000000000000e+00   0.0000000000000000e+00   0.0000000000000000e+00   0.0000000000000000e+00   0.0000000000000000e+00   0.0000000000000000e+00   1.7849096603857909e-01   3.1871425428006195e-01   8.3456528894150062e-01   0.0000000000000000e+00   0.0000000000000000e+00
   0.0000000000000000e+00   2.4770474629145053e-01   0.0000000000000000e+00   0.0000000000000000e+00   0.0000000000000000e+00  -3.1757440821711114e-02   0.0000000000000000e+00   0.0000000000000000e+00  -2.8453673497791854e-01   0.0000000000000000e+00   0.0000000000000000e+00   0.0000000000000000e+00   0.0000000000000000e+00   0.0000000000000000e+00   0.0000000000000000e+00   0.0000000000000000e+00   3.0084429987242922e-01   6.8745308145592521e-01   0.0000000000000000e+00   0.0000000000000000e+00  -5.0722892177424872e-01  -1.4953796618577672e-01   0.0000000000000000e+00   0.0000000000000000e+00  -7.8113069803106387e-03   0.0000000000000000e+00   0.0000000000000000e+00   0.0000000000000000e+00  -1.1777028132888456e-01   0.0000000000000000e+00
   0.0000000000000000e+00   0.0000000000000000e+00   5.0269482813210836e-02   0.0000000000000000e+00  -7.3424747647533684e-01   0.0000000000000000e+00  -5.1846517582951640e-02   0.0000000000000000e+00   0.0000000000000000e+00  -3.2988553612872618e-02   0.0000000000000000e+00   0.0000000000000000e+00  -2.3729480827120325e-01  -4.3090675191578598e-01   0.0000000000000000e+00   0.0000000000000000e+00   0.0000000000000000e+00   0.0000000000000000e+00   0.0000000000000000e+00   0.0000000000000000e+00   0.0000000000000000e+00   0.0000000000000000e+00   0.0000000000000000e+00   0.0000000000000000e+00   0.0000000000000000e+00   3.6470262928427222e-01  -2.7436610035090386e-01   6.5597992535132404e-02   0.0000000000000000e+00   0.0000000000000000e+00
   1.0329397055962625e-01   0.0000000000000000e+00   0.0000000000000000e+00  -4.1754564783697729e-01   0.0000000000000000e+00   0.0000000000000000e+00   0.0000000000000000e+00   1.0182381387736833e-01   0.0000000000000000e+00   0.0000000000000000e+00  -1.1024664484673888e-01  -4.2082720530030754e-01   0.0000000000000000e+00   0.0000000000000000e+00   4.9076090271688369e-02  -2.4729784318554202e-01   0.0000000000000000e+00   0.0000000000000000e+00  -5.3198439643846152e-01  -4.5317508903046005e-01   0.0000000000000000e+00   0.0000000000000000e+00   1.0947246403200411e-01  -7.3454204876259019e-02   0.0000000000000000e+00   0.0000000000000000e+00   0.0000000000000000e+00   0.0000000000000000e+00   0.0000000000000000e+00   2.1458926645451060e-01
   0.0000000000000000e+00   1.4129929712514802e-01   0.0000000000000000e+00   0.0000000000000000e+00   0.0000000000000000e+00  -2.7692940293939933e-01   0.0000000000000000e+00   0.0000000000000000e+00   3.1542553213516494e-01   0.0000000000000000e+00   0.0000000000000000e+00   0.0000000000000000e+00   0.0000000000000000e+00   0.0000000000000000e+00   0.0000000000000000e+00   0.0000000000000000e+00   7.2764841778448353e-01  -3.1835652508780637e-01   0.0000000000000000e+00   0.0000000000000000e+00  -2.0205215829695766e-01   1.0888660571865041e-01   0.0000000000000000e+00   0.0000000000000000e+00  -3.8499276250891522e-02   0.0000000000000000e+00   0.0000000000000000e+00   0.0000000000000000e+00   3.4476758733578772e-01   0.0000000000000000e+00
   0.0000000000000000e+00   0.0000000000000000e+00  -3.7341269670851807e-01   0.0000000000000000e+00   2.1371209713745434e-01   0.0000000000000000e+00  -2.3093762511583751e-01   0.0000000000000000e+00   0.0000000000000000e+00   3.9764719399916204e-01   0.0000000000000000e+00   0.0000000000000000e+00  -2.9279829910748303e-02  -4.7281224664702404e-01   0.0000000000000000e+00   0.0000000000000000e+00   0.0000000000000000e+00   0.0000000000000000e+00   0.0000000000000000e+00   0.0000000000000000e+00   0.0000000000000000e+00   0.0000000000000000e+00   0.0000000000000000e+00   0.0000000000000000e+00   0.0000000000000000e+00  -4.2502296032122799e-01  -4.4514980566388396e-01  -1.4934007587076276e-02   0.0000000000000000e+00   0.0000000000000000e+00
   9.0275950863318109e-03   0.0000000000000000e+00   0.0000000000000000e+00  -7.1873584243115629e-03   0.0000000000000000e+00   0.0000000000000000e+00   0.0000000000000000e+00   2.7825337369733816e-01   0.0000000000000000e+00   0.0000000000000000e+00   1.2370494904895613e-02   1.9634312767863948e-01   0.0000000000000000e+00   0.0000000000000000e+00  -5.8126320995096044e-03  -2.3644034587521512e-01   0.0000000000000000e+00   0.0000000000000000e+00  -3.4778392757129656e-01   6.8731589526587555e-01   0.0000000000000000e+00   0.0000000000000000e+00   2.5303472242051311e-01  -6.6055793236126592e-02   0.0000000000000000e+00   0.0000000000000000e+00   0.0000000000000000e+00   0.0000000000000000e+00   0.0000000000000000e+00   4.0749685755723369e-01
   3.8778773659331767e-01   0.0000000000000000e+00   0.0000000000000000e+00  -9.7919937858497230e-02   0.0000000000000000e+00   0.0000000000000000e+00   0.0000000000000000e+00  -3.5219998485878767e-01   0.0000000000000000e+00   0.0000000000000000e+00   2.4594218185433123e-01  -3.0397242903730426e-01   0.0000000000000000e+00   0.0000000000000000e+00   1.9020045194134250e-01   2.3354525152924885e-01   0.0000000000000000e+00   0.0000000000000000e+00   1.9540140009570364e-01   1.3734173897439395e-01   0.0000000000000000e+00   0.0000000000000000e+00   4.1963705205836688e-01   4.2035909122935677e-01   0.0000000000000000e+00   0.0000000000000000e+00   0.0000000000000000e+00   0.0000000000000000e+00   0.0000000000000000e+00   2.5007929834183984e-01
   0.0000000000000000e+00   0.0000000000000000e+00   2.7546577458404842e-01   0.0000000000000000e+00  -1.4291143199352242e-02   0.0000000000000000e+00  -4.8529492584568490e-01   0.0000000000000000e+00   0.0000000000000000e+00   6.4354768067069884e-02   0.0000000000000000e+00   0.0000000000000000e+00  -4.9836511174875736e-01  -1.7884562266631737e-01   0.0000000000000000e+00   0.0000000000000000e+00   0.0000000000000000e+00   0.0000000000000000e+00   0.0000000000000000e+00   0.0000000000000000e+00   0.0000000000000000e+00   0.0000000000000000e+00   0.0000000000000000e+00   0.0000000000000000e+00   0.0000000000000000e+00  -2.2346659092285315e-01   5.1728003295106850e-01  -2.9392546322245705e-01   0.0000000000000000e+00   0.0000000000000000e+00
   0.0000000000000000e+00   0.0000000000000000e+00  -3.9441128155361016e-01   0.0000000000000000e+00   1.6096095991277576e-01   0.0000000000000000e+00   3.7335750832442038e-01   0.0000000000000000e+00   0.0000000000000000e+00  -4.9601920853395354e-01   0.0000000000000000e+00   0.0000000000000000e+00  -1.4380856526526840e-02  -5.3602976175447947e-01   0.0000000000000000e+00   0.0000000000000000e+00   0.0000000000000000e+00   0.0000000000000000e+00   0.0000000000000000e+00   0.0000000000000000e+00   0.0000000000000000e+00   0.0000000000000000e+00   0.0000000000000000e+00   0.0000000000000000e+00   0.0000000000000000e+00   2.4200308379900448e-02   3.2517097785134824e-01  -1.9810071132341467e-01   0.0000000000000000e+00   0.0000000000000000e+00
  -7.7934085510269746e-01   0.0000000000000000e+00   0.0000000000000000e+00  -4.7053955450455029e-02   0.0000000000000000e+00   0.0000000000000000e+00   0.0000000000000000e+00   9.1161293399444426e-02   0.0000000000000000e+00   0.0000000000000000e+00  -1.0809823671595316e-01  -4.6886625171568930e-01   0.0000000000000000e+00   0.0000000000000000e+00   1.2141910444118707e-01   1.0214185059158401e-02   0.0000000000000000e+00   0.0000000000000000e+00   1.3619662475283961e-01   1.7533262584561740e-01   0.0000000000000000e+00   0.0000000000000000e+00   2.2208307759376086e-01   1.6492367991358253e-01   0.0000000000000000e+00   0.0000000000000000e+00   0.0000000000000000e+00   0.0000000000000000e+00   0.0000000000000000e+00  -9.9618734791830241e-02
   3.0327060444352799e-01   0.0000000000000000e+00   0.0000000000000000e+00   3.6632221688205860e-02   0.0000000000000000e+00   0.0000000000000000e+00   0.0000000000000000e+00  -1.6078740629105989e-01   0.0000000000000000e+00   0.0000000000000000e+00  -8.0553836729834549e-01  -1.6258385950881898e-01   0.0000000000000000e+00   0.0000000000000000e+00   2.4687954481876043e-01  -1.6361493787412845e-01   0.0000000000000000e+00   0.0000000000000000e+00   8.3490499805329466e-02   2.5386390302505091e-01   0.0000000000000000e+00   0.0000000000000000e+00  -6.0140568390813630e-02  -1.1937531119601191e-02   0.0000000000000000e+00   0.0000000000000000e+00   0.0000000000000000e+00   0.0000000000000000e+00   0.0000000000000000e+00  -2.0642326238201747e-01
   0.0000000000000000e+00   2.5665337153305273e-01   0.0000000000000000e+00   0.0000000000000000e+00   0.0000000000000000e+00   1.3939738005375496e-01   0.0000000000000000e+00   0.0000000000000000e+00  -7.9595016430785495e-02   0.0000000000000000e+00   0.0000000000000000e+00   0.0000000000000000e+00   0.0000000000000000e+00   0.0000000000000000e+00   0.0000000000000000e+00   0.0000000000000000e+00   2.2440786783547687e-01  -2.5089643454855504e-01   0.0000000000000000e+00   0.0000000000000000e+00  -6.1253256617825602e-04   3.7776586591657824e-01   0.0000000000000000e+00   0.0000000000000000e+00   4.0212229921173864e-01   0.0000000000000000e+00   0.0000000000000000e+00   0.0000000000000000e+00  -7.0046011341647707e-01   0.0000000000000000e+00
   0.0000000000000000e+00   3.8974547137156840e-01   0.0000000000000000e+00   0.0000000000000000e+00   0.0000000000000000e+00   3.2588610837749754e-01   0.0000000000000000e+00   0.0000000000000000e+00   4.5712664173712003e-02   0.0000000000000000e+00   0.0000000000000000e+00   0.0000000000000000e+00   0.0000000000000000e+00   0.0000000000000000e+00   0.0000000000000000e+00   0.0000000000000000e+00  -1.9733337389833328e-01   1.9095537965350584e-01   0.0000000000000000e+00   0.0000000000000000e+00   8.9235236952790731e-03   4.9492121836296477e-01   0.0000000000000000e+00   0.0000000000000000e+00   3.5505184390262490e-01   0.0000000000000000e+00   0.0000000000000000e+00   0.0000000000000000e+00   5.4158489016374300e-01   0.0000000000000000e+00
  -1.1745342402532169e-01   0.0000000000000000e+00   0.0000000000000000e+00  -4.7492260419893373e-01   0.0000000000000000e+00   0.0000000000000000e+00   0.0000000000000000e+00  -1.8570639639618997e-01   0.0000000000000000e+00   0.0000000000000000e+00  -2.8047153311562811e-01   3.2826698694790768e-01   0.0000000000000000e+00   0.0000000000000000e+00  -2.5689629651503387e-01   5.1500502257817571e-01   0.0000000000000000e+00   0.0000000000000000e+00  -1.0377238126338105e-01   1.4646924040743081e-02   0.0000000000000000e+00   0.0000000000000000e+00   3.8205425094823919e-01  -1.9542971178925289e-01   0.0000000000000000e+00   0.0000000000000000e+00   0.0000000000000000e+00   0.0000000000000000e+00   0.0000000000000000e+00  -1.1565253597139570e-01
  -6.0837622565698017e-02   0.0000000000000000e+00   0.0000000000000000e+00  -1.5244917307624850e-01   0.0000000000000000e+00   0.0000000000000000e+00   0.0000000000000000e+00  -2.4997240316037489e-01   0.0000000000000000e+00   0.0000000000000000e+00   8.6690255271547306e-02   2.6671481998158103e-01   0.0000000000000000e+00   0.0000000000000000e+00  -1.8056850078612677e-01  -4.5039638635921264e-01   0.0000000000000000e+00   0.0000000000000000e+00  -2.4584885406801740e-01   3.1717492942499217e-02   0.0000000000000000e+00   0.0000000000000000e+00   8.0937835330795058e-02   5.7385983924787409e-01   0.0000000000000000e+00   0.0000000000000000e+00   0.0000000000000000e+00   0.0000000000000000e+00   0.0000000000000000e+00  -4.4625580152415079e-01
   0.0000000000000000e+00   5.4167623691017852e-01   0.0000000000000000e+00   0.0000000000000000e+00   0.0000000000000000e+00  -2.1724474695932389e-01   0.0000000000000000e+00   0.0000000000000000e+00   2.3364976025437853e-01   0.0000000000000000e+00   0.0000000000000000e+00   0.0000000000000000e+00   0.0000000000000000e+00   0.0000000000000000e+00   0.0000000000000000e+00   0.0000000000000000e+00   7.3511744322738964e-02   2.1897431117725047e-01   0.0000000000000000e+00   0.0000000000000000e+00   6.1568523337283443e-01  -3.9031599487679064e-01   0.0000000000000000e+00   0.0000000000000000e+00   1.2567784039026059e-01   0.0000000000000000e+00   0.0000000000000000e+00   0.0000000000000000e+00  -6.5083302731003989e-02   0.0000000000000000e+00
   0.0000000000000000e+00   5.0588011080863948e-01   0.0000000000000000e+00   0.0000000000000000e+00   0.0000000000000000e+00  -3.8973614954634239e-01   0.0000000000000000e+00   0.0000000000000000e+00   1.4249602325793798e-01   0.0000000000000000e+00   0.0000000000000000e+00   0.0000000000000000e+00   0.0000000000000000e+00   0.0000000000000000e+00   0.0000000000000000e+00   0.0000000000000000e+00  -4.6736741862715064e-01  -1.8295484589141070e-01   0.0000000000000000e+00   0.0000000000000000e+00  -3.4522508106282657e-01   1.6347280626268790e-01   0.0000000000000000e+00   0.0000000000000000e+00  -3.9597665279615712e-01   0.0000000000000000e+00   0.0000000000000000e+00   0.0000000000000000e+00  -1.3145313388986735e-01   0.0000000000000000e+00
   1.1638233377358892e-01   0.0000000000000000e+00   0.0000000000000000e+00  -2.8095999584772841e-01   0.0000000000000000e+00   0.0000000000000000e+00   0.0000000000000000e+00  -1.0953287070079262e-01   0.0000000000000000e+00   0.0000000000000000e+00   2.6491468531732665e-01  -3.9823097370174587e-01   0.0000000000000000e+00   0.0000000000000000e+00  -1.8652669522965812e-01   2.1568480629475026e-01   0.0000000000000000e+00   0.0000000000000000e+00  -2.1775610163560535e-01   4.4999505169491094e-01   0.0000000000000000e+00   0.0000000000000000e+00  -4.8035385867911756e-01  -1.3393608218839212e-01   0.0000000000000000e+00   0.0000000000000000e+00   0.0000000000000000e+00   0.0000000000000000e+00   0.0000000000000000e+00  -2.9469877966059732e-01
  -2.6245623823028602e-01   0.0000000000000000e+00   0.0000000000000000e+00  -3.5378758869048239e-02   0.0000000000000000e+00   0.0000000000000000e+00   0.0000000000000000e+00  -7.2311966594923016e-01   0.0000000000000000e+00   0.0000000000000000e+00  -3.4765034923215664e-02   2.3474556405992587e-02   0.0000000000000000e+00   0.0000000000000000e+00  -1.6646826758644703e-01  -2.7822791847005313e-01   0.0000000000000000e+00   0.0000000000000000e+00   8.6960836473453013e-02   2.6023543001076344e-02   0.0000000000000000e+00   0.0000000000000000e+00  -2.0881907653251017e-01  -2.1315235694534787e-01   0.0000000000000000e+00   0.0000000000000000e+00   0.0000000000000000e+00   0.0000000000000000e+00   0.0000000000000000e+00   4.5033559497950865e-01
   0.0000000000000000e+00   3.5550005308680632e-01   0.0000000000000000e+00   0.0000000000000000e+00   0.0000000000000000e+00   6.3452547670481363e-01   0.0000000000000000e+00   0.0000000000000000e+00  -2.6737005926367541e-01   0.0000000000000000e+00   0.0000000000000000e+00   0.0000000000000000e+00   0.0000000000000000e+00   0.0000000000000000e+00   0.0000000000000000e+00   0.0000000000000000e+00   1.7139526363233418e-01  -2.6919302829227715e-01   0.0000000000000000e+00   0.0000000000000000e+00   7.4176155009187589e-02  -1.9136072887036720e-01   0.0000000000000000e+00   0.0000000000000000e+00  -5.0342289604774726e-01   0.0000000000000000e+00   0.0000000000000000e+00   0.0000000000000000e+00   4.5973007401471588e-02   0.0000000000000000e+00
   0.0000000000000000e+00   0.0000000000000000e+00  -2.9553187738052972e-01   0.0000000000000000e+00   1.5025225889077953e-01   0.0000000000000000e+00  -5.9982068720461801e-01   0.0000000000000000e+00   0.0000000000000000e+00  -5.9554779239398292e-01   0.0000000000000000e+00   0.0000000000000000e+00  -1.2743354867588583e-01   2.2281659440561130e-01   0.0000000000000000e+00   0.0000000000000000e+00   0.0000000000000000e+00   0.0000000000000000e+00   0.0000000000000000e+00   0.0000000000000000e+00   0.0000000000000000e+00   0.0000000000000000e+00   0.0000000000000000e+00   0.0000000000000000e+00   0.0000000000000000e+00   1.6398382722605062e-01  -2.8653993307663600e-01   2.7217006012439954e-02   0.0000000000000000e+00   0.0000000000000000e+00
   0.0000000000000000e+00   0.0000000000000000e+00   3.6060301260623612e-01   0.0000000000000000e+00   4.6272897235821042e-01   0.0000000000000000e+00  -2.1578598279864933e-01   0.0000000000000000e+00   0.0000000000000000e+00   1.3397312259740982e-01   0.0000000000000000e+00   0.0000000000000000e+00   2.9059190399718404e-01  -3.7216516517060577e-01   0.0000000000000000e+00   0.0000000000000000e+00   0.0000000000000000e+00   0.0000000000000000e+00   0.0000000000000000e+00   0.0000000000000000e+00   0.0000000000000000e+00   0.0000000000000000e+00   0.0000000000000000e+00   0.0000000000000000e+00   0.0000000000000000e+00   5.9850877206692854e-01  -4.0892355693293539e-02  -9.2192611734121008e-02   0.0000000000000000e+00   0.0000000000000000e+00
   0.0000000000000000e+00   0.0000000000000000e+00   5.6893232736981092e-01   0.0000000000000000e+00   3.7826376022373195e-02   0.0000000000000000e+00   8.6550926157865152e-03   0.0000000000000000e+00   0.0000000000000000e+00  -4.3957331651917975e-01   0.0000000000000000e+00   0.0000000000000000e+00   1.4330736176459480e-01  -2.6471701119538088e-01   0.0000000000000000e+00   0.0000000000000000e+00   0.0000000000000000e+00   0.0000000000000000e+00   0.0000000000000000e+00   0.0000000000000000e+00   0.0000000000000000e+00   0.0000000000000000e+00   0.0000000000000000e+00   0.0000000000000000e+00   0.0000000000000000e+00  -4.5476457353089828e-01  -1.6360882977539892e-01   3.9673013303171972e-01   0.0000000000000000e+00   0.0000000000000000e+00
   0.0000000000000000e+00   6.5758456131697743e-02   0.0000000000000000e+00   0.0000000000000000e+00   0.0000000000000000e+00  -4.4120391128728187e-01   0.0000000000000000e+00   0.0000000000000000e+00  -8.0037756666747906e-01   0.0000000000000000e+00   0.0000000000000000e+00   0.0000000000000000e+00   0.0000000000000000e+00   0.0000000000000000e+00   0.0000000000000000e+00   0.0000000000000000e+00   6.2781164418130392e-02  -1.3652526052707847e-01   0.0000000000000000e+00   0.0000000000000000e+00   2.6425859769592885e-01   1.7751169885760995e-01   0.0000000000000000e+00   0.0000000000000000e+00  -1.3004164844447096e-03   0.0000000000000000e+00   0.0000000000000000e+00   0.0000000000000000e+00   1.9101142046792974e-01   0.0000000000000000e+00
   1.8736454113600642e-01   0.0000000000000000e+00   0.0000000000000000e+00   1.7590638549104204e-01   0.0000000000000000e+00   0.0000000000000000e+00   0.0000000000000000e+00   9.8407564456737512e-02   0.0000000000000000e+00   0.0000000000000000e+00  -2.2200313394738047e-02  -3.0468268127365988e-01   0.0000000000000000e+00   0.0000000000000000e+00  -7.3459744221811718e-01  -2.4356015143819998e-01   0.0000000000000000e+00   0.0000000000000000e+00   2.5706634365783815e-01   5.7584336004953829e-03   0.0000000000000000e+00   0.0000000000000000e+00   3.4392564318104579e-01  -1.8996772414148980e-01   0.0000000000000000e+00   0.0000000000000000e+00   0.0000000000000000e+00   0.0000000000000000e+00   0.0000000000000000e+00  -1.0723448609939530e-01
