# Supplementary material for: ICOA: An Improved Coati Optimization Algorithm with Multi-Strategy Enhancement for Global Optimization and Engineering Design Problems
Source: Biomimetics (Basel). 2026 Apr 7;11(4):254. doi: 10.3390/biomimetics11040254 (PMC13113930; doi:10.3390/biomimetics11040254)
Supplement: Supplementary file 1 [file biomimetics-11-00254-s001.zip › ablation-study/input_data17/M_12_D50.txt]

  -3.1449413325604381e-01   0.0000000000000000e+00  -5.4538642322479480e-01  -5.5079939396262712e-02   0.0000000000000000e+00   0.0000000000000000e+00   0.0000000000000000e+00   0.0000000000000000e+00   0.0000000000000000e+00   0.0000000000000000e+00   0.0000000000000000e+00   0.0000000000000000e+00   0.0000000000000000e+00   1.3725457304435879e-01   0.0000000000000000e+00   3.7461578380024246e-01   0.0000000000000000e+00   0.0000000000000000e+00  -4.1825546410845438e-01   0.0000000000000000e+00   0.0000000000000000e+00   0.0000000000000000e+00   0.0000000000000000e+00  -3.1098782469406352e-02   0.0000000000000000e+00   0.0000000000000000e+00   0.0000000000000000e+00  -2.6483510676951605e-01   0.0000000000000000e+00   2.7334616095210179e-02   0.0000000000000000e+00   0.0000000000000000e+00   3.8725899722055890e-01  -3.9249647268040788e-01   2.6455551384883802e-01   0.0000000000000000e+00   0.0000000000000000e+00   0.0000000000000000e+00   0.0000000000000000e+00   6.6267540577570883e-01   0.0000000000000000e+00   0.0000000000000000e+00   0.0000000000000000e+00   0.0000000000000000e+00   0.0000000000000000e+00  -3.6960659017964428e-02   0.0000000000000000e+00   0.0000000000000000e+00   0.0000000000000000e+00   7.0207351449942612e-02
   0.0000000000000000e+00   2.2816522312240298e-01   0.0000000000000000e+00   0.0000000000000000e+00   0.0000000000000000e+00   0.0000000000000000e+00  -3.8533004735745308e-01   1.4671440127074797e-01   1.9962621966067190e-01   5.9726994204968398e-01   0.0000000000000000e+00   7.0912001816451031e-01  -8.7791945463970650e-02   0.0000000000000000e+00   0.0000000000000000e+00   0.0000000000000000e+00   0.0000000000000000e+00   0.0000000000000000e+00   0.0000000000000000e+00   0.0000000000000000e+00   0.0000000000000000e+00   0.0000000000000000e+00   2.7727155212220994e-01   0.0000000000000000e+00   0.0000000000000000e+00   3.8822562881595513e-01   3.0707370668962708e-01   0.0000000000000000e+00   0.0000000000000000e+00   0.0000000000000000e+00   0.0000000000000000e+00   4.1486328274122214e-01   0.0000000000000000e+00   0.0000000000000000e+00   0.0000000000000000e+00   0.0000000000000000e+00   0.0000000000000000e+00   8.3960556872010872e-02   0.0000000000000000e+00   0.0000000000000000e+00   6.9023901289736744e-01   8.6219042786395035e-03   0.0000000000000000e+00   0.0000000000000000e+00   0.0000000000000000e+00   0.0000000000000000e+00   4.1886275495546099e-01   0.0000000000000000e+00   0.0000000000000000e+00   0.0000000000000000e+00
   1.1415869915372340e-01   0.0000000000000000e+00   4.2934855891497495e-02   4.1786469795611653e-01   0.0000000000000000e+00   0.0000000000000000e+00   0.0000000000000000e+00   0.0000000000000000e+00   0.0000000000000000e+00   0.0000000000000000e+00   0.0000000000000000e+00   0.0000000000000000e+00   0.0000000000000000e+00  -7.4620084028670930e-01   0.0000000000000000e+00  -4.6102341909773192e-02   0.0000000000000000e+00   0.0000000000000000e+00   6.6110479752837037e-01   0.0000000000000000e+00   0.0000000000000000e+00   0.0000000000000000e+00   0.0000000000000000e+00   7.1465662396650281e-02   0.0000000000000000e+00   0.0000000000000000e+00   0.0000000000000000e+00   6.4404991201140338e-01   0.0000000000000000e+00  -1.0842766462366027e-01   0.0000000000000000e+00   0.0000000000000000e+00   4.6604884983407918e-01  -3.2559814325713843e-01   1.4867108002856566e-01   0.0000000000000000e+00   0.0000000000000000e+00   0.0000000000000000e+00   0.0000000000000000e+00  -1.0809874046841268e-01   0.0000000000000000e+00   0.0000000000000000e+00   0.0000000000000000e+00   0.0000000000000000e+00   0.0000000000000000e+00   5.3013100748414366e-02   0.0000000000000000e+00   0.0000000000000000e+00   0.0000000000000000e+00  -1.3306577425380905e-01
   4.9977009367762226e-01   0.0000000000000000e+00  -2.1024041594738427e-01  -5.4998659418697249e-01   0.0000000000000000e+00   0.0000000000000000e+00   0.0000000000000000e+00   0.0000000000000000e+00   0.0000000000000000e+00   0.0000000000000000e+00   0.0000000000000000e+00   0.0000000000000000e+00   0.0000000000000000e+00  -2.6094439586419110e-01   0.0000000000000000e+00  -3.2977100026464945e-01   0.0000000000000000e+00   0.0000000000000000e+00   9.7234677754375443e-02   0.0000000000000000e+00   0.0000000000000000e+00   0.0000000000000000e+00   0.0000000000000000e+00  -1.0367035394347059e+00   0.0000000000000000e+00   0.0000000000000000e+00   0.0000000000000000e+00   3.9572041845607764e-01   0.0000000000000000e+00  -2.9022905680432581e-01   0.0000000000000000e+00   0.0000000000000000e+00   9.2145986417422956e-03  -3.6882012313773077e-01  -2.7861276518689637e-02   0.0000000000000000e+00   0.0000000000000000e+00   0.0000000000000000e+00   0.0000000000000000e+00   3.9283065613891860e-02   0.0000000000000000e+00   0.0000000000000000e+00   0.0000000000000000e+00   0.0000000000000000e+00   0.0000000000000000e+00  -2.4425395707946529e-01   0.0000000000000000e+00   0.0000000000000000e+00   0.0000000000000000e+00  -3.6029198932937556e-01
   0.0000000000000000e+00   0.0000000000000000e+00   0.0000000000000000e+00   0.0000000000000000e+00  -2.8130156232225267e-01  -3.8969308616677290e-01   0.0000000000000000e+00   0.0000000000000000e+00   0.0000000000000000e+00   0.0000000000000000e+00  -3.5584669381722467e-01   0.0000000000000000e+00   0.0000000000000000e+00   0.0000000000000000e+00  -8.6209459731371979e-02   0.0000000000000000e+00   3.8656269788763624e-02   3.3155327849738414e-01   0.0000000000000000e+00   1.1978362890190503e-01   3.2929352344430715e-02  -2.1085156671603772e-01   0.0000000000000000e+00   0.0000000000000000e+00   5.4348788593823183e-01   0.0000000000000000e+00   0.0000000000000000e+00   0.0000000000000000e+00  -4.2196793052189274e-01   0.0000000000000000e+00  -1.8028656309681160e-01   0.0000000000000000e+00   0.0000000000000000e+00   0.0000000000000000e+00   0.0000000000000000e+00   5.7684942089801489e-02   5.3340503587054922e-01   0.0000000000000000e+00  -3.6819861219367095e-01   0.0000000000000000e+00   0.0000000000000000e+00   0.0000000000000000e+00   2.1646916782675424e-01  -6.0964781345977093e-01  -3.1070628690542978e-01   0.0000000000000000e+00   0.0000000000000000e+00  -4.8970501418371093e-01  -7.2469467549551791e-01   0.0000000000000000e+00
   0.0000000000000000e+00   0.0000000000000000e+00   0.0000000000000000e+00   0.0000000000000000e+00  -5.1127934516311091e-01  -3.2140779705021688e-01   0.0000000000000000e+00   0.0000000000000000e+00   0.0000000000000000e+00   0.0000000000000000e+00   6.1036163152057593e-02   0.0000000000000000e+00   0.0000000000000000e+00   0.0000000000000000e+00  -3.2534885530987290e-01   0.0000000000000000e+00   1.9562822105911287e-02   2.2863648446463686e-01   0.0000000000000000e+00  -3.0588635520531204e-01   5.1357857232726317e-02  -7.4932120120627152e-02   0.0000000000000000e+00   0.0000000000000000e+00  -3.4831661324027119e-01   0.0000000000000000e+00   0.0000000000000000e+00   0.0000000000000000e+00  -2.5079273382127354e-01   0.0000000000000000e+00   1.0586413409864776e-01   0.0000000000000000e+00   0.0000000000000000e+00   0.0000000000000000e+00   0.0000000000000000e+00  -8.5885210392279088e-02  -7.6529945258617393e-02   0.0000000000000000e+00   8.4950589982482255e-02   0.0000000000000000e+00   0.0000000000000000e+00   0.0000000000000000e+00  -1.5462297643794110e-01   5.9744590279196774e-01  -5.5085101940867631e-01   0.0000000000000000e+00   0.0000000000000000e+00  -5.6676910171312167e-01   3.5079136447240311e-02   0.0000000000000000e+00
   0.0000000000000000e+00   8.1238979459065630e-01   0.0000000000000000e+00   0.0000000000000000e+00   0.0000000000000000e+00   0.0000000000000000e+00   8.6386383753459237e-02  -2.3762962937945525e-02  -9.3958537324258323e-02  -4.8045808268515677e-02   0.0000000000000000e+00  -6.6888757499369866e-01   1.5178911773610204e-01   0.0000000000000000e+00   0.0000000000000000e+00   0.0000000000000000e+00   0.0000000000000000e+00   0.0000000000000000e+00   0.0000000000000000e+00   0.0000000000000000e+00   0.0000000000000000e+00   0.0000000000000000e+00  -3.4421931732957534e-01   0.0000000000000000e+00   0.0000000000000000e+00  -3.4594059006172606e-01   2.8405827147487012e-01   0.0000000000000000e+00   0.0000000000000000e+00   0.0000000000000000e+00   0.0000000000000000e+00   2.9585535418233122e-01   0.0000000000000000e+00   0.0000000000000000e+00   0.0000000000000000e+00   0.0000000000000000e+00   0.0000000000000000e+00  -4.3508844510906641e-02   0.0000000000000000e+00   0.0000000000000000e+00   1.8485274228599935e-01  -4.3754849893253467e-01   0.0000000000000000e+00   0.0000000000000000e+00   0.0000000000000000e+00   0.0000000000000000e+00   6.1834476247030357e-01   0.0000000000000000e+00   0.0000000000000000e+00   0.0000000000000000e+00
   0.0000000000000000e+00  -1.8663103880833465e-01   0.0000000000000000e+00   0.0000000000000000e+00   0.0000000000000000e+00   0.0000000000000000e+00   2.8757630803085243e-01  -1.7304443849790441e-01   1.8920593166344582e-01  -2.9879707999246374e-01   0.0000000000000000e+00   1.3331839516440437e-02   4.7024571680579796e-01   0.0000000000000000e+00   0.0000000000000000e+00   0.0000000000000000e+00   0.0000000000000000e+00   0.0000000000000000e+00   0.0000000000000000e+00   0.0000000000000000e+00   0.0000000000000000e+00   0.0000000000000000e+00   3.4826628484256111e-01   0.0000000000000000e+00   0.0000000000000000e+00   3.3399959904214800e-02   6.6973434680893273e-01   0.0000000000000000e+00   0.0000000000000000e+00   0.0000000000000000e+00   0.0000000000000000e+00  -1.2907577022879657e-01   0.0000000000000000e+00   0.0000000000000000e+00   0.0000000000000000e+00   0.0000000000000000e+00   0.0000000000000000e+00  -4.2924441848858641e-01   0.0000000000000000e+00   0.0000000000000000e+00  -2.7040364230325820e-01   1.9912082906852510e-01   0.0000000000000000e+00   0.0000000000000000e+00   0.0000000000000000e+00   0.0000000000000000e+00   5.2297268704745425e-01   0.0000000000000000e+00   0.0000000000000000e+00   0.0000000000000000e+00
   0.0000000000000000e+00  -1.3044277062609713e-02   0.0000000000000000e+00   0.0000000000000000e+00   0.0000000000000000e+00   0.0000000000000000e+00   9.5731290738435351e-04   6.6704105858614482e-01   1.4027306881405771e-01  -2.5129213250493092e-02   0.0000000000000000e+00  -5.7228446392832932e-01  -3.2958013226305727e-01   0.0000000000000000e+00   0.0000000000000000e+00   0.0000000000000000e+00   0.0000000000000000e+00   0.0000000000000000e+00   0.0000000000000000e+00   0.0000000000000000e+00   0.0000000000000000e+00   0.0000000000000000e+00   5.5252319437351394e-01   0.0000000000000000e+00   0.0000000000000000e+00   1.2568978160622518e-01   4.2055968232715391e-01   0.0000000000000000e+00   0.0000000000000000e+00   0.0000000000000000e+00   0.0000000000000000e+00  -4.0680425800620423e-02   0.0000000000000000e+00   0.0000000000000000e+00   0.0000000000000000e+00   0.0000000000000000e+00   0.0000000000000000e+00   5.5617903794236223e-01   0.0000000000000000e+00   0.0000000000000000e+00  -8.0203966349419120e-02   3.3588458957141276e-01   0.0000000000000000e+00   0.0000000000000000e+00   0.0000000000000000e+00   0.0000000000000000e+00   1.2321822271960781e-01   0.0000000000000000e+00   0.0000000000000000e+00   0.0000000000000000e+00
   0.0000000000000000e+00  -7.2744927955397998e-02   0.0000000000000000e+00   0.0000000000000000e+00   0.0000000000000000e+00   0.0000000000000000e+00   6.5821680050656528e-02   5.0722459512733742e-02   1.2097694072053712e-01   7.3170896701657662e-02   0.0000000000000000e+00   1.6127790352098023e-01  -4.1590057221274396e-01   0.0000000000000000e+00   0.0000000000000000e+00   0.0000000000000000e+00   0.0000000000000000e+00   0.0000000000000000e+00   0.0000000000000000e+00   0.0000000000000000e+00   0.0000000000000000e+00   0.0000000000000000e+00  -1.1247991040312572e-01   0.0000000000000000e+00   0.0000000000000000e+00   7.6489692492573802e-01  -5.9713172468469267e-01   0.0000000000000000e+00   0.0000000000000000e+00   0.0000000000000000e+00   0.0000000000000000e+00   1.1450013320392863e-01   0.0000000000000000e+00   0.0000000000000000e+00   0.0000000000000000e+00   0.0000000000000000e+00   0.0000000000000000e+00   2.2473697898849193e-01   0.0000000000000000e+00   0.0000000000000000e+00  -1.9780257393217532e-01   4.3700233828489360e-01   0.0000000000000000e+00   0.0000000000000000e+00   0.0000000000000000e+00   0.0000000000000000e+00   8.2419403429446680e-01   0.0000000000000000e+00   0.0000000000000000e+00   0.0000000000000000e+00
   0.0000000000000000e+00   0.0000000000000000e+00   0.0000000000000000e+00   0.0000000000000000e+00  -3.7030718970374804e-01   3.4135404930239094e-01   0.0000000000000000e+00   0.0000000000000000e+00   0.0000000000000000e+00   0.0000000000000000e+00  -1.5487884025297102e-01   0.0000000000000000e+00   0.0000000000000000e+00   0.0000000000000000e+00  -4.2130157637113252e-01   0.0000000000000000e+00  -2.9159302213943132e-03  -3.6826992163889599e-01   0.0000000000000000e+00  -4.4837300807384427e-02   1.0646695366167765e-01   2.6746738428759848e-01   0.0000000000000000e+00   0.0000000000000000e+00   3.8970927538235806e-01   0.0000000000000000e+00   0.0000000000000000e+00   0.0000000000000000e+00   3.1195358573407905e-01   0.0000000000000000e+00  -6.0694645462593448e-02   0.0000000000000000e+00   0.0000000000000000e+00   0.0000000000000000e+00   0.0000000000000000e+00   5.5511612813096622e-01   4.6388020899058019e-01   0.0000000000000000e+00  -4.6334885128441328e-01   0.0000000000000000e+00   0.0000000000000000e+00   0.0000000000000000e+00   3.1503117927337410e-01   2.6376602874538929e-01   4.5259750349841016e-01   0.0000000000000000e+00   0.0000000000000000e+00  -8.1785224399835529e-02   5.1072192428579954e-01   0.0000000000000000e+00
   0.0000000000000000e+00   3.9268257378186028e-01   0.0000000000000000e+00   0.0000000000000000e+00   0.0000000000000000e+00   0.0000000000000000e+00  -1.1358636991371059e-01  -6.3133379190322303e-02   2.8262396723478844e-01  -1.9102458032795744e-01   0.0000000000000000e+00   4.2850698606612642e-02  -2.3815096412072367e-02   0.0000000000000000e+00   0.0000000000000000e+00   0.0000000000000000e+00   0.0000000000000000e+00   0.0000000000000000e+00   0.0000000000000000e+00   0.0000000000000000e+00   0.0000000000000000e+00   0.0000000000000000e+00   8.5172146324973741e-01   0.0000000000000000e+00   0.0000000000000000e+00  -9.7003216871355644e-02  -2.4796116552926489e-01   0.0000000000000000e+00   0.0000000000000000e+00   0.0000000000000000e+00   0.0000000000000000e+00   5.5909583411069053e-01   0.0000000000000000e+00   0.0000000000000000e+00   0.0000000000000000e+00   0.0000000000000000e+00   0.0000000000000000e+00  -2.3494096389497407e-01   0.0000000000000000e+00   0.0000000000000000e+00  -7.9466488709548255e-01   1.0989969949653755e-01   0.0000000000000000e+00   0.0000000000000000e+00   0.0000000000000000e+00   0.0000000000000000e+00  -2.9093495843507339e-01   0.0000000000000000e+00   0.0000000000000000e+00   0.0000000000000000e+00
   0.0000000000000000e+00   7.7031906645422310e-02   0.0000000000000000e+00   0.0000000000000000e+00   0.0000000000000000e+00   0.0000000000000000e+00   5.6027675384962095e-01  -2.6835890399698165e-02   3.9643358437659471e-01  -5.1004827559097476e-01   0.0000000000000000e+00  -3.2231327698287393e-01  -6.6244800833676121e-01   0.0000000000000000e+00   0.0000000000000000e+00   0.0000000000000000e+00   0.0000000000000000e+00   0.0000000000000000e+00   0.0000000000000000e+00   0.0000000000000000e+00   0.0000000000000000e+00   0.0000000000000000e+00  -1.9474040914737739e-01   0.0000000000000000e+00   0.0000000000000000e+00   2.2761323139102796e-01  -1.6618170508176985e-01   0.0000000000000000e+00   0.0000000000000000e+00   0.0000000000000000e+00   0.0000000000000000e+00   2.5729689412097279e-01   0.0000000000000000e+00   0.0000000000000000e+00   0.0000000000000000e+00   0.0000000000000000e+00   0.0000000000000000e+00  -2.1271465493645533e-01   0.0000000000000000e+00   0.0000000000000000e+00   3.7458005010802092e-01   6.2138212383452529e-01   0.0000000000000000e+00   0.0000000000000000e+00   0.0000000000000000e+00   0.0000000000000000e+00  -2.5421882966373727e-01   0.0000000000000000e+00   0.0000000000000000e+00   0.0000000000000000e+00
  -5.3376408685595367e-01   0.0000000000000000e+00  -1.4902411716833941e-01  -1.0358194042531341e+00   0.0000000000000000e+00   0.0000000000000000e+00   0.0000000000000000e+00   0.0000000000000000e+00   0.0000000000000000e+00   0.0000000000000000e+00   0.0000000000000000e+00   0.0000000000000000e+00   0.0000000000000000e+00  -3.2321491030199118e-01   0.0000000000000000e+00  -3.0106305089425139e-01   0.0000000000000000e+00   0.0000000000000000e+00   4.8422177392100652e-01   0.0000000000000000e+00   0.0000000000000000e+00   0.0000000000000000e+00   0.0000000000000000e+00   8.9956460537659794e-02   0.0000000000000000e+00   0.0000000000000000e+00   0.0000000000000000e+00  -4.1568572222776740e-02   0.0000000000000000e+00   3.0492770244771128e-01   0.0000000000000000e+00   0.0000000000000000e+00   1.8030466273539769e-01   2.9962114059511058e-01  -7.4373042036962218e-03   0.0000000000000000e+00   0.0000000000000000e+00   0.0000000000000000e+00   0.0000000000000000e+00   6.4249801364996750e-01   0.0000000000000000e+00   0.0000000000000000e+00   0.0000000000000000e+00   0.0000000000000000e+00   0.0000000000000000e+00  -2.5243478604678954e-01   0.0000000000000000e+00   0.0000000000000000e+00   0.0000000000000000e+00   1.4122861923558111e-01
   0.0000000000000000e+00   0.0000000000000000e+00   0.0000000000000000e+00   0.0000000000000000e+00   2.8458715863455158e-01   1.1686833057448297e-01   0.0000000000000000e+00   0.0000000000000000e+00   0.0000000000000000e+00   0.0000000000000000e+00   1.5446887261974182e-01   0.0000000000000000e+00   0.0000000000000000e+00   0.0000000000000000e+00  -1.8101510848000038e-01   0.0000000000000000e+00   3.3618675999532710e-01  -2.3448255613469166e-02   0.0000000000000000e+00  -2.2482468657853186e-01   1.3450510151622661e-01  -1.6192717954144153e-01   0.0000000000000000e+00   0.0000000000000000e+00   2.9759085038241906e-01   0.0000000000000000e+00   0.0000000000000000e+00   0.0000000000000000e+00  -1.3903574446142231e-02   0.0000000000000000e+00   4.2360873421252215e-01   0.0000000000000000e+00   0.0000000000000000e+00   0.0000000000000000e+00   0.0000000000000000e+00  -4.0413285007920641e-01  -1.8608701268744066e-01   0.0000000000000000e+00  -9.1287623862519385e-01   0.0000000000000000e+00   0.0000000000000000e+00   0.0000000000000000e+00  -3.6861403118842379e-01  -1.8517982854523043e-01  -3.6477697407871645e-01   0.0000000000000000e+00   0.0000000000000000e+00  -4.4240229149159052e-02   1.7859494940284798e-01   0.0000000000000000e+00
  -4.3950142218138388e-01   0.0000000000000000e+00   3.1573318599880197e-02   1.1590575763800473e-01   0.0000000000000000e+00   0.0000000000000000e+00   0.0000000000000000e+00   0.0000000000000000e+00   0.0000000000000000e+00   0.0000000000000000e+00   0.0000000000000000e+00   0.0000000000000000e+00   0.0000000000000000e+00   1.2448542882073632e-01   0.0000000000000000e+00   1.3176444259139758e-01   0.0000000000000000e+00   0.0000000000000000e+00  -2.9807018739802627e-01   0.0000000000000000e+00   0.0000000000000000e+00   0.0000000000000000e+00   0.0000000000000000e+00  -2.1127476812142926e-01   0.0000000000000000e+00   0.0000000000000000e+00   0.0000000000000000e+00   6.2895697637029779e-01   0.0000000000000000e+00  -2.4586110087738755e-01   0.0000000000000000e+00   0.0000000000000000e+00   1.2956070983763848e-01   5.6072227459186308e-01   1.8615287416778362e-01   0.0000000000000000e+00   0.0000000000000000e+00   0.0000000000000000e+00   0.0000000000000000e+00   4.5111348331506140e-01   0.0000000000000000e+00   0.0000000000000000e+00   0.0000000000000000e+00   0.0000000000000000e+00   0.0000000000000000e+00   5.6996790805834280e-03   0.0000000000000000e+00   0.0000000000000000e+00   0.0000000000000000e+00  -3.5655428760904613e-02
   0.0000000000000000e+00   0.0000000000000000e+00   0.0000000000000000e+00   0.0000000000000000e+00  -1.5181940214911122e-01  -3.1382258548226391e-02   0.0000000000000000e+00   0.0000000000000000e+00   0.0000000000000000e+00   0.0000000000000000e+00   4.5804568187650874e-01   0.0000000000000000e+00   0.0000000000000000e+00   0.0000000000000000e+00   8.2239601014816865e-03   0.0000000000000000e+00   3.4196409462913496e-01   1.4477570982633925e-01   0.0000000000000000e+00   7.6235850634953906e-01   6.5645199736863824e-01  -1.9566690461750344e-01   0.0000000000000000e+00   0.0000000000000000e+00  -1.3314222428524747e-01   0.0000000000000000e+00   0.0000000000000000e+00   0.0000000000000000e+00   5.7449742794209679e-01   0.0000000000000000e+00   4.8033967504965830e-02   0.0000000000000000e+00   0.0000000000000000e+00   0.0000000000000000e+00   0.0000000000000000e+00  -2.4135755765969080e-01   3.2201191738080392e-01   0.0000000000000000e+00  -6.0178474165707083e-02   0.0000000000000000e+00   0.0000000000000000e+00   0.0000000000000000e+00  -6.4252796648285274e-02   2.2541328896791848e-01   1.0007352546027734e-01   0.0000000000000000e+00   0.0000000000000000e+00  -2.2037176973923978e-01  -2.5218955410487726e-01   0.0000000000000000e+00
   0.0000000000000000e+00   0.0000000000000000e+00   0.0000000000000000e+00   0.0000000000000000e+00   1.0002267692027705e-01   4.8422151934694641e-01   0.0000000000000000e+00   0.0000000000000000e+00   0.0000000000000000e+00   0.0000000000000000e+00  -3.5106071383921222e-01   0.0000000000000000e+00   0.0000000000000000e+00   0.0000000000000000e+00   2.8967809629906394e-01   0.0000000000000000e+00   8.4737434202554029e-02   5.1829930228017507e-01   0.0000000000000000e+00   1.4944995956847909e-01   2.1756999300633256e-01   2.4899147488377549e-01   0.0000000000000000e+00   0.0000000000000000e+00   4.7484081048171684e-01   0.0000000000000000e+00   0.0000000000000000e+00   0.0000000000000000e+00  -3.9155423942080197e-01   0.0000000000000000e+00   1.7468799565970186e-01   0.0000000000000000e+00   0.0000000000000000e+00   0.0000000000000000e+00   0.0000000000000000e+00  -4.2411262420204554e-01  -1.4343816875395904e-01   0.0000000000000000e+00   3.2012745338248483e-01   0.0000000000000000e+00   0.0000000000000000e+00   0.0000000000000000e+00   4.7336448131696685e-01   2.5789681031384187e-01   9.8162955983101152e-02   0.0000000000000000e+00   0.0000000000000000e+00  -1.1022871572307552e-01   1.9752900082140123e-01   0.0000000000000000e+00
   3.8771229659540574e-01   0.0000000000000000e+00  -2.4100504578686927e-01   1.5439493540261023e-01   0.0000000000000000e+00   0.0000000000000000e+00   0.0000000000000000e+00   0.0000000000000000e+00   0.0000000000000000e+00   0.0000000000000000e+00   0.0000000000000000e+00   0.0000000000000000e+00   0.0000000000000000e+00   5.1788912459903380e-01   0.0000000000000000e+00  -7.2510494394850578e-01   0.0000000000000000e+00   0.0000000000000000e+00   2.6580741947141073e-01   0.0000000000000000e+00   0.0000000000000000e+00   0.0000000000000000e+00   0.0000000000000000e+00  -3.4492555061667457e-02   0.0000000000000000e+00   0.0000000000000000e+00   0.0000000000000000e+00   5.6807239688761939e-02   0.0000000000000000e+00   4.7363080613227515e-01   0.0000000000000000e+00   0.0000000000000000e+00  -8.2223636552369306e-02   1.2779582242707677e-01   2.6368455999807905e-01   0.0000000000000000e+00   0.0000000000000000e+00   0.0000000000000000e+00   0.0000000000000000e+00   2.8162532299216864e-01   0.0000000000000000e+00   0.0000000000000000e+00   0.0000000000000000e+00   0.0000000000000000e+00   0.0000000000000000e+00   7.9314181043979870e-01   0.0000000000000000e+00   0.0000000000000000e+00   0.0000000000000000e+00  -2.1144193248979551e-01
   0.0000000000000000e+00   0.0000000000000000e+00   0.0000000000000000e+00   0.0000000000000000e+00   5.0959936987527432e-01  -1.9722756399083027e-01   0.0000000000000000e+00   0.0000000000000000e+00   0.0000000000000000e+00   0.0000000000000000e+00  -3.2831519540467230e-01   0.0000000000000000e+00   0.0000000000000000e+00   0.0000000000000000e+00   4.6064110726133134e-01   0.0000000000000000e+00  -4.3075817239947806e-01  -3.3152110987083200e-01   0.0000000000000000e+00  -2.4440474262290077e-01   6.2854426822799270e-01  -3.3935219498431246e-01   0.0000000000000000e+00   0.0000000000000000e+00   2.6687088623799504e-01   0.0000000000000000e+00   0.0000000000000000e+00   0.0000000000000000e+00  -2.2363447720748020e-01   0.0000000000000000e+00   3.1744066995900794e-01   0.0000000000000000e+00   0.0000000000000000e+00   0.0000000000000000e+00   0.0000000000000000e+00   9.0880599997016964e-01   3.2105989843719240e-01   0.0000000000000000e+00   3.4220085311018078e-01   0.0000000000000000e+00   0.0000000000000000e+00   0.0000000000000000e+00   3.9387069120113520e-02   2.6525829041508131e-01  -6.7042180260270283e-03   0.0000000000000000e+00   0.0000000000000000e+00  -6.8452010376393840e-02   1.3522676332754432e-01   0.0000000000000000e+00
   0.0000000000000000e+00   0.0000000000000000e+00   0.0000000000000000e+00   0.0000000000000000e+00  -1.1329020758186949e-01   2.4103221751936005e-01   0.0000000000000000e+00   0.0000000000000000e+00   0.0000000000000000e+00   0.0000000000000000e+00   4.8834074870584288e-01   0.0000000000000000e+00   0.0000000000000000e+00   0.0000000000000000e+00   3.7146626556471796e-01   0.0000000000000000e+00  -4.0408408432673759e-01   4.9918550243985460e-01   0.0000000000000000e+00  -1.6291591094730054e-01   3.3078011609404173e-01   1.0703001981738887e-01   0.0000000000000000e+00   0.0000000000000000e+00  -6.3622515887577669e-02   0.0000000000000000e+00   0.0000000000000000e+00   0.0000000000000000e+00  -5.5439049542750973e-02   0.0000000000000000e+00  -5.5293153617560464e-01   0.0000000000000000e+00   0.0000000000000000e+00   0.0000000000000000e+00   0.0000000000000000e+00   2.4464002278362221e-01   1.9919413208841084e-02   0.0000000000000000e+00  -3.0961484566628428e-01   0.0000000000000000e+00   0.0000000000000000e+00   0.0000000000000000e+00  -1.1848411985791604e-01  -3.7712104185411127e-01  -7.0128294050187556e-02   0.0000000000000000e+00   0.0000000000000000e+00  -4.9334839702263317e-01  -8.3446590742095011e-02   0.0000000000000000e+00
   0.0000000000000000e+00   0.0000000000000000e+00   0.0000000000000000e+00   0.0000000000000000e+00  -2.2404252861089702e-01   4.5920803967792323e-01   0.0000000000000000e+00   0.0000000000000000e+00   0.0000000000000000e+00   0.0000000000000000e+00  -6.0109968812340309e-01   0.0000000000000000e+00   0.0000000000000000e+00   0.0000000000000000e+00  -1.6142827506839735e-01   0.0000000000000000e+00  -4.0036998376871646e-01  -1.3273131139866962e-01   0.0000000000000000e+00   3.0394586429236020e-01   2.0135399870683049e-01   8.6807421421274733e-02   0.0000000000000000e+00   0.0000000000000000e+00  -2.5520181383594476e-01   0.0000000000000000e+00   0.0000000000000000e+00   0.0000000000000000e+00   3.0511520749676968e-01   0.0000000000000000e+00   2.4346675696817845e-02   0.0000000000000000e+00   0.0000000000000000e+00   0.0000000000000000e+00   0.0000000000000000e+00   1.3041159516204393e-01  -4.3017040852405802e-01   0.0000000000000000e+00  -1.2928782975277345e-02   0.0000000000000000e+00   0.0000000000000000e+00   0.0000000000000000e+00   2.9907648334578207e-01  -1.4016843017943514e-01  -7.5067179248168614e-01   0.0000000000000000e+00   0.0000000000000000e+00  -2.8285271651412591e-04  -3.3937734993780350e-01   0.0000000000000000e+00
   0.0000000000000000e+00   2.0907943895043410e-01   0.0000000000000000e+00   0.0000000000000000e+00   0.0000000000000000e+00   0.0000000000000000e+00  -2.6152303438740677e-02  -7.4088461954889451e-01   2.4659138151490206e-02  -3.6191865561220343e-01   0.0000000000000000e+00   1.4266730182240803e-01   3.1126093791729914e-01   0.0000000000000000e+00   0.0000000000000000e+00   0.0000000000000000e+00   0.0000000000000000e+00   0.0000000000000000e+00   0.0000000000000000e+00   0.0000000000000000e+00   0.0000000000000000e+00   0.0000000000000000e+00  -9.2984493859798720e-02   0.0000000000000000e+00   0.0000000000000000e+00   2.7246288943857472e-01   1.1256875950167564e-01   0.0000000000000000e+00   0.0000000000000000e+00   0.0000000000000000e+00   0.0000000000000000e+00   2.1131337797020938e-01   0.0000000000000000e+00   0.0000000000000000e+00   0.0000000000000000e+00   0.0000000000000000e+00   0.0000000000000000e+00   7.0970761607907795e-01   0.0000000000000000e+00   0.0000000000000000e+00  -1.5758599410492596e-01   2.7649476480957891e-01   0.0000000000000000e+00   0.0000000000000000e+00   0.0000000000000000e+00   0.0000000000000000e+00  -2.9157729231893276e-01   0.0000000000000000e+00   0.0000000000000000e+00   0.0000000000000000e+00
  -1.6006582963543531e-01   0.0000000000000000e+00   6.0908077276846717e-01  -8.1275283675547608e-02   0.0000000000000000e+00   0.0000000000000000e+00   0.0000000000000000e+00   0.0000000000000000e+00   0.0000000000000000e+00   0.0000000000000000e+00   0.0000000000000000e+00   0.0000000000000000e+00   0.0000000000000000e+00  -3.8479121688872897e-01   0.0000000000000000e+00  -4.9350432058958948e-01   0.0000000000000000e+00   0.0000000000000000e+00  -4.0882901775052072e-01   0.0000000000000000e+00   0.0000000000000000e+00   0.0000000000000000e+00   0.0000000000000000e+00   1.4712272538244020e-01   0.0000000000000000e+00   0.0000000000000000e+00   0.0000000000000000e+00  -3.1342340023705678e-01   0.0000000000000000e+00  -1.2384364998537802e-01   0.0000000000000000e+00   0.0000000000000000e+00   3.5820488473595274e-01  -1.7510860927831010e-01  -2.4854678082087958e-01   0.0000000000000000e+00   0.0000000000000000e+00   0.0000000000000000e+00   0.0000000000000000e+00   3.3208328608058246e-01   0.0000000000000000e+00   0.0000000000000000e+00   0.0000000000000000e+00   0.0000000000000000e+00   0.0000000000000000e+00   1.5439456706443372e-01   0.0000000000000000e+00   0.0000000000000000e+00   0.0000000000000000e+00  -2.9409429766227502e-01
   0.0000000000000000e+00   0.0000000000000000e+00   0.0000000000000000e+00   0.0000000000000000e+00  -8.1401269855419844e-02  -3.1253223985112899e-01   0.0000000000000000e+00   0.0000000000000000e+00   0.0000000000000000e+00   0.0000000000000000e+00   4.7630500667798031e-02   0.0000000000000000e+00   0.0000000000000000e+00   0.0000000000000000e+00   2.0485973412191269e-01   0.0000000000000000e+00   3.0679834967762565e-01   6.1843417574655302e-01   0.0000000000000000e+00  -1.6596161186573993e-01   8.1088637327788829e-02   1.3906848610149716e-01   0.0000000000000000e+00   0.0000000000000000e+00   7.2922913125633371e-02   0.0000000000000000e+00   0.0000000000000000e+00   0.0000000000000000e+00   1.8708068499126951e-01   0.0000000000000000e+00   3.8281346167816654e-01   0.0000000000000000e+00   0.0000000000000000e+00   0.0000000000000000e+00   0.0000000000000000e+00   4.2410220459421577e-01  -6.3910489527178127e-01   0.0000000000000000e+00  -2.6908151648282913e-01   0.0000000000000000e+00   0.0000000000000000e+00   0.0000000000000000e+00   2.6141329248344730e-01   8.6025587301703274e-02   1.2633102884922212e-01   0.0000000000000000e+00   0.0000000000000000e+00   1.0552568301562051e-01  -6.6725723964382799e-01   0.0000000000000000e+00
   0.0000000000000000e+00   3.8245068658815640e-01   0.0000000000000000e+00   0.0000000000000000e+00   0.0000000000000000e+00   0.0000000000000000e+00  -2.4257714365839053e-01   5.6865550430495315e-01   1.2207947318568649e-01   1.0023452801406765e-01   0.0000000000000000e+00   2.4787411213404570e-01   4.5070590915497688e-01   0.0000000000000000e+00   0.0000000000000000e+00   0.0000000000000000e+00   0.0000000000000000e+00   0.0000000000000000e+00   0.0000000000000000e+00   0.0000000000000000e+00   0.0000000000000000e+00   0.0000000000000000e+00  -2.3653036780090075e-01   0.0000000000000000e+00   0.0000000000000000e+00  -6.4665825240783770e-01  -4.1453753353701250e-01   0.0000000000000000e+00   0.0000000000000000e+00   0.0000000000000000e+00   0.0000000000000000e+00  -5.0850063502096546e-02   0.0000000000000000e+00   0.0000000000000000e+00   0.0000000000000000e+00   0.0000000000000000e+00   0.0000000000000000e+00  -1.6957185037526559e-01   0.0000000000000000e+00   0.0000000000000000e+00   2.6883265366703235e-01   1.0257136553501678e+00   0.0000000000000000e+00   0.0000000000000000e+00   0.0000000000000000e+00   0.0000000000000000e+00   3.7692119533330998e-01   0.0000000000000000e+00   0.0000000000000000e+00   0.0000000000000000e+00
   0.0000000000000000e+00   1.4089318599521006e-01   0.0000000000000000e+00   0.0000000000000000e+00   0.0000000000000000e+00   0.0000000000000000e+00   6.9510279532958374e-01   4.2379916502024395e-01  -4.1534137578455577e-01   1.5516490103055791e-01   0.0000000000000000e+00   1.9940684525793145e-02   6.9797979629839024e-01   0.0000000000000000e+00   0.0000000000000000e+00   0.0000000000000000e+00   0.0000000000000000e+00   0.0000000000000000e+00   0.0000000000000000e+00   0.0000000000000000e+00   0.0000000000000000e+00   0.0000000000000000e+00   1.1893859822414983e-02   0.0000000000000000e+00   0.0000000000000000e+00   6.6718364354989512e-01  -2.1812780554418149e-01   0.0000000000000000e+00   0.0000000000000000e+00   0.0000000000000000e+00   0.0000000000000000e+00   6.4541809654226001e-01   0.0000000000000000e+00   0.0000000000000000e+00   0.0000000000000000e+00   0.0000000000000000e+00   0.0000000000000000e+00   1.1818163885381115e-01   0.0000000000000000e+00   0.0000000000000000e+00   9.3399661340395512e-02  -6.3608533377464568e-02   0.0000000000000000e+00   0.0000000000000000e+00   0.0000000000000000e+00   0.0000000000000000e+00  -9.2856864297659408e-02   0.0000000000000000e+00   0.0000000000000000e+00   0.0000000000000000e+00
   2.0009571164366502e-01   0.0000000000000000e+00  -3.5727410631598389e-01  -9.6508273069947581e-02   0.0000000000000000e+00   0.0000000000000000e+00   0.0000000000000000e+00   0.0000000000000000e+00   0.0000000000000000e+00   0.0000000000000000e+00   0.0000000000000000e+00   0.0000000000000000e+00   0.0000000000000000e+00  -1.3480714575188538e-01   0.0000000000000000e+00  -1.4089003833175615e-02   0.0000000000000000e+00   0.0000000000000000e+00  -5.3814170220003343e-01   0.0000000000000000e+00   0.0000000000000000e+00   0.0000000000000000e+00   0.0000000000000000e+00   6.5873303605824696e-01   0.0000000000000000e+00   0.0000000000000000e+00   0.0000000000000000e+00   6.1439351111128560e-01   0.0000000000000000e+00   4.6220681490321175e-01   0.0000000000000000e+00   0.0000000000000000e+00  -3.1404029849635773e-01   3.7778217299176658e-02  -6.6315251669403741e-01   0.0000000000000000e+00   0.0000000000000000e+00   0.0000000000000000e+00   0.0000000000000000e+00   1.0320010029517523e-01   0.0000000000000000e+00   0.0000000000000000e+00   0.0000000000000000e+00   0.0000000000000000e+00   0.0000000000000000e+00   3.6097085464687850e-01   0.0000000000000000e+00   0.0000000000000000e+00   0.0000000000000000e+00   1.2284671656175505e-01
   0.0000000000000000e+00   0.0000000000000000e+00   0.0000000000000000e+00   0.0000000000000000e+00   7.4805333526732809e-01   7.6404495424897065e-02   0.0000000000000000e+00   0.0000000000000000e+00   0.0000000000000000e+00   0.0000000000000000e+00   2.0338073964900361e-01   0.0000000000000000e+00   0.0000000000000000e+00   0.0000000000000000e+00  -6.2185024064993666e-01   0.0000000000000000e+00   1.9762671012560959e-01   2.6910659667642356e-01   0.0000000000000000e+00  -2.4205276284676711e-01   2.2368516337080543e-01   6.4966559707727245e-01   0.0000000000000000e+00   0.0000000000000000e+00   1.9150100759240218e-01   0.0000000000000000e+00   0.0000000000000000e+00   0.0000000000000000e+00  -3.8017102886860596e-02   0.0000000000000000e+00  -3.8098794207339987e-01   0.0000000000000000e+00   0.0000000000000000e+00   0.0000000000000000e+00   0.0000000000000000e+00  -1.7255265430054176e-01   8.3760970803233678e-02   0.0000000000000000e+00   8.0322496722475545e-02   0.0000000000000000e+00   0.0000000000000000e+00   0.0000000000000000e+00   8.6023257470097259e-02   9.2067667153544780e-02  -3.4954379274612196e-01   0.0000000000000000e+00   0.0000000000000000e+00  -3.1729588677648295e-02  -1.7338029511236763e-01   0.0000000000000000e+00
   4.3963421138816794e-01   0.0000000000000000e+00   3.9261236424671297e-01  -1.6579815901162154e-01   0.0000000000000000e+00   0.0000000000000000e+00   0.0000000000000000e+00   0.0000000000000000e+00   0.0000000000000000e+00   0.0000000000000000e+00   0.0000000000000000e+00   0.0000000000000000e+00   0.0000000000000000e+00   1.7006316870048088e-01   0.0000000000000000e+00  -5.5081985807148570e-01   0.0000000000000000e+00   0.0000000000000000e+00  -5.4350997186876200e-02   0.0000000000000000e+00   0.0000000000000000e+00   0.0000000000000000e+00   0.0000000000000000e+00   4.5038703312471073e-01   0.0000000000000000e+00   0.0000000000000000e+00   0.0000000000000000e+00   2.8557243184403130e-01   0.0000000000000000e+00  -3.9789991459318258e-01   0.0000000000000000e+00   0.0000000000000000e+00  -1.0096083882184706e-02  -3.5132213790158906e-01   5.3621898461431594e-01   0.0000000000000000e+00   0.0000000000000000e+00   0.0000000000000000e+00   0.0000000000000000e+00  -2.5118454284211317e-01   0.0000000000000000e+00   0.0000000000000000e+00   0.0000000000000000e+00   0.0000000000000000e+00   0.0000000000000000e+00  -2.1915724181188861e-01   0.0000000000000000e+00   0.0000000000000000e+00   0.0000000000000000e+00   4.8755475760878653e-01
   0.0000000000000000e+00   0.0000000000000000e+00   0.0000000000000000e+00   0.0000000000000000e+00   1.8204260033792380e-01  -4.4636189212753791e-01   0.0000000000000000e+00   0.0000000000000000e+00   0.0000000000000000e+00   0.0000000000000000e+00  -7.4688955809763080e-01   0.0000000000000000e+00   0.0000000000000000e+00   0.0000000000000000e+00   1.0302502188950026e-01   0.0000000000000000e+00   1.8550938275694320e-01   2.1938729729114628e-01   0.0000000000000000e+00   8.2344362784525296e-02   5.3880009321407651e-01   1.9935437597464842e-01   0.0000000000000000e+00   0.0000000000000000e+00  -4.1276800099899652e-01   0.0000000000000000e+00   0.0000000000000000e+00   0.0000000000000000e+00  -1.9593047061031385e-01   0.0000000000000000e+00  -3.5500662953601947e-01   0.0000000000000000e+00   0.0000000000000000e+00   0.0000000000000000e+00   0.0000000000000000e+00   4.4350224258812160e-03  -1.1084364760339774e-01   0.0000000000000000e+00  -3.5561030928011889e-01   0.0000000000000000e+00   0.0000000000000000e+00   0.0000000000000000e+00  -3.4222415813126067e-01  -7.3538920176237754e-02   1.5388857534442626e-01   0.0000000000000000e+00   0.0000000000000000e+00   5.0033083178731497e-01   3.5454767883120869e-01   0.0000000000000000e+00
   0.0000000000000000e+00  -1.8338431797845625e-01   0.0000000000000000e+00   0.0000000000000000e+00   0.0000000000000000e+00   0.0000000000000000e+00  -7.9543336543798948e-01   2.9225872737847197e-01   2.2176261043499228e-02  -9.4027925780468780e-01   0.0000000000000000e+00   5.7739487173127968e-01   1.8553695595265976e-01   0.0000000000000000e+00   0.0000000000000000e+00   0.0000000000000000e+00   0.0000000000000000e+00   0.0000000000000000e+00   0.0000000000000000e+00   0.0000000000000000e+00   0.0000000000000000e+00   0.0000000000000000e+00  -5.6245059407782649e-01   0.0000000000000000e+00   0.0000000000000000e+00   4.3689131745845172e-01   1.6446972937960957e-01   0.0000000000000000e+00   0.0000000000000000e+00   0.0000000000000000e+00   0.0000000000000000e+00   7.1918813923985817e-02   0.0000000000000000e+00   0.0000000000000000e+00   0.0000000000000000e+00   0.0000000000000000e+00   0.0000000000000000e+00   3.0967873153085190e-01   0.0000000000000000e+00   0.0000000000000000e+00  -1.5463633490302331e-01  -5.0112141949203670e-01   0.0000000000000000e+00   0.0000000000000000e+00   0.0000000000000000e+00   0.0000000000000000e+00   2.7823900973188605e-02   0.0000000000000000e+00   0.0000000000000000e+00   0.0000000000000000e+00
  -3.0673985992805475e-01   0.0000000000000000e+00  -8.5098896226810061e-01   5.8808633292373991e-01   0.0000000000000000e+00   0.0000000000000000e+00   0.0000000000000000e+00   0.0000000000000000e+00   0.0000000000000000e+00   0.0000000000000000e+00   0.0000000000000000e+00   0.0000000000000000e+00   0.0000000000000000e+00  -4.2401688656298078e-02   0.0000000000000000e+00  -7.5316497527928661e-01   0.0000000000000000e+00   0.0000000000000000e+00  -4.5543057697626732e-02   0.0000000000000000e+00   0.0000000000000000e+00   0.0000000000000000e+00   0.0000000000000000e+00   4.0990883402419048e-02   0.0000000000000000e+00   0.0000000000000000e+00   0.0000000000000000e+00   7.6689517601068818e-02   0.0000000000000000e+00  -5.6728830471296554e-01   0.0000000000000000e+00   0.0000000000000000e+00   1.2204431390374384e-02   4.3718408331768549e-01  -2.4429689877818392e-02   0.0000000000000000e+00   0.0000000000000000e+00   0.0000000000000000e+00   0.0000000000000000e+00  -1.8361706084181237e-01   0.0000000000000000e+00   0.0000000000000000e+00   0.0000000000000000e+00   0.0000000000000000e+00   0.0000000000000000e+00   4.2829958910946563e-02   0.0000000000000000e+00   0.0000000000000000e+00   0.0000000000000000e+00   3.7652521992791699e-01
  -4.5428767449126639e-01   0.0000000000000000e+00   1.1469797748467760e-01   2.5252751301628618e-01   0.0000000000000000e+00   0.0000000000000000e+00   0.0000000000000000e+00   0.0000000000000000e+00   0.0000000000000000e+00   0.0000000000000000e+00   0.0000000000000000e+00   0.0000000000000000e+00   0.0000000000000000e+00  -1.1370543906333649e-01   0.0000000000000000e+00  -7.5602085632684682e-02   0.0000000000000000e+00   0.0000000000000000e+00  -1.7311887302235562e-01   0.0000000000000000e+00   0.0000000000000000e+00   0.0000000000000000e+00   0.0000000000000000e+00  -4.1490810562545716e-01   0.0000000000000000e+00   0.0000000000000000e+00   0.0000000000000000e+00   2.8270302959792665e-01   0.0000000000000000e+00   7.3340441556367431e-01   0.0000000000000000e+00   0.0000000000000000e+00  -5.4449953581420063e-01  -4.6114901158914112e-01   6.0810123878832632e-02   0.0000000000000000e+00   0.0000000000000000e+00   0.0000000000000000e+00   0.0000000000000000e+00   5.0814485671701951e-02   0.0000000000000000e+00   0.0000000000000000e+00   0.0000000000000000e+00   0.0000000000000000e+00   0.0000000000000000e+00  -6.8004828212118740e-01   0.0000000000000000e+00   0.0000000000000000e+00   0.0000000000000000e+00  -1.9225265699281655e-01
   4.2900825995712061e-01   0.0000000000000000e+00   6.8657067844720021e-01   1.3662607192946918e-01   0.0000000000000000e+00   0.0000000000000000e+00   0.0000000000000000e+00   0.0000000000000000e+00   0.0000000000000000e+00   0.0000000000000000e+00   0.0000000000000000e+00   0.0000000000000000e+00   0.0000000000000000e+00  -1.1988966500027722e-01   0.0000000000000000e+00   5.5718580524817068e-02   0.0000000000000000e+00   0.0000000000000000e+00  -1.6768954117058210e-01   0.0000000000000000e+00   0.0000000000000000e+00   0.0000000000000000e+00   0.0000000000000000e+00  -1.3755956045174009e-01   0.0000000000000000e+00   0.0000000000000000e+00   0.0000000000000000e+00  -2.9796857217754930e-01   0.0000000000000000e+00  -1.1648341729971554e-01   0.0000000000000000e+00   0.0000000000000000e+00  -2.3732451988459566e-03  -1.7608700275695760e-01  -2.6956738568280325e-01   0.0000000000000000e+00   0.0000000000000000e+00   0.0000000000000000e+00   0.0000000000000000e+00   3.4675411633673153e-01   0.0000000000000000e+00   0.0000000000000000e+00   0.0000000000000000e+00   0.0000000000000000e+00   0.0000000000000000e+00   7.7853185720797607e-02   0.0000000000000000e+00   0.0000000000000000e+00   0.0000000000000000e+00   1.3074895005604044e+00
   0.0000000000000000e+00   0.0000000000000000e+00   0.0000000000000000e+00   0.0000000000000000e+00  -9.3209280766715710e-02  -3.9763561272396115e-02   0.0000000000000000e+00   0.0000000000000000e+00   0.0000000000000000e+00   0.0000000000000000e+00  -2.5306323791088242e-01   0.0000000000000000e+00   0.0000000000000000e+00   0.0000000000000000e+00   1.9087139576012374e-01   0.0000000000000000e+00   3.9533128486980706e-01  -4.1787436317516558e-01   0.0000000000000000e+00  -4.2077457177323224e-01   2.5873818510871793e-01   1.4153135428562405e-01   0.0000000000000000e+00   0.0000000000000000e+00  -1.7808871234218010e-01   0.0000000000000000e+00   0.0000000000000000e+00   0.0000000000000000e+00   3.5230495025647440e-01   0.0000000000000000e+00   6.2517118273258440e-02   0.0000000000000000e+00   0.0000000000000000e+00   0.0000000000000000e+00   0.0000000000000000e+00  -1.8600855940975849e-01  -2.8426215804093879e-01   0.0000000000000000e+00   3.6825038542656752e-01   0.0000000000000000e+00   0.0000000000000000e+00   0.0000000000000000e+00  -3.6950891584340040e-01  -4.7411312521111387e-01   3.2349718411432038e-01   0.0000000000000000e+00   0.0000000000000000e+00  -5.5583104212953582e-01  -2.7646449490525321e-01   0.0000000000000000e+00
   0.0000000000000000e+00   0.0000000000000000e+00   0.0000000000000000e+00   0.0000000000000000e+00  -4.7070983458164484e-01  -5.8110481409618209e-01   0.0000000000000000e+00   0.0000000000000000e+00   0.0000000000000000e+00   0.0000000000000000e+00   3.1367009565200310e-01   0.0000000000000000e+00   0.0000000000000000e+00   0.0000000000000000e+00   2.2406733519414933e-02   0.0000000000000000e+00  -4.1100685478044918e-01  -1.7254949997365840e-01   0.0000000000000000e+00   8.6112002390211745e-02   4.5559700443983475e-01   5.7611306323194755e-01   0.0000000000000000e+00   0.0000000000000000e+00   6.2931680998662309e-01   0.0000000000000000e+00   0.0000000000000000e+00   0.0000000000000000e+00   2.2193507303448085e-01   0.0000000000000000e+00  -7.7345069490454596e-02   0.0000000000000000e+00   0.0000000000000000e+00   0.0000000000000000e+00   0.0000000000000000e+00  -2.9144713955433232e-01  -3.1453624882695780e-01   0.0000000000000000e+00   1.7241977778059406e-01   0.0000000000000000e+00   0.0000000000000000e+00   0.0000000000000000e+00   2.4623198275406176e-02  -3.7792911223792108e-01  -1.4282703866673943e-01   0.0000000000000000e+00   0.0000000000000000e+00   8.6760665788705144e-02   1.5000830867099649e-01   0.0000000000000000e+00
   0.0000000000000000e+00   2.6263985563793141e-01   0.0000000000000000e+00   0.0000000000000000e+00   0.0000000000000000e+00   0.0000000000000000e+00   5.1592903423359082e-01   2.1253319043878618e-01  -8.9794755229982870e-02  -1.1094697577143084e-01   0.0000000000000000e+00   8.9576496628745272e-01  -2.5112587949046300e-01   0.0000000000000000e+00   0.0000000000000000e+00   0.0000000000000000e+00   0.0000000000000000e+00   0.0000000000000000e+00   0.0000000000000000e+00   0.0000000000000000e+00   0.0000000000000000e+00   0.0000000000000000e+00   7.5161089783481294e-02   0.0000000000000000e+00   0.0000000000000000e+00  -6.1449370763094813e-01  -1.7175140788254517e-01   0.0000000000000000e+00   0.0000000000000000e+00   0.0000000000000000e+00   0.0000000000000000e+00   7.2991296146810963e-02   0.0000000000000000e+00   0.0000000000000000e+00   0.0000000000000000e+00   0.0000000000000000e+00   0.0000000000000000e+00   4.0427861311643387e-01   0.0000000000000000e+00   0.0000000000000000e+00  -2.7418579489109124e-01  -1.6375689957887032e-01   0.0000000000000000e+00   0.0000000000000000e+00   0.0000000000000000e+00   0.0000000000000000e+00   3.9702154416663848e-01   0.0000000000000000e+00   0.0000000000000000e+00   0.0000000000000000e+00
   0.0000000000000000e+00   0.0000000000000000e+00   0.0000000000000000e+00   0.0000000000000000e+00   5.5470726843094564e-02   4.9435590191499066e-03   0.0000000000000000e+00   0.0000000000000000e+00   0.0000000000000000e+00   0.0000000000000000e+00  -2.6968900271227680e-01   0.0000000000000000e+00   0.0000000000000000e+00   0.0000000000000000e+00  -2.7700458437679903e-01   0.0000000000000000e+00  -7.2263528833136055e-03   6.2679431794496143e-01   0.0000000000000000e+00  -3.3393144533956159e-01   9.7687873012638222e-03  -3.6810360880567755e-01   0.0000000000000000e+00   0.0000000000000000e+00   9.2969069559865919e-02   0.0000000000000000e+00   0.0000000000000000e+00   0.0000000000000000e+00   8.6758312258788461e-01   0.0000000000000000e+00   9.1858882950755887e-03   0.0000000000000000e+00   0.0000000000000000e+00   0.0000000000000000e+00   0.0000000000000000e+00   2.1923546972603236e-01   2.4229458200829193e-01   0.0000000000000000e+00   4.3412571776756842e-01   0.0000000000000000e+00   0.0000000000000000e+00   0.0000000000000000e+00  -2.1820939080166618e-01  -4.2487590495859617e-01  -3.4116660728900385e-02   0.0000000000000000e+00   0.0000000000000000e+00   3.3837271566021382e-01   1.1791215623913458e-01   0.0000000000000000e+00
  -4.3248282088752998e-01   0.0000000000000000e+00  -1.0233174119742681e-01  -3.8965368606765904e-01   0.0000000000000000e+00   0.0000000000000000e+00   0.0000000000000000e+00   0.0000000000000000e+00   0.0000000000000000e+00   0.0000000000000000e+00   0.0000000000000000e+00   0.0000000000000000e+00   0.0000000000000000e+00  -1.8104265404732595e-01   0.0000000000000000e+00  -1.8285163958372938e-01   0.0000000000000000e+00   0.0000000000000000e+00  -5.8447166807663632e-02   0.0000000000000000e+00   0.0000000000000000e+00   0.0000000000000000e+00   0.0000000000000000e+00  -2.7870487114111653e-01   0.0000000000000000e+00   0.0000000000000000e+00   0.0000000000000000e+00   6.0176474152370818e-02   0.0000000000000000e+00  -4.2050645980052470e-01   0.0000000000000000e+00   0.0000000000000000e+00  -7.1079723860002653e-01  -3.9885963372025851e-01   1.5355325511107704e-01   0.0000000000000000e+00   0.0000000000000000e+00   0.0000000000000000e+00   0.0000000000000000e+00   2.5234042736555018e-01   0.0000000000000000e+00   0.0000000000000000e+00   0.0000000000000000e+00   0.0000000000000000e+00   0.0000000000000000e+00   6.6142754276092930e-01   0.0000000000000000e+00   0.0000000000000000e+00   0.0000000000000000e+00   5.1670661289837050e-02
   0.0000000000000000e+00  -3.0241683224331306e-01   0.0000000000000000e+00   0.0000000000000000e+00   0.0000000000000000e+00   0.0000000000000000e+00   7.4496106354245417e-02   3.0127511011024816e-01   8.3034880459459548e-01   3.7962835981297149e-01   0.0000000000000000e+00  -2.3342142530281940e-01   6.6339550723796537e-01   0.0000000000000000e+00   0.0000000000000000e+00   0.0000000000000000e+00   0.0000000000000000e+00   0.0000000000000000e+00   0.0000000000000000e+00   0.0000000000000000e+00   0.0000000000000000e+00   0.0000000000000000e+00  -4.9364828655729737e-01   0.0000000000000000e+00   0.0000000000000000e+00  -2.8732735551132627e-01  -1.2228787935755880e-01   0.0000000000000000e+00   0.0000000000000000e+00   0.0000000000000000e+00   0.0000000000000000e+00   5.1143942501346396e-01   0.0000000000000000e+00   0.0000000000000000e+00   0.0000000000000000e+00   0.0000000000000000e+00   0.0000000000000000e+00   3.8584813609538388e-02   0.0000000000000000e+00   0.0000000000000000e+00  -7.4079849644907991e-03  -1.2419191267141338e-01   0.0000000000000000e+00   0.0000000000000000e+00   0.0000000000000000e+00   0.0000000000000000e+00   1.2199632919316186e-01   0.0000000000000000e+00   0.0000000000000000e+00   0.0000000000000000e+00
   0.0000000000000000e+00  -5.7278309254054316e-01   0.0000000000000000e+00   0.0000000000000000e+00   0.0000000000000000e+00   0.0000000000000000e+00  -1.3455412589527349e-01  -1.6103307607041770e-01  -1.8418557172213365e-01  -4.3697038134685040e-01   0.0000000000000000e+00  -4.9887752728239521e-01   2.9140611624778179e-01   0.0000000000000000e+00   0.0000000000000000e+00   0.0000000000000000e+00   0.0000000000000000e+00   0.0000000000000000e+00   0.0000000000000000e+00   0.0000000000000000e+00   0.0000000000000000e+00   0.0000000000000000e+00   2.2376028091285582e-01   0.0000000000000000e+00   0.0000000000000000e+00  -6.8881642359773998e-01  -3.5762081484759600e-01   0.0000000000000000e+00   0.0000000000000000e+00   0.0000000000000000e+00   0.0000000000000000e+00   4.6935946775928716e-01   0.0000000000000000e+00   0.0000000000000000e+00   0.0000000000000000e+00   0.0000000000000000e+00   0.0000000000000000e+00   3.7516905237464149e-02   0.0000000000000000e+00   0.0000000000000000e+00   3.1633171841766305e-01  -4.7271473844218465e-01   0.0000000000000000e+00   0.0000000000000000e+00   0.0000000000000000e+00   0.0000000000000000e+00   2.9601943542142939e-01   0.0000000000000000e+00   0.0000000000000000e+00   0.0000000000000000e+00
   0.0000000000000000e+00   0.0000000000000000e+00   0.0000000000000000e+00   0.0000000000000000e+00  -1.1610215783156681e-01   2.9161849868553730e-01   0.0000000000000000e+00   0.0000000000000000e+00   0.0000000000000000e+00   0.0000000000000000e+00   7.4870813116426460e-02   0.0000000000000000e+00   0.0000000000000000e+00   0.0000000000000000e+00   2.8303659844924900e-01   0.0000000000000000e+00   3.5781484182372986e-01  -1.0565790650651620e-01   0.0000000000000000e+00  -7.5972349766930472e-03  -2.7029324580621361e-01   9.0215538267582818e-01   0.0000000000000000e+00   0.0000000000000000e+00  -4.9786633577722827e-01   0.0000000000000000e+00   0.0000000000000000e+00   0.0000000000000000e+00   8.0793508762948968e-02   0.0000000000000000e+00   7.9794687476402415e-01   0.0000000000000000e+00   0.0000000000000000e+00   0.0000000000000000e+00   0.0000000000000000e+00  -7.3473582586363079e-02   6.9108499291095127e-01   0.0000000000000000e+00   5.0347281705387957e-02   0.0000000000000000e+00   0.0000000000000000e+00   0.0000000000000000e+00  -1.1599115364170370e-01  -1.7249520418545819e-01  -4.5258747448207010e-01   0.0000000000000000e+00   0.0000000000000000e+00   1.8084836771137797e-01   6.1083079832306639e-02   0.0000000000000000e+00
   0.0000000000000000e+00   0.0000000000000000e+00   0.0000000000000000e+00   0.0000000000000000e+00  -3.1221081891769420e-01   1.6129041214255618e-01   0.0000000000000000e+00   0.0000000000000000e+00   0.0000000000000000e+00   0.0000000000000000e+00  -2.8634885114430082e-02   0.0000000000000000e+00   0.0000000000000000e+00   0.0000000000000000e+00  -2.7095721550025753e-01   0.0000000000000000e+00   4.7416598606320987e-01  -3.1331990570411394e-01   0.0000000000000000e+00  -5.3392928259464190e-01   5.4006795646280792e-01  -1.9704082943611292e-01   0.0000000000000000e+00   0.0000000000000000e+00  -9.8320513042139707e-02   0.0000000000000000e+00   0.0000000000000000e+00   0.0000000000000000e+00  -5.5530985009633382e-01   0.0000000000000000e+00   3.1116890691668935e-02   0.0000000000000000e+00   0.0000000000000000e+00   0.0000000000000000e+00   0.0000000000000000e+00   7.6878110403837407e-02   1.1382746660310591e-01   0.0000000000000000e+00   2.8894661378322961e-01   0.0000000000000000e+00   0.0000000000000000e+00   0.0000000000000000e+00   2.3632698283509151e-01  -1.4387343950978765e-01  -2.0564639041351196e-01   0.0000000000000000e+00   0.0000000000000000e+00   7.4184937858929489e-01  -3.2790685201515479e-01   0.0000000000000000e+00
   0.0000000000000000e+00   0.0000000000000000e+00   0.0000000000000000e+00   0.0000000000000000e+00  -7.3947812466610835e-02   3.3940482908536229e-01   0.0000000000000000e+00   0.0000000000000000e+00   0.0000000000000000e+00   0.0000000000000000e+00  -2.5181539901698580e-02   0.0000000000000000e+00   0.0000000000000000e+00   0.0000000000000000e+00  -2.5985059078355355e-01   0.0000000000000000e+00   2.0885612529635242e-01   2.3237724550359590e-01   0.0000000000000000e+00   1.4401348894624988e-01  -2.3880197514010237e-01   2.3682765568603437e-01   0.0000000000000000e+00   0.0000000000000000e+00   4.3229614717058584e-01   0.0000000000000000e+00   0.0000000000000000e+00   0.0000000000000000e+00  -1.8358137222184778e-01   0.0000000000000000e+00  -2.0188321138047632e-01   0.0000000000000000e+00   0.0000000000000000e+00   0.0000000000000000e+00   0.0000000000000000e+00   4.5524787515387727e-01  -1.8056256755768413e-01   0.0000000000000000e+00   3.4064408848002636e-01   0.0000000000000000e+00   0.0000000000000000e+00   0.0000000000000000e+00  -8.7909281735736000e-01   3.0631076832592302e-01  -2.1994231152587235e-01   0.0000000000000000e+00   0.0000000000000000e+00   3.2951463900177203e-01  -2.0982547088650644e-01   0.0000000000000000e+00
   6.8392589089036060e-03   0.0000000000000000e+00  -3.1224359905272340e-02   1.8225428838965563e-01   0.0000000000000000e+00   0.0000000000000000e+00   0.0000000000000000e+00   0.0000000000000000e+00   0.0000000000000000e+00   0.0000000000000000e+00   0.0000000000000000e+00   0.0000000000000000e+00   0.0000000000000000e+00   5.3899022748844294e-01   0.0000000000000000e+00  -1.1813526718638287e-01   0.0000000000000000e+00   0.0000000000000000e+00   5.2752811466278871e-01   0.0000000000000000e+00   0.0000000000000000e+00   0.0000000000000000e+00   0.0000000000000000e+00   1.5315340782423761e-01   0.0000000000000000e+00   0.0000000000000000e+00   0.0000000000000000e+00   1.5400923592416049e-01   0.0000000000000000e+00  -6.3032252366687813e-01   0.0000000000000000e+00   0.0000000000000000e+00  -1.3896983598561186e-01  -2.9539449597642536e-01  -4.1448919525294137e-01   0.0000000000000000e+00   0.0000000000000000e+00   0.0000000000000000e+00   0.0000000000000000e+00   3.1244995389126934e-01   0.0000000000000000e+00   0.0000000000000000e+00   0.0000000000000000e+00   0.0000000000000000e+00   0.0000000000000000e+00  -2.7873111919796401e-01   0.0000000000000000e+00   0.0000000000000000e+00   0.0000000000000000e+00  -1.6895417055188328e-01
   0.0000000000000000e+00   2.3609701319509971e-01   0.0000000000000000e+00   0.0000000000000000e+00   0.0000000000000000e+00   0.0000000000000000e+00  -1.0354808280675273e-01   1.4475910710657455e-01   3.9834038173214809e-01  -6.6048179352064362e-02   0.0000000000000000e+00   7.6449486995745664e-02   3.7318801490057341e-01   0.0000000000000000e+00   0.0000000000000000e+00   0.0000000000000000e+00   0.0000000000000000e+00   0.0000000000000000e+00   0.0000000000000000e+00   0.0000000000000000e+00   0.0000000000000000e+00   0.0000000000000000e+00   5.3804445297209380e-01   0.0000000000000000e+00   0.0000000000000000e+00   3.1697024426321901e-01  -4.8266967320369125e-01   0.0000000000000000e+00   0.0000000000000000e+00   0.0000000000000000e+00   0.0000000000000000e+00  -5.5798281038667186e-01   0.0000000000000000e+00   0.0000000000000000e+00   0.0000000000000000e+00   0.0000000000000000e+00   0.0000000000000000e+00   2.1054987149299470e-01   0.0000000000000000e+00   0.0000000000000000e+00   6.2035350800257827e-01  -6.5154470817570620e-01   0.0000000000000000e+00   0.0000000000000000e+00   0.0000000000000000e+00   0.0000000000000000e+00   1.0391055707474092e-01   0.0000000000000000e+00   0.0000000000000000e+00   0.0000000000000000e+00
   0.0000000000000000e+00   0.0000000000000000e+00   0.0000000000000000e+00   0.0000000000000000e+00  -5.6335894798556448e-02   2.9120723180620944e-01   0.0000000000000000e+00   0.0000000000000000e+00   0.0000000000000000e+00   0.0000000000000000e+00  -1.6183066076446018e-01   0.0000000000000000e+00   0.0000000000000000e+00   0.0000000000000000e+00  -2.2482655956235370e-01   0.0000000000000000e+00  -6.9259378195665589e-01   8.9507741407136188e-02   0.0000000000000000e+00  -4.3085609069109487e-01   9.6224663987713149e-02   1.2952814895313899e-02   0.0000000000000000e+00   0.0000000000000000e+00  -1.5449005686080049e-02   0.0000000000000000e+00   0.0000000000000000e+00   0.0000000000000000e+00   5.0902991872380537e-02   0.0000000000000000e+00   3.2639468300527591e-01   0.0000000000000000e+00   0.0000000000000000e+00   0.0000000000000000e+00   0.0000000000000000e+00  -6.6759884586203544e-01   2.6485529029940541e-01   0.0000000000000000e+00  -2.7067187524897629e-01   0.0000000000000000e+00   0.0000000000000000e+00   0.0000000000000000e+00  -3.0443484136497234e-01   4.6885777567792658e-01   1.4925989644422960e-01   0.0000000000000000e+00   0.0000000000000000e+00   3.8038679103281337e-01  -6.7393689623748210e-01   0.0000000000000000e+00
   0.0000000000000000e+00   0.0000000000000000e+00   0.0000000000000000e+00   0.0000000000000000e+00   3.7531650264855262e-02   4.8052305968599301e-02   0.0000000000000000e+00   0.0000000000000000e+00   0.0000000000000000e+00   0.0000000000000000e+00   2.7862638044926114e-02   0.0000000000000000e+00   0.0000000000000000e+00   0.0000000000000000e+00  -7.9564796070048927e-01   0.0000000000000000e+00  -3.3290780899401329e-01   2.6650250347897475e-02   0.0000000000000000e+00   2.5831649295291259e-01   2.3180093156550702e-01   1.1818208494796664e-01   0.0000000000000000e+00   0.0000000000000000e+00  -2.8533814165276267e-01   0.0000000000000000e+00   0.0000000000000000e+00   0.0000000000000000e+00  -5.0563941232326493e-01   0.0000000000000000e+00   6.7622283426850749e-01   0.0000000000000000e+00   0.0000000000000000e+00   0.0000000000000000e+00   0.0000000000000000e+00   6.4943118324052723e-02  -1.6549797432244451e-01   0.0000000000000000e+00   2.2525391827133467e-01   0.0000000000000000e+00   0.0000000000000000e+00   0.0000000000000000e+00  -1.5009835772845576e-01  -3.5203985816885991e-01   3.0570216571956643e-01   0.0000000000000000e+00   0.0000000000000000e+00  -1.7968568526873663e-01   3.1222726780048806e-02   0.0000000000000000e+00
   7.1425854665769450e-01   0.0000000000000000e+00  -2.2773021746273502e-02   1.3844139585481079e-02   0.0000000000000000e+00   0.0000000000000000e+00   0.0000000000000000e+00   0.0000000000000000e+00   0.0000000000000000e+00   0.0000000000000000e+00   0.0000000000000000e+00   0.0000000000000000e+00   0.0000000000000000e+00  -8.0097166130469055e-01   0.0000000000000000e+00   9.3460601080713440e-02   0.0000000000000000e+00   0.0000000000000000e+00   2.5181581446361212e-01   0.0000000000000000e+00   0.0000000000000000e+00   0.0000000000000000e+00   0.0000000000000000e+00   6.7752213620717217e-01   0.0000000000000000e+00   0.0000000000000000e+00   0.0000000000000000e+00  -4.1619740524244508e-01   0.0000000000000000e+00  -5.5227986459460698e-03   0.0000000000000000e+00   0.0000000000000000e+00  -3.2448666710562835e-01   5.4471603830042492e-01   2.9491742854251857e-01   0.0000000000000000e+00   0.0000000000000000e+00   0.0000000000000000e+00   0.0000000000000000e+00   7.0983150962140229e-01   0.0000000000000000e+00   0.0000000000000000e+00   0.0000000000000000e+00   0.0000000000000000e+00   0.0000000000000000e+00  -4.6871470692229444e-01   0.0000000000000000e+00   0.0000000000000000e+00   0.0000000000000000e+00  -3.5101574524081292e-01
