# Supplementary material for: ICOA: An Improved Coati Optimization Algorithm with Multi-Strategy Enhancement for Global Optimization and Engineering Design Problems
Source: Biomimetics (Basel). 2026 Apr 7;11(4):254. doi: 10.3390/biomimetics11040254 (PMC13113930; doi:10.3390/biomimetics11040254)
Supplement: Supplementary file 1 [file biomimetics-11-00254-s001.zip › ablation-study/input_data17/M_13_D10.txt]

   2.9084017647442850e-01   1.4107957797228354e-01   0.0000000000000000e+00   0.0000000000000000e+00   0.0000000000000000e+00   9.4239798881729941e-01   8.5991715302094249e-02   0.0000000000000000e+00   0.0000000000000000e+00   0.0000000000000000e+00
  -8.0723730642143354e-01  -4.9430272347805576e-01   0.0000000000000000e+00   0.0000000000000000e+00   0.0000000000000000e+00   3.2245806896856316e-01   7.3172700310625283e-03   0.0000000000000000e+00   0.0000000000000000e+00   0.0000000000000000e+00
   0.0000000000000000e+00   0.0000000000000000e+00  -6.6759196087213146e-02   0.0000000000000000e+00   0.0000000000000000e+00   0.0000000000000000e+00   0.0000000000000000e+00   9.5870417754386161e-01   0.0000000000000000e+00  -2.7645887523777402e-01
   0.0000000000000000e+00   0.0000000000000000e+00   0.0000000000000000e+00   4.5140623433422911e-01  -4.7916967576420438e-01   0.0000000000000000e+00   0.0000000000000000e+00   0.0000000000000000e+00   7.5274752303293457e-01   0.0000000000000000e+00
   0.0000000000000000e+00   0.0000000000000000e+00   0.0000000000000000e+00   1.7055290967461467e-01  -7.8170212603787625e-01   0.0000000000000000e+00   0.0000000000000000e+00   0.0000000000000000e+00  -5.9987789686684256e-01   0.0000000000000000e+00
   4.6762670965172515e-01  -7.9689232070437410e-01   0.0000000000000000e+00   0.0000000000000000e+00   0.0000000000000000e+00  -5.9495895569300850e-02   3.7782023242953233e-01   0.0000000000000000e+00   0.0000000000000000e+00   0.0000000000000000e+00
  -2.1237980904524240e-01   3.1737044513271251e-01   0.0000000000000000e+00   0.0000000000000000e+00   0.0000000000000000e+00  -6.6083756253569714e-02   9.2184801047981357e-01   0.0000000000000000e+00   0.0000000000000000e+00   0.0000000000000000e+00
   0.0000000000000000e+00   0.0000000000000000e+00  -9.4745462974461392e-01   0.0000000000000000e+00   0.0000000000000000e+00   0.0000000000000000e+00   0.0000000000000000e+00  -1.4778714315355254e-01   0.0000000000000000e+00  -2.8370527822725689e-01
   0.0000000000000000e+00   0.0000000000000000e+00   0.0000000000000000e+00  -8.7586763646438803e-01  -3.9917190278862436e-01   0.0000000000000000e+00   0.0000000000000000e+00   0.0000000000000000e+00   2.7114143065639235e-01   0.0000000000000000e+00
   0.0000000000000000e+00   0.0000000000000000e+00  -3.1284650279855208e-01   0.0000000000000000e+00   0.0000000000000000e+00   0.0000000000000000e+00   0.0000000000000000e+00   2.4299230497786822e-01   0.0000000000000000e+00   9.1819486243839488e-01
