# Supplementary material for: ICOA: An Improved Coati Optimization Algorithm with Multi-Strategy Enhancement for Global Optimization and Engineering Design Problems
Source: Biomimetics (Basel). 2026 Apr 7;11(4):254. doi: 10.3390/biomimetics11040254 (PMC13113930; doi:10.3390/biomimetics11040254)
Supplement: Supplementary file 1 [file biomimetics-11-00254-s001.zip › ablation-study/input_data17/M_13_D100.txt]

  -2.6564240288795032e-02   6.2461014000610438e-02  -2.8663693519911430e-02   0.0000000000000000e+00   1.3190073402958874e-01   0.0000000000000000e+00   1.6840721591661548e-01   1.6231257535855005e-02  -3.0328245278392946e-01   0.0000000000000000e+00   0.0000000000000000e+00   0.0000000000000000e+00  -2.3832096030255712e-01   0.0000000000000000e+00   0.0000000000000000e+00   2.6969989865662198e-02   0.0000000000000000e+00   0.0000000000000000e+00   0.0000000000000000e+00   0.0000000000000000e+00   1.2401410984759778e-01   1.3975758699548685e-01   0.0000000000000000e+00   0.0000000000000000e+00  -2.6806008293167061e-01   2.3492753715218659e-03  -1.2770403141658557e-01   0.0000000000000000e+00   0.0000000000000000e+00   0.0000000000000000e+00   0.0000000000000000e+00   0.0000000000000000e+00  -7.6791916132586166e-02   0.0000000000000000e+00   2.7226820092897630e-01  -1.2816928567944472e-01  -3.4624120192086943e-01   6.4417690171487588e-02   0.0000000000000000e+00   0.0000000000000000e+00   6.1034478299453909e-02  -5.0173526626501486e-02   0.0000000000000000e+00   0.0000000000000000e+00   1.3156718352007598e-02   0.0000000000000000e+00   0.0000000000000000e+00   0.0000000000000000e+00   0.0000000000000000e+00   0.0000000000000000e+00   0.0000000000000000e+00   0.0000000000000000e+00   0.0000000000000000e+00   0.0000000000000000e+00   8.5052526714892204e-02  -5.5624302443755366e-02   0.0000000000000000e+00   0.0000000000000000e+00  -2.8657334212486008e-01   4.4967445618112750e-02   0.0000000000000000e+00   0.0000000000000000e+00  -2.5904345780853127e-01   0.0000000000000000e+00   0.0000000000000000e+00   0.0000000000000000e+00  -2.2879317229890758e-01   0.0000000000000000e+00   0.0000000000000000e+00   1.4471507419342725e-01   1.3578265659892191e-01   2.5990692877114158e-01   0.0000000000000000e+00  -1.7226701373984044e-01   0.0000000000000000e+00   0.0000000000000000e+00   1.6511231610756361e-01  -1.0961779132041786e-01   4.3417501119118844e-03   0.0000000000000000e+00   0.0000000000000000e+00   0.0000000000000000e+00   0.0000000000000000e+00   0.0000000000000000e+00   0.0000000000000000e+00   0.0000000000000000e+00   0.0000000000000000e+00   0.0000000000000000e+00   0.0000000000000000e+00   1.7980140850839066e-01   7.0528549478512559e-02   0.0000000000000000e+00  -1.0869222820491119e-01  -1.3794054085205266e-02   0.0000000000000000e+00   0.0000000000000000e+00   0.0000000000000000e+00   0.0000000000000000e+00   0.0000000000000000e+00  -9.9624571425823039e-02
  -2.6286585005739449e-01  -5.4791567561076997e-02   2.1291196155629522e-01   0.0000000000000000e+00  -1.3975887776516779e-01   0.0000000000000000e+00   9.8398573986280588e-02  -2.5482048480314795e-01  -1.0171084501278681e-01   0.0000000000000000e+00   0.0000000000000000e+00   0.0000000000000000e+00  -1.2124176320994584e-01   0.0000000000000000e+00   0.0000000000000000e+00  -1.4246970005504070e-01   0.0000000000000000e+00   0.0000000000000000e+00   0.0000000000000000e+00   0.0000000000000000e+00   4.0503970532754702e-01  -1.2979850734946580e-01   0.0000000000000000e+00   0.0000000000000000e+00  -7.5523937036730722e-03  -2.2794344653394641e-01   1.1790367648834729e-01   0.0000000000000000e+00   0.0000000000000000e+00   0.0000000000000000e+00   0.0000000000000000e+00   0.0000000000000000e+00   1.7324278749009089e-01   0.0000000000000000e+00   6.4567403269512214e-02  -5.5551043590400188e-02   9.1721292750814004e-02   8.5184663632253854e-02   0.0000000000000000e+00   0.0000000000000000e+00   2.0360055082856422e-02   1.3085656726069345e-01   0.0000000000000000e+00   0.0000000000000000e+00  -1.2647146746138924e-01   0.0000000000000000e+00   0.0000000000000000e+00   0.0000000000000000e+00   0.0000000000000000e+00   0.0000000000000000e+00   0.0000000000000000e+00   0.0000000000000000e+00   0.0000000000000000e+00   0.0000000000000000e+00   1.1498077722692031e-01  -9.7904892137971711e-02   0.0000000000000000e+00   0.0000000000000000e+00   7.3651131037490172e-02   1.9304636082058724e-01   0.0000000000000000e+00   0.0000000000000000e+00   2.0255402685273288e-01   0.0000000000000000e+00   0.0000000000000000e+00   0.0000000000000000e+00   1.1477359643063577e-01   0.0000000000000000e+00   0.0000000000000000e+00   3.7341729456389428e-01  -1.5485644130966023e-01   8.1291887353699993e-02   0.0000000000000000e+00   1.6389122236262411e-02   0.0000000000000000e+00   0.0000000000000000e+00   1.0329574660764503e-01   1.1775763799325031e-02  -2.1438795687991119e-01   0.0000000000000000e+00   0.0000000000000000e+00   0.0000000000000000e+00   0.0000000000000000e+00   0.0000000000000000e+00   0.0000000000000000e+00   0.0000000000000000e+00   0.0000000000000000e+00   0.0000000000000000e+00   0.0000000000000000e+00  -1.0651582276568670e-01  -1.8313113426701622e-01   0.0000000000000000e+00  -4.7727662700504853e-02   1.1155244058940944e-01   0.0000000000000000e+00   0.0000000000000000e+00   0.0000000000000000e+00   0.0000000000000000e+00   0.0000000000000000e+00   5.8429808833966139e-02
   2.1530456047677779e-01  -2.4211235728263150e-01  -7.3464656292301075e-02   0.0000000000000000e+00   1.5355258653664627e-01   0.0000000000000000e+00   2.1792862633200346e-02  -1.9862717953454446e-02   4.0321867970593395e-02   0.0000000000000000e+00   0.0000000000000000e+00   0.0000000000000000e+00  -1.1491398896422551e-01   0.0000000000000000e+00   0.0000000000000000e+00  -2.1431450213365077e-01   0.0000000000000000e+00   0.0000000000000000e+00   0.0000000000000000e+00   0.0000000000000000e+00   8.5145664285431175e-02   1.5629955640482440e-01   0.0000000000000000e+00   0.0000000000000000e+00   8.2040921577441944e-02  -2.9155468233398996e-01  -2.8128070127108357e-01   0.0000000000000000e+00   0.0000000000000000e+00   0.0000000000000000e+00   0.0000000000000000e+00   0.0000000000000000e+00  -1.7133772792594154e-01   0.0000000000000000e+00   1.0362127644065128e-01   1.3106721151910386e-01   3.5697095283692665e-02   2.2444513887761773e-02   0.0000000000000000e+00   0.0000000000000000e+00  -1.2774127760193299e-01  -2.0176909807502114e-01   0.0000000000000000e+00   0.0000000000000000e+00   2.9927526647727160e-01   0.0000000000000000e+00   0.0000000000000000e+00   0.0000000000000000e+00   0.0000000000000000e+00   0.0000000000000000e+00   0.0000000000000000e+00   0.0000000000000000e+00   0.0000000000000000e+00   0.0000000000000000e+00  -6.9551149001661872e-02  -1.7571007763550257e-02   0.0000000000000000e+00   0.0000000000000000e+00  -2.1826992560585118e-01   8.5192489624498755e-02   0.0000000000000000e+00   0.0000000000000000e+00   7.1645823612602855e-02   0.0000000000000000e+00   0.0000000000000000e+00   0.0000000000000000e+00   5.7819563753425576e-02   0.0000000000000000e+00   0.0000000000000000e+00  -1.3191745056850911e-02   2.2800826771253974e-02   7.2324241233341247e-02   0.0000000000000000e+00  -6.1864609549389382e-03   0.0000000000000000e+00   0.0000000000000000e+00  -7.3522823018168440e-02   3.7376315491611710e-02   3.0038255448194266e-02   0.0000000000000000e+00   0.0000000000000000e+00   0.0000000000000000e+00   0.0000000000000000e+00   0.0000000000000000e+00   0.0000000000000000e+00   0.0000000000000000e+00   0.0000000000000000e+00   0.0000000000000000e+00   0.0000000000000000e+00  -2.7057496221609384e-01  -2.1994550864056209e-01   0.0000000000000000e+00   8.9779853862938908e-02  -9.2805952669974531e-02   0.0000000000000000e+00   0.0000000000000000e+00   0.0000000000000000e+00   0.0000000000000000e+00   0.0000000000000000e+00   4.1927438112190607e-01
   0.0000000000000000e+00   0.0000000000000000e+00   0.0000000000000000e+00  -7.3563875289646682e-02   0.0000000000000000e+00   0.0000000000000000e+00   0.0000000000000000e+00   0.0000000000000000e+00   0.0000000000000000e+00  -4.6364009900839075e-02   0.0000000000000000e+00   0.0000000000000000e+00   0.0000000000000000e+00   0.0000000000000000e+00   0.0000000000000000e+00   0.0000000000000000e+00   1.2639401918342605e-01   0.0000000000000000e+00   4.6852026499878616e-02   0.0000000000000000e+00   0.0000000000000000e+00   0.0000000000000000e+00  -3.3170391418514950e-01  -4.9698664839023560e-01   0.0000000000000000e+00   0.0000000000000000e+00   0.0000000000000000e+00   0.0000000000000000e+00   0.0000000000000000e+00   3.4427963002133810e-01   0.0000000000000000e+00   0.0000000000000000e+00   0.0000000000000000e+00  -1.5723571073010974e-02   0.0000000000000000e+00   0.0000000000000000e+00   0.0000000000000000e+00   0.0000000000000000e+00   0.0000000000000000e+00  -1.2801425923309032e-01   0.0000000000000000e+00   0.0000000000000000e+00   2.6507096286933579e-01  -8.1033672809661478e-02   0.0000000000000000e+00   0.0000000000000000e+00   8.8969970797594000e-02   0.0000000000000000e+00  -1.3156649985719718e-01  -2.3888878095226151e-01   0.0000000000000000e+00   0.0000000000000000e+00   0.0000000000000000e+00  -1.3337096661351484e-02   0.0000000000000000e+00   0.0000000000000000e+00   0.0000000000000000e+00   0.0000000000000000e+00   0.0000000000000000e+00   0.0000000000000000e+00   1.8095869315330724e-02  -2.6646447036000269e-02   0.0000000000000000e+00   0.0000000000000000e+00   2.2257443482582856e-01  -7.6243251505541579e-02   0.0000000000000000e+00   0.0000000000000000e+00   2.9727435919021894e-01   0.0000000000000000e+00   0.0000000000000000e+00   0.0000000000000000e+00   5.5470502375497346e-03   0.0000000000000000e+00   1.0102700699417152e-02   0.0000000000000000e+00   0.0000000000000000e+00   0.0000000000000000e+00   0.0000000000000000e+00   0.0000000000000000e+00  -3.3006451115208896e-01  -1.0221561520024673e-01   1.3170913992732131e-01   1.3553054422816005e-01   4.7789457506845628e-03   0.0000000000000000e+00   7.8728138251166757e-02   0.0000000000000000e+00   0.0000000000000000e+00   0.0000000000000000e+00   0.0000000000000000e+00   0.0000000000000000e+00   0.0000000000000000e+00   0.0000000000000000e+00   0.0000000000000000e+00  -3.1086234831873838e-02   0.0000000000000000e+00   0.0000000000000000e+00   1.2487144848623190e-01   0.0000000000000000e+00
   8.4711968449989558e-02  -8.5265745420376002e-02   2.3494386128403572e-02   0.0000000000000000e+00   2.0249312227127239e-01   0.0000000000000000e+00  -9.3911390216769322e-02   3.0618740120896815e-01   6.7859672068971519e-02   0.0000000000000000e+00   0.0000000000000000e+00   0.0000000000000000e+00  -1.0373402059547468e-02   0.0000000000000000e+00   0.0000000000000000e+00  -1.7874607429385650e-01   0.0000000000000000e+00   0.0000000000000000e+00   0.0000000000000000e+00   0.0000000000000000e+00  -5.3019723775909078e-02  -1.1200466937341870e-01   0.0000000000000000e+00   0.0000000000000000e+00  -1.0957616675367661e-01  -1.4687759005425199e-01  -1.7315349160865301e-02   0.0000000000000000e+00   0.0000000000000000e+00   0.0000000000000000e+00   0.0000000000000000e+00   0.0000000000000000e+00   9.6678786319155538e-02   0.0000000000000000e+00   5.4978873885545829e-02  -9.4518657901474720e-02  -4.8713561841480041e-02  -1.1119676701510696e-01   0.0000000000000000e+00   0.0000000000000000e+00  -1.4829128964328003e-01   6.5006075560381890e-02   0.0000000000000000e+00   0.0000000000000000e+00  -1.2935628441582045e-01   0.0000000000000000e+00   0.0000000000000000e+00   0.0000000000000000e+00   0.0000000000000000e+00   0.0000000000000000e+00   0.0000000000000000e+00   0.0000000000000000e+00   0.0000000000000000e+00   0.0000000000000000e+00  -1.3823164387818548e-01  -2.9941325317763209e-03   0.0000000000000000e+00   0.0000000000000000e+00  -1.5646156824421706e-01  -5.0721323598321060e-03   0.0000000000000000e+00   0.0000000000000000e+00  -1.5604826304132899e-01   0.0000000000000000e+00   0.0000000000000000e+00   0.0000000000000000e+00   2.9117294308188285e-01   0.0000000000000000e+00   0.0000000000000000e+00  -2.0947942598680075e-01  -3.8874797535243505e-02  -9.2152513674757436e-02   0.0000000000000000e+00   1.5869516221475979e-01   0.0000000000000000e+00   0.0000000000000000e+00   4.3711935070512159e-01   6.2409335149144464e-02  -4.1409944202361537e-01   0.0000000000000000e+00   0.0000000000000000e+00   0.0000000000000000e+00   0.0000000000000000e+00   0.0000000000000000e+00   0.0000000000000000e+00   0.0000000000000000e+00   0.0000000000000000e+00   0.0000000000000000e+00   0.0000000000000000e+00  -1.0929855710179077e-02   6.0973513220185419e-02   0.0000000000000000e+00  -3.4027112864118469e-02   2.6578089216711259e-01   0.0000000000000000e+00   0.0000000000000000e+00   0.0000000000000000e+00   0.0000000000000000e+00   0.0000000000000000e+00  -5.1317127595229606e-02
   0.0000000000000000e+00   0.0000000000000000e+00   0.0000000000000000e+00   0.0000000000000000e+00   0.0000000000000000e+00  -2.6945552273631440e-01   0.0000000000000000e+00   0.0000000000000000e+00   0.0000000000000000e+00   0.0000000000000000e+00  -2.0033284267328819e-01   8.4415438223612360e-02   0.0000000000000000e+00  -1.2661265453606249e-01   3.1797596448979962e-02   0.0000000000000000e+00   0.0000000000000000e+00   2.9248278576403003e-01   0.0000000000000000e+00  -3.9105471653889459e-02   0.0000000000000000e+00   0.0000000000000000e+00   0.0000000000000000e+00   0.0000000000000000e+00   0.0000000000000000e+00   0.0000000000000000e+00   0.0000000000000000e+00  -2.0095906132181254e-01  -2.1837712110763463e-01   0.0000000000000000e+00   7.9023609077841395e-02   1.0967511874923297e-01   0.0000000000000000e+00   0.0000000000000000e+00   0.0000000000000000e+00   0.0000000000000000e+00   0.0000000000000000e+00   0.0000000000000000e+00   2.0116036732448142e-01   0.0000000000000000e+00   0.0000000000000000e+00   0.0000000000000000e+00   0.0000000000000000e+00   0.0000000000000000e+00   0.0000000000000000e+00  -5.6073115453673480e-02   0.0000000000000000e+00   3.1886103052374609e-01   0.0000000000000000e+00   0.0000000000000000e+00  -1.3478341585807657e-01   5.7431963885479345e-02  -1.8735417575514177e-01   0.0000000000000000e+00   0.0000000000000000e+00   0.0000000000000000e+00   1.1457670384403260e-01   4.7809790018105348e-02   0.0000000000000000e+00   0.0000000000000000e+00   0.0000000000000000e+00   0.0000000000000000e+00   0.0000000000000000e+00  -1.2429278934086117e-01   0.0000000000000000e+00   0.0000000000000000e+00   0.0000000000000000e+00   2.1377922573178865e-01   0.0000000000000000e+00   0.0000000000000000e+00   0.0000000000000000e+00   0.0000000000000000e+00   0.0000000000000000e+00   0.0000000000000000e+00   0.0000000000000000e+00   1.8704957648374199e-01   0.0000000000000000e+00   0.0000000000000000e+00   0.0000000000000000e+00  -3.2533431326468004e-01   0.0000000000000000e+00   0.0000000000000000e+00   0.0000000000000000e+00   0.0000000000000000e+00   0.0000000000000000e+00  -1.7912946155761886e-01   0.0000000000000000e+00   1.6659728399698656e-01  -1.9924437988808169e-01   0.0000000000000000e+00   0.0000000000000000e+00  -7.8352518188200673e-02   0.0000000000000000e+00   0.0000000000000000e+00   2.3243994365526498e-02   0.0000000000000000e+00   2.9561422312886887e-01  -2.3837116053438925e-01   0.0000000000000000e+00   0.0000000000000000e+00
   6.1459102448582825e-02   2.2380268531848369e-01   8.8698631565916758e-02   0.0000000000000000e+00   2.4495630427784670e-01   0.0000000000000000e+00  -1.8555330780814869e-02   1.0153544923498013e-01  -4.0607045380933640e-02   0.0000000000000000e+00   0.0000000000000000e+00   0.0000000000000000e+00   1.0250096250386893e-01   0.0000000000000000e+00   0.0000000000000000e+00   8.6967577007959165e-02   0.0000000000000000e+00   0.0000000000000000e+00   0.0000000000000000e+00   0.0000000000000000e+00   8.7565764831866705e-02  -2.9300711207672447e-01   0.0000000000000000e+00   0.0000000000000000e+00   3.3891888873793956e-02   1.2518144619772111e-02  -8.6104343228656594e-02   0.0000000000000000e+00   0.0000000000000000e+00   0.0000000000000000e+00   0.0000000000000000e+00   0.0000000000000000e+00  -5.6343174047949147e-02   0.0000000000000000e+00   1.5033862711567814e-01  -1.5108884320062527e-01  -1.8633547362900491e-01   1.5963033019986589e-01   0.0000000000000000e+00   0.0000000000000000e+00  -2.6079173695409175e-01   1.9058551143724778e-01   0.0000000000000000e+00   0.0000000000000000e+00   2.8927632119599378e-01   0.0000000000000000e+00   0.0000000000000000e+00   0.0000000000000000e+00   0.0000000000000000e+00   0.0000000000000000e+00   0.0000000000000000e+00   0.0000000000000000e+00   0.0000000000000000e+00   0.0000000000000000e+00   2.6420680432192506e-01  -2.9091180494199381e-01   0.0000000000000000e+00   0.0000000000000000e+00   2.1446795884761238e-01  -1.4084787138966851e-01   0.0000000000000000e+00   0.0000000000000000e+00   2.9582759500309930e-01   0.0000000000000000e+00   0.0000000000000000e+00   0.0000000000000000e+00   9.8815693841929578e-02   0.0000000000000000e+00   0.0000000000000000e+00   8.3302596841273446e-03   1.8241828393257092e-01  -1.0479247223559851e-01   0.0000000000000000e+00  -7.9247895482627735e-03   0.0000000000000000e+00   0.0000000000000000e+00   1.1320243889746537e-01  -7.1165209322994763e-02   9.7023284992292583e-02   0.0000000000000000e+00   0.0000000000000000e+00   0.0000000000000000e+00   0.0000000000000000e+00   0.0000000000000000e+00   0.0000000000000000e+00   0.0000000000000000e+00   0.0000000000000000e+00   0.0000000000000000e+00   0.0000000000000000e+00  -9.6424514332990513e-02   1.8014554806469690e-01   0.0000000000000000e+00   7.4581290521514076e-02  -8.1439603433188346e-02   0.0000000000000000e+00   0.0000000000000000e+00   0.0000000000000000e+00   0.0000000000000000e+00   0.0000000000000000e+00   7.5184695062648937e-02
  -2.3197827998952491e-02  -2.5904516127357291e-01  -3.8054110208530362e-02   0.0000000000000000e+00  -1.4133523882834900e-01   0.0000000000000000e+00  -7.6631721101364181e-02   2.1190439194358457e-01  -4.8202135150246420e-02   0.0000000000000000e+00   0.0000000000000000e+00   0.0000000000000000e+00   5.3713168899646301e-02   0.0000000000000000e+00   0.0000000000000000e+00  -2.4428138013500869e-01   0.0000000000000000e+00   0.0000000000000000e+00   0.0000000000000000e+00   0.0000000000000000e+00  -2.8775872189573080e-02  -1.5477489930913899e-01   0.0000000000000000e+00   0.0000000000000000e+00   2.3440546655721689e-01   6.4290163337695827e-02   1.7263346477516159e-01   0.0000000000000000e+00   0.0000000000000000e+00   0.0000000000000000e+00   0.0000000000000000e+00   0.0000000000000000e+00  -9.0985208120893307e-02   0.0000000000000000e+00   4.2303508695092237e-02  -2.0027891073484463e-01   1.1444129830251668e-01   2.4285339157265114e-02   0.0000000000000000e+00   0.0000000000000000e+00   1.1530886958204725e-01  -3.3267906243658246e-02   0.0000000000000000e+00   0.0000000000000000e+00   2.9135915724216216e-01   0.0000000000000000e+00   0.0000000000000000e+00   0.0000000000000000e+00   0.0000000000000000e+00   0.0000000000000000e+00   0.0000000000000000e+00   0.0000000000000000e+00   0.0000000000000000e+00   0.0000000000000000e+00   2.3752323507630291e-01  -9.5397879912485592e-02   0.0000000000000000e+00   0.0000000000000000e+00   1.3942117179097310e-02   5.0592981950084999e-02   0.0000000000000000e+00   0.0000000000000000e+00  -1.0367990160354981e-01   0.0000000000000000e+00   0.0000000000000000e+00   0.0000000000000000e+00   1.2499319547206092e-01   0.0000000000000000e+00   0.0000000000000000e+00  -1.4728081834651596e-01  -2.6181173858449019e-01   2.2853066061352439e-01   0.0000000000000000e+00  -1.3049848455713958e-01   0.0000000000000000e+00   0.0000000000000000e+00   2.0749040355288290e-01   5.3672235412022609e-04   1.6391068568666237e-01   0.0000000000000000e+00   0.0000000000000000e+00   0.0000000000000000e+00   0.0000000000000000e+00   0.0000000000000000e+00   0.0000000000000000e+00   0.0000000000000000e+00   0.0000000000000000e+00   0.0000000000000000e+00   0.0000000000000000e+00   1.9071992032819032e-01  -1.9736843374912569e-01   0.0000000000000000e+00  -1.4156840582878821e-01  -2.6262695351741777e-01   0.0000000000000000e+00   0.0000000000000000e+00   0.0000000000000000e+00   0.0000000000000000e+00   0.0000000000000000e+00  -1.7335422162880565e-01
   6.4633775705532151e-02   6.3412614552736252e-02  -3.1724931025856568e-01   0.0000000000000000e+00   1.7481147224962867e-02   0.0000000000000000e+00   1.0285132507218800e-01  -2.3816491063442036e-01  -5.9584426220181883e-03   0.0000000000000000e+00   0.0000000000000000e+00   0.0000000000000000e+00  -1.0091582746234015e-01   0.0000000000000000e+00   0.0000000000000000e+00   3.2687141225200951e-02   0.0000000000000000e+00   0.0000000000000000e+00   0.0000000000000000e+00   0.0000000000000000e+00   1.1598795750268071e-01   2.1589311560651075e-01   0.0000000000000000e+00   0.0000000000000000e+00   1.7470133655743050e-01   1.3857834127300839e-02  -1.2510215912692427e-01   0.0000000000000000e+00   0.0000000000000000e+00   0.0000000000000000e+00   0.0000000000000000e+00   0.0000000000000000e+00   2.6551876406446018e-01   0.0000000000000000e+00  -1.2925738566729766e-02  -1.3081362184909534e-01  -9.8272108554743318e-02   1.1169511736013674e-01   0.0000000000000000e+00   0.0000000000000000e+00  -1.8812050465067919e-02  -4.8526670494026189e-02   0.0000000000000000e+00   0.0000000000000000e+00   3.7867781053953144e-02   0.0000000000000000e+00   0.0000000000000000e+00   0.0000000000000000e+00   0.0000000000000000e+00   0.0000000000000000e+00   0.0000000000000000e+00   0.0000000000000000e+00   0.0000000000000000e+00   0.0000000000000000e+00   4.2066899326177756e-02  -6.9893367626054914e-02   0.0000000000000000e+00   0.0000000000000000e+00   4.1009252806459717e-01  -1.8740921062600363e-01   0.0000000000000000e+00   0.0000000000000000e+00  -3.2670908633808893e-01   0.0000000000000000e+00   0.0000000000000000e+00   0.0000000000000000e+00   1.7125018759837174e-01   0.0000000000000000e+00   0.0000000000000000e+00  -9.0721409416232759e-02  -1.6685747184363997e-03  -1.2609383940135940e-02   0.0000000000000000e+00   2.1691798435220175e-01   0.0000000000000000e+00   0.0000000000000000e+00   7.5630788917583555e-02  -1.5490627277077065e-01  -5.3292292062003262e-02   0.0000000000000000e+00   0.0000000000000000e+00   0.0000000000000000e+00   0.0000000000000000e+00   0.0000000000000000e+00   0.0000000000000000e+00   0.0000000000000000e+00   0.0000000000000000e+00   0.0000000000000000e+00   0.0000000000000000e+00   2.3365864261888847e-01  -2.4377496746892011e-01   0.0000000000000000e+00   1.6230439796779925e-01   5.1096703723686715e-02   0.0000000000000000e+00   0.0000000000000000e+00   0.0000000000000000e+00   0.0000000000000000e+00   0.0000000000000000e+00   1.2158161251124189e-01
   0.0000000000000000e+00   0.0000000000000000e+00   0.0000000000000000e+00  -2.0484764794205276e-01   0.0000000000000000e+00   0.0000000000000000e+00   0.0000000000000000e+00   0.0000000000000000e+00   0.0000000000000000e+00  -2.2497244805827078e-02   0.0000000000000000e+00   0.0000000000000000e+00   0.0000000000000000e+00   0.0000000000000000e+00   0.0000000000000000e+00   0.0000000000000000e+00  -1.2615631017155521e-01   0.0000000000000000e+00   9.2893300913121118e-02   0.0000000000000000e+00   0.0000000000000000e+00   0.0000000000000000e+00   1.7678213178887150e-01   4.6084117792075857e-02   0.0000000000000000e+00   0.0000000000000000e+00   0.0000000000000000e+00   0.0000000000000000e+00   0.0000000000000000e+00  -7.6697658059243695e-02   0.0000000000000000e+00   0.0000000000000000e+00   0.0000000000000000e+00   5.7889746466240577e-01   0.0000000000000000e+00   0.0000000000000000e+00   0.0000000000000000e+00   0.0000000000000000e+00   0.0000000000000000e+00   2.0370837320107454e-01   0.0000000000000000e+00   0.0000000000000000e+00  -2.4081309856995514e-01  -2.1233714281642035e-01   0.0000000000000000e+00   0.0000000000000000e+00  -2.3883206720960723e-01   0.0000000000000000e+00  -1.1818137548963974e-01  -1.9341410534564965e-03   0.0000000000000000e+00   0.0000000000000000e+00   0.0000000000000000e+00  -1.5509598178567877e-01   0.0000000000000000e+00   0.0000000000000000e+00   0.0000000000000000e+00   0.0000000000000000e+00   0.0000000000000000e+00   0.0000000000000000e+00  -1.4518806310457730e-01  -6.6624984941103985e-02   0.0000000000000000e+00   0.0000000000000000e+00   1.8918483860483065e-01  -1.4236285291562079e-01   0.0000000000000000e+00   0.0000000000000000e+00   1.2537357559912077e-01   0.0000000000000000e+00   0.0000000000000000e+00   0.0000000000000000e+00  -8.7825445667370591e-02   0.0000000000000000e+00   8.4334257801580839e-02   0.0000000000000000e+00   0.0000000000000000e+00   0.0000000000000000e+00   0.0000000000000000e+00   0.0000000000000000e+00  -3.2972000015988556e-01   1.7548907991889068e-01   2.1912451539190225e-01  -7.1870792567588326e-02  -2.5087535976685039e-03   0.0000000000000000e+00  -6.1646002202507419e-02   0.0000000000000000e+00   0.0000000000000000e+00   0.0000000000000000e+00   0.0000000000000000e+00   0.0000000000000000e+00   0.0000000000000000e+00   0.0000000000000000e+00   0.0000000000000000e+00  -7.3547453504593630e-02   0.0000000000000000e+00   0.0000000000000000e+00  -7.0256556025957942e-02   0.0000000000000000e+00
   0.0000000000000000e+00   0.0000000000000000e+00   0.0000000000000000e+00   0.0000000000000000e+00   0.0000000000000000e+00   1.4461034651732610e-01   0.0000000000000000e+00   0.0000000000000000e+00   0.0000000000000000e+00   0.0000000000000000e+00   2.5644263292868064e-01  -9.0882291416334832e-02   0.0000000000000000e+00   1.8581047823155536e-01   1.1082150164064342e-01   0.0000000000000000e+00   0.0000000000000000e+00  -1.6426698213256652e-01   0.0000000000000000e+00  -1.9906814551875920e-01   0.0000000000000000e+00   0.0000000000000000e+00   0.0000000000000000e+00   0.0000000000000000e+00   0.0000000000000000e+00   0.0000000000000000e+00   0.0000000000000000e+00  -8.1551456934816687e-03   1.5455720789340759e-02   0.0000000000000000e+00  -1.1917563815409182e-02  -1.3508130590710010e-01   0.0000000000000000e+00   0.0000000000000000e+00   0.0000000000000000e+00   0.0000000000000000e+00   0.0000000000000000e+00   0.0000000000000000e+00   8.9186127931177236e-03   0.0000000000000000e+00   0.0000000000000000e+00   0.0000000000000000e+00   0.0000000000000000e+00   0.0000000000000000e+00   0.0000000000000000e+00  -2.3269449152854355e-01   0.0000000000000000e+00  -3.2267654754219433e-01   0.0000000000000000e+00   0.0000000000000000e+00  -2.4965412374603169e-01   2.5572115626656156e-01   1.5949297293906145e-01   0.0000000000000000e+00   0.0000000000000000e+00   0.0000000000000000e+00  -1.4130325851419256e-01   3.7195333098170408e-01   0.0000000000000000e+00   0.0000000000000000e+00   0.0000000000000000e+00   0.0000000000000000e+00   0.0000000000000000e+00  -2.1495806741490910e-02   0.0000000000000000e+00   0.0000000000000000e+00   0.0000000000000000e+00   6.6484490798198417e-02   0.0000000000000000e+00   0.0000000000000000e+00   0.0000000000000000e+00   0.0000000000000000e+00   0.0000000000000000e+00   0.0000000000000000e+00   0.0000000000000000e+00   1.2613820350638866e-01   0.0000000000000000e+00   0.0000000000000000e+00   0.0000000000000000e+00  -4.2098861008498412e-01   0.0000000000000000e+00   0.0000000000000000e+00   0.0000000000000000e+00   0.0000000000000000e+00   0.0000000000000000e+00   7.2569393963765758e-02   0.0000000000000000e+00   2.6041573363893222e-01  -9.5190118879005161e-03   0.0000000000000000e+00   0.0000000000000000e+00  -1.6791174214455687e-01   0.0000000000000000e+00   0.0000000000000000e+00  -2.3518207105345589e-02   0.0000000000000000e+00   4.3692086581895537e-02  -3.5739127806211843e-02   0.0000000000000000e+00   0.0000000000000000e+00
   0.0000000000000000e+00   0.0000000000000000e+00   0.0000000000000000e+00   0.0000000000000000e+00   0.0000000000000000e+00   2.6185602250822315e-01   0.0000000000000000e+00   0.0000000000000000e+00   0.0000000000000000e+00   0.0000000000000000e+00   4.1298287333528270e-02   7.0959440947075500e-02   0.0000000000000000e+00   1.9688195309812725e-01   8.7680814577292432e-02   0.0000000000000000e+00   0.0000000000000000e+00  -1.7906794572853918e-01   0.0000000000000000e+00  -1.9451443796579718e-01   0.0000000000000000e+00   0.0000000000000000e+00   0.0000000000000000e+00   0.0000000000000000e+00   0.0000000000000000e+00   0.0000000000000000e+00   0.0000000000000000e+00  -4.0088178842187444e-01  -2.7074188284217682e-01   0.0000000000000000e+00  -2.4018621151046507e-01  -1.2519985501305317e-01   0.0000000000000000e+00   0.0000000000000000e+00   0.0000000000000000e+00   0.0000000000000000e+00   0.0000000000000000e+00   0.0000000000000000e+00   3.0171297427219518e-01   0.0000000000000000e+00   0.0000000000000000e+00   0.0000000000000000e+00   0.0000000000000000e+00   0.0000000000000000e+00   0.0000000000000000e+00  -1.2326816880647871e-01   0.0000000000000000e+00   1.6905805289568079e-01   0.0000000000000000e+00   0.0000000000000000e+00  -8.5637071420233496e-02  -2.0582650279772607e-01   7.5364556292640522e-02   0.0000000000000000e+00   0.0000000000000000e+00   0.0000000000000000e+00  -4.8662639691833855e-02  -9.4543732410125633e-02   0.0000000000000000e+00   0.0000000000000000e+00   0.0000000000000000e+00   0.0000000000000000e+00   0.0000000000000000e+00  -3.1754291217574199e-01   0.0000000000000000e+00   0.0000000000000000e+00   0.0000000000000000e+00  -1.7002639473197001e-01   0.0000000000000000e+00   0.0000000000000000e+00   0.0000000000000000e+00   0.0000000000000000e+00   0.0000000000000000e+00   0.0000000000000000e+00   0.0000000000000000e+00   5.2954709391630383e-02   0.0000000000000000e+00   0.0000000000000000e+00   0.0000000000000000e+00   2.2591133200946920e-01   0.0000000000000000e+00   0.0000000000000000e+00   0.0000000000000000e+00   0.0000000000000000e+00   0.0000000000000000e+00   1.0092675661553890e-02   0.0000000000000000e+00  -1.2672168137939605e-01   1.1229146825790386e-01   0.0000000000000000e+00   0.0000000000000000e+00  -8.8425746530901961e-02   0.0000000000000000e+00   0.0000000000000000e+00  -5.7292429197077929e-02   0.0000000000000000e+00  -8.8917774424350587e-02  -2.6099051821447988e-01   0.0000000000000000e+00   0.0000000000000000e+00
   2.7995979497628786e-03   1.7563427532207085e-01   3.4314499205056559e-01   0.0000000000000000e+00  -2.0566190879295249e-02   0.0000000000000000e+00   1.3736946758117102e-01   5.1676588775891923e-02   9.2355099526632206e-02   0.0000000000000000e+00   0.0000000000000000e+00   0.0000000000000000e+00   2.4537885030245996e-02   0.0000000000000000e+00   0.0000000000000000e+00  -9.5740656648932956e-02   0.0000000000000000e+00   0.0000000000000000e+00   0.0000000000000000e+00   0.0000000000000000e+00  -1.6513874372790810e-01   1.8575469725915433e-01   0.0000000000000000e+00   0.0000000000000000e+00  -1.3138447717663973e-01  -4.1632967978514755e-02   9.4480740522261769e-02   0.0000000000000000e+00   0.0000000000000000e+00   0.0000000000000000e+00   0.0000000000000000e+00   0.0000000000000000e+00  -3.7631691358535846e-01   0.0000000000000000e+00  -3.4199378884329201e-01  -1.9428361270665334e-01  -3.4056341946029335e-02   1.2570828068497072e-01   0.0000000000000000e+00   0.0000000000000000e+00  -1.5138706156883713e-01  -1.1780392685695193e-01   0.0000000000000000e+00   0.0000000000000000e+00   2.2212367816598638e-01   0.0000000000000000e+00   0.0000000000000000e+00   0.0000000000000000e+00   0.0000000000000000e+00   0.0000000000000000e+00   0.0000000000000000e+00   0.0000000000000000e+00   0.0000000000000000e+00   0.0000000000000000e+00  -1.0449728918858971e-01  -3.3214616040106101e-03   0.0000000000000000e+00   0.0000000000000000e+00   1.2794527094214719e-01  -8.9767966272271571e-02   0.0000000000000000e+00   0.0000000000000000e+00  -1.1315134672033439e-01   0.0000000000000000e+00   0.0000000000000000e+00   0.0000000000000000e+00   9.9742247527720207e-02   0.0000000000000000e+00   0.0000000000000000e+00   2.1453132904037683e-01   5.8753269385331611e-02  -7.9019865918409385e-02   0.0000000000000000e+00  -7.0240356108086932e-02   0.0000000000000000e+00   0.0000000000000000e+00  -3.6698218154644136e-02  -1.2543160507029907e-01  -4.4825121623328627e-02   0.0000000000000000e+00   0.0000000000000000e+00   0.0000000000000000e+00   0.0000000000000000e+00   0.0000000000000000e+00   0.0000000000000000e+00   0.0000000000000000e+00   0.0000000000000000e+00   0.0000000000000000e+00   0.0000000000000000e+00   2.7511970595762429e-02  -2.8891195967788891e-01   0.0000000000000000e+00  -1.9269836819747480e-01   2.3737442466345030e-01   0.0000000000000000e+00   0.0000000000000000e+00   0.0000000000000000e+00   0.0000000000000000e+00   0.0000000000000000e+00  -8.0374818940539633e-02
   0.0000000000000000e+00   0.0000000000000000e+00   0.0000000000000000e+00   0.0000000000000000e+00   0.0000000000000000e+00   8.1834334420177970e-02   0.0000000000000000e+00   0.0000000000000000e+00   0.0000000000000000e+00   0.0000000000000000e+00   6.8102931700102079e-02   8.3645276346704198e-02   0.0000000000000000e+00   8.2610298109624586e-02   1.1149160449021794e-01   0.0000000000000000e+00   0.0000000000000000e+00   6.5949383522290628e-02   0.0000000000000000e+00  -2.1207523040579437e-01   0.0000000000000000e+00   0.0000000000000000e+00   0.0000000000000000e+00   0.0000000000000000e+00   0.0000000000000000e+00   0.0000000000000000e+00   0.0000000000000000e+00  -1.3682212423114831e-01   4.4392082790238985e-01   0.0000000000000000e+00  -8.8930996862169903e-02   8.4130149436136739e-02   0.0000000000000000e+00   0.0000000000000000e+00   0.0000000000000000e+00   0.0000000000000000e+00   0.0000000000000000e+00   0.0000000000000000e+00  -1.4122480302100010e-01   0.0000000000000000e+00   0.0000000000000000e+00   0.0000000000000000e+00   0.0000000000000000e+00   0.0000000000000000e+00   0.0000000000000000e+00   6.8619406502498703e-02   0.0000000000000000e+00   1.2402849294854776e-01   0.0000000000000000e+00   0.0000000000000000e+00   1.7045969162194713e-01   3.9661262409126194e-02  -1.5183573200573666e-01   0.0000000000000000e+00   0.0000000000000000e+00   0.0000000000000000e+00   2.0514764626914753e-01  -1.5584390062041215e-01   0.0000000000000000e+00   0.0000000000000000e+00   0.0000000000000000e+00   0.0000000000000000e+00   0.0000000000000000e+00   5.7816903772093316e-02   0.0000000000000000e+00   0.0000000000000000e+00   0.0000000000000000e+00  -1.8709898186157026e-01   0.0000000000000000e+00   0.0000000000000000e+00   0.0000000000000000e+00   0.0000000000000000e+00   0.0000000000000000e+00   0.0000000000000000e+00   0.0000000000000000e+00   1.9290899145158685e-01   0.0000000000000000e+00   0.0000000000000000e+00   0.0000000000000000e+00  -1.8175470011280748e-01   0.0000000000000000e+00   0.0000000000000000e+00   0.0000000000000000e+00   0.0000000000000000e+00   0.0000000000000000e+00  -3.1922792553280233e-01   0.0000000000000000e+00  -4.1645116700824047e-02   2.9422173326975254e-01   0.0000000000000000e+00   0.0000000000000000e+00  -4.3362007964592009e-01   0.0000000000000000e+00   0.0000000000000000e+00  -1.3491936232182100e-01   0.0000000000000000e+00   1.5731207293955038e-02   1.3015970035237193e-01   0.0000000000000000e+00   0.0000000000000000e+00
   0.0000000000000000e+00   0.0000000000000000e+00   0.0000000000000000e+00   0.0000000000000000e+00   0.0000000000000000e+00  -9.1464662973847893e-03   0.0000000000000000e+00   0.0000000000000000e+00   0.0000000000000000e+00   0.0000000000000000e+00   1.1771649433717096e-01  -3.9321833376659565e-01   0.0000000000000000e+00   1.0247006095381236e-01   9.9553782444614602e-02   0.0000000000000000e+00   0.0000000000000000e+00   4.5528511484450244e-02   0.0000000000000000e+00   2.9045974303016031e-01   0.0000000000000000e+00   0.0000000000000000e+00   0.0000000000000000e+00   0.0000000000000000e+00   0.0000000000000000e+00   0.0000000000000000e+00   0.0000000000000000e+00  -2.8872892625180735e-01   3.4620694908055671e-01   0.0000000000000000e+00  -4.9505633915060084e-02   1.4650822858162951e-01   0.0000000000000000e+00   0.0000000000000000e+00   0.0000000000000000e+00   0.0000000000000000e+00   0.0000000000000000e+00   0.0000000000000000e+00   5.5533024865333763e-02   0.0000000000000000e+00   0.0000000000000000e+00   0.0000000000000000e+00   0.0000000000000000e+00   0.0000000000000000e+00   0.0000000000000000e+00   8.8998964385955892e-02   0.0000000000000000e+00   3.8830354024381791e-01   0.0000000000000000e+00   0.0000000000000000e+00  -2.0347095013368061e-01   8.6061443663902795e-02   9.5985792754085794e-02   0.0000000000000000e+00   0.0000000000000000e+00   0.0000000000000000e+00  -1.9235530209067708e-01   2.3518030324028272e-01   0.0000000000000000e+00   0.0000000000000000e+00   0.0000000000000000e+00   0.0000000000000000e+00   0.0000000000000000e+00   1.1418245382874731e-01   0.0000000000000000e+00   0.0000000000000000e+00   0.0000000000000000e+00  -1.0226439950051264e-02   0.0000000000000000e+00   0.0000000000000000e+00   0.0000000000000000e+00   0.0000000000000000e+00   0.0000000000000000e+00   0.0000000000000000e+00   0.0000000000000000e+00   4.4931080814799150e-02   0.0000000000000000e+00   0.0000000000000000e+00   0.0000000000000000e+00   4.3717803549629579e-03   0.0000000000000000e+00   0.0000000000000000e+00   0.0000000000000000e+00   0.0000000000000000e+00   0.0000000000000000e+00   1.4321238035956707e-01   0.0000000000000000e+00  -2.4275260361135262e-01   1.1738029714993753e-01   0.0000000000000000e+00   0.0000000000000000e+00   1.3573622798801560e-01   0.0000000000000000e+00   0.0000000000000000e+00   2.0527004557010214e-01   0.0000000000000000e+00   1.2791129828629288e-01  -3.9179846235725818e-03   0.0000000000000000e+00   0.0000000000000000e+00
  -2.3129063466968700e-01   1.6487921664349323e-01  -3.0306097703720764e-01   0.0000000000000000e+00   1.4439847626176205e-01   0.0000000000000000e+00  -4.8322286743917989e-02  -1.7745840331034029e-02  -6.0829611057841286e-02   0.0000000000000000e+00   0.0000000000000000e+00   0.0000000000000000e+00  -2.8154494851044332e-01   0.0000000000000000e+00   0.0000000000000000e+00  -1.1250953365114461e-01   0.0000000000000000e+00   0.0000000000000000e+00   0.0000000000000000e+00   0.0000000000000000e+00  -1.4601549293253271e-01  -6.2710480898187870e-02   0.0000000000000000e+00   0.0000000000000000e+00   5.6137398821560026e-02   2.7268059011477032e-02  -2.6959047372249551e-01   0.0000000000000000e+00   0.0000000000000000e+00   0.0000000000000000e+00   0.0000000000000000e+00   0.0000000000000000e+00  -1.8548292057257351e-01   0.0000000000000000e+00  -3.2730172153323234e-01   6.3047173429243680e-02   3.9085244694915871e-03  -1.9212049597054973e-01   0.0000000000000000e+00   0.0000000000000000e+00  -1.6324454679136607e-01   2.2413224348409863e-01   0.0000000000000000e+00   0.0000000000000000e+00  -2.7478689407647544e-01   0.0000000000000000e+00   0.0000000000000000e+00   0.0000000000000000e+00   0.0000000000000000e+00   0.0000000000000000e+00   0.0000000000000000e+00   0.0000000000000000e+00   0.0000000000000000e+00   0.0000000000000000e+00   6.4084702309445629e-02  -8.0861843444044762e-02   0.0000000000000000e+00   0.0000000000000000e+00   3.0218813208258834e-02  -1.2622308460344017e-01   0.0000000000000000e+00   0.0000000000000000e+00   8.4134755791426416e-02   0.0000000000000000e+00   0.0000000000000000e+00   0.0000000000000000e+00   8.9578060016511876e-02   0.0000000000000000e+00   0.0000000000000000e+00   4.2453446463324621e-02  -8.8815396786325163e-02   2.2847560920841306e-01   0.0000000000000000e+00   4.5341087319716027e-02   0.0000000000000000e+00   0.0000000000000000e+00   1.9185224524153853e-02   7.4509248361472741e-02   9.3987018743823272e-02   0.0000000000000000e+00   0.0000000000000000e+00   0.0000000000000000e+00   0.0000000000000000e+00   0.0000000000000000e+00   0.0000000000000000e+00   0.0000000000000000e+00   0.0000000000000000e+00   0.0000000000000000e+00   0.0000000000000000e+00  -7.4838389698110075e-02  -5.7949575815714291e-02   0.0000000000000000e+00  -3.5278384987926670e-01  -1.1503105682299548e-01   0.0000000000000000e+00   0.0000000000000000e+00   0.0000000000000000e+00   0.0000000000000000e+00   0.0000000000000000e+00   6.1275107283045534e-02
   0.0000000000000000e+00   0.0000000000000000e+00   0.0000000000000000e+00  -4.1226390626769471e-01   0.0000000000000000e+00   0.0000000000000000e+00   0.0000000000000000e+00   0.0000000000000000e+00   0.0000000000000000e+00  -2.9210027759086565e-01   0.0000000000000000e+00   0.0000000000000000e+00   0.0000000000000000e+00   0.0000000000000000e+00   0.0000000000000000e+00   0.0000000000000000e+00  -2.2913260040434918e-01   0.0000000000000000e+00   6.5720154876852163e-02   0.0000000000000000e+00   0.0000000000000000e+00   0.0000000000000000e+00  -1.3137872048506027e-01   2.4680002340965727e-02   0.0000000000000000e+00   0.0000000000000000e+00   0.0000000000000000e+00   0.0000000000000000e+00   0.0000000000000000e+00   2.9089581808074844e-01   0.0000000000000000e+00   0.0000000000000000e+00   0.0000000000000000e+00  -9.7950849615352192e-02   0.0000000000000000e+00   0.0000000000000000e+00   0.0000000000000000e+00   0.0000000000000000e+00   0.0000000000000000e+00   6.3785536815983201e-02   0.0000000000000000e+00   0.0000000000000000e+00  -1.6015854264469409e-01   1.5876946678794085e-01   0.0000000000000000e+00   0.0000000000000000e+00  -1.6539385399080009e-01   0.0000000000000000e+00  -1.6098638809890792e-01   5.2232134181585926e-02   0.0000000000000000e+00   0.0000000000000000e+00   0.0000000000000000e+00  -1.2654333986649507e-01   0.0000000000000000e+00   0.0000000000000000e+00   0.0000000000000000e+00   0.0000000000000000e+00   0.0000000000000000e+00   0.0000000000000000e+00   1.4573116035358444e-01  -2.3031201695036990e-01   0.0000000000000000e+00   0.0000000000000000e+00  -1.7469275401055689e-01   2.3806769655517621e-01   0.0000000000000000e+00   0.0000000000000000e+00  -1.0262955903068827e-01   0.0000000000000000e+00   0.0000000000000000e+00   0.0000000000000000e+00  -2.2465928215794123e-01   0.0000000000000000e+00  -1.4375409192110336e-01   0.0000000000000000e+00   0.0000000000000000e+00   0.0000000000000000e+00   0.0000000000000000e+00   0.0000000000000000e+00   4.2441583026417228e-02  -4.3753839593712471e-02   7.5680048850373494e-02  -1.7670342412256734e-02  -1.0229159680521505e-01   0.0000000000000000e+00   3.4621978717077583e-02   0.0000000000000000e+00   0.0000000000000000e+00   0.0000000000000000e+00   0.0000000000000000e+00   0.0000000000000000e+00   0.0000000000000000e+00   0.0000000000000000e+00   0.0000000000000000e+00   4.2006061301467057e-01   0.0000000000000000e+00   0.0000000000000000e+00   8.8640467459718361e-02   0.0000000000000000e+00
   0.0000000000000000e+00   0.0000000000000000e+00   0.0000000000000000e+00   0.0000000000000000e+00   0.0000000000000000e+00  -1.7168253841473821e-01   0.0000000000000000e+00   0.0000000000000000e+00   0.0000000000000000e+00   0.0000000000000000e+00  -2.5553934856106714e-01  -6.3534023032488965e-02   0.0000000000000000e+00  -4.1275582852317430e-02   3.6052238638550192e-02   0.0000000000000000e+00   0.0000000000000000e+00  -9.3299882779871335e-02   0.0000000000000000e+00   3.7329555728633429e-01   0.0000000000000000e+00   0.0000000000000000e+00   0.0000000000000000e+00   0.0000000000000000e+00   0.0000000000000000e+00   0.0000000000000000e+00   0.0000000000000000e+00  -1.2142202074530535e-01  -1.5570138256473592e-01   0.0000000000000000e+00  -1.4507875696564301e-01  -2.7600822105565237e-01   0.0000000000000000e+00   0.0000000000000000e+00   0.0000000000000000e+00   0.0000000000000000e+00   0.0000000000000000e+00   0.0000000000000000e+00   5.0647743674924611e-04   0.0000000000000000e+00   0.0000000000000000e+00   0.0000000000000000e+00   0.0000000000000000e+00   0.0000000000000000e+00   0.0000000000000000e+00   7.3472404689404094e-02   0.0000000000000000e+00  -1.3571578273479751e-01   0.0000000000000000e+00   0.0000000000000000e+00   1.4149521710468291e-01   1.6959324876522050e-01   2.3756819144512670e-01   0.0000000000000000e+00   0.0000000000000000e+00   0.0000000000000000e+00  -4.0245086460510421e-02  -2.1110123155921467e-01   0.0000000000000000e+00   0.0000000000000000e+00   0.0000000000000000e+00   0.0000000000000000e+00   0.0000000000000000e+00   2.5788933709675822e-02   0.0000000000000000e+00   0.0000000000000000e+00   0.0000000000000000e+00   1.8778374627444977e-01   0.0000000000000000e+00   0.0000000000000000e+00   0.0000000000000000e+00   0.0000000000000000e+00   0.0000000000000000e+00   0.0000000000000000e+00   0.0000000000000000e+00   3.4135616024834503e-01   0.0000000000000000e+00   0.0000000000000000e+00   0.0000000000000000e+00  -1.1421514324731527e-01   0.0000000000000000e+00   0.0000000000000000e+00   0.0000000000000000e+00   0.0000000000000000e+00   0.0000000000000000e+00   2.0461013988042742e-01   0.0000000000000000e+00  -1.3894212885448423e-01   2.4093877565006533e-01   0.0000000000000000e+00   0.0000000000000000e+00  -1.2272285135690861e-01   0.0000000000000000e+00   0.0000000000000000e+00  -3.4937709107023640e-01   0.0000000000000000e+00   1.0190214319611345e-01   8.0409607433075542e-02   0.0000000000000000e+00   0.0000000000000000e+00
   0.0000000000000000e+00   0.0000000000000000e+00   0.0000000000000000e+00   1.5976518595175515e-01   0.0000000000000000e+00   0.0000000000000000e+00   0.0000000000000000e+00   0.0000000000000000e+00   0.0000000000000000e+00  -1.8674198887914911e-01   0.0000000000000000e+00   0.0000000000000000e+00   0.0000000000000000e+00   0.0000000000000000e+00   0.0000000000000000e+00   0.0000000000000000e+00  -7.3468968757886347e-03   0.0000000000000000e+00   5.9698895960777543e-02   0.0000000000000000e+00   0.0000000000000000e+00   0.0000000000000000e+00   2.3855474298666293e-01   2.1957058453038514e-01   0.0000000000000000e+00   0.0000000000000000e+00   0.0000000000000000e+00   0.0000000000000000e+00   0.0000000000000000e+00  -3.3132374180326174e-01   0.0000000000000000e+00   0.0000000000000000e+00   0.0000000000000000e+00  -1.4883771484979413e-01   0.0000000000000000e+00   0.0000000000000000e+00   0.0000000000000000e+00   0.0000000000000000e+00   0.0000000000000000e+00  -1.0893737472951863e-01   0.0000000000000000e+00   0.0000000000000000e+00   2.0294285190387173e-01   4.7079197515121352e-02   0.0000000000000000e+00   0.0000000000000000e+00   7.8652537117356480e-02   0.0000000000000000e+00  -1.0413755169252051e-01  -4.6098659770159545e-01   0.0000000000000000e+00   0.0000000000000000e+00   0.0000000000000000e+00  -2.8914642365417542e-01   0.0000000000000000e+00   0.0000000000000000e+00   0.0000000000000000e+00   0.0000000000000000e+00   0.0000000000000000e+00   0.0000000000000000e+00  -1.4425724128157048e-02  -1.3279478709030615e-01   0.0000000000000000e+00   0.0000000000000000e+00  -1.7487584462672048e-01  -1.0711217765559054e-01   0.0000000000000000e+00   0.0000000000000000e+00  -2.5773656577092623e-02   0.0000000000000000e+00   0.0000000000000000e+00   0.0000000000000000e+00  -4.3757733590744197e-02   0.0000000000000000e+00  -2.7767713220791201e-01   0.0000000000000000e+00   0.0000000000000000e+00   0.0000000000000000e+00   0.0000000000000000e+00   0.0000000000000000e+00  -2.6020108069211972e-01   2.3764006784693079e-02   1.8597149695151638e-01  -1.8338543890713134e-02   9.4169120560472414e-02   0.0000000000000000e+00   2.2331179949320162e-01   0.0000000000000000e+00   0.0000000000000000e+00   0.0000000000000000e+00   0.0000000000000000e+00   0.0000000000000000e+00   0.0000000000000000e+00   0.0000000000000000e+00   0.0000000000000000e+00   6.9046147307321198e-02   0.0000000000000000e+00   0.0000000000000000e+00   1.5571449002132520e-01   0.0000000000000000e+00
   0.0000000000000000e+00   0.0000000000000000e+00   0.0000000000000000e+00   0.0000000000000000e+00   0.0000000000000000e+00  -1.6902807746327789e-01   0.0000000000000000e+00   0.0000000000000000e+00   0.0000000000000000e+00   0.0000000000000000e+00  -2.6630705333564664e-01   8.0977688884056820e-02   0.0000000000000000e+00  -7.0522420345510442e-02   1.5883042987333193e-01   0.0000000000000000e+00   0.0000000000000000e+00  -2.3875025093317992e-01   0.0000000000000000e+00   3.1166821326877908e-01   0.0000000000000000e+00   0.0000000000000000e+00   0.0000000000000000e+00   0.0000000000000000e+00   0.0000000000000000e+00   0.0000000000000000e+00   0.0000000000000000e+00  -5.8766457568457567e-02   3.0522501585415684e-01   0.0000000000000000e+00  -1.0100707597587422e-01  -1.9777444172428701e-01   0.0000000000000000e+00   0.0000000000000000e+00   0.0000000000000000e+00   0.0000000000000000e+00   0.0000000000000000e+00   0.0000000000000000e+00   1.1858325085558015e-01   0.0000000000000000e+00   0.0000000000000000e+00   0.0000000000000000e+00   0.0000000000000000e+00   0.0000000000000000e+00   0.0000000000000000e+00   1.1669167836556300e-01   0.0000000000000000e+00  -1.0677519820357961e-01   0.0000000000000000e+00   0.0000000000000000e+00  -1.2476207054488506e-01   1.1942268509592419e-01  -1.2492067477040898e-01   0.0000000000000000e+00   0.0000000000000000e+00   0.0000000000000000e+00   7.7713263866103041e-02   3.2358349707614115e-01   0.0000000000000000e+00   0.0000000000000000e+00   0.0000000000000000e+00   0.0000000000000000e+00   0.0000000000000000e+00  -2.8586155435282101e-01   0.0000000000000000e+00   0.0000000000000000e+00   0.0000000000000000e+00  -7.6950379096666660e-02   0.0000000000000000e+00   0.0000000000000000e+00   0.0000000000000000e+00   0.0000000000000000e+00   0.0000000000000000e+00   0.0000000000000000e+00   0.0000000000000000e+00  -2.1696168371394675e-01   0.0000000000000000e+00   0.0000000000000000e+00   0.0000000000000000e+00   1.6560262164456710e-01   0.0000000000000000e+00   0.0000000000000000e+00   0.0000000000000000e+00   0.0000000000000000e+00   0.0000000000000000e+00  -3.4324341464712649e-01   0.0000000000000000e+00   2.0315699901983375e-01  -2.6921273961668830e-02   0.0000000000000000e+00   0.0000000000000000e+00   3.4772645657348340e-02   0.0000000000000000e+00   0.0000000000000000e+00  -1.4556801418050747e-01   0.0000000000000000e+00  -1.4203649427895912e-01  -6.2453963909299678e-02   0.0000000000000000e+00   0.0000000000000000e+00
  -4.7627893317745050e-02  -1.5164406285679230e-01   5.0536306863472276e-02   0.0000000000000000e+00   3.3539548836851246e-01   0.0000000000000000e+00   2.9619060139975217e-01   1.0067644807719539e-01   1.3114096230621722e-01   0.0000000000000000e+00   0.0000000000000000e+00   0.0000000000000000e+00   1.4520074326708005e-01   0.0000000000000000e+00   0.0000000000000000e+00   5.8271952448762689e-02   0.0000000000000000e+00   0.0000000000000000e+00   0.0000000000000000e+00   0.0000000000000000e+00  -1.1308449706185858e-01   7.9385135697286946e-02   0.0000000000000000e+00   0.0000000000000000e+00   2.2864843177875649e-01  -1.6759346355135631e-02   1.7405770253714808e-01   0.0000000000000000e+00   0.0000000000000000e+00   0.0000000000000000e+00   0.0000000000000000e+00   0.0000000000000000e+00   1.6942586885837144e-01   0.0000000000000000e+00  -1.0668265232824554e-01   1.7551128139025052e-01  -2.3323303810313348e-01  -2.0757095795753364e-01   0.0000000000000000e+00   0.0000000000000000e+00  -1.8337543960567540e-01  -1.2027575594123381e-02   0.0000000000000000e+00   0.0000000000000000e+00  -2.6666336914232765e-02   0.0000000000000000e+00   0.0000000000000000e+00   0.0000000000000000e+00   0.0000000000000000e+00   0.0000000000000000e+00   0.0000000000000000e+00   0.0000000000000000e+00   0.0000000000000000e+00   0.0000000000000000e+00   9.7540089522097959e-02  -2.0908457729114183e-01   0.0000000000000000e+00   0.0000000000000000e+00  -1.0586591932277911e-01   2.0851865771179734e-01   0.0000000000000000e+00   0.0000000000000000e+00   1.8104005030238729e-01   0.0000000000000000e+00   0.0000000000000000e+00   0.0000000000000000e+00  -1.6147475276576142e-02   0.0000000000000000e+00   0.0000000000000000e+00   3.2988909299728496e-02   2.6275483839548128e-02   2.6983318375157755e-01   0.0000000000000000e+00   1.0907220868461701e-01   0.0000000000000000e+00   0.0000000000000000e+00  -2.3440390270225728e-01  -6.1859245624946178e-02  -5.3001287908716437e-02   0.0000000000000000e+00   0.0000000000000000e+00   0.0000000000000000e+00   0.0000000000000000e+00   0.0000000000000000e+00   0.0000000000000000e+00   0.0000000000000000e+00   0.0000000000000000e+00   0.0000000000000000e+00   0.0000000000000000e+00   2.5059644731894409e-01  -1.3046892916837516e-01   0.0000000000000000e+00   1.0966895794389141e-01   1.0986348843607624e-01   0.0000000000000000e+00   0.0000000000000000e+00   0.0000000000000000e+00   0.0000000000000000e+00   0.0000000000000000e+00  -1.4969393383922333e-01
   9.0613562984643709e-02  -6.8528170617203149e-02  -1.9918415241571177e-01   0.0000000000000000e+00  -2.4969104388696323e-01   0.0000000000000000e+00  -2.6628372743783418e-01   3.1373999215735110e-03  -1.9399195410384695e-01   0.0000000000000000e+00   0.0000000000000000e+00   0.0000000000000000e+00  -5.5119759932091721e-02   0.0000000000000000e+00   0.0000000000000000e+00   6.0880182007347725e-02   0.0000000000000000e+00   0.0000000000000000e+00   0.0000000000000000e+00   0.0000000000000000e+00   5.9162353701273679e-02   5.4839125764459783e-02   0.0000000000000000e+00   0.0000000000000000e+00   1.2871668337981659e-01   4.0678709224497775e-02   2.7335485522147579e-01   0.0000000000000000e+00   0.0000000000000000e+00   0.0000000000000000e+00   0.0000000000000000e+00   0.0000000000000000e+00  -2.5403608606140715e-01   0.0000000000000000e+00  -1.5897977887702153e-01   3.1655099637636441e-01  -1.8256374646492182e-01   1.1103933760816938e-01   0.0000000000000000e+00   0.0000000000000000e+00   6.7176296909464042e-02   1.5926630831026845e-01   0.0000000000000000e+00   0.0000000000000000e+00   2.7168824904364591e-04   0.0000000000000000e+00   0.0000000000000000e+00   0.0000000000000000e+00   0.0000000000000000e+00   0.0000000000000000e+00   0.0000000000000000e+00   0.0000000000000000e+00   0.0000000000000000e+00   0.0000000000000000e+00   1.1159218820238737e-02  -1.0761841361018351e-01   0.0000000000000000e+00   0.0000000000000000e+00   4.1705787737267214e-02   3.7662347113607192e-02   0.0000000000000000e+00   0.0000000000000000e+00   1.5762289425299975e-01   0.0000000000000000e+00   0.0000000000000000e+00   0.0000000000000000e+00  -6.8803006200562594e-02   0.0000000000000000e+00   0.0000000000000000e+00  -1.5172434568731172e-01   3.4009895149735464e-01   1.1625009707687561e-01   0.0000000000000000e+00  -1.6298019143778200e-01   0.0000000000000000e+00   0.0000000000000000e+00   2.0545798137352084e-01  -2.4474417559112189e-03  -1.5764526021803532e-01   0.0000000000000000e+00   0.0000000000000000e+00   0.0000000000000000e+00   0.0000000000000000e+00   0.0000000000000000e+00   0.0000000000000000e+00   0.0000000000000000e+00   0.0000000000000000e+00   0.0000000000000000e+00   0.0000000000000000e+00   1.8214672907576272e-02  -1.5193695878535596e-01   0.0000000000000000e+00   1.0003423707706788e-01   2.7240876783469137e-01   0.0000000000000000e+00   0.0000000000000000e+00   0.0000000000000000e+00   0.0000000000000000e+00   0.0000000000000000e+00   8.2863623345605958e-02
   0.0000000000000000e+00   0.0000000000000000e+00   0.0000000000000000e+00  -1.7512655654013992e-01   0.0000000000000000e+00   0.0000000000000000e+00   0.0000000000000000e+00   0.0000000000000000e+00   0.0000000000000000e+00   1.5123263377849638e-01   0.0000000000000000e+00   0.0000000000000000e+00   0.0000000000000000e+00   0.0000000000000000e+00   0.0000000000000000e+00   0.0000000000000000e+00   5.7704012303444602e-03   0.0000000000000000e+00  -1.6053098532752275e-01   0.0000000000000000e+00   0.0000000000000000e+00   0.0000000000000000e+00  -5.1326033590532567e-02   4.3604836720687337e-02   0.0000000000000000e+00   0.0000000000000000e+00   0.0000000000000000e+00   0.0000000000000000e+00   0.0000000000000000e+00  -3.4216672125373437e-01   0.0000000000000000e+00   0.0000000000000000e+00   0.0000000000000000e+00  -4.0781185602096273e-03   0.0000000000000000e+00   0.0000000000000000e+00   0.0000000000000000e+00   0.0000000000000000e+00   0.0000000000000000e+00   1.0870961927646242e-01   0.0000000000000000e+00   0.0000000000000000e+00  -1.1942354869692173e-01   3.7888955178979961e-01   0.0000000000000000e+00   0.0000000000000000e+00   1.1452619369697557e-01   0.0000000000000000e+00  -7.1493360501346716e-03  -1.5767582379605563e-01   0.0000000000000000e+00   0.0000000000000000e+00   0.0000000000000000e+00   1.1872393481610514e-01   0.0000000000000000e+00   0.0000000000000000e+00   0.0000000000000000e+00   0.0000000000000000e+00   0.0000000000000000e+00   0.0000000000000000e+00   4.2851366016324149e-01   2.1899626234459910e-01   0.0000000000000000e+00   0.0000000000000000e+00   1.4567456708482945e-01   1.1411327904183838e-01   0.0000000000000000e+00   0.0000000000000000e+00   2.0862962447697003e-01   0.0000000000000000e+00   0.0000000000000000e+00   0.0000000000000000e+00  -1.3512174337366611e-01   0.0000000000000000e+00   2.5550936425136950e-01   0.0000000000000000e+00   0.0000000000000000e+00   0.0000000000000000e+00   0.0000000000000000e+00   0.0000000000000000e+00  -8.0134654034135222e-02   2.2542617571664711e-01   6.4372463919125461e-02   1.8557295119197226e-01  -2.2266630376942143e-01   0.0000000000000000e+00   1.3288267377540833e-01   0.0000000000000000e+00   0.0000000000000000e+00   0.0000000000000000e+00   0.0000000000000000e+00   0.0000000000000000e+00   0.0000000000000000e+00   0.0000000000000000e+00   0.0000000000000000e+00   3.7731871449501020e-02   0.0000000000000000e+00   0.0000000000000000e+00   1.4102151167619958e-01   0.0000000000000000e+00
   0.0000000000000000e+00   0.0000000000000000e+00   0.0000000000000000e+00  -7.2748803770268516e-02   0.0000000000000000e+00   0.0000000000000000e+00   0.0000000000000000e+00   0.0000000000000000e+00   0.0000000000000000e+00  -2.3424438282743076e-01   0.0000000000000000e+00   0.0000000000000000e+00   0.0000000000000000e+00   0.0000000000000000e+00   0.0000000000000000e+00   0.0000000000000000e+00   1.9222535592702450e-01   0.0000000000000000e+00  -2.6323912585755799e-01   0.0000000000000000e+00   0.0000000000000000e+00   0.0000000000000000e+00  -7.7561676724285988e-02  -1.4562740418414039e-01   0.0000000000000000e+00   0.0000000000000000e+00   0.0000000000000000e+00   0.0000000000000000e+00   0.0000000000000000e+00  -2.5658522800732775e-03   0.0000000000000000e+00   0.0000000000000000e+00   0.0000000000000000e+00   1.9380801752982048e-02   0.0000000000000000e+00   0.0000000000000000e+00   0.0000000000000000e+00   0.0000000000000000e+00   0.0000000000000000e+00  -1.9026837928432960e-01   0.0000000000000000e+00   0.0000000000000000e+00  -2.5341113186716147e-01   1.9729597784048214e-01   0.0000000000000000e+00   0.0000000000000000e+00   3.7308961426536152e-01   0.0000000000000000e+00   2.5539533737582787e-01  -6.0876594464469073e-02   0.0000000000000000e+00   0.0000000000000000e+00   0.0000000000000000e+00  -2.7932748320128914e-01   0.0000000000000000e+00   0.0000000000000000e+00   0.0000000000000000e+00   0.0000000000000000e+00   0.0000000000000000e+00   0.0000000000000000e+00  -2.3011285407768314e-01  -1.4346604239147270e-02   0.0000000000000000e+00   0.0000000000000000e+00   5.4649627649448224e-02  -1.1192229207014853e-01   0.0000000000000000e+00   0.0000000000000000e+00  -1.4323776874989866e-01   0.0000000000000000e+00   0.0000000000000000e+00   0.0000000000000000e+00   3.4324136063114748e-02   0.0000000000000000e+00   1.1625590411053960e-01   0.0000000000000000e+00   0.0000000000000000e+00   0.0000000000000000e+00   0.0000000000000000e+00   0.0000000000000000e+00   1.7202434777222123e-02   2.9185477644353131e-01   1.2717157022976744e-01   1.2942753667755862e-02   1.6282242774099592e-01   0.0000000000000000e+00  -3.1075462165422263e-01   0.0000000000000000e+00   0.0000000000000000e+00   0.0000000000000000e+00   0.0000000000000000e+00   0.0000000000000000e+00   0.0000000000000000e+00   0.0000000000000000e+00   0.0000000000000000e+00   2.0279158489031074e-01   0.0000000000000000e+00   0.0000000000000000e+00  -1.0289881478738599e-01   0.0000000000000000e+00
   1.2423377023359286e-01  -1.3387776891786145e-02   2.8711420878763805e-01   0.0000000000000000e+00  -1.9887564830248113e-02   0.0000000000000000e+00   2.0571561088670068e-01   2.4043023789134265e-02   1.1090215291615833e-01   0.0000000000000000e+00   0.0000000000000000e+00   0.0000000000000000e+00   1.5802743089208801e-01   0.0000000000000000e+00   0.0000000000000000e+00  -1.7243927400109743e-01   0.0000000000000000e+00   0.0000000000000000e+00   0.0000000000000000e+00   0.0000000000000000e+00   3.8407378027114372e-02  -7.4112688242337035e-02   0.0000000000000000e+00   0.0000000000000000e+00   1.3183035368440460e-01   1.4517786620338244e-01  -3.7021930848809986e-01   0.0000000000000000e+00   0.0000000000000000e+00   0.0000000000000000e+00   0.0000000000000000e+00   0.0000000000000000e+00   1.0707495824857678e-01   0.0000000000000000e+00  -1.2991209231471398e-01   6.8802808645855168e-02   2.2211434969972274e-01   6.7124112628288976e-02   0.0000000000000000e+00   0.0000000000000000e+00   3.4842499986725839e-02   2.7289879208940504e-01   0.0000000000000000e+00   0.0000000000000000e+00  -9.3860683835953584e-02   0.0000000000000000e+00   0.0000000000000000e+00   0.0000000000000000e+00   0.0000000000000000e+00   0.0000000000000000e+00   0.0000000000000000e+00   0.0000000000000000e+00   0.0000000000000000e+00   0.0000000000000000e+00   1.2565442814019359e-01   8.7634319104270164e-02   0.0000000000000000e+00   0.0000000000000000e+00  -5.1965105252789858e-03  -1.3993411610576492e-01   0.0000000000000000e+00   0.0000000000000000e+00  -1.0053323174442674e-01   0.0000000000000000e+00   0.0000000000000000e+00   0.0000000000000000e+00  -2.7025425950503124e-01   0.0000000000000000e+00   0.0000000000000000e+00  -7.8668737576643250e-02   2.6500163317626152e-01   1.0242044511819064e-01   0.0000000000000000e+00  -2.3448863183247187e-01   0.0000000000000000e+00   0.0000000000000000e+00   5.2004192748754417e-02   3.7333948451258377e-02  -3.2134645224003916e-01   0.0000000000000000e+00   0.0000000000000000e+00   0.0000000000000000e+00   0.0000000000000000e+00   0.0000000000000000e+00   0.0000000000000000e+00   0.0000000000000000e+00   0.0000000000000000e+00   0.0000000000000000e+00   0.0000000000000000e+00   1.1172571340525436e-01  -1.3072774206972218e-01   0.0000000000000000e+00   3.1044713931749745e-02  -1.6628090069085288e-01   0.0000000000000000e+00   0.0000000000000000e+00   0.0000000000000000e+00   0.0000000000000000e+00   0.0000000000000000e+00   6.3983689682035716e-02
  -2.1331805518538707e-01  -2.2939494970816368e-01   1.5148932021300102e-01   0.0000000000000000e+00   3.4815090889421252e-02   0.0000000000000000e+00   3.2376169577108226e-02   6.6709418426987466e-02   1.1157701785793780e-01   0.0000000000000000e+00   0.0000000000000000e+00   0.0000000000000000e+00  -5.5198208910766086e-02   0.0000000000000000e+00   0.0000000000000000e+00   5.6937697766308741e-02   0.0000000000000000e+00   0.0000000000000000e+00   0.0000000000000000e+00   0.0000000000000000e+00  -1.5516458021216700e-01  -1.8180361752245830e-01   0.0000000000000000e+00   0.0000000000000000e+00  -9.0233938042327294e-02   7.3604419285527675e-02   5.8472971324049064e-02   0.0000000000000000e+00   0.0000000000000000e+00   0.0000000000000000e+00   0.0000000000000000e+00   0.0000000000000000e+00   2.1894873806957052e-01   0.0000000000000000e+00   9.6111278301005375e-03   1.7311189403936589e-01   7.0510303102791078e-02   4.1532854925000799e-02   0.0000000000000000e+00   0.0000000000000000e+00  -8.1845970886397140e-02  -2.7099466872033046e-01   0.0000000000000000e+00   0.0000000000000000e+00  -8.3340954219044527e-02   0.0000000000000000e+00   0.0000000000000000e+00   0.0000000000000000e+00   0.0000000000000000e+00   0.0000000000000000e+00   0.0000000000000000e+00   0.0000000000000000e+00   0.0000000000000000e+00   0.0000000000000000e+00  -2.4800724187000897e-01  -1.9146873326442723e-01   0.0000000000000000e+00   0.0000000000000000e+00   1.4894145646363990e-01  -2.6241613193125130e-01   0.0000000000000000e+00   0.0000000000000000e+00  -7.0314075695774941e-02   0.0000000000000000e+00   0.0000000000000000e+00   0.0000000000000000e+00  -1.8331993866843743e-01   0.0000000000000000e+00   0.0000000000000000e+00   1.4683018283641452e-01   1.3870442136337907e-01   1.7300854882570574e-01   0.0000000000000000e+00  -3.3541505039972122e-02   0.0000000000000000e+00   0.0000000000000000e+00   3.8015317365280649e-01   4.5609325063465669e-02   3.3903031778363524e-01   0.0000000000000000e+00   0.0000000000000000e+00   0.0000000000000000e+00   0.0000000000000000e+00   0.0000000000000000e+00   0.0000000000000000e+00   0.0000000000000000e+00   0.0000000000000000e+00   0.0000000000000000e+00   0.0000000000000000e+00  -9.3530200302275532e-02  -8.3662844015386276e-02   0.0000000000000000e+00   6.8137249739244302e-02   5.9177471107573883e-02   0.0000000000000000e+00   0.0000000000000000e+00   0.0000000000000000e+00   0.0000000000000000e+00   0.0000000000000000e+00   1.5013719224244176e-01
  -2.2876974150997134e-01  -5.2115083219948510e-02   1.9279354296343424e-02   0.0000000000000000e+00   2.6951389585774643e-01   0.0000000000000000e+00   1.3073393799238184e-01   2.9887874175539314e-02  -2.0175181841262396e-01   0.0000000000000000e+00   0.0000000000000000e+00   0.0000000000000000e+00  -2.1425965947864933e-01   0.0000000000000000e+00   0.0000000000000000e+00  -6.7850403332822787e-02   0.0000000000000000e+00   0.0000000000000000e+00   0.0000000000000000e+00   0.0000000000000000e+00  -7.2777046206739679e-02   9.4565886926938125e-02   0.0000000000000000e+00   0.0000000000000000e+00   2.0056075518632746e-01  -1.2305959583875491e-02   2.0577409380240905e-01   0.0000000000000000e+00   0.0000000000000000e+00   0.0000000000000000e+00   0.0000000000000000e+00   0.0000000000000000e+00  -5.0252033172245511e-02   0.0000000000000000e+00   2.9276665772563847e-02  -9.8219698499249705e-02   5.1361898633897472e-02  -1.6821479198135547e-01   0.0000000000000000e+00   0.0000000000000000e+00   1.3161970475104406e-02  -2.4129347649497410e-02   0.0000000000000000e+00   0.0000000000000000e+00   1.3944985962158690e-01   0.0000000000000000e+00   0.0000000000000000e+00   0.0000000000000000e+00   0.0000000000000000e+00   0.0000000000000000e+00   0.0000000000000000e+00   0.0000000000000000e+00   0.0000000000000000e+00   0.0000000000000000e+00  -1.4252379362746084e-02   2.4235400333114482e-01   0.0000000000000000e+00   0.0000000000000000e+00   2.4445777918964362e-01  -2.3560815837557619e-01   0.0000000000000000e+00   0.0000000000000000e+00   4.2085170717896379e-02   0.0000000000000000e+00   0.0000000000000000e+00   0.0000000000000000e+00  -1.5551827040012309e-01   0.0000000000000000e+00   0.0000000000000000e+00  -1.0640359653336560e-01  -2.3137357310092518e-01   3.5625053164017616e-02   0.0000000000000000e+00  -3.6962681866263414e-01   0.0000000000000000e+00   0.0000000000000000e+00  -5.3506889469416508e-02  -7.5579613536467102e-03  -2.2660971574635069e-01   0.0000000000000000e+00   0.0000000000000000e+00   0.0000000000000000e+00   0.0000000000000000e+00   0.0000000000000000e+00   0.0000000000000000e+00   0.0000000000000000e+00   0.0000000000000000e+00   0.0000000000000000e+00   0.0000000000000000e+00  -1.2824325493189404e-01   2.3842178337218015e-01   0.0000000000000000e+00   1.9475365818206530e-01   1.3988865181228385e-01   0.0000000000000000e+00   0.0000000000000000e+00   0.0000000000000000e+00   0.0000000000000000e+00   0.0000000000000000e+00   1.1678907199408670e-01
   0.0000000000000000e+00   0.0000000000000000e+00   0.0000000000000000e+00   0.0000000000000000e+00   0.0000000000000000e+00  -4.2959868866341056e-01   0.0000000000000000e+00   0.0000000000000000e+00   0.0000000000000000e+00   0.0000000000000000e+00   1.1223594869735941e-01   3.8642682859905964e-03   0.0000000000000000e+00   4.1714588801552099e-02   2.5368017161173695e-01   0.0000000000000000e+00   0.0000000000000000e+00   9.7735460810513125e-03   0.0000000000000000e+00  -7.9310614683253566e-02   0.0000000000000000e+00   0.0000000000000000e+00   0.0000000000000000e+00   0.0000000000000000e+00   0.0000000000000000e+00   0.0000000000000000e+00   0.0000000000000000e+00  -3.0059682076318950e-01  -1.2654098962792890e-01   0.0000000000000000e+00   4.2158282764818583e-01  -7.3851267689950179e-02   0.0000000000000000e+00   0.0000000000000000e+00   0.0000000000000000e+00   0.0000000000000000e+00   0.0000000000000000e+00   0.0000000000000000e+00  -2.9658439114875512e-01   0.0000000000000000e+00   0.0000000000000000e+00   0.0000000000000000e+00   0.0000000000000000e+00   0.0000000000000000e+00   0.0000000000000000e+00  -2.4611428410624514e-01   0.0000000000000000e+00   1.7707239931693181e-02   0.0000000000000000e+00   0.0000000000000000e+00  -4.5788977456102720e-02  -6.6627146032596493e-02   1.8787835932401048e-01   0.0000000000000000e+00   0.0000000000000000e+00   0.0000000000000000e+00  -3.2793731946392735e-02   2.9535345041899336e-03   0.0000000000000000e+00   0.0000000000000000e+00   0.0000000000000000e+00   0.0000000000000000e+00   0.0000000000000000e+00   3.0028784001264491e-02   0.0000000000000000e+00   0.0000000000000000e+00   0.0000000000000000e+00  -1.3971483495399695e-01   0.0000000000000000e+00   0.0000000000000000e+00   0.0000000000000000e+00   0.0000000000000000e+00   0.0000000000000000e+00   0.0000000000000000e+00   0.0000000000000000e+00  -3.3527899309060555e-01   0.0000000000000000e+00   0.0000000000000000e+00   0.0000000000000000e+00  -6.8322516772304775e-03   0.0000000000000000e+00   0.0000000000000000e+00   0.0000000000000000e+00   0.0000000000000000e+00   0.0000000000000000e+00  -7.8913058517186996e-02   0.0000000000000000e+00  -2.2136802064518252e-01  -2.8336687673217606e-02   0.0000000000000000e+00   0.0000000000000000e+00  -6.2272153655114765e-02   0.0000000000000000e+00   0.0000000000000000e+00  -2.2438233133052546e-01   0.0000000000000000e+00  -3.9681960001521466e-02   6.5693321926919124e-02   0.0000000000000000e+00   0.0000000000000000e+00
   0.0000000000000000e+00   0.0000000000000000e+00   0.0000000000000000e+00   0.0000000000000000e+00   0.0000000000000000e+00  -2.0003662242141201e-02   0.0000000000000000e+00   0.0000000000000000e+00   0.0000000000000000e+00   0.0000000000000000e+00   1.5133318185244379e-02  -1.5527654831362389e-01   0.0000000000000000e+00   1.3753429330553071e-01   6.6975401938547154e-03   0.0000000000000000e+00   0.0000000000000000e+00   2.6253076695682076e-01   0.0000000000000000e+00   1.9787818409578489e-01   0.0000000000000000e+00   0.0000000000000000e+00   0.0000000000000000e+00   0.0000000000000000e+00   0.0000000000000000e+00   0.0000000000000000e+00   0.0000000000000000e+00   1.6309177850256804e-01   3.5812731757844066e-02   0.0000000000000000e+00   4.1379927749030876e-02  -3.2026544034721091e-02   0.0000000000000000e+00   0.0000000000000000e+00   0.0000000000000000e+00   0.0000000000000000e+00   0.0000000000000000e+00   0.0000000000000000e+00   1.0937846694874587e-01   0.0000000000000000e+00   0.0000000000000000e+00   0.0000000000000000e+00   0.0000000000000000e+00   0.0000000000000000e+00   0.0000000000000000e+00  -9.9394125023733765e-02   0.0000000000000000e+00   1.4719555237020390e-01   0.0000000000000000e+00   0.0000000000000000e+00   1.5080102834541367e-01  -5.4200458725766620e-01   2.7268802783099166e-01   0.0000000000000000e+00   0.0000000000000000e+00   0.0000000000000000e+00   7.3576575368781982e-02   1.7040750047565686e-01   0.0000000000000000e+00   0.0000000000000000e+00   0.0000000000000000e+00   0.0000000000000000e+00   0.0000000000000000e+00   6.2694640200531032e-02   0.0000000000000000e+00   0.0000000000000000e+00   0.0000000000000000e+00   1.1470498901314395e-01   0.0000000000000000e+00   0.0000000000000000e+00   0.0000000000000000e+00   0.0000000000000000e+00   0.0000000000000000e+00   0.0000000000000000e+00   0.0000000000000000e+00   4.9606193354623247e-02   0.0000000000000000e+00   0.0000000000000000e+00   0.0000000000000000e+00  -1.7146163263389755e-01   0.0000000000000000e+00   0.0000000000000000e+00   0.0000000000000000e+00   0.0000000000000000e+00   0.0000000000000000e+00  -7.0015605251225271e-02   0.0000000000000000e+00   2.5561322273172837e-01   1.3724651909295635e-01   0.0000000000000000e+00   0.0000000000000000e+00  -4.7174610755342135e-02   0.0000000000000000e+00   0.0000000000000000e+00  -1.2755156078533195e-01   0.0000000000000000e+00  -4.2432499749237662e-01  -1.1045529373746887e-01   0.0000000000000000e+00   0.0000000000000000e+00
   0.0000000000000000e+00   0.0000000000000000e+00   0.0000000000000000e+00  -8.6944880794229004e-02   0.0000000000000000e+00   0.0000000000000000e+00   0.0000000000000000e+00   0.0000000000000000e+00   0.0000000000000000e+00   9.5900787458437747e-02   0.0000000000000000e+00   0.0000000000000000e+00   0.0000000000000000e+00   0.0000000000000000e+00   0.0000000000000000e+00   0.0000000000000000e+00  -4.0872641851228070e-01   0.0000000000000000e+00   1.5672601424951246e-01   0.0000000000000000e+00   0.0000000000000000e+00   0.0000000000000000e+00   3.1848315598835503e-01  -1.8731712665586078e-01   0.0000000000000000e+00   0.0000000000000000e+00   0.0000000000000000e+00   0.0000000000000000e+00   0.0000000000000000e+00   3.0950741363421665e-02   0.0000000000000000e+00   0.0000000000000000e+00   0.0000000000000000e+00   1.1541124267205874e-01   0.0000000000000000e+00   0.0000000000000000e+00   0.0000000000000000e+00   0.0000000000000000e+00   0.0000000000000000e+00  -2.0894185754907021e-01   0.0000000000000000e+00   0.0000000000000000e+00   1.0047923770171091e-01   4.0717454147563414e-01   0.0000000000000000e+00   0.0000000000000000e+00   3.4348934068739366e-02   0.0000000000000000e+00  -2.0140524368938817e-02  -1.7271807483600420e-02   0.0000000000000000e+00   0.0000000000000000e+00   0.0000000000000000e+00  -1.0582855990483230e-01   0.0000000000000000e+00   0.0000000000000000e+00   0.0000000000000000e+00   0.0000000000000000e+00   0.0000000000000000e+00   0.0000000000000000e+00   1.2602888931253886e-01  -1.7017714048341664e-01   0.0000000000000000e+00   0.0000000000000000e+00  -5.9358795167539558e-02  -3.5488266250006888e-02   0.0000000000000000e+00   0.0000000000000000e+00   2.1853446663270484e-01   0.0000000000000000e+00   0.0000000000000000e+00   0.0000000000000000e+00   6.8080592312172741e-02   0.0000000000000000e+00  -2.2704825141166660e-02   0.0000000000000000e+00   0.0000000000000000e+00   0.0000000000000000e+00   0.0000000000000000e+00   0.0000000000000000e+00   4.9801285993587990e-02  -5.0735539727182477e-02  -2.6316634411340151e-01   9.4042837911013644e-02   2.3936546186792676e-01   0.0000000000000000e+00  -3.5013952835461420e-01   0.0000000000000000e+00   0.0000000000000000e+00   0.0000000000000000e+00   0.0000000000000000e+00   0.0000000000000000e+00   0.0000000000000000e+00   0.0000000000000000e+00   0.0000000000000000e+00  -1.9998376198374013e-01   0.0000000000000000e+00   0.0000000000000000e+00   5.1214446982712762e-02   0.0000000000000000e+00
   0.0000000000000000e+00   0.0000000000000000e+00   0.0000000000000000e+00   0.0000000000000000e+00   0.0000000000000000e+00  -1.4729422525373581e-01   0.0000000000000000e+00   0.0000000000000000e+00   0.0000000000000000e+00   0.0000000000000000e+00   5.2964289261370916e-02  -3.7709888864091745e-01   0.0000000000000000e+00  -9.7950092292399094e-02   3.0289264720500444e-03   0.0000000000000000e+00   0.0000000000000000e+00  -1.5784272229456098e-01   0.0000000000000000e+00  -4.3209063915663579e-02   0.0000000000000000e+00   0.0000000000000000e+00   0.0000000000000000e+00   0.0000000000000000e+00   0.0000000000000000e+00   0.0000000000000000e+00   0.0000000000000000e+00   5.8518840050026701e-02  -1.0311786645015497e-01   0.0000000000000000e+00  -9.5210680129957544e-03   1.9839638804025361e-01   0.0000000000000000e+00   0.0000000000000000e+00   0.0000000000000000e+00   0.0000000000000000e+00   0.0000000000000000e+00   0.0000000000000000e+00   3.8427271730109330e-01   0.0000000000000000e+00   0.0000000000000000e+00   0.0000000000000000e+00   0.0000000000000000e+00   0.0000000000000000e+00   0.0000000000000000e+00  -1.2129160462358797e-01   0.0000000000000000e+00  -5.0816354370267824e-02   0.0000000000000000e+00   0.0000000000000000e+00   3.3288706208540880e-01   2.1396252880506278e-01  -8.8980892545660967e-02   0.0000000000000000e+00   0.0000000000000000e+00   0.0000000000000000e+00  -1.0663809020740767e-02  -1.5423570194970140e-01   0.0000000000000000e+00   0.0000000000000000e+00   0.0000000000000000e+00   0.0000000000000000e+00   0.0000000000000000e+00  -1.7498847194581835e-01   0.0000000000000000e+00   0.0000000000000000e+00   0.0000000000000000e+00   1.4767951995118492e-01   0.0000000000000000e+00   0.0000000000000000e+00   0.0000000000000000e+00   0.0000000000000000e+00   0.0000000000000000e+00   0.0000000000000000e+00   0.0000000000000000e+00  -4.0280039103984971e-01   0.0000000000000000e+00   0.0000000000000000e+00   0.0000000000000000e+00  -1.7719075470038298e-01   0.0000000000000000e+00   0.0000000000000000e+00   0.0000000000000000e+00   0.0000000000000000e+00   0.0000000000000000e+00  -4.7958724356682428e-02   0.0000000000000000e+00  -3.3745604175313901e-02   2.7392713889376979e-01   0.0000000000000000e+00   0.0000000000000000e+00  -1.4070656083252167e-01   0.0000000000000000e+00   0.0000000000000000e+00   1.8260101379829083e-01   0.0000000000000000e+00  -1.0490764820614586e-01   3.6486456257910131e-02   0.0000000000000000e+00   0.0000000000000000e+00
   0.0000000000000000e+00   0.0000000000000000e+00   0.0000000000000000e+00   0.0000000000000000e+00   0.0000000000000000e+00  -2.0863126715183150e-01   0.0000000000000000e+00   0.0000000000000000e+00   0.0000000000000000e+00   0.0000000000000000e+00   3.4871170469505880e-01   2.9792500304211478e-01   0.0000000000000000e+00   4.9496912036499453e-02  -3.2606216796717664e-02   0.0000000000000000e+00   0.0000000000000000e+00  -9.6073909488245401e-02   0.0000000000000000e+00   2.5828822034634347e-01   0.0000000000000000e+00   0.0000000000000000e+00   0.0000000000000000e+00   0.0000000000000000e+00   0.0000000000000000e+00   0.0000000000000000e+00   0.0000000000000000e+00   4.0904961564314335e-02  -1.1345788149992432e-01   0.0000000000000000e+00   6.8232906160753379e-02   2.6598789689924407e-01   0.0000000000000000e+00   0.0000000000000000e+00   0.0000000000000000e+00   0.0000000000000000e+00   0.0000000000000000e+00   0.0000000000000000e+00  -2.2157902905314861e-01   0.0000000000000000e+00   0.0000000000000000e+00   0.0000000000000000e+00   0.0000000000000000e+00   0.0000000000000000e+00   0.0000000000000000e+00   2.5309802298697559e-01   0.0000000000000000e+00   1.1291202128305020e-01   0.0000000000000000e+00   0.0000000000000000e+00  -4.8061420969289032e-02   1.4844312925156056e-01  -4.9852853869122672e-02   0.0000000000000000e+00   0.0000000000000000e+00   0.0000000000000000e+00  -2.5477696480030215e-01  -1.6138267937117190e-01   0.0000000000000000e+00   0.0000000000000000e+00   0.0000000000000000e+00   0.0000000000000000e+00   0.0000000000000000e+00  -2.0286504906443484e-01   0.0000000000000000e+00   0.0000000000000000e+00   0.0000000000000000e+00  -1.2608983259048631e-01   0.0000000000000000e+00   0.0000000000000000e+00   0.0000000000000000e+00   0.0000000000000000e+00   0.0000000000000000e+00   0.0000000000000000e+00   0.0000000000000000e+00   7.0079698629670839e-02   0.0000000000000000e+00   0.0000000000000000e+00   0.0000000000000000e+00  -4.2118194364707630e-02   0.0000000000000000e+00   0.0000000000000000e+00   0.0000000000000000e+00   0.0000000000000000e+00   0.0000000000000000e+00   1.3330044852433623e-01   0.0000000000000000e+00   2.8408996070436315e-01   2.1822896590716284e-01   0.0000000000000000e+00   0.0000000000000000e+00  -7.2736634024549468e-02   0.0000000000000000e+00   0.0000000000000000e+00   5.7673953837827079e-02   0.0000000000000000e+00  -1.9966940678420125e-01  -2.7329934661288535e-01   0.0000000000000000e+00   0.0000000000000000e+00
   1.4316841601937910e-01  -2.0428454309368993e-01   4.2061086112322871e-02   0.0000000000000000e+00  -1.4523663275797694e-01   0.0000000000000000e+00   3.3774675872795201e-02   7.0887807068269346e-02  -2.1205365240329406e-02   0.0000000000000000e+00   0.0000000000000000e+00   0.0000000000000000e+00  -1.4657979955284295e-01   0.0000000000000000e+00   0.0000000000000000e+00   3.6707688211210766e-02   0.0000000000000000e+00   0.0000000000000000e+00   0.0000000000000000e+00   0.0000000000000000e+00  -1.4618693570923447e-01   1.2443970454911635e-01   0.0000000000000000e+00   0.0000000000000000e+00  -1.5750404263325399e-01   1.5072890326751617e-02  -3.2144454903578873e-01   0.0000000000000000e+00   0.0000000000000000e+00   0.0000000000000000e+00   0.0000000000000000e+00   0.0000000000000000e+00   1.5095178446786287e-01   0.0000000000000000e+00  -1.4094502210879647e-01  -1.0299716164020258e-01   3.9335829600133432e-02  -3.4221643223262577e-01   0.0000000000000000e+00   0.0000000000000000e+00   2.0131070258380748e-01   3.5794224017483479e-02   0.0000000000000000e+00   0.0000000000000000e+00   6.3956548259643531e-02   0.0000000000000000e+00   0.0000000000000000e+00   0.0000000000000000e+00   0.0000000000000000e+00   0.0000000000000000e+00   0.0000000000000000e+00   0.0000000000000000e+00   0.0000000000000000e+00   0.0000000000000000e+00   2.3078361066534059e-01  -4.5198475469992276e-02   0.0000000000000000e+00   0.0000000000000000e+00   1.5242925569921106e-01   1.9675665630802125e-01   0.0000000000000000e+00   0.0000000000000000e+00   2.3029554081184170e-01   0.0000000000000000e+00   0.0000000000000000e+00   0.0000000000000000e+00  -7.9092501379405405e-02   0.0000000000000000e+00   0.0000000000000000e+00  -3.6584782587372792e-02  -1.5685228152325287e-02  -1.0445700859004155e-01   0.0000000000000000e+00  -3.1586951257354362e-02   0.0000000000000000e+00   0.0000000000000000e+00   1.6734486438870907e-01  -4.2321707701726197e-01   1.3358928235677944e-01   0.0000000000000000e+00   0.0000000000000000e+00   0.0000000000000000e+00   0.0000000000000000e+00   0.0000000000000000e+00   0.0000000000000000e+00   0.0000000000000000e+00   0.0000000000000000e+00   0.0000000000000000e+00   0.0000000000000000e+00  -1.5969471310879974e-01   9.8038626116477446e-03   0.0000000000000000e+00   2.9916796026616566e-02   2.2784536931726232e-01   0.0000000000000000e+00   0.0000000000000000e+00   0.0000000000000000e+00   0.0000000000000000e+00   0.0000000000000000e+00  -9.4960765807248257e-02
   0.0000000000000000e+00   0.0000000000000000e+00   0.0000000000000000e+00  -1.2081226405315476e-01   0.0000000000000000e+00   0.0000000000000000e+00   0.0000000000000000e+00   0.0000000000000000e+00   0.0000000000000000e+00   1.9406513490349228e-01   0.0000000000000000e+00   0.0000000000000000e+00   0.0000000000000000e+00   0.0000000000000000e+00   0.0000000000000000e+00   0.0000000000000000e+00   1.0919131737885003e-01   0.0000000000000000e+00  -1.9190193602406764e-03   0.0000000000000000e+00   0.0000000000000000e+00   0.0000000000000000e+00  -5.3492859674134488e-02   2.3467259993411110e-01   0.0000000000000000e+00   0.0000000000000000e+00   0.0000000000000000e+00   0.0000000000000000e+00   0.0000000000000000e+00   6.7558393842644449e-02   0.0000000000000000e+00   0.0000000000000000e+00   0.0000000000000000e+00   3.8042825618856531e-02   0.0000000000000000e+00   0.0000000000000000e+00   0.0000000000000000e+00   0.0000000000000000e+00   0.0000000000000000e+00  -9.4617780652912709e-02   0.0000000000000000e+00   0.0000000000000000e+00  -3.7051179570531362e-02  -5.7304323029752594e-02   0.0000000000000000e+00   0.0000000000000000e+00  -1.0491741269978094e-01   0.0000000000000000e+00  -3.0652277000027228e-01  -3.1587067009468195e-01   0.0000000000000000e+00   0.0000000000000000e+00   0.0000000000000000e+00   1.3986791438120524e-01   0.0000000000000000e+00   0.0000000000000000e+00   0.0000000000000000e+00   0.0000000000000000e+00   0.0000000000000000e+00   0.0000000000000000e+00  -3.5391428008483122e-01   1.2407130595756768e-01   0.0000000000000000e+00   0.0000000000000000e+00   1.2067434448438333e-01   1.8888453868389915e-03   0.0000000000000000e+00   0.0000000000000000e+00   1.0670230344270377e-02   0.0000000000000000e+00   0.0000000000000000e+00   0.0000000000000000e+00  -2.0141352814575675e-01   0.0000000000000000e+00   3.6905773427720667e-02   0.0000000000000000e+00   0.0000000000000000e+00   0.0000000000000000e+00   0.0000000000000000e+00   0.0000000000000000e+00   3.5968681664620450e-01   5.5014210632078384e-02  -3.9805031076166668e-02   1.7184894706452206e-01   2.4262200237038473e-01   0.0000000000000000e+00  -1.7612010759262342e-01   0.0000000000000000e+00   0.0000000000000000e+00   0.0000000000000000e+00   0.0000000000000000e+00   0.0000000000000000e+00   0.0000000000000000e+00   0.0000000000000000e+00   0.0000000000000000e+00   6.7964335917227919e-02   0.0000000000000000e+00   0.0000000000000000e+00   4.2270980490510363e-01   0.0000000000000000e+00
  -1.2030599167651654e-01  -1.6782703994101758e-01  -1.6907280172745837e-01   0.0000000000000000e+00  -4.4045924226296176e-02   0.0000000000000000e+00   2.2864003260051602e-01   4.8322779754010912e-02   7.5948355303266338e-02   0.0000000000000000e+00   0.0000000000000000e+00   0.0000000000000000e+00  -1.7305423450170240e-01   0.0000000000000000e+00   0.0000000000000000e+00   6.9689959066317614e-02   0.0000000000000000e+00   0.0000000000000000e+00   0.0000000000000000e+00   0.0000000000000000e+00   2.2984398093147460e-01  -7.6200590644129346e-02   0.0000000000000000e+00   0.0000000000000000e+00  -1.3237399815044568e-01  -2.7791354497297760e-01  -5.7586033048454638e-02   0.0000000000000000e+00   0.0000000000000000e+00   0.0000000000000000e+00   0.0000000000000000e+00   0.0000000000000000e+00   7.9148210478165809e-02   0.0000000000000000e+00  -1.6299065047744577e-02   2.5903213765943062e-01   1.9088188970170566e-01   1.6539157483333358e-01   0.0000000000000000e+00   0.0000000000000000e+00  -1.8920357407851637e-01   6.6359672337057696e-03   0.0000000000000000e+00   0.0000000000000000e+00   2.4671320201009819e-01   0.0000000000000000e+00   0.0000000000000000e+00   0.0000000000000000e+00   0.0000000000000000e+00   0.0000000000000000e+00   0.0000000000000000e+00   0.0000000000000000e+00   0.0000000000000000e+00   0.0000000000000000e+00   8.9138644289663865e-02   1.1049185257705466e-01   0.0000000000000000e+00   0.0000000000000000e+00   9.3584918967303490e-02  -1.0248435374358955e-01   0.0000000000000000e+00   0.0000000000000000e+00  -2.5248700976295078e-02   0.0000000000000000e+00   0.0000000000000000e+00   0.0000000000000000e+00  -5.9342247138114597e-02   0.0000000000000000e+00   0.0000000000000000e+00  -2.5331463907157065e-01   1.5445296497507932e-01  -7.2244097478747105e-02   0.0000000000000000e+00  -8.6047958556262089e-03   0.0000000000000000e+00   0.0000000000000000e+00  -1.2553858301350682e-01   1.0851331007765892e-01   6.9350814650551193e-02   0.0000000000000000e+00   0.0000000000000000e+00   0.0000000000000000e+00   0.0000000000000000e+00   0.0000000000000000e+00   0.0000000000000000e+00   0.0000000000000000e+00   0.0000000000000000e+00   0.0000000000000000e+00   0.0000000000000000e+00   1.9486684814660309e-03   6.9377094581012808e-02   0.0000000000000000e+00  -2.6135603309775834e-01   1.7941722022534107e-01   0.0000000000000000e+00   0.0000000000000000e+00   0.0000000000000000e+00   0.0000000000000000e+00   0.0000000000000000e+00  -4.0775363258653785e-01
   4.6229390536033518e-02   5.8314251889039284e-02  -1.1043149993644356e-02   0.0000000000000000e+00   4.2571187486104738e-03   0.0000000000000000e+00  -1.4087279704710458e-03   1.0325341980043500e-01   1.3330953890219929e-01   0.0000000000000000e+00   0.0000000000000000e+00   0.0000000000000000e+00   8.7089029243787891e-02   0.0000000000000000e+00   0.0000000000000000e+00   5.7337570290386664e-01   0.0000000000000000e+00   0.0000000000000000e+00   0.0000000000000000e+00   0.0000000000000000e+00   2.7861585382697063e-01   1.2348338464797452e-01   0.0000000000000000e+00   0.0000000000000000e+00   1.2524003416330534e-01  -2.9364267357216072e-02  -4.4808909077252768e-02   0.0000000000000000e+00   0.0000000000000000e+00   0.0000000000000000e+00   0.0000000000000000e+00   0.0000000000000000e+00  -1.4482823384809104e-01   0.0000000000000000e+00  -6.6990859270848260e-02  -8.0274052185249911e-02   2.4621148173701066e-01  -2.0784036917895904e-01   0.0000000000000000e+00   0.0000000000000000e+00   1.3484477968761210e-01  -2.6030363059210032e-01   0.0000000000000000e+00   0.0000000000000000e+00   2.2752506708007797e-02   0.0000000000000000e+00   0.0000000000000000e+00   0.0000000000000000e+00   0.0000000000000000e+00   0.0000000000000000e+00   0.0000000000000000e+00   0.0000000000000000e+00   0.0000000000000000e+00   0.0000000000000000e+00   2.2464666132739597e-01  -1.3118598498910827e-01   0.0000000000000000e+00   0.0000000000000000e+00  -1.6776820770560491e-01  -2.5885828502272334e-01   0.0000000000000000e+00   0.0000000000000000e+00   5.2703340960266014e-02   0.0000000000000000e+00   0.0000000000000000e+00   0.0000000000000000e+00   1.0026014052933437e-02   0.0000000000000000e+00   0.0000000000000000e+00   8.4203227406170034e-02  -8.6500047858015669e-02   9.4309441109121081e-02   0.0000000000000000e+00   2.6841412763950044e-02   0.0000000000000000e+00   0.0000000000000000e+00   1.5397735384643496e-01   1.2677763888228522e-01  -1.6421686289891194e-01   0.0000000000000000e+00   0.0000000000000000e+00   0.0000000000000000e+00   0.0000000000000000e+00   0.0000000000000000e+00   0.0000000000000000e+00   0.0000000000000000e+00   0.0000000000000000e+00   0.0000000000000000e+00   0.0000000000000000e+00   4.7988170963856644e-02   1.8243935625290208e-02   0.0000000000000000e+00  -1.3461136672619131e-01   8.7329306741676813e-02   0.0000000000000000e+00   0.0000000000000000e+00   0.0000000000000000e+00   0.0000000000000000e+00   0.0000000000000000e+00   1.0442086906046395e-01
   4.7247339607497399e-02  -2.2840065518463759e-01   2.5330062775852530e-01   0.0000000000000000e+00   1.5242435318980349e-01   0.0000000000000000e+00  -1.3998774577689954e-01  -8.8388600699227104e-03  -4.4638185603203512e-01   0.0000000000000000e+00   0.0000000000000000e+00   0.0000000000000000e+00   1.5226426832711831e-01   0.0000000000000000e+00   0.0000000000000000e+00   1.0753209911207895e-01   0.0000000000000000e+00   0.0000000000000000e+00   0.0000000000000000e+00   0.0000000000000000e+00  -1.7315086850424447e-01   2.0555000164692969e-01   0.0000000000000000e+00   0.0000000000000000e+00  -2.0944788087755567e-01  -1.0457600305370182e-01  -4.1737397807936880e-02   0.0000000000000000e+00   0.0000000000000000e+00   0.0000000000000000e+00   0.0000000000000000e+00   0.0000000000000000e+00   6.5488880640403285e-02   0.0000000000000000e+00  -6.3537747054740329e-02   7.6985538544899507e-02   1.3992572686131596e-01   1.0431179320899575e-01   0.0000000000000000e+00   0.0000000000000000e+00   1.2127373798741527e-01   3.3432287681246903e-01   0.0000000000000000e+00   0.0000000000000000e+00   8.3806270914959125e-02   0.0000000000000000e+00   0.0000000000000000e+00   0.0000000000000000e+00   0.0000000000000000e+00   0.0000000000000000e+00   0.0000000000000000e+00   0.0000000000000000e+00   0.0000000000000000e+00   0.0000000000000000e+00   1.4836392195953371e-01  -3.1776234160616597e-02   0.0000000000000000e+00   0.0000000000000000e+00   3.0343491386901390e-02  -1.5199985643208727e-01   0.0000000000000000e+00   0.0000000000000000e+00  -1.0822653984331268e-01   0.0000000000000000e+00   0.0000000000000000e+00   0.0000000000000000e+00   1.1927698778053017e-01   0.0000000000000000e+00   0.0000000000000000e+00   1.0496763116778600e-02  -8.6878423436907590e-02   1.3377679921655114e-01   0.0000000000000000e+00   2.2075584157290290e-01   0.0000000000000000e+00   0.0000000000000000e+00  -1.2152672339054992e-01   2.6690442421199012e-01   1.5168934701719222e-01   0.0000000000000000e+00   0.0000000000000000e+00   0.0000000000000000e+00   0.0000000000000000e+00   0.0000000000000000e+00   0.0000000000000000e+00   0.0000000000000000e+00   0.0000000000000000e+00   0.0000000000000000e+00   0.0000000000000000e+00   7.9276207601354731e-02   2.6855662121979915e-02   0.0000000000000000e+00   2.1756895657482480e-02   1.4651151480838454e-01   0.0000000000000000e+00   0.0000000000000000e+00   0.0000000000000000e+00   0.0000000000000000e+00   0.0000000000000000e+00   1.1089856839172706e-01
  -1.8585282389142466e-01   5.3015767433889013e-02  -1.8489737311791321e-01   0.0000000000000000e+00  -1.4543766237555389e-01   0.0000000000000000e+00   9.1243849044082059e-02   1.1967475052214641e-01   2.6064326394799608e-01   0.0000000000000000e+00   0.0000000000000000e+00   0.0000000000000000e+00   1.6435251438070608e-01   0.0000000000000000e+00   0.0000000000000000e+00  -1.7116609110057587e-01   0.0000000000000000e+00   0.0000000000000000e+00   0.0000000000000000e+00   0.0000000000000000e+00  -1.2086113870449616e-02   2.9691045563787399e-01   0.0000000000000000e+00   0.0000000000000000e+00   1.0338818558183357e-01   1.1661634459493403e-01  -6.4617027600984867e-02   0.0000000000000000e+00   0.0000000000000000e+00   0.0000000000000000e+00   0.0000000000000000e+00   0.0000000000000000e+00   3.6112245769353804e-02   0.0000000000000000e+00   2.8882959019685733e-01  -2.5132937860303495e-01  -1.1582891294815066e-01  -1.3043015626139862e-01   0.0000000000000000e+00   0.0000000000000000e+00   1.1793656356655623e-01   2.6769263896128959e-01   0.0000000000000000e+00   0.0000000000000000e+00   1.1862206415141324e-01   0.0000000000000000e+00   0.0000000000000000e+00   0.0000000000000000e+00   0.0000000000000000e+00   0.0000000000000000e+00   0.0000000000000000e+00   0.0000000000000000e+00   0.0000000000000000e+00   0.0000000000000000e+00  -3.6970824886430630e-02  -5.8668054359391347e-03   0.0000000000000000e+00   0.0000000000000000e+00   1.5020150874212363e-03  -4.3410086629681877e-02   0.0000000000000000e+00   0.0000000000000000e+00   6.1772330414815890e-02   0.0000000000000000e+00   0.0000000000000000e+00   0.0000000000000000e+00  -8.4699216721043344e-02   0.0000000000000000e+00   0.0000000000000000e+00   1.1355871786589881e-01   1.3803855820346234e-01   2.0240818523145219e-02   0.0000000000000000e+00   2.2719247255664540e-02   0.0000000000000000e+00   0.0000000000000000e+00   1.7888206593285182e-02   4.2335884386660200e-01   1.4185207634992755e-01   0.0000000000000000e+00   0.0000000000000000e+00   0.0000000000000000e+00   0.0000000000000000e+00   0.0000000000000000e+00   0.0000000000000000e+00   0.0000000000000000e+00   0.0000000000000000e+00   0.0000000000000000e+00   0.0000000000000000e+00  -1.8208550359769249e-01  -8.7839684834200071e-02   0.0000000000000000e+00  -2.2699612831838401e-02   2.7591723966128601e-01   0.0000000000000000e+00   0.0000000000000000e+00   0.0000000000000000e+00   0.0000000000000000e+00   0.0000000000000000e+00  -3.6675675056428290e-02
   0.0000000000000000e+00   0.0000000000000000e+00   0.0000000000000000e+00   0.0000000000000000e+00   0.0000000000000000e+00  -5.4051576794677328e-02   0.0000000000000000e+00   0.0000000000000000e+00   0.0000000000000000e+00   0.0000000000000000e+00   1.8815573082432399e-01   4.7000068789367508e-02   0.0000000000000000e+00  -3.0887942693590370e-01  -9.6872292909788632e-02   0.0000000000000000e+00   0.0000000000000000e+00  -1.8534257109697169e-01   0.0000000000000000e+00  -1.6265604091670657e-01   0.0000000000000000e+00   0.0000000000000000e+00   0.0000000000000000e+00   0.0000000000000000e+00   0.0000000000000000e+00   0.0000000000000000e+00   0.0000000000000000e+00  -1.8635759615468747e-01  -7.9928729623680111e-02   0.0000000000000000e+00  -2.7335984129771340e-02  -2.5162618009398341e-01   0.0000000000000000e+00   0.0000000000000000e+00   0.0000000000000000e+00   0.0000000000000000e+00   0.0000000000000000e+00   0.0000000000000000e+00   1.8144026178353592e-01   0.0000000000000000e+00   0.0000000000000000e+00   0.0000000000000000e+00   0.0000000000000000e+00   0.0000000000000000e+00   0.0000000000000000e+00   4.9514155709936253e-01   0.0000000000000000e+00   8.9129628682242334e-02   0.0000000000000000e+00   0.0000000000000000e+00  -5.9670265090570343e-02   4.2617879412819276e-02   2.9332930623644787e-01   0.0000000000000000e+00   0.0000000000000000e+00   0.0000000000000000e+00   2.0595477388797895e-01  -1.9882494362335641e-02   0.0000000000000000e+00   0.0000000000000000e+00   0.0000000000000000e+00   0.0000000000000000e+00   0.0000000000000000e+00   4.1262267667872826e-01   0.0000000000000000e+00   0.0000000000000000e+00   0.0000000000000000e+00  -4.7315796661081898e-02   0.0000000000000000e+00   0.0000000000000000e+00   0.0000000000000000e+00   0.0000000000000000e+00   0.0000000000000000e+00   0.0000000000000000e+00   0.0000000000000000e+00  -1.2554707638515494e-01   0.0000000000000000e+00   0.0000000000000000e+00   0.0000000000000000e+00  -1.5951155867988448e-01   0.0000000000000000e+00   0.0000000000000000e+00   0.0000000000000000e+00   0.0000000000000000e+00   0.0000000000000000e+00  -9.7049994722369942e-02   0.0000000000000000e+00   5.2646641153595360e-02  -5.0938563279367098e-02   0.0000000000000000e+00   0.0000000000000000e+00   6.5503520041341893e-03   0.0000000000000000e+00   0.0000000000000000e+00   1.0283693164421212e-01   0.0000000000000000e+00  -1.3481875478824570e-01  -1.0556172996713538e-01   0.0000000000000000e+00   0.0000000000000000e+00
   0.0000000000000000e+00   0.0000000000000000e+00   0.0000000000000000e+00  -4.2586967621358149e-02   0.0000000000000000e+00   0.0000000000000000e+00   0.0000000000000000e+00   0.0000000000000000e+00   0.0000000000000000e+00  -3.5621095782387091e-02   0.0000000000000000e+00   0.0000000000000000e+00   0.0000000000000000e+00   0.0000000000000000e+00   0.0000000000000000e+00   0.0000000000000000e+00  -2.9371171464652318e-02   0.0000000000000000e+00   1.5838522204659095e-01   0.0000000000000000e+00   0.0000000000000000e+00   0.0000000000000000e+00   1.6131788477353984e-02  -1.3236161640401795e-01   0.0000000000000000e+00   0.0000000000000000e+00   0.0000000000000000e+00   0.0000000000000000e+00   0.0000000000000000e+00  -1.7267520176553025e-01   0.0000000000000000e+00   0.0000000000000000e+00   0.0000000000000000e+00  -2.6189522947520039e-01   0.0000000000000000e+00   0.0000000000000000e+00   0.0000000000000000e+00   0.0000000000000000e+00   0.0000000000000000e+00   3.2615420638026171e-01   0.0000000000000000e+00   0.0000000000000000e+00   5.5124384732788467e-02  -1.7875721498154237e-01   0.0000000000000000e+00   0.0000000000000000e+00  -6.3835267835596288e-02   0.0000000000000000e+00   1.2043595041512939e-01   3.2083434356948680e-02   0.0000000000000000e+00   0.0000000000000000e+00   0.0000000000000000e+00   2.5728182541490480e-01   0.0000000000000000e+00   0.0000000000000000e+00   0.0000000000000000e+00   0.0000000000000000e+00   0.0000000000000000e+00   0.0000000000000000e+00   1.6733308783186301e-01   9.2019728739846790e-02   0.0000000000000000e+00   0.0000000000000000e+00   3.7112145410481578e-02  -4.7791222025093498e-02   0.0000000000000000e+00   0.0000000000000000e+00   2.3484361268152149e-01   0.0000000000000000e+00   0.0000000000000000e+00   0.0000000000000000e+00  -3.7984451202987518e-02   0.0000000000000000e+00  -1.2074149911274656e-01   0.0000000000000000e+00   0.0000000000000000e+00   0.0000000000000000e+00   0.0000000000000000e+00   0.0000000000000000e+00  -1.0732984344569568e-03   1.7600151176721687e-01   1.0861783688673984e-01  -7.4984035413046574e-02   5.7667558422960552e-01   0.0000000000000000e+00  -1.5546437330321070e-01   0.0000000000000000e+00   0.0000000000000000e+00   0.0000000000000000e+00   0.0000000000000000e+00   0.0000000000000000e+00   0.0000000000000000e+00   0.0000000000000000e+00   0.0000000000000000e+00   3.0541855384238442e-01   0.0000000000000000e+00   0.0000000000000000e+00  -1.3381386770625220e-01   0.0000000000000000e+00
   2.3239708523025254e-01  -3.2135400200071096e-01  -3.1401102633247760e-02   0.0000000000000000e+00   2.0531097068358917e-01   0.0000000000000000e+00  -7.6131739444480345e-02  -4.9319776172418270e-02  -7.5609255302491130e-02   0.0000000000000000e+00   0.0000000000000000e+00   0.0000000000000000e+00   7.4058864448429511e-03   0.0000000000000000e+00   0.0000000000000000e+00   3.5239128914087849e-02   0.0000000000000000e+00   0.0000000000000000e+00   0.0000000000000000e+00   0.0000000000000000e+00   1.3037916723716875e-01   9.2768781015455021e-02   0.0000000000000000e+00   0.0000000000000000e+00   1.7776170707604252e-01  -1.8467131163021294e-01   1.5105406826381684e-01   0.0000000000000000e+00   0.0000000000000000e+00   0.0000000000000000e+00   0.0000000000000000e+00   0.0000000000000000e+00  -9.2686353837772670e-02   0.0000000000000000e+00  -3.9928831938950353e-02  -2.6905740797678962e-01   5.0959039047473370e-02  -1.1110725786100546e-01   0.0000000000000000e+00   0.0000000000000000e+00  -1.7923833278227244e-01   9.2571384708133725e-02   0.0000000000000000e+00   0.0000000000000000e+00  -3.3372149823930380e-01   0.0000000000000000e+00   0.0000000000000000e+00   0.0000000000000000e+00   0.0000000000000000e+00   0.0000000000000000e+00   0.0000000000000000e+00   0.0000000000000000e+00   0.0000000000000000e+00   0.0000000000000000e+00  -9.3767656811384395e-03  -1.7359948907657091e-01   0.0000000000000000e+00   0.0000000000000000e+00   1.2683272734622650e-01   9.8128568516259132e-02   0.0000000000000000e+00   0.0000000000000000e+00  -1.5569101244915282e-01   0.0000000000000000e+00   0.0000000000000000e+00   0.0000000000000000e+00  -2.4064736286944199e-01   0.0000000000000000e+00   0.0000000000000000e+00   9.4617087791838944e-02   1.3102293476983989e-01  -3.9104312709655947e-01   0.0000000000000000e+00  -1.7236462327034113e-01   0.0000000000000000e+00   0.0000000000000000e+00   1.8863074377961694e-03   1.2279534375476930e-01   1.6479876057258244e-01   0.0000000000000000e+00   0.0000000000000000e+00   0.0000000000000000e+00   0.0000000000000000e+00   0.0000000000000000e+00   0.0000000000000000e+00   0.0000000000000000e+00   0.0000000000000000e+00   0.0000000000000000e+00   0.0000000000000000e+00   1.4339804405822099e-02  -2.8558888943542256e-02   0.0000000000000000e+00  -1.4638784724699788e-01  -8.0892394714324911e-02   0.0000000000000000e+00   0.0000000000000000e+00   0.0000000000000000e+00   0.0000000000000000e+00   0.0000000000000000e+00  -5.0628774625344521e-02
  -8.0487415760857356e-02  -3.1679284547009945e-01  -6.8382493213162338e-02   0.0000000000000000e+00  -1.8469920971075157e-01   0.0000000000000000e+00   2.3666442345366176e-01  -2.0899435618393199e-02  -1.1937118371679260e-01   0.0000000000000000e+00   0.0000000000000000e+00   0.0000000000000000e+00   3.2062887379285010e-01   0.0000000000000000e+00   0.0000000000000000e+00  -1.5795769116190345e-01   0.0000000000000000e+00   0.0000000000000000e+00   0.0000000000000000e+00   0.0000000000000000e+00   2.6021697768375579e-01  -1.0157919156289513e-01   0.0000000000000000e+00   0.0000000000000000e+00  -2.6995622653039725e-01   1.7180807762964204e-01  -1.3531498576527393e-01   0.0000000000000000e+00   0.0000000000000000e+00   0.0000000000000000e+00   0.0000000000000000e+00   0.0000000000000000e+00  -2.5768421582038853e-01   0.0000000000000000e+00   3.6156430213303919e-02   7.4528112885337228e-02  -2.0946761784759491e-01  -2.3312266159444298e-01   0.0000000000000000e+00   0.0000000000000000e+00  -2.0728399371877246e-02  -6.4904854846274465e-02   0.0000000000000000e+00   0.0000000000000000e+00  -1.2595248323832639e-01   0.0000000000000000e+00   0.0000000000000000e+00   0.0000000000000000e+00   0.0000000000000000e+00   0.0000000000000000e+00   0.0000000000000000e+00   0.0000000000000000e+00   0.0000000000000000e+00   0.0000000000000000e+00  -1.2171557518682281e-01  -1.5933996018333882e-01   0.0000000000000000e+00   0.0000000000000000e+00   8.0511177312156346e-02  -2.7490085536763642e-01   0.0000000000000000e+00   0.0000000000000000e+00   7.4028219320678573e-02   0.0000000000000000e+00   0.0000000000000000e+00   0.0000000000000000e+00   1.7844281155280753e-01   0.0000000000000000e+00   0.0000000000000000e+00  -7.5297976886087803e-02  -1.1806423288809736e-01  -1.2359092963107725e-01   0.0000000000000000e+00  -9.6019064521641828e-02   0.0000000000000000e+00   0.0000000000000000e+00  -1.5438139792141251e-01  -4.2010833089897198e-02  -2.2484372942547771e-02   0.0000000000000000e+00   0.0000000000000000e+00   0.0000000000000000e+00   0.0000000000000000e+00   0.0000000000000000e+00   0.0000000000000000e+00   0.0000000000000000e+00   0.0000000000000000e+00   0.0000000000000000e+00   0.0000000000000000e+00   1.5192884470918136e-01   5.1018738209886401e-02   0.0000000000000000e+00   1.7017123406739009e-02   2.5470636766619793e-02   0.0000000000000000e+00   0.0000000000000000e+00   0.0000000000000000e+00   0.0000000000000000e+00   0.0000000000000000e+00   9.3739028830409660e-02
   0.0000000000000000e+00   0.0000000000000000e+00   0.0000000000000000e+00   2.6964421048082660e-01   0.0000000000000000e+00   0.0000000000000000e+00   0.0000000000000000e+00   0.0000000000000000e+00   0.0000000000000000e+00  -3.3678777553273848e-01   0.0000000000000000e+00   0.0000000000000000e+00   0.0000000000000000e+00   0.0000000000000000e+00   0.0000000000000000e+00   0.0000000000000000e+00  -2.0267887427754017e-01   0.0000000000000000e+00  -7.8115224015262982e-02   0.0000000000000000e+00   0.0000000000000000e+00   0.0000000000000000e+00  -9.7387679490698598e-02  -1.6183582801118149e-01   0.0000000000000000e+00   0.0000000000000000e+00   0.0000000000000000e+00   0.0000000000000000e+00   0.0000000000000000e+00  -1.5306095162680247e-01   0.0000000000000000e+00   0.0000000000000000e+00   0.0000000000000000e+00   5.8235274824627523e-02   0.0000000000000000e+00   0.0000000000000000e+00   0.0000000000000000e+00   0.0000000000000000e+00   0.0000000000000000e+00   2.2822987549587492e-01   0.0000000000000000e+00   0.0000000000000000e+00  -1.3636612519503849e-01   2.1188701138496538e-01   0.0000000000000000e+00   0.0000000000000000e+00  -4.1505863077167353e-02   0.0000000000000000e+00  -1.3501701909264763e-01  -1.1782778529824703e-01   0.0000000000000000e+00   0.0000000000000000e+00   0.0000000000000000e+00   1.5884381123720062e-01   0.0000000000000000e+00   0.0000000000000000e+00   0.0000000000000000e+00   0.0000000000000000e+00   0.0000000000000000e+00   0.0000000000000000e+00  -1.8763864770866420e-01   1.3810401670872330e-01   0.0000000000000000e+00   0.0000000000000000e+00  -1.3934151898425257e-01  -3.1699538339674177e-01   0.0000000000000000e+00   0.0000000000000000e+00   1.6646967640590826e-01   0.0000000000000000e+00   0.0000000000000000e+00   0.0000000000000000e+00   2.8424113017361058e-02   0.0000000000000000e+00   2.3306291046494149e-01   0.0000000000000000e+00   0.0000000000000000e+00   0.0000000000000000e+00   0.0000000000000000e+00   0.0000000000000000e+00   1.2723126821914402e-01  -4.1147705372109139e-01   4.4030202839551398e-02  -1.9722516627989586e-01  -1.2069127093973159e-01   0.0000000000000000e+00  -6.7363545491764557e-02   0.0000000000000000e+00   0.0000000000000000e+00   0.0000000000000000e+00   0.0000000000000000e+00   0.0000000000000000e+00   0.0000000000000000e+00   0.0000000000000000e+00   0.0000000000000000e+00   1.4397318988918259e-01   0.0000000000000000e+00   0.0000000000000000e+00   7.9697502791101382e-02   0.0000000000000000e+00
   0.0000000000000000e+00   0.0000000000000000e+00   0.0000000000000000e+00  -1.5036418133434207e-01   0.0000000000000000e+00   0.0000000000000000e+00   0.0000000000000000e+00   0.0000000000000000e+00   0.0000000000000000e+00  -2.0852714882994838e-01   0.0000000000000000e+00   0.0000000000000000e+00   0.0000000000000000e+00   0.0000000000000000e+00   0.0000000000000000e+00   0.0000000000000000e+00  -1.9329671219108674e-01   0.0000000000000000e+00  -1.5583347228633357e-01   0.0000000000000000e+00   0.0000000000000000e+00   0.0000000000000000e+00  -5.4342407820062479e-03   4.9736865607630451e-02   0.0000000000000000e+00   0.0000000000000000e+00   0.0000000000000000e+00   0.0000000000000000e+00   0.0000000000000000e+00  -1.4186142392958856e-01   0.0000000000000000e+00   0.0000000000000000e+00   0.0000000000000000e+00  -9.2223795551222062e-03   0.0000000000000000e+00   0.0000000000000000e+00   0.0000000000000000e+00   0.0000000000000000e+00   0.0000000000000000e+00  -3.4611325653175040e-02   0.0000000000000000e+00   0.0000000000000000e+00   2.4621474574276297e-01  -4.5159354219147354e-03   0.0000000000000000e+00   0.0000000000000000e+00  -6.9145857811624814e-02   0.0000000000000000e+00   3.8145784642153305e-02   4.4972382419270589e-02   0.0000000000000000e+00   0.0000000000000000e+00   0.0000000000000000e+00   2.7135374484066255e-01   0.0000000000000000e+00   0.0000000000000000e+00   0.0000000000000000e+00   0.0000000000000000e+00   0.0000000000000000e+00   0.0000000000000000e+00  -2.4264856023637599e-01  -1.7835326383597302e-01   0.0000000000000000e+00   0.0000000000000000e+00   1.3618172538774351e-01  -4.6257030048329123e-02   0.0000000000000000e+00   0.0000000000000000e+00   2.0745363209648371e-01   0.0000000000000000e+00   0.0000000000000000e+00   0.0000000000000000e+00   3.5681638959041556e-01   0.0000000000000000e+00  -2.8588893713669561e-01   0.0000000000000000e+00   0.0000000000000000e+00   0.0000000000000000e+00   0.0000000000000000e+00   0.0000000000000000e+00   2.3626185430247043e-01   2.4431190742361536e-01   1.8547356041012431e-01   2.8265870293666551e-01  -3.1895834007155660e-01   0.0000000000000000e+00  -2.9179649769717705e-02   0.0000000000000000e+00   0.0000000000000000e+00   0.0000000000000000e+00   0.0000000000000000e+00   0.0000000000000000e+00   0.0000000000000000e+00   0.0000000000000000e+00   0.0000000000000000e+00   2.0541196757827288e-02   0.0000000000000000e+00   0.0000000000000000e+00  -9.7681639466202577e-02   0.0000000000000000e+00
   2.2690866167253184e-02   2.8158161067074857e-02  -9.1612386176699284e-02   0.0000000000000000e+00  -1.9296547873392442e-01   0.0000000000000000e+00  -2.2251389920319961e-01   1.0480150120297244e-01   8.6236253014692454e-02   0.0000000000000000e+00   0.0000000000000000e+00   0.0000000000000000e+00  -8.1775979134775884e-02   0.0000000000000000e+00   0.0000000000000000e+00  -1.6210259588456753e-02   0.0000000000000000e+00   0.0000000000000000e+00   0.0000000000000000e+00   0.0000000000000000e+00  -2.6618959676426879e-01  -1.5558307331858107e-01   0.0000000000000000e+00   0.0000000000000000e+00   3.6856392417329208e-02  -3.7549065923676722e-01  -1.9395478204549127e-01   0.0000000000000000e+00   0.0000000000000000e+00   0.0000000000000000e+00   0.0000000000000000e+00   0.0000000000000000e+00  -6.1806800777187809e-02   0.0000000000000000e+00   2.1756934408755937e-01  -6.5628927662886777e-02   1.6364190847691704e-01  -8.8459100701456829e-03   0.0000000000000000e+00   0.0000000000000000e+00   4.7291363726781568e-02  -2.6172018806729598e-02   0.0000000000000000e+00   0.0000000000000000e+00  -8.3303747251099333e-02   0.0000000000000000e+00   0.0000000000000000e+00   0.0000000000000000e+00   0.0000000000000000e+00   0.0000000000000000e+00   0.0000000000000000e+00   0.0000000000000000e+00   0.0000000000000000e+00   0.0000000000000000e+00  -6.8954212368181306e-02  -3.4019252266549876e-01   0.0000000000000000e+00   0.0000000000000000e+00   9.2083681147835675e-02  -9.7547368493761180e-02   0.0000000000000000e+00   0.0000000000000000e+00  -8.7592272365221602e-02   0.0000000000000000e+00   0.0000000000000000e+00   0.0000000000000000e+00   5.8280333050058183e-02   0.0000000000000000e+00   0.0000000000000000e+00   2.1318759407935151e-01   5.2214121711148379e-02   1.5993721707915323e-01   0.0000000000000000e+00  -2.1057805054834558e-01   0.0000000000000000e+00   0.0000000000000000e+00  -3.2452728445225992e-01  -5.0419627312044524e-02  -1.4431308747685873e-01   0.0000000000000000e+00   0.0000000000000000e+00   0.0000000000000000e+00   0.0000000000000000e+00   0.0000000000000000e+00   0.0000000000000000e+00   0.0000000000000000e+00   0.0000000000000000e+00   0.0000000000000000e+00   0.0000000000000000e+00   1.7919326640258659e-01   9.7001125307300082e-02   0.0000000000000000e+00   1.9908535405083125e-01   1.3150329177927569e-01   0.0000000000000000e+00   0.0000000000000000e+00   0.0000000000000000e+00   0.0000000000000000e+00   0.0000000000000000e+00  -1.2721957411334353e-01
   0.0000000000000000e+00   0.0000000000000000e+00   0.0000000000000000e+00   0.0000000000000000e+00   0.0000000000000000e+00   9.8140058729078314e-02   0.0000000000000000e+00   0.0000000000000000e+00   0.0000000000000000e+00   0.0000000000000000e+00   9.3322047773077205e-02  -1.7842679753112609e-01   0.0000000000000000e+00   2.4603467342718513e-01  -7.2989444628832056e-02   0.0000000000000000e+00   0.0000000000000000e+00  -1.1337644034242245e-01   0.0000000000000000e+00   1.0698612393734264e-01   0.0000000000000000e+00   0.0000000000000000e+00   0.0000000000000000e+00   0.0000000000000000e+00   0.0000000000000000e+00   0.0000000000000000e+00   0.0000000000000000e+00  -1.6463989774880081e-01  -1.3089280320665619e-01   0.0000000000000000e+00  -4.5044897355323896e-02  -6.5417161260376930e-02   0.0000000000000000e+00   0.0000000000000000e+00   0.0000000000000000e+00   0.0000000000000000e+00   0.0000000000000000e+00   0.0000000000000000e+00  -7.3281624069974849e-02   0.0000000000000000e+00   0.0000000000000000e+00   0.0000000000000000e+00   0.0000000000000000e+00   0.0000000000000000e+00   0.0000000000000000e+00   2.6012389238609668e-01   0.0000000000000000e+00   9.2337956252301179e-02   0.0000000000000000e+00   0.0000000000000000e+00  -8.3390597216125517e-02  -1.3837514757887032e-01  -5.2568236190047080e-01   0.0000000000000000e+00   0.0000000000000000e+00   0.0000000000000000e+00   4.0308796355356197e-02  -1.4581903988305500e-02   0.0000000000000000e+00   0.0000000000000000e+00   0.0000000000000000e+00   0.0000000000000000e+00   0.0000000000000000e+00   4.7942391207797780e-02   0.0000000000000000e+00   0.0000000000000000e+00   0.0000000000000000e+00   1.6971044157688131e-01   0.0000000000000000e+00   0.0000000000000000e+00   0.0000000000000000e+00   0.0000000000000000e+00   0.0000000000000000e+00   0.0000000000000000e+00   0.0000000000000000e+00  -2.0180174308193538e-01   0.0000000000000000e+00   0.0000000000000000e+00   0.0000000000000000e+00  -1.6379943894497781e-01   0.0000000000000000e+00   0.0000000000000000e+00   0.0000000000000000e+00   0.0000000000000000e+00   0.0000000000000000e+00   2.3109387754186933e-01   0.0000000000000000e+00   2.5887556635901820e-02  -2.8934763217168069e-01   0.0000000000000000e+00   0.0000000000000000e+00  -1.8327854676340941e-01   0.0000000000000000e+00   0.0000000000000000e+00  -2.8125946463736529e-01   0.0000000000000000e+00  -1.6151405819976358e-01   2.1917429944416519e-01   0.0000000000000000e+00   0.0000000000000000e+00
   0.0000000000000000e+00   0.0000000000000000e+00   0.0000000000000000e+00  -5.6466481707634228e-02   0.0000000000000000e+00   0.0000000000000000e+00   0.0000000000000000e+00   0.0000000000000000e+00   0.0000000000000000e+00  -5.3472158113898223e-03   0.0000000000000000e+00   0.0000000000000000e+00   0.0000000000000000e+00   0.0000000000000000e+00   0.0000000000000000e+00   0.0000000000000000e+00  -2.4078415177826615e-01   0.0000000000000000e+00  -3.6750970383360221e-01   0.0000000000000000e+00   0.0000000000000000e+00   0.0000000000000000e+00   1.2954780637787205e-01  -2.1394823788350389e-01   0.0000000000000000e+00   0.0000000000000000e+00   0.0000000000000000e+00   0.0000000000000000e+00   0.0000000000000000e+00  -1.2986784052739830e-01   0.0000000000000000e+00   0.0000000000000000e+00   0.0000000000000000e+00   1.3249414690757871e-01   0.0000000000000000e+00   0.0000000000000000e+00   0.0000000000000000e+00   0.0000000000000000e+00   0.0000000000000000e+00  -1.6523662024593422e-01   0.0000000000000000e+00   0.0000000000000000e+00   2.5152292676490251e-01  -3.3132818465758052e-01   0.0000000000000000e+00   0.0000000000000000e+00  -1.8252703254810310e-02   0.0000000000000000e+00   1.0505288132751864e-01   1.6241755059870391e-01   0.0000000000000000e+00   0.0000000000000000e+00   0.0000000000000000e+00   4.3896832185317106e-02   0.0000000000000000e+00   0.0000000000000000e+00   0.0000000000000000e+00   0.0000000000000000e+00   0.0000000000000000e+00   0.0000000000000000e+00  -8.0337605281239885e-02   2.4803639507368191e-01   0.0000000000000000e+00   0.0000000000000000e+00  -3.0863849408000382e-01   1.2879286898339776e-01   0.0000000000000000e+00   0.0000000000000000e+00  -5.4272329557918941e-02   0.0000000000000000e+00   0.0000000000000000e+00   0.0000000000000000e+00  -7.0074927125291370e-02   0.0000000000000000e+00   9.8511698955076499e-02   0.0000000000000000e+00   0.0000000000000000e+00   0.0000000000000000e+00   0.0000000000000000e+00   0.0000000000000000e+00  -2.1642883745444497e-01   9.7047490662547434e-02  -1.9333562823551914e-01   1.0286514664388496e-02  -3.5349529063134329e-02   0.0000000000000000e+00  -2.8619729008202373e-02   0.0000000000000000e+00   0.0000000000000000e+00   0.0000000000000000e+00   0.0000000000000000e+00   0.0000000000000000e+00   0.0000000000000000e+00   0.0000000000000000e+00   0.0000000000000000e+00   2.4931832968559881e-01   0.0000000000000000e+00   0.0000000000000000e+00   3.3375182320877905e-01   0.0000000000000000e+00
   0.0000000000000000e+00   0.0000000000000000e+00   0.0000000000000000e+00   0.0000000000000000e+00   0.0000000000000000e+00  -6.5097390214184633e-02   0.0000000000000000e+00   0.0000000000000000e+00   0.0000000000000000e+00   0.0000000000000000e+00  -7.2150270274179751e-02   8.8925844077703931e-02   0.0000000000000000e+00  -1.2238835075046684e-02   5.0060481710966298e-01   0.0000000000000000e+00   0.0000000000000000e+00  -8.6781121506770156e-02   0.0000000000000000e+00  -2.2838142038485273e-01   0.0000000000000000e+00   0.0000000000000000e+00   0.0000000000000000e+00   0.0000000000000000e+00   0.0000000000000000e+00   0.0000000000000000e+00   0.0000000000000000e+00   2.4010267024827885e-02  -1.1616317650840439e-01   0.0000000000000000e+00  -2.0444085672276130e-01   2.6834016509062292e-01   0.0000000000000000e+00   0.0000000000000000e+00   0.0000000000000000e+00   0.0000000000000000e+00   0.0000000000000000e+00   0.0000000000000000e+00  -7.7392387072318269e-02   0.0000000000000000e+00   0.0000000000000000e+00   0.0000000000000000e+00   0.0000000000000000e+00   0.0000000000000000e+00   0.0000000000000000e+00  -2.5188809302562577e-03   0.0000000000000000e+00   1.9542369034193538e-01   0.0000000000000000e+00   0.0000000000000000e+00  -4.1542551685562513e-02   1.3507746757740929e-01   5.5897061069508099e-02   0.0000000000000000e+00   0.0000000000000000e+00   0.0000000000000000e+00   3.5969750017371949e-01   1.1477577887233070e-01   0.0000000000000000e+00   0.0000000000000000e+00   0.0000000000000000e+00   0.0000000000000000e+00   0.0000000000000000e+00   6.4960663067484353e-02   0.0000000000000000e+00   0.0000000000000000e+00   0.0000000000000000e+00   2.0318462986228408e-01   0.0000000000000000e+00   0.0000000000000000e+00   0.0000000000000000e+00   0.0000000000000000e+00   0.0000000000000000e+00   0.0000000000000000e+00   0.0000000000000000e+00   2.7735187334216132e-02   0.0000000000000000e+00   0.0000000000000000e+00   0.0000000000000000e+00   1.5145255046705813e-01   0.0000000000000000e+00   0.0000000000000000e+00   0.0000000000000000e+00   0.0000000000000000e+00   0.0000000000000000e+00   2.7563723856348654e-01   0.0000000000000000e+00   2.0693758242265531e-01   1.5179114184184220e-01   0.0000000000000000e+00   0.0000000000000000e+00   2.0782862629784887e-01   0.0000000000000000e+00   0.0000000000000000e+00  -7.1943782372617768e-02   0.0000000000000000e+00  -1.4989860584634479e-01   2.2935742908668302e-01   0.0000000000000000e+00   0.0000000000000000e+00
   0.0000000000000000e+00   0.0000000000000000e+00   0.0000000000000000e+00   1.0501759606865026e-01   0.0000000000000000e+00   0.0000000000000000e+00   0.0000000000000000e+00   0.0000000000000000e+00   0.0000000000000000e+00   7.5229388101444680e-02   0.0000000000000000e+00   0.0000000000000000e+00   0.0000000000000000e+00   0.0000000000000000e+00   0.0000000000000000e+00   0.0000000000000000e+00  -1.9100345554065773e-01   0.0000000000000000e+00   1.6354253030861140e-03   0.0000000000000000e+00   0.0000000000000000e+00   0.0000000000000000e+00  -4.4907455489537385e-01   1.2058174607677938e-01   0.0000000000000000e+00   0.0000000000000000e+00   0.0000000000000000e+00   0.0000000000000000e+00   0.0000000000000000e+00  -1.6456110308726835e-01   0.0000000000000000e+00   0.0000000000000000e+00   0.0000000000000000e+00  -1.4462529114311162e-01   0.0000000000000000e+00   0.0000000000000000e+00   0.0000000000000000e+00   0.0000000000000000e+00   0.0000000000000000e+00   7.8584032555922445e-02   0.0000000000000000e+00   0.0000000000000000e+00  -2.3494015103038578e-02   1.1182918978218120e-01   0.0000000000000000e+00   0.0000000000000000e+00  -5.2919120196137572e-02   0.0000000000000000e+00   2.3368169892759316e-01   1.0023793485189161e-01   0.0000000000000000e+00   0.0000000000000000e+00   0.0000000000000000e+00   1.5777593620897073e-02   0.0000000000000000e+00   0.0000000000000000e+00   0.0000000000000000e+00   0.0000000000000000e+00   0.0000000000000000e+00   0.0000000000000000e+00  -2.0047963498756002e-01  -2.6626766100398674e-01   0.0000000000000000e+00   0.0000000000000000e+00   2.2932707495449972e-01  -9.0029896943043863e-02   0.0000000000000000e+00   0.0000000000000000e+00   2.7397018180197692e-02   0.0000000000000000e+00   0.0000000000000000e+00   0.0000000000000000e+00  -2.3555765878702917e-01   0.0000000000000000e+00  -1.8259892010685608e-01   0.0000000000000000e+00   0.0000000000000000e+00   0.0000000000000000e+00   0.0000000000000000e+00   0.0000000000000000e+00  -2.5339060142428260e-01   1.4978608591666792e-01  -3.2491619962920792e-01  -2.4417891697099689e-01  -6.3172789090946563e-02   0.0000000000000000e+00  -8.6791500531936322e-02   0.0000000000000000e+00   0.0000000000000000e+00   0.0000000000000000e+00   0.0000000000000000e+00   0.0000000000000000e+00   0.0000000000000000e+00   0.0000000000000000e+00   0.0000000000000000e+00  -1.0109759890140785e-01   0.0000000000000000e+00   0.0000000000000000e+00   2.4644820749913468e-01   0.0000000000000000e+00
   0.0000000000000000e+00   0.0000000000000000e+00   0.0000000000000000e+00   1.6997064980312857e-01   0.0000000000000000e+00   0.0000000000000000e+00   0.0000000000000000e+00   0.0000000000000000e+00   0.0000000000000000e+00  -5.9375718229730902e-02   0.0000000000000000e+00   0.0000000000000000e+00   0.0000000000000000e+00   0.0000000000000000e+00   0.0000000000000000e+00   0.0000000000000000e+00  -3.6056983375484790e-02   0.0000000000000000e+00  -3.0800655283020850e-01   0.0000000000000000e+00   0.0000000000000000e+00   0.0000000000000000e+00  -2.2744638077800564e-01   3.0979292857788365e-01   0.0000000000000000e+00   0.0000000000000000e+00   0.0000000000000000e+00   0.0000000000000000e+00   0.0000000000000000e+00   2.5142449830037250e-01   0.0000000000000000e+00   0.0000000000000000e+00   0.0000000000000000e+00   1.7393410884151089e-01   0.0000000000000000e+00   0.0000000000000000e+00   0.0000000000000000e+00   0.0000000000000000e+00   0.0000000000000000e+00   3.2064083939493765e-01   0.0000000000000000e+00   0.0000000000000000e+00   1.1523107006702865e-02  -7.9754296446198053e-02   0.0000000000000000e+00   0.0000000000000000e+00   2.8591697203819061e-01   0.0000000000000000e+00  -1.7408943404241900e-01  -8.9789522802289190e-02   0.0000000000000000e+00   0.0000000000000000e+00   0.0000000000000000e+00  -7.1849618540703042e-02   0.0000000000000000e+00   0.0000000000000000e+00   0.0000000000000000e+00   0.0000000000000000e+00   0.0000000000000000e+00   0.0000000000000000e+00   7.7494038403045390e-02  -5.6661010493904346e-02   0.0000000000000000e+00   0.0000000000000000e+00  -3.5403287679869511e-01   1.9880959661091949e-01   0.0000000000000000e+00   0.0000000000000000e+00   3.3815752143443217e-01   0.0000000000000000e+00   0.0000000000000000e+00   0.0000000000000000e+00   8.6931262194949135e-02   0.0000000000000000e+00  -6.7649419860582177e-02   0.0000000000000000e+00   0.0000000000000000e+00   0.0000000000000000e+00   0.0000000000000000e+00   0.0000000000000000e+00  -3.8626832853340690e-02   1.3975166000797182e-01  -1.1745449441625813e-01   3.6958705095242815e-02   1.2376008034752482e-01   0.0000000000000000e+00  -9.9541402358581291e-02   0.0000000000000000e+00   0.0000000000000000e+00   0.0000000000000000e+00   0.0000000000000000e+00   0.0000000000000000e+00   0.0000000000000000e+00   0.0000000000000000e+00   0.0000000000000000e+00  -1.6165897977929169e-01   0.0000000000000000e+00   0.0000000000000000e+00  -8.6914777133954887e-02   0.0000000000000000e+00
   0.0000000000000000e+00   0.0000000000000000e+00   0.0000000000000000e+00   0.0000000000000000e+00   0.0000000000000000e+00  -6.2086444551732956e-02   0.0000000000000000e+00   0.0000000000000000e+00   0.0000000000000000e+00   0.0000000000000000e+00  -8.5139908133735176e-02   1.8954867959082158e-01   0.0000000000000000e+00   1.3571040980552612e-01   1.8624500186908283e-03   0.0000000000000000e+00   0.0000000000000000e+00  -1.3787381791982207e-02   0.0000000000000000e+00  -5.1149954464294808e-02   0.0000000000000000e+00   0.0000000000000000e+00   0.0000000000000000e+00   0.0000000000000000e+00   0.0000000000000000e+00   0.0000000000000000e+00   0.0000000000000000e+00   3.6111140375584085e-02  -9.5147506215684505e-02   0.0000000000000000e+00  -1.0043049446761822e-01   2.9975864123443458e-01   0.0000000000000000e+00   0.0000000000000000e+00   0.0000000000000000e+00   0.0000000000000000e+00   0.0000000000000000e+00   0.0000000000000000e+00   1.3416596381953544e-01   0.0000000000000000e+00   0.0000000000000000e+00   0.0000000000000000e+00   0.0000000000000000e+00   0.0000000000000000e+00   0.0000000000000000e+00   7.3100202772802395e-02   0.0000000000000000e+00  -7.1993310433750610e-02   0.0000000000000000e+00   0.0000000000000000e+00  -2.5067682046445788e-01   4.7773692655032549e-02   1.1118258934292791e-01   0.0000000000000000e+00   0.0000000000000000e+00   0.0000000000000000e+00  -3.8302265669982904e-01  -4.4983953605306042e-03   0.0000000000000000e+00   0.0000000000000000e+00   0.0000000000000000e+00   0.0000000000000000e+00   0.0000000000000000e+00   1.9504709392969308e-01   0.0000000000000000e+00   0.0000000000000000e+00   0.0000000000000000e+00   3.6804726512893893e-01   0.0000000000000000e+00   0.0000000000000000e+00   0.0000000000000000e+00   0.0000000000000000e+00   0.0000000000000000e+00   0.0000000000000000e+00   0.0000000000000000e+00   7.6653485346136127e-02   0.0000000000000000e+00   0.0000000000000000e+00   0.0000000000000000e+00   1.0896910107413474e-01   0.0000000000000000e+00   0.0000000000000000e+00   0.0000000000000000e+00   0.0000000000000000e+00   0.0000000000000000e+00  -4.0019641942553846e-01   0.0000000000000000e+00  -2.4862544102382600e-01  -7.9144317234079803e-02   0.0000000000000000e+00   0.0000000000000000e+00  -1.6305231611476828e-01   0.0000000000000000e+00   0.0000000000000000e+00  -5.1671479814243693e-03   0.0000000000000000e+00  -2.8731733231808770e-01   2.0013409226059506e-01   0.0000000000000000e+00   0.0000000000000000e+00
   0.0000000000000000e+00   0.0000000000000000e+00   0.0000000000000000e+00   0.0000000000000000e+00   0.0000000000000000e+00  -9.4421959184991980e-02   0.0000000000000000e+00   0.0000000000000000e+00   0.0000000000000000e+00   0.0000000000000000e+00   2.2587198138662487e-01  -1.1942589956170582e-01   0.0000000000000000e+00  -2.6305566568027172e-01  -2.1640623801660072e-01   0.0000000000000000e+00   0.0000000000000000e+00  -4.8734622347368903e-02   0.0000000000000000e+00   1.6514505454242231e-01   0.0000000000000000e+00   0.0000000000000000e+00   0.0000000000000000e+00   0.0000000000000000e+00   0.0000000000000000e+00   0.0000000000000000e+00   0.0000000000000000e+00  -9.4579840543683139e-02  -3.2220858935963305e-02   0.0000000000000000e+00  -2.0680018951429421e-01   2.0194632011517996e-01   0.0000000000000000e+00   0.0000000000000000e+00   0.0000000000000000e+00   0.0000000000000000e+00   0.0000000000000000e+00   0.0000000000000000e+00  -1.5039699672798948e-01   0.0000000000000000e+00   0.0000000000000000e+00   0.0000000000000000e+00   0.0000000000000000e+00   0.0000000000000000e+00   0.0000000000000000e+00  -1.0801945528840357e-01   0.0000000000000000e+00  -2.1083011876714941e-01   0.0000000000000000e+00   0.0000000000000000e+00  -3.6190450928587747e-01  -1.9765133289603762e-01   1.0324002234096288e-01   0.0000000000000000e+00   0.0000000000000000e+00   0.0000000000000000e+00   4.1114193014070427e-01  -8.5075767288615337e-02   0.0000000000000000e+00   0.0000000000000000e+00   0.0000000000000000e+00   0.0000000000000000e+00   0.0000000000000000e+00  -3.3502858710521366e-01   0.0000000000000000e+00   0.0000000000000000e+00   0.0000000000000000e+00  -1.0211127178038216e-03   0.0000000000000000e+00   0.0000000000000000e+00   0.0000000000000000e+00   0.0000000000000000e+00   0.0000000000000000e+00   0.0000000000000000e+00   0.0000000000000000e+00   1.3540104934954980e-01   0.0000000000000000e+00   0.0000000000000000e+00   0.0000000000000000e+00  -1.2161756712304661e-01   0.0000000000000000e+00   0.0000000000000000e+00   0.0000000000000000e+00   0.0000000000000000e+00   0.0000000000000000e+00  -7.9723165348420721e-02   0.0000000000000000e+00  -1.6845660254361036e-01  -4.2193907528716018e-02   0.0000000000000000e+00   0.0000000000000000e+00   1.6050103469698901e-02   0.0000000000000000e+00   0.0000000000000000e+00   1.1784075045480369e-01   0.0000000000000000e+00  -9.8648191102945690e-02   2.1242225858942496e-01   0.0000000000000000e+00   0.0000000000000000e+00
   0.0000000000000000e+00   0.0000000000000000e+00   0.0000000000000000e+00   0.0000000000000000e+00   0.0000000000000000e+00  -1.8280722073613334e-01   0.0000000000000000e+00   0.0000000000000000e+00   0.0000000000000000e+00   0.0000000000000000e+00  -1.6358126314931387e-01  -1.4597255809228521e-01   0.0000000000000000e+00   2.4027289217323047e-01  -2.9037898272921558e-01   0.0000000000000000e+00   0.0000000000000000e+00   5.2980958208083864e-02   0.0000000000000000e+00  -1.7554652878422133e-01   0.0000000000000000e+00   0.0000000000000000e+00   0.0000000000000000e+00   0.0000000000000000e+00   0.0000000000000000e+00   0.0000000000000000e+00   0.0000000000000000e+00  -3.3705536834431407e-02   2.1416640917326098e-02   0.0000000000000000e+00   3.1317497640920028e-01  -2.3172556847266296e-01   0.0000000000000000e+00   0.0000000000000000e+00   0.0000000000000000e+00   0.0000000000000000e+00   0.0000000000000000e+00   0.0000000000000000e+00   1.6062554534596751e-01   0.0000000000000000e+00   0.0000000000000000e+00   0.0000000000000000e+00   0.0000000000000000e+00   0.0000000000000000e+00   0.0000000000000000e+00   1.6129841468838106e-02   0.0000000000000000e+00   1.4899523748540044e-01   0.0000000000000000e+00   0.0000000000000000e+00  -2.3138786326210820e-01   1.7132781535128050e-01   3.5067622937803342e-02   0.0000000000000000e+00   0.0000000000000000e+00   0.0000000000000000e+00   1.9760374583860738e-02  -1.7401154082546996e-01   0.0000000000000000e+00   0.0000000000000000e+00   0.0000000000000000e+00   0.0000000000000000e+00   0.0000000000000000e+00  -1.2716157068216971e-01   0.0000000000000000e+00   0.0000000000000000e+00   0.0000000000000000e+00  -1.4901601258481792e-01   0.0000000000000000e+00   0.0000000000000000e+00   0.0000000000000000e+00   0.0000000000000000e+00   0.0000000000000000e+00   0.0000000000000000e+00   0.0000000000000000e+00   2.0150728274313412e-01   0.0000000000000000e+00   0.0000000000000000e+00   0.0000000000000000e+00   1.4501410466888515e-01   0.0000000000000000e+00   0.0000000000000000e+00   0.0000000000000000e+00   0.0000000000000000e+00   0.0000000000000000e+00   3.6943674583711325e-02   0.0000000000000000e+00   2.8112521720590761e-01   1.0244598357528950e-01   0.0000000000000000e+00   0.0000000000000000e+00   3.6249852580118286e-02   0.0000000000000000e+00   0.0000000000000000e+00   1.5889556661857920e-01   0.0000000000000000e+00  -1.9546746987076971e-01   4.1321310653405896e-01   0.0000000000000000e+00   0.0000000000000000e+00
   0.0000000000000000e+00   0.0000000000000000e+00   0.0000000000000000e+00   3.5118582700608234e-02   0.0000000000000000e+00   0.0000000000000000e+00   0.0000000000000000e+00   0.0000000000000000e+00   0.0000000000000000e+00  -1.4573925057188220e-01   0.0000000000000000e+00   0.0000000000000000e+00   0.0000000000000000e+00   0.0000000000000000e+00   0.0000000000000000e+00   0.0000000000000000e+00  -4.3290359082015402e-02   0.0000000000000000e+00  -3.1459278085305642e-01   0.0000000000000000e+00   0.0000000000000000e+00   0.0000000000000000e+00   2.2866310384449601e-01  -3.1592381306690183e-02   0.0000000000000000e+00   0.0000000000000000e+00   0.0000000000000000e+00   0.0000000000000000e+00   0.0000000000000000e+00   1.2675002217319470e-01   0.0000000000000000e+00   0.0000000000000000e+00   0.0000000000000000e+00   2.5544172170411289e-01   0.0000000000000000e+00   0.0000000000000000e+00   0.0000000000000000e+00   0.0000000000000000e+00   0.0000000000000000e+00  -4.2846557237933340e-02   0.0000000000000000e+00   0.0000000000000000e+00   9.2972503976499182e-03  -1.3830311893799810e-01   0.0000000000000000e+00   0.0000000000000000e+00   1.7531126991779544e-01   0.0000000000000000e+00   1.0694974300404331e-01  -2.3574941826798435e-01   0.0000000000000000e+00   0.0000000000000000e+00   0.0000000000000000e+00   1.3904815675388857e-01   0.0000000000000000e+00   0.0000000000000000e+00   0.0000000000000000e+00   0.0000000000000000e+00   0.0000000000000000e+00   0.0000000000000000e+00   2.7634624641945044e-01  -1.1680144671675491e-01   0.0000000000000000e+00   0.0000000000000000e+00   4.3557306552736463e-01   7.4626666655892415e-03   0.0000000000000000e+00   0.0000000000000000e+00  -1.3783440287678972e-02   0.0000000000000000e+00   0.0000000000000000e+00   0.0000000000000000e+00  -1.4190757832043832e-01   0.0000000000000000e+00  -2.1506601335623773e-01   0.0000000000000000e+00   0.0000000000000000e+00   0.0000000000000000e+00   0.0000000000000000e+00   0.0000000000000000e+00   2.5760384978386663e-01  -9.3050328470870289e-02  -1.8572652517794719e-01  -3.4031594777591884e-01   2.4936856638859924e-02   0.0000000000000000e+00   1.5479555899271316e-01   0.0000000000000000e+00   0.0000000000000000e+00   0.0000000000000000e+00   0.0000000000000000e+00   0.0000000000000000e+00   0.0000000000000000e+00   0.0000000000000000e+00   0.0000000000000000e+00   8.7472370962179677e-02   0.0000000000000000e+00   0.0000000000000000e+00   3.9741902399852026e-03   0.0000000000000000e+00
   1.1868570125682482e-01  -6.0769565716367338e-02   1.4858173150281326e-01   0.0000000000000000e+00  -2.6916764716506215e-02   0.0000000000000000e+00   1.7112607762290574e-01  -2.4667157788889789e-02   9.2284008088133210e-02   0.0000000000000000e+00   0.0000000000000000e+00   0.0000000000000000e+00  -1.8170654781459708e-01   0.0000000000000000e+00   0.0000000000000000e+00   2.4740028782321599e-01   0.0000000000000000e+00   0.0000000000000000e+00   0.0000000000000000e+00   0.0000000000000000e+00  -8.3635624143887949e-02   1.4140955085469548e-01   0.0000000000000000e+00   0.0000000000000000e+00   1.4888032922040811e-01   2.1619702372655730e-01   2.7275528939431627e-02   0.0000000000000000e+00   0.0000000000000000e+00   0.0000000000000000e+00   0.0000000000000000e+00   0.0000000000000000e+00  -4.6382093699118936e-03   0.0000000000000000e+00   3.7270890707324678e-01   1.2637678027576521e-01   1.4248462448559440e-01   6.5577200682838760e-02   0.0000000000000000e+00   0.0000000000000000e+00  -1.0034172670765212e-01   2.3513004259678330e-01   0.0000000000000000e+00   0.0000000000000000e+00  -1.2016599197743084e-01   0.0000000000000000e+00   0.0000000000000000e+00   0.0000000000000000e+00   0.0000000000000000e+00   0.0000000000000000e+00   0.0000000000000000e+00   0.0000000000000000e+00   0.0000000000000000e+00   0.0000000000000000e+00  -1.5186807692318538e-01   5.3785652891719687e-02   0.0000000000000000e+00   0.0000000000000000e+00  -9.3563078529389603e-03   7.3235350340400310e-02   0.0000000000000000e+00   0.0000000000000000e+00   2.2843894622162818e-02   0.0000000000000000e+00   0.0000000000000000e+00   0.0000000000000000e+00   4.6460529131886152e-01   0.0000000000000000e+00   0.0000000000000000e+00  -4.4795581694555608e-02   1.5192488781187988e-02   2.5594225020721211e-02   0.0000000000000000e+00  -3.0276980163272010e-01   0.0000000000000000e+00   0.0000000000000000e+00   7.7768907359676738e-04  -1.5770974264931714e-01   1.3775302537136674e-01   0.0000000000000000e+00   0.0000000000000000e+00   0.0000000000000000e+00   0.0000000000000000e+00   0.0000000000000000e+00   0.0000000000000000e+00   0.0000000000000000e+00   0.0000000000000000e+00   0.0000000000000000e+00   0.0000000000000000e+00   6.8513251308313233e-02   1.3271288493506395e-02   0.0000000000000000e+00  -2.4396968065814104e-01   7.2384483855745974e-02   0.0000000000000000e+00   0.0000000000000000e+00   0.0000000000000000e+00   0.0000000000000000e+00   0.0000000000000000e+00   1.2253081044194755e-01
  -3.5413033378070710e-02  -1.2767479712410384e-01   6.2586127377733558e-02   0.0000000000000000e+00   1.0197137973950211e-01   0.0000000000000000e+00  -3.9428213528546231e-02   5.2396600008970402e-02   1.3276662894945476e-01   0.0000000000000000e+00   0.0000000000000000e+00   0.0000000000000000e+00  -7.9059614734453415e-02   0.0000000000000000e+00   0.0000000000000000e+00  -2.4430414419079810e-02   0.0000000000000000e+00   0.0000000000000000e+00   0.0000000000000000e+00   0.0000000000000000e+00   1.4881053968868757e-01  -2.1579194778856878e-01   0.0000000000000000e+00   0.0000000000000000e+00   3.9932249036991451e-03   1.5121523500200221e-02   1.0965854730112171e-01   0.0000000000000000e+00   0.0000000000000000e+00   0.0000000000000000e+00   0.0000000000000000e+00   0.0000000000000000e+00  -2.1067771347498591e-02   0.0000000000000000e+00  -3.4318992403035972e-02  -3.9165306614140677e-01   7.1527854484308732e-03   1.4635902043770738e-01   0.0000000000000000e+00   0.0000000000000000e+00   2.6878431526719060e-01   2.9822588014733951e-02   0.0000000000000000e+00   0.0000000000000000e+00  -9.7854309426831182e-02   0.0000000000000000e+00   0.0000000000000000e+00   0.0000000000000000e+00   0.0000000000000000e+00   0.0000000000000000e+00   0.0000000000000000e+00   0.0000000000000000e+00   0.0000000000000000e+00   0.0000000000000000e+00  -1.2780169603539371e-01  -1.5341842724543895e-02   0.0000000000000000e+00   0.0000000000000000e+00  -1.5296696894489935e-02  -1.7563059613552087e-02   0.0000000000000000e+00   0.0000000000000000e+00   3.4327906933690644e-02   0.0000000000000000e+00   0.0000000000000000e+00   0.0000000000000000e+00  -1.1082670715766103e-01   0.0000000000000000e+00   0.0000000000000000e+00  -3.1027126567389757e-01   1.8993748166722318e-01   2.4819353856906290e-01   0.0000000000000000e+00   2.1466477644937776e-01   0.0000000000000000e+00   0.0000000000000000e+00  -3.0861707269605088e-01  -2.2661629544736758e-01   4.5976662372172399e-02   0.0000000000000000e+00   0.0000000000000000e+00   0.0000000000000000e+00   0.0000000000000000e+00   0.0000000000000000e+00   0.0000000000000000e+00   0.0000000000000000e+00   0.0000000000000000e+00   0.0000000000000000e+00   0.0000000000000000e+00  -2.6615657314387739e-02   5.2383857540537884e-02   0.0000000000000000e+00  -2.4136960998150739e-01   1.9775640328724800e-01   0.0000000000000000e+00   0.0000000000000000e+00   0.0000000000000000e+00   0.0000000000000000e+00   0.0000000000000000e+00   2.8115714356510579e-01
   0.0000000000000000e+00   0.0000000000000000e+00   0.0000000000000000e+00   0.0000000000000000e+00   0.0000000000000000e+00   6.2387669626674760e-02   0.0000000000000000e+00   0.0000000000000000e+00   0.0000000000000000e+00   0.0000000000000000e+00   1.1283011904486519e-01  -1.8797258665131114e-01   0.0000000000000000e+00  -2.1689175204382033e-01   1.9497319099333796e-01   0.0000000000000000e+00   0.0000000000000000e+00  -1.6872678387057261e-01   0.0000000000000000e+00   3.0092483185784502e-02   0.0000000000000000e+00   0.0000000000000000e+00   0.0000000000000000e+00   0.0000000000000000e+00   0.0000000000000000e+00   0.0000000000000000e+00   0.0000000000000000e+00   1.5454201909895079e-01  -2.0593104051635278e-01   0.0000000000000000e+00   2.7355031873340407e-01   1.8556440154362547e-01   0.0000000000000000e+00   0.0000000000000000e+00   0.0000000000000000e+00   0.0000000000000000e+00   0.0000000000000000e+00   0.0000000000000000e+00   2.8302556001545492e-01   0.0000000000000000e+00   0.0000000000000000e+00   0.0000000000000000e+00   0.0000000000000000e+00   0.0000000000000000e+00   0.0000000000000000e+00   8.9322546567746491e-02   0.0000000000000000e+00  -8.5537156073049250e-02   0.0000000000000000e+00   0.0000000000000000e+00  -1.2694055390264422e-01  -1.6698551094230774e-01  -2.4366229736794318e-01   0.0000000000000000e+00   0.0000000000000000e+00   0.0000000000000000e+00  -1.0552870603060309e-01   5.6105969933384729e-02   0.0000000000000000e+00   0.0000000000000000e+00   0.0000000000000000e+00   0.0000000000000000e+00   0.0000000000000000e+00   1.3090106775089763e-01   0.0000000000000000e+00   0.0000000000000000e+00   0.0000000000000000e+00  -3.3377051757448445e-01   0.0000000000000000e+00   0.0000000000000000e+00   0.0000000000000000e+00   0.0000000000000000e+00   0.0000000000000000e+00   0.0000000000000000e+00   0.0000000000000000e+00   2.7980667005032783e-01   0.0000000000000000e+00   0.0000000000000000e+00   0.0000000000000000e+00  -3.3142109296061775e-02   0.0000000000000000e+00   0.0000000000000000e+00   0.0000000000000000e+00   0.0000000000000000e+00   0.0000000000000000e+00  -1.7105502647416129e-01   0.0000000000000000e+00  -9.0231795378336397e-03   1.7902905387832097e-01   0.0000000000000000e+00   0.0000000000000000e+00   2.1662510930449708e-01   0.0000000000000000e+00   0.0000000000000000e+00  -3.2347207974059888e-01   0.0000000000000000e+00   1.0426584299527218e-01   1.1512177808022206e-01   0.0000000000000000e+00   0.0000000000000000e+00
   0.0000000000000000e+00   0.0000000000000000e+00   0.0000000000000000e+00   0.0000000000000000e+00   0.0000000000000000e+00   1.2068516913358897e-01   0.0000000000000000e+00   0.0000000000000000e+00   0.0000000000000000e+00   0.0000000000000000e+00  -5.1218415918756643e-02   1.0453192917327295e-01   0.0000000000000000e+00  -1.8816609716565758e-01   9.5835191509185916e-02   0.0000000000000000e+00   0.0000000000000000e+00   5.3852164223703358e-01   0.0000000000000000e+00  -3.3662011700660834e-02   0.0000000000000000e+00   0.0000000000000000e+00   0.0000000000000000e+00   0.0000000000000000e+00   0.0000000000000000e+00   0.0000000000000000e+00   0.0000000000000000e+00  -3.1838717911537545e-01   7.0267583800961916e-02   0.0000000000000000e+00   5.7423632237991830e-02   1.7584887112224845e-01   0.0000000000000000e+00   0.0000000000000000e+00   0.0000000000000000e+00   0.0000000000000000e+00   0.0000000000000000e+00   0.0000000000000000e+00   2.2264800861744910e-01   0.0000000000000000e+00   0.0000000000000000e+00   0.0000000000000000e+00   0.0000000000000000e+00   0.0000000000000000e+00   0.0000000000000000e+00   2.1568607534664103e-01   0.0000000000000000e+00  -3.3347032313476499e-01   0.0000000000000000e+00   0.0000000000000000e+00   1.2237330410167888e-01   1.1926437758920325e-01   5.9816163376032336e-02   0.0000000000000000e+00   0.0000000000000000e+00   0.0000000000000000e+00  -1.0791012166882638e-01   1.0672314781466419e-01   0.0000000000000000e+00   0.0000000000000000e+00   0.0000000000000000e+00   0.0000000000000000e+00   0.0000000000000000e+00  -1.6702203245881830e-01   0.0000000000000000e+00   0.0000000000000000e+00   0.0000000000000000e+00  -1.9876530699911801e-01   0.0000000000000000e+00   0.0000000000000000e+00   0.0000000000000000e+00   0.0000000000000000e+00   0.0000000000000000e+00   0.0000000000000000e+00   0.0000000000000000e+00  -2.9291136187282431e-02   0.0000000000000000e+00   0.0000000000000000e+00   0.0000000000000000e+00  -4.9440563266916010e-02   0.0000000000000000e+00   0.0000000000000000e+00   0.0000000000000000e+00   0.0000000000000000e+00   0.0000000000000000e+00   2.6301163775994851e-01   0.0000000000000000e+00  -2.9756833952645667e-02  -1.1222314751948931e-01   0.0000000000000000e+00   0.0000000000000000e+00  -8.5216785237948456e-03   0.0000000000000000e+00   0.0000000000000000e+00  -7.9374105822459629e-02   0.0000000000000000e+00  -2.3575809023677105e-01   1.3116649586082479e-01   0.0000000000000000e+00   0.0000000000000000e+00
  -4.0876778211082954e-01  -7.5766639522083498e-02  -1.0529171668275010e-01   0.0000000000000000e+00  -1.0517751656380013e-01   0.0000000000000000e+00  -1.0778475640579652e-01   1.8850444677985695e-01  -2.5116676991512715e-01   0.0000000000000000e+00   0.0000000000000000e+00   0.0000000000000000e+00   1.1828258339001106e-01   0.0000000000000000e+00   0.0000000000000000e+00   2.2835673693916200e-01   0.0000000000000000e+00   0.0000000000000000e+00   0.0000000000000000e+00   0.0000000000000000e+00  -6.0379716534741126e-02   1.1336499274322107e-02   0.0000000000000000e+00   0.0000000000000000e+00  -6.5051322569116707e-02   2.6121335700581128e-01  -1.2043875060307864e-01   0.0000000000000000e+00   0.0000000000000000e+00   0.0000000000000000e+00   0.0000000000000000e+00   0.0000000000000000e+00   4.4002954445181673e-03   0.0000000000000000e+00   9.2617649400060190e-02  -1.7773102447651723e-01   2.2788676894080168e-01   6.1658259504720765e-02   0.0000000000000000e+00   0.0000000000000000e+00  -4.3085150604354605e-01  -6.4518906597182346e-02   0.0000000000000000e+00   0.0000000000000000e+00   4.9555311823346344e-03   0.0000000000000000e+00   0.0000000000000000e+00   0.0000000000000000e+00   0.0000000000000000e+00   0.0000000000000000e+00   0.0000000000000000e+00   0.0000000000000000e+00   0.0000000000000000e+00   0.0000000000000000e+00   4.7629752054653786e-02  -2.4460701664418962e-02   0.0000000000000000e+00   0.0000000000000000e+00  -5.0308453886766615e-02   2.7527726658204477e-01   0.0000000000000000e+00   0.0000000000000000e+00  -1.1276520633190722e-01   0.0000000000000000e+00   0.0000000000000000e+00   0.0000000000000000e+00  -8.8693330109223048e-02   0.0000000000000000e+00   0.0000000000000000e+00  -9.7575715830320708e-02   6.0989076915249421e-02  -6.1202770022637715e-02   0.0000000000000000e+00   2.1605307325863733e-02   0.0000000000000000e+00   0.0000000000000000e+00  -1.3832042266103323e-01  -9.3828036075251350e-02  -1.6091859379386500e-01   0.0000000000000000e+00   0.0000000000000000e+00   0.0000000000000000e+00   0.0000000000000000e+00   0.0000000000000000e+00   0.0000000000000000e+00   0.0000000000000000e+00   0.0000000000000000e+00   0.0000000000000000e+00   0.0000000000000000e+00  -1.0703531415992779e-01  -2.2222256176081628e-01   0.0000000000000000e+00   8.4209194997701797e-02   3.0991847783828380e-02   0.0000000000000000e+00   0.0000000000000000e+00   0.0000000000000000e+00   0.0000000000000000e+00   0.0000000000000000e+00   1.0113668105221466e-01
  -2.4286060107111024e-01   8.9335193640048341e-02   8.9086125258044713e-02   0.0000000000000000e+00  -1.5614240031197990e-01   0.0000000000000000e+00  -4.1638534463630326e-02  -8.4840607290154912e-02   1.1285362090012026e-01   0.0000000000000000e+00   0.0000000000000000e+00   0.0000000000000000e+00  -4.9979251512190008e-02   0.0000000000000000e+00   0.0000000000000000e+00  -5.1606293986074754e-02   0.0000000000000000e+00   0.0000000000000000e+00   0.0000000000000000e+00   0.0000000000000000e+00  -4.5072376607177458e-02  -9.5733392634501618e-02   0.0000000000000000e+00   0.0000000000000000e+00   1.0459763723428286e-01  -8.7747207250047157e-02   5.5093643262520958e-03   0.0000000000000000e+00   0.0000000000000000e+00   0.0000000000000000e+00   0.0000000000000000e+00   0.0000000000000000e+00   2.1327920662498370e-01   0.0000000000000000e+00  -2.0924189931105996e-01   9.4047873002549798e-02  -1.6758525845522951e-01  -9.1768072153685945e-02   0.0000000000000000e+00   0.0000000000000000e+00  -6.5945326629538656e-03   4.6587153478306921e-02   0.0000000000000000e+00   0.0000000000000000e+00   1.8672917648509346e-01   0.0000000000000000e+00   0.0000000000000000e+00   0.0000000000000000e+00   0.0000000000000000e+00   0.0000000000000000e+00   0.0000000000000000e+00   0.0000000000000000e+00   0.0000000000000000e+00   0.0000000000000000e+00   2.0108895796434167e-01  -1.8236630011047139e-01   0.0000000000000000e+00   0.0000000000000000e+00  -2.7883637591351029e-01   8.6750453261704621e-02   0.0000000000000000e+00   0.0000000000000000e+00  -2.9478552845442813e-01   0.0000000000000000e+00   0.0000000000000000e+00   0.0000000000000000e+00   8.1758270519434496e-03   0.0000000000000000e+00   0.0000000000000000e+00  -8.8539165264929887e-02  -4.7927214298035453e-02  -3.0949249430758619e-01   0.0000000000000000e+00  -2.1334183246736874e-01   0.0000000000000000e+00   0.0000000000000000e+00  -4.9125633369730068e-02   4.3887458295501273e-02   1.2173680129854257e-01   0.0000000000000000e+00   0.0000000000000000e+00   0.0000000000000000e+00   0.0000000000000000e+00   0.0000000000000000e+00   0.0000000000000000e+00   0.0000000000000000e+00   0.0000000000000000e+00   0.0000000000000000e+00   0.0000000000000000e+00   1.7594670497226791e-01   1.7827980876808552e-01   0.0000000000000000e+00  -1.0572488598694152e-01   1.7550514476091733e-01   0.0000000000000000e+00   0.0000000000000000e+00   0.0000000000000000e+00   0.0000000000000000e+00   0.0000000000000000e+00   3.8867833565696941e-01
   0.0000000000000000e+00   0.0000000000000000e+00   0.0000000000000000e+00  -2.1782278266999389e-01   0.0000000000000000e+00   0.0000000000000000e+00   0.0000000000000000e+00   0.0000000000000000e+00   0.0000000000000000e+00  -2.5155374830980171e-01   0.0000000000000000e+00   0.0000000000000000e+00   0.0000000000000000e+00   0.0000000000000000e+00   0.0000000000000000e+00   0.0000000000000000e+00   3.6578379397031457e-01   0.0000000000000000e+00   4.1550374727386583e-02   0.0000000000000000e+00   0.0000000000000000e+00   0.0000000000000000e+00  -6.4824557164666896e-02   3.8685617166837882e-03   0.0000000000000000e+00   0.0000000000000000e+00   0.0000000000000000e+00   0.0000000000000000e+00   0.0000000000000000e+00   6.1640721787502253e-02   0.0000000000000000e+00   0.0000000000000000e+00   0.0000000000000000e+00   2.7704688188359222e-01   0.0000000000000000e+00   0.0000000000000000e+00   0.0000000000000000e+00   0.0000000000000000e+00   0.0000000000000000e+00   5.0463206758758358e-02   0.0000000000000000e+00   0.0000000000000000e+00   2.1760379193253160e-01   1.9051879819560344e-01   0.0000000000000000e+00   0.0000000000000000e+00  -2.4851060811486844e-01   0.0000000000000000e+00   3.3505223330267647e-01  -8.6199027957244129e-02   0.0000000000000000e+00   0.0000000000000000e+00   0.0000000000000000e+00   1.7214557340519857e-01   0.0000000000000000e+00   0.0000000000000000e+00   0.0000000000000000e+00   0.0000000000000000e+00   0.0000000000000000e+00   0.0000000000000000e+00   8.4408651476557517e-02   8.6695993657525616e-02   0.0000000000000000e+00   0.0000000000000000e+00  -3.4395006405209366e-01  -2.8464630621188897e-01   0.0000000000000000e+00   0.0000000000000000e+00  -4.4134821226748930e-02   0.0000000000000000e+00   0.0000000000000000e+00   0.0000000000000000e+00  -2.4849363049887624e-01   0.0000000000000000e+00  -1.2566919980493474e-01   0.0000000000000000e+00   0.0000000000000000e+00   0.0000000000000000e+00   0.0000000000000000e+00   0.0000000000000000e+00   6.5524060020582101e-02   7.5673829489806069e-02  -1.2582694075745116e-01   5.4106600271197354e-02   3.0960978882815765e-02   0.0000000000000000e+00   3.5564493030411565e-02   0.0000000000000000e+00   0.0000000000000000e+00   0.0000000000000000e+00   0.0000000000000000e+00   0.0000000000000000e+00   0.0000000000000000e+00   0.0000000000000000e+00   0.0000000000000000e+00  -2.1734968621257617e-01   0.0000000000000000e+00   0.0000000000000000e+00   8.1533097985952985e-04   0.0000000000000000e+00
   0.0000000000000000e+00   0.0000000000000000e+00   0.0000000000000000e+00   1.6879890914578671e-01   0.0000000000000000e+00   0.0000000000000000e+00   0.0000000000000000e+00   0.0000000000000000e+00   0.0000000000000000e+00  -1.8431049458887672e-01   0.0000000000000000e+00   0.0000000000000000e+00   0.0000000000000000e+00   0.0000000000000000e+00   0.0000000000000000e+00   0.0000000000000000e+00   2.5480054859975348e-01   0.0000000000000000e+00   9.5614804953436758e-02   0.0000000000000000e+00   0.0000000000000000e+00   0.0000000000000000e+00   1.6075258166729733e-01   2.7462701806786515e-02   0.0000000000000000e+00   0.0000000000000000e+00   0.0000000000000000e+00   0.0000000000000000e+00   0.0000000000000000e+00  -4.9322098783537195e-02   0.0000000000000000e+00   0.0000000000000000e+00   0.0000000000000000e+00   2.5931527122652398e-02   0.0000000000000000e+00   0.0000000000000000e+00   0.0000000000000000e+00   0.0000000000000000e+00   0.0000000000000000e+00  -3.1437519527339794e-02   0.0000000000000000e+00   0.0000000000000000e+00   1.7567815577159751e-01   4.5695718524271130e-02   0.0000000000000000e+00   0.0000000000000000e+00   2.5913868164631931e-01   0.0000000000000000e+00  -4.7220493123981144e-01   4.8561769866758431e-01   0.0000000000000000e+00   0.0000000000000000e+00   0.0000000000000000e+00   4.1022894039495966e-02   0.0000000000000000e+00   0.0000000000000000e+00   0.0000000000000000e+00   0.0000000000000000e+00   0.0000000000000000e+00   0.0000000000000000e+00   6.4396476238974612e-02  -4.2695409211802433e-02   0.0000000000000000e+00   0.0000000000000000e+00   1.0097149505294500e-01  -2.1708320346785170e-01   0.0000000000000000e+00   0.0000000000000000e+00   6.2795862002455738e-02   0.0000000000000000e+00   0.0000000000000000e+00   0.0000000000000000e+00  -3.4197690903062938e-01   0.0000000000000000e+00  -7.1388098659811383e-02   0.0000000000000000e+00   0.0000000000000000e+00   0.0000000000000000e+00   0.0000000000000000e+00   0.0000000000000000e+00  -2.6570879895568125e-02   1.3627235564521833e-01  -1.0692462988609253e-01   8.2751007279683361e-02  -1.2339671196971808e-01   0.0000000000000000e+00  -1.2172083594573319e-01   0.0000000000000000e+00   0.0000000000000000e+00   0.0000000000000000e+00   0.0000000000000000e+00   0.0000000000000000e+00   0.0000000000000000e+00   0.0000000000000000e+00   0.0000000000000000e+00   1.2363162408800604e-01   0.0000000000000000e+00   0.0000000000000000e+00   5.5793854202105912e-03   0.0000000000000000e+00
  -1.2783147572321729e-01  -1.3636372510317890e-01   1.9767798075212434e-01   0.0000000000000000e+00  -1.0821620371120343e-01   0.0000000000000000e+00  -2.0310525965581219e-01  -1.7810059252953653e-01  -6.7468090658579824e-02   0.0000000000000000e+00   0.0000000000000000e+00   0.0000000000000000e+00   2.7598627063748458e-02   0.0000000000000000e+00   0.0000000000000000e+00   8.1315477916157980e-02   0.0000000000000000e+00   0.0000000000000000e+00   0.0000000000000000e+00   0.0000000000000000e+00   4.3596074148128043e-02  -2.3098845442025701e-02   0.0000000000000000e+00   0.0000000000000000e+00   4.3253661659688575e-01  -8.1791324040967478e-02  -3.1927850857218354e-01   0.0000000000000000e+00   0.0000000000000000e+00   0.0000000000000000e+00   0.0000000000000000e+00   0.0000000000000000e+00  -1.0145021495029710e-01   0.0000000000000000e+00   2.8115595902340567e-02  -8.4714389045857083e-02  -1.7615611795893601e-01   9.3254225203508637e-02   0.0000000000000000e+00   0.0000000000000000e+00  -1.8533013150412903e-01   7.2974669705808570e-02   0.0000000000000000e+00   0.0000000000000000e+00   2.7924068556558806e-02   0.0000000000000000e+00   0.0000000000000000e+00   0.0000000000000000e+00   0.0000000000000000e+00   0.0000000000000000e+00   0.0000000000000000e+00   0.0000000000000000e+00   0.0000000000000000e+00   0.0000000000000000e+00  -2.3178556583729532e-01   2.1486853882799706e-01   0.0000000000000000e+00   0.0000000000000000e+00  -2.1328747511440205e-01  -1.7782539572721850e-01   0.0000000000000000e+00   0.0000000000000000e+00   1.5551326653813144e-01   0.0000000000000000e+00   0.0000000000000000e+00   0.0000000000000000e+00  -1.5117347808802448e-01   0.0000000000000000e+00   0.0000000000000000e+00  -4.6919533335218651e-03  -1.7076836713183538e-01  -3.5372133034880258e-02   0.0000000000000000e+00   1.5774639965651926e-01   0.0000000000000000e+00   0.0000000000000000e+00   1.1719903379187280e-01  -1.4677838197074577e-01   1.2753896997852104e-01   0.0000000000000000e+00   0.0000000000000000e+00   0.0000000000000000e+00   0.0000000000000000e+00   0.0000000000000000e+00   0.0000000000000000e+00   0.0000000000000000e+00   0.0000000000000000e+00   0.0000000000000000e+00   0.0000000000000000e+00   1.9046415820287638e-01   3.1714268126634089e-02   0.0000000000000000e+00   3.8518153725999454e-02   1.6347920743430885e-01   0.0000000000000000e+00   0.0000000000000000e+00   0.0000000000000000e+00   0.0000000000000000e+00   0.0000000000000000e+00  -1.9076012423225469e-01
   0.0000000000000000e+00   0.0000000000000000e+00   0.0000000000000000e+00   0.0000000000000000e+00   0.0000000000000000e+00   6.3511264933222192e-02   0.0000000000000000e+00   0.0000000000000000e+00   0.0000000000000000e+00   0.0000000000000000e+00  -1.0361519456954918e-01  -1.5226717840894821e-01   0.0000000000000000e+00   3.4357972546833940e-02  -2.7444902153419476e-01   0.0000000000000000e+00   0.0000000000000000e+00   2.1960437430583701e-01   0.0000000000000000e+00  -9.0702955281504641e-02   0.0000000000000000e+00   0.0000000000000000e+00   0.0000000000000000e+00   0.0000000000000000e+00   0.0000000000000000e+00   0.0000000000000000e+00   0.0000000000000000e+00   1.4970107147094538e-01  -3.2427007153590581e-01   0.0000000000000000e+00   4.2597956060717514e-02  -1.3496335164134803e-02   0.0000000000000000e+00   0.0000000000000000e+00   0.0000000000000000e+00   0.0000000000000000e+00   0.0000000000000000e+00   0.0000000000000000e+00  -2.1235076093823491e-01   0.0000000000000000e+00   0.0000000000000000e+00   0.0000000000000000e+00   0.0000000000000000e+00   0.0000000000000000e+00   0.0000000000000000e+00   1.4926035450856942e-01   0.0000000000000000e+00   3.1353774158463854e-02   0.0000000000000000e+00   0.0000000000000000e+00  -9.1313602262305754e-02   2.5477691791521945e-01  -9.1995358959333556e-02   0.0000000000000000e+00   0.0000000000000000e+00   0.0000000000000000e+00   2.1035681647766033e-01   4.4769966963366642e-01   0.0000000000000000e+00   0.0000000000000000e+00   0.0000000000000000e+00   0.0000000000000000e+00   0.0000000000000000e+00  -1.4005122609251328e-02   0.0000000000000000e+00   0.0000000000000000e+00   0.0000000000000000e+00  -4.8005434801563864e-02   0.0000000000000000e+00   0.0000000000000000e+00   0.0000000000000000e+00   0.0000000000000000e+00   0.0000000000000000e+00   0.0000000000000000e+00   0.0000000000000000e+00  -2.9605412332213719e-02   0.0000000000000000e+00   0.0000000000000000e+00   0.0000000000000000e+00   1.3903183581507914e-01   0.0000000000000000e+00   0.0000000000000000e+00   0.0000000000000000e+00   0.0000000000000000e+00   0.0000000000000000e+00  -4.8284338544854942e-02   0.0000000000000000e+00  -2.7298019213108682e-01   3.3741558084579631e-01   0.0000000000000000e+00   0.0000000000000000e+00  -1.4963782107428042e-01   0.0000000000000000e+00   0.0000000000000000e+00  -1.0022727051916866e-01   0.0000000000000000e+00  -1.1432641879978836e-01  -2.1416199301664959e-01   0.0000000000000000e+00   0.0000000000000000e+00
   0.0000000000000000e+00   0.0000000000000000e+00   0.0000000000000000e+00  -1.5553138699968655e-01   0.0000000000000000e+00   0.0000000000000000e+00   0.0000000000000000e+00   0.0000000000000000e+00   0.0000000000000000e+00   7.9268245466427606e-02   0.0000000000000000e+00   0.0000000000000000e+00   0.0000000000000000e+00   0.0000000000000000e+00   0.0000000000000000e+00   0.0000000000000000e+00   2.0826454775325381e-01   0.0000000000000000e+00  -4.2423278067755610e-01   0.0000000000000000e+00   0.0000000000000000e+00   0.0000000000000000e+00   1.2141512922968874e-01   9.9421252192278681e-02   0.0000000000000000e+00   0.0000000000000000e+00   0.0000000000000000e+00   0.0000000000000000e+00   0.0000000000000000e+00  -5.8073434787622301e-02   0.0000000000000000e+00   0.0000000000000000e+00   0.0000000000000000e+00  -1.8710908596392228e-01   0.0000000000000000e+00   0.0000000000000000e+00   0.0000000000000000e+00   0.0000000000000000e+00   0.0000000000000000e+00   8.1108882215538081e-02   0.0000000000000000e+00   0.0000000000000000e+00  -8.2447572846218384e-03  -8.9608398913428422e-02   0.0000000000000000e+00   0.0000000000000000e+00  -1.2057211514388524e-01   0.0000000000000000e+00   1.1926200931663125e-01   2.5846720565539438e-01   0.0000000000000000e+00   0.0000000000000000e+00   0.0000000000000000e+00  -1.3903974240064854e-01   0.0000000000000000e+00   0.0000000000000000e+00   0.0000000000000000e+00   0.0000000000000000e+00   0.0000000000000000e+00   0.0000000000000000e+00   1.3865400610795811e-01  -3.7108127950534425e-01   0.0000000000000000e+00   0.0000000000000000e+00   1.1056258171230904e-02  -1.6743371486269934e-01   0.0000000000000000e+00   0.0000000000000000e+00   1.7147762759847329e-01   0.0000000000000000e+00   0.0000000000000000e+00   0.0000000000000000e+00  -1.3313315765085043e-02   0.0000000000000000e+00   1.0102892427078296e-01   0.0000000000000000e+00   0.0000000000000000e+00   0.0000000000000000e+00   0.0000000000000000e+00   0.0000000000000000e+00   2.5441526866031839e-02  -3.5622942987878142e-01   2.6430457945250369e-01   7.3375214630882771e-02   1.0708074406232043e-01   0.0000000000000000e+00  -1.1278525762698818e-01   0.0000000000000000e+00   0.0000000000000000e+00   0.0000000000000000e+00   0.0000000000000000e+00   0.0000000000000000e+00   0.0000000000000000e+00   0.0000000000000000e+00   0.0000000000000000e+00  -1.3841180336824099e-01   0.0000000000000000e+00   0.0000000000000000e+00   2.8738887210299868e-01   0.0000000000000000e+00
   0.0000000000000000e+00   0.0000000000000000e+00   0.0000000000000000e+00  -2.0112545508072360e-01   0.0000000000000000e+00   0.0000000000000000e+00   0.0000000000000000e+00   0.0000000000000000e+00   0.0000000000000000e+00   3.6556547469270922e-02   0.0000000000000000e+00   0.0000000000000000e+00   0.0000000000000000e+00   0.0000000000000000e+00   0.0000000000000000e+00   0.0000000000000000e+00  -5.9810694328711445e-02   0.0000000000000000e+00  -2.9071991673131625e-02   0.0000000000000000e+00   0.0000000000000000e+00   0.0000000000000000e+00  -1.3616092961309620e-01   1.2251557993381514e-01   0.0000000000000000e+00   0.0000000000000000e+00   0.0000000000000000e+00   0.0000000000000000e+00   0.0000000000000000e+00  -1.8739230423739414e-01   0.0000000000000000e+00   0.0000000000000000e+00   0.0000000000000000e+00   8.0154333059823737e-02   0.0000000000000000e+00   0.0000000000000000e+00   0.0000000000000000e+00   0.0000000000000000e+00   0.0000000000000000e+00  -1.4445000928119867e-01   0.0000000000000000e+00   0.0000000000000000e+00   6.0141011319583167e-02   3.5101254290533193e-02   0.0000000000000000e+00   0.0000000000000000e+00   1.6116123988802677e-01   0.0000000000000000e+00   7.7657797804222328e-02   1.1881477562799568e-01   0.0000000000000000e+00   0.0000000000000000e+00   0.0000000000000000e+00  -1.2856316945236818e-01   0.0000000000000000e+00   0.0000000000000000e+00   0.0000000000000000e+00   0.0000000000000000e+00   0.0000000000000000e+00   0.0000000000000000e+00  -1.2842958867401191e-01   4.2685438425056804e-01   0.0000000000000000e+00   0.0000000000000000e+00   7.5550748301625809e-02   2.0325255267503312e-01   0.0000000000000000e+00   0.0000000000000000e+00   1.7613332186785388e-01   0.0000000000000000e+00   0.0000000000000000e+00   0.0000000000000000e+00  -2.6543167555347141e-01   0.0000000000000000e+00  -3.8025449537305578e-01   0.0000000000000000e+00   0.0000000000000000e+00   0.0000000000000000e+00   0.0000000000000000e+00   0.0000000000000000e+00  -1.6461403479270428e-02  -4.3166716443455388e-01   1.8490299592281145e-01  -2.8289946057859498e-02   2.4444166846263344e-03   0.0000000000000000e+00  -1.4770372089683872e-01   0.0000000000000000e+00   0.0000000000000000e+00   0.0000000000000000e+00   0.0000000000000000e+00   0.0000000000000000e+00   0.0000000000000000e+00   0.0000000000000000e+00   0.0000000000000000e+00  -8.2983976979885757e-02   0.0000000000000000e+00   0.0000000000000000e+00  -2.1963798230122628e-01   0.0000000000000000e+00
   1.5055834384284819e-01  -1.3328777150451379e-01  -2.0563275884683885e-01   0.0000000000000000e+00  -5.0364242082955986e-02   0.0000000000000000e+00  -4.2887703693478822e-02   4.3687763289249404e-01   1.6608216788881461e-01   0.0000000000000000e+00   0.0000000000000000e+00   0.0000000000000000e+00  -4.9096188587191225e-02   0.0000000000000000e+00   0.0000000000000000e+00   3.9192647578923392e-02   0.0000000000000000e+00   0.0000000000000000e+00   0.0000000000000000e+00   0.0000000000000000e+00   6.9537545694881339e-02   1.3105887576734948e-01   0.0000000000000000e+00   0.0000000000000000e+00  -1.0154019699242246e-01   8.4787746527454549e-02   1.8700804131020526e-02   0.0000000000000000e+00   0.0000000000000000e+00   0.0000000000000000e+00   0.0000000000000000e+00   0.0000000000000000e+00   1.7011496528903805e-01   0.0000000000000000e+00  -1.1696593483108170e-01   6.5923802635959039e-02  -1.2080556045146862e-01   4.0023357455910996e-01   0.0000000000000000e+00   0.0000000000000000e+00  -7.1639247203900247e-02   1.8916728595943993e-01   0.0000000000000000e+00   0.0000000000000000e+00  -5.5771985706376970e-04   0.0000000000000000e+00   0.0000000000000000e+00   0.0000000000000000e+00   0.0000000000000000e+00   0.0000000000000000e+00   0.0000000000000000e+00   0.0000000000000000e+00   0.0000000000000000e+00   0.0000000000000000e+00  -5.5258433341624905e-02  -1.5958231522194954e-02   0.0000000000000000e+00   0.0000000000000000e+00   4.1007212569743332e-03  -9.1590287367678783e-02   0.0000000000000000e+00   0.0000000000000000e+00   1.0381939544762184e-01   0.0000000000000000e+00   0.0000000000000000e+00   0.0000000000000000e+00  -2.2158549838244340e-01   0.0000000000000000e+00   0.0000000000000000e+00   2.6939465792435513e-01  -4.1547565006410137e-01  -6.6078239218938531e-02   0.0000000000000000e+00  -5.3481879218807357e-02   0.0000000000000000e+00   0.0000000000000000e+00  -6.7439241337795025e-02  -1.1707343972876985e-01  -9.4141303308842711e-02   0.0000000000000000e+00   0.0000000000000000e+00   0.0000000000000000e+00   0.0000000000000000e+00   0.0000000000000000e+00   0.0000000000000000e+00   0.0000000000000000e+00   0.0000000000000000e+00   0.0000000000000000e+00   0.0000000000000000e+00   5.3178241236598728e-02   4.5932304038916925e-02   0.0000000000000000e+00  -9.2452061352955472e-02  -1.3761211455457441e-02   0.0000000000000000e+00   0.0000000000000000e+00   0.0000000000000000e+00   0.0000000000000000e+00   0.0000000000000000e+00   1.5226770270244105e-01
   0.0000000000000000e+00   0.0000000000000000e+00   0.0000000000000000e+00   0.0000000000000000e+00   0.0000000000000000e+00  -2.1373771148193327e-01   0.0000000000000000e+00   0.0000000000000000e+00   0.0000000000000000e+00   0.0000000000000000e+00   1.4570936822065000e-01  -1.4019340152368531e-01   0.0000000000000000e+00   1.6422293296386681e-01  -3.0759282958251372e-01   0.0000000000000000e+00   0.0000000000000000e+00   1.8486248306774606e-02   0.0000000000000000e+00   3.3362364803664307e-02   0.0000000000000000e+00   0.0000000000000000e+00   0.0000000000000000e+00   0.0000000000000000e+00   0.0000000000000000e+00   0.0000000000000000e+00   0.0000000000000000e+00  -3.5302479115612745e-01  -1.0591090665220773e-01   0.0000000000000000e+00  -2.9176657651083193e-01   2.0098500008848430e-01   0.0000000000000000e+00   0.0000000000000000e+00   0.0000000000000000e+00   0.0000000000000000e+00   0.0000000000000000e+00   0.0000000000000000e+00  -3.5498388437012147e-02   0.0000000000000000e+00   0.0000000000000000e+00   0.0000000000000000e+00   0.0000000000000000e+00   0.0000000000000000e+00   0.0000000000000000e+00  -1.9842819257923794e-01   0.0000000000000000e+00  -1.5376156393070503e-01   0.0000000000000000e+00   0.0000000000000000e+00   3.0217532841656908e-01   1.2619041961338648e-01  -5.5279570504181488e-02   0.0000000000000000e+00   0.0000000000000000e+00   0.0000000000000000e+00   3.0908527293922357e-02   1.0053130160708705e-01   0.0000000000000000e+00   0.0000000000000000e+00   0.0000000000000000e+00   0.0000000000000000e+00   0.0000000000000000e+00   3.0278011412015071e-01   0.0000000000000000e+00   0.0000000000000000e+00   0.0000000000000000e+00  -1.3398878478702070e-01   0.0000000000000000e+00   0.0000000000000000e+00   0.0000000000000000e+00   0.0000000000000000e+00   0.0000000000000000e+00   0.0000000000000000e+00   0.0000000000000000e+00   1.1182316816855079e-01   0.0000000000000000e+00   0.0000000000000000e+00   0.0000000000000000e+00   2.1522960748970441e-01   0.0000000000000000e+00   0.0000000000000000e+00   0.0000000000000000e+00   0.0000000000000000e+00   0.0000000000000000e+00  -1.8391503370637532e-01   0.0000000000000000e+00   2.7485045485281562e-01  -1.0435079668200326e-01   0.0000000000000000e+00   0.0000000000000000e+00   1.9062725539548192e-01   0.0000000000000000e+00   0.0000000000000000e+00  -1.3226296413465069e-01   0.0000000000000000e+00   1.5834090845181194e-02  -2.4544267151323441e-02   0.0000000000000000e+00   0.0000000000000000e+00
   0.0000000000000000e+00   0.0000000000000000e+00   0.0000000000000000e+00   7.4286250592108694e-02   0.0000000000000000e+00   0.0000000000000000e+00   0.0000000000000000e+00   0.0000000000000000e+00   0.0000000000000000e+00   8.9783854854046663e-02   0.0000000000000000e+00   0.0000000000000000e+00   0.0000000000000000e+00   0.0000000000000000e+00   0.0000000000000000e+00   0.0000000000000000e+00   2.8116786593001286e-01   0.0000000000000000e+00  -1.6847700678040423e-02   0.0000000000000000e+00   0.0000000000000000e+00   0.0000000000000000e+00   5.8352535689108656e-02  -2.8267619295384339e-01   0.0000000000000000e+00   0.0000000000000000e+00   0.0000000000000000e+00   0.0000000000000000e+00   0.0000000000000000e+00  -2.5321990327039434e-01   0.0000000000000000e+00   0.0000000000000000e+00   0.0000000000000000e+00   1.7303313951690175e-01   0.0000000000000000e+00   0.0000000000000000e+00   0.0000000000000000e+00   0.0000000000000000e+00   0.0000000000000000e+00   1.8054736822663298e-01   0.0000000000000000e+00   0.0000000000000000e+00  -2.4682291836341635e-01   4.7736654315532881e-02   0.0000000000000000e+00   0.0000000000000000e+00  -3.4881868129221054e-02   0.0000000000000000e+00   3.1938244485640178e-02  -1.5414608331310385e-02   0.0000000000000000e+00   0.0000000000000000e+00   0.0000000000000000e+00  -5.4856053024540261e-02   0.0000000000000000e+00   0.0000000000000000e+00   0.0000000000000000e+00   0.0000000000000000e+00   0.0000000000000000e+00   0.0000000000000000e+00  -2.0853050683712490e-01  -2.3321917000906553e-01   0.0000000000000000e+00   0.0000000000000000e+00  -2.7370082999509791e-02   2.3781688189649863e-01   0.0000000000000000e+00   0.0000000000000000e+00   1.0755738409234455e-01   0.0000000000000000e+00   0.0000000000000000e+00   0.0000000000000000e+00   1.4809261832724269e-02   0.0000000000000000e+00  -2.1113546818823931e-01   0.0000000000000000e+00   0.0000000000000000e+00   0.0000000000000000e+00   0.0000000000000000e+00   0.0000000000000000e+00  -1.2226518202110959e-02  -2.0582474475670826e-01  -3.6114092889735472e-01   3.8259870113929845e-01   5.4902468800212156e-02   0.0000000000000000e+00   2.0655704339308831e-01   0.0000000000000000e+00   0.0000000000000000e+00   0.0000000000000000e+00   0.0000000000000000e+00   0.0000000000000000e+00   0.0000000000000000e+00   0.0000000000000000e+00   0.0000000000000000e+00   2.1783929866939991e-01   0.0000000000000000e+00   0.0000000000000000e+00  -6.6544259185079419e-02   0.0000000000000000e+00
   1.3191787907360336e-01  -1.0223952987578123e-01   8.2166932175395765e-02   0.0000000000000000e+00   1.4736166090772804e-02   0.0000000000000000e+00  -2.1723751618400261e-01  -1.7250702888901237e-01  -1.1014604770342861e-02   0.0000000000000000e+00   0.0000000000000000e+00   0.0000000000000000e+00  -3.8277997529570146e-02   0.0000000000000000e+00   0.0000000000000000e+00  -2.4943629128455697e-01   0.0000000000000000e+00   0.0000000000000000e+00   0.0000000000000000e+00   0.0000000000000000e+00  -1.2651901873773161e-01   1.0508923320630784e-01   0.0000000000000000e+00   0.0000000000000000e+00   6.4025285982200988e-02   3.0763612269028184e-01  -1.1184417349909442e-01   0.0000000000000000e+00   0.0000000000000000e+00   0.0000000000000000e+00   0.0000000000000000e+00   0.0000000000000000e+00   8.9341940859747088e-02   0.0000000000000000e+00   1.2113117937034719e-01   3.2769185064659992e-02  -5.7690293373271723e-02   1.8141710200762906e-01   0.0000000000000000e+00   0.0000000000000000e+00  -1.1908664794978818e-01  -4.5812510551889374e-01   0.0000000000000000e+00   0.0000000000000000e+00  -1.0674327113957424e-01   0.0000000000000000e+00   0.0000000000000000e+00   0.0000000000000000e+00   0.0000000000000000e+00   0.0000000000000000e+00   0.0000000000000000e+00   0.0000000000000000e+00   0.0000000000000000e+00   0.0000000000000000e+00   3.0210957374926556e-01  -2.5517513117961743e-02   0.0000000000000000e+00   0.0000000000000000e+00   1.3681635993764071e-01   2.4641798686773304e-02   0.0000000000000000e+00   0.0000000000000000e+00   1.6336484781366423e-01   0.0000000000000000e+00   0.0000000000000000e+00   0.0000000000000000e+00  -1.6131231326719939e-02   0.0000000000000000e+00   0.0000000000000000e+00   2.2791195961722015e-02   1.0941957670522265e-02   2.0645115140172015e-02   0.0000000000000000e+00   4.9158661433926498e-03   0.0000000000000000e+00   0.0000000000000000e+00  -7.5465797729524359e-02   2.1536065532555931e-01  -1.5584519673901903e-01   0.0000000000000000e+00   0.0000000000000000e+00   0.0000000000000000e+00   0.0000000000000000e+00   0.0000000000000000e+00   0.0000000000000000e+00   0.0000000000000000e+00   0.0000000000000000e+00   0.0000000000000000e+00   0.0000000000000000e+00   6.6036760697655489e-02   1.8785131079909043e-01   0.0000000000000000e+00  -3.0325258639342245e-01   2.0814831107862058e-01   0.0000000000000000e+00   0.0000000000000000e+00   0.0000000000000000e+00   0.0000000000000000e+00   0.0000000000000000e+00  -1.0630838932028080e-02
   4.3312522639852191e-02   1.5493088133216551e-02  -2.3937470706536396e-01   0.0000000000000000e+00   1.6339064327303260e-01   0.0000000000000000e+00   1.3226540416234520e-01  -2.4334304060798462e-01  -8.6026879250733268e-02   0.0000000000000000e+00   0.0000000000000000e+00   0.0000000000000000e+00   3.7438232201011235e-01   0.0000000000000000e+00   0.0000000000000000e+00   2.4089437264031691e-02   0.0000000000000000e+00   0.0000000000000000e+00   0.0000000000000000e+00   0.0000000000000000e+00  -2.4549948186276135e-01  -1.7634066056177650e-01   0.0000000000000000e+00   0.0000000000000000e+00   9.3210870509856505e-02  -5.1217717743982996e-02   3.5760313940992515e-02   0.0000000000000000e+00   0.0000000000000000e+00   0.0000000000000000e+00   0.0000000000000000e+00   0.0000000000000000e+00   3.9050021070847048e-02   0.0000000000000000e+00   9.9676510261236709e-02   6.7765380878090004e-02  -3.2028247269546245e-03   2.0840297875804922e-01   0.0000000000000000e+00   0.0000000000000000e+00   1.5822264608860151e-01  -2.6246017896030633e-03   0.0000000000000000e+00   0.0000000000000000e+00  -9.4081595261406858e-02   0.0000000000000000e+00   0.0000000000000000e+00   0.0000000000000000e+00   0.0000000000000000e+00   0.0000000000000000e+00   0.0000000000000000e+00   0.0000000000000000e+00   0.0000000000000000e+00   0.0000000000000000e+00   1.3958233598452538e-01  -7.0343054242292619e-02   0.0000000000000000e+00   0.0000000000000000e+00  -2.2314466619015255e-01  -1.8152175722560657e-01   0.0000000000000000e+00   0.0000000000000000e+00  -1.0457098158019822e-01   0.0000000000000000e+00   0.0000000000000000e+00   0.0000000000000000e+00  -3.9692893271192339e-02   0.0000000000000000e+00   0.0000000000000000e+00   1.0166880384809032e-02  -1.5010229546154821e-01  -8.0684055873703572e-02   0.0000000000000000e+00  -1.4023081285928804e-01   0.0000000000000000e+00   0.0000000000000000e+00   1.1251667984584494e-02  -2.3555149394837011e-01  -3.3138771251545678e-02   0.0000000000000000e+00   0.0000000000000000e+00   0.0000000000000000e+00   0.0000000000000000e+00   0.0000000000000000e+00   0.0000000000000000e+00   0.0000000000000000e+00   0.0000000000000000e+00   0.0000000000000000e+00   0.0000000000000000e+00  -3.8214007246724380e-01  -1.9813710822863001e-01   0.0000000000000000e+00  -1.5687898213277485e-01   2.1000729807434812e-01   0.0000000000000000e+00   0.0000000000000000e+00   0.0000000000000000e+00   0.0000000000000000e+00   0.0000000000000000e+00  -1.1173028742653188e-01
  -1.5500933091204551e-02   2.2068838937311600e-01   2.3816065328912082e-03   0.0000000000000000e+00  -4.8405549136878362e-02   0.0000000000000000e+00  -1.0254959369980855e-01   2.3589632150045275e-01  -2.0488066595507357e-01   0.0000000000000000e+00   0.0000000000000000e+00   0.0000000000000000e+00   2.8128526692310588e-02   0.0000000000000000e+00   0.0000000000000000e+00  -2.6500073391286022e-01   0.0000000000000000e+00   0.0000000000000000e+00   0.0000000000000000e+00   0.0000000000000000e+00   2.1036072700056856e-02   1.3455703242264480e-01   0.0000000000000000e+00   0.0000000000000000e+00   1.9745018666170781e-02  -1.3650212544141907e-01   2.1076792289198426e-01   0.0000000000000000e+00   0.0000000000000000e+00   0.0000000000000000e+00   0.0000000000000000e+00   0.0000000000000000e+00   1.8312973512294703e-01   0.0000000000000000e+00   2.3861307253497793e-01   1.0934525330628435e-01   1.6933275307970691e-01  -2.1877633594016410e-01   0.0000000000000000e+00   0.0000000000000000e+00  -6.5790748798067955e-02  -5.9684474520100381e-02   0.0000000000000000e+00   0.0000000000000000e+00  -6.6832050419351363e-02   0.0000000000000000e+00   0.0000000000000000e+00   0.0000000000000000e+00   0.0000000000000000e+00   0.0000000000000000e+00   0.0000000000000000e+00   0.0000000000000000e+00   0.0000000000000000e+00   0.0000000000000000e+00   1.1083154653214328e-01   1.3728555053373875e-01   0.0000000000000000e+00   0.0000000000000000e+00  -1.2684171415522924e-01  -3.4227872761135997e-01   0.0000000000000000e+00   0.0000000000000000e+00   1.9241563843840015e-01   0.0000000000000000e+00   0.0000000000000000e+00   0.0000000000000000e+00  -6.9866252603924872e-02   0.0000000000000000e+00   0.0000000000000000e+00   5.5391680232234973e-02   1.8804671708206888e-01  -1.7275996507819344e-01   0.0000000000000000e+00   1.1649251971449393e-01   0.0000000000000000e+00   0.0000000000000000e+00  -6.3951223573444668e-02  -2.7323241248794816e-01   8.8033766343043593e-02   0.0000000000000000e+00   0.0000000000000000e+00   0.0000000000000000e+00   0.0000000000000000e+00   0.0000000000000000e+00   0.0000000000000000e+00   0.0000000000000000e+00   0.0000000000000000e+00   0.0000000000000000e+00   0.0000000000000000e+00   1.9881869441502736e-01  -1.9916204918150870e-01   0.0000000000000000e+00  -1.6766700239399179e-01  -3.5095254090683509e-02   0.0000000000000000e+00   0.0000000000000000e+00   0.0000000000000000e+00   0.0000000000000000e+00   0.0000000000000000e+00   1.1434467686082837e-01
   0.0000000000000000e+00   0.0000000000000000e+00   0.0000000000000000e+00  -1.6184163451824779e-01   0.0000000000000000e+00   0.0000000000000000e+00   0.0000000000000000e+00   0.0000000000000000e+00   0.0000000000000000e+00   3.2753580551168206e-02   0.0000000000000000e+00   0.0000000000000000e+00   0.0000000000000000e+00   0.0000000000000000e+00   0.0000000000000000e+00   0.0000000000000000e+00   2.6683031175411709e-01   0.0000000000000000e+00   2.2043785654405004e-01   0.0000000000000000e+00   0.0000000000000000e+00   0.0000000000000000e+00   1.2717325376467420e-01  -6.4814196923278528e-02   0.0000000000000000e+00   0.0000000000000000e+00   0.0000000000000000e+00   0.0000000000000000e+00   0.0000000000000000e+00  -1.4942122128996047e-01   0.0000000000000000e+00   0.0000000000000000e+00   0.0000000000000000e+00  -4.9963431435939926e-02   0.0000000000000000e+00   0.0000000000000000e+00   0.0000000000000000e+00   0.0000000000000000e+00   0.0000000000000000e+00   1.6291239162761406e-01   0.0000000000000000e+00   0.0000000000000000e+00   1.7128547951708784e-01  -1.5800623492986068e-01   0.0000000000000000e+00   0.0000000000000000e+00   1.4704320589613915e-01   0.0000000000000000e+00   4.5870387116761856e-02  -2.6913825273061243e-01   0.0000000000000000e+00   0.0000000000000000e+00   0.0000000000000000e+00   8.4604689376763895e-02   0.0000000000000000e+00   0.0000000000000000e+00   0.0000000000000000e+00   0.0000000000000000e+00   0.0000000000000000e+00   0.0000000000000000e+00  -2.8290222861034359e-02  -2.1047209121838772e-01   0.0000000000000000e+00   0.0000000000000000e+00  -9.5169246903162086e-02   2.8820445264064448e-01   0.0000000000000000e+00   0.0000000000000000e+00   2.4527839366668958e-02   0.0000000000000000e+00   0.0000000000000000e+00   0.0000000000000000e+00  -1.2123388666248057e-02   0.0000000000000000e+00   1.3277607670719874e-01   0.0000000000000000e+00   0.0000000000000000e+00   0.0000000000000000e+00   0.0000000000000000e+00   0.0000000000000000e+00  -1.2122160103756642e-02  -7.2494478558136177e-02  -3.9933153298260950e-02  -2.7177038828032352e-01  -3.7675370792842527e-01   0.0000000000000000e+00  -4.9476681074967838e-01   0.0000000000000000e+00   0.0000000000000000e+00   0.0000000000000000e+00   0.0000000000000000e+00   0.0000000000000000e+00   0.0000000000000000e+00   0.0000000000000000e+00   0.0000000000000000e+00   1.9762450029286865e-02   0.0000000000000000e+00   0.0000000000000000e+00   1.3292016407698544e-03   0.0000000000000000e+00
   6.7698192525318598e-03  -6.6471623258908194e-02  -2.9462874820534841e-03   0.0000000000000000e+00  -4.1967671876850236e-02   0.0000000000000000e+00   1.3816202645606024e-01  -2.9149761593288120e-02   2.2088315613323195e-01   0.0000000000000000e+00   0.0000000000000000e+00   0.0000000000000000e+00  -2.0977012802498723e-01   0.0000000000000000e+00   0.0000000000000000e+00   9.1614520410121192e-02   0.0000000000000000e+00   0.0000000000000000e+00   0.0000000000000000e+00   0.0000000000000000e+00  -2.0220206430799564e-01  -1.7228973581664098e-01   0.0000000000000000e+00   0.0000000000000000e+00  -2.0611457766193003e-01  -1.0126198843748145e-01   5.8933491589323497e-02   0.0000000000000000e+00   0.0000000000000000e+00   0.0000000000000000e+00   0.0000000000000000e+00   0.0000000000000000e+00  -2.1854958149766937e-01   0.0000000000000000e+00   1.1850440660537771e-01  -1.1870547981446009e-01  -8.3339822072163228e-02   1.2322093452000649e-01   0.0000000000000000e+00   0.0000000000000000e+00  -6.2049382133083704e-02   7.7632205321551276e-03   0.0000000000000000e+00   0.0000000000000000e+00  -2.7542757473991369e-01   0.0000000000000000e+00   0.0000000000000000e+00   0.0000000000000000e+00   0.0000000000000000e+00   0.0000000000000000e+00   0.0000000000000000e+00   0.0000000000000000e+00   0.0000000000000000e+00   0.0000000000000000e+00   4.1496184120873458e-01   2.7667768797095932e-01   0.0000000000000000e+00   0.0000000000000000e+00  -7.1142600082831770e-02  -7.5799588426843201e-02   0.0000000000000000e+00   0.0000000000000000e+00   1.2923492980966994e-01   0.0000000000000000e+00   0.0000000000000000e+00   0.0000000000000000e+00  -3.8327006170950424e-02   0.0000000000000000e+00   0.0000000000000000e+00  -1.2056316594421429e-01  -9.6176767960934884e-02  -1.0150790707491475e-01   0.0000000000000000e+00   1.3478178683293150e-02   0.0000000000000000e+00   0.0000000000000000e+00   2.9350046756939703e-02   1.6348339429636799e-01   1.1585030017736529e-01   0.0000000000000000e+00   0.0000000000000000e+00   0.0000000000000000e+00   0.0000000000000000e+00   0.0000000000000000e+00   0.0000000000000000e+00   0.0000000000000000e+00   0.0000000000000000e+00   0.0000000000000000e+00   0.0000000000000000e+00   1.8902312740479524e-01  -2.6667474272985242e-01   0.0000000000000000e+00   2.9097924571805145e-01   8.2758355554860205e-02   0.0000000000000000e+00   0.0000000000000000e+00   0.0000000000000000e+00   0.0000000000000000e+00   0.0000000000000000e+00   1.2922319991233164e-01
   0.0000000000000000e+00   0.0000000000000000e+00   0.0000000000000000e+00  -3.1304871142034252e-01   0.0000000000000000e+00   0.0000000000000000e+00   0.0000000000000000e+00   0.0000000000000000e+00   0.0000000000000000e+00  -1.2282285459200115e-01   0.0000000000000000e+00   0.0000000000000000e+00   0.0000000000000000e+00   0.0000000000000000e+00   0.0000000000000000e+00   0.0000000000000000e+00  -1.2821345925667421e-01   0.0000000000000000e+00   9.2138465260802032e-03   0.0000000000000000e+00   0.0000000000000000e+00   0.0000000000000000e+00  -1.0966461719310514e-01  -2.2663439587767252e-03   0.0000000000000000e+00   0.0000000000000000e+00   0.0000000000000000e+00   0.0000000000000000e+00   0.0000000000000000e+00  -2.2709214552553453e-01   0.0000000000000000e+00   0.0000000000000000e+00   0.0000000000000000e+00  -1.2695221489791797e-01   0.0000000000000000e+00   0.0000000000000000e+00   0.0000000000000000e+00   0.0000000000000000e+00   0.0000000000000000e+00  -8.4256051743021018e-02   0.0000000000000000e+00   0.0000000000000000e+00   1.7814290656181517e-01  -1.8310977943995138e-01   0.0000000000000000e+00   0.0000000000000000e+00   1.1811827438036046e-01   0.0000000000000000e+00  -8.2407955105995079e-02  -2.4607031833116865e-02   0.0000000000000000e+00   0.0000000000000000e+00   0.0000000000000000e+00  -1.4633649244780619e-01   0.0000000000000000e+00   0.0000000000000000e+00   0.0000000000000000e+00   0.0000000000000000e+00   0.0000000000000000e+00   0.0000000000000000e+00  -1.6398533611091912e-01  -1.8725984057219577e-01   0.0000000000000000e+00   0.0000000000000000e+00  -3.0357620873504840e-02  -2.6913432217906697e-02   0.0000000000000000e+00   0.0000000000000000e+00   1.3583416628399869e-01   0.0000000000000000e+00   0.0000000000000000e+00   0.0000000000000000e+00  -2.3247824204165354e-01   0.0000000000000000e+00   4.4067955965444194e-01   0.0000000000000000e+00   0.0000000000000000e+00   0.0000000000000000e+00   0.0000000000000000e+00   0.0000000000000000e+00   2.2489753275579885e-01   1.0739258436883422e-02  -2.0121220396042894e-01  -4.2923715914805559e-02   1.2663701492850149e-01   0.0000000000000000e+00   3.3049585111645308e-01   0.0000000000000000e+00   0.0000000000000000e+00   0.0000000000000000e+00   0.0000000000000000e+00   0.0000000000000000e+00   0.0000000000000000e+00   0.0000000000000000e+00   0.0000000000000000e+00  -1.4508073052580017e-01   0.0000000000000000e+00   0.0000000000000000e+00  -3.2544043809588369e-01   0.0000000000000000e+00
   0.0000000000000000e+00   0.0000000000000000e+00   0.0000000000000000e+00   0.0000000000000000e+00   0.0000000000000000e+00   2.3986692757065109e-02   0.0000000000000000e+00   0.0000000000000000e+00   0.0000000000000000e+00   0.0000000000000000e+00  -1.4527165524207081e-01  -8.7471301826923836e-02   0.0000000000000000e+00   5.2089726215974897e-03   5.7295792237623835e-02   0.0000000000000000e+00   0.0000000000000000e+00  -4.1856941023826644e-02   0.0000000000000000e+00   1.5447860003839042e-01   0.0000000000000000e+00   0.0000000000000000e+00   0.0000000000000000e+00   0.0000000000000000e+00   0.0000000000000000e+00   0.0000000000000000e+00   0.0000000000000000e+00   2.2773803098435147e-01  -2.4344491297069573e-01   0.0000000000000000e+00  -2.0484483961448555e-01   1.6838287533239826e-01   0.0000000000000000e+00   0.0000000000000000e+00   0.0000000000000000e+00   0.0000000000000000e+00   0.0000000000000000e+00   0.0000000000000000e+00  -9.3878735537660657e-03   0.0000000000000000e+00   0.0000000000000000e+00   0.0000000000000000e+00   0.0000000000000000e+00   0.0000000000000000e+00   0.0000000000000000e+00   4.3529610379970558e-02   0.0000000000000000e+00   2.1530340987801799e-01   0.0000000000000000e+00   0.0000000000000000e+00   3.7592287851047818e-02   3.0949896235053901e-02   3.0844950570863722e-01   0.0000000000000000e+00   0.0000000000000000e+00   0.0000000000000000e+00  -4.4704399993429775e-02   1.0005768816795713e-01   0.0000000000000000e+00   0.0000000000000000e+00   0.0000000000000000e+00   0.0000000000000000e+00   0.0000000000000000e+00  -1.3503576309017364e-02   0.0000000000000000e+00   0.0000000000000000e+00   0.0000000000000000e+00  -4.5627361080300749e-01   0.0000000000000000e+00   0.0000000000000000e+00   0.0000000000000000e+00   0.0000000000000000e+00   0.0000000000000000e+00   0.0000000000000000e+00   0.0000000000000000e+00  -1.1057436251862995e-01   0.0000000000000000e+00   0.0000000000000000e+00   0.0000000000000000e+00   1.0522629735969263e-02   0.0000000000000000e+00   0.0000000000000000e+00   0.0000000000000000e+00   0.0000000000000000e+00   0.0000000000000000e+00   2.5663514037445045e-03   0.0000000000000000e+00   1.2215605085013810e-01  -2.9774206680636617e-01   0.0000000000000000e+00   0.0000000000000000e+00  -4.2811393322518460e-01   0.0000000000000000e+00   0.0000000000000000e+00   3.3634412749464972e-02   0.0000000000000000e+00   1.8326853671933974e-01   2.4526405222780076e-01   0.0000000000000000e+00   0.0000000000000000e+00
   3.9094811609880514e-01   3.9431581402864624e-02  -5.5545259620323195e-02   0.0000000000000000e+00   7.3575227198420176e-04   0.0000000000000000e+00  -5.2285519151167512e-02  -4.0699879717861084e-02  -9.4210120127446756e-02   0.0000000000000000e+00   0.0000000000000000e+00   0.0000000000000000e+00  -1.5679428715391303e-01   0.0000000000000000e+00   0.0000000000000000e+00   2.8169681223188862e-02   0.0000000000000000e+00   0.0000000000000000e+00   0.0000000000000000e+00   0.0000000000000000e+00   1.1101091985987156e-01  -4.6292289295334677e-01   0.0000000000000000e+00   0.0000000000000000e+00  -1.3272022130545683e-04   2.9584397655831124e-01   4.3295440137657563e-02   0.0000000000000000e+00   0.0000000000000000e+00   0.0000000000000000e+00   0.0000000000000000e+00   0.0000000000000000e+00   4.7587990098478750e-02   0.0000000000000000e+00   3.9016248872520476e-02   2.9775624955733125e-02   3.1215672800615379e-02  -3.1935676678929531e-01   0.0000000000000000e+00   0.0000000000000000e+00  -1.5039699523311537e-01   8.7675307779445696e-02   0.0000000000000000e+00   0.0000000000000000e+00   2.2386364487057192e-01   0.0000000000000000e+00   0.0000000000000000e+00   0.0000000000000000e+00   0.0000000000000000e+00   0.0000000000000000e+00   0.0000000000000000e+00   0.0000000000000000e+00   0.0000000000000000e+00   0.0000000000000000e+00  -4.7397006017124758e-02   1.6238969445355325e-01   0.0000000000000000e+00   0.0000000000000000e+00  -1.5785484571750847e-02  -1.5830886096440691e-02   0.0000000000000000e+00   0.0000000000000000e+00  -1.9088437838812619e-01   0.0000000000000000e+00   0.0000000000000000e+00   0.0000000000000000e+00  -9.9201662407984892e-02   0.0000000000000000e+00   0.0000000000000000e+00   2.5444866937345229e-01  -8.2304288625689906e-02   6.7293190225197794e-02   0.0000000000000000e+00   5.6455315681081364e-02   0.0000000000000000e+00   0.0000000000000000e+00  -1.5483640794568523e-01   1.0276712832138915e-01   3.5962123730798740e-02   0.0000000000000000e+00   0.0000000000000000e+00   0.0000000000000000e+00   0.0000000000000000e+00   0.0000000000000000e+00   0.0000000000000000e+00   0.0000000000000000e+00   0.0000000000000000e+00   0.0000000000000000e+00   0.0000000000000000e+00   2.0161674545490296e-03  -1.7343983003408525e-01   0.0000000000000000e+00  -2.7459352308010776e-03   2.8144928679148767e-01   0.0000000000000000e+00   0.0000000000000000e+00   0.0000000000000000e+00   0.0000000000000000e+00   0.0000000000000000e+00   5.8811142834753229e-03
   1.5047056746042198e-01  -3.8267901593877246e-02   2.0844209027945954e-02   0.0000000000000000e+00  -2.4251466265365784e-01   0.0000000000000000e+00   2.5017504266454715e-01  -6.6903075936894013e-02  -2.4121409554231529e-01   0.0000000000000000e+00   0.0000000000000000e+00   0.0000000000000000e+00  -3.1547630310737051e-01   0.0000000000000000e+00   0.0000000000000000e+00   6.7814195313633266e-02   0.0000000000000000e+00   0.0000000000000000e+00   0.0000000000000000e+00   0.0000000000000000e+00  -1.9363850481306424e-01  -5.8395165130738086e-03   0.0000000000000000e+00   0.0000000000000000e+00   3.3053552678283561e-02   8.9252701031256085e-02   8.0648001946371312e-02   0.0000000000000000e+00   0.0000000000000000e+00   0.0000000000000000e+00   0.0000000000000000e+00   0.0000000000000000e+00   2.4783876032019314e-01   0.0000000000000000e+00  -1.3507212183356190e-01  -2.6537547560169694e-01  -3.7205240528643310e-02   5.2951926130465468e-02   0.0000000000000000e+00   0.0000000000000000e+00  -2.0410519558019105e-02  -3.7378761223081348e-02   0.0000000000000000e+00   0.0000000000000000e+00   6.3031117720417182e-02   0.0000000000000000e+00   0.0000000000000000e+00   0.0000000000000000e+00   0.0000000000000000e+00   0.0000000000000000e+00   0.0000000000000000e+00   0.0000000000000000e+00   0.0000000000000000e+00   0.0000000000000000e+00  -1.7498715641804358e-01  -2.8691928461202576e-01   0.0000000000000000e+00   0.0000000000000000e+00  -2.8693219048683166e-01  -2.3560591993663926e-01   0.0000000000000000e+00   0.0000000000000000e+00   2.4762323667786229e-01   0.0000000000000000e+00   0.0000000000000000e+00   0.0000000000000000e+00   4.8670855625106854e-02   0.0000000000000000e+00   0.0000000000000000e+00  -1.3356217801748330e-01   4.0379356420667784e-02  -1.2716688928611888e-01   0.0000000000000000e+00   1.7643986872145051e-02   0.0000000000000000e+00   0.0000000000000000e+00  -8.6770304830917633e-02   2.1541035968809391e-01  -1.3905072198592694e-01   0.0000000000000000e+00   0.0000000000000000e+00   0.0000000000000000e+00   0.0000000000000000e+00   0.0000000000000000e+00   0.0000000000000000e+00   0.0000000000000000e+00   0.0000000000000000e+00   0.0000000000000000e+00   0.0000000000000000e+00  -8.9998834314449508e-02  -9.0519049519548117e-02   0.0000000000000000e+00   2.4049211512044283e-02  -1.5535470787395514e-01   0.0000000000000000e+00   0.0000000000000000e+00   0.0000000000000000e+00   0.0000000000000000e+00   0.0000000000000000e+00  -9.7056451071613009e-02
   1.0671682724330250e-02  -1.4075397321733427e-01   1.8652817831712654e-01   0.0000000000000000e+00  -3.1719490911170456e-01   0.0000000000000000e+00   1.6419999297335197e-01   2.4396248893059808e-01  -4.4974701986023422e-02   0.0000000000000000e+00   0.0000000000000000e+00   0.0000000000000000e+00  -1.0920832650309921e-01   0.0000000000000000e+00   0.0000000000000000e+00   5.0442910332800087e-02   0.0000000000000000e+00   0.0000000000000000e+00   0.0000000000000000e+00   0.0000000000000000e+00  -6.2510158794168491e-02  -1.6847796833505319e-02   0.0000000000000000e+00   0.0000000000000000e+00   2.8049655004488150e-01  -5.2309918531336479e-02   6.1059367686997656e-02   0.0000000000000000e+00   0.0000000000000000e+00   0.0000000000000000e+00   0.0000000000000000e+00   0.0000000000000000e+00  -1.2027779634972116e-01   0.0000000000000000e+00   7.3874008202757954e-02   1.3075579523627062e-01  -2.6695098483908836e-01  -4.0880614143609093e-02   0.0000000000000000e+00   0.0000000000000000e+00  -3.7577638573647362e-02  -7.1710310959183440e-03   0.0000000000000000e+00   0.0000000000000000e+00  -1.3367968907785208e-01   0.0000000000000000e+00   0.0000000000000000e+00   0.0000000000000000e+00   0.0000000000000000e+00   0.0000000000000000e+00   0.0000000000000000e+00   0.0000000000000000e+00   0.0000000000000000e+00   0.0000000000000000e+00   2.4864091422886858e-01   6.7240272977238141e-02   0.0000000000000000e+00   0.0000000000000000e+00   9.2526078280994531e-02  -1.0454061259581049e-01   0.0000000000000000e+00   0.0000000000000000e+00  -3.2392627762844761e-01   0.0000000000000000e+00   0.0000000000000000e+00   0.0000000000000000e+00   4.4153736011556963e-02   0.0000000000000000e+00   0.0000000000000000e+00   1.1641860313113789e-01   8.6270097924114164e-02   2.1009194256657135e-02   0.0000000000000000e+00   3.1583654682592149e-01   0.0000000000000000e+00   0.0000000000000000e+00  -1.0287094710019083e-01  -7.4273307541535522e-02  -7.7826485338802584e-02   0.0000000000000000e+00   0.0000000000000000e+00   0.0000000000000000e+00   0.0000000000000000e+00   0.0000000000000000e+00   0.0000000000000000e+00   0.0000000000000000e+00   0.0000000000000000e+00   0.0000000000000000e+00   0.0000000000000000e+00  -3.7914696929191860e-01   1.5786248006594686e-01   0.0000000000000000e+00  -3.0011209043167612e-02  -1.3202588939100390e-01   0.0000000000000000e+00   0.0000000000000000e+00   0.0000000000000000e+00   0.0000000000000000e+00   0.0000000000000000e+00   3.3598841682234530e-03
   0.0000000000000000e+00   0.0000000000000000e+00   0.0000000000000000e+00   0.0000000000000000e+00   0.0000000000000000e+00  -2.0495023229056450e-01   0.0000000000000000e+00   0.0000000000000000e+00   0.0000000000000000e+00   0.0000000000000000e+00   2.2389095454634789e-01  -3.2095795710576502e-01   0.0000000000000000e+00  -2.1409253094242980e-01   2.8456880246466992e-01   0.0000000000000000e+00   0.0000000000000000e+00   1.8594372597561667e-01   0.0000000000000000e+00  -1.6873790549216389e-01   0.0000000000000000e+00   0.0000000000000000e+00   0.0000000000000000e+00   0.0000000000000000e+00   0.0000000000000000e+00   0.0000000000000000e+00   0.0000000000000000e+00   1.6258106125179000e-02  -9.7188738118169790e-02   0.0000000000000000e+00  -1.5973099590654494e-01  -2.8978608576483461e-01   0.0000000000000000e+00   0.0000000000000000e+00   0.0000000000000000e+00   0.0000000000000000e+00   0.0000000000000000e+00   0.0000000000000000e+00  -1.8114942961594563e-01   0.0000000000000000e+00   0.0000000000000000e+00   0.0000000000000000e+00   0.0000000000000000e+00   0.0000000000000000e+00   0.0000000000000000e+00   2.0399389265617976e-01   0.0000000000000000e+00  -1.0779420030500302e-01   0.0000000000000000e+00   0.0000000000000000e+00   8.6486009104679767e-02  -1.7306808944721466e-01  -1.2673252549400435e-01   0.0000000000000000e+00   0.0000000000000000e+00   0.0000000000000000e+00  -2.3418361563864540e-01   5.3235811579905923e-02   0.0000000000000000e+00   0.0000000000000000e+00   0.0000000000000000e+00   0.0000000000000000e+00   0.0000000000000000e+00  -1.2943365915447896e-01   0.0000000000000000e+00   0.0000000000000000e+00   0.0000000000000000e+00   1.5128316128015151e-01   0.0000000000000000e+00   0.0000000000000000e+00   0.0000000000000000e+00   0.0000000000000000e+00   0.0000000000000000e+00   0.0000000000000000e+00   0.0000000000000000e+00   1.7929787577031145e-01   0.0000000000000000e+00   0.0000000000000000e+00   0.0000000000000000e+00   3.2228788004055137e-01   0.0000000000000000e+00   0.0000000000000000e+00   0.0000000000000000e+00   0.0000000000000000e+00   0.0000000000000000e+00  -9.7875818372345713e-02   0.0000000000000000e+00   1.3067222153341621e-01  -1.6034711384500647e-02   0.0000000000000000e+00   0.0000000000000000e+00  -1.9755364335248204e-01   0.0000000000000000e+00   0.0000000000000000e+00   2.2108046673360940e-01   0.0000000000000000e+00   7.4817210810857238e-02   5.0034453141245418e-02   0.0000000000000000e+00   0.0000000000000000e+00
   0.0000000000000000e+00   0.0000000000000000e+00   0.0000000000000000e+00  -3.4772339358832310e-01   0.0000000000000000e+00   0.0000000000000000e+00   0.0000000000000000e+00   0.0000000000000000e+00   0.0000000000000000e+00   6.1988756043783434e-02   0.0000000000000000e+00   0.0000000000000000e+00   0.0000000000000000e+00   0.0000000000000000e+00   0.0000000000000000e+00   0.0000000000000000e+00  -2.6563484051298054e-02   0.0000000000000000e+00   2.2641651110635155e-01   0.0000000000000000e+00   0.0000000000000000e+00   0.0000000000000000e+00  -6.2517287028523882e-02   2.3514970796836054e-01   0.0000000000000000e+00   0.0000000000000000e+00   0.0000000000000000e+00   0.0000000000000000e+00   0.0000000000000000e+00  -2.4113646186882855e-02   0.0000000000000000e+00   0.0000000000000000e+00   0.0000000000000000e+00   1.4346828792853081e-01   0.0000000000000000e+00   0.0000000000000000e+00   0.0000000000000000e+00   0.0000000000000000e+00   0.0000000000000000e+00  -8.6661361411429827e-02   0.0000000000000000e+00   0.0000000000000000e+00  -1.5329069407974066e-01  -7.4092154814403122e-02   0.0000000000000000e+00   0.0000000000000000e+00   5.0127615951135218e-01   0.0000000000000000e+00   4.6398857391505434e-02   7.0127436644738153e-02   0.0000000000000000e+00   0.0000000000000000e+00   0.0000000000000000e+00   3.5358464372564208e-01   0.0000000000000000e+00   0.0000000000000000e+00   0.0000000000000000e+00   0.0000000000000000e+00   0.0000000000000000e+00   0.0000000000000000e+00   1.4051076704374823e-02  -9.5997135563669109e-02   0.0000000000000000e+00   0.0000000000000000e+00  -1.1072987963108501e-01  -2.5609269096654175e-01   0.0000000000000000e+00   0.0000000000000000e+00  -7.2710881633436683e-02   0.0000000000000000e+00   0.0000000000000000e+00   0.0000000000000000e+00   2.7496079966562631e-01   0.0000000000000000e+00  -9.9536114195359938e-03   0.0000000000000000e+00   0.0000000000000000e+00   0.0000000000000000e+00   0.0000000000000000e+00   0.0000000000000000e+00  -1.9406111484855845e-01  -2.1369434691638586e-01  -7.3592360000137552e-02   1.7352206764972459e-02   8.7120446653274439e-02   0.0000000000000000e+00   1.3845901602252192e-01   0.0000000000000000e+00   0.0000000000000000e+00   0.0000000000000000e+00   0.0000000000000000e+00   0.0000000000000000e+00   0.0000000000000000e+00   0.0000000000000000e+00   0.0000000000000000e+00   1.1987320540635671e-01   0.0000000000000000e+00   0.0000000000000000e+00   1.5690655219089444e-01   0.0000000000000000e+00
   0.0000000000000000e+00   0.0000000000000000e+00   0.0000000000000000e+00  -6.8803716190182884e-02   0.0000000000000000e+00   0.0000000000000000e+00   0.0000000000000000e+00   0.0000000000000000e+00   0.0000000000000000e+00   1.8502156009005580e-01   0.0000000000000000e+00   0.0000000000000000e+00   0.0000000000000000e+00   0.0000000000000000e+00   0.0000000000000000e+00   0.0000000000000000e+00   8.0339759391943433e-02   0.0000000000000000e+00  -5.9032120035392398e-03   0.0000000000000000e+00   0.0000000000000000e+00   0.0000000000000000e+00  -2.2943241099430522e-01  -1.8702942707461978e-01   0.0000000000000000e+00   0.0000000000000000e+00   0.0000000000000000e+00   0.0000000000000000e+00   0.0000000000000000e+00  -2.0614858430937744e-01   0.0000000000000000e+00   0.0000000000000000e+00   0.0000000000000000e+00   3.2172665667054373e-01   0.0000000000000000e+00   0.0000000000000000e+00   0.0000000000000000e+00   0.0000000000000000e+00   0.0000000000000000e+00   1.7740181076657885e-01   0.0000000000000000e+00   0.0000000000000000e+00   3.4440131566720550e-01   2.5329649440688740e-01   0.0000000000000000e+00   0.0000000000000000e+00   6.2903851701546984e-02   0.0000000000000000e+00  -1.8929156603740674e-01   1.7877748828198767e-01   0.0000000000000000e+00   0.0000000000000000e+00   0.0000000000000000e+00  -1.3366067408396315e-01   0.0000000000000000e+00   0.0000000000000000e+00   0.0000000000000000e+00   0.0000000000000000e+00   0.0000000000000000e+00   0.0000000000000000e+00  -1.2094008748544598e-02  -8.4521720374316017e-02   0.0000000000000000e+00   0.0000000000000000e+00  -1.6250750142722314e-02   1.3953335994598029e-01   0.0000000000000000e+00   0.0000000000000000e+00  -2.2523983066771777e-01   0.0000000000000000e+00   0.0000000000000000e+00   0.0000000000000000e+00   2.3080784775605487e-01   0.0000000000000000e+00  -5.0340603319324308e-02   0.0000000000000000e+00   0.0000000000000000e+00   0.0000000000000000e+00   0.0000000000000000e+00   0.0000000000000000e+00   2.0776134575747099e-01   5.5926053758949434e-02   2.1165565926526955e-01  -3.2684863585815160e-01   1.9497860087133301e-01   0.0000000000000000e+00   1.4113414083265807e-01   0.0000000000000000e+00   0.0000000000000000e+00   0.0000000000000000e+00   0.0000000000000000e+00   0.0000000000000000e+00   0.0000000000000000e+00   0.0000000000000000e+00   0.0000000000000000e+00   1.8384597200576683e-02   0.0000000000000000e+00   0.0000000000000000e+00   1.6524010544415804e-01   0.0000000000000000e+00
   0.0000000000000000e+00   0.0000000000000000e+00   0.0000000000000000e+00  -2.0540046649617461e-01   0.0000000000000000e+00   0.0000000000000000e+00   0.0000000000000000e+00   0.0000000000000000e+00   0.0000000000000000e+00  -4.9637094457909252e-03   0.0000000000000000e+00   0.0000000000000000e+00   0.0000000000000000e+00   0.0000000000000000e+00   0.0000000000000000e+00   0.0000000000000000e+00   1.1494576056424713e-01   0.0000000000000000e+00   4.9444755329668202e-03   0.0000000000000000e+00   0.0000000000000000e+00   0.0000000000000000e+00   4.0152156260345273e-01   3.9961365119014214e-03   0.0000000000000000e+00   0.0000000000000000e+00   0.0000000000000000e+00   0.0000000000000000e+00   0.0000000000000000e+00   2.8243092055525421e-01   0.0000000000000000e+00   0.0000000000000000e+00   0.0000000000000000e+00  -2.3398553053830462e-01   0.0000000000000000e+00   0.0000000000000000e+00   0.0000000000000000e+00   0.0000000000000000e+00   0.0000000000000000e+00   2.6604548889660889e-01   0.0000000000000000e+00   0.0000000000000000e+00   1.8930225826919250e-02   2.3680241473926192e-01   0.0000000000000000e+00   0.0000000000000000e+00   9.9855417242283348e-02   0.0000000000000000e+00   8.9445236844369169e-02   1.1722730523551719e-01   0.0000000000000000e+00   0.0000000000000000e+00   0.0000000000000000e+00  -7.1766839241126090e-02   0.0000000000000000e+00   0.0000000000000000e+00   0.0000000000000000e+00   0.0000000000000000e+00   0.0000000000000000e+00   0.0000000000000000e+00  -3.8222555206363423e-01   2.2967727838299071e-01   0.0000000000000000e+00   0.0000000000000000e+00   5.6946386555155742e-02   6.2925146124145501e-02   0.0000000000000000e+00   0.0000000000000000e+00   2.6414920623057025e-01   0.0000000000000000e+00   0.0000000000000000e+00   0.0000000000000000e+00   8.3787896948194454e-02   0.0000000000000000e+00  -2.3115416048218956e-02   0.0000000000000000e+00   0.0000000000000000e+00   0.0000000000000000e+00   0.0000000000000000e+00   0.0000000000000000e+00  -6.9343412806291804e-02   1.0012292388653486e-01  -8.5730796202031417e-02  -2.6593769424006897e-01  -4.4517036750330308e-02   0.0000000000000000e+00   2.7952790320588428e-01   0.0000000000000000e+00   0.0000000000000000e+00   0.0000000000000000e+00   0.0000000000000000e+00   0.0000000000000000e+00   0.0000000000000000e+00   0.0000000000000000e+00   0.0000000000000000e+00  -5.1217517826587108e-02   0.0000000000000000e+00   0.0000000000000000e+00   1.6028792947254172e-01   0.0000000000000000e+00
   0.0000000000000000e+00   0.0000000000000000e+00   0.0000000000000000e+00  -9.3665753854984227e-02   0.0000000000000000e+00   0.0000000000000000e+00   0.0000000000000000e+00   0.0000000000000000e+00   0.0000000000000000e+00  -1.7243160821244369e-01   0.0000000000000000e+00   0.0000000000000000e+00   0.0000000000000000e+00   0.0000000000000000e+00   0.0000000000000000e+00   0.0000000000000000e+00  -7.4140507749966306e-02   0.0000000000000000e+00  -8.3190479443196630e-02   0.0000000000000000e+00   0.0000000000000000e+00   0.0000000000000000e+00   2.2973094246547632e-02   2.1458197969731768e-01   0.0000000000000000e+00   0.0000000000000000e+00   0.0000000000000000e+00   0.0000000000000000e+00   0.0000000000000000e+00   5.8581920211848382e-02   0.0000000000000000e+00   0.0000000000000000e+00   0.0000000000000000e+00  -1.5300897155192462e-02   0.0000000000000000e+00   0.0000000000000000e+00   0.0000000000000000e+00   0.0000000000000000e+00   0.0000000000000000e+00   3.8823556564337047e-01   0.0000000000000000e+00   0.0000000000000000e+00   3.6714309297180481e-01   9.1821580188428578e-02   0.0000000000000000e+00   0.0000000000000000e+00  -1.7225764199248716e-02   0.0000000000000000e+00   1.2885235438221815e-02  -6.4239904470231757e-02   0.0000000000000000e+00   0.0000000000000000e+00   0.0000000000000000e+00  -1.2076792834315081e-01   0.0000000000000000e+00   0.0000000000000000e+00   0.0000000000000000e+00   0.0000000000000000e+00   0.0000000000000000e+00   0.0000000000000000e+00  -8.5843105343071310e-03   1.2611527671408518e-01   0.0000000000000000e+00   0.0000000000000000e+00   3.4161070056613763e-01  -1.1290718105108705e-02   0.0000000000000000e+00   0.0000000000000000e+00  -3.8091364595780086e-01   0.0000000000000000e+00   0.0000000000000000e+00   0.0000000000000000e+00   1.2254208712360395e-01   0.0000000000000000e+00   1.6278795688132752e-01   0.0000000000000000e+00   0.0000000000000000e+00   0.0000000000000000e+00   0.0000000000000000e+00   0.0000000000000000e+00  -1.9944584056861969e-01  -2.0871054563035088e-01  -2.1972591041049475e-01   3.0517687463121185e-01   8.9120175382229036e-02   0.0000000000000000e+00  -1.4323916786092933e-01   0.0000000000000000e+00   0.0000000000000000e+00   0.0000000000000000e+00   0.0000000000000000e+00   0.0000000000000000e+00   0.0000000000000000e+00   0.0000000000000000e+00   0.0000000000000000e+00   7.8036145052935699e-02   0.0000000000000000e+00   0.0000000000000000e+00  -8.3633090947122360e-02   0.0000000000000000e+00
   0.0000000000000000e+00   0.0000000000000000e+00   0.0000000000000000e+00  -2.2555228613374695e-02   0.0000000000000000e+00   0.0000000000000000e+00   0.0000000000000000e+00   0.0000000000000000e+00   0.0000000000000000e+00  -3.6761510223676197e-01   0.0000000000000000e+00   0.0000000000000000e+00   0.0000000000000000e+00   0.0000000000000000e+00   0.0000000000000000e+00   0.0000000000000000e+00   1.2169355445023752e-01   0.0000000000000000e+00  -1.5917703655980539e-01   0.0000000000000000e+00   0.0000000000000000e+00   0.0000000000000000e+00   4.9081469046289600e-02   6.3716558101085639e-03   0.0000000000000000e+00   0.0000000000000000e+00   0.0000000000000000e+00   0.0000000000000000e+00   0.0000000000000000e+00  -1.0584076775295921e-01   0.0000000000000000e+00   0.0000000000000000e+00   0.0000000000000000e+00  -5.4557570050178049e-02   0.0000000000000000e+00   0.0000000000000000e+00   0.0000000000000000e+00   0.0000000000000000e+00   0.0000000000000000e+00  -2.1729482301037428e-01   0.0000000000000000e+00   0.0000000000000000e+00  -1.1906447097303129e-01   1.5331822023760716e-01   0.0000000000000000e+00   0.0000000000000000e+00  -1.3744357912277938e-01   0.0000000000000000e+00  -2.2423263538838845e-01   4.8318025127779080e-02   0.0000000000000000e+00   0.0000000000000000e+00   0.0000000000000000e+00   4.2675558768176336e-01   0.0000000000000000e+00   0.0000000000000000e+00   0.0000000000000000e+00   0.0000000000000000e+00   0.0000000000000000e+00   0.0000000000000000e+00  -8.3946685803975171e-02  -7.1511304958261579e-02   0.0000000000000000e+00   0.0000000000000000e+00   6.3157154337988200e-02   4.1107330707018608e-01   0.0000000000000000e+00   0.0000000000000000e+00  -1.1719313445752387e-01   0.0000000000000000e+00   0.0000000000000000e+00   0.0000000000000000e+00   6.2867582242077003e-02   0.0000000000000000e+00   7.6596505786836869e-02   0.0000000000000000e+00   0.0000000000000000e+00   0.0000000000000000e+00   0.0000000000000000e+00   0.0000000000000000e+00  -2.9773101297931981e-01  -3.0940221839161893e-02   2.4583855833456930e-02  -1.1606274621316866e-01   2.6029309641764659e-01   0.0000000000000000e+00  -1.0478532853296946e-02   0.0000000000000000e+00   0.0000000000000000e+00   0.0000000000000000e+00   0.0000000000000000e+00   0.0000000000000000e+00   0.0000000000000000e+00   0.0000000000000000e+00   0.0000000000000000e+00  -2.9676125449506285e-01   0.0000000000000000e+00   0.0000000000000000e+00  -2.7557451805369237e-02   0.0000000000000000e+00
   0.0000000000000000e+00   0.0000000000000000e+00   0.0000000000000000e+00   0.0000000000000000e+00   0.0000000000000000e+00  -4.8262188328946420e-01   0.0000000000000000e+00   0.0000000000000000e+00   0.0000000000000000e+00   0.0000000000000000e+00  -1.2750762452657655e-01   3.3829093822463782e-02   0.0000000000000000e+00   1.0867435849885289e-01  -2.2433251806395899e-01   0.0000000000000000e+00   0.0000000000000000e+00  -1.0665586282653886e-01   0.0000000000000000e+00  -4.0120856682089356e-01   0.0000000000000000e+00   0.0000000000000000e+00   0.0000000000000000e+00   0.0000000000000000e+00   0.0000000000000000e+00   0.0000000000000000e+00   0.0000000000000000e+00   1.3979679491273464e-01   2.0923432365176445e-01   0.0000000000000000e+00  -2.3909426972245110e-01   1.2537064675296769e-01   0.0000000000000000e+00   0.0000000000000000e+00   0.0000000000000000e+00   0.0000000000000000e+00   0.0000000000000000e+00   0.0000000000000000e+00   9.2232157971085194e-02   0.0000000000000000e+00   0.0000000000000000e+00   0.0000000000000000e+00   0.0000000000000000e+00   0.0000000000000000e+00   0.0000000000000000e+00   2.0997224796479205e-01   0.0000000000000000e+00  -7.1709036794609771e-02   0.0000000000000000e+00   0.0000000000000000e+00  -3.6879422599004091e-02  -2.9474346863324130e-01   3.9496976356030000e-02   0.0000000000000000e+00   0.0000000000000000e+00   0.0000000000000000e+00  -1.4928720464195386e-01   1.4689482590566585e-01   0.0000000000000000e+00   0.0000000000000000e+00   0.0000000000000000e+00   0.0000000000000000e+00   0.0000000000000000e+00  -1.1747298079999996e-01   0.0000000000000000e+00   0.0000000000000000e+00   0.0000000000000000e+00  -8.3572163155797297e-02   0.0000000000000000e+00   0.0000000000000000e+00   0.0000000000000000e+00   0.0000000000000000e+00   0.0000000000000000e+00   0.0000000000000000e+00   0.0000000000000000e+00  -4.6331063874164344e-02   0.0000000000000000e+00   0.0000000000000000e+00   0.0000000000000000e+00  -1.1513401682740043e-01   0.0000000000000000e+00   0.0000000000000000e+00   0.0000000000000000e+00   0.0000000000000000e+00   0.0000000000000000e+00   2.5530223402437191e-01   0.0000000000000000e+00  -1.0835416918989432e-01   7.4326405706427262e-02   0.0000000000000000e+00   0.0000000000000000e+00   5.4024697717953249e-02   0.0000000000000000e+00   0.0000000000000000e+00  -1.8145051232340614e-01   0.0000000000000000e+00   1.7444819254044480e-01  -5.1832672617884351e-02   0.0000000000000000e+00   0.0000000000000000e+00
   0.0000000000000000e+00   0.0000000000000000e+00   0.0000000000000000e+00   1.8226938150285044e-01   0.0000000000000000e+00   0.0000000000000000e+00   0.0000000000000000e+00   0.0000000000000000e+00   0.0000000000000000e+00   2.8378296512919787e-01   0.0000000000000000e+00   0.0000000000000000e+00   0.0000000000000000e+00   0.0000000000000000e+00   0.0000000000000000e+00   0.0000000000000000e+00  -1.8504801304851631e-01   0.0000000000000000e+00  -7.7445326601234571e-02   0.0000000000000000e+00   0.0000000000000000e+00   0.0000000000000000e+00   1.4633306783059175e-01  -3.4306883034113569e-02   0.0000000000000000e+00   0.0000000000000000e+00   0.0000000000000000e+00   0.0000000000000000e+00   0.0000000000000000e+00   1.8597668255583069e-01   0.0000000000000000e+00   0.0000000000000000e+00   0.0000000000000000e+00   6.9015202688485072e-02   0.0000000000000000e+00   0.0000000000000000e+00   0.0000000000000000e+00   0.0000000000000000e+00   0.0000000000000000e+00   1.2120052638275422e-01   0.0000000000000000e+00   0.0000000000000000e+00   1.5602339117166147e-01   1.8228120331000711e-01   0.0000000000000000e+00   0.0000000000000000e+00   1.8683509010832466e-01   0.0000000000000000e+00   1.6390402938293858e-01  -3.8816617544370227e-02   0.0000000000000000e+00   0.0000000000000000e+00   0.0000000000000000e+00   3.3164877383112695e-01   0.0000000000000000e+00   0.0000000000000000e+00   0.0000000000000000e+00   0.0000000000000000e+00   0.0000000000000000e+00   0.0000000000000000e+00  -2.3515187895673142e-01  -2.5209702519639993e-01   0.0000000000000000e+00   0.0000000000000000e+00  -9.4583913362331198e-02   6.8306977126192436e-02   0.0000000000000000e+00   0.0000000000000000e+00  -1.5485419387829447e-01   0.0000000000000000e+00   0.0000000000000000e+00   0.0000000000000000e+00  -4.2525021990130407e-01   0.0000000000000000e+00   1.0343499051856171e-01   0.0000000000000000e+00   0.0000000000000000e+00   0.0000000000000000e+00   0.0000000000000000e+00   0.0000000000000000e+00  -9.1393641125883385e-02  -3.2738800305683963e-02   3.5257847576938156e-01   1.3396674072621334e-01   2.4904496550654590e-02   0.0000000000000000e+00   8.4984452348750100e-02   0.0000000000000000e+00   0.0000000000000000e+00   0.0000000000000000e+00   0.0000000000000000e+00   0.0000000000000000e+00   0.0000000000000000e+00   0.0000000000000000e+00   0.0000000000000000e+00   5.3634661532302293e-02   0.0000000000000000e+00   0.0000000000000000e+00  -1.6779383120248725e-01   0.0000000000000000e+00
   0.0000000000000000e+00   0.0000000000000000e+00   0.0000000000000000e+00   0.0000000000000000e+00   0.0000000000000000e+00  -1.1214360238075388e-01   0.0000000000000000e+00   0.0000000000000000e+00   0.0000000000000000e+00   0.0000000000000000e+00   3.6797914082065153e-01   2.2830506785117088e-01   0.0000000000000000e+00  -1.7547733823032025e-01  -6.9327707081363432e-02   0.0000000000000000e+00   0.0000000000000000e+00   1.7363460527925390e-01   0.0000000000000000e+00   8.0406338211490447e-03   0.0000000000000000e+00   0.0000000000000000e+00   0.0000000000000000e+00   0.0000000000000000e+00   0.0000000000000000e+00   0.0000000000000000e+00   0.0000000000000000e+00   2.2506979469489355e-01   6.7161392027691343e-04   0.0000000000000000e+00  -2.8633822678271559e-01  -3.2707749804968800e-01   0.0000000000000000e+00   0.0000000000000000e+00   0.0000000000000000e+00   0.0000000000000000e+00   0.0000000000000000e+00   0.0000000000000000e+00   1.4188127058403344e-01   0.0000000000000000e+00   0.0000000000000000e+00   0.0000000000000000e+00   0.0000000000000000e+00   0.0000000000000000e+00   0.0000000000000000e+00  -2.4350236138211659e-01   0.0000000000000000e+00   3.4893539093054848e-01   0.0000000000000000e+00   0.0000000000000000e+00   7.9526068880505674e-02   2.0339574998458698e-01  -1.1240407197914411e-01   0.0000000000000000e+00   0.0000000000000000e+00   0.0000000000000000e+00  -1.3293430832065437e-01   1.0177230331811693e-01   0.0000000000000000e+00   0.0000000000000000e+00   0.0000000000000000e+00   0.0000000000000000e+00   0.0000000000000000e+00  -7.5446009971936220e-02   0.0000000000000000e+00   0.0000000000000000e+00   0.0000000000000000e+00  -8.0810331252203979e-02   0.0000000000000000e+00   0.0000000000000000e+00   0.0000000000000000e+00   0.0000000000000000e+00   0.0000000000000000e+00   0.0000000000000000e+00   0.0000000000000000e+00   3.1922101072063055e-03   0.0000000000000000e+00   0.0000000000000000e+00   0.0000000000000000e+00  -1.0833569800687334e-01   0.0000000000000000e+00   0.0000000000000000e+00   0.0000000000000000e+00   0.0000000000000000e+00   0.0000000000000000e+00  -1.6738697734917894e-02   0.0000000000000000e+00  -1.9780803589820684e-01  -5.2501197353113677e-02   0.0000000000000000e+00   0.0000000000000000e+00   1.7117411342062894e-01   0.0000000000000000e+00   0.0000000000000000e+00  -1.8626241940460436e-01   0.0000000000000000e+00  -1.4544842767168220e-01   2.3158718018071989e-01   0.0000000000000000e+00   0.0000000000000000e+00
   0.0000000000000000e+00   0.0000000000000000e+00   0.0000000000000000e+00   0.0000000000000000e+00   0.0000000000000000e+00  -2.2214842218356146e-01   0.0000000000000000e+00   0.0000000000000000e+00   0.0000000000000000e+00   0.0000000000000000e+00   3.9903255729857685e-03  -5.7881594338556039e-02   0.0000000000000000e+00   1.0138989800987074e-01   1.4076109081998303e-01   0.0000000000000000e+00   0.0000000000000000e+00  -2.3539738043094063e-01   0.0000000000000000e+00  -1.2976885963020018e-02   0.0000000000000000e+00   0.0000000000000000e+00   0.0000000000000000e+00   0.0000000000000000e+00   0.0000000000000000e+00   0.0000000000000000e+00   0.0000000000000000e+00   1.2083217849759553e-01   8.1302419985282301e-02   0.0000000000000000e+00   1.5913041442689563e-01   2.0168674603675663e-02   0.0000000000000000e+00   0.0000000000000000e+00   0.0000000000000000e+00   0.0000000000000000e+00   0.0000000000000000e+00   0.0000000000000000e+00   1.0731239393438612e-01   0.0000000000000000e+00   0.0000000000000000e+00   0.0000000000000000e+00   0.0000000000000000e+00   0.0000000000000000e+00   0.0000000000000000e+00  -3.6958532367796733e-02   0.0000000000000000e+00  -2.5589750323690211e-02   0.0000000000000000e+00   0.0000000000000000e+00   2.3913870112696373e-01   1.0161755033921317e-01  -9.1416949563438266e-02   0.0000000000000000e+00   0.0000000000000000e+00   0.0000000000000000e+00   1.9240833683107228e-01   9.6907654594269615e-02   0.0000000000000000e+00   0.0000000000000000e+00   0.0000000000000000e+00   0.0000000000000000e+00   0.0000000000000000e+00   6.8752702371308733e-03   0.0000000000000000e+00   0.0000000000000000e+00   0.0000000000000000e+00  -1.1381980975006779e-01   0.0000000000000000e+00   0.0000000000000000e+00   0.0000000000000000e+00   0.0000000000000000e+00   0.0000000000000000e+00   0.0000000000000000e+00   0.0000000000000000e+00   4.2160621293118467e-01   0.0000000000000000e+00   0.0000000000000000e+00   0.0000000000000000e+00   2.7660190828765682e-02   0.0000000000000000e+00   0.0000000000000000e+00   0.0000000000000000e+00   0.0000000000000000e+00   0.0000000000000000e+00   1.3806821180972428e-01   0.0000000000000000e+00  -3.1161333139673608e-01  -4.0387575681093568e-01   0.0000000000000000e+00   0.0000000000000000e+00  -1.2069942478184989e-01   0.0000000000000000e+00   0.0000000000000000e+00   1.7506542490048388e-01   0.0000000000000000e+00  -3.3461597809196564e-01  -2.2553574264897797e-01   0.0000000000000000e+00   0.0000000000000000e+00
   9.6397440579476482e-02  -3.0050711302102504e-02   9.1716745533975227e-02   0.0000000000000000e+00  -1.3313153960777652e-01   0.0000000000000000e+00  -2.9331847316208876e-01  -2.4241510831879595e-01   2.4948726919690808e-01   0.0000000000000000e+00   0.0000000000000000e+00   0.0000000000000000e+00   6.4892475736244432e-02   0.0000000000000000e+00   0.0000000000000000e+00  -1.8734407223247637e-02   0.0000000000000000e+00   0.0000000000000000e+00   0.0000000000000000e+00   0.0000000000000000e+00   1.2840311283535116e-01   2.1483469187159998e-01   0.0000000000000000e+00   0.0000000000000000e+00  -2.3300192384402663e-01  -2.8940731285023946e-02   1.7831276444980493e-01   0.0000000000000000e+00   0.0000000000000000e+00   0.0000000000000000e+00   0.0000000000000000e+00   0.0000000000000000e+00   1.6266154615039807e-01   0.0000000000000000e+00  -4.6512262635669703e-02  -1.2129089348853060e-01  -8.3171545870496050e-02  -1.3676865273190281e-01   0.0000000000000000e+00   0.0000000000000000e+00  -3.9277918565723252e-01   1.1525398217097697e-01   0.0000000000000000e+00   0.0000000000000000e+00  -3.0900616029006681e-02   0.0000000000000000e+00   0.0000000000000000e+00   0.0000000000000000e+00   0.0000000000000000e+00   0.0000000000000000e+00   0.0000000000000000e+00   0.0000000000000000e+00   0.0000000000000000e+00   0.0000000000000000e+00   1.3627830779199826e-01  -7.6425214907719780e-03   0.0000000000000000e+00   0.0000000000000000e+00  -1.1459837028014286e-01  -2.3580132207844462e-01   0.0000000000000000e+00   0.0000000000000000e+00  -8.8613874975585399e-02   0.0000000000000000e+00   0.0000000000000000e+00   0.0000000000000000e+00   1.5608925059671753e-02   0.0000000000000000e+00   0.0000000000000000e+00  -1.6090883146601553e-01  -6.4809424392301043e-02   3.3131316058646909e-01   0.0000000000000000e+00  -1.7404604283455782e-01   0.0000000000000000e+00   0.0000000000000000e+00  -6.6398385431423623e-02  -1.3143725101256876e-01   2.9690134228596853e-02   0.0000000000000000e+00   0.0000000000000000e+00   0.0000000000000000e+00   0.0000000000000000e+00   0.0000000000000000e+00   0.0000000000000000e+00   0.0000000000000000e+00   0.0000000000000000e+00   0.0000000000000000e+00   0.0000000000000000e+00  -2.3153153505194676e-01   2.9892606740026095e-02   0.0000000000000000e+00   7.8948129505235595e-02  -8.3250332622633746e-02   0.0000000000000000e+00   0.0000000000000000e+00   0.0000000000000000e+00   0.0000000000000000e+00   0.0000000000000000e+00  -9.5830404796268698e-02
  -3.7979583316816931e-03  -1.9723295777477837e-01  -1.9988749225798205e-01   0.0000000000000000e+00  -8.1031098564461251e-02   0.0000000000000000e+00  -7.1860966883634733e-03   4.0676951645529646e-03  -7.8232184940236454e-02   0.0000000000000000e+00   0.0000000000000000e+00   0.0000000000000000e+00   2.2975489562492918e-01   0.0000000000000000e+00   0.0000000000000000e+00   1.6965314960203934e-01   0.0000000000000000e+00   0.0000000000000000e+00   0.0000000000000000e+00   0.0000000000000000e+00  -1.4756683588553210e-01  -1.3190419720789356e-01   0.0000000000000000e+00   0.0000000000000000e+00  -1.8973507904847680e-02  -2.0897096316385719e-01  -2.2517124002860083e-02   0.0000000000000000e+00   0.0000000000000000e+00   0.0000000000000000e+00   0.0000000000000000e+00   0.0000000000000000e+00   2.3370106010516709e-01   0.0000000000000000e+00  -1.7427573699345011e-01  -2.1784168571452964e-01  -2.0258443254647632e-01  -2.8183798907231911e-02   0.0000000000000000e+00   0.0000000000000000e+00  -3.3645837516334931e-02  -8.3550008023971084e-02   0.0000000000000000e+00   0.0000000000000000e+00   7.5912962521878374e-02   0.0000000000000000e+00   0.0000000000000000e+00   0.0000000000000000e+00   0.0000000000000000e+00   0.0000000000000000e+00   0.0000000000000000e+00   0.0000000000000000e+00   0.0000000000000000e+00   0.0000000000000000e+00  -1.3477287001877614e-02   4.6334577042267505e-01   0.0000000000000000e+00   0.0000000000000000e+00   4.4078986567420361e-02   1.3337429331086772e-02   0.0000000000000000e+00   0.0000000000000000e+00   1.0921367785869882e-01   0.0000000000000000e+00   0.0000000000000000e+00   0.0000000000000000e+00   2.3510823274233533e-01   0.0000000000000000e+00   0.0000000000000000e+00   2.5320595234366094e-01   2.8854853296209060e-01   1.1824888262525986e-01   0.0000000000000000e+00  -1.9526775095247290e-01   0.0000000000000000e+00   0.0000000000000000e+00   2.4304185419426444e-02   5.2051748928929352e-02  -6.1893339101805667e-02   0.0000000000000000e+00   0.0000000000000000e+00   0.0000000000000000e+00   0.0000000000000000e+00   0.0000000000000000e+00   0.0000000000000000e+00   0.0000000000000000e+00   0.0000000000000000e+00   0.0000000000000000e+00   0.0000000000000000e+00   6.8595122310406223e-02   6.2846619457785025e-02   0.0000000000000000e+00  -1.5811574247139765e-01  -1.1882764880894239e-01   0.0000000000000000e+00   0.0000000000000000e+00   0.0000000000000000e+00   0.0000000000000000e+00   0.0000000000000000e+00   1.2788350131976878e-01
   0.0000000000000000e+00   0.0000000000000000e+00   0.0000000000000000e+00   0.0000000000000000e+00   0.0000000000000000e+00   1.1045435426112675e-01   0.0000000000000000e+00   0.0000000000000000e+00   0.0000000000000000e+00   0.0000000000000000e+00   2.2708328223084906e-01   2.0701429619525702e-01   0.0000000000000000e+00  -9.5258520813607181e-03  -1.9691560038310033e-01   0.0000000000000000e+00   0.0000000000000000e+00  -2.1405380466573495e-01   0.0000000000000000e+00   2.1815722128958805e-02   0.0000000000000000e+00   0.0000000000000000e+00   0.0000000000000000e+00   0.0000000000000000e+00   0.0000000000000000e+00   0.0000000000000000e+00   0.0000000000000000e+00  -1.2076643757633369e-01  -4.8054201353098375e-03   0.0000000000000000e+00   3.2399126488964347e-01   8.2676406887155413e-02   0.0000000000000000e+00   0.0000000000000000e+00   0.0000000000000000e+00   0.0000000000000000e+00   0.0000000000000000e+00   0.0000000000000000e+00   6.9509797463510131e-02   0.0000000000000000e+00   0.0000000000000000e+00   0.0000000000000000e+00   0.0000000000000000e+00   0.0000000000000000e+00   0.0000000000000000e+00   1.5080157286861728e-01   0.0000000000000000e+00   1.1912514195131765e-01   0.0000000000000000e+00   0.0000000000000000e+00   3.6886632047770773e-01  -8.3798846349941628e-02   1.7078280939107926e-01   0.0000000000000000e+00   0.0000000000000000e+00   0.0000000000000000e+00   6.0539524022970297e-02   3.6140727698400199e-01   0.0000000000000000e+00   0.0000000000000000e+00   0.0000000000000000e+00   0.0000000000000000e+00   0.0000000000000000e+00  -2.7209525624121184e-01   0.0000000000000000e+00   0.0000000000000000e+00   0.0000000000000000e+00   2.9141886932588262e-01   0.0000000000000000e+00   0.0000000000000000e+00   0.0000000000000000e+00   0.0000000000000000e+00   0.0000000000000000e+00   0.0000000000000000e+00   0.0000000000000000e+00   1.0174373750861782e-01   0.0000000000000000e+00   0.0000000000000000e+00   0.0000000000000000e+00   1.4161429792728367e-01   0.0000000000000000e+00   0.0000000000000000e+00   0.0000000000000000e+00   0.0000000000000000e+00   0.0000000000000000e+00  -3.5988797695015132e-02   0.0000000000000000e+00  -7.1276127484664548e-03  -1.0366200125522565e-02   0.0000000000000000e+00   0.0000000000000000e+00  -5.2942202283064309e-02   0.0000000000000000e+00   0.0000000000000000e+00  -4.9137092578316555e-02   0.0000000000000000e+00   2.4422491266183757e-01   2.7897018041852412e-01   0.0000000000000000e+00   0.0000000000000000e+00
  -8.1636449764049629e-02  -1.4676569296787945e-01  -1.2982546980186929e-01   0.0000000000000000e+00   1.5323157926643097e-01   0.0000000000000000e+00  -2.0748979633738264e-02   7.0474990774057084e-02   2.4625783077458448e-02   0.0000000000000000e+00   0.0000000000000000e+00   0.0000000000000000e+00  -1.1674997848310856e-01   0.0000000000000000e+00   0.0000000000000000e+00  -1.9844098563546750e-01   0.0000000000000000e+00   0.0000000000000000e+00   0.0000000000000000e+00   0.0000000000000000e+00   1.8526326345387067e-01   4.4652366674442535e-02   0.0000000000000000e+00   0.0000000000000000e+00   8.7031655831598539e-02   2.6262856711335553e-01   1.6384884839822131e-02   0.0000000000000000e+00   0.0000000000000000e+00   0.0000000000000000e+00   0.0000000000000000e+00   0.0000000000000000e+00  -3.0840789078022658e-02   0.0000000000000000e+00  -2.4354553506173404e-01  -7.2469485388387211e-02   2.1988061535705861e-01   1.6800063149554159e-01   0.0000000000000000e+00   0.0000000000000000e+00   5.4847548057122768e-02  -2.6468477351851649e-02   0.0000000000000000e+00   0.0000000000000000e+00  -7.1026126160260161e-02   0.0000000000000000e+00   0.0000000000000000e+00   0.0000000000000000e+00   0.0000000000000000e+00   0.0000000000000000e+00   0.0000000000000000e+00   0.0000000000000000e+00   0.0000000000000000e+00   0.0000000000000000e+00   1.5005375625391582e-01   5.4412313965426173e-02   0.0000000000000000e+00   0.0000000000000000e+00  -3.0763241823905096e-01  -1.2167425362797131e-01   0.0000000000000000e+00   0.0000000000000000e+00  -5.5893338471733049e-02   0.0000000000000000e+00   0.0000000000000000e+00   0.0000000000000000e+00   3.0799621742073635e-01   0.0000000000000000e+00   0.0000000000000000e+00   2.7432668162110674e-01   2.3939945458220785e-01  -6.9348336172403727e-02   0.0000000000000000e+00  -2.0173714977582510e-02   0.0000000000000000e+00   0.0000000000000000e+00  -4.2833330194129000e-02  -1.1430907870521602e-01   1.6021650537968518e-01   0.0000000000000000e+00   0.0000000000000000e+00   0.0000000000000000e+00   0.0000000000000000e+00   0.0000000000000000e+00   0.0000000000000000e+00   0.0000000000000000e+00   0.0000000000000000e+00   0.0000000000000000e+00   0.0000000000000000e+00  -3.6221367924337021e-02   1.8854386759888137e-01   0.0000000000000000e+00   3.5372424469577057e-01   1.0993377225903690e-01   0.0000000000000000e+00   0.0000000000000000e+00   0.0000000000000000e+00   0.0000000000000000e+00   0.0000000000000000e+00  -1.5213830918596302e-01
  -2.1471503792037336e-01  -3.3732169968609627e-01  -3.9543830199175276e-02   0.0000000000000000e+00   1.5491840896521544e-01   0.0000000000000000e+00  -1.8960846255761607e-01  -2.6712958443784535e-01   2.5663982397067536e-01   0.0000000000000000e+00   0.0000000000000000e+00   0.0000000000000000e+00  -1.6066287768936954e-01   0.0000000000000000e+00   0.0000000000000000e+00   7.5052318131029389e-02   0.0000000000000000e+00   0.0000000000000000e+00   0.0000000000000000e+00   0.0000000000000000e+00  -1.8574839806855853e-01   3.2707160505114907e-03   0.0000000000000000e+00   0.0000000000000000e+00  -1.2946767439869866e-01   1.4579548329777278e-01   9.6563903682750321e-02   0.0000000000000000e+00   0.0000000000000000e+00   0.0000000000000000e+00   0.0000000000000000e+00   0.0000000000000000e+00  -1.1452052745159649e-01   0.0000000000000000e+00   1.5130239291885192e-01   7.3128890015247472e-02  -1.3012030177530557e-02  -1.0766931419154666e-01   0.0000000000000000e+00   0.0000000000000000e+00   1.3000746170839264e-01   1.8594829319747216e-01   0.0000000000000000e+00   0.0000000000000000e+00   2.7749507692255415e-01   0.0000000000000000e+00   0.0000000000000000e+00   0.0000000000000000e+00   0.0000000000000000e+00   0.0000000000000000e+00   0.0000000000000000e+00   0.0000000000000000e+00   0.0000000000000000e+00   0.0000000000000000e+00   2.5653676503398320e-02  -4.9079205942216299e-02   0.0000000000000000e+00   0.0000000000000000e+00  -3.3527611431750301e-02  -1.3121147408375719e-01   0.0000000000000000e+00   0.0000000000000000e+00  -3.0258817246315997e-03   0.0000000000000000e+00   0.0000000000000000e+00   0.0000000000000000e+00  -5.3496239060485104e-02   0.0000000000000000e+00   0.0000000000000000e+00   1.8264525336606882e-01   1.3791531561075124e-01  -2.0293541644525892e-01   0.0000000000000000e+00   1.7919369995990936e-01   0.0000000000000000e+00   0.0000000000000000e+00   1.9694056603218688e-03  -1.2566171279933727e-01  -3.2003428260453881e-01   0.0000000000000000e+00   0.0000000000000000e+00   0.0000000000000000e+00   0.0000000000000000e+00   0.0000000000000000e+00   0.0000000000000000e+00   0.0000000000000000e+00   0.0000000000000000e+00   0.0000000000000000e+00   0.0000000000000000e+00   8.6097288133820546e-02  -4.9846205498061735e-02   0.0000000000000000e+00  -1.2076732181851732e-01  -2.3023866411143334e-01   0.0000000000000000e+00   0.0000000000000000e+00   0.0000000000000000e+00   0.0000000000000000e+00   0.0000000000000000e+00  -2.8522666102022087e-02
   0.0000000000000000e+00   0.0000000000000000e+00   0.0000000000000000e+00   0.0000000000000000e+00   0.0000000000000000e+00   1.4380215357785925e-01   0.0000000000000000e+00   0.0000000000000000e+00   0.0000000000000000e+00   0.0000000000000000e+00  -2.5407939006571845e-01  -1.5092072383573318e-01   0.0000000000000000e+00  -5.5520787918061698e-01  -2.1236556437899246e-01   0.0000000000000000e+00   0.0000000000000000e+00  -2.3828331875437497e-01   0.0000000000000000e+00  -1.8721486191975356e-01   0.0000000000000000e+00   0.0000000000000000e+00   0.0000000000000000e+00   0.0000000000000000e+00   0.0000000000000000e+00   0.0000000000000000e+00   0.0000000000000000e+00  -1.3985352339168206e-01   1.2385760656155169e-01   0.0000000000000000e+00   4.9452382468374523e-02   1.0203517765016472e-01   0.0000000000000000e+00   0.0000000000000000e+00   0.0000000000000000e+00   0.0000000000000000e+00   0.0000000000000000e+00   0.0000000000000000e+00  -2.5004353570079191e-01   0.0000000000000000e+00   0.0000000000000000e+00   0.0000000000000000e+00   0.0000000000000000e+00   0.0000000000000000e+00   0.0000000000000000e+00  -2.1834113337187350e-01   0.0000000000000000e+00   2.2911513952913581e-01   0.0000000000000000e+00   0.0000000000000000e+00   2.0945471625756204e-02   3.9289257639491771e-03  -7.3447321288409168e-03   0.0000000000000000e+00   0.0000000000000000e+00   0.0000000000000000e+00  -2.8990865410471323e-01   4.8683028537580192e-02   0.0000000000000000e+00   0.0000000000000000e+00   0.0000000000000000e+00   0.0000000000000000e+00   0.0000000000000000e+00  -1.3222691516803567e-02   0.0000000000000000e+00   0.0000000000000000e+00   0.0000000000000000e+00   4.7876784455395997e-02   0.0000000000000000e+00   0.0000000000000000e+00   0.0000000000000000e+00   0.0000000000000000e+00   0.0000000000000000e+00   0.0000000000000000e+00   0.0000000000000000e+00   8.7320157880646190e-02   0.0000000000000000e+00   0.0000000000000000e+00   0.0000000000000000e+00   7.4992643235054137e-03   0.0000000000000000e+00   0.0000000000000000e+00   0.0000000000000000e+00   0.0000000000000000e+00   0.0000000000000000e+00   1.1220675447029881e-01   0.0000000000000000e+00   1.2554303104843267e-01  -6.1448647111509311e-02   0.0000000000000000e+00   0.0000000000000000e+00  -9.9288355870966613e-02   0.0000000000000000e+00   0.0000000000000000e+00  -1.5835582563484202e-01   0.0000000000000000e+00  -2.6152285529139896e-01  -6.1886566165685504e-02   0.0000000000000000e+00   0.0000000000000000e+00
   0.0000000000000000e+00   0.0000000000000000e+00   0.0000000000000000e+00   2.6827040682731718e-01   0.0000000000000000e+00   0.0000000000000000e+00   0.0000000000000000e+00   0.0000000000000000e+00   0.0000000000000000e+00  -2.0899258112859523e-01   0.0000000000000000e+00   0.0000000000000000e+00   0.0000000000000000e+00   0.0000000000000000e+00   0.0000000000000000e+00   0.0000000000000000e+00   8.1307410097297431e-02   0.0000000000000000e+00   2.9284826986204243e-01   0.0000000000000000e+00   0.0000000000000000e+00   0.0000000000000000e+00  -4.0246514464118255e-02   3.0956330712701219e-01   0.0000000000000000e+00   0.0000000000000000e+00   0.0000000000000000e+00   0.0000000000000000e+00   0.0000000000000000e+00   5.9700781107114922e-02   0.0000000000000000e+00   0.0000000000000000e+00   0.0000000000000000e+00   2.3918973992350664e-01   0.0000000000000000e+00   0.0000000000000000e+00   0.0000000000000000e+00   0.0000000000000000e+00   0.0000000000000000e+00  -2.1233606840023189e-01   0.0000000000000000e+00   0.0000000000000000e+00   1.6843960752097331e-01   5.3370673440359909e-02   0.0000000000000000e+00   0.0000000000000000e+00  -6.7953580485505219e-02   0.0000000000000000e+00   3.4557573415197368e-01   1.4400388644925133e-01   0.0000000000000000e+00   0.0000000000000000e+00   0.0000000000000000e+00  -6.3827669697283790e-02   0.0000000000000000e+00   0.0000000000000000e+00   0.0000000000000000e+00   0.0000000000000000e+00   0.0000000000000000e+00   0.0000000000000000e+00   5.1342558147659152e-03  -6.2466794482637283e-02   0.0000000000000000e+00   0.0000000000000000e+00   1.3032419285132565e-01   2.8290843723232822e-01   0.0000000000000000e+00   0.0000000000000000e+00   3.1322005094078670e-01   0.0000000000000000e+00   0.0000000000000000e+00   0.0000000000000000e+00   4.7835627041559123e-02   0.0000000000000000e+00   2.9916834733717584e-01   0.0000000000000000e+00   0.0000000000000000e+00   0.0000000000000000e+00   0.0000000000000000e+00   0.0000000000000000e+00   5.0563416458650548e-02  -5.6032726934546556e-02   8.2294110364345946e-02   3.1979936368947304e-02   7.5156446596846005e-02   0.0000000000000000e+00   7.0673897952456988e-02   0.0000000000000000e+00   0.0000000000000000e+00   0.0000000000000000e+00   0.0000000000000000e+00   0.0000000000000000e+00   0.0000000000000000e+00   0.0000000000000000e+00   0.0000000000000000e+00   2.6203246914822809e-01   0.0000000000000000e+00   0.0000000000000000e+00   1.5797527467243455e-01   0.0000000000000000e+00
   0.0000000000000000e+00   0.0000000000000000e+00   0.0000000000000000e+00   0.0000000000000000e+00   0.0000000000000000e+00  -2.9656422726979076e-02   0.0000000000000000e+00   0.0000000000000000e+00   0.0000000000000000e+00   0.0000000000000000e+00  -2.6665123157995491e-01   2.3558212700932118e-01   0.0000000000000000e+00   1.0645076318993675e-02   3.5664668039653222e-02   0.0000000000000000e+00   0.0000000000000000e+00  -1.3026236170009492e-01   0.0000000000000000e+00   7.0023006423025710e-02   0.0000000000000000e+00   0.0000000000000000e+00   0.0000000000000000e+00   0.0000000000000000e+00   0.0000000000000000e+00   0.0000000000000000e+00   0.0000000000000000e+00  -1.9557309978598919e-01  -2.2638866311634834e-01   0.0000000000000000e+00  -8.4960826562368821e-02  -1.0379655597016173e-01   0.0000000000000000e+00   0.0000000000000000e+00   0.0000000000000000e+00   0.0000000000000000e+00   0.0000000000000000e+00   0.0000000000000000e+00  -1.6016025742511980e-01   0.0000000000000000e+00   0.0000000000000000e+00   0.0000000000000000e+00   0.0000000000000000e+00   0.0000000000000000e+00   0.0000000000000000e+00  -3.8652912634096800e-02   0.0000000000000000e+00  -4.4874369177977991e-02   0.0000000000000000e+00   0.0000000000000000e+00   1.7089245376463957e-01  -2.1092639719223985e-01  -2.1577818464038065e-01   0.0000000000000000e+00   0.0000000000000000e+00   0.0000000000000000e+00  -1.3471518740344210e-01   2.5461275466712197e-01   0.0000000000000000e+00   0.0000000000000000e+00   0.0000000000000000e+00   0.0000000000000000e+00   0.0000000000000000e+00   9.2852822098714025e-02   0.0000000000000000e+00   0.0000000000000000e+00   0.0000000000000000e+00  -1.6684045392089428e-01   0.0000000000000000e+00   0.0000000000000000e+00   0.0000000000000000e+00   0.0000000000000000e+00   0.0000000000000000e+00   0.0000000000000000e+00   0.0000000000000000e+00   4.7932247671252905e-02   0.0000000000000000e+00   0.0000000000000000e+00   0.0000000000000000e+00  -3.2183877119442833e-01   0.0000000000000000e+00   0.0000000000000000e+00   0.0000000000000000e+00   0.0000000000000000e+00   0.0000000000000000e+00  -2.1520388877513952e-02   0.0000000000000000e+00  -7.0244631736532198e-02   2.2355060111510322e-01   0.0000000000000000e+00   0.0000000000000000e+00   1.1747171326516286e-01   0.0000000000000000e+00   0.0000000000000000e+00   4.8138033847690570e-01   0.0000000000000000e+00  -9.2779085749640930e-02   2.3987054255814083e-01   0.0000000000000000e+00   0.0000000000000000e+00
   0.0000000000000000e+00   0.0000000000000000e+00   0.0000000000000000e+00   0.0000000000000000e+00   0.0000000000000000e+00   1.4341056742289754e-01   0.0000000000000000e+00   0.0000000000000000e+00   0.0000000000000000e+00   0.0000000000000000e+00  -9.2996048931999961e-02  -2.4761484563530572e-01   0.0000000000000000e+00   1.8638803980379859e-01   8.1974898755429640e-02   0.0000000000000000e+00   0.0000000000000000e+00  -1.1518992846879128e-02   0.0000000000000000e+00  -1.5824000033317467e-01   0.0000000000000000e+00   0.0000000000000000e+00   0.0000000000000000e+00   0.0000000000000000e+00   0.0000000000000000e+00   0.0000000000000000e+00   0.0000000000000000e+00   3.3121069412872940e-02  -8.1517869706845117e-02   0.0000000000000000e+00  -5.4427931756643823e-02   1.7259721767532748e-02   0.0000000000000000e+00   0.0000000000000000e+00   0.0000000000000000e+00   0.0000000000000000e+00   0.0000000000000000e+00   0.0000000000000000e+00  -2.8610258618708029e-01   0.0000000000000000e+00   0.0000000000000000e+00   0.0000000000000000e+00   0.0000000000000000e+00   0.0000000000000000e+00   0.0000000000000000e+00   2.8323907670451720e-01   0.0000000000000000e+00   9.2027723977679582e-02   0.0000000000000000e+00   0.0000000000000000e+00   1.9587267282432305e-01   1.3059213732396616e-01   1.8880668413714269e-01   0.0000000000000000e+00   0.0000000000000000e+00   0.0000000000000000e+00  -9.5149114914225702e-02  -1.1956069636535446e-01   0.0000000000000000e+00   0.0000000000000000e+00   0.0000000000000000e+00   0.0000000000000000e+00   0.0000000000000000e+00  -3.2930540823946924e-01   0.0000000000000000e+00   0.0000000000000000e+00   0.0000000000000000e+00  -2.3165309017135653e-02   0.0000000000000000e+00   0.0000000000000000e+00   0.0000000000000000e+00   0.0000000000000000e+00   0.0000000000000000e+00   0.0000000000000000e+00   0.0000000000000000e+00   4.7737555275696439e-02   0.0000000000000000e+00   0.0000000000000000e+00   0.0000000000000000e+00  -2.9020561432744130e-01   0.0000000000000000e+00   0.0000000000000000e+00   0.0000000000000000e+00   0.0000000000000000e+00   0.0000000000000000e+00  -3.1547320139245405e-01   0.0000000000000000e+00  -6.0914008312052563e-02  -1.8638332828345883e-01   0.0000000000000000e+00   0.0000000000000000e+00   4.4459370071466175e-01   0.0000000000000000e+00   0.0000000000000000e+00  -9.3595590777779292e-02   0.0000000000000000e+00  -8.2124297863411008e-02  -1.5949575091750656e-02   0.0000000000000000e+00   0.0000000000000000e+00
   0.0000000000000000e+00   0.0000000000000000e+00   0.0000000000000000e+00   7.0364339016446634e-02   0.0000000000000000e+00   0.0000000000000000e+00   0.0000000000000000e+00   0.0000000000000000e+00   0.0000000000000000e+00  -3.2809136581137260e-01   0.0000000000000000e+00   0.0000000000000000e+00   0.0000000000000000e+00   0.0000000000000000e+00   0.0000000000000000e+00   0.0000000000000000e+00  -1.6956873751179502e-01   0.0000000000000000e+00   2.4758385316488984e-01   0.0000000000000000e+00   0.0000000000000000e+00   0.0000000000000000e+00   2.6433831025709221e-02  -2.0534200429265198e-01   0.0000000000000000e+00   0.0000000000000000e+00   0.0000000000000000e+00   0.0000000000000000e+00   0.0000000000000000e+00  -6.0178969665463405e-02   0.0000000000000000e+00   0.0000000000000000e+00   0.0000000000000000e+00  -1.5570874791790718e-02   0.0000000000000000e+00   0.0000000000000000e+00   0.0000000000000000e+00   0.0000000000000000e+00   0.0000000000000000e+00   2.5112513362058325e-01   0.0000000000000000e+00   0.0000000000000000e+00  -1.4360421678392415e-01  -2.0630853003273583e-01   0.0000000000000000e+00   0.0000000000000000e+00   2.8403875223921737e-01   0.0000000000000000e+00   1.5039746688336419e-01   7.2572244912353340e-02   0.0000000000000000e+00   0.0000000000000000e+00   0.0000000000000000e+00  -6.2999200871600256e-02   0.0000000000000000e+00   0.0000000000000000e+00   0.0000000000000000e+00   0.0000000000000000e+00   0.0000000000000000e+00   0.0000000000000000e+00   3.5723700447310616e-02   4.9437713843552715e-02   0.0000000000000000e+00   0.0000000000000000e+00   3.9828497509234090e-02   1.7062745769452087e-01   0.0000000000000000e+00   0.0000000000000000e+00  -1.5814531517978958e-01   0.0000000000000000e+00   0.0000000000000000e+00   0.0000000000000000e+00  -1.2584769913395405e-01   0.0000000000000000e+00  -4.4735457911472890e-02   0.0000000000000000e+00   0.0000000000000000e+00   0.0000000000000000e+00   0.0000000000000000e+00   0.0000000000000000e+00   2.0395466961209441e-01   4.2949878712112637e-02   1.4981417745187678e-01   2.4503076830446288e-01   1.2176795925188564e-02   0.0000000000000000e+00   4.4010036822587147e-02   0.0000000000000000e+00   0.0000000000000000e+00   0.0000000000000000e+00   0.0000000000000000e+00   0.0000000000000000e+00   0.0000000000000000e+00   0.0000000000000000e+00   0.0000000000000000e+00  -4.0516797916463360e-01   0.0000000000000000e+00   0.0000000000000000e+00   3.7736100191087629e-01   0.0000000000000000e+00
   1.3555698087736309e-01  -1.4355231770006353e-02  -2.0478210612010805e-01   0.0000000000000000e+00  -2.0947982410141025e-01   0.0000000000000000e+00   3.2647085464194314e-01  -2.2022721843761939e-01  -5.9445281167662964e-03   0.0000000000000000e+00   0.0000000000000000e+00   0.0000000000000000e+00   1.3080529806447427e-01   0.0000000000000000e+00   0.0000000000000000e+00  -1.2546041908676273e-01   0.0000000000000000e+00   0.0000000000000000e+00   0.0000000000000000e+00   0.0000000000000000e+00  -1.8796683859983995e-01   3.5320082791022007e-02   0.0000000000000000e+00   0.0000000000000000e+00  -1.2242275840017598e-02  -5.0499051557656070e-02   1.7164558098886756e-01   0.0000000000000000e+00   0.0000000000000000e+00   0.0000000000000000e+00   0.0000000000000000e+00   0.0000000000000000e+00  -1.6884322894237952e-01   0.0000000000000000e+00   4.6988534074597250e-03  -8.6839866909517741e-02   3.2378236128977222e-01   1.4059637724782120e-02   0.0000000000000000e+00   0.0000000000000000e+00  -2.5990787022890638e-01   9.8671518721140133e-02   0.0000000000000000e+00   0.0000000000000000e+00   7.0997481985599090e-02   0.0000000000000000e+00   0.0000000000000000e+00   0.0000000000000000e+00   0.0000000000000000e+00   0.0000000000000000e+00   0.0000000000000000e+00   0.0000000000000000e+00   0.0000000000000000e+00   0.0000000000000000e+00   2.5118182971456023e-03  -4.4339236848166472e-02   0.0000000000000000e+00   0.0000000000000000e+00  -6.2461333894843631e-02   8.4864440478198591e-02   0.0000000000000000e+00   0.0000000000000000e+00   2.1523532777424085e-02   0.0000000000000000e+00   0.0000000000000000e+00   0.0000000000000000e+00  -1.7262815255119801e-01   0.0000000000000000e+00   0.0000000000000000e+00   8.7631822427645972e-02   1.9159287413757428e-03   1.4076824812015767e-01   0.0000000000000000e+00   2.4306980149891885e-01   0.0000000000000000e+00   0.0000000000000000e+00   2.2035553857540324e-01  -1.0607017341441756e-01  -1.5257825182193150e-02   0.0000000000000000e+00   0.0000000000000000e+00   0.0000000000000000e+00   0.0000000000000000e+00   0.0000000000000000e+00   0.0000000000000000e+00   0.0000000000000000e+00   0.0000000000000000e+00   0.0000000000000000e+00   0.0000000000000000e+00   1.4646136786708477e-01   4.0691965358374282e-01   0.0000000000000000e+00  -7.7004528583579854e-03   6.3643153481194648e-02   0.0000000000000000e+00   0.0000000000000000e+00   0.0000000000000000e+00   0.0000000000000000e+00   0.0000000000000000e+00   1.8534337619430277e-01
