# Supplementary material for: ICOA: An Improved Coati Optimization Algorithm with Multi-Strategy Enhancement for Global Optimization and Engineering Design Problems
Source: Biomimetics (Basel). 2026 Apr 7;11(4):254. doi: 10.3390/biomimetics11040254 (PMC13113930; doi:10.3390/biomimetics11040254)
Supplement: Supplementary file 1 [file biomimetics-11-00254-s001.zip › ablation-study/input_data17/M_13_D30.txt]

  -7.9473659435714250e-01  -1.4789887031633198e-01   4.4363815180093708e-01  -8.0592798817935671e-02  -4.9974791786864425e-01   0.0000000000000000e+00   0.0000000000000000e+00   0.0000000000000000e+00   0.0000000000000000e+00   0.0000000000000000e+00   0.0000000000000000e+00   1.1622184779852639e-01   0.0000000000000000e+00   0.0000000000000000e+00  -2.8299315169560363e-01   0.0000000000000000e+00   0.0000000000000000e+00   0.0000000000000000e+00   0.0000000000000000e+00   0.0000000000000000e+00   0.0000000000000000e+00   0.0000000000000000e+00   0.0000000000000000e+00   8.2149758247229432e-01   0.0000000000000000e+00   0.0000000000000000e+00  -4.9427387464619971e-01   0.0000000000000000e+00   0.0000000000000000e+00   0.0000000000000000e+00
   6.0600984663993884e-01   8.7928205984001884e-01  -3.6936721146487589e-01   3.8367304853503392e-01   2.7268554117912869e-01   0.0000000000000000e+00   0.0000000000000000e+00   0.0000000000000000e+00   0.0000000000000000e+00   0.0000000000000000e+00   0.0000000000000000e+00   3.0967231886478458e-01   0.0000000000000000e+00   0.0000000000000000e+00  -5.0117112713515009e-02   0.0000000000000000e+00   0.0000000000000000e+00   0.0000000000000000e+00   0.0000000000000000e+00   0.0000000000000000e+00   0.0000000000000000e+00   0.0000000000000000e+00   0.0000000000000000e+00   7.1465383542045247e-01   0.0000000000000000e+00   0.0000000000000000e+00  -5.3177657603570838e-01   0.0000000000000000e+00   0.0000000000000000e+00   0.0000000000000000e+00
  -5.7270566109433996e-01  -6.6058907741453288e-01  -8.9338119598958332e-01   3.9308106850156116e-01   2.0227684194797121e-01   0.0000000000000000e+00   0.0000000000000000e+00   0.0000000000000000e+00   0.0000000000000000e+00   0.0000000000000000e+00   0.0000000000000000e+00   4.9458503420896520e-02   0.0000000000000000e+00   0.0000000000000000e+00   5.2063374561537079e-01   0.0000000000000000e+00   0.0000000000000000e+00   0.0000000000000000e+00   0.0000000000000000e+00   0.0000000000000000e+00   0.0000000000000000e+00   0.0000000000000000e+00   0.0000000000000000e+00   4.0080217132667495e-01   0.0000000000000000e+00   0.0000000000000000e+00   2.0679163329750538e-01   0.0000000000000000e+00   0.0000000000000000e+00   0.0000000000000000e+00
  -9.1599150558424691e-01   6.2104559034899487e-01   7.0716682570232087e-02  -6.4193769799572353e-01  -7.6384291600384416e-02   0.0000000000000000e+00   0.0000000000000000e+00   0.0000000000000000e+00   0.0000000000000000e+00   0.0000000000000000e+00   0.0000000000000000e+00   1.2247535763807978e-01   0.0000000000000000e+00   0.0000000000000000e+00   9.6217397375748004e-01   0.0000000000000000e+00   0.0000000000000000e+00   0.0000000000000000e+00   0.0000000000000000e+00   0.0000000000000000e+00   0.0000000000000000e+00   0.0000000000000000e+00   0.0000000000000000e+00  -3.6128008659180805e-01   0.0000000000000000e+00   0.0000000000000000e+00   2.8206879137256519e-01   0.0000000000000000e+00   0.0000000000000000e+00   0.0000000000000000e+00
  -2.1292682744312091e-01   1.3627711193254460e-01  -3.8716328819057538e-01   3.4500816660067479e-01  -2.2005965561320578e-01   0.0000000000000000e+00   0.0000000000000000e+00   0.0000000000000000e+00   0.0000000000000000e+00   0.0000000000000000e+00   0.0000000000000000e+00   9.5589391076449737e-01   0.0000000000000000e+00   0.0000000000000000e+00  -4.9980715818241644e-01   0.0000000000000000e+00   0.0000000000000000e+00   0.0000000000000000e+00   0.0000000000000000e+00   0.0000000000000000e+00   0.0000000000000000e+00   0.0000000000000000e+00   0.0000000000000000e+00  -1.5049706836329579e-01   0.0000000000000000e+00   0.0000000000000000e+00   6.2849027268187851e-01   0.0000000000000000e+00   0.0000000000000000e+00   0.0000000000000000e+00
   0.0000000000000000e+00   0.0000000000000000e+00   0.0000000000000000e+00   0.0000000000000000e+00   0.0000000000000000e+00   2.0119307751646631e-01   9.2795341950175270e-01  -2.8383618014134998e-01   0.0000000000000000e+00   0.0000000000000000e+00   0.0000000000000000e+00   0.0000000000000000e+00   0.0000000000000000e+00   0.0000000000000000e+00   0.0000000000000000e+00  -3.9584979641107554e-01   0.0000000000000000e+00  -2.6538893416421422e-01   0.0000000000000000e+00   0.0000000000000000e+00  -7.0066848278272231e-01  -1.0753835402301708e-01  -1.2377744537163995e-01   0.0000000000000000e+00   0.0000000000000000e+00   4.9824510937500632e-01   0.0000000000000000e+00   2.0281982532533577e-01  -3.7800299768560353e-01  -3.1228230638190291e-01
   0.0000000000000000e+00   0.0000000000000000e+00   0.0000000000000000e+00   0.0000000000000000e+00   0.0000000000000000e+00  -4.5027962898617513e-01   2.8267913857196075e-01   7.6732810487819096e-03   0.0000000000000000e+00   0.0000000000000000e+00   0.0000000000000000e+00   0.0000000000000000e+00   0.0000000000000000e+00   0.0000000000000000e+00   0.0000000000000000e+00   4.6021705993722350e-02   0.0000000000000000e+00   2.1931898182394954e-01   0.0000000000000000e+00   0.0000000000000000e+00   1.4369623697865130e-01   4.3043561004612085e-01   4.8978714128438061e-01   0.0000000000000000e+00   0.0000000000000000e+00   6.4633035311254960e-01   0.0000000000000000e+00   2.5080719022541192e-01   3.3313446737145549e-02   1.0041025053593997e+00
   0.0000000000000000e+00   0.0000000000000000e+00   0.0000000000000000e+00   0.0000000000000000e+00   0.0000000000000000e+00  -2.3485501853551471e-01   7.3051936182633881e-01  -5.7617924448228530e-01   0.0000000000000000e+00   0.0000000000000000e+00   0.0000000000000000e+00   0.0000000000000000e+00   0.0000000000000000e+00   0.0000000000000000e+00   0.0000000000000000e+00  -3.8881344267409335e-01   0.0000000000000000e+00   1.5646977485870395e-01   0.0000000000000000e+00   0.0000000000000000e+00   7.3679712694372190e-01   5.6179227131939091e-01  -4.6580505100202152e-01   0.0000000000000000e+00   0.0000000000000000e+00  -5.2583578626183158e-01   0.0000000000000000e+00  -9.1012207646934545e-03   2.3121058126668370e-01   6.4773147343251214e-01
   0.0000000000000000e+00   0.0000000000000000e+00   0.0000000000000000e+00   0.0000000000000000e+00   0.0000000000000000e+00   0.0000000000000000e+00   0.0000000000000000e+00   0.0000000000000000e+00  -4.2440990584451382e-01  -1.2346340582710147e-01   9.2258380699825138e-01   0.0000000000000000e+00   2.8614990192357059e-01  -4.9225313387173530e-01   0.0000000000000000e+00   0.0000000000000000e+00  -2.5309524332293654e-01   0.0000000000000000e+00  -1.3635610241568150e-01   7.5266043797331605e-01   0.0000000000000000e+00   0.0000000000000000e+00   0.0000000000000000e+00   0.0000000000000000e+00   1.5690136557298207e-01   0.0000000000000000e+00   0.0000000000000000e+00   0.0000000000000000e+00   0.0000000000000000e+00   0.0000000000000000e+00
   0.0000000000000000e+00   0.0000000000000000e+00   0.0000000000000000e+00   0.0000000000000000e+00   0.0000000000000000e+00   0.0000000000000000e+00   0.0000000000000000e+00   0.0000000000000000e+00  -5.6107964044856173e-01   7.5548668108218120e-01   4.1085327523186033e-01   0.0000000000000000e+00  -5.5164281971095930e-01   3.1280292470407217e-01   0.0000000000000000e+00   0.0000000000000000e+00   8.5610746010340244e-01   0.0000000000000000e+00   7.2831743130991144e-01   3.8744722986101982e-01   0.0000000000000000e+00   0.0000000000000000e+00   0.0000000000000000e+00   0.0000000000000000e+00  -9.0122878763351053e-02   0.0000000000000000e+00   0.0000000000000000e+00   0.0000000000000000e+00   0.0000000000000000e+00   0.0000000000000000e+00
   0.0000000000000000e+00   0.0000000000000000e+00   0.0000000000000000e+00   0.0000000000000000e+00   0.0000000000000000e+00   0.0000000000000000e+00   0.0000000000000000e+00   0.0000000000000000e+00  -1.1514609274686895e-01  -1.5904356163590744e-01  -2.8313117583324010e-01   0.0000000000000000e+00  -6.2045589097858356e-01  -3.1937588848304144e-01   0.0000000000000000e+00   0.0000000000000000e+00  -5.1644361247637283e-01   0.0000000000000000e+00   1.0263788991604907e+00  -2.6435814910416411e-01   0.0000000000000000e+00   0.0000000000000000e+00   0.0000000000000000e+00   0.0000000000000000e+00   3.7374648344560646e-01   0.0000000000000000e+00   0.0000000000000000e+00   0.0000000000000000e+00   0.0000000000000000e+00   0.0000000000000000e+00
   4.2071033312469058e-02   4.6138431232254229e-01  -4.4870231127362936e-02   2.5600987047915402e-01   3.2691435770563482e-01   0.0000000000000000e+00   0.0000000000000000e+00   0.0000000000000000e+00   0.0000000000000000e+00   0.0000000000000000e+00   0.0000000000000000e+00  -7.3334530034830081e-01   0.0000000000000000e+00   0.0000000000000000e+00  -4.3845938197193113e-01   0.0000000000000000e+00   0.0000000000000000e+00   0.0000000000000000e+00   0.0000000000000000e+00   0.0000000000000000e+00   0.0000000000000000e+00   0.0000000000000000e+00   0.0000000000000000e+00   5.5017610789789317e-01   0.0000000000000000e+00   0.0000000000000000e+00   6.4159672415861424e-01   0.0000000000000000e+00   0.0000000000000000e+00   0.0000000000000000e+00
   0.0000000000000000e+00   0.0000000000000000e+00   0.0000000000000000e+00   0.0000000000000000e+00   0.0000000000000000e+00   0.0000000000000000e+00   0.0000000000000000e+00   0.0000000000000000e+00  -4.5128417637652157e-01  -1.1195813605078315e+00  -5.1168911870298583e-01   0.0000000000000000e+00  -3.9589669243858372e-01   3.7561759982268567e-01   0.0000000000000000e+00   0.0000000000000000e+00   2.6328922675959093e-01   0.0000000000000000e+00  -4.5333174207875793e-01   6.2634463500743576e-01   0.0000000000000000e+00   0.0000000000000000e+00   0.0000000000000000e+00   0.0000000000000000e+00   3.2708703768868658e-01   0.0000000000000000e+00   0.0000000000000000e+00   0.0000000000000000e+00   0.0000000000000000e+00   0.0000000000000000e+00
   0.0000000000000000e+00   0.0000000000000000e+00   0.0000000000000000e+00   0.0000000000000000e+00   0.0000000000000000e+00   0.0000000000000000e+00   0.0000000000000000e+00   0.0000000000000000e+00  -4.8220882369824379e-02   7.4114211695180154e-01  -7.9934689110404133e-01   0.0000000000000000e+00   1.4213695350643005e-01  -7.3815146886690208e-01   0.0000000000000000e+00   0.0000000000000000e+00  -5.7533189685747832e-02   0.0000000000000000e+00  -7.1315343858178359e-01   3.3170149357679451e-01   0.0000000000000000e+00   0.0000000000000000e+00   0.0000000000000000e+00   0.0000000000000000e+00  -3.8591833882691645e-01   0.0000000000000000e+00   0.0000000000000000e+00   0.0000000000000000e+00   0.0000000000000000e+00   0.0000000000000000e+00
   4.4957373171012049e-01   4.4571798758154224e-01  -4.1679823690785922e-01  -5.3699076977915566e-02  -1.1692658468473023e+00   0.0000000000000000e+00   0.0000000000000000e+00   0.0000000000000000e+00   0.0000000000000000e+00   0.0000000000000000e+00   0.0000000000000000e+00  -3.1518039971885176e-01   0.0000000000000000e+00   0.0000000000000000e+00  -2.2928710318566053e-01   0.0000000000000000e+00   0.0000000000000000e+00   0.0000000000000000e+00   0.0000000000000000e+00   0.0000000000000000e+00   0.0000000000000000e+00   0.0000000000000000e+00   0.0000000000000000e+00   9.4054269550002040e-02   0.0000000000000000e+00   0.0000000000000000e+00   5.4201041537305961e-01   0.0000000000000000e+00   0.0000000000000000e+00   0.0000000000000000e+00
   0.0000000000000000e+00   0.0000000000000000e+00   0.0000000000000000e+00   0.0000000000000000e+00   0.0000000000000000e+00   1.9859747374847514e-01   3.5994278168652105e-01   4.2665251328709014e-01   0.0000000000000000e+00   0.0000000000000000e+00   0.0000000000000000e+00   0.0000000000000000e+00   0.0000000000000000e+00   0.0000000000000000e+00   0.0000000000000000e+00   6.7200822000148852e-01   0.0000000000000000e+00  -2.6455819124777680e-01   0.0000000000000000e+00   0.0000000000000000e+00  -2.0269305561183054e-01   1.5158528265585985e-01  -7.1374413351446475e-01   0.0000000000000000e+00   0.0000000000000000e+00   6.5229034969972410e-01   0.0000000000000000e+00  -3.1356955411925497e-01   1.0764868012754876e+00   9.2514895949137393e-02
   0.0000000000000000e+00   0.0000000000000000e+00   0.0000000000000000e+00   0.0000000000000000e+00   0.0000000000000000e+00   0.0000000000000000e+00   0.0000000000000000e+00   0.0000000000000000e+00  -1.5190218404822611e-01   2.7681687452225318e-01  -2.6378064827543835e-01   0.0000000000000000e+00   3.2273114877270492e-01   1.0052474576245085e+00   0.0000000000000000e+00   0.0000000000000000e+00  -7.2531837148128508e-01   0.0000000000000000e+00  -5.1598941187942851e-02   7.4055070285675528e-01   0.0000000000000000e+00   0.0000000000000000e+00   0.0000000000000000e+00   0.0000000000000000e+00   3.9693317469343309e-01   0.0000000000000000e+00   0.0000000000000000e+00   0.0000000000000000e+00   0.0000000000000000e+00   0.0000000000000000e+00
   0.0000000000000000e+00   0.0000000000000000e+00   0.0000000000000000e+00   0.0000000000000000e+00   0.0000000000000000e+00  -3.4848651260292934e-01   1.5870272047410641e-01   4.6186861441153593e-01   0.0000000000000000e+00   0.0000000000000000e+00   0.0000000000000000e+00   0.0000000000000000e+00   0.0000000000000000e+00   0.0000000000000000e+00   0.0000000000000000e+00  -6.4784780766743921e-01   0.0000000000000000e+00   1.1543403825344203e-01   0.0000000000000000e+00   0.0000000000000000e+00  -7.7173342083182284e-01   2.7666815624542407e-01   3.7136954724354332e-01   0.0000000000000000e+00   0.0000000000000000e+00  -7.1452781942804244e-01   0.0000000000000000e+00  -5.7859524777181304e-01   5.7562866603847329e-01   4.3653774405511832e-02
   0.0000000000000000e+00   0.0000000000000000e+00   0.0000000000000000e+00   0.0000000000000000e+00   0.0000000000000000e+00   0.0000000000000000e+00   0.0000000000000000e+00   0.0000000000000000e+00   5.3106672932764687e-01   4.3413439112718955e-01   3.1993484346134374e-02   0.0000000000000000e+00  -8.8001656209258405e-01  -1.4389174849051967e-01   0.0000000000000000e+00   0.0000000000000000e+00  -7.3030342548971361e-01   0.0000000000000000e+00  -2.3683853003764252e-01   5.1115120351546717e-01   0.0000000000000000e+00   0.0000000000000000e+00   0.0000000000000000e+00   0.0000000000000000e+00  -6.8794225260529263e-01   0.0000000000000000e+00   0.0000000000000000e+00   0.0000000000000000e+00   0.0000000000000000e+00   0.0000000000000000e+00
   0.0000000000000000e+00   0.0000000000000000e+00   0.0000000000000000e+00   0.0000000000000000e+00   0.0000000000000000e+00   0.0000000000000000e+00   0.0000000000000000e+00   0.0000000000000000e+00   7.9809862769765327e-01  -1.2224028588267659e-01  -2.0779209326258853e-02   0.0000000000000000e+00  -2.1718692619871327e-01  -2.0345609826114697e-01   0.0000000000000000e+00   0.0000000000000000e+00   3.2443741705135143e-01   0.0000000000000000e+00  -4.2032410512526741e-01  -8.1947918726323912e-02   0.0000000000000000e+00   0.0000000000000000e+00   0.0000000000000000e+00   0.0000000000000000e+00   1.0641519813607909e+00   0.0000000000000000e+00   0.0000000000000000e+00   0.0000000000000000e+00   0.0000000000000000e+00   0.0000000000000000e+00
   0.0000000000000000e+00   0.0000000000000000e+00   0.0000000000000000e+00   0.0000000000000000e+00   0.0000000000000000e+00   9.1663881580604445e-01  -3.5783619650936094e-01   5.0233786581881745e-01   0.0000000000000000e+00   0.0000000000000000e+00   0.0000000000000000e+00   0.0000000000000000e+00   0.0000000000000000e+00   0.0000000000000000e+00   0.0000000000000000e+00  -2.3795854205475486e-01   0.0000000000000000e+00   6.1733408277237126e-02   0.0000000000000000e+00   0.0000000000000000e+00   3.6984750751378836e-01   7.6880145814442447e-01  -3.9001333987898879e-01   0.0000000000000000e+00   0.0000000000000000e+00   2.5590751565957676e-01   0.0000000000000000e+00  -3.2606065836739839e-01  -4.1665172371872422e-01   2.6321966745618236e-01
   0.0000000000000000e+00   0.0000000000000000e+00   0.0000000000000000e+00   0.0000000000000000e+00   0.0000000000000000e+00  -2.6934853054312285e-01  -9.2440841854076777e-02   1.6401294493324728e-01   0.0000000000000000e+00   0.0000000000000000e+00   0.0000000000000000e+00   0.0000000000000000e+00   0.0000000000000000e+00   0.0000000000000000e+00   0.0000000000000000e+00   6.0040349397394610e-02   0.0000000000000000e+00  -3.3193685395183331e-01   0.0000000000000000e+00   0.0000000000000000e+00  -5.3998182161924024e-01  -6.5218000487445993e-01  -4.0748198748141051e-01   0.0000000000000000e+00   0.0000000000000000e+00  -5.5270491805521837e-01   0.0000000000000000e+00   4.3651508265695127e-01  -3.5147750263958955e-01   9.2815496764656447e-01
   0.0000000000000000e+00   0.0000000000000000e+00   0.0000000000000000e+00   0.0000000000000000e+00   0.0000000000000000e+00   5.0394033661006643e-01   2.6433314072687936e-01  -5.6346765421276446e-01   0.0000000000000000e+00   0.0000000000000000e+00   0.0000000000000000e+00   0.0000000000000000e+00   0.0000000000000000e+00   0.0000000000000000e+00   0.0000000000000000e+00   8.9980548904299584e-01   0.0000000000000000e+00   1.1595646961206635e-01   0.0000000000000000e+00   0.0000000000000000e+00   8.6403214118648500e-02  -3.3135559558577221e-01   6.2315198609740685e-01   0.0000000000000000e+00   0.0000000000000000e+00  -2.0114054216504945e-01   0.0000000000000000e+00  -7.2789347317258490e-01  -1.9997919485546312e-01   3.2632892836773969e-01
   3.9887094055371558e-01   6.7108985127112691e-03   4.7395347374476060e-01  -5.3755454709029704e-01  -3.2344359847039394e-01   0.0000000000000000e+00   0.0000000000000000e+00   0.0000000000000000e+00   0.0000000000000000e+00   0.0000000000000000e+00   0.0000000000000000e+00   7.9265300966953989e-01   0.0000000000000000e+00   0.0000000000000000e+00   2.1722470018581558e-01   0.0000000000000000e+00   0.0000000000000000e+00   0.0000000000000000e+00   0.0000000000000000e+00   0.0000000000000000e+00   0.0000000000000000e+00   0.0000000000000000e+00   0.0000000000000000e+00   6.5392922932629083e-01   0.0000000000000000e+00   0.0000000000000000e+00   6.6878426064759977e-01   0.0000000000000000e+00   0.0000000000000000e+00   0.0000000000000000e+00
   0.0000000000000000e+00   0.0000000000000000e+00   0.0000000000000000e+00   0.0000000000000000e+00   0.0000000000000000e+00   0.0000000000000000e+00   0.0000000000000000e+00   0.0000000000000000e+00   6.5837033612302354e-01  -2.2335895394255528e-01  -4.6097788776751802e-01   0.0000000000000000e+00  -6.7388323959537200e-02  -2.2876884056075547e-01   0.0000000000000000e+00   0.0000000000000000e+00   8.0657154992879176e-02   0.0000000000000000e+00   8.4803530866355081e-01   7.0040691413023226e-01   0.0000000000000000e+00   0.0000000000000000e+00   0.0000000000000000e+00   0.0000000000000000e+00  -2.6306998026805212e-01   0.0000000000000000e+00   0.0000000000000000e+00   0.0000000000000000e+00   0.0000000000000000e+00   0.0000000000000000e+00
   0.0000000000000000e+00   0.0000000000000000e+00   0.0000000000000000e+00   0.0000000000000000e+00   0.0000000000000000e+00  -5.1019999987436382e-01   6.9678415457453724e-01   9.3599303423948133e-01   0.0000000000000000e+00   0.0000000000000000e+00   0.0000000000000000e+00   0.0000000000000000e+00   0.0000000000000000e+00   0.0000000000000000e+00   0.0000000000000000e+00  -5.8181226810402720e-02   0.0000000000000000e+00   1.3862264635991345e-01   0.0000000000000000e+00   0.0000000000000000e+00   5.1319192470777275e-01  -5.9381769631523584e-01  -1.6533740772686653e-01   0.0000000000000000e+00   0.0000000000000000e+00  -1.9098827477480018e-01   0.0000000000000000e+00  -3.0639802471905225e-01  -1.8700198811262181e-01  -2.0641585485061500e-01
  -6.6527527753605972e-02   1.8578666110713829e-01   4.9495762847769126e-01   1.5735824491571626e+00  -5.0400957391648848e-01   0.0000000000000000e+00   0.0000000000000000e+00   0.0000000000000000e+00   0.0000000000000000e+00   0.0000000000000000e+00   0.0000000000000000e+00   1.2770174761438732e-01   0.0000000000000000e+00   0.0000000000000000e+00   5.4963339606757144e-01   0.0000000000000000e+00   0.0000000000000000e+00   0.0000000000000000e+00   0.0000000000000000e+00   0.0000000000000000e+00   0.0000000000000000e+00   0.0000000000000000e+00   0.0000000000000000e+00  -4.0913402555412803e-01   0.0000000000000000e+00   0.0000000000000000e+00  -2.0905297893233604e-01   0.0000000000000000e+00   0.0000000000000000e+00   0.0000000000000000e+00
   0.0000000000000000e+00   0.0000000000000000e+00   0.0000000000000000e+00   0.0000000000000000e+00   0.0000000000000000e+00  -5.4557691281803017e-02   2.5254457958888721e-01   4.6713505941478045e-01   0.0000000000000000e+00   0.0000000000000000e+00   0.0000000000000000e+00   0.0000000000000000e+00   0.0000000000000000e+00   0.0000000000000000e+00   0.0000000000000000e+00   5.1127254084039953e-01   0.0000000000000000e+00  -6.4970435241913232e-02   0.0000000000000000e+00   0.0000000000000000e+00  -7.7593882819787727e-02   9.7526862780281809e-01   3.5076743331273880e-01   0.0000000000000000e+00   0.0000000000000000e+00  -5.1770680012806314e-01   0.0000000000000000e+00   6.4142196397273821e-01  -3.9804518665578614e-01  -4.9051772275766875e-01
   0.0000000000000000e+00   0.0000000000000000e+00   0.0000000000000000e+00   0.0000000000000000e+00   0.0000000000000000e+00   7.5761182236681657e-01  -1.0064256891280821e-01   2.6198862315534366e-02   0.0000000000000000e+00   0.0000000000000000e+00   0.0000000000000000e+00   0.0000000000000000e+00   0.0000000000000000e+00   0.0000000000000000e+00   0.0000000000000000e+00  -4.7656049911487364e-02   0.0000000000000000e+00  -3.9848382893910900e-01   0.0000000000000000e+00   0.0000000000000000e+00   1.7411409327213334e-01  -5.3759445804732953e-01   4.8042358447367106e-01   0.0000000000000000e+00   0.0000000000000000e+00  -5.1084555121358466e-01   0.0000000000000000e+00   5.1823122592022131e-01   8.8433233918427945e-01  -1.9150333502228039e-03
   0.0000000000000000e+00   0.0000000000000000e+00   0.0000000000000000e+00   0.0000000000000000e+00   0.0000000000000000e+00   6.8845130742239946e-01   1.0386989895897086e-01   2.4374393816469264e-01   0.0000000000000000e+00   0.0000000000000000e+00   0.0000000000000000e+00   0.0000000000000000e+00   0.0000000000000000e+00   0.0000000000000000e+00   0.0000000000000000e+00   2.5245766122116486e-01   0.0000000000000000e+00   1.2986862450624495e+00   0.0000000000000000e+00   0.0000000000000000e+00  -1.5995737851439740e-01  -1.1681239043207736e-01   3.4235467544597803e-02   0.0000000000000000e+00   0.0000000000000000e+00  -2.1082435211023337e-01   0.0000000000000000e+00   4.8648707787783546e-01   1.8551167637952579e-01   2.1331437458468891e-01
