# Supplementary material for: ICOA: An Improved Coati Optimization Algorithm with Multi-Strategy Enhancement for Global Optimization and Engineering Design Problems
Source: Biomimetics (Basel). 2026 Apr 7;11(4):254. doi: 10.3390/biomimetics11040254 (PMC13113930; doi:10.3390/biomimetics11040254)
Supplement: Supplementary file 1 [file biomimetics-11-00254-s001.zip › ablation-study/input_data17/M_13_D50.txt]

   5.6386059978388292e-01   0.0000000000000000e+00   0.0000000000000000e+00   0.0000000000000000e+00   0.0000000000000000e+00   0.0000000000000000e+00   1.1389926982664639e-02   0.0000000000000000e+00   0.0000000000000000e+00   0.0000000000000000e+00   4.5193213083749523e-01  -4.4907739156989812e-01   0.0000000000000000e+00   0.0000000000000000e+00  -1.7252628177512513e-01   2.1078969581761856e-01   0.0000000000000000e+00  -5.2095203100538778e-01   0.0000000000000000e+00   0.0000000000000000e+00   4.7381804519491266e-01   0.0000000000000000e+00   0.0000000000000000e+00   0.0000000000000000e+00   1.1117054180624704e-02   0.0000000000000000e+00  -3.7134350072482031e-01   0.0000000000000000e+00   0.0000000000000000e+00   0.0000000000000000e+00   0.0000000000000000e+00   0.0000000000000000e+00   1.3682347174919257e-01   0.0000000000000000e+00   0.0000000000000000e+00  -1.0420838090703258e-01   0.0000000000000000e+00   0.0000000000000000e+00  -1.3301756529111183e-01   0.0000000000000000e+00   0.0000000000000000e+00   0.0000000000000000e+00  -2.1541977566117465e-01  -4.6279659607763668e-01   0.0000000000000000e+00   0.0000000000000000e+00   0.0000000000000000e+00   0.0000000000000000e+00   0.0000000000000000e+00   0.0000000000000000e+00
   0.0000000000000000e+00   5.9037924746412562e-02   0.0000000000000000e+00   0.0000000000000000e+00  -1.2426713586818525e-01   8.5658378556469961e-01   0.0000000000000000e+00  -3.4540258153409081e-01   0.0000000000000000e+00   0.0000000000000000e+00   0.0000000000000000e+00   0.0000000000000000e+00   0.0000000000000000e+00   0.0000000000000000e+00   0.0000000000000000e+00   0.0000000000000000e+00  -7.3529511269019313e-02   0.0000000000000000e+00  -5.7331743065662366e-01   0.0000000000000000e+00   0.0000000000000000e+00   4.1214022718110377e-01   0.0000000000000000e+00   0.0000000000000000e+00   0.0000000000000000e+00   0.0000000000000000e+00   0.0000000000000000e+00   0.0000000000000000e+00   0.0000000000000000e+00   0.0000000000000000e+00   0.0000000000000000e+00  -7.7322120000411665e-02   0.0000000000000000e+00   5.6813928814289927e-01  -1.3056427360656830e-01   0.0000000000000000e+00   6.5930474455560062e-01   0.0000000000000000e+00   0.0000000000000000e+00  -3.8135868794163968e-01   0.0000000000000000e+00  -4.4933288574245117e-01   0.0000000000000000e+00   0.0000000000000000e+00   0.0000000000000000e+00   0.0000000000000000e+00   0.0000000000000000e+00   3.2115192345170301e-01   0.0000000000000000e+00  -5.1636302521178323e-01
   0.0000000000000000e+00   0.0000000000000000e+00   5.5400287488710842e-01   9.6325424378996827e-03   0.0000000000000000e+00   0.0000000000000000e+00   0.0000000000000000e+00   0.0000000000000000e+00  -2.4144749842562238e-01   5.0230289023251795e-01   0.0000000000000000e+00   0.0000000000000000e+00   4.6320615337903542e-01  -1.3648769272420341e-01   0.0000000000000000e+00   0.0000000000000000e+00   0.0000000000000000e+00   0.0000000000000000e+00   0.0000000000000000e+00   3.5865403891393166e-01   0.0000000000000000e+00   0.0000000000000000e+00  -4.5560351333406901e-01   3.3348526878422247e-01   0.0000000000000000e+00   9.6989297275009836e-02   0.0000000000000000e+00   1.1454851375041969e-01   1.5365541363073912e-01   3.1871474340453537e-02  -1.3837219482498045e-01   0.0000000000000000e+00   0.0000000000000000e+00   0.0000000000000000e+00   0.0000000000000000e+00   0.0000000000000000e+00   0.0000000000000000e+00   3.1661253617997875e-02   0.0000000000000000e+00   0.0000000000000000e+00  -1.6741190986673973e-01   0.0000000000000000e+00   0.0000000000000000e+00   0.0000000000000000e+00   1.7467321101049227e-01   2.6107004146600554e-01  -4.0957473844755149e-01   0.0000000000000000e+00  -1.3606763295383983e-01   0.0000000000000000e+00
   0.0000000000000000e+00   0.0000000000000000e+00   2.6965733327322067e-01   1.5190661373318756e-01   0.0000000000000000e+00   0.0000000000000000e+00   0.0000000000000000e+00   0.0000000000000000e+00   9.7198171221976631e-02  -1.7804660173530433e-02   0.0000000000000000e+00   0.0000000000000000e+00   2.9655828974893578e-01  -2.8764365020209626e-01   0.0000000000000000e+00   0.0000000000000000e+00   0.0000000000000000e+00   0.0000000000000000e+00   0.0000000000000000e+00   4.4338689834660833e-01   0.0000000000000000e+00   0.0000000000000000e+00   5.5529446326314769e-01  -6.9218483290358623e-01   0.0000000000000000e+00   1.7659926127512743e-01   0.0000000000000000e+00  -1.4907365053232663e-01   3.4917850488988056e-01   5.8811901985505455e-01   3.2301673131629144e-01   0.0000000000000000e+00   0.0000000000000000e+00   0.0000000000000000e+00   0.0000000000000000e+00   0.0000000000000000e+00   0.0000000000000000e+00   2.1717778142743066e-01   0.0000000000000000e+00   0.0000000000000000e+00   9.2146915465152190e-02   0.0000000000000000e+00   0.0000000000000000e+00   0.0000000000000000e+00   1.2894860366877614e-01  -9.1060467949061683e-02   7.8173574751306096e-02   0.0000000000000000e+00   2.1198475240871067e-01   0.0000000000000000e+00
   0.0000000000000000e+00  -5.0301563436333940e-01   0.0000000000000000e+00   0.0000000000000000e+00  -1.6758927609451885e-01   5.9667959848186281e-01   0.0000000000000000e+00   3.4771045015669422e-01   0.0000000000000000e+00   0.0000000000000000e+00   0.0000000000000000e+00   0.0000000000000000e+00   0.0000000000000000e+00   0.0000000000000000e+00   0.0000000000000000e+00   0.0000000000000000e+00   1.2001133704012713e-01   0.0000000000000000e+00   5.3085660189689543e-01   0.0000000000000000e+00   0.0000000000000000e+00  -2.6157048476154204e-01   0.0000000000000000e+00   0.0000000000000000e+00   0.0000000000000000e+00   0.0000000000000000e+00   0.0000000000000000e+00   0.0000000000000000e+00   0.0000000000000000e+00   0.0000000000000000e+00   0.0000000000000000e+00  -4.1261021365674594e-01   0.0000000000000000e+00   1.3640342093541102e-02  -2.3816358374392677e-01   0.0000000000000000e+00   2.3330333664892791e-01   0.0000000000000000e+00   0.0000000000000000e+00   2.0628508619374061e-01   0.0000000000000000e+00   2.2495299024191542e-01   0.0000000000000000e+00   0.0000000000000000e+00   0.0000000000000000e+00   0.0000000000000000e+00   0.0000000000000000e+00   5.9529788641567882e-01   0.0000000000000000e+00   1.0555029595005462e-01
   0.0000000000000000e+00   3.4363998618917724e-01   0.0000000000000000e+00   0.0000000000000000e+00   4.3438506024291168e-01  -5.1519333474377160e-01   0.0000000000000000e+00   1.2486652506809495e-01   0.0000000000000000e+00   0.0000000000000000e+00   0.0000000000000000e+00   0.0000000000000000e+00   0.0000000000000000e+00   0.0000000000000000e+00   0.0000000000000000e+00   0.0000000000000000e+00  -2.9301460296233439e-01   0.0000000000000000e+00   3.4248338657002392e-01   0.0000000000000000e+00   0.0000000000000000e+00  -1.9802575355189406e-01   0.0000000000000000e+00   0.0000000000000000e+00   0.0000000000000000e+00   0.0000000000000000e+00   0.0000000000000000e+00   0.0000000000000000e+00   0.0000000000000000e+00   0.0000000000000000e+00   0.0000000000000000e+00  -4.3722364174126710e-01   0.0000000000000000e+00   9.1144211173638556e-01   2.1337029176041727e-01   0.0000000000000000e+00  -8.5237669081394962e-04   0.0000000000000000e+00   0.0000000000000000e+00   2.1971711895545154e-01   0.0000000000000000e+00   4.0767482854553350e-01   0.0000000000000000e+00   0.0000000000000000e+00   0.0000000000000000e+00   0.0000000000000000e+00   0.0000000000000000e+00   3.7617792763597285e-01   0.0000000000000000e+00   2.1070678022601230e-01
   9.1794009656024994e-02   0.0000000000000000e+00   0.0000000000000000e+00   0.0000000000000000e+00   0.0000000000000000e+00   0.0000000000000000e+00  -2.8446492730419402e-02   0.0000000000000000e+00   0.0000000000000000e+00   0.0000000000000000e+00  -2.6500281678031468e-01  -2.3800142178692610e-01   0.0000000000000000e+00   0.0000000000000000e+00   3.6803640946595141e-02   7.6590840206613342e-01   0.0000000000000000e+00   3.6691386636092793e-01   0.0000000000000000e+00   0.0000000000000000e+00  -2.1800022860626797e-01   0.0000000000000000e+00   0.0000000000000000e+00   0.0000000000000000e+00   2.8029219470698136e-01   0.0000000000000000e+00   3.0181968952481530e-01   0.0000000000000000e+00   0.0000000000000000e+00   0.0000000000000000e+00   0.0000000000000000e+00   0.0000000000000000e+00  -4.1961938344490285e-01   0.0000000000000000e+00   0.0000000000000000e+00   9.8913034038607284e-01   0.0000000000000000e+00   0.0000000000000000e+00   5.2032381842467758e-02   0.0000000000000000e+00   0.0000000000000000e+00   0.0000000000000000e+00  -3.0252227462779951e-01  -5.6356569326154438e-01   0.0000000000000000e+00   0.0000000000000000e+00   0.0000000000000000e+00   0.0000000000000000e+00   0.0000000000000000e+00   0.0000000000000000e+00
   0.0000000000000000e+00  -5.6057446384415255e-01   0.0000000000000000e+00   0.0000000000000000e+00  -3.1535288718084892e-01   1.8405408648939497e-02   0.0000000000000000e+00  -6.6413864177104542e-01   0.0000000000000000e+00   0.0000000000000000e+00   0.0000000000000000e+00   0.0000000000000000e+00   0.0000000000000000e+00   0.0000000000000000e+00   0.0000000000000000e+00   0.0000000000000000e+00  -5.4719204252508424e-01   0.0000000000000000e+00   5.5395670709165257e-01   0.0000000000000000e+00   0.0000000000000000e+00  -1.2352592996325371e-01   0.0000000000000000e+00   0.0000000000000000e+00   0.0000000000000000e+00   0.0000000000000000e+00   0.0000000000000000e+00   0.0000000000000000e+00   0.0000000000000000e+00   0.0000000000000000e+00   0.0000000000000000e+00   9.4472470480425130e-01   0.0000000000000000e+00  -1.0052172348978906e-01   3.5616771096534561e-01   0.0000000000000000e+00  -1.2459761145259916e-01   0.0000000000000000e+00   0.0000000000000000e+00  -2.7939287743603841e-01   0.0000000000000000e+00   2.3376053404867711e-01   0.0000000000000000e+00   0.0000000000000000e+00   0.0000000000000000e+00   0.0000000000000000e+00   0.0000000000000000e+00   4.3625532017505603e-01   0.0000000000000000e+00  -2.9548820925342340e-01
   0.0000000000000000e+00   0.0000000000000000e+00  -4.9638307880743388e-02   3.4390361398063030e-01   0.0000000000000000e+00   0.0000000000000000e+00   0.0000000000000000e+00   0.0000000000000000e+00  -4.1171278289811236e-01  -5.7442909647276386e-01   0.0000000000000000e+00   0.0000000000000000e+00   5.9280357404600081e-01   1.8516165317425393e-01   0.0000000000000000e+00   0.0000000000000000e+00   0.0000000000000000e+00   0.0000000000000000e+00   0.0000000000000000e+00  -3.3488521352773931e-01   0.0000000000000000e+00   0.0000000000000000e+00  -1.8331348046168691e-01  -3.5116402051876883e-01   0.0000000000000000e+00   6.5316308524905747e-02   0.0000000000000000e+00  -5.5734139549564055e-01  -9.6135665823607191e-02  -1.2357126718951370e-02  -2.8023231926301206e-01   0.0000000000000000e+00   0.0000000000000000e+00   0.0000000000000000e+00   0.0000000000000000e+00   0.0000000000000000e+00   0.0000000000000000e+00  -2.1573673655398004e-01   0.0000000000000000e+00   0.0000000000000000e+00   1.4875731930634789e-01   0.0000000000000000e+00   0.0000000000000000e+00   0.0000000000000000e+00   8.0288698275116296e-02  -4.1170632885117386e-01  -2.6808465100362805e-01   0.0000000000000000e+00   1.4992157388395366e-01   0.0000000000000000e+00
   0.0000000000000000e+00   0.0000000000000000e+00  -3.9843737509130889e-01  -1.5261215581309863e-02   0.0000000000000000e+00   0.0000000000000000e+00   0.0000000000000000e+00   0.0000000000000000e+00  -1.2060332331627535e-01   6.7474141635380513e-01   0.0000000000000000e+00   0.0000000000000000e+00   7.2691327440090298e-02  -1.4577720714750289e-01   0.0000000000000000e+00   0.0000000000000000e+00   0.0000000000000000e+00   0.0000000000000000e+00   0.0000000000000000e+00   2.3296988976396062e-02   0.0000000000000000e+00   0.0000000000000000e+00  -1.6343150426545491e-01  -2.4111539448048869e-01   0.0000000000000000e+00  -5.9833381938145591e-01   0.0000000000000000e+00  -5.5366001495518777e-02  -2.3164511913205013e-01   4.0391281465903683e-01   5.4870802391346195e-02   0.0000000000000000e+00   0.0000000000000000e+00   0.0000000000000000e+00   0.0000000000000000e+00   0.0000000000000000e+00   0.0000000000000000e+00   2.8427103300138351e-01   0.0000000000000000e+00   0.0000000000000000e+00   5.8454850866878871e-01   0.0000000000000000e+00   0.0000000000000000e+00   0.0000000000000000e+00  -4.0908336671180201e-01   3.9258404796663982e-01  -1.9383201064596947e-01   0.0000000000000000e+00   4.7462043536160942e-01   0.0000000000000000e+00
   1.3043625059685485e-01   0.0000000000000000e+00   0.0000000000000000e+00   0.0000000000000000e+00   0.0000000000000000e+00   0.0000000000000000e+00  -3.6889082169689336e-03   0.0000000000000000e+00   0.0000000000000000e+00   0.0000000000000000e+00  -6.0925449152887445e-01   2.1971291862659892e-01   0.0000000000000000e+00   0.0000000000000000e+00  -1.6098769370859603e-01  -4.7854761636442367e-01   0.0000000000000000e+00  -2.0328880199935645e-01   0.0000000000000000e+00   0.0000000000000000e+00  -2.3268267782844079e-01   0.0000000000000000e+00   0.0000000000000000e+00   0.0000000000000000e+00   9.9091177549304882e-04   0.0000000000000000e+00  -6.4317296079140374e-01   0.0000000000000000e+00   0.0000000000000000e+00   0.0000000000000000e+00   0.0000000000000000e+00   0.0000000000000000e+00  -4.7831867796837318e-02   0.0000000000000000e+00   0.0000000000000000e+00   1.9498994663871061e-02   0.0000000000000000e+00   0.0000000000000000e+00   2.8511258762451386e-01   0.0000000000000000e+00   0.0000000000000000e+00   0.0000000000000000e+00  -6.3619636475657493e-01  -5.7169166838480578e-01   0.0000000000000000e+00   0.0000000000000000e+00   0.0000000000000000e+00   0.0000000000000000e+00   0.0000000000000000e+00   0.0000000000000000e+00
   4.0076359363797742e-01   0.0000000000000000e+00   0.0000000000000000e+00   0.0000000000000000e+00   0.0000000000000000e+00   0.0000000000000000e+00   1.3501035689503274e-01   0.0000000000000000e+00   0.0000000000000000e+00   0.0000000000000000e+00  -4.3709936841108687e-01   3.3058359770046689e-02   0.0000000000000000e+00   0.0000000000000000e+00   8.8389109475395258e-02  -9.3250270210693775e-01   0.0000000000000000e+00  -1.3700357316965239e-01   0.0000000000000000e+00   0.0000000000000000e+00   2.9276364347961309e-01   0.0000000000000000e+00   0.0000000000000000e+00   0.0000000000000000e+00   4.6366692302429952e-01   0.0000000000000000e+00  -2.0137349110863936e-01   0.0000000000000000e+00   0.0000000000000000e+00   0.0000000000000000e+00   0.0000000000000000e+00   0.0000000000000000e+00  -3.6953598369906748e-02   0.0000000000000000e+00   0.0000000000000000e+00   5.0054078033285232e-01   0.0000000000000000e+00   0.0000000000000000e+00  -4.1237813461709649e-01   0.0000000000000000e+00   0.0000000000000000e+00   0.0000000000000000e+00   3.6827153976543897e-01   1.4578060490419487e-02   0.0000000000000000e+00   0.0000000000000000e+00   0.0000000000000000e+00   0.0000000000000000e+00   0.0000000000000000e+00   0.0000000000000000e+00
   0.0000000000000000e+00   0.0000000000000000e+00   2.4080298190603777e-01   1.0390817579550840e-01   0.0000000000000000e+00   0.0000000000000000e+00   0.0000000000000000e+00   0.0000000000000000e+00   9.5647563816235026e-01  -3.9022320691990620e-01   0.0000000000000000e+00   0.0000000000000000e+00   1.8611748638357437e-01  -2.9704587702116481e-01   0.0000000000000000e+00   0.0000000000000000e+00   0.0000000000000000e+00   0.0000000000000000e+00   0.0000000000000000e+00   1.6946973424934836e-01   0.0000000000000000e+00   0.0000000000000000e+00  -3.7301107202178369e-01   1.9025182786117265e-01   0.0000000000000000e+00  -1.2109813072451184e-01   0.0000000000000000e+00  -6.4273292182059488e-02   1.2891299053572500e-01   5.2042770504362554e-02  -1.1789655602169052e-01   0.0000000000000000e+00   0.0000000000000000e+00   0.0000000000000000e+00   0.0000000000000000e+00   0.0000000000000000e+00   0.0000000000000000e+00  -2.3923197986070815e-02   0.0000000000000000e+00   0.0000000000000000e+00   2.1265551378742212e-01   0.0000000000000000e+00   0.0000000000000000e+00   0.0000000000000000e+00  -4.6238002091105118e-01  -4.5351137459480877e-02   6.8559780785624289e-02   0.0000000000000000e+00   1.5323043943217490e-01   0.0000000000000000e+00
   0.0000000000000000e+00   0.0000000000000000e+00   4.6072887672428692e-01  -5.5644015844613193e-01   0.0000000000000000e+00   0.0000000000000000e+00   0.0000000000000000e+00   0.0000000000000000e+00  -3.3854401112975557e-01  -2.1504017819999857e-01   0.0000000000000000e+00   0.0000000000000000e+00   7.1897933550832849e-02   1.2858076261367929e-01   0.0000000000000000e+00   0.0000000000000000e+00   0.0000000000000000e+00   0.0000000000000000e+00   0.0000000000000000e+00   5.7251207503280728e-02   0.0000000000000000e+00   0.0000000000000000e+00  -3.3069588168368563e-01  -2.6384790194671798e-02   0.0000000000000000e+00   5.8245672902153867e-01   0.0000000000000000e+00   4.5675445433281758e-01   1.2406056783815186e-01  -2.1032099839558317e-02   4.4385338934964708e-01   0.0000000000000000e+00   0.0000000000000000e+00   0.0000000000000000e+00   0.0000000000000000e+00   0.0000000000000000e+00   0.0000000000000000e+00  -3.6170522313641518e-01   0.0000000000000000e+00   0.0000000000000000e+00   2.9148109785319404e-01   0.0000000000000000e+00   0.0000000000000000e+00   0.0000000000000000e+00  -5.8609360576833713e-01   1.5146780502388321e-01   2.3210112223640159e-01   0.0000000000000000e+00   1.9802258860189750e-01   0.0000000000000000e+00
  -1.6036869446501040e-02   0.0000000000000000e+00   0.0000000000000000e+00   0.0000000000000000e+00   0.0000000000000000e+00   0.0000000000000000e+00   8.9798240690963455e-02   0.0000000000000000e+00   0.0000000000000000e+00   0.0000000000000000e+00  -3.3685840658522637e-01  -3.8503673759349882e-01   0.0000000000000000e+00   0.0000000000000000e+00   1.1575997546047224e-01   2.0515541785611810e-02   0.0000000000000000e+00  -5.7258376134918010e-01   0.0000000000000000e+00   0.0000000000000000e+00   1.0914026523568016e-02   0.0000000000000000e+00   0.0000000000000000e+00   0.0000000000000000e+00  -6.2523086495399127e-01   0.0000000000000000e+00   8.5721760374276323e-01   0.0000000000000000e+00   0.0000000000000000e+00   0.0000000000000000e+00   0.0000000000000000e+00   0.0000000000000000e+00  -2.4353570101253857e-01   0.0000000000000000e+00   0.0000000000000000e+00  -4.0639518699670835e-01   0.0000000000000000e+00   0.0000000000000000e+00   5.2922445391806916e-01   0.0000000000000000e+00   0.0000000000000000e+00   0.0000000000000000e+00   1.7848610688216839e-02   1.6472182014455145e-01   0.0000000000000000e+00   0.0000000000000000e+00   0.0000000000000000e+00   0.0000000000000000e+00   0.0000000000000000e+00   0.0000000000000000e+00
   2.1479859998291370e-01   0.0000000000000000e+00   0.0000000000000000e+00   0.0000000000000000e+00   0.0000000000000000e+00   0.0000000000000000e+00   3.2968012138260416e-01   0.0000000000000000e+00   0.0000000000000000e+00   0.0000000000000000e+00   2.4646884969217556e-01  -4.6423214064233925e-01   0.0000000000000000e+00   0.0000000000000000e+00   1.9710218497082443e-01  -2.8646813506988705e-01   0.0000000000000000e+00   4.8684244014536071e-01   0.0000000000000000e+00   0.0000000000000000e+00  -1.4574106746550175e-01   0.0000000000000000e+00   0.0000000000000000e+00   0.0000000000000000e+00  -5.6356797533250824e-01   0.0000000000000000e+00  -3.1617393985618780e-01   0.0000000000000000e+00   0.0000000000000000e+00   0.0000000000000000e+00   0.0000000000000000e+00   0.0000000000000000e+00  -1.2850024278051611e-01   0.0000000000000000e+00   0.0000000000000000e+00   1.1252919936615474e-01   0.0000000000000000e+00   0.0000000000000000e+00   3.2995167691276910e-03   0.0000000000000000e+00   0.0000000000000000e+00   0.0000000000000000e+00   4.5661946523088659e-01  -7.4693722045752053e-01   0.0000000000000000e+00   0.0000000000000000e+00   0.0000000000000000e+00   0.0000000000000000e+00   0.0000000000000000e+00   0.0000000000000000e+00
   0.0000000000000000e+00  -1.3695442565518690e-02   0.0000000000000000e+00   0.0000000000000000e+00  -2.1493106770576392e-01  -3.8819098626373794e-01   0.0000000000000000e+00  -3.1269111790168469e-01   0.0000000000000000e+00   0.0000000000000000e+00   0.0000000000000000e+00   0.0000000000000000e+00   0.0000000000000000e+00   0.0000000000000000e+00   0.0000000000000000e+00   0.0000000000000000e+00   3.1902509648076488e-01   0.0000000000000000e+00   4.4864109530294849e-03   0.0000000000000000e+00   0.0000000000000000e+00  -2.4740328021460237e-01   0.0000000000000000e+00   0.0000000000000000e+00   0.0000000000000000e+00   0.0000000000000000e+00   0.0000000000000000e+00   0.0000000000000000e+00   0.0000000000000000e+00   0.0000000000000000e+00   0.0000000000000000e+00  -5.6005620222305402e-03   0.0000000000000000e+00   1.3402638072407635e-01  -4.4523538627973891e-01   0.0000000000000000e+00   5.1478939503119769e-01   0.0000000000000000e+00   0.0000000000000000e+00  -7.1115995672961049e-02   0.0000000000000000e+00  -3.1710825315045132e-01   0.0000000000000000e+00   0.0000000000000000e+00   0.0000000000000000e+00   0.0000000000000000e+00   0.0000000000000000e+00   3.8177436843278378e-01   0.0000000000000000e+00   7.5828917120826778e-01
  -3.1275603852969713e-01   0.0000000000000000e+00   0.0000000000000000e+00   0.0000000000000000e+00   0.0000000000000000e+00   0.0000000000000000e+00   3.3103290362986149e-01   0.0000000000000000e+00   0.0000000000000000e+00   0.0000000000000000e+00  -1.4102197805875366e-01  -4.5394724276175630e-01   0.0000000000000000e+00   0.0000000000000000e+00  -6.5617400443066923e-02  -2.0528670561021481e-01   0.0000000000000000e+00   4.9107653260824552e-01   0.0000000000000000e+00   0.0000000000000000e+00  -3.0259373883232032e-02   0.0000000000000000e+00   0.0000000000000000e+00   0.0000000000000000e+00   9.0982928513684114e-01   0.0000000000000000e+00   3.9376036628187831e-02   0.0000000000000000e+00   0.0000000000000000e+00   0.0000000000000000e+00   0.0000000000000000e+00   0.0000000000000000e+00  -4.7320465716126403e-01   0.0000000000000000e+00   0.0000000000000000e+00  -8.5156251891592916e-01   0.0000000000000000e+00   0.0000000000000000e+00   9.9069358735445312e-02   0.0000000000000000e+00   0.0000000000000000e+00   0.0000000000000000e+00  -7.2106626803354487e-02   2.4792025497381906e-01   0.0000000000000000e+00   0.0000000000000000e+00   0.0000000000000000e+00   0.0000000000000000e+00   0.0000000000000000e+00   0.0000000000000000e+00
   0.0000000000000000e+00   6.6219184475667314e-01   0.0000000000000000e+00   0.0000000000000000e+00  -3.2253885228123874e-01   2.6121965195975710e-01   0.0000000000000000e+00  -3.0520584003528634e-01   0.0000000000000000e+00   0.0000000000000000e+00   0.0000000000000000e+00   0.0000000000000000e+00   0.0000000000000000e+00   0.0000000000000000e+00   0.0000000000000000e+00   0.0000000000000000e+00  -5.0431096603051584e-01   0.0000000000000000e+00   2.4701522024293812e-01   0.0000000000000000e+00   0.0000000000000000e+00   1.5990472702184916e-01   0.0000000000000000e+00   0.0000000000000000e+00   0.0000000000000000e+00   0.0000000000000000e+00   0.0000000000000000e+00   0.0000000000000000e+00   0.0000000000000000e+00   0.0000000000000000e+00   0.0000000000000000e+00   2.0970860975679401e-01   0.0000000000000000e+00  -5.4013130905742135e-01  -7.4535425879519357e-01   0.0000000000000000e+00  -5.1872626400733791e-02   0.0000000000000000e+00   0.0000000000000000e+00   1.0044997115850302e-02   0.0000000000000000e+00   3.5991353862773434e-01   0.0000000000000000e+00   0.0000000000000000e+00   0.0000000000000000e+00   0.0000000000000000e+00   0.0000000000000000e+00   3.3832118127742805e-01   0.0000000000000000e+00   4.3095990210534563e-01
   0.0000000000000000e+00   0.0000000000000000e+00   6.6550939846332063e-02   3.7729765856068997e-01   0.0000000000000000e+00   0.0000000000000000e+00   0.0000000000000000e+00   0.0000000000000000e+00   1.2028218111736311e-01   2.7724717670013904e-01   0.0000000000000000e+00   0.0000000000000000e+00  -5.5747165633838092e-01   5.8373999229467533e-01   0.0000000000000000e+00   0.0000000000000000e+00   0.0000000000000000e+00   0.0000000000000000e+00   0.0000000000000000e+00   1.6562558189825877e-01   0.0000000000000000e+00   0.0000000000000000e+00  -7.3568783112226671e-02  -1.9697295496663744e-01   0.0000000000000000e+00  -9.1102715852086652e-02   0.0000000000000000e+00  -3.4975170794270288e-02   8.4457268239589045e-01   3.2967450504366269e-01  -4.0713767367547937e-01   0.0000000000000000e+00   0.0000000000000000e+00   0.0000000000000000e+00   0.0000000000000000e+00   0.0000000000000000e+00   0.0000000000000000e+00  -4.5883199245273276e-01   0.0000000000000000e+00   0.0000000000000000e+00   3.5106641489076834e-01   0.0000000000000000e+00   0.0000000000000000e+00   0.0000000000000000e+00   1.9490903727635217e-01  -1.1999567386771379e-01   3.3293952617970322e-02   0.0000000000000000e+00  -4.9302055016061286e-01   0.0000000000000000e+00
  -1.0286338498665640e-01   0.0000000000000000e+00   0.0000000000000000e+00   0.0000000000000000e+00   0.0000000000000000e+00   0.0000000000000000e+00   1.6599752263346984e-01   0.0000000000000000e+00   0.0000000000000000e+00   0.0000000000000000e+00   7.7385322959055669e-01   4.3032608901423686e-01   0.0000000000000000e+00   0.0000000000000000e+00   3.6848994619852504e-01  -5.2970783220618145e-01   0.0000000000000000e+00  -8.7331865289528854e-03   0.0000000000000000e+00   0.0000000000000000e+00   2.6886508541072524e-01   0.0000000000000000e+00   0.0000000000000000e+00   0.0000000000000000e+00   6.7533329505859052e-02   0.0000000000000000e+00   3.6287023405575214e-01   0.0000000000000000e+00   0.0000000000000000e+00   0.0000000000000000e+00   0.0000000000000000e+00   0.0000000000000000e+00  -5.9766066171664689e-01   0.0000000000000000e+00   0.0000000000000000e+00   6.2421213923804442e-01   0.0000000000000000e+00   0.0000000000000000e+00   7.1587842838664240e-01   0.0000000000000000e+00   0.0000000000000000e+00   0.0000000000000000e+00  -3.6547833258223467e-01  -9.1194708502896862e-02   0.0000000000000000e+00   0.0000000000000000e+00   0.0000000000000000e+00   0.0000000000000000e+00   0.0000000000000000e+00   0.0000000000000000e+00
   0.0000000000000000e+00   1.1241133452945991e-01   0.0000000000000000e+00   0.0000000000000000e+00   1.5183874380609394e-01   5.8242428284038771e-02   0.0000000000000000e+00  -6.2969949472137776e-01   0.0000000000000000e+00   0.0000000000000000e+00   0.0000000000000000e+00   0.0000000000000000e+00   0.0000000000000000e+00   0.0000000000000000e+00   0.0000000000000000e+00   0.0000000000000000e+00   3.5296018557019376e-01   0.0000000000000000e+00   3.2420091385423949e-01   0.0000000000000000e+00   0.0000000000000000e+00  -1.4679633108906125e-02   0.0000000000000000e+00   0.0000000000000000e+00   0.0000000000000000e+00   0.0000000000000000e+00   0.0000000000000000e+00   0.0000000000000000e+00   0.0000000000000000e+00   0.0000000000000000e+00   0.0000000000000000e+00  -3.5393740986102523e-01   0.0000000000000000e+00  -1.5466294365025809e-01   2.9181020262945107e-01   0.0000000000000000e+00   5.0917170286729463e-01   0.0000000000000000e+00   0.0000000000000000e+00   2.1843963931101765e-01   0.0000000000000000e+00   2.5841181130263052e-01   0.0000000000000000e+00   0.0000000000000000e+00   0.0000000000000000e+00   0.0000000000000000e+00   0.0000000000000000e+00  -1.3145689532054392e-01   0.0000000000000000e+00  -4.2503889033271025e-01
   0.0000000000000000e+00   0.0000000000000000e+00  -2.0528876788116140e-01   2.4637453351347988e-01   0.0000000000000000e+00   0.0000000000000000e+00   0.0000000000000000e+00   0.0000000000000000e+00  -4.0085209334878291e-01  -6.4743125284844538e-01   0.0000000000000000e+00   0.0000000000000000e+00   1.1893560400839258e-01   9.2366991247460548e-02   0.0000000000000000e+00   0.0000000000000000e+00   0.0000000000000000e+00   0.0000000000000000e+00   0.0000000000000000e+00   4.4245483309265315e-01   0.0000000000000000e+00   0.0000000000000000e+00   1.5931296276346296e-01   4.3273199765070813e-01   0.0000000000000000e+00  -1.4962090705509401e-01   0.0000000000000000e+00   1.3386844347719692e-01   4.4806018376798801e-01  -4.0146671669096473e-01   1.0668574484057128e-02   0.0000000000000000e+00   0.0000000000000000e+00   0.0000000000000000e+00   0.0000000000000000e+00   0.0000000000000000e+00   0.0000000000000000e+00   3.0975566294320314e-02   0.0000000000000000e+00   0.0000000000000000e+00   2.6719024561971122e-01   0.0000000000000000e+00   0.0000000000000000e+00   0.0000000000000000e+00  -3.3486109131545189e-01  -1.7139222650753433e-01   2.4147517181385175e-01   0.0000000000000000e+00  -2.2589746812871941e-01   0.0000000000000000e+00
   0.0000000000000000e+00   0.0000000000000000e+00  -1.0637402200837363e-01  -1.5532267467204215e-02   0.0000000000000000e+00   0.0000000000000000e+00   0.0000000000000000e+00   0.0000000000000000e+00   8.5423385244858707e-02  -6.5770386744830031e-02   0.0000000000000000e+00   0.0000000000000000e+00   3.2188732068091433e-02   4.3962714095515987e-01   0.0000000000000000e+00   0.0000000000000000e+00   0.0000000000000000e+00   0.0000000000000000e+00   0.0000000000000000e+00   4.5546729279961790e-01   0.0000000000000000e+00   0.0000000000000000e+00   2.7256489348048335e-01   4.5018317063858532e-02   0.0000000000000000e+00  -4.4495545937191183e-02   0.0000000000000000e+00   3.7651599465868324e-01  -1.1700401939771282e-01   2.4789969554579491e-01  -1.9255487649335074e-01   0.0000000000000000e+00   0.0000000000000000e+00   0.0000000000000000e+00   0.0000000000000000e+00   0.0000000000000000e+00   0.0000000000000000e+00  -4.9486761287269815e-01   0.0000000000000000e+00   0.0000000000000000e+00  -3.7516059752730141e-01   0.0000000000000000e+00   0.0000000000000000e+00   0.0000000000000000e+00  -9.5007695819095656e-02  -7.5179741122569899e-01  -4.1595503388815969e-01   0.0000000000000000e+00   3.0330358639979849e-01   0.0000000000000000e+00
  -4.2991924416975014e-01   0.0000000000000000e+00   0.0000000000000000e+00   0.0000000000000000e+00   0.0000000000000000e+00   0.0000000000000000e+00  -4.3776967875834183e-01   0.0000000000000000e+00   0.0000000000000000e+00   0.0000000000000000e+00  -2.4925510904379078e-01  -6.8678184058691893e-01   0.0000000000000000e+00   0.0000000000000000e+00   1.0729233688216664e+00   2.7988712341143412e-01   0.0000000000000000e+00  -2.1204838608561338e-01   0.0000000000000000e+00   0.0000000000000000e+00  -9.0152044401956011e-04   0.0000000000000000e+00   0.0000000000000000e+00   0.0000000000000000e+00  -2.2221693044561980e-01   0.0000000000000000e+00  -2.0946276656856272e-01   0.0000000000000000e+00   0.0000000000000000e+00   0.0000000000000000e+00   0.0000000000000000e+00   0.0000000000000000e+00   1.3538594346130439e-01   0.0000000000000000e+00   0.0000000000000000e+00   2.9194835181558715e-01   0.0000000000000000e+00   0.0000000000000000e+00  -2.1509761261937002e-01   0.0000000000000000e+00   0.0000000000000000e+00   0.0000000000000000e+00  -2.0018671785551645e-01   2.8350528230472388e-01   0.0000000000000000e+00   0.0000000000000000e+00   0.0000000000000000e+00   0.0000000000000000e+00   0.0000000000000000e+00   0.0000000000000000e+00
   0.0000000000000000e+00   0.0000000000000000e+00   4.7943903154948550e-02   3.0995996533670889e-01   0.0000000000000000e+00   0.0000000000000000e+00   0.0000000000000000e+00   0.0000000000000000e+00   8.9070551048848756e-03  -6.2781883628997670e-02   0.0000000000000000e+00   0.0000000000000000e+00   5.6197177016840527e-01   1.9345315563624116e-01   0.0000000000000000e+00   0.0000000000000000e+00   0.0000000000000000e+00   0.0000000000000000e+00   0.0000000000000000e+00   2.2339167286518580e-02   0.0000000000000000e+00   0.0000000000000000e+00  -1.7879450089887811e-01  -4.2433684782273556e-01   0.0000000000000000e+00   1.0737180253609006e-01   0.0000000000000000e+00   5.0461080433476024e-01  -1.1071657654059885e-01  -3.1659606581139615e-01  -1.2176736647387246e-01   0.0000000000000000e+00   0.0000000000000000e+00   0.0000000000000000e+00   0.0000000000000000e+00   0.0000000000000000e+00   0.0000000000000000e+00  -2.9604793781078786e-01   0.0000000000000000e+00   0.0000000000000000e+00  -1.0948770949272578e-01   0.0000000000000000e+00   0.0000000000000000e+00   0.0000000000000000e+00   1.1130759260815740e-01   7.0177791298768710e-01   2.3997159197718093e-01   0.0000000000000000e+00  -2.4536843302130351e-01   0.0000000000000000e+00
  -1.9040445344484258e-01   0.0000000000000000e+00   0.0000000000000000e+00   0.0000000000000000e+00   0.0000000000000000e+00   0.0000000000000000e+00   2.8760783505716200e-02   0.0000000000000000e+00   0.0000000000000000e+00   0.0000000000000000e+00  -3.6338598956812129e-02  -4.0711470448969661e-01   0.0000000000000000e+00   0.0000000000000000e+00  -7.5200036896831257e-01   1.2750639524922455e-01   0.0000000000000000e+00   5.3966627002954404e-01   0.0000000000000000e+00   0.0000000000000000e+00   6.8351519581546272e-01   0.0000000000000000e+00   0.0000000000000000e+00   0.0000000000000000e+00  -3.2838849502468492e-01   0.0000000000000000e+00  -4.5930414767200167e-01   0.0000000000000000e+00   0.0000000000000000e+00   0.0000000000000000e+00   0.0000000000000000e+00   0.0000000000000000e+00   2.0845402792756568e-02   0.0000000000000000e+00   0.0000000000000000e+00   1.4937965504790718e-01   0.0000000000000000e+00   0.0000000000000000e+00  -1.6653821618424341e-01   0.0000000000000000e+00   0.0000000000000000e+00   0.0000000000000000e+00  -2.3999371492157873e-01   3.8503533390596212e-01   0.0000000000000000e+00   0.0000000000000000e+00   0.0000000000000000e+00   0.0000000000000000e+00   0.0000000000000000e+00   0.0000000000000000e+00
   0.0000000000000000e+00   0.0000000000000000e+00  -1.6669163823387703e-01   1.1928680747406679e-02   0.0000000000000000e+00   0.0000000000000000e+00   0.0000000000000000e+00   0.0000000000000000e+00   1.5760806669428659e-01  -6.2455498336664042e-02   0.0000000000000000e+00   0.0000000000000000e+00  -4.7409104290735962e-03  -1.7833833233589336e-01   0.0000000000000000e+00   0.0000000000000000e+00   0.0000000000000000e+00   0.0000000000000000e+00   0.0000000000000000e+00  -1.6706579937609889e-01   0.0000000000000000e+00   0.0000000000000000e+00  -1.9328664771700482e-01   3.2251869309812892e-01   0.0000000000000000e+00   3.4051755181140619e-02   0.0000000000000000e+00   2.3939912908759978e-01  -1.4615541319709938e-01  -7.4091126698775112e-01   2.2911334173613265e-01   0.0000000000000000e+00   0.0000000000000000e+00   0.0000000000000000e+00   0.0000000000000000e+00   0.0000000000000000e+00   0.0000000000000000e+00  -3.8562536457189939e-01   0.0000000000000000e+00   0.0000000000000000e+00   5.8577733543150678e-01   0.0000000000000000e+00   0.0000000000000000e+00   0.0000000000000000e+00   9.1109416953889510e-01  -1.9908146447906358e-01   3.0683701949535197e-01   0.0000000000000000e+00   4.8449345556603995e-01   0.0000000000000000e+00
   0.0000000000000000e+00   0.0000000000000000e+00   1.6386044450265336e-01   7.9221602905614952e-01   0.0000000000000000e+00   0.0000000000000000e+00   0.0000000000000000e+00   0.0000000000000000e+00  -3.5349372724793532e-01   5.7676607426506529e-02   0.0000000000000000e+00   0.0000000000000000e+00  -5.2547431862497662e-01  -2.5764764079449587e-01   0.0000000000000000e+00   0.0000000000000000e+00   0.0000000000000000e+00   0.0000000000000000e+00   0.0000000000000000e+00  -3.8680932214684674e-02   0.0000000000000000e+00   0.0000000000000000e+00  -2.4865442081681563e-01   1.3754728116321485e-01   0.0000000000000000e+00   7.1231093146072219e-02   0.0000000000000000e+00   1.1039089902112589e-01  -2.2860330521053179e-01  -6.7707391009840939e-02   4.2395624174174928e-01   0.0000000000000000e+00   0.0000000000000000e+00   0.0000000000000000e+00   0.0000000000000000e+00   0.0000000000000000e+00   0.0000000000000000e+00  -2.7316849565310125e-01   0.0000000000000000e+00   0.0000000000000000e+00  -2.5059322244677934e-01   0.0000000000000000e+00   0.0000000000000000e+00   0.0000000000000000e+00   3.7933461982535562e-02  -1.0976667544530484e-01   3.2756111217575540e-01   0.0000000000000000e+00   1.7509834268901631e-01   0.0000000000000000e+00
   0.0000000000000000e+00   0.0000000000000000e+00  -7.5148785627390968e-02  -3.6011361621571952e-03   0.0000000000000000e+00   0.0000000000000000e+00   0.0000000000000000e+00   0.0000000000000000e+00  -1.1730902312013837e-01   3.3227885747013824e-02   0.0000000000000000e+00   0.0000000000000000e+00  -2.2495105607592539e-01   2.2332925527171310e-02   0.0000000000000000e+00   0.0000000000000000e+00   0.0000000000000000e+00   0.0000000000000000e+00   0.0000000000000000e+00   4.2983420038738440e-01   0.0000000000000000e+00   0.0000000000000000e+00   3.0181943509647741e-01   8.3999009884178813e-02   0.0000000000000000e+00   3.0196190832192749e-01   0.0000000000000000e+00  -6.1440154281377213e-01   2.3907537119688146e-01  -3.4771961390243850e-01  -3.9586838396169011e-01   0.0000000000000000e+00   0.0000000000000000e+00   0.0000000000000000e+00   0.0000000000000000e+00   0.0000000000000000e+00   0.0000000000000000e+00  -5.4522628376122584e-01   0.0000000000000000e+00   0.0000000000000000e+00   1.5538589438461131e-01   0.0000000000000000e+00   0.0000000000000000e+00   0.0000000000000000e+00  -3.9161528507145876e-01   4.8079162445815737e-01   9.2310573486454994e-02   0.0000000000000000e+00   4.0397547958924096e-01   0.0000000000000000e+00
   0.0000000000000000e+00   0.0000000000000000e+00  -7.7839287069214691e-01   1.6859259570824536e-01   0.0000000000000000e+00   0.0000000000000000e+00   0.0000000000000000e+00   0.0000000000000000e+00  -9.7594888317408271e-02  -5.7292427217075237e-01   0.0000000000000000e+00   0.0000000000000000e+00   1.5512649720339944e-01  -2.7242084783931947e-01   0.0000000000000000e+00   0.0000000000000000e+00   0.0000000000000000e+00   0.0000000000000000e+00   0.0000000000000000e+00  -1.0495440989885409e-01   0.0000000000000000e+00   0.0000000000000000e+00  -2.5498234588161722e-01   1.9274025869924216e-01   0.0000000000000000e+00   3.1264685488373656e-01   0.0000000000000000e+00  -7.6329908058159548e-03   2.4366539244537178e-01   4.1623112538425111e-01  -2.3953705457470581e-01   0.0000000000000000e+00   0.0000000000000000e+00   0.0000000000000000e+00   0.0000000000000000e+00   0.0000000000000000e+00   0.0000000000000000e+00   6.5937025176492012e-02   0.0000000000000000e+00   0.0000000000000000e+00  -9.9784131129516326e-03   0.0000000000000000e+00   0.0000000000000000e+00   0.0000000000000000e+00   3.6164017652370528e-01   3.1987622126856674e-01  -1.7931717700559083e-02   0.0000000000000000e+00  -2.0917957165888124e-02   0.0000000000000000e+00
   0.0000000000000000e+00  -2.0396878049851813e-01   0.0000000000000000e+00   0.0000000000000000e+00   3.5099731415407544e-03  -8.3565538327246447e-02   0.0000000000000000e+00  -5.0844474864453515e-01   0.0000000000000000e+00   0.0000000000000000e+00   0.0000000000000000e+00   0.0000000000000000e+00   0.0000000000000000e+00   0.0000000000000000e+00   0.0000000000000000e+00   0.0000000000000000e+00  -1.8825814209099949e-02   0.0000000000000000e+00  -2.9489547239712632e-01   0.0000000000000000e+00   0.0000000000000000e+00   1.3920008223516159e-01   0.0000000000000000e+00   0.0000000000000000e+00   0.0000000000000000e+00   0.0000000000000000e+00   0.0000000000000000e+00   0.0000000000000000e+00   0.0000000000000000e+00   0.0000000000000000e+00   0.0000000000000000e+00  -4.4489900465931798e-01   0.0000000000000000e+00   5.4909458303403347e-01  -4.1295137321403730e-01   0.0000000000000000e+00  -7.6986395751430281e-01   0.0000000000000000e+00   0.0000000000000000e+00   2.8262192367760219e-01   0.0000000000000000e+00  -5.3416972007389728e-02   0.0000000000000000e+00   0.0000000000000000e+00   0.0000000000000000e+00   0.0000000000000000e+00   0.0000000000000000e+00  -4.8640762169639540e-01   0.0000000000000000e+00   2.7074012564595597e-02
   6.0942812586122064e-01   0.0000000000000000e+00   0.0000000000000000e+00   0.0000000000000000e+00   0.0000000000000000e+00   0.0000000000000000e+00  -3.5305016330754868e-01   0.0000000000000000e+00   0.0000000000000000e+00   0.0000000000000000e+00   5.5976390542702847e-01   1.6603641018721138e-01   0.0000000000000000e+00   0.0000000000000000e+00  -1.8111359904765306e-01  -1.1150901871769318e-01   0.0000000000000000e+00   1.1031360091051698e-01   0.0000000000000000e+00   0.0000000000000000e+00  -6.4470694850118382e-01   0.0000000000000000e+00   0.0000000000000000e+00   0.0000000000000000e+00  -4.6525331455797514e-01   0.0000000000000000e+00   1.7717898730645179e-02   0.0000000000000000e+00   0.0000000000000000e+00   0.0000000000000000e+00   0.0000000000000000e+00   0.0000000000000000e+00  -6.6215095969383753e-01   0.0000000000000000e+00   0.0000000000000000e+00   1.9974672059411536e-01   0.0000000000000000e+00   0.0000000000000000e+00  -2.4215664310114454e-01   0.0000000000000000e+00   0.0000000000000000e+00   0.0000000000000000e+00  -5.6864982638171496e-02   4.1768298456182246e-01   0.0000000000000000e+00   0.0000000000000000e+00   0.0000000000000000e+00   0.0000000000000000e+00   0.0000000000000000e+00   0.0000000000000000e+00
   0.0000000000000000e+00  -4.1456354428792003e-01   0.0000000000000000e+00   0.0000000000000000e+00   5.0048560601974690e-01  -3.7692470500943182e-02   0.0000000000000000e+00  -2.2012259262841893e-03   0.0000000000000000e+00   0.0000000000000000e+00   0.0000000000000000e+00   0.0000000000000000e+00   0.0000000000000000e+00   0.0000000000000000e+00   0.0000000000000000e+00   0.0000000000000000e+00  -6.2651024185460619e-02   0.0000000000000000e+00   5.2915512164622391e-01   0.0000000000000000e+00   0.0000000000000000e+00   2.2223386973780085e-01   0.0000000000000000e+00   0.0000000000000000e+00   0.0000000000000000e+00   0.0000000000000000e+00   0.0000000000000000e+00   0.0000000000000000e+00   0.0000000000000000e+00   0.0000000000000000e+00   0.0000000000000000e+00  -1.1545836341164628e-01   0.0000000000000000e+00   5.5701066299888732e-02  -1.1731363310512578e-01   0.0000000000000000e+00  -7.4467606364120031e-02   0.0000000000000000e+00   0.0000000000000000e+00  -1.1184292323863674e+00   0.0000000000000000e+00   1.9423529993606581e-02   0.0000000000000000e+00   0.0000000000000000e+00   0.0000000000000000e+00   0.0000000000000000e+00   0.0000000000000000e+00  -7.3957451321901224e-01   0.0000000000000000e+00   3.0518422089586938e-01
   0.0000000000000000e+00   5.2200531504419767e-01   0.0000000000000000e+00   0.0000000000000000e+00  -9.0996704125085959e-01   5.2432825211619083e-01   0.0000000000000000e+00  -2.4055369478638142e-01   0.0000000000000000e+00   0.0000000000000000e+00   0.0000000000000000e+00   0.0000000000000000e+00   0.0000000000000000e+00   0.0000000000000000e+00   0.0000000000000000e+00   0.0000000000000000e+00   4.3735131513311731e-01   0.0000000000000000e+00   1.7898981965212479e-01   0.0000000000000000e+00   0.0000000000000000e+00  -1.3179204238935022e-01   0.0000000000000000e+00   0.0000000000000000e+00   0.0000000000000000e+00   0.0000000000000000e+00   0.0000000000000000e+00   0.0000000000000000e+00   0.0000000000000000e+00   0.0000000000000000e+00   0.0000000000000000e+00  -7.9859918240320293e-02   0.0000000000000000e+00   2.3923111265640049e-01   5.0364763125986034e-01   0.0000000000000000e+00  -4.5872664406705604e-01   0.0000000000000000e+00   0.0000000000000000e+00  -3.2426333640211968e-01   0.0000000000000000e+00  -3.8731636297748712e-01   0.0000000000000000e+00   0.0000000000000000e+00   0.0000000000000000e+00   0.0000000000000000e+00   0.0000000000000000e+00  -7.1638831895027011e-02   0.0000000000000000e+00   2.8264957290802906e-01
  -4.6387500970419038e-01   0.0000000000000000e+00   0.0000000000000000e+00   0.0000000000000000e+00   0.0000000000000000e+00   0.0000000000000000e+00   4.1571200972399441e-01   0.0000000000000000e+00   0.0000000000000000e+00   0.0000000000000000e+00  -9.2740021415313290e-02  -1.9798272189301622e-01   0.0000000000000000e+00   0.0000000000000000e+00  -2.3146021591751431e-01   3.8247731720673334e-01   0.0000000000000000e+00  -6.3617436706339681e-01   0.0000000000000000e+00   0.0000000000000000e+00  -2.4527727432092680e-01   0.0000000000000000e+00   0.0000000000000000e+00   0.0000000000000000e+00  -9.5736750514552355e-02   0.0000000000000000e+00  -5.5226283852797142e-01   0.0000000000000000e+00   0.0000000000000000e+00   0.0000000000000000e+00   0.0000000000000000e+00   0.0000000000000000e+00  -5.1125781223183764e-01   0.0000000000000000e+00   0.0000000000000000e+00   4.0379273534136795e-01   0.0000000000000000e+00   0.0000000000000000e+00   2.5175233655203588e-01   0.0000000000000000e+00   0.0000000000000000e+00   0.0000000000000000e+00   4.1113805815053578e-01   3.7344926930319888e-01   0.0000000000000000e+00   0.0000000000000000e+00   0.0000000000000000e+00   0.0000000000000000e+00   0.0000000000000000e+00   0.0000000000000000e+00
   0.0000000000000000e+00  -2.2846016758342878e-02   0.0000000000000000e+00   0.0000000000000000e+00   5.5421424264466601e-01   7.1700136834741424e-01   0.0000000000000000e+00  -5.7936927795909851e-02   0.0000000000000000e+00   0.0000000000000000e+00   0.0000000000000000e+00   0.0000000000000000e+00   0.0000000000000000e+00   0.0000000000000000e+00   0.0000000000000000e+00   0.0000000000000000e+00   2.8084932252239209e-01   0.0000000000000000e+00  -6.5911467092388376e-01   0.0000000000000000e+00   0.0000000000000000e+00  -2.9085972162394996e-01   0.0000000000000000e+00   0.0000000000000000e+00   0.0000000000000000e+00   0.0000000000000000e+00   0.0000000000000000e+00   0.0000000000000000e+00   0.0000000000000000e+00   0.0000000000000000e+00   0.0000000000000000e+00  -1.2176870869324613e-02   0.0000000000000000e+00  -1.1535318925412412e-01   3.9644735314113672e-01   0.0000000000000000e+00  -2.0039090184078906e-01   0.0000000000000000e+00   0.0000000000000000e+00  -4.4526964193441759e-01   0.0000000000000000e+00   2.9129306819682454e-01   0.0000000000000000e+00   0.0000000000000000e+00   0.0000000000000000e+00   0.0000000000000000e+00   0.0000000000000000e+00   2.5855273116215377e-01   0.0000000000000000e+00   3.0444796558309400e-01
   0.0000000000000000e+00   0.0000000000000000e+00   6.6743830806039149e-03  -9.2393174378090429e-02   0.0000000000000000e+00   0.0000000000000000e+00   0.0000000000000000e+00   0.0000000000000000e+00  -1.8515621603060761e-01  -3.3811346911320161e-01   0.0000000000000000e+00   0.0000000000000000e+00   2.6613926777217863e-02   3.6532581460971969e-01   0.0000000000000000e+00   0.0000000000000000e+00   0.0000000000000000e+00   0.0000000000000000e+00   0.0000000000000000e+00   6.0738315126901692e-02   0.0000000000000000e+00   0.0000000000000000e+00  -1.7422643416508451e-01   8.0775886657644819e-02   0.0000000000000000e+00  -5.1282256276782123e-01   0.0000000000000000e+00  -8.0805014445762963e-02  -1.9846062605920235e-02   5.9171736073245593e-02   5.0384394543291489e-01   0.0000000000000000e+00   0.0000000000000000e+00   0.0000000000000000e+00   0.0000000000000000e+00   0.0000000000000000e+00   0.0000000000000000e+00  -3.2165188364286812e-01   0.0000000000000000e+00   0.0000000000000000e+00  -1.8092235820287808e-02   0.0000000000000000e+00   0.0000000000000000e+00   0.0000000000000000e+00   3.6031870690421752e-01   7.5024692960658812e-01  -4.5478331520386250e-01   0.0000000000000000e+00  -1.0210457045300370e-01   0.0000000000000000e+00
   7.5448472552904955e-01   0.0000000000000000e+00   0.0000000000000000e+00   0.0000000000000000e+00   0.0000000000000000e+00   0.0000000000000000e+00  -1.2606779639804744e-01   0.0000000000000000e+00   0.0000000000000000e+00   0.0000000000000000e+00  -1.3752150651562464e-01   1.8686087590841442e-02   0.0000000000000000e+00   0.0000000000000000e+00   1.2363848314080374e-01   4.1431236739700283e-01   0.0000000000000000e+00   5.5959947398656018e-01   0.0000000000000000e+00   0.0000000000000000e+00   2.3668368982887567e-01   0.0000000000000000e+00   0.0000000000000000e+00   0.0000000000000000e+00  -2.9015824030772747e-01   0.0000000000000000e+00  -4.1923076300618656e-01   0.0000000000000000e+00   0.0000000000000000e+00   0.0000000000000000e+00   0.0000000000000000e+00   0.0000000000000000e+00   9.3960962656571487e-03   0.0000000000000000e+00   0.0000000000000000e+00  -4.0386526975178610e-02   0.0000000000000000e+00   0.0000000000000000e+00   8.8767133189303915e-01   0.0000000000000000e+00   0.0000000000000000e+00   0.0000000000000000e+00   2.1045089976139367e-01   5.9178638785727500e-01   0.0000000000000000e+00   0.0000000000000000e+00   0.0000000000000000e+00   0.0000000000000000e+00   0.0000000000000000e+00   0.0000000000000000e+00
   0.0000000000000000e+00   2.1434516577920951e-01   0.0000000000000000e+00   0.0000000000000000e+00  -4.7073540777198497e-02   8.7123187226634147e-02   0.0000000000000000e+00   4.0653439459548046e-01   0.0000000000000000e+00   0.0000000000000000e+00   0.0000000000000000e+00   0.0000000000000000e+00   0.0000000000000000e+00   0.0000000000000000e+00   0.0000000000000000e+00   0.0000000000000000e+00   4.4469199333572584e-01   0.0000000000000000e+00  -2.0590553779832249e-01   0.0000000000000000e+00   0.0000000000000000e+00  -8.6787562559667020e-01   0.0000000000000000e+00   0.0000000000000000e+00   0.0000000000000000e+00   0.0000000000000000e+00   0.0000000000000000e+00   0.0000000000000000e+00   0.0000000000000000e+00   0.0000000000000000e+00   0.0000000000000000e+00   6.6570652767805460e-01   0.0000000000000000e+00   4.7202164321535722e-01   9.4880204971475729e-03   0.0000000000000000e+00   4.7984985329102087e-01   0.0000000000000000e+00   0.0000000000000000e+00  -9.2191610638490268e-03   0.0000000000000000e+00   8.7431809157558849e-01   0.0000000000000000e+00   0.0000000000000000e+00   0.0000000000000000e+00   0.0000000000000000e+00   0.0000000000000000e+00  -4.2891184091395651e-01   0.0000000000000000e+00  -2.1391727772305330e-01
   0.0000000000000000e+00   0.0000000000000000e+00   1.8797366044815778e-01  -3.0746054101179787e-01   0.0000000000000000e+00   0.0000000000000000e+00   0.0000000000000000e+00   0.0000000000000000e+00  -4.4370052327698789e-01  -3.9763688894983473e-01   0.0000000000000000e+00   0.0000000000000000e+00  -2.0822561478488286e-01  -5.2468652083041897e-02   0.0000000000000000e+00   0.0000000000000000e+00   0.0000000000000000e+00   0.0000000000000000e+00   0.0000000000000000e+00   3.2846241869826731e-01   0.0000000000000000e+00   0.0000000000000000e+00  -1.6231801648898911e-02   2.8150030374043838e-01   0.0000000000000000e+00  -2.7609741456713227e-01   0.0000000000000000e+00   2.6188881884147586e-02  -7.2893980494069632e-01   5.2236502508926619e-01  -4.5115635637263840e-01   0.0000000000000000e+00   0.0000000000000000e+00   0.0000000000000000e+00   0.0000000000000000e+00   0.0000000000000000e+00   0.0000000000000000e+00   6.0481876078455482e-02   0.0000000000000000e+00   0.0000000000000000e+00   3.5231098126333599e-01   0.0000000000000000e+00   0.0000000000000000e+00   0.0000000000000000e+00   2.9452899068652755e-01   1.7439660643584737e-02   2.6841713208309259e-01   0.0000000000000000e+00  -1.4346437961517208e-01   0.0000000000000000e+00
   0.0000000000000000e+00   6.9151473459444168e-01   0.0000000000000000e+00   0.0000000000000000e+00   3.6034045962083894e-01   3.4421987568843726e-01   0.0000000000000000e+00  -6.0545351668920028e-02   0.0000000000000000e+00   0.0000000000000000e+00   0.0000000000000000e+00   0.0000000000000000e+00   0.0000000000000000e+00   0.0000000000000000e+00   0.0000000000000000e+00   0.0000000000000000e+00   3.9454175512360662e-01   0.0000000000000000e+00   5.7785554093758018e-01   0.0000000000000000e+00   0.0000000000000000e+00  -4.8412699951037241e-01   0.0000000000000000e+00   0.0000000000000000e+00   0.0000000000000000e+00   0.0000000000000000e+00   0.0000000000000000e+00   0.0000000000000000e+00   0.0000000000000000e+00   0.0000000000000000e+00   0.0000000000000000e+00   3.6760569821975864e-01   0.0000000000000000e+00   1.3691488835774279e-01  -3.2960755672875458e-01   0.0000000000000000e+00  -1.4521042970250117e-01   0.0000000000000000e+00   0.0000000000000000e+00   1.3802321610465701e-01   0.0000000000000000e+00  -8.2259246537157327e-01   0.0000000000000000e+00   0.0000000000000000e+00   0.0000000000000000e+00   0.0000000000000000e+00   0.0000000000000000e+00  -7.5618306438442640e-02   0.0000000000000000e+00   2.5689426818610112e-01
   1.1654020212736088e-01   0.0000000000000000e+00   0.0000000000000000e+00   0.0000000000000000e+00   0.0000000000000000e+00   0.0000000000000000e+00   1.0794455047484859e+00   0.0000000000000000e+00   0.0000000000000000e+00   0.0000000000000000e+00   1.3283685794126820e-01  -2.8769997778274647e-01   0.0000000000000000e+00   0.0000000000000000e+00   2.5885026837824690e-02  -1.5691932999520913e-01   0.0000000000000000e+00  -3.4614093838341164e-01   0.0000000000000000e+00   0.0000000000000000e+00  -5.1933108798932981e-01   0.0000000000000000e+00   0.0000000000000000e+00   0.0000000000000000e+00  -8.8595877585658400e-02   0.0000000000000000e+00   2.5811707599208572e-01   0.0000000000000000e+00   0.0000000000000000e+00   0.0000000000000000e+00   0.0000000000000000e+00   0.0000000000000000e+00   8.9016317032444270e-01   0.0000000000000000e+00   0.0000000000000000e+00   4.0393659311912544e-01   0.0000000000000000e+00   0.0000000000000000e+00   7.0284997071067223e-02   0.0000000000000000e+00   0.0000000000000000e+00   0.0000000000000000e+00  -1.3065339988547198e-01   2.2396200369757335e-01   0.0000000000000000e+00   0.0000000000000000e+00   0.0000000000000000e+00   0.0000000000000000e+00   0.0000000000000000e+00   0.0000000000000000e+00
  -2.2957574908618045e-01   0.0000000000000000e+00   0.0000000000000000e+00   0.0000000000000000e+00   0.0000000000000000e+00   0.0000000000000000e+00  -8.1976801420835665e-01   0.0000000000000000e+00   0.0000000000000000e+00   0.0000000000000000e+00   5.4653905050981422e-01  -6.2242460170149083e-01   0.0000000000000000e+00   0.0000000000000000e+00  -2.9900095341672256e-01  -3.7856477508249164e-01   0.0000000000000000e+00   2.9884325079722357e-01   0.0000000000000000e+00   0.0000000000000000e+00  -5.4678735181074412e-01   0.0000000000000000e+00   0.0000000000000000e+00   0.0000000000000000e+00   5.8857048899174302e-01   0.0000000000000000e+00  -1.2723624322676552e-01   0.0000000000000000e+00   0.0000000000000000e+00   0.0000000000000000e+00   0.0000000000000000e+00   0.0000000000000000e+00   6.2519873816316740e-01   0.0000000000000000e+00   0.0000000000000000e+00   3.7867485867958439e-01   0.0000000000000000e+00   0.0000000000000000e+00   5.8031640438886734e-01   0.0000000000000000e+00   0.0000000000000000e+00   0.0000000000000000e+00   3.2301612404157698e-01   1.5074835153204041e-01   0.0000000000000000e+00   0.0000000000000000e+00   0.0000000000000000e+00   0.0000000000000000e+00   0.0000000000000000e+00   0.0000000000000000e+00
   0.0000000000000000e+00   0.0000000000000000e+00   1.7576074081293877e-01   3.3252791316096014e-01   0.0000000000000000e+00   0.0000000000000000e+00   0.0000000000000000e+00   0.0000000000000000e+00  -1.8086114844989568e-01  -3.3274298977720346e-01   0.0000000000000000e+00   0.0000000000000000e+00  -2.8352427274588193e-01   3.5532577061772025e-01   0.0000000000000000e+00   0.0000000000000000e+00   0.0000000000000000e+00   0.0000000000000000e+00   0.0000000000000000e+00   2.5518132150278516e-01   0.0000000000000000e+00   0.0000000000000000e+00   3.9486442382356969e-02   1.6741286552593181e-02   0.0000000000000000e+00   4.5526609905941406e-01   0.0000000000000000e+00   1.2280548611316582e-01  -3.4186983773470669e-01   1.9390211582750055e-01  -1.3274442599461778e-01   0.0000000000000000e+00   0.0000000000000000e+00   0.0000000000000000e+00   0.0000000000000000e+00   0.0000000000000000e+00   0.0000000000000000e+00   6.6055680753381230e-01   0.0000000000000000e+00   0.0000000000000000e+00   5.2267797940753169e-01   0.0000000000000000e+00   0.0000000000000000e+00   0.0000000000000000e+00  -3.9817548524475992e-03   3.6812499318769543e-01  -4.5459820091052261e-01   0.0000000000000000e+00  -4.7959029685116047e-02   0.0000000000000000e+00
   0.0000000000000000e+00   0.0000000000000000e+00  -4.2004130750957080e-01  -1.6455938476160606e-01   0.0000000000000000e+00   0.0000000000000000e+00   0.0000000000000000e+00   0.0000000000000000e+00   1.1916732020502685e-01   1.2688295228559115e-02   0.0000000000000000e+00   0.0000000000000000e+00  -4.3757759303381000e-01   3.1266110087590332e-01   0.0000000000000000e+00   0.0000000000000000e+00   0.0000000000000000e+00   0.0000000000000000e+00   0.0000000000000000e+00   3.5227585155241359e-01   0.0000000000000000e+00   0.0000000000000000e+00  -7.3093463096813505e-01  -2.5506923997448583e-01   0.0000000000000000e+00  -2.6759860889550352e-01   0.0000000000000000e+00  -2.0128820250631291e-01  -3.5941997313993931e-02  -2.0205505997115636e-01  -1.4680990181580381e-02   0.0000000000000000e+00   0.0000000000000000e+00   0.0000000000000000e+00   0.0000000000000000e+00   0.0000000000000000e+00   0.0000000000000000e+00   3.7399325069924000e-01   0.0000000000000000e+00   0.0000000000000000e+00  -3.2291522912492371e-01   0.0000000000000000e+00   0.0000000000000000e+00   0.0000000000000000e+00   4.7885419640850224e-01  -2.8480491149618836e-01   3.9083026204606935e-01   0.0000000000000000e+00   4.5490157686301352e-02   0.0000000000000000e+00
   0.0000000000000000e+00   0.0000000000000000e+00   3.4080055913892998e-01  -2.9018395730934232e-04   0.0000000000000000e+00   0.0000000000000000e+00   0.0000000000000000e+00   0.0000000000000000e+00   2.3497969638825729e-02  -1.1388416157241875e-01   0.0000000000000000e+00   0.0000000000000000e+00  -3.5000628320688076e-01  -1.5404625583378712e-01   0.0000000000000000e+00   0.0000000000000000e+00   0.0000000000000000e+00   0.0000000000000000e+00   0.0000000000000000e+00  -1.5208793508150353e-01   0.0000000000000000e+00   0.0000000000000000e+00   1.2815737533037098e-02  -1.7206015573999411e-01   0.0000000000000000e+00  -3.5211862335292587e-01   0.0000000000000000e+00   2.4086771913522281e-01   5.1230693375882319e-01  -2.1044147959629111e-01  -4.2963319146637946e-01   0.0000000000000000e+00   0.0000000000000000e+00   0.0000000000000000e+00   0.0000000000000000e+00   0.0000000000000000e+00   0.0000000000000000e+00   7.3937906786987126e-02   0.0000000000000000e+00   0.0000000000000000e+00  -1.7739169077350647e-01   0.0000000000000000e+00   0.0000000000000000e+00   0.0000000000000000e+00   2.5947001489965989e-02   2.5609288715016047e-02   2.5636064106010766e-02   0.0000000000000000e+00   6.9674622539826336e-01   0.0000000000000000e+00
   0.0000000000000000e+00   1.8046368167622476e-01   0.0000000000000000e+00   0.0000000000000000e+00   6.0429791647364346e-02  -2.8731174232381107e-01   0.0000000000000000e+00   1.5633836349844821e-01   0.0000000000000000e+00   0.0000000000000000e+00   0.0000000000000000e+00   0.0000000000000000e+00   0.0000000000000000e+00   0.0000000000000000e+00   0.0000000000000000e+00   0.0000000000000000e+00   7.4234981528719013e-01   0.0000000000000000e+00  -5.3055404319264185e-02   0.0000000000000000e+00   0.0000000000000000e+00   5.3388549560837828e-01   0.0000000000000000e+00   0.0000000000000000e+00   0.0000000000000000e+00   0.0000000000000000e+00   0.0000000000000000e+00   0.0000000000000000e+00   0.0000000000000000e+00   0.0000000000000000e+00   0.0000000000000000e+00   4.0566885987926565e-01   0.0000000000000000e+00   3.0093621995360198e-01  -6.3849543529708230e-01   0.0000000000000000e+00  -4.1557985873506570e-01   0.0000000000000000e+00   0.0000000000000000e+00  -5.0194569120881050e-01   0.0000000000000000e+00   4.6319123714288113e-01   0.0000000000000000e+00   0.0000000000000000e+00   0.0000000000000000e+00   0.0000000000000000e+00   0.0000000000000000e+00   3.6571049017969259e-01   0.0000000000000000e+00  -1.8657504329104518e-01
   0.0000000000000000e+00   0.0000000000000000e+00  -2.4299332240662541e-01  -3.1264784447230981e-01   0.0000000000000000e+00   0.0000000000000000e+00   0.0000000000000000e+00   0.0000000000000000e+00   2.6694818916547919e-01   2.9332518743031367e-02   0.0000000000000000e+00   0.0000000000000000e+00  -3.9823373213650981e-01  -7.3697033531896439e-01   0.0000000000000000e+00   0.0000000000000000e+00   0.0000000000000000e+00   0.0000000000000000e+00   0.0000000000000000e+00   3.1649330337033404e-01   0.0000000000000000e+00   0.0000000000000000e+00  -7.5122800904336401e-02  -7.5819453329082886e-01   0.0000000000000000e+00  -3.8626242264205489e-02   0.0000000000000000e+00   2.6838334046657242e-01   1.5241975045614531e-03  -2.4766922629781660e-01   1.0650307636091821e-01   0.0000000000000000e+00   0.0000000000000000e+00   0.0000000000000000e+00   0.0000000000000000e+00   0.0000000000000000e+00   0.0000000000000000e+00  -2.6513994939222724e-01   0.0000000000000000e+00   0.0000000000000000e+00   1.8431535672247601e-01   0.0000000000000000e+00   0.0000000000000000e+00   0.0000000000000000e+00  -1.1008486384099998e-01  -1.5415975399361798e-01  -5.4150274833486856e-01   0.0000000000000000e+00  -4.3739878058568393e-01   0.0000000000000000e+00
   0.0000000000000000e+00  -2.1778888846546177e-02   0.0000000000000000e+00   0.0000000000000000e+00   7.9825440151353261e-02   2.0791223842559486e-01   0.0000000000000000e+00  -1.0798912620890289e-01   0.0000000000000000e+00   0.0000000000000000e+00   0.0000000000000000e+00   0.0000000000000000e+00   0.0000000000000000e+00   0.0000000000000000e+00   0.0000000000000000e+00   0.0000000000000000e+00   2.2414676631439095e-01   0.0000000000000000e+00  -7.3337892005703398e-02   0.0000000000000000e+00   0.0000000000000000e+00   8.1356493050049661e-01   0.0000000000000000e+00   0.0000000000000000e+00   0.0000000000000000e+00   0.0000000000000000e+00   0.0000000000000000e+00   0.0000000000000000e+00   0.0000000000000000e+00   0.0000000000000000e+00   0.0000000000000000e+00   2.4344463112799250e-01   0.0000000000000000e+00   4.1797364420336974e-01   2.5600306732322275e-01   0.0000000000000000e+00   3.2360996516046042e-01   0.0000000000000000e+00   0.0000000000000000e+00   8.4208681539863461e-01   0.0000000000000000e+00   2.4626748951285846e-02   0.0000000000000000e+00   0.0000000000000000e+00   0.0000000000000000e+00   0.0000000000000000e+00   0.0000000000000000e+00  -2.8399521021287571e-01   0.0000000000000000e+00   3.8175125643353686e-01
