# Supplementary material for: ICOA: An Improved Coati Optimization Algorithm with Multi-Strategy Enhancement for Global Optimization and Engineering Design Problems
Source: Biomimetics (Basel). 2026 Apr 7;11(4):254. doi: 10.3390/biomimetics11040254 (PMC13113930; doi:10.3390/biomimetics11040254)
Supplement: Supplementary file 1 [file biomimetics-11-00254-s001.zip › ablation-study/input_data17/M_14_D10.txt]

   3.8456518339388224e-01   0.0000000000000000e+00   0.0000000000000000e+00  -5.8491816610293168e-01   6.9663837505068216e-01   0.0000000000000000e+00   0.0000000000000000e+00  -1.5708384096003736e-01   0.0000000000000000e+00   0.0000000000000000e+00
   0.0000000000000000e+00  -9.2705652713706177e-01   0.0000000000000000e+00   0.0000000000000000e+00   0.0000000000000000e+00   3.7492158579170975e-01   0.0000000000000000e+00   0.0000000000000000e+00   0.0000000000000000e+00   0.0000000000000000e+00
   0.0000000000000000e+00   0.0000000000000000e+00   9.5806078946847817e-01   0.0000000000000000e+00   0.0000000000000000e+00   0.0000000000000000e+00  -2.8656504267449812e-01   0.0000000000000000e+00   0.0000000000000000e+00   0.0000000000000000e+00
  -1.0331748974566263e-01   0.0000000000000000e+00   0.0000000000000000e+00  -2.8473151248353845e-01  -3.7918806799529114e-01   0.0000000000000000e+00   0.0000000000000000e+00  -8.7433967724305495e-01   0.0000000000000000e+00   0.0000000000000000e+00
  -9.0896578498319713e-01   0.0000000000000000e+00   0.0000000000000000e+00  -1.1318726793132658e-01   4.0014161837480466e-01   0.0000000000000000e+00   0.0000000000000000e+00  -2.9266522726741212e-02   0.0000000000000000e+00   0.0000000000000000e+00
   0.0000000000000000e+00   3.7492158579170970e-01   0.0000000000000000e+00   0.0000000000000000e+00   0.0000000000000000e+00   9.2705652713706188e-01   0.0000000000000000e+00   0.0000000000000000e+00   0.0000000000000000e+00   0.0000000000000000e+00
   0.0000000000000000e+00   0.0000000000000000e+00   2.8656504267449778e-01   0.0000000000000000e+00   0.0000000000000000e+00   0.0000000000000000e+00   9.5806078946847817e-01   0.0000000000000000e+00   0.0000000000000000e+00   0.0000000000000000e+00
   1.2335443957865846e-01   0.0000000000000000e+00   0.0000000000000000e+00   7.5099091015794717e-01   4.5912750815120634e-01   0.0000000000000000e+00   0.0000000000000000e+00  -4.5825567793016753e-01   0.0000000000000000e+00   0.0000000000000000e+00
   0.0000000000000000e+00   0.0000000000000000e+00   0.0000000000000000e+00   0.0000000000000000e+00   0.0000000000000000e+00   0.0000000000000000e+00   0.0000000000000000e+00   0.0000000000000000e+00  -1.2340905492349445e-01  -9.9235588634465688e-01
   0.0000000000000000e+00   0.0000000000000000e+00   0.0000000000000000e+00   0.0000000000000000e+00   0.0000000000000000e+00   0.0000000000000000e+00   0.0000000000000000e+00   0.0000000000000000e+00   9.9235588634465688e-01  -1.2340905492349527e-01
