# Supplementary material for: ICOA: An Improved Coati Optimization Algorithm with Multi-Strategy Enhancement for Global Optimization and Engineering Design Problems
Source: Biomimetics (Basel). 2026 Apr 7;11(4):254. doi: 10.3390/biomimetics11040254 (PMC13113930; doi:10.3390/biomimetics11040254)
Supplement: Supplementary file 1 [file biomimetics-11-00254-s001.zip › ablation-study/input_data17/M_14_D100.txt]

  -1.9962292159641112e-01   0.0000000000000000e+00   0.0000000000000000e+00   0.0000000000000000e+00   0.0000000000000000e+00   0.0000000000000000e+00   0.0000000000000000e+00   0.0000000000000000e+00   0.0000000000000000e+00   0.0000000000000000e+00   0.0000000000000000e+00   0.0000000000000000e+00   0.0000000000000000e+00   0.0000000000000000e+00   0.0000000000000000e+00   8.3313462902597113e-02   2.6586882348946728e-01   0.0000000000000000e+00   0.0000000000000000e+00   0.0000000000000000e+00   0.0000000000000000e+00   0.0000000000000000e+00   0.0000000000000000e+00   3.4340638388191447e-01   0.0000000000000000e+00  -9.3387880080712526e-02   0.0000000000000000e+00   0.0000000000000000e+00   0.0000000000000000e+00   4.4095262685097565e-03   0.0000000000000000e+00   0.0000000000000000e+00   0.0000000000000000e+00   2.0691701914581367e-01  -4.0700318607385355e-01   0.0000000000000000e+00   2.0830493095210040e-01   0.0000000000000000e+00   0.0000000000000000e+00   0.0000000000000000e+00   0.0000000000000000e+00   0.0000000000000000e+00   0.0000000000000000e+00   0.0000000000000000e+00   0.0000000000000000e+00   3.3701232641551421e-01   0.0000000000000000e+00   0.0000000000000000e+00   0.0000000000000000e+00   0.0000000000000000e+00   0.0000000000000000e+00   0.0000000000000000e+00  -3.9586487396047637e-01  -2.8126608852131452e-01   0.0000000000000000e+00   0.0000000000000000e+00   0.0000000000000000e+00   5.7060716083816215e-02   0.0000000000000000e+00   7.7141947008632972e-02   0.0000000000000000e+00   0.0000000000000000e+00   0.0000000000000000e+00   0.0000000000000000e+00   0.0000000000000000e+00   0.0000000000000000e+00   0.0000000000000000e+00   0.0000000000000000e+00   1.2146426488266177e-01   0.0000000000000000e+00   0.0000000000000000e+00   0.0000000000000000e+00   0.0000000000000000e+00   0.0000000000000000e+00   0.0000000000000000e+00  -1.9997196832242536e-01   0.0000000000000000e+00   0.0000000000000000e+00   0.0000000000000000e+00   2.5401514069056813e-01   0.0000000000000000e+00   0.0000000000000000e+00   0.0000000000000000e+00   0.0000000000000000e+00  -7.8491602572519498e-03   0.0000000000000000e+00   0.0000000000000000e+00   0.0000000000000000e+00  -6.9709490662925241e-03   0.0000000000000000e+00   0.0000000000000000e+00   0.0000000000000000e+00   0.0000000000000000e+00   0.0000000000000000e+00   0.0000000000000000e+00   0.0000000000000000e+00   0.0000000000000000e+00   0.0000000000000000e+00   0.0000000000000000e+00   1.6129933138935601e-01
   0.0000000000000000e+00   9.8476392467788457e-02   0.0000000000000000e+00   0.0000000000000000e+00   0.0000000000000000e+00   0.0000000000000000e+00   0.0000000000000000e+00   1.9764451352393439e-01   0.0000000000000000e+00   1.2702373777474107e-01   0.0000000000000000e+00   0.0000000000000000e+00   0.0000000000000000e+00   0.0000000000000000e+00   3.6903976931252475e-01   0.0000000000000000e+00   0.0000000000000000e+00   0.0000000000000000e+00   0.0000000000000000e+00  -2.2514511618289065e-01   0.0000000000000000e+00   1.0641401765851016e-01   0.0000000000000000e+00   0.0000000000000000e+00   0.0000000000000000e+00   0.0000000000000000e+00   2.5202283543514753e-01   0.0000000000000000e+00   0.0000000000000000e+00   0.0000000000000000e+00   0.0000000000000000e+00   0.0000000000000000e+00   0.0000000000000000e+00   0.0000000000000000e+00   0.0000000000000000e+00   0.0000000000000000e+00   0.0000000000000000e+00   0.0000000000000000e+00   0.0000000000000000e+00   0.0000000000000000e+00   0.0000000000000000e+00   0.0000000000000000e+00   0.0000000000000000e+00   0.0000000000000000e+00   4.9809523963030532e-02   0.0000000000000000e+00   0.0000000000000000e+00   0.0000000000000000e+00  -2.0557966565261832e-01   0.0000000000000000e+00   0.0000000000000000e+00   2.7255978996720664e-01   0.0000000000000000e+00   0.0000000000000000e+00  -7.1800603346428904e-02   0.0000000000000000e+00   0.0000000000000000e+00   0.0000000000000000e+00   0.0000000000000000e+00   0.0000000000000000e+00   0.0000000000000000e+00  -3.0674531133915806e-01   0.0000000000000000e+00   0.0000000000000000e+00  -2.9641742126737236e-01   0.0000000000000000e+00   0.0000000000000000e+00   0.0000000000000000e+00   0.0000000000000000e+00  -1.3476027248610778e-01   0.0000000000000000e+00   0.0000000000000000e+00   0.0000000000000000e+00   0.0000000000000000e+00   0.0000000000000000e+00   0.0000000000000000e+00  -2.3529366542407953e-01   0.0000000000000000e+00   0.0000000000000000e+00   0.0000000000000000e+00   0.0000000000000000e+00   8.6128832750498166e-02   0.0000000000000000e+00   0.0000000000000000e+00   0.0000000000000000e+00   0.0000000000000000e+00   7.7191197916316283e-03   0.0000000000000000e+00   0.0000000000000000e+00   0.0000000000000000e+00   0.0000000000000000e+00   4.4187650899595599e-01   0.0000000000000000e+00  -1.3878245138700629e-01   0.0000000000000000e+00   0.0000000000000000e+00   0.0000000000000000e+00   0.0000000000000000e+00  -2.6781176847071886e-01   0.0000000000000000e+00
   0.0000000000000000e+00   0.0000000000000000e+00  -9.8273856275068322e-02   0.0000000000000000e+00  -4.7061380558502744e-02  -1.0589896155156785e-02  -6.9511295990506414e-02   0.0000000000000000e+00   2.4224063329990483e-02   0.0000000000000000e+00   0.0000000000000000e+00   0.0000000000000000e+00   0.0000000000000000e+00   0.0000000000000000e+00   0.0000000000000000e+00   0.0000000000000000e+00   0.0000000000000000e+00   0.0000000000000000e+00   0.0000000000000000e+00   0.0000000000000000e+00   0.0000000000000000e+00   0.0000000000000000e+00   0.0000000000000000e+00   0.0000000000000000e+00   0.0000000000000000e+00   0.0000000000000000e+00   0.0000000000000000e+00  -2.9197263711511429e-01  -4.1339814562720456e-01   0.0000000000000000e+00   0.0000000000000000e+00   0.0000000000000000e+00   0.0000000000000000e+00   0.0000000000000000e+00   0.0000000000000000e+00  -5.3779088503799188e-01   0.0000000000000000e+00   0.0000000000000000e+00   2.0496224959018242e-01  -2.6699115497604392e-01   0.0000000000000000e+00   0.0000000000000000e+00   0.0000000000000000e+00   2.0784967645537131e-01   0.0000000000000000e+00   0.0000000000000000e+00   0.0000000000000000e+00   2.8870036219079842e-01   0.0000000000000000e+00   0.0000000000000000e+00   0.0000000000000000e+00   0.0000000000000000e+00   0.0000000000000000e+00   0.0000000000000000e+00   0.0000000000000000e+00   0.0000000000000000e+00   0.0000000000000000e+00   0.0000000000000000e+00  -1.8933680674043846e-01   0.0000000000000000e+00  -5.8494023130281590e-02   0.0000000000000000e+00   0.0000000000000000e+00   0.0000000000000000e+00   0.0000000000000000e+00   0.0000000000000000e+00  -1.5717876316383256e-01   0.0000000000000000e+00   0.0000000000000000e+00   0.0000000000000000e+00  -6.1507393301778165e-02   0.0000000000000000e+00   0.0000000000000000e+00  -2.0171803026619495e-01  -1.7103062503894489e-01   0.0000000000000000e+00   0.0000000000000000e+00   1.3924303927070888e-01   0.0000000000000000e+00   0.0000000000000000e+00   0.0000000000000000e+00   0.0000000000000000e+00   0.0000000000000000e+00   0.0000000000000000e+00   0.0000000000000000e+00   0.0000000000000000e+00   0.0000000000000000e+00   0.0000000000000000e+00   0.0000000000000000e+00   0.0000000000000000e+00   0.0000000000000000e+00   0.0000000000000000e+00   0.0000000000000000e+00   0.0000000000000000e+00   0.0000000000000000e+00   0.0000000000000000e+00   0.0000000000000000e+00  -2.0074827586160232e-01   0.0000000000000000e+00   0.0000000000000000e+00
   0.0000000000000000e+00   0.0000000000000000e+00   0.0000000000000000e+00   7.2873129853118279e-02   0.0000000000000000e+00   0.0000000000000000e+00   0.0000000000000000e+00   0.0000000000000000e+00   0.0000000000000000e+00   0.0000000000000000e+00   7.6468764152180374e-02  -6.5944274448897722e-02   7.3256933196914148e-02  -7.4636248348150455e-02   0.0000000000000000e+00   0.0000000000000000e+00   0.0000000000000000e+00  -1.9057066257864128e-01   2.8794099166152670e-01   0.0000000000000000e+00   2.5760434372408947e-01   0.0000000000000000e+00   6.2183241804831819e-02   0.0000000000000000e+00   1.0871554450927373e-01   0.0000000000000000e+00   0.0000000000000000e+00   0.0000000000000000e+00   0.0000000000000000e+00   0.0000000000000000e+00   4.8932447483233263e-02   2.0124651544189704e-02   2.0535252454747732e-01   0.0000000000000000e+00   0.0000000000000000e+00   0.0000000000000000e+00   0.0000000000000000e+00   3.3370750814695221e-01   0.0000000000000000e+00   0.0000000000000000e+00   1.4757280918921867e-02   6.6836776540776410e-02   2.6269260186179633e-01   0.0000000000000000e+00   0.0000000000000000e+00   0.0000000000000000e+00   1.0273835770495968e-02   0.0000000000000000e+00   0.0000000000000000e+00  -1.6773463021456345e-01  -5.2604183778102262e-02   0.0000000000000000e+00   0.0000000000000000e+00   0.0000000000000000e+00   0.0000000000000000e+00   1.1130565205011825e-02  -2.7295799342659761e-02   0.0000000000000000e+00   0.0000000000000000e+00   0.0000000000000000e+00   0.0000000000000000e+00   0.0000000000000000e+00   2.1554062528005907e-01   1.0188453466877552e-01   0.0000000000000000e+00   1.0991639643091816e-01   0.0000000000000000e+00  -1.5184377219633211e-01   0.0000000000000000e+00   0.0000000000000000e+00   0.0000000000000000e+00   1.9827667585062027e-02   3.2464262497901394e-02   0.0000000000000000e+00   0.0000000000000000e+00   0.0000000000000000e+00   0.0000000000000000e+00   0.0000000000000000e+00  -3.1696086252946187e-01   0.0000000000000000e+00   1.8628524916516592e-01   0.0000000000000000e+00   3.3523301294977781e-01   2.4007405366897491e-01   0.0000000000000000e+00  -1.8523944909351417e-01   0.0000000000000000e+00  -3.3180996667961600e-02   0.0000000000000000e+00   5.6911689945990690e-02  -6.2630207563694931e-02   0.0000000000000000e+00  -1.2267718812495312e-01   0.0000000000000000e+00   1.8050249368138110e-01  -5.5148341589408324e-02   1.3612384464567251e-01   0.0000000000000000e+00   0.0000000000000000e+00   0.0000000000000000e+00
   0.0000000000000000e+00   0.0000000000000000e+00  -1.9607794095183767e-01   0.0000000000000000e+00   1.6108046589692528e-02  -9.8162937224093194e-02  -3.3525011207778010e-01   0.0000000000000000e+00  -1.5411305542959425e-01   0.0000000000000000e+00   0.0000000000000000e+00   0.0000000000000000e+00   0.0000000000000000e+00   0.0000000000000000e+00   0.0000000000000000e+00   0.0000000000000000e+00   0.0000000000000000e+00   0.0000000000000000e+00   0.0000000000000000e+00   0.0000000000000000e+00   0.0000000000000000e+00   0.0000000000000000e+00   0.0000000000000000e+00   0.0000000000000000e+00   0.0000000000000000e+00   0.0000000000000000e+00   0.0000000000000000e+00  -7.6686784820996570e-02   2.9188231624551952e-01   0.0000000000000000e+00   0.0000000000000000e+00   0.0000000000000000e+00   0.0000000000000000e+00   0.0000000000000000e+00   0.0000000000000000e+00  -2.2543734258650405e-01   0.0000000000000000e+00   0.0000000000000000e+00   3.6131760714663891e-01   2.3816453489944245e-01   0.0000000000000000e+00   0.0000000000000000e+00   0.0000000000000000e+00  -4.6025544025323545e-01   0.0000000000000000e+00   0.0000000000000000e+00   0.0000000000000000e+00  -1.2087763712361659e-01   0.0000000000000000e+00   0.0000000000000000e+00   0.0000000000000000e+00   0.0000000000000000e+00   0.0000000000000000e+00   0.0000000000000000e+00   0.0000000000000000e+00   0.0000000000000000e+00   0.0000000000000000e+00   0.0000000000000000e+00   2.0924552681089539e-01   0.0000000000000000e+00  -3.5559151214258311e-01   0.0000000000000000e+00   0.0000000000000000e+00   0.0000000000000000e+00   0.0000000000000000e+00   0.0000000000000000e+00  -4.2403146315951212e-02   0.0000000000000000e+00   0.0000000000000000e+00   0.0000000000000000e+00  -9.0988153124067939e-02   0.0000000000000000e+00   0.0000000000000000e+00  -1.3485321490942953e-01  -2.0414174161085560e-01   0.0000000000000000e+00   0.0000000000000000e+00   1.2083616082661550e-01   0.0000000000000000e+00   0.0000000000000000e+00   0.0000000000000000e+00   0.0000000000000000e+00   0.0000000000000000e+00   0.0000000000000000e+00   0.0000000000000000e+00   0.0000000000000000e+00   0.0000000000000000e+00   0.0000000000000000e+00   0.0000000000000000e+00   0.0000000000000000e+00   0.0000000000000000e+00   0.0000000000000000e+00   0.0000000000000000e+00   0.0000000000000000e+00   0.0000000000000000e+00   0.0000000000000000e+00   0.0000000000000000e+00   7.1628611885066432e-02   0.0000000000000000e+00   0.0000000000000000e+00
   0.0000000000000000e+00   0.0000000000000000e+00  -2.5514639529122823e-01   0.0000000000000000e+00   3.8495641640106229e-02   2.3330250445577842e-02   3.0054582730893659e-01   0.0000000000000000e+00  -1.3079710187420966e-02   0.0000000000000000e+00   0.0000000000000000e+00   0.0000000000000000e+00   0.0000000000000000e+00   0.0000000000000000e+00   0.0000000000000000e+00   0.0000000000000000e+00   0.0000000000000000e+00   0.0000000000000000e+00   0.0000000000000000e+00   0.0000000000000000e+00   0.0000000000000000e+00   0.0000000000000000e+00   0.0000000000000000e+00   0.0000000000000000e+00   0.0000000000000000e+00   0.0000000000000000e+00   0.0000000000000000e+00  -9.5631704408536133e-02   2.5292534337849226e-01   0.0000000000000000e+00   0.0000000000000000e+00   0.0000000000000000e+00   0.0000000000000000e+00   0.0000000000000000e+00   0.0000000000000000e+00   1.2043945676401151e-02   0.0000000000000000e+00   0.0000000000000000e+00  -1.6630517183682533e-01  -2.4190427097724621e-01   0.0000000000000000e+00   0.0000000000000000e+00   0.0000000000000000e+00  -1.9379462911144948e-01   0.0000000000000000e+00   0.0000000000000000e+00   0.0000000000000000e+00  -2.6177284145362195e-01   0.0000000000000000e+00   0.0000000000000000e+00   0.0000000000000000e+00   0.0000000000000000e+00   0.0000000000000000e+00   0.0000000000000000e+00   0.0000000000000000e+00   0.0000000000000000e+00   0.0000000000000000e+00   0.0000000000000000e+00  -1.0466586768036876e-01   0.0000000000000000e+00   1.1552123065814572e-01   0.0000000000000000e+00   0.0000000000000000e+00   0.0000000000000000e+00   0.0000000000000000e+00   0.0000000000000000e+00  -1.0527749793934409e-01   0.0000000000000000e+00   0.0000000000000000e+00   0.0000000000000000e+00   4.4723269203828164e-01   0.0000000000000000e+00   0.0000000000000000e+00  -1.4409245045532568e-01  -4.1670401292904763e-01   0.0000000000000000e+00   0.0000000000000000e+00  -7.9569555681633194e-02   0.0000000000000000e+00   0.0000000000000000e+00   0.0000000000000000e+00   0.0000000000000000e+00   0.0000000000000000e+00   0.0000000000000000e+00   0.0000000000000000e+00   0.0000000000000000e+00   0.0000000000000000e+00   0.0000000000000000e+00   0.0000000000000000e+00   0.0000000000000000e+00   0.0000000000000000e+00   0.0000000000000000e+00   0.0000000000000000e+00   0.0000000000000000e+00   0.0000000000000000e+00   0.0000000000000000e+00   0.0000000000000000e+00  -3.7512709958870533e-01   0.0000000000000000e+00   0.0000000000000000e+00
   0.0000000000000000e+00   0.0000000000000000e+00   4.9130330975803754e-01   0.0000000000000000e+00   2.9901158458029625e-01   8.9483641975249481e-03   2.8454618101880227e-02   0.0000000000000000e+00  -1.6231798689639132e-01   0.0000000000000000e+00   0.0000000000000000e+00   0.0000000000000000e+00   0.0000000000000000e+00   0.0000000000000000e+00   0.0000000000000000e+00   0.0000000000000000e+00   0.0000000000000000e+00   0.0000000000000000e+00   0.0000000000000000e+00   0.0000000000000000e+00   0.0000000000000000e+00   0.0000000000000000e+00   0.0000000000000000e+00   0.0000000000000000e+00   0.0000000000000000e+00   0.0000000000000000e+00   0.0000000000000000e+00  -5.3286829485215625e-02  -9.6075262411089518e-02   0.0000000000000000e+00   0.0000000000000000e+00   0.0000000000000000e+00   0.0000000000000000e+00   0.0000000000000000e+00   0.0000000000000000e+00   2.1369573970732292e-01   0.0000000000000000e+00   0.0000000000000000e+00   5.5830449859839892e-01  -1.5447855339413680e-01   0.0000000000000000e+00   0.0000000000000000e+00   0.0000000000000000e+00  -1.9362264283300112e-01   0.0000000000000000e+00   0.0000000000000000e+00   0.0000000000000000e+00  -1.2157609820923598e-01   0.0000000000000000e+00   0.0000000000000000e+00   0.0000000000000000e+00   0.0000000000000000e+00   0.0000000000000000e+00   0.0000000000000000e+00   0.0000000000000000e+00   0.0000000000000000e+00   0.0000000000000000e+00   0.0000000000000000e+00  -2.0487039296650178e-01   0.0000000000000000e+00   2.3601326810399254e-01   0.0000000000000000e+00   0.0000000000000000e+00   0.0000000000000000e+00   0.0000000000000000e+00   0.0000000000000000e+00   1.2255690575188827e-02   0.0000000000000000e+00   0.0000000000000000e+00   0.0000000000000000e+00   8.6009587607882187e-02   0.0000000000000000e+00   0.0000000000000000e+00  -2.7902194987353224e-01   5.4411193087918745e-02   0.0000000000000000e+00   0.0000000000000000e+00  -1.0067473903679161e-01   0.0000000000000000e+00   0.0000000000000000e+00   0.0000000000000000e+00   0.0000000000000000e+00   0.0000000000000000e+00   0.0000000000000000e+00   0.0000000000000000e+00   0.0000000000000000e+00   0.0000000000000000e+00   0.0000000000000000e+00   0.0000000000000000e+00   0.0000000000000000e+00   0.0000000000000000e+00   0.0000000000000000e+00   0.0000000000000000e+00   0.0000000000000000e+00   0.0000000000000000e+00   0.0000000000000000e+00   0.0000000000000000e+00   1.5205852558598881e-02   0.0000000000000000e+00   0.0000000000000000e+00
   0.0000000000000000e+00   4.2880581397846995e-01   0.0000000000000000e+00   0.0000000000000000e+00   0.0000000000000000e+00   0.0000000000000000e+00   0.0000000000000000e+00  -5.6321059309133492e-01   0.0000000000000000e+00   1.4895175840406530e-01   0.0000000000000000e+00   0.0000000000000000e+00   0.0000000000000000e+00   0.0000000000000000e+00  -2.3730006243042556e-02   0.0000000000000000e+00   0.0000000000000000e+00   0.0000000000000000e+00   0.0000000000000000e+00  -2.7195911856204674e-01   0.0000000000000000e+00  -1.0152356063884149e-01   0.0000000000000000e+00   0.0000000000000000e+00   0.0000000000000000e+00   0.0000000000000000e+00   1.5621669101799379e-01   0.0000000000000000e+00   0.0000000000000000e+00   0.0000000000000000e+00   0.0000000000000000e+00   0.0000000000000000e+00   0.0000000000000000e+00   0.0000000000000000e+00   0.0000000000000000e+00   0.0000000000000000e+00   0.0000000000000000e+00   0.0000000000000000e+00   0.0000000000000000e+00   0.0000000000000000e+00   0.0000000000000000e+00   0.0000000000000000e+00   0.0000000000000000e+00   0.0000000000000000e+00  -1.3809555453383404e-01   0.0000000000000000e+00   0.0000000000000000e+00   0.0000000000000000e+00  -6.4954177181043765e-02   0.0000000000000000e+00   0.0000000000000000e+00   1.8197396855359377e-01   0.0000000000000000e+00   0.0000000000000000e+00  -2.1055926867319319e-01   0.0000000000000000e+00   0.0000000000000000e+00   0.0000000000000000e+00   0.0000000000000000e+00   0.0000000000000000e+00   0.0000000000000000e+00   1.8814049613439571e-01   0.0000000000000000e+00   0.0000000000000000e+00   1.6340660232071669e-01   0.0000000000000000e+00   0.0000000000000000e+00   0.0000000000000000e+00   0.0000000000000000e+00   4.2502129841281995e-02   0.0000000000000000e+00   0.0000000000000000e+00   0.0000000000000000e+00   0.0000000000000000e+00   0.0000000000000000e+00   0.0000000000000000e+00  -1.4100414325516480e-01   0.0000000000000000e+00   0.0000000000000000e+00   0.0000000000000000e+00   0.0000000000000000e+00   2.2061593240473293e-01   0.0000000000000000e+00   0.0000000000000000e+00   0.0000000000000000e+00   0.0000000000000000e+00  -2.6822513160506234e-01   0.0000000000000000e+00   0.0000000000000000e+00   0.0000000000000000e+00   0.0000000000000000e+00  -2.6882871092660576e-02   0.0000000000000000e+00  -1.6058459946536033e-01   0.0000000000000000e+00   0.0000000000000000e+00   0.0000000000000000e+00   0.0000000000000000e+00   1.8932690595922755e-01   0.0000000000000000e+00
   0.0000000000000000e+00   0.0000000000000000e+00  -5.9721214208874725e-02   0.0000000000000000e+00   2.2290270281110161e-01   3.3320854140395439e-01   1.3126242269366453e-02   0.0000000000000000e+00   2.7816760305260935e-01   0.0000000000000000e+00   0.0000000000000000e+00   0.0000000000000000e+00   0.0000000000000000e+00   0.0000000000000000e+00   0.0000000000000000e+00   0.0000000000000000e+00   0.0000000000000000e+00   0.0000000000000000e+00   0.0000000000000000e+00   0.0000000000000000e+00   0.0000000000000000e+00   0.0000000000000000e+00   0.0000000000000000e+00   0.0000000000000000e+00   0.0000000000000000e+00   0.0000000000000000e+00   0.0000000000000000e+00  -2.5332330378350254e-01   4.1372122721957105e-01   0.0000000000000000e+00   0.0000000000000000e+00   0.0000000000000000e+00   0.0000000000000000e+00   0.0000000000000000e+00   0.0000000000000000e+00   3.9930482083084348e-02   0.0000000000000000e+00   0.0000000000000000e+00   2.6938517320786287e-01  -1.0953803954890624e-01   0.0000000000000000e+00   0.0000000000000000e+00   0.0000000000000000e+00   1.8405946071229384e-01   0.0000000000000000e+00   0.0000000000000000e+00   0.0000000000000000e+00   3.3729416283627567e-01   0.0000000000000000e+00   0.0000000000000000e+00   0.0000000000000000e+00   0.0000000000000000e+00   0.0000000000000000e+00   0.0000000000000000e+00   0.0000000000000000e+00   0.0000000000000000e+00   0.0000000000000000e+00   0.0000000000000000e+00   3.7336812930960389e-02   0.0000000000000000e+00   1.4011892168083739e-04   0.0000000000000000e+00   0.0000000000000000e+00   0.0000000000000000e+00   0.0000000000000000e+00   0.0000000000000000e+00   1.9484503584003268e-01   0.0000000000000000e+00   0.0000000000000000e+00   0.0000000000000000e+00   2.9327631094226980e-01   0.0000000000000000e+00   0.0000000000000000e+00   2.2612153627427051e-01   8.2049995408667777e-03   0.0000000000000000e+00   0.0000000000000000e+00   2.8353116595507899e-01   0.0000000000000000e+00   0.0000000000000000e+00   0.0000000000000000e+00   0.0000000000000000e+00   0.0000000000000000e+00   0.0000000000000000e+00   0.0000000000000000e+00   0.0000000000000000e+00   0.0000000000000000e+00   0.0000000000000000e+00   0.0000000000000000e+00   0.0000000000000000e+00   0.0000000000000000e+00   0.0000000000000000e+00   0.0000000000000000e+00   0.0000000000000000e+00   0.0000000000000000e+00   0.0000000000000000e+00   0.0000000000000000e+00   1.7907511949596788e-01   0.0000000000000000e+00   0.0000000000000000e+00
   0.0000000000000000e+00   1.5346919285416216e-01   0.0000000000000000e+00   0.0000000000000000e+00   0.0000000000000000e+00   0.0000000000000000e+00   0.0000000000000000e+00   7.8060828882405814e-02   0.0000000000000000e+00   3.7762055494760760e-01   0.0000000000000000e+00   0.0000000000000000e+00   0.0000000000000000e+00   0.0000000000000000e+00  -4.5603598117929522e-02   0.0000000000000000e+00   0.0000000000000000e+00   0.0000000000000000e+00   0.0000000000000000e+00  -3.4301847290130544e-01   0.0000000000000000e+00  -3.1173774090142853e-02   0.0000000000000000e+00   0.0000000000000000e+00   0.0000000000000000e+00   0.0000000000000000e+00   2.5010988205015825e-02   0.0000000000000000e+00   0.0000000000000000e+00   0.0000000000000000e+00   0.0000000000000000e+00   0.0000000000000000e+00   0.0000000000000000e+00   0.0000000000000000e+00   0.0000000000000000e+00   0.0000000000000000e+00   0.0000000000000000e+00   0.0000000000000000e+00   0.0000000000000000e+00   0.0000000000000000e+00   0.0000000000000000e+00   0.0000000000000000e+00   0.0000000000000000e+00   0.0000000000000000e+00   2.3443487808222610e-01   0.0000000000000000e+00   0.0000000000000000e+00   0.0000000000000000e+00   4.6093612663177114e-01   0.0000000000000000e+00   0.0000000000000000e+00  -2.4446034047817167e-01   0.0000000000000000e+00   0.0000000000000000e+00   3.0630942430274283e-01   0.0000000000000000e+00   0.0000000000000000e+00   0.0000000000000000e+00   0.0000000000000000e+00   0.0000000000000000e+00   0.0000000000000000e+00   1.8045892020198372e-02   0.0000000000000000e+00   0.0000000000000000e+00  -3.1652285748326819e-02   0.0000000000000000e+00   0.0000000000000000e+00   0.0000000000000000e+00   0.0000000000000000e+00  -1.5881759585423852e-01   0.0000000000000000e+00   0.0000000000000000e+00   0.0000000000000000e+00   0.0000000000000000e+00   0.0000000000000000e+00   0.0000000000000000e+00   1.9480251212869476e-01   0.0000000000000000e+00   0.0000000000000000e+00   0.0000000000000000e+00   0.0000000000000000e+00  -5.4936033241581861e-02   0.0000000000000000e+00   0.0000000000000000e+00   0.0000000000000000e+00   0.0000000000000000e+00  -3.7273295645865311e-02   0.0000000000000000e+00   0.0000000000000000e+00   0.0000000000000000e+00   0.0000000000000000e+00   3.4026137876078100e-01   0.0000000000000000e+00   1.0856746711883423e-01   0.0000000000000000e+00   0.0000000000000000e+00   0.0000000000000000e+00   0.0000000000000000e+00   2.9822647987744871e-01   0.0000000000000000e+00
   0.0000000000000000e+00   0.0000000000000000e+00   0.0000000000000000e+00   3.8497952769972824e-03   0.0000000000000000e+00   0.0000000000000000e+00   0.0000000000000000e+00   0.0000000000000000e+00   0.0000000000000000e+00   0.0000000000000000e+00   2.6402241941331095e-01  -7.5730524614288711e-02   1.5673572487431350e-01  -5.0260702862826534e-01   0.0000000000000000e+00   0.0000000000000000e+00   0.0000000000000000e+00   2.7608330483403976e-01   8.1366706142339207e-02   0.0000000000000000e+00  -1.5939269316440113e-01   0.0000000000000000e+00  -9.7893354690046203e-02   0.0000000000000000e+00  -2.3167937390574780e-02   0.0000000000000000e+00   0.0000000000000000e+00   0.0000000000000000e+00   0.0000000000000000e+00   0.0000000000000000e+00   4.9938869040174971e-02   3.0618086291344115e-01  -1.0015669847536156e-01   0.0000000000000000e+00   0.0000000000000000e+00   0.0000000000000000e+00   0.0000000000000000e+00   9.0186722948168208e-02   0.0000000000000000e+00   0.0000000000000000e+00  -2.5974701601576125e-02   3.7336813031739469e-02  -7.2122649269095382e-02   0.0000000000000000e+00   0.0000000000000000e+00   0.0000000000000000e+00  -2.8542638862809687e-02   0.0000000000000000e+00   0.0000000000000000e+00  -2.0193841027472684e-01   2.1440343587144486e-01   0.0000000000000000e+00   0.0000000000000000e+00   0.0000000000000000e+00   0.0000000000000000e+00  -4.5908532621528539e-02  -1.8622804508266816e-01   0.0000000000000000e+00   0.0000000000000000e+00   0.0000000000000000e+00   0.0000000000000000e+00   0.0000000000000000e+00  -1.5914513350851825e-01   8.7240196417132793e-02   0.0000000000000000e+00  -1.0673927767758078e-01   0.0000000000000000e+00   1.6232072568473616e-01   0.0000000000000000e+00   0.0000000000000000e+00   0.0000000000000000e+00   3.6339762403381895e-02   1.8513987185406916e-01   0.0000000000000000e+00   0.0000000000000000e+00   0.0000000000000000e+00   0.0000000000000000e+00   0.0000000000000000e+00   1.2977740601517271e-01   0.0000000000000000e+00   2.1130759419254208e-01   0.0000000000000000e+00  -7.6808726156460214e-02   1.3478413207646467e-01   0.0000000000000000e+00  -1.5902676091930418e-01   0.0000000000000000e+00   5.4735749592556338e-02   0.0000000000000000e+00  -5.2803289424935770e-03  -4.8598916984684618e-02   0.0000000000000000e+00   1.4065406218319779e-01   0.0000000000000000e+00   1.6385545633978826e-01   7.8214992571081554e-02  -8.7781895223719431e-02   0.0000000000000000e+00   0.0000000000000000e+00   0.0000000000000000e+00
   0.0000000000000000e+00   0.0000000000000000e+00   0.0000000000000000e+00   5.4685982757465577e-02   0.0000000000000000e+00   0.0000000000000000e+00   0.0000000000000000e+00   0.0000000000000000e+00   0.0000000000000000e+00   0.0000000000000000e+00   1.0869834042768607e-01   4.4218442960906168e-01   1.1928310407704958e-01  -2.0773226498972404e-02   0.0000000000000000e+00   0.0000000000000000e+00   0.0000000000000000e+00  -2.5877952270477717e-01  -1.9838969200286002e-01   0.0000000000000000e+00  -4.5953208393953490e-02   0.0000000000000000e+00  -1.0142550963021717e-01   0.0000000000000000e+00   3.0903417399364946e-01   0.0000000000000000e+00   0.0000000000000000e+00   0.0000000000000000e+00   0.0000000000000000e+00   0.0000000000000000e+00   7.9750144548029478e-02   2.6185605460205902e-01   9.9722018439156401e-02   0.0000000000000000e+00   0.0000000000000000e+00   0.0000000000000000e+00   0.0000000000000000e+00  -1.5415444568734968e-01   0.0000000000000000e+00   0.0000000000000000e+00   4.1298496802440306e-02   3.9491146378924811e-03   2.3408498717940637e-01   0.0000000000000000e+00   0.0000000000000000e+00   0.0000000000000000e+00   1.9719433546899801e-01   0.0000000000000000e+00   0.0000000000000000e+00   2.6087575909144417e-01   1.3882262873723017e-01   0.0000000000000000e+00   0.0000000000000000e+00   0.0000000000000000e+00   0.0000000000000000e+00   1.1754597551166181e-01  -1.2710759022797621e-01   0.0000000000000000e+00   0.0000000000000000e+00   0.0000000000000000e+00   0.0000000000000000e+00   0.0000000000000000e+00  -1.3063681219690468e-01  -1.9130485177682102e-01   0.0000000000000000e+00   6.2026461805134381e-02   0.0000000000000000e+00  -6.0213867278700407e-02   0.0000000000000000e+00   0.0000000000000000e+00   0.0000000000000000e+00  -1.3453602212928925e-01  -1.7755393165816029e-02   0.0000000000000000e+00   0.0000000000000000e+00   0.0000000000000000e+00   0.0000000000000000e+00   0.0000000000000000e+00  -9.2361710650769157e-03   0.0000000000000000e+00   1.5733441698099257e-01   0.0000000000000000e+00  -2.3048520043824412e-02   5.8327965292069531e-02   0.0000000000000000e+00  -5.3707994789305477e-02   0.0000000000000000e+00  -4.7764470943043369e-02   0.0000000000000000e+00   7.1931472817596737e-02  -2.1937822998789452e-01   0.0000000000000000e+00   1.7271842527630069e-01   0.0000000000000000e+00  -1.5862815146253342e-01  -5.6447059655947956e-02   1.2028274608278407e-01   0.0000000000000000e+00   0.0000000000000000e+00   0.0000000000000000e+00
   0.0000000000000000e+00   0.0000000000000000e+00   0.0000000000000000e+00  -2.9644278961865226e-02   0.0000000000000000e+00   0.0000000000000000e+00   0.0000000000000000e+00   0.0000000000000000e+00   0.0000000000000000e+00   0.0000000000000000e+00  -1.9349954469653052e-01   1.0694731065366481e-01   1.6600591288876065e-01   7.4007343337906775e-02   0.0000000000000000e+00   0.0000000000000000e+00   0.0000000000000000e+00  -1.7309421956851356e-01  -4.8775822085403917e-02   0.0000000000000000e+00  -8.6827537490997905e-02   0.0000000000000000e+00  -1.0060376039163517e-01   0.0000000000000000e+00  -1.3536011777586365e-01   0.0000000000000000e+00   0.0000000000000000e+00   0.0000000000000000e+00   0.0000000000000000e+00   0.0000000000000000e+00  -3.8594353871829259e-02  -2.2152874122430007e-02  -2.6257323030596080e-01   0.0000000000000000e+00   0.0000000000000000e+00   0.0000000000000000e+00   0.0000000000000000e+00  -3.9197321040070732e-02   0.0000000000000000e+00   0.0000000000000000e+00  -6.9342590373277599e-02  -7.1928680739248851e-03  -1.2180690428976920e-01   0.0000000000000000e+00   0.0000000000000000e+00   0.0000000000000000e+00   1.2220872531486275e-01   0.0000000000000000e+00   0.0000000000000000e+00  -8.3519700537733513e-02  -2.7061141897638502e-01   0.0000000000000000e+00   0.0000000000000000e+00   0.0000000000000000e+00   0.0000000000000000e+00   1.7521399327863713e-01  -1.2742027949068315e-02   0.0000000000000000e+00   0.0000000000000000e+00   0.0000000000000000e+00   0.0000000000000000e+00   0.0000000000000000e+00   1.8916739537743105e-01  -2.9978093941717227e-01   0.0000000000000000e+00  -5.2476991948816026e-02   0.0000000000000000e+00  -4.2200431306429406e-02   0.0000000000000000e+00   0.0000000000000000e+00   0.0000000000000000e+00  -3.1251312129735076e-01   2.3574467879037386e-01   0.0000000000000000e+00   0.0000000000000000e+00   0.0000000000000000e+00   0.0000000000000000e+00   0.0000000000000000e+00  -3.2920150817386792e-02   0.0000000000000000e+00   2.9830743044882391e-01   0.0000000000000000e+00   7.6962794341185132e-03   8.6349990075452465e-02   0.0000000000000000e+00  -1.0952037840741997e-01   0.0000000000000000e+00  -7.0935566078959858e-02   0.0000000000000000e+00  -2.7086369070617783e-01   1.9426672873216988e-01   0.0000000000000000e+00   3.2567451014924739e-02   0.0000000000000000e+00   2.7782625836061658e-01   4.1240768948835452e-02  -2.0402200753060459e-01   0.0000000000000000e+00   0.0000000000000000e+00   0.0000000000000000e+00
   0.0000000000000000e+00   0.0000000000000000e+00   0.0000000000000000e+00   2.7974511327650581e-01   0.0000000000000000e+00   0.0000000000000000e+00   0.0000000000000000e+00   0.0000000000000000e+00   0.0000000000000000e+00   0.0000000000000000e+00   1.1292744233009636e-01  -3.1194056617271496e-02  -7.0663026238516977e-03   3.3954779100564728e-02   0.0000000000000000e+00   0.0000000000000000e+00   0.0000000000000000e+00   2.7899092064422665e-01  -7.4639076199063126e-02   0.0000000000000000e+00   1.3342985106314212e-01   0.0000000000000000e+00   3.1959828812546892e-01   0.0000000000000000e+00   2.0416208142121850e-01   0.0000000000000000e+00   0.0000000000000000e+00   0.0000000000000000e+00   0.0000000000000000e+00   0.0000000000000000e+00   2.1465572925609180e-01  -5.1393959175475491e-02  -2.0328976455995867e-01   0.0000000000000000e+00   0.0000000000000000e+00   0.0000000000000000e+00   0.0000000000000000e+00  -3.1533138639452854e-02   0.0000000000000000e+00   0.0000000000000000e+00  -2.0797102964694364e-01   2.1690947192300702e-01   1.9122026431237521e-01   0.0000000000000000e+00   0.0000000000000000e+00   0.0000000000000000e+00   8.4824401980169384e-02   0.0000000000000000e+00   0.0000000000000000e+00   2.2486341653559933e-01  -3.5336784187507081e-01   0.0000000000000000e+00   0.0000000000000000e+00   0.0000000000000000e+00   0.0000000000000000e+00   1.1732791755043288e-01   1.6542280554520290e-02   0.0000000000000000e+00   0.0000000000000000e+00   0.0000000000000000e+00   0.0000000000000000e+00   0.0000000000000000e+00  -1.3991429564996291e-01   3.3254249898444338e-01   0.0000000000000000e+00  -1.1364166120094529e-01   0.0000000000000000e+00   1.3392901171563706e-02   0.0000000000000000e+00   0.0000000000000000e+00   0.0000000000000000e+00  -2.1493947227912499e-01  -4.3079564214867222e-03   0.0000000000000000e+00   0.0000000000000000e+00   0.0000000000000000e+00   0.0000000000000000e+00   0.0000000000000000e+00  -5.7805729905892264e-03   0.0000000000000000e+00  -5.2534819952928455e-02   0.0000000000000000e+00  -9.2552128622696676e-03   3.6506193683988018e-03   0.0000000000000000e+00  -2.5704416460117535e-02   0.0000000000000000e+00  -2.3897387804831107e-02   0.0000000000000000e+00  -8.5476376116461153e-02  -8.2746464717784546e-02   0.0000000000000000e+00   5.5101885931264416e-02   0.0000000000000000e+00   9.5455943893734074e-02  -4.6999206569404428e-03  -1.6518403173361343e-01   0.0000000000000000e+00   0.0000000000000000e+00   0.0000000000000000e+00
   0.0000000000000000e+00   2.4480350189751038e-01   0.0000000000000000e+00   0.0000000000000000e+00   0.0000000000000000e+00   0.0000000000000000e+00   0.0000000000000000e+00   1.9672577445947226e-01   0.0000000000000000e+00  -3.0219346153664584e-01   0.0000000000000000e+00   0.0000000000000000e+00   0.0000000000000000e+00   0.0000000000000000e+00   3.1125780768450767e-01   0.0000000000000000e+00   0.0000000000000000e+00   0.0000000000000000e+00   0.0000000000000000e+00  -2.7380413350835209e-01   0.0000000000000000e+00  -1.1503240394282990e-01   0.0000000000000000e+00   0.0000000000000000e+00   0.0000000000000000e+00   0.0000000000000000e+00  -1.6471645196256185e-01   0.0000000000000000e+00   0.0000000000000000e+00   0.0000000000000000e+00   0.0000000000000000e+00   0.0000000000000000e+00   0.0000000000000000e+00   0.0000000000000000e+00   0.0000000000000000e+00   0.0000000000000000e+00   0.0000000000000000e+00   0.0000000000000000e+00   0.0000000000000000e+00   0.0000000000000000e+00   0.0000000000000000e+00   0.0000000000000000e+00   0.0000000000000000e+00   0.0000000000000000e+00   1.1787045446191502e-01   0.0000000000000000e+00   0.0000000000000000e+00   0.0000000000000000e+00   7.1379412962320865e-02   0.0000000000000000e+00   0.0000000000000000e+00   1.3122985905199053e-01   0.0000000000000000e+00   0.0000000000000000e+00  -4.4818699835406234e-02   0.0000000000000000e+00   0.0000000000000000e+00   0.0000000000000000e+00   0.0000000000000000e+00   0.0000000000000000e+00   0.0000000000000000e+00   3.2167040009991432e-01   0.0000000000000000e+00   0.0000000000000000e+00   3.3034617986526504e-01   0.0000000000000000e+00   0.0000000000000000e+00   0.0000000000000000e+00   0.0000000000000000e+00  -7.3401959994156690e-02   0.0000000000000000e+00   0.0000000000000000e+00   0.0000000000000000e+00   0.0000000000000000e+00   0.0000000000000000e+00   0.0000000000000000e+00   3.9290788871604615e-01   0.0000000000000000e+00   0.0000000000000000e+00   0.0000000000000000e+00   0.0000000000000000e+00   2.6345850224647117e-02   0.0000000000000000e+00   0.0000000000000000e+00   0.0000000000000000e+00   0.0000000000000000e+00  -6.0514598787212298e-02   0.0000000000000000e+00   0.0000000000000000e+00   0.0000000000000000e+00   0.0000000000000000e+00  -2.5933305480688174e-03   0.0000000000000000e+00   8.2411611931349479e-02   0.0000000000000000e+00   0.0000000000000000e+00   0.0000000000000000e+00   0.0000000000000000e+00  -4.1963955893942412e-01   0.0000000000000000e+00
  -7.6205621312625760e-02   0.0000000000000000e+00   0.0000000000000000e+00   0.0000000000000000e+00   0.0000000000000000e+00   0.0000000000000000e+00   0.0000000000000000e+00   0.0000000000000000e+00   0.0000000000000000e+00   0.0000000000000000e+00   0.0000000000000000e+00   0.0000000000000000e+00   0.0000000000000000e+00   0.0000000000000000e+00   0.0000000000000000e+00   2.1592639898492938e-01  -1.8130485293274751e-01   0.0000000000000000e+00   0.0000000000000000e+00   0.0000000000000000e+00   0.0000000000000000e+00   0.0000000000000000e+00   0.0000000000000000e+00  -3.7931692529187172e-01   0.0000000000000000e+00   2.7339775217248458e-01   0.0000000000000000e+00   0.0000000000000000e+00   0.0000000000000000e+00   2.2456055444053993e-01   0.0000000000000000e+00   0.0000000000000000e+00   0.0000000000000000e+00  -1.2023974144656649e-01  -2.5972061404835539e-01   0.0000000000000000e+00   1.3804750485717276e-01   0.0000000000000000e+00   0.0000000000000000e+00   0.0000000000000000e+00   0.0000000000000000e+00   0.0000000000000000e+00   0.0000000000000000e+00   0.0000000000000000e+00   0.0000000000000000e+00  -4.2916971714424057e-01   0.0000000000000000e+00   0.0000000000000000e+00   0.0000000000000000e+00   0.0000000000000000e+00   0.0000000000000000e+00   0.0000000000000000e+00  -3.9561824002633125e-02  -2.5323388022498072e-02   0.0000000000000000e+00   0.0000000000000000e+00   0.0000000000000000e+00   1.3316539315771864e-01   0.0000000000000000e+00   2.4987842230910828e-02   0.0000000000000000e+00   0.0000000000000000e+00   0.0000000000000000e+00   0.0000000000000000e+00   0.0000000000000000e+00   0.0000000000000000e+00   0.0000000000000000e+00   0.0000000000000000e+00   4.5989976109072661e-01   0.0000000000000000e+00   0.0000000000000000e+00   0.0000000000000000e+00   0.0000000000000000e+00   0.0000000000000000e+00   0.0000000000000000e+00  -1.9118109247052806e-01   0.0000000000000000e+00   0.0000000000000000e+00   0.0000000000000000e+00   2.8480875901911173e-01   0.0000000000000000e+00   0.0000000000000000e+00   0.0000000000000000e+00   0.0000000000000000e+00   1.7382857675293240e-02   0.0000000000000000e+00   0.0000000000000000e+00   0.0000000000000000e+00  -9.6187107481673625e-02   0.0000000000000000e+00   0.0000000000000000e+00   0.0000000000000000e+00   0.0000000000000000e+00   0.0000000000000000e+00   0.0000000000000000e+00   0.0000000000000000e+00   0.0000000000000000e+00   0.0000000000000000e+00   0.0000000000000000e+00   3.4551540179914700e-02
   3.0530166009359087e-02   0.0000000000000000e+00   0.0000000000000000e+00   0.0000000000000000e+00   0.0000000000000000e+00   0.0000000000000000e+00   0.0000000000000000e+00   0.0000000000000000e+00   0.0000000000000000e+00   0.0000000000000000e+00   0.0000000000000000e+00   0.0000000000000000e+00   0.0000000000000000e+00   0.0000000000000000e+00   0.0000000000000000e+00   9.8396388517082309e-02   7.4884540898264310e-02   0.0000000000000000e+00   0.0000000000000000e+00   0.0000000000000000e+00   0.0000000000000000e+00   0.0000000000000000e+00   0.0000000000000000e+00   3.6971204289401975e-02   0.0000000000000000e+00   2.8096775103267702e-01   0.0000000000000000e+00   0.0000000000000000e+00   0.0000000000000000e+00  -2.1334068630152600e-01   0.0000000000000000e+00   0.0000000000000000e+00   0.0000000000000000e+00  -2.7653208255396133e-01   3.0251393065138354e-02   0.0000000000000000e+00   4.5743190426733810e-01   0.0000000000000000e+00   0.0000000000000000e+00   0.0000000000000000e+00   0.0000000000000000e+00   0.0000000000000000e+00   0.0000000000000000e+00   0.0000000000000000e+00   0.0000000000000000e+00   2.7970488617911356e-02   0.0000000000000000e+00   0.0000000000000000e+00   0.0000000000000000e+00   0.0000000000000000e+00   0.0000000000000000e+00   0.0000000000000000e+00   1.8214618010500191e-01  -1.1428341949028281e-01   0.0000000000000000e+00   0.0000000000000000e+00   0.0000000000000000e+00  -1.1073625989016039e-01   0.0000000000000000e+00  -2.6018468587076060e-01   0.0000000000000000e+00   0.0000000000000000e+00   0.0000000000000000e+00   0.0000000000000000e+00   0.0000000000000000e+00   0.0000000000000000e+00   0.0000000000000000e+00   0.0000000000000000e+00  -1.2044655891879837e-01   0.0000000000000000e+00   0.0000000000000000e+00   0.0000000000000000e+00   0.0000000000000000e+00   0.0000000000000000e+00   0.0000000000000000e+00  -2.0494022430478775e-01   0.0000000000000000e+00   0.0000000000000000e+00   0.0000000000000000e+00  -3.0804057780029293e-01   0.0000000000000000e+00   0.0000000000000000e+00   0.0000000000000000e+00   0.0000000000000000e+00  -2.1078911939664208e-01   0.0000000000000000e+00   0.0000000000000000e+00   0.0000000000000000e+00  -2.1732584512752839e-01   0.0000000000000000e+00   0.0000000000000000e+00   0.0000000000000000e+00   0.0000000000000000e+00   0.0000000000000000e+00   0.0000000000000000e+00   0.0000000000000000e+00   0.0000000000000000e+00   0.0000000000000000e+00   0.0000000000000000e+00   4.4865016615638931e-01
   0.0000000000000000e+00   0.0000000000000000e+00   0.0000000000000000e+00  -2.1136277117317598e-01   0.0000000000000000e+00   0.0000000000000000e+00   0.0000000000000000e+00   0.0000000000000000e+00   0.0000000000000000e+00   0.0000000000000000e+00   4.8228432449620279e-01   3.8031972118545546e-02  -1.6836483830464571e-02   3.4196438592543082e-01   0.0000000000000000e+00   0.0000000000000000e+00   0.0000000000000000e+00  -1.0486487815711991e-01  -1.3613144917391914e-01   0.0000000000000000e+00  -9.4266606249384419e-02   0.0000000000000000e+00  -1.7197232259769377e-01   0.0000000000000000e+00  -3.8353485678022076e-02   0.0000000000000000e+00   0.0000000000000000e+00   0.0000000000000000e+00   0.0000000000000000e+00   0.0000000000000000e+00   7.7953292422663481e-02  -1.3679218965166856e-01   7.7119427046137140e-02   0.0000000000000000e+00   0.0000000000000000e+00   0.0000000000000000e+00   0.0000000000000000e+00   1.7866876545817187e-01   0.0000000000000000e+00   0.0000000000000000e+00  -1.4559351233121207e-01   9.2636040653027427e-02  -8.1183920554782657e-02   0.0000000000000000e+00   0.0000000000000000e+00   0.0000000000000000e+00  -8.4234579907654608e-02   0.0000000000000000e+00   0.0000000000000000e+00  -5.6299915002144874e-02  -8.5318335902037870e-02   0.0000000000000000e+00   0.0000000000000000e+00   0.0000000000000000e+00   0.0000000000000000e+00  -1.2512491994890573e-01  -1.4681774837205785e-01   0.0000000000000000e+00   0.0000000000000000e+00   0.0000000000000000e+00   0.0000000000000000e+00   0.0000000000000000e+00   5.8513449860665027e-02   7.5768697537341015e-02   0.0000000000000000e+00   2.0540893239100166e-01   0.0000000000000000e+00   1.8319787565157256e-01   0.0000000000000000e+00   0.0000000000000000e+00   0.0000000000000000e+00  -2.4234734983827250e-02   1.6296407731759602e-01   0.0000000000000000e+00   0.0000000000000000e+00   0.0000000000000000e+00   0.0000000000000000e+00   0.0000000000000000e+00  -1.2236273845874819e-01   0.0000000000000000e+00   8.5242097385626769e-02   0.0000000000000000e+00  -5.2005538783210917e-02   1.5149259967483474e-02   0.0000000000000000e+00   2.4064529747570315e-01   0.0000000000000000e+00   1.3237549870359125e-01   0.0000000000000000e+00  -3.4028273349199264e-02  -2.9664071081999094e-01   0.0000000000000000e+00  -3.4981141875291021e-02   0.0000000000000000e+00  -1.1547754273084264e-02   3.1434996977033988e-02  -2.7684767210612160e-01   0.0000000000000000e+00   0.0000000000000000e+00   0.0000000000000000e+00
   0.0000000000000000e+00   0.0000000000000000e+00   0.0000000000000000e+00  -1.8518804886429058e-03   0.0000000000000000e+00   0.0000000000000000e+00   0.0000000000000000e+00   0.0000000000000000e+00   0.0000000000000000e+00   0.0000000000000000e+00   2.3327234059676510e-01  -9.4644702189510335e-03  -6.2801962159149422e-03  -3.0675915349217897e-01   0.0000000000000000e+00   0.0000000000000000e+00   0.0000000000000000e+00  -4.7497107618018194e-03  -5.1026134066599331e-02   0.0000000000000000e+00   8.9757173066324830e-02   0.0000000000000000e+00   1.8279605691543283e-01   0.0000000000000000e+00  -1.1155861876632288e-01   0.0000000000000000e+00   0.0000000000000000e+00   0.0000000000000000e+00   0.0000000000000000e+00   0.0000000000000000e+00  -2.1014618306315494e-01  -8.9320132058691437e-04  -9.2328545372143439e-02   0.0000000000000000e+00   0.0000000000000000e+00   0.0000000000000000e+00   0.0000000000000000e+00   3.1869741978849842e-01   0.0000000000000000e+00   0.0000000000000000e+00  -8.5326023568154177e-04  -2.0849661946253051e-01  -1.1394423415878133e-01   0.0000000000000000e+00   0.0000000000000000e+00   0.0000000000000000e+00   2.4678195411468616e-02   0.0000000000000000e+00   0.0000000000000000e+00   1.1416464689955418e-01  -2.2352786649484251e-02   0.0000000000000000e+00   0.0000000000000000e+00   0.0000000000000000e+00   0.0000000000000000e+00   2.2169086741938832e-01   7.1992978887318773e-02   0.0000000000000000e+00   0.0000000000000000e+00   0.0000000000000000e+00   0.0000000000000000e+00   0.0000000000000000e+00   1.4894727258939222e-01  -2.6404793270210510e-02   0.0000000000000000e+00   6.1674148394672751e-02   0.0000000000000000e+00  -1.0291777919843005e-01   0.0000000000000000e+00   0.0000000000000000e+00   0.0000000000000000e+00  -2.1497772653638103e-01   1.4503721333674569e-01   0.0000000000000000e+00   0.0000000000000000e+00   0.0000000000000000e+00   0.0000000000000000e+00   0.0000000000000000e+00   5.0089922694879677e-02   0.0000000000000000e+00  -9.7099418831487844e-02   0.0000000000000000e+00   7.8696269873411273e-02  -1.1018074910009388e-02   0.0000000000000000e+00   4.3511574294368588e-01   0.0000000000000000e+00  -2.9636513905372541e-01   0.0000000000000000e+00  -6.8914259943643558e-02  -4.6172432132553010e-02   0.0000000000000000e+00   1.4414730878195722e-01   0.0000000000000000e+00  -2.0591868636472677e-01   1.0686122577696405e-01   1.8494788384312755e-01   0.0000000000000000e+00   0.0000000000000000e+00   0.0000000000000000e+00
   0.0000000000000000e+00  -5.1947046861900686e-02   0.0000000000000000e+00   0.0000000000000000e+00   0.0000000000000000e+00   0.0000000000000000e+00   0.0000000000000000e+00  -2.8750340196948160e-01   0.0000000000000000e+00  -3.3641454307428392e-01   0.0000000000000000e+00   0.0000000000000000e+00   0.0000000000000000e+00   0.0000000000000000e+00   2.3300322616758307e-01   0.0000000000000000e+00   0.0000000000000000e+00   0.0000000000000000e+00   0.0000000000000000e+00   1.9454867395649014e-02   0.0000000000000000e+00   4.5310226186595398e-01   0.0000000000000000e+00   0.0000000000000000e+00   0.0000000000000000e+00   0.0000000000000000e+00  -3.3083918209101071e-01   0.0000000000000000e+00   0.0000000000000000e+00   0.0000000000000000e+00   0.0000000000000000e+00   0.0000000000000000e+00   0.0000000000000000e+00   0.0000000000000000e+00   0.0000000000000000e+00   0.0000000000000000e+00   0.0000000000000000e+00   0.0000000000000000e+00   0.0000000000000000e+00   0.0000000000000000e+00   0.0000000000000000e+00   0.0000000000000000e+00   0.0000000000000000e+00   0.0000000000000000e+00   2.2172106116944645e-01   0.0000000000000000e+00   0.0000000000000000e+00   0.0000000000000000e+00   2.3626023089924286e-01   0.0000000000000000e+00   0.0000000000000000e+00   5.8174781203851389e-02   0.0000000000000000e+00   0.0000000000000000e+00  -1.0258345121304251e-01   0.0000000000000000e+00   0.0000000000000000e+00   0.0000000000000000e+00   0.0000000000000000e+00   0.0000000000000000e+00   0.0000000000000000e+00   1.7645098410249718e-01   0.0000000000000000e+00   0.0000000000000000e+00  -4.4566684765824072e-01   0.0000000000000000e+00   0.0000000000000000e+00   0.0000000000000000e+00   0.0000000000000000e+00  -5.9701531763744993e-02   0.0000000000000000e+00   0.0000000000000000e+00   0.0000000000000000e+00   0.0000000000000000e+00   0.0000000000000000e+00   0.0000000000000000e+00  -8.1763245507123529e-03   0.0000000000000000e+00   0.0000000000000000e+00   0.0000000000000000e+00   0.0000000000000000e+00  -9.3907350223032496e-02   0.0000000000000000e+00   0.0000000000000000e+00   0.0000000000000000e+00   0.0000000000000000e+00  -1.6918896600559841e-01   0.0000000000000000e+00   0.0000000000000000e+00   0.0000000000000000e+00   0.0000000000000000e+00   3.9147344949926596e-02   0.0000000000000000e+00  -1.3010316301645125e-01   0.0000000000000000e+00   0.0000000000000000e+00   0.0000000000000000e+00   0.0000000000000000e+00   1.5449492011825683e-01   0.0000000000000000e+00
   0.0000000000000000e+00   0.0000000000000000e+00   0.0000000000000000e+00   9.2768846970255919e-02   0.0000000000000000e+00   0.0000000000000000e+00   0.0000000000000000e+00   0.0000000000000000e+00   0.0000000000000000e+00   0.0000000000000000e+00  -1.1548810898013331e-01  -6.9743317479036088e-02  -2.9808715078779197e-01  -6.8446400371713179e-02   0.0000000000000000e+00   0.0000000000000000e+00   0.0000000000000000e+00   7.5900721705904325e-02  -2.5170057927542405e-01   0.0000000000000000e+00   1.1881098767419246e-02   0.0000000000000000e+00  -1.4330309212062375e-01   0.0000000000000000e+00  -1.6606466172720846e-01   0.0000000000000000e+00   0.0000000000000000e+00   0.0000000000000000e+00   0.0000000000000000e+00   0.0000000000000000e+00   2.7673900452889799e-01  -5.3236859520382433e-03  -1.8571688457769731e-01   0.0000000000000000e+00   0.0000000000000000e+00   0.0000000000000000e+00   0.0000000000000000e+00  -1.8138182039972361e-02   0.0000000000000000e+00   0.0000000000000000e+00   8.5869807043081212e-02   9.0700048619275109e-02   3.5181821742437863e-02   0.0000000000000000e+00   0.0000000000000000e+00   0.0000000000000000e+00   1.7772106636192386e-01   0.0000000000000000e+00   0.0000000000000000e+00  -1.3595825345264859e-01  -9.6944804704120993e-02   0.0000000000000000e+00   0.0000000000000000e+00   0.0000000000000000e+00   0.0000000000000000e+00  -1.7619541381189041e-01   9.2428524196362244e-02   0.0000000000000000e+00   0.0000000000000000e+00   0.0000000000000000e+00   0.0000000000000000e+00   0.0000000000000000e+00   2.9624369706757564e-01  -9.6150656819258370e-02   0.0000000000000000e+00   3.5654115071820328e-02   0.0000000000000000e+00  -9.5666320331007942e-02   0.0000000000000000e+00   0.0000000000000000e+00   0.0000000000000000e+00   6.7206717590032022e-02   4.4702508150450904e-02   0.0000000000000000e+00   0.0000000000000000e+00   0.0000000000000000e+00   0.0000000000000000e+00   0.0000000000000000e+00   9.0268839047747393e-02   0.0000000000000000e+00  -6.7636001619787740e-03   0.0000000000000000e+00   2.2743211419425288e-01  -1.0228161085304595e-01   0.0000000000000000e+00  -1.2780140819744021e-01   0.0000000000000000e+00   3.9207951904604327e-02   0.0000000000000000e+00   1.5171951256270708e-01  -3.7924427771293495e-01   0.0000000000000000e+00   2.5716354214366072e-01   0.0000000000000000e+00  -2.6316815415710716e-02   2.9562421489533430e-01   1.0815439615196434e-01   0.0000000000000000e+00   0.0000000000000000e+00   0.0000000000000000e+00
   0.0000000000000000e+00   7.3481776003554516e-02   0.0000000000000000e+00   0.0000000000000000e+00   0.0000000000000000e+00   0.0000000000000000e+00   0.0000000000000000e+00   2.8010059243722141e-01   0.0000000000000000e+00   1.7594647885978365e-01   0.0000000000000000e+00   0.0000000000000000e+00   0.0000000000000000e+00   0.0000000000000000e+00  -1.2011256760189203e-01   0.0000000000000000e+00   0.0000000000000000e+00   0.0000000000000000e+00   0.0000000000000000e+00   6.5199699586494964e-02   0.0000000000000000e+00   5.2175651698132031e-01   0.0000000000000000e+00   0.0000000000000000e+00   0.0000000000000000e+00   0.0000000000000000e+00   8.2881726631560126e-02   0.0000000000000000e+00   0.0000000000000000e+00   0.0000000000000000e+00   0.0000000000000000e+00   0.0000000000000000e+00   0.0000000000000000e+00   0.0000000000000000e+00   0.0000000000000000e+00   0.0000000000000000e+00   0.0000000000000000e+00   0.0000000000000000e+00   0.0000000000000000e+00   0.0000000000000000e+00   0.0000000000000000e+00   0.0000000000000000e+00   0.0000000000000000e+00   0.0000000000000000e+00  -1.9402007345243738e-01   0.0000000000000000e+00   0.0000000000000000e+00   0.0000000000000000e+00   2.6658786712459921e-02   0.0000000000000000e+00   0.0000000000000000e+00   7.6444706232832463e-02   0.0000000000000000e+00   0.0000000000000000e+00  -4.3480186961871858e-01   0.0000000000000000e+00   0.0000000000000000e+00   0.0000000000000000e+00   0.0000000000000000e+00   0.0000000000000000e+00   0.0000000000000000e+00   3.5188116477886021e-02   0.0000000000000000e+00   0.0000000000000000e+00   2.5711745779157447e-01   0.0000000000000000e+00   0.0000000000000000e+00   0.0000000000000000e+00   0.0000000000000000e+00  -3.5545263031982832e-01   0.0000000000000000e+00   0.0000000000000000e+00   0.0000000000000000e+00   0.0000000000000000e+00   0.0000000000000000e+00   0.0000000000000000e+00   2.2946250167189036e-01   0.0000000000000000e+00   0.0000000000000000e+00   0.0000000000000000e+00   0.0000000000000000e+00  -5.3121485913579639e-02   0.0000000000000000e+00   0.0000000000000000e+00   0.0000000000000000e+00   0.0000000000000000e+00   1.4037459179204648e-01   0.0000000000000000e+00   0.0000000000000000e+00   0.0000000000000000e+00   0.0000000000000000e+00  -3.8168206199946736e-02   0.0000000000000000e+00  -2.0622349426325320e-01   0.0000000000000000e+00   0.0000000000000000e+00   0.0000000000000000e+00   0.0000000000000000e+00   2.0322314987154244e-01   0.0000000000000000e+00
   0.0000000000000000e+00   0.0000000000000000e+00   0.0000000000000000e+00   4.2176988563272434e-02   0.0000000000000000e+00   0.0000000000000000e+00   0.0000000000000000e+00   0.0000000000000000e+00   0.0000000000000000e+00   0.0000000000000000e+00  -1.6467894516026715e-01  -1.2947131340080761e-01   2.9619304886855924e-01   6.2406665609943748e-02   0.0000000000000000e+00   0.0000000000000000e+00   0.0000000000000000e+00  -1.7560344631832028e-01   1.9817414368753002e-02   0.0000000000000000e+00  -1.4612802186306878e-01   0.0000000000000000e+00  -8.1709290957332328e-02   0.0000000000000000e+00   1.0753051946165848e-01   0.0000000000000000e+00   0.0000000000000000e+00   0.0000000000000000e+00   0.0000000000000000e+00   0.0000000000000000e+00  -2.0617044854402042e-01  -7.2506120673289992e-03  -2.0806492383417685e-01   0.0000000000000000e+00   0.0000000000000000e+00   0.0000000000000000e+00   0.0000000000000000e+00  -2.0122487524361954e-01   0.0000000000000000e+00   0.0000000000000000e+00  -1.5068281229612063e-01  -5.6425415161850054e-02   7.2935496044090886e-02   0.0000000000000000e+00   0.0000000000000000e+00   0.0000000000000000e+00   1.0319544374594102e-01   0.0000000000000000e+00   0.0000000000000000e+00  -1.5656594519717762e-01   1.0114725053567963e-01   0.0000000000000000e+00   0.0000000000000000e+00   0.0000000000000000e+00   0.0000000000000000e+00   1.4162563082574961e-01  -1.0143024268476014e-02   0.0000000000000000e+00   0.0000000000000000e+00   0.0000000000000000e+00   0.0000000000000000e+00   0.0000000000000000e+00   5.2448680791238420e-02   2.1009226592575539e-01   0.0000000000000000e+00  -3.3336515451476972e-01   0.0000000000000000e+00   9.8540638083724930e-02   0.0000000000000000e+00   0.0000000000000000e+00   0.0000000000000000e+00   5.7766476511492360e-02   2.5209028067121958e-01   0.0000000000000000e+00   0.0000000000000000e+00   0.0000000000000000e+00   0.0000000000000000e+00   0.0000000000000000e+00  -1.7610466279318676e-01   0.0000000000000000e+00  -2.8095954736954448e-01   0.0000000000000000e+00   1.1808965617686741e-01   1.5857221338844690e-01   0.0000000000000000e+00   9.2542908480203884e-02   0.0000000000000000e+00   1.1127099668405631e-01   0.0000000000000000e+00   2.3805448640810439e-02  -2.9402642310514643e-01   0.0000000000000000e+00  -1.4521596474581555e-01   0.0000000000000000e+00  -1.6756907009613781e-01   1.5289186596438722e-01   6.7984172625260894e-02   0.0000000000000000e+00   0.0000000000000000e+00   0.0000000000000000e+00
   1.9852237732299507e-01   0.0000000000000000e+00   0.0000000000000000e+00   0.0000000000000000e+00   0.0000000000000000e+00   0.0000000000000000e+00   0.0000000000000000e+00   0.0000000000000000e+00   0.0000000000000000e+00   0.0000000000000000e+00   0.0000000000000000e+00   0.0000000000000000e+00   0.0000000000000000e+00   0.0000000000000000e+00   0.0000000000000000e+00   1.6356232475532803e-01   1.2105492688542396e-01   0.0000000000000000e+00   0.0000000000000000e+00   0.0000000000000000e+00   0.0000000000000000e+00   0.0000000000000000e+00   0.0000000000000000e+00  -2.8449319584296608e-02   0.0000000000000000e+00  -3.3743927520482789e-02   0.0000000000000000e+00   0.0000000000000000e+00   0.0000000000000000e+00  -2.9324675012203966e-01   0.0000000000000000e+00   0.0000000000000000e+00   0.0000000000000000e+00   4.4650104400121807e-02   3.1013283976241035e-01   0.0000000000000000e+00   1.3575618987677736e-02   0.0000000000000000e+00   0.0000000000000000e+00   0.0000000000000000e+00   0.0000000000000000e+00   0.0000000000000000e+00   0.0000000000000000e+00   0.0000000000000000e+00   0.0000000000000000e+00   5.9010671873163778e-02   0.0000000000000000e+00   0.0000000000000000e+00   0.0000000000000000e+00   0.0000000000000000e+00   0.0000000000000000e+00   0.0000000000000000e+00   2.7996950239410490e-01  -4.6312435902887428e-01   0.0000000000000000e+00   0.0000000000000000e+00   0.0000000000000000e+00   1.5886002073678668e-01   0.0000000000000000e+00  -7.5010528309518779e-03   0.0000000000000000e+00   0.0000000000000000e+00   0.0000000000000000e+00   0.0000000000000000e+00   0.0000000000000000e+00   0.0000000000000000e+00   0.0000000000000000e+00   0.0000000000000000e+00   7.2087401667650236e-02   0.0000000000000000e+00   0.0000000000000000e+00   0.0000000000000000e+00   0.0000000000000000e+00   0.0000000000000000e+00   0.0000000000000000e+00   1.8949033801527093e-01   0.0000000000000000e+00   0.0000000000000000e+00   0.0000000000000000e+00   4.2092711002755828e-01   0.0000000000000000e+00   0.0000000000000000e+00   0.0000000000000000e+00   0.0000000000000000e+00   2.3562778553871250e-01   0.0000000000000000e+00   0.0000000000000000e+00   0.0000000000000000e+00  -3.6507470582816104e-01   0.0000000000000000e+00   0.0000000000000000e+00   0.0000000000000000e+00   0.0000000000000000e+00   0.0000000000000000e+00   0.0000000000000000e+00   0.0000000000000000e+00   0.0000000000000000e+00   0.0000000000000000e+00   0.0000000000000000e+00  -6.4459463978951623e-02
   0.0000000000000000e+00   0.0000000000000000e+00   0.0000000000000000e+00  -1.3370563232889369e-03   0.0000000000000000e+00   0.0000000000000000e+00   0.0000000000000000e+00   0.0000000000000000e+00   0.0000000000000000e+00   0.0000000000000000e+00  -7.9117488665226929e-02  -1.1757925954752305e-01   1.3738757144645350e-01  -1.2552942696472742e-02   0.0000000000000000e+00   0.0000000000000000e+00   0.0000000000000000e+00  -6.1357888175027221e-02  -2.0763103980639683e-01   0.0000000000000000e+00   6.4953879853191254e-05   0.0000000000000000e+00   7.5137669668835366e-02   0.0000000000000000e+00   1.9426687347249505e-01   0.0000000000000000e+00   0.0000000000000000e+00   0.0000000000000000e+00   0.0000000000000000e+00   0.0000000000000000e+00   3.9227647549985187e-02   3.1056810352393005e-01  -3.5836996577063900e-02   0.0000000000000000e+00   0.0000000000000000e+00   0.0000000000000000e+00   0.0000000000000000e+00   1.2468853361707904e-01   0.0000000000000000e+00   0.0000000000000000e+00  -1.1028723787855031e-01   1.7747534757101560e-01  -2.2554569015026135e-01   0.0000000000000000e+00   0.0000000000000000e+00   0.0000000000000000e+00  -2.2063594244584031e-01   0.0000000000000000e+00   0.0000000000000000e+00   1.8169180616039154e-02   2.3115580465919075e-01   0.0000000000000000e+00   0.0000000000000000e+00   0.0000000000000000e+00   0.0000000000000000e+00  -1.2529900557548601e-01  -2.2360962514655240e-02   0.0000000000000000e+00   0.0000000000000000e+00   0.0000000000000000e+00   0.0000000000000000e+00   0.0000000000000000e+00   2.9242626751576205e-02  -2.2964804031707014e-02   0.0000000000000000e+00   1.7917713427047538e-01   0.0000000000000000e+00  -3.0474472714907053e-01   0.0000000000000000e+00   0.0000000000000000e+00   0.0000000000000000e+00  -3.0550218880771318e-01  -4.4681800324861909e-02   0.0000000000000000e+00   0.0000000000000000e+00   0.0000000000000000e+00   0.0000000000000000e+00   0.0000000000000000e+00  -1.3068642344112066e-01   0.0000000000000000e+00  -1.9159708055559801e-01   0.0000000000000000e+00   2.4310319970521792e-02  -2.3578529533895620e-01   0.0000000000000000e+00  -1.3651724275327309e-01   0.0000000000000000e+00  -3.8379212106223227e-04   0.0000000000000000e+00   5.2491577157814495e-02   5.9543057352392278e-02   0.0000000000000000e+00  -2.6348338636379798e-01   0.0000000000000000e+00  -1.9912219449331733e-02   3.0062348288603929e-01  -1.6072224818430489e-01   0.0000000000000000e+00   0.0000000000000000e+00   0.0000000000000000e+00
   7.1167002219785613e-02   0.0000000000000000e+00   0.0000000000000000e+00   0.0000000000000000e+00   0.0000000000000000e+00   0.0000000000000000e+00   0.0000000000000000e+00   0.0000000000000000e+00   0.0000000000000000e+00   0.0000000000000000e+00   0.0000000000000000e+00   0.0000000000000000e+00   0.0000000000000000e+00   0.0000000000000000e+00   0.0000000000000000e+00   1.0338597947122598e-01   1.3563121089543981e-01   0.0000000000000000e+00   0.0000000000000000e+00   0.0000000000000000e+00   0.0000000000000000e+00   0.0000000000000000e+00   0.0000000000000000e+00   1.8825336867077852e-01   0.0000000000000000e+00  -6.0101449548848544e-02   0.0000000000000000e+00   0.0000000000000000e+00   0.0000000000000000e+00   3.8499040026099335e-01   0.0000000000000000e+00   0.0000000000000000e+00   0.0000000000000000e+00  -9.3570569507550799e-02  -3.0582082602408250e-01   0.0000000000000000e+00  -2.1203494468060072e-01   0.0000000000000000e+00   0.0000000000000000e+00   0.0000000000000000e+00   0.0000000000000000e+00   0.0000000000000000e+00   0.0000000000000000e+00   0.0000000000000000e+00   0.0000000000000000e+00  -1.4349631464101695e-01   0.0000000000000000e+00   0.0000000000000000e+00   0.0000000000000000e+00   0.0000000000000000e+00   0.0000000000000000e+00   0.0000000000000000e+00   4.5552461382898696e-01  -1.5842476684662907e-01   0.0000000000000000e+00   0.0000000000000000e+00   0.0000000000000000e+00   1.4439987239405597e-02   0.0000000000000000e+00   2.1390737942932966e-01   0.0000000000000000e+00   0.0000000000000000e+00   0.0000000000000000e+00   0.0000000000000000e+00   0.0000000000000000e+00   0.0000000000000000e+00   0.0000000000000000e+00   0.0000000000000000e+00  -1.7026727822068577e-01   0.0000000000000000e+00   0.0000000000000000e+00   0.0000000000000000e+00   0.0000000000000000e+00   0.0000000000000000e+00   0.0000000000000000e+00   6.0981452671969527e-02   0.0000000000000000e+00   0.0000000000000000e+00   0.0000000000000000e+00  -9.0007373641968758e-02   0.0000000000000000e+00   0.0000000000000000e+00   0.0000000000000000e+00   0.0000000000000000e+00   3.5544090826393715e-01   0.0000000000000000e+00   0.0000000000000000e+00   0.0000000000000000e+00   1.1645543562522062e-01   0.0000000000000000e+00   0.0000000000000000e+00   0.0000000000000000e+00   0.0000000000000000e+00   0.0000000000000000e+00   0.0000000000000000e+00   0.0000000000000000e+00   0.0000000000000000e+00   0.0000000000000000e+00   0.0000000000000000e+00   3.8919497647284079e-01
   0.0000000000000000e+00   7.0461174482160799e-04   0.0000000000000000e+00   0.0000000000000000e+00   0.0000000000000000e+00   0.0000000000000000e+00   0.0000000000000000e+00  -6.7902862328215116e-02   0.0000000000000000e+00  -3.5585182004972682e-01   0.0000000000000000e+00   0.0000000000000000e+00   0.0000000000000000e+00   0.0000000000000000e+00   3.1070299600045653e-01   0.0000000000000000e+00   0.0000000000000000e+00   0.0000000000000000e+00   0.0000000000000000e+00  -2.7835805921561252e-01   0.0000000000000000e+00   1.6262339208495755e-01   0.0000000000000000e+00   0.0000000000000000e+00   0.0000000000000000e+00   0.0000000000000000e+00   1.6219567160227030e-02   0.0000000000000000e+00   0.0000000000000000e+00   0.0000000000000000e+00   0.0000000000000000e+00   0.0000000000000000e+00   0.0000000000000000e+00   0.0000000000000000e+00   0.0000000000000000e+00   0.0000000000000000e+00   0.0000000000000000e+00   0.0000000000000000e+00   0.0000000000000000e+00   0.0000000000000000e+00   0.0000000000000000e+00   0.0000000000000000e+00   0.0000000000000000e+00   0.0000000000000000e+00  -3.6380940259886840e-01   0.0000000000000000e+00   0.0000000000000000e+00   0.0000000000000000e+00  -1.1740218035497925e-01   0.0000000000000000e+00   0.0000000000000000e+00  -1.5473237433272957e-01   0.0000000000000000e+00   0.0000000000000000e+00   3.2959156034346937e-01   0.0000000000000000e+00   0.0000000000000000e+00   0.0000000000000000e+00   0.0000000000000000e+00   0.0000000000000000e+00   0.0000000000000000e+00  -1.4346767272556590e-01   0.0000000000000000e+00   0.0000000000000000e+00   1.2663832917494502e-01   0.0000000000000000e+00   0.0000000000000000e+00   0.0000000000000000e+00   0.0000000000000000e+00  -1.9584873310485998e-01   0.0000000000000000e+00   0.0000000000000000e+00   0.0000000000000000e+00   0.0000000000000000e+00   0.0000000000000000e+00   0.0000000000000000e+00  -9.3329280515946383e-02   0.0000000000000000e+00   0.0000000000000000e+00   0.0000000000000000e+00   0.0000000000000000e+00   2.3589371696592623e-01   0.0000000000000000e+00   0.0000000000000000e+00   0.0000000000000000e+00   0.0000000000000000e+00   3.1579092536835085e-01   0.0000000000000000e+00   0.0000000000000000e+00   0.0000000000000000e+00   0.0000000000000000e+00  -1.0248744003571206e-01   0.0000000000000000e+00   1.8734245785696349e-01   0.0000000000000000e+00   0.0000000000000000e+00   0.0000000000000000e+00   0.0000000000000000e+00   3.2350885598323997e-01   0.0000000000000000e+00
   0.0000000000000000e+00   0.0000000000000000e+00   8.3852753021646742e-02   0.0000000000000000e+00   7.7616958629315308e-03  -5.5743981703768941e-01   1.5509528920891871e-01   0.0000000000000000e+00   2.0426117493953816e-01   0.0000000000000000e+00   0.0000000000000000e+00   0.0000000000000000e+00   0.0000000000000000e+00   0.0000000000000000e+00   0.0000000000000000e+00   0.0000000000000000e+00   0.0000000000000000e+00   0.0000000000000000e+00   0.0000000000000000e+00   0.0000000000000000e+00   0.0000000000000000e+00   0.0000000000000000e+00   0.0000000000000000e+00   0.0000000000000000e+00   0.0000000000000000e+00   0.0000000000000000e+00   0.0000000000000000e+00  -1.4041867188128113e-01  -1.1113793976451489e-01   0.0000000000000000e+00   0.0000000000000000e+00   0.0000000000000000e+00   0.0000000000000000e+00   0.0000000000000000e+00   0.0000000000000000e+00  -2.5904761214922334e-01   0.0000000000000000e+00   0.0000000000000000e+00  -2.6637891829895906e-02   1.1759922790838157e-01   0.0000000000000000e+00   0.0000000000000000e+00   0.0000000000000000e+00  -8.4735511050778659e-02   0.0000000000000000e+00   0.0000000000000000e+00   0.0000000000000000e+00  -2.2389239295522939e-01   0.0000000000000000e+00   0.0000000000000000e+00   0.0000000000000000e+00   0.0000000000000000e+00   0.0000000000000000e+00   0.0000000000000000e+00   0.0000000000000000e+00   0.0000000000000000e+00   0.0000000000000000e+00   0.0000000000000000e+00  -2.8631519139623596e-01   0.0000000000000000e+00  -1.5005217025352038e-01   0.0000000000000000e+00   0.0000000000000000e+00   0.0000000000000000e+00   0.0000000000000000e+00   0.0000000000000000e+00   3.2497141394302281e-01   0.0000000000000000e+00   0.0000000000000000e+00   0.0000000000000000e+00   3.5461653211182154e-01   0.0000000000000000e+00   0.0000000000000000e+00   1.5234019845163110e-01   1.5491661612021740e-01   0.0000000000000000e+00   0.0000000000000000e+00   1.0221747025697700e-01   0.0000000000000000e+00   0.0000000000000000e+00   0.0000000000000000e+00   0.0000000000000000e+00   0.0000000000000000e+00   0.0000000000000000e+00   0.0000000000000000e+00   0.0000000000000000e+00   0.0000000000000000e+00   0.0000000000000000e+00   0.0000000000000000e+00   0.0000000000000000e+00   0.0000000000000000e+00   0.0000000000000000e+00   0.0000000000000000e+00   0.0000000000000000e+00   0.0000000000000000e+00   0.0000000000000000e+00   0.0000000000000000e+00   2.2773650736522705e-01   0.0000000000000000e+00   0.0000000000000000e+00
   0.0000000000000000e+00   0.0000000000000000e+00  -1.1909056775969372e-01   0.0000000000000000e+00  -1.1541347418137932e-01   1.7977594942129696e-01  -2.7276653787809219e-01   0.0000000000000000e+00  -1.9452511062955685e-01   0.0000000000000000e+00   0.0000000000000000e+00   0.0000000000000000e+00   0.0000000000000000e+00   0.0000000000000000e+00   0.0000000000000000e+00   0.0000000000000000e+00   0.0000000000000000e+00   0.0000000000000000e+00   0.0000000000000000e+00   0.0000000000000000e+00   0.0000000000000000e+00   0.0000000000000000e+00   0.0000000000000000e+00   0.0000000000000000e+00   0.0000000000000000e+00   0.0000000000000000e+00   0.0000000000000000e+00   1.1006207826206008e-01  -3.2511403410086259e-01   0.0000000000000000e+00   0.0000000000000000e+00   0.0000000000000000e+00   0.0000000000000000e+00   0.0000000000000000e+00   0.0000000000000000e+00   2.3951530887050315e-01   0.0000000000000000e+00   0.0000000000000000e+00  -5.8766568842552193e-02  -1.7453576215509006e-01   0.0000000000000000e+00   0.0000000000000000e+00   0.0000000000000000e+00  -3.9280310503992860e-01   0.0000000000000000e+00   0.0000000000000000e+00   0.0000000000000000e+00   1.7554502329248781e-01   0.0000000000000000e+00   0.0000000000000000e+00   0.0000000000000000e+00   0.0000000000000000e+00   0.0000000000000000e+00   0.0000000000000000e+00   0.0000000000000000e+00   0.0000000000000000e+00   0.0000000000000000e+00   0.0000000000000000e+00  -1.2136258243402478e-01   0.0000000000000000e+00  -2.0705936621262158e-01   0.0000000000000000e+00   0.0000000000000000e+00   0.0000000000000000e+00   0.0000000000000000e+00   0.0000000000000000e+00   1.1415102556666318e-01   0.0000000000000000e+00   0.0000000000000000e+00   0.0000000000000000e+00   3.3501134882199357e-01   0.0000000000000000e+00   0.0000000000000000e+00   1.8927677475279103e-01   2.9859711201868994e-01   0.0000000000000000e+00   0.0000000000000000e+00   2.3230745209821960e-01   0.0000000000000000e+00   0.0000000000000000e+00   0.0000000000000000e+00   0.0000000000000000e+00   0.0000000000000000e+00   0.0000000000000000e+00   0.0000000000000000e+00   0.0000000000000000e+00   0.0000000000000000e+00   0.0000000000000000e+00   0.0000000000000000e+00   0.0000000000000000e+00   0.0000000000000000e+00   0.0000000000000000e+00   0.0000000000000000e+00   0.0000000000000000e+00   0.0000000000000000e+00   0.0000000000000000e+00   0.0000000000000000e+00  -2.6816228830678662e-01   0.0000000000000000e+00   0.0000000000000000e+00
   1.1593772157428191e-01   0.0000000000000000e+00   0.0000000000000000e+00   0.0000000000000000e+00   0.0000000000000000e+00   0.0000000000000000e+00   0.0000000000000000e+00   0.0000000000000000e+00   0.0000000000000000e+00   0.0000000000000000e+00   0.0000000000000000e+00   0.0000000000000000e+00   0.0000000000000000e+00   0.0000000000000000e+00   0.0000000000000000e+00  -4.9622218588236494e-01  -7.4484597757042151e-02   0.0000000000000000e+00   0.0000000000000000e+00   0.0000000000000000e+00   0.0000000000000000e+00   0.0000000000000000e+00   0.0000000000000000e+00   7.6896687379852405e-02   0.0000000000000000e+00   6.4223242057612484e-02   0.0000000000000000e+00   0.0000000000000000e+00   0.0000000000000000e+00  -9.1013597248828265e-02   0.0000000000000000e+00   0.0000000000000000e+00   0.0000000000000000e+00   1.4976665662497304e-01  -1.2032906281809552e-01   0.0000000000000000e+00  -1.6068779709954001e-01   0.0000000000000000e+00   0.0000000000000000e+00   0.0000000000000000e+00   0.0000000000000000e+00   0.0000000000000000e+00   0.0000000000000000e+00   0.0000000000000000e+00   0.0000000000000000e+00  -1.0056734818202882e-01   0.0000000000000000e+00   0.0000000000000000e+00   0.0000000000000000e+00   0.0000000000000000e+00   0.0000000000000000e+00   0.0000000000000000e+00   2.4178052241419093e-01   4.7636685760947074e-02   0.0000000000000000e+00   0.0000000000000000e+00   0.0000000000000000e+00   3.8835234032869187e-01   0.0000000000000000e+00   9.7149668700226191e-02   0.0000000000000000e+00   0.0000000000000000e+00   0.0000000000000000e+00   0.0000000000000000e+00   0.0000000000000000e+00   0.0000000000000000e+00   0.0000000000000000e+00   0.0000000000000000e+00  -2.2643492678590588e-01   0.0000000000000000e+00   0.0000000000000000e+00   0.0000000000000000e+00   0.0000000000000000e+00   0.0000000000000000e+00   0.0000000000000000e+00  -4.3165045152348991e-01   0.0000000000000000e+00   0.0000000000000000e+00   0.0000000000000000e+00   2.4119029131743436e-01   0.0000000000000000e+00   0.0000000000000000e+00   0.0000000000000000e+00   0.0000000000000000e+00  -3.2242756044678922e-01   0.0000000000000000e+00   0.0000000000000000e+00   0.0000000000000000e+00  -1.4395589692047853e-01   0.0000000000000000e+00   0.0000000000000000e+00   0.0000000000000000e+00   0.0000000000000000e+00   0.0000000000000000e+00   0.0000000000000000e+00   0.0000000000000000e+00   0.0000000000000000e+00   0.0000000000000000e+00   0.0000000000000000e+00   4.6649616924719348e-02
   0.0000000000000000e+00   0.0000000000000000e+00   0.0000000000000000e+00   3.8428174123891939e-01   0.0000000000000000e+00   0.0000000000000000e+00   0.0000000000000000e+00   0.0000000000000000e+00   0.0000000000000000e+00   0.0000000000000000e+00   2.1376100669092044e-01  -2.6991779062590604e-01   4.6515321509983387e-02  -2.3322859696556980e-02   0.0000000000000000e+00   0.0000000000000000e+00   0.0000000000000000e+00  -2.5274396080959483e-01  -2.7439527282710596e-01   0.0000000000000000e+00   2.4454368233490897e-01   0.0000000000000000e+00  -1.2131964014888391e-01   0.0000000000000000e+00   9.8942879760727132e-02   0.0000000000000000e+00   0.0000000000000000e+00   0.0000000000000000e+00   0.0000000000000000e+00   0.0000000000000000e+00  -7.7850416428107971e-02   4.1615997761235729e-02   1.9469116595380973e-01   0.0000000000000000e+00   0.0000000000000000e+00   0.0000000000000000e+00   0.0000000000000000e+00  -5.0905405832843975e-03   0.0000000000000000e+00   0.0000000000000000e+00  -5.3896879794033792e-02   9.8278209691239182e-02   1.5369444094917162e-01   0.0000000000000000e+00   0.0000000000000000e+00   0.0000000000000000e+00  -1.5996684753032819e-01   0.0000000000000000e+00   0.0000000000000000e+00  -4.0539939793595006e-02  -8.4970034529395465e-03   0.0000000000000000e+00   0.0000000000000000e+00   0.0000000000000000e+00   0.0000000000000000e+00   1.1814428726482125e-01   1.1324286831708791e-01   0.0000000000000000e+00   0.0000000000000000e+00   0.0000000000000000e+00   0.0000000000000000e+00   0.0000000000000000e+00   1.9273038597600214e-01  -1.6786696786031460e-01   0.0000000000000000e+00  -2.5485903370249174e-01   0.0000000000000000e+00   1.3731579322686555e-01   0.0000000000000000e+00   0.0000000000000000e+00   0.0000000000000000e+00   1.2831082058343032e-01   4.1009291847689325e-02   0.0000000000000000e+00   0.0000000000000000e+00   0.0000000000000000e+00   0.0000000000000000e+00   0.0000000000000000e+00   2.2642231865932824e-01   0.0000000000000000e+00   9.1688019695391282e-02   0.0000000000000000e+00  -1.8621192934399700e-01  -1.8055778167716355e-01   0.0000000000000000e+00   9.8023438624341125e-02   0.0000000000000000e+00   1.4338022393610531e-01   0.0000000000000000e+00   6.9849184478813740e-03   1.5875642916926441e-01   0.0000000000000000e+00  -2.7849172629719463e-02   0.0000000000000000e+00   1.1402785679960006e-01   7.9311723092410122e-02   4.3328751482951400e-02   0.0000000000000000e+00   0.0000000000000000e+00   0.0000000000000000e+00
   0.0000000000000000e+00   0.0000000000000000e+00   0.0000000000000000e+00   2.1078285821113180e-01   0.0000000000000000e+00   0.0000000000000000e+00   0.0000000000000000e+00   0.0000000000000000e+00   0.0000000000000000e+00   0.0000000000000000e+00   1.4842521365336467e-02   8.6124091197070304e-02   1.1634019108266593e-01   6.8892118914218314e-03   0.0000000000000000e+00   0.0000000000000000e+00   0.0000000000000000e+00   7.4404575881225829e-02  -3.5418483723317427e-02   0.0000000000000000e+00  -1.4341138690891123e-01   0.0000000000000000e+00   1.2788006965777252e-01   0.0000000000000000e+00  -9.4884740119276473e-02   0.0000000000000000e+00   0.0000000000000000e+00   0.0000000000000000e+00   0.0000000000000000e+00   0.0000000000000000e+00   1.3885739324466193e-01  -4.5955587812404747e-02   1.1766186668398179e-01   0.0000000000000000e+00   0.0000000000000000e+00   0.0000000000000000e+00   0.0000000000000000e+00   1.2649601089672544e-03   0.0000000000000000e+00   0.0000000000000000e+00  -6.7837321011199714e-02  -2.5036643009950194e-01  -2.1828326138752444e-01   0.0000000000000000e+00   0.0000000000000000e+00   0.0000000000000000e+00  -3.8055685334601758e-01   0.0000000000000000e+00   0.0000000000000000e+00   9.5593695275687354e-02   4.9666767988560026e-02   0.0000000000000000e+00   0.0000000000000000e+00   0.0000000000000000e+00   0.0000000000000000e+00   4.2470050998109909e-04   3.1402193823895941e-01   0.0000000000000000e+00   0.0000000000000000e+00   0.0000000000000000e+00   0.0000000000000000e+00   0.0000000000000000e+00   3.5196951980574313e-02  -5.4992088911634596e-02   0.0000000000000000e+00  -1.0936207808658481e-01   0.0000000000000000e+00  -1.2193403365520739e-02   0.0000000000000000e+00   0.0000000000000000e+00   0.0000000000000000e+00   4.1132868056607506e-02   7.7043110224420869e-02   0.0000000000000000e+00   0.0000000000000000e+00   0.0000000000000000e+00   0.0000000000000000e+00   0.0000000000000000e+00  -3.2382152159752858e-01   0.0000000000000000e+00   8.2510601096203479e-02   0.0000000000000000e+00  -9.9319603185121022e-02  -1.5440371144629689e-01   0.0000000000000000e+00  -2.1862634076630622e-01   0.0000000000000000e+00   3.4114940261083207e-02   0.0000000000000000e+00  -2.4929657979830466e-01  -3.3603242244502513e-01   0.0000000000000000e+00   1.0391388990057612e-01   0.0000000000000000e+00   5.1560568698477083e-02  -1.9376257749750839e-01   1.7895608579025335e-01   0.0000000000000000e+00   0.0000000000000000e+00   0.0000000000000000e+00
   0.0000000000000000e+00   0.0000000000000000e+00   0.0000000000000000e+00  -2.9852439855696844e-01   0.0000000000000000e+00   0.0000000000000000e+00   0.0000000000000000e+00   0.0000000000000000e+00   0.0000000000000000e+00   0.0000000000000000e+00   3.2464736934507007e-02  -2.2368004834420405e-01  -6.4436613368223039e-02   5.4067105985607627e-02   0.0000000000000000e+00   0.0000000000000000e+00   0.0000000000000000e+00   4.0585007044001371e-02  -7.2142684974859941e-02   0.0000000000000000e+00   1.1645974529035799e-01   0.0000000000000000e+00  -1.2610195097540292e-01   0.0000000000000000e+00   5.4204104404629548e-02   0.0000000000000000e+00   0.0000000000000000e+00   0.0000000000000000e+00   0.0000000000000000e+00   0.0000000000000000e+00  -6.5502585059271423e-02   8.8629751800206547e-02  -8.9968664933503598e-03   0.0000000000000000e+00   0.0000000000000000e+00   0.0000000000000000e+00   0.0000000000000000e+00  -1.4592465680421154e-01   0.0000000000000000e+00   0.0000000000000000e+00   8.3304483062187143e-02   1.5059914915319048e-01  -1.6916030202407620e-01   0.0000000000000000e+00   0.0000000000000000e+00   0.0000000000000000e+00  -1.0822411829835682e-01   0.0000000000000000e+00   0.0000000000000000e+00   1.2826214606353817e-01  -1.2647011086354287e-01   0.0000000000000000e+00   0.0000000000000000e+00   0.0000000000000000e+00   0.0000000000000000e+00   3.5494704187610177e-01  -4.8729195393900623e-02   0.0000000000000000e+00   0.0000000000000000e+00   0.0000000000000000e+00   0.0000000000000000e+00   0.0000000000000000e+00  -9.9536902859818921e-02   8.8926879935106298e-02   0.0000000000000000e+00   7.0041855733340846e-02   0.0000000000000000e+00  -2.5803381534100750e-01   0.0000000000000000e+00   0.0000000000000000e+00   0.0000000000000000e+00   1.5393898833500819e-01  -1.8447320335020867e-01   0.0000000000000000e+00   0.0000000000000000e+00   0.0000000000000000e+00   0.0000000000000000e+00   0.0000000000000000e+00  -1.3847061010802472e-01   0.0000000000000000e+00   7.8089229524017534e-02   0.0000000000000000e+00  -1.8774283845135131e-01   2.5005257651685436e-01   0.0000000000000000e+00   3.2656200273377685e-02   0.0000000000000000e+00   1.5744519747321703e-01   0.0000000000000000e+00  -1.8558175897864579e-01  -8.2470424615223262e-02   0.0000000000000000e+00   1.5145383363813358e-01   0.0000000000000000e+00   1.7441269964767916e-01   2.6297942599279245e-01   2.9916717080522265e-01   0.0000000000000000e+00   0.0000000000000000e+00   0.0000000000000000e+00
   1.5057866259033903e-01   0.0000000000000000e+00   0.0000000000000000e+00   0.0000000000000000e+00   0.0000000000000000e+00   0.0000000000000000e+00   0.0000000000000000e+00   0.0000000000000000e+00   0.0000000000000000e+00   0.0000000000000000e+00   0.0000000000000000e+00   0.0000000000000000e+00   0.0000000000000000e+00   0.0000000000000000e+00   0.0000000000000000e+00  -1.3287997794451820e-01  -1.3416542716711213e-01   0.0000000000000000e+00   0.0000000000000000e+00   0.0000000000000000e+00   0.0000000000000000e+00   0.0000000000000000e+00   0.0000000000000000e+00   6.5483872246678856e-02   0.0000000000000000e+00  -4.3092500251558302e-01   0.0000000000000000e+00   0.0000000000000000e+00   0.0000000000000000e+00   2.3674286375323811e-01   0.0000000000000000e+00   0.0000000000000000e+00   0.0000000000000000e+00  -2.4552309440681702e-01  -2.9088253412938680e-01   0.0000000000000000e+00   1.5560211579695815e-01   0.0000000000000000e+00   0.0000000000000000e+00   0.0000000000000000e+00   0.0000000000000000e+00   0.0000000000000000e+00   0.0000000000000000e+00   0.0000000000000000e+00   0.0000000000000000e+00   3.0551075250709055e-02   0.0000000000000000e+00   0.0000000000000000e+00   0.0000000000000000e+00   0.0000000000000000e+00   0.0000000000000000e+00   0.0000000000000000e+00   7.1160579827580311e-02   1.2307505539264281e-01   0.0000000000000000e+00   0.0000000000000000e+00   0.0000000000000000e+00  -2.9638117732360075e-01   0.0000000000000000e+00  -5.5868398538101542e-02   0.0000000000000000e+00   0.0000000000000000e+00   0.0000000000000000e+00   0.0000000000000000e+00   0.0000000000000000e+00   0.0000000000000000e+00   0.0000000000000000e+00   0.0000000000000000e+00  -1.5978130296567944e-03   0.0000000000000000e+00   0.0000000000000000e+00   0.0000000000000000e+00   0.0000000000000000e+00   0.0000000000000000e+00   0.0000000000000000e+00   2.7958608835895504e-01   0.0000000000000000e+00   0.0000000000000000e+00   0.0000000000000000e+00   1.9312883804126588e-01   0.0000000000000000e+00   0.0000000000000000e+00   0.0000000000000000e+00   0.0000000000000000e+00  -2.7206909705950022e-01   0.0000000000000000e+00   0.0000000000000000e+00   0.0000000000000000e+00  -4.6876661075823733e-01   0.0000000000000000e+00   0.0000000000000000e+00   0.0000000000000000e+00   0.0000000000000000e+00   0.0000000000000000e+00   0.0000000000000000e+00   0.0000000000000000e+00   0.0000000000000000e+00   0.0000000000000000e+00   0.0000000000000000e+00  -7.2038347462304184e-02
   1.9982317761937232e-01   0.0000000000000000e+00   0.0000000000000000e+00   0.0000000000000000e+00   0.0000000000000000e+00   0.0000000000000000e+00   0.0000000000000000e+00   0.0000000000000000e+00   0.0000000000000000e+00   0.0000000000000000e+00   0.0000000000000000e+00   0.0000000000000000e+00   0.0000000000000000e+00   0.0000000000000000e+00   0.0000000000000000e+00   3.0248995580829885e-01   2.4618448515163166e-01   0.0000000000000000e+00   0.0000000000000000e+00   0.0000000000000000e+00   0.0000000000000000e+00   0.0000000000000000e+00   0.0000000000000000e+00   1.3761010262597861e-01   0.0000000000000000e+00  -3.3778223747697189e-01   0.0000000000000000e+00   0.0000000000000000e+00   0.0000000000000000e+00  -7.7352172344325495e-02   0.0000000000000000e+00   0.0000000000000000e+00   0.0000000000000000e+00   1.3141170193160454e-03   1.9015467498667152e-01   0.0000000000000000e+00  -2.7309665032712323e-02   0.0000000000000000e+00   0.0000000000000000e+00   0.0000000000000000e+00   0.0000000000000000e+00   0.0000000000000000e+00   0.0000000000000000e+00   0.0000000000000000e+00   0.0000000000000000e+00  -3.1054559819692451e-01   0.0000000000000000e+00   0.0000000000000000e+00   0.0000000000000000e+00   0.0000000000000000e+00   0.0000000000000000e+00   0.0000000000000000e+00  -5.2925757667049982e-02   1.5998208434930766e-01   0.0000000000000000e+00   0.0000000000000000e+00   0.0000000000000000e+00  -2.7904332296255341e-01   0.0000000000000000e+00   2.2258323476311964e-01   0.0000000000000000e+00   0.0000000000000000e+00   0.0000000000000000e+00   0.0000000000000000e+00   0.0000000000000000e+00   0.0000000000000000e+00   0.0000000000000000e+00   0.0000000000000000e+00   1.0516561591934967e-02   0.0000000000000000e+00   0.0000000000000000e+00   0.0000000000000000e+00   0.0000000000000000e+00   0.0000000000000000e+00   0.0000000000000000e+00  -5.7661863456376961e-01   0.0000000000000000e+00   0.0000000000000000e+00   0.0000000000000000e+00  -5.3649733156698520e-02   0.0000000000000000e+00   0.0000000000000000e+00   0.0000000000000000e+00   0.0000000000000000e+00   6.1159031083162063e-02   0.0000000000000000e+00   0.0000000000000000e+00   0.0000000000000000e+00  -1.4562436410842139e-01   0.0000000000000000e+00   0.0000000000000000e+00   0.0000000000000000e+00   0.0000000000000000e+00   0.0000000000000000e+00   0.0000000000000000e+00   0.0000000000000000e+00   0.0000000000000000e+00   0.0000000000000000e+00   0.0000000000000000e+00  -1.3918825829629525e-01
   0.0000000000000000e+00   0.0000000000000000e+00   1.5530393812165080e-01   0.0000000000000000e+00  -6.5360695392906443e-01   1.1923641990228707e-02   1.7869605310687381e-01   0.0000000000000000e+00   8.1838564741778305e-03   0.0000000000000000e+00   0.0000000000000000e+00   0.0000000000000000e+00   0.0000000000000000e+00   0.0000000000000000e+00   0.0000000000000000e+00   0.0000000000000000e+00   0.0000000000000000e+00   0.0000000000000000e+00   0.0000000000000000e+00   0.0000000000000000e+00   0.0000000000000000e+00   0.0000000000000000e+00   0.0000000000000000e+00   0.0000000000000000e+00   0.0000000000000000e+00   0.0000000000000000e+00   0.0000000000000000e+00   1.8734546590851620e-01   1.3889042230696280e-01   0.0000000000000000e+00   0.0000000000000000e+00   0.0000000000000000e+00   0.0000000000000000e+00   0.0000000000000000e+00   0.0000000000000000e+00   7.8711350608250946e-03   0.0000000000000000e+00   0.0000000000000000e+00   2.2190468363964311e-01  -1.6780820686850595e-01   0.0000000000000000e+00   0.0000000000000000e+00   0.0000000000000000e+00  -4.2111293412516824e-03   0.0000000000000000e+00   0.0000000000000000e+00   0.0000000000000000e+00  -4.7656926153768771e-02   0.0000000000000000e+00   0.0000000000000000e+00   0.0000000000000000e+00   0.0000000000000000e+00   0.0000000000000000e+00   0.0000000000000000e+00   0.0000000000000000e+00   0.0000000000000000e+00   0.0000000000000000e+00   0.0000000000000000e+00  -2.4264651627684217e-04   0.0000000000000000e+00   9.3063731063668470e-02   0.0000000000000000e+00   0.0000000000000000e+00   0.0000000000000000e+00   0.0000000000000000e+00   0.0000000000000000e+00   4.5428845877960283e-01   0.0000000000000000e+00   0.0000000000000000e+00   0.0000000000000000e+00  -2.0379679196430575e-01   0.0000000000000000e+00   0.0000000000000000e+00  -3.5454271872944719e-02  -1.7562895721434443e-01   0.0000000000000000e+00   0.0000000000000000e+00   2.7738444881938729e-01   0.0000000000000000e+00   0.0000000000000000e+00   0.0000000000000000e+00   0.0000000000000000e+00   0.0000000000000000e+00   0.0000000000000000e+00   0.0000000000000000e+00   0.0000000000000000e+00   0.0000000000000000e+00   0.0000000000000000e+00   0.0000000000000000e+00   0.0000000000000000e+00   0.0000000000000000e+00   0.0000000000000000e+00   0.0000000000000000e+00   0.0000000000000000e+00   0.0000000000000000e+00   0.0000000000000000e+00   0.0000000000000000e+00  -1.2953555483571200e-01   0.0000000000000000e+00   0.0000000000000000e+00
   1.3081504694563870e-01   0.0000000000000000e+00   0.0000000000000000e+00   0.0000000000000000e+00   0.0000000000000000e+00   0.0000000000000000e+00   0.0000000000000000e+00   0.0000000000000000e+00   0.0000000000000000e+00   0.0000000000000000e+00   0.0000000000000000e+00   0.0000000000000000e+00   0.0000000000000000e+00   0.0000000000000000e+00   0.0000000000000000e+00  -7.0129633324388291e-02   2.7617270613855598e-02   0.0000000000000000e+00   0.0000000000000000e+00   0.0000000000000000e+00   0.0000000000000000e+00   0.0000000000000000e+00   0.0000000000000000e+00  -4.8774379320518507e-01   0.0000000000000000e+00  -2.8748880160139839e-01   0.0000000000000000e+00   0.0000000000000000e+00   0.0000000000000000e+00  -3.3436148357526105e-02   0.0000000000000000e+00   0.0000000000000000e+00   0.0000000000000000e+00   4.5677630112822287e-01  -2.4916921133709014e-01   0.0000000000000000e+00   5.3100748254501520e-02   0.0000000000000000e+00   0.0000000000000000e+00   0.0000000000000000e+00   0.0000000000000000e+00   0.0000000000000000e+00   0.0000000000000000e+00   0.0000000000000000e+00   0.0000000000000000e+00   1.0043824866439370e-01   0.0000000000000000e+00   0.0000000000000000e+00   0.0000000000000000e+00   0.0000000000000000e+00   0.0000000000000000e+00   0.0000000000000000e+00   1.9526495789683473e-01  -1.1238029776370692e-01   0.0000000000000000e+00   0.0000000000000000e+00   0.0000000000000000e+00  -1.9911628518075614e-01   0.0000000000000000e+00  -4.4889415014990292e-01   0.0000000000000000e+00   0.0000000000000000e+00   0.0000000000000000e+00   0.0000000000000000e+00   0.0000000000000000e+00   0.0000000000000000e+00   0.0000000000000000e+00   0.0000000000000000e+00  -1.4345999572564140e-02   0.0000000000000000e+00   0.0000000000000000e+00   0.0000000000000000e+00   0.0000000000000000e+00   0.0000000000000000e+00   0.0000000000000000e+00  -1.9515400240031183e-01   0.0000000000000000e+00   0.0000000000000000e+00   0.0000000000000000e+00  -7.8693234849158369e-02   0.0000000000000000e+00   0.0000000000000000e+00   0.0000000000000000e+00   0.0000000000000000e+00   1.4761582612661617e-01   0.0000000000000000e+00   0.0000000000000000e+00   0.0000000000000000e+00   1.1700037063461864e-01   0.0000000000000000e+00   0.0000000000000000e+00   0.0000000000000000e+00   0.0000000000000000e+00   0.0000000000000000e+00   0.0000000000000000e+00   0.0000000000000000e+00   0.0000000000000000e+00   0.0000000000000000e+00   0.0000000000000000e+00   5.7713526985539842e-03
   0.0000000000000000e+00   0.0000000000000000e+00   0.0000000000000000e+00   3.5673264133365451e-01   0.0000000000000000e+00   0.0000000000000000e+00   0.0000000000000000e+00   0.0000000000000000e+00   0.0000000000000000e+00   0.0000000000000000e+00   2.5012774427829544e-02  -1.8642070702971214e-01   9.8908372510973733e-03  -1.6336913310080814e-01   0.0000000000000000e+00   0.0000000000000000e+00   0.0000000000000000e+00  -2.4848736094548782e-02   2.1370614743943611e-01   0.0000000000000000e+00  -4.1836955548674493e-01   0.0000000000000000e+00  -9.7759099414938072e-02   0.0000000000000000e+00  -5.1162795824718957e-02   0.0000000000000000e+00   0.0000000000000000e+00   0.0000000000000000e+00   0.0000000000000000e+00   0.0000000000000000e+00   4.3214812833043723e-02  -5.4738332412676963e-02   2.6641194942556601e-01   0.0000000000000000e+00   0.0000000000000000e+00   0.0000000000000000e+00   0.0000000000000000e+00  -2.8552876052513887e-01   0.0000000000000000e+00   0.0000000000000000e+00  -7.8366525053081809e-02   4.2288378088489190e-02  -1.3168038957612921e-01   0.0000000000000000e+00   0.0000000000000000e+00   0.0000000000000000e+00  -4.5330166629353234e-02   0.0000000000000000e+00   0.0000000000000000e+00   4.2829333548692172e-02  -1.7026225302105419e-01   0.0000000000000000e+00   0.0000000000000000e+00   0.0000000000000000e+00   0.0000000000000000e+00   1.5749266148298949e-01  -1.6310156684464411e-01   0.0000000000000000e+00   0.0000000000000000e+00   0.0000000000000000e+00   0.0000000000000000e+00   0.0000000000000000e+00   6.0298208525131861e-02  -8.7161524606341537e-02   0.0000000000000000e+00   1.5789768197193232e-01   0.0000000000000000e+00   7.5114417497676486e-02   0.0000000000000000e+00   0.0000000000000000e+00   0.0000000000000000e+00  -8.6848768009447769e-02  -3.2976762718093650e-01   0.0000000000000000e+00   0.0000000000000000e+00   0.0000000000000000e+00   0.0000000000000000e+00   0.0000000000000000e+00  -1.3548415784490253e-01   0.0000000000000000e+00   5.2542916346663526e-02   0.0000000000000000e+00   1.8178702472269340e-01   1.4786776931215157e-02   0.0000000000000000e+00   1.7386739834828407e-01   0.0000000000000000e+00  -1.2319235585746144e-01   0.0000000000000000e+00   1.3397466321299412e-01  -2.3524705958907845e-02   0.0000000000000000e+00   1.8898771359751536e-02   0.0000000000000000e+00  -2.6637626258584582e-02   1.3611219198415506e-01  -1.1908399864378980e-01   0.0000000000000000e+00   0.0000000000000000e+00   0.0000000000000000e+00
   0.0000000000000000e+00   0.0000000000000000e+00   3.7243018464040867e-01   0.0000000000000000e+00  -8.7417680870050918e-02  -1.2413541267572070e-01  -9.9253215723785815e-02   0.0000000000000000e+00   1.9830781854657487e-01   0.0000000000000000e+00   0.0000000000000000e+00   0.0000000000000000e+00   0.0000000000000000e+00   0.0000000000000000e+00   0.0000000000000000e+00   0.0000000000000000e+00   0.0000000000000000e+00   0.0000000000000000e+00   0.0000000000000000e+00   0.0000000000000000e+00   0.0000000000000000e+00   0.0000000000000000e+00   0.0000000000000000e+00   0.0000000000000000e+00   0.0000000000000000e+00   0.0000000000000000e+00   0.0000000000000000e+00   1.7808044584136071e-01   2.5820875421152889e-01   0.0000000000000000e+00   0.0000000000000000e+00   0.0000000000000000e+00   0.0000000000000000e+00   0.0000000000000000e+00   0.0000000000000000e+00   6.5385494953436957e-02   0.0000000000000000e+00   0.0000000000000000e+00   7.3563296455962851e-02  -4.6361590695527123e-02   0.0000000000000000e+00   0.0000000000000000e+00   0.0000000000000000e+00   3.2753679055909840e-01   0.0000000000000000e+00   0.0000000000000000e+00   0.0000000000000000e+00  -1.1042715148993863e-01   0.0000000000000000e+00   0.0000000000000000e+00   0.0000000000000000e+00   0.0000000000000000e+00   0.0000000000000000e+00   0.0000000000000000e+00   0.0000000000000000e+00   0.0000000000000000e+00   0.0000000000000000e+00   0.0000000000000000e+00  -2.9159100622190407e-02   0.0000000000000000e+00  -5.0139770623745805e-01   0.0000000000000000e+00   0.0000000000000000e+00   0.0000000000000000e+00   0.0000000000000000e+00   0.0000000000000000e+00  -3.6112131858726726e-01   0.0000000000000000e+00   0.0000000000000000e+00   0.0000000000000000e+00   1.3726036355085044e-01   0.0000000000000000e+00   0.0000000000000000e+00  -4.1209695654565726e-02   1.4325554098976076e-01   0.0000000000000000e+00   0.0000000000000000e+00   7.4026942794445383e-02   0.0000000000000000e+00   0.0000000000000000e+00   0.0000000000000000e+00   0.0000000000000000e+00   0.0000000000000000e+00   0.0000000000000000e+00   0.0000000000000000e+00   0.0000000000000000e+00   0.0000000000000000e+00   0.0000000000000000e+00   0.0000000000000000e+00   0.0000000000000000e+00   0.0000000000000000e+00   0.0000000000000000e+00   0.0000000000000000e+00   0.0000000000000000e+00   0.0000000000000000e+00   0.0000000000000000e+00   0.0000000000000000e+00  -3.6079451256396405e-01   0.0000000000000000e+00   0.0000000000000000e+00
   0.0000000000000000e+00   0.0000000000000000e+00   1.6717713297421607e-01   0.0000000000000000e+00   1.3967121489932752e-01   2.0429703112257952e-01   3.2623264030727922e-01   0.0000000000000000e+00  -4.9458330893622138e-01   0.0000000000000000e+00   0.0000000000000000e+00   0.0000000000000000e+00   0.0000000000000000e+00   0.0000000000000000e+00   0.0000000000000000e+00   0.0000000000000000e+00   0.0000000000000000e+00   0.0000000000000000e+00   0.0000000000000000e+00   0.0000000000000000e+00   0.0000000000000000e+00   0.0000000000000000e+00   0.0000000000000000e+00   0.0000000000000000e+00   0.0000000000000000e+00   0.0000000000000000e+00   0.0000000000000000e+00  -8.0310657577279718e-02  -2.0626870983173912e-01   0.0000000000000000e+00   0.0000000000000000e+00   0.0000000000000000e+00   0.0000000000000000e+00   0.0000000000000000e+00   0.0000000000000000e+00  -9.8893700279957739e-02   0.0000000000000000e+00   0.0000000000000000e+00  -4.5385651657126345e-02   2.8144864018912719e-01   0.0000000000000000e+00   0.0000000000000000e+00   0.0000000000000000e+00   2.5590039603267190e-01   0.0000000000000000e+00   0.0000000000000000e+00   0.0000000000000000e+00  -1.8093502986829776e-01   0.0000000000000000e+00   0.0000000000000000e+00   0.0000000000000000e+00   0.0000000000000000e+00   0.0000000000000000e+00   0.0000000000000000e+00   0.0000000000000000e+00   0.0000000000000000e+00   0.0000000000000000e+00   0.0000000000000000e+00   3.6211853420446777e-01   0.0000000000000000e+00  -1.6017985512477079e-01   0.0000000000000000e+00   0.0000000000000000e+00   0.0000000000000000e+00   0.0000000000000000e+00   0.0000000000000000e+00   1.1105778008216513e-01   0.0000000000000000e+00   0.0000000000000000e+00   0.0000000000000000e+00   1.9584823086496214e-01   0.0000000000000000e+00   0.0000000000000000e+00  -3.0354297501624064e-02  -4.9699639409078601e-02   0.0000000000000000e+00   0.0000000000000000e+00   3.2910365006405207e-01   0.0000000000000000e+00   0.0000000000000000e+00   0.0000000000000000e+00   0.0000000000000000e+00   0.0000000000000000e+00   0.0000000000000000e+00   0.0000000000000000e+00   0.0000000000000000e+00   0.0000000000000000e+00   0.0000000000000000e+00   0.0000000000000000e+00   0.0000000000000000e+00   0.0000000000000000e+00   0.0000000000000000e+00   0.0000000000000000e+00   0.0000000000000000e+00   0.0000000000000000e+00   0.0000000000000000e+00   0.0000000000000000e+00  -4.8118900307854200e-02   0.0000000000000000e+00   0.0000000000000000e+00
   0.0000000000000000e+00   0.0000000000000000e+00   0.0000000000000000e+00  -1.1279729658154750e-01   0.0000000000000000e+00   0.0000000000000000e+00   0.0000000000000000e+00   0.0000000000000000e+00   0.0000000000000000e+00   0.0000000000000000e+00  -5.2244198619808238e-02  -1.5222712778145517e-01   1.0868945867887479e-01  -1.9767052040631561e-01   0.0000000000000000e+00   0.0000000000000000e+00   0.0000000000000000e+00  -7.3110677287749559e-02   1.6300696110999144e-01   0.0000000000000000e+00   3.7547418108479652e-01   0.0000000000000000e+00  -1.8243979290571255e-01   0.0000000000000000e+00   1.3127638016481563e-01   0.0000000000000000e+00   0.0000000000000000e+00   0.0000000000000000e+00   0.0000000000000000e+00   0.0000000000000000e+00  -1.7939818382123301e-01   5.9196893425571967e-02  -1.4929040482895098e-01   0.0000000000000000e+00   0.0000000000000000e+00   0.0000000000000000e+00   0.0000000000000000e+00  -2.0848433039197595e-01   0.0000000000000000e+00   0.0000000000000000e+00  -1.2580491201141586e-01  -1.3292940589033859e-02   2.7695040272864142e-02   0.0000000000000000e+00   0.0000000000000000e+00   0.0000000000000000e+00  -1.2893581514898095e-01   0.0000000000000000e+00   0.0000000000000000e+00  -9.0544182658256867e-02  -2.4926865597228368e-01   0.0000000000000000e+00   0.0000000000000000e+00   0.0000000000000000e+00   0.0000000000000000e+00  -2.7798419399563312e-01  -1.0666126475664180e-01   0.0000000000000000e+00   0.0000000000000000e+00   0.0000000000000000e+00   0.0000000000000000e+00   0.0000000000000000e+00  -1.9137637639398555e-01  -1.9471883567161802e-01   0.0000000000000000e+00   1.2542551973406710e-01   0.0000000000000000e+00   6.3926644157418250e-02   0.0000000000000000e+00   0.0000000000000000e+00   0.0000000000000000e+00  -4.2436561530258994e-02  -1.1090060001811186e-01   0.0000000000000000e+00   0.0000000000000000e+00   0.0000000000000000e+00   0.0000000000000000e+00   0.0000000000000000e+00   3.8808864407767756e-02   0.0000000000000000e+00  -5.0783972313836585e-02   0.0000000000000000e+00   9.6410580383072320e-02  -2.6495654567577170e-01   0.0000000000000000e+00   8.0396610212019104e-02   0.0000000000000000e+00  -1.2053888859201831e-01   0.0000000000000000e+00  -2.0042347753562559e-01  -3.0906896637370923e-01   0.0000000000000000e+00   4.1392208302805933e-02   0.0000000000000000e+00   3.2925554923621377e-02  -2.0419603420330851e-01   5.5234757703106780e-03   0.0000000000000000e+00   0.0000000000000000e+00   0.0000000000000000e+00
   0.0000000000000000e+00   0.0000000000000000e+00   0.0000000000000000e+00  -1.9206564433973339e-01   0.0000000000000000e+00   0.0000000000000000e+00   0.0000000000000000e+00   0.0000000000000000e+00   0.0000000000000000e+00   0.0000000000000000e+00   1.3649260527773271e-01   1.4718122895442123e-01   2.7648857221740414e-01  -2.5111378988424798e-01   0.0000000000000000e+00   0.0000000000000000e+00   0.0000000000000000e+00  -3.2785373797926017e-02  -1.4899194261933815e-01   0.0000000000000000e+00   2.8363667868992942e-02   0.0000000000000000e+00   8.5884035907409409e-02   0.0000000000000000e+00  -1.6536651455471514e-02   0.0000000000000000e+00   0.0000000000000000e+00   0.0000000000000000e+00   0.0000000000000000e+00   0.0000000000000000e+00   1.0462581354122021e-01  -1.4940817894085004e-01   2.0186789291797583e-01   0.0000000000000000e+00   0.0000000000000000e+00   0.0000000000000000e+00   0.0000000000000000e+00  -2.9272164790360278e-01   0.0000000000000000e+00   0.0000000000000000e+00  -2.0110251237658325e-01  -1.3934440569407630e-01  -1.7676069355225268e-02   0.0000000000000000e+00   0.0000000000000000e+00   0.0000000000000000e+00   1.3578264057994818e-01   0.0000000000000000e+00   0.0000000000000000e+00  -1.9744500361732487e-01  -1.7066869288241143e-01   0.0000000000000000e+00   0.0000000000000000e+00   0.0000000000000000e+00   0.0000000000000000e+00   1.8788292515464239e-01   6.1714824986312561e-02   0.0000000000000000e+00   0.0000000000000000e+00   0.0000000000000000e+00   0.0000000000000000e+00   0.0000000000000000e+00   1.4745270878359604e-01   1.9673876451374187e-01   0.0000000000000000e+00   3.4607211697679358e-01   0.0000000000000000e+00  -1.3537294862666044e-01   0.0000000000000000e+00   0.0000000000000000e+00   0.0000000000000000e+00   1.6778731789709356e-01   1.3974020096217205e-01   0.0000000000000000e+00   0.0000000000000000e+00   0.0000000000000000e+00   0.0000000000000000e+00   0.0000000000000000e+00   1.1417877269321247e-01   0.0000000000000000e+00  -1.9811312469694076e-01   0.0000000000000000e+00  -1.3058184504076604e-02  -2.0467843255550255e-01   0.0000000000000000e+00  -1.7087444297416521e-01   0.0000000000000000e+00   9.1144233061143720e-02   0.0000000000000000e+00   7.4400657577051721e-02   1.3197736308140914e-01   0.0000000000000000e+00   1.7866408633730166e-02   0.0000000000000000e+00   5.6088793992308060e-02  -3.8954997101722809e-02   6.3436245600048298e-03   0.0000000000000000e+00   0.0000000000000000e+00   0.0000000000000000e+00
   0.0000000000000000e+00   0.0000000000000000e+00   0.0000000000000000e+00   1.4377896226338904e-01   0.0000000000000000e+00   0.0000000000000000e+00   0.0000000000000000e+00   0.0000000000000000e+00   0.0000000000000000e+00   0.0000000000000000e+00   1.9212935249330879e-01  -5.1922980875759084e-02   2.0447206785735167e-01   1.5146477639629272e-01   0.0000000000000000e+00   0.0000000000000000e+00   0.0000000000000000e+00  -9.1885174629963793e-03   1.9247933636203732e-01   0.0000000000000000e+00   5.3557802767030857e-02   0.0000000000000000e+00   2.0160357338631285e-01   0.0000000000000000e+00  -4.8285926049919652e-02   0.0000000000000000e+00   0.0000000000000000e+00   0.0000000000000000e+00   0.0000000000000000e+00   0.0000000000000000e+00   6.3698771484006905e-02  -7.0280890654253358e-02   2.2821935149469529e-02   0.0000000000000000e+00   0.0000000000000000e+00   0.0000000000000000e+00   0.0000000000000000e+00  -6.3881139000397505e-02   0.0000000000000000e+00   0.0000000000000000e+00   3.5901989871531742e-01   2.8321654287891740e-01  -1.8168250763867816e-01   0.0000000000000000e+00   0.0000000000000000e+00   0.0000000000000000e+00   1.9808317486041843e-01   0.0000000000000000e+00   0.0000000000000000e+00  -1.8978923982079327e-01   9.9772492162208223e-02   0.0000000000000000e+00   0.0000000000000000e+00   0.0000000000000000e+00   0.0000000000000000e+00   3.5266153782857849e-02   1.1526051837899676e-01   0.0000000000000000e+00   0.0000000000000000e+00   0.0000000000000000e+00   0.0000000000000000e+00   0.0000000000000000e+00  -7.4740389699980300e-02  -2.3352104202879229e-01   0.0000000000000000e+00   1.8277663487105472e-01   0.0000000000000000e+00   1.9122974415475269e-01   0.0000000000000000e+00   0.0000000000000000e+00   0.0000000000000000e+00  -2.8280647642475099e-01   1.6992624106752802e-02   0.0000000000000000e+00   0.0000000000000000e+00   0.0000000000000000e+00   0.0000000000000000e+00   0.0000000000000000e+00   1.3985873836934923e-01   0.0000000000000000e+00  -2.9987015117688642e-01   0.0000000000000000e+00  -3.6521691238698577e-02   9.0399113541089746e-02   0.0000000000000000e+00  -6.1946386477580204e-02   0.0000000000000000e+00   1.7297428284351266e-01   0.0000000000000000e+00  -9.5234596253148354e-02  -9.6194169067229940e-02   0.0000000000000000e+00   3.0016402972841704e-02   0.0000000000000000e+00   6.8447608056845494e-02  -2.9711024031848193e-02   2.2053683354070971e-01   0.0000000000000000e+00   0.0000000000000000e+00   0.0000000000000000e+00
   0.0000000000000000e+00   0.0000000000000000e+00   5.9452305176180720e-02   0.0000000000000000e+00   2.6800523289438416e-01   1.4053621269242464e-01  -3.6994088848120066e-01   0.0000000000000000e+00  -7.6520155655466326e-02   0.0000000000000000e+00   0.0000000000000000e+00   0.0000000000000000e+00   0.0000000000000000e+00   0.0000000000000000e+00   0.0000000000000000e+00   0.0000000000000000e+00   0.0000000000000000e+00   0.0000000000000000e+00   0.0000000000000000e+00   0.0000000000000000e+00   0.0000000000000000e+00   0.0000000000000000e+00   0.0000000000000000e+00   0.0000000000000000e+00   0.0000000000000000e+00   0.0000000000000000e+00   0.0000000000000000e+00   7.5285921952222293e-02   2.6826930802273419e-01   0.0000000000000000e+00   0.0000000000000000e+00   0.0000000000000000e+00   0.0000000000000000e+00   0.0000000000000000e+00   0.0000000000000000e+00  -2.6560290597200986e-01   0.0000000000000000e+00   0.0000000000000000e+00  -3.6379351320087067e-01  -7.4119465046773469e-02   0.0000000000000000e+00   0.0000000000000000e+00   0.0000000000000000e+00   8.9168209465467746e-02   0.0000000000000000e+00   0.0000000000000000e+00   0.0000000000000000e+00  -2.0175755624426936e-01   0.0000000000000000e+00   0.0000000000000000e+00   0.0000000000000000e+00   0.0000000000000000e+00   0.0000000000000000e+00   0.0000000000000000e+00   0.0000000000000000e+00   0.0000000000000000e+00   0.0000000000000000e+00   0.0000000000000000e+00  -2.2402341825082273e-01   0.0000000000000000e+00   1.5109592597032662e-01   0.0000000000000000e+00   0.0000000000000000e+00   0.0000000000000000e+00   0.0000000000000000e+00   0.0000000000000000e+00   3.2374022567562943e-01   0.0000000000000000e+00   0.0000000000000000e+00   0.0000000000000000e+00  -1.2537303755907128e-01   0.0000000000000000e+00   0.0000000000000000e+00  -3.4713572478410426e-01   2.1434054908834010e-01   0.0000000000000000e+00   0.0000000000000000e+00   2.2762762666024963e-01   0.0000000000000000e+00   0.0000000000000000e+00   0.0000000000000000e+00   0.0000000000000000e+00   0.0000000000000000e+00   0.0000000000000000e+00   0.0000000000000000e+00   0.0000000000000000e+00   0.0000000000000000e+00   0.0000000000000000e+00   0.0000000000000000e+00   0.0000000000000000e+00   0.0000000000000000e+00   0.0000000000000000e+00   0.0000000000000000e+00   0.0000000000000000e+00   0.0000000000000000e+00   0.0000000000000000e+00   0.0000000000000000e+00  -1.2528680162418099e-01   0.0000000000000000e+00   0.0000000000000000e+00
   0.0000000000000000e+00  -8.2570972604946669e-02   0.0000000000000000e+00   0.0000000000000000e+00   0.0000000000000000e+00   0.0000000000000000e+00   0.0000000000000000e+00  -4.7035767203718892e-01   0.0000000000000000e+00   5.8912363545529867e-02   0.0000000000000000e+00   0.0000000000000000e+00   0.0000000000000000e+00   0.0000000000000000e+00   1.3792195062966311e-01   0.0000000000000000e+00   0.0000000000000000e+00   0.0000000000000000e+00   0.0000000000000000e+00   3.1523939621852276e-01   0.0000000000000000e+00  -1.1316817148031022e-01   0.0000000000000000e+00   0.0000000000000000e+00   0.0000000000000000e+00   0.0000000000000000e+00   7.4164608716753733e-02   0.0000000000000000e+00   0.0000000000000000e+00   0.0000000000000000e+00   0.0000000000000000e+00   0.0000000000000000e+00   0.0000000000000000e+00   0.0000000000000000e+00   0.0000000000000000e+00   0.0000000000000000e+00   0.0000000000000000e+00   0.0000000000000000e+00   0.0000000000000000e+00   0.0000000000000000e+00   0.0000000000000000e+00   0.0000000000000000e+00   0.0000000000000000e+00   0.0000000000000000e+00   6.6195211426500436e-02   0.0000000000000000e+00   0.0000000000000000e+00   0.0000000000000000e+00   8.5832672845459090e-02   0.0000000000000000e+00   0.0000000000000000e+00  -1.3562338209612632e-01   0.0000000000000000e+00   0.0000000000000000e+00   1.4819276384554941e-01   0.0000000000000000e+00   0.0000000000000000e+00   0.0000000000000000e+00   0.0000000000000000e+00   0.0000000000000000e+00   0.0000000000000000e+00  -2.1791058483642228e-01   0.0000000000000000e+00   0.0000000000000000e+00   1.6263986931177690e-01   0.0000000000000000e+00   0.0000000000000000e+00   0.0000000000000000e+00   0.0000000000000000e+00  -5.9923623428870398e-01   0.0000000000000000e+00   0.0000000000000000e+00   0.0000000000000000e+00   0.0000000000000000e+00   0.0000000000000000e+00   0.0000000000000000e+00   1.2682190304442859e-01   0.0000000000000000e+00   0.0000000000000000e+00   0.0000000000000000e+00   0.0000000000000000e+00  -6.4328220720654916e-02   0.0000000000000000e+00   0.0000000000000000e+00   0.0000000000000000e+00   0.0000000000000000e+00   1.7340379150113615e-02   0.0000000000000000e+00   0.0000000000000000e+00   0.0000000000000000e+00   0.0000000000000000e+00  -3.9341568734516837e-03   0.0000000000000000e+00  -1.9372189354981237e-01   0.0000000000000000e+00   0.0000000000000000e+00   0.0000000000000000e+00   0.0000000000000000e+00  -2.9762114149118835e-01   0.0000000000000000e+00
  -2.1949223249170710e-01   0.0000000000000000e+00   0.0000000000000000e+00   0.0000000000000000e+00   0.0000000000000000e+00   0.0000000000000000e+00   0.0000000000000000e+00   0.0000000000000000e+00   0.0000000000000000e+00   0.0000000000000000e+00   0.0000000000000000e+00   0.0000000000000000e+00   0.0000000000000000e+00   0.0000000000000000e+00   0.0000000000000000e+00   2.1689359116861726e-01   2.2598713631913250e-01   0.0000000000000000e+00   0.0000000000000000e+00   0.0000000000000000e+00   0.0000000000000000e+00   0.0000000000000000e+00   0.0000000000000000e+00  -3.0592174120965721e-01   0.0000000000000000e+00  -1.9796745540114441e-01   0.0000000000000000e+00   0.0000000000000000e+00   0.0000000000000000e+00   2.4221026381146937e-02   0.0000000000000000e+00   0.0000000000000000e+00   0.0000000000000000e+00  -8.3066668078434824e-02   6.1520064132874065e-02   0.0000000000000000e+00   1.9330407179331319e-01   0.0000000000000000e+00   0.0000000000000000e+00   0.0000000000000000e+00   0.0000000000000000e+00   0.0000000000000000e+00   0.0000000000000000e+00   0.0000000000000000e+00   0.0000000000000000e+00  -1.3494997417364721e-01   0.0000000000000000e+00   0.0000000000000000e+00   0.0000000000000000e+00   0.0000000000000000e+00   0.0000000000000000e+00   0.0000000000000000e+00  -1.5876857307517961e-01   2.6020119157721583e-01   0.0000000000000000e+00   0.0000000000000000e+00   0.0000000000000000e+00   2.6181860136615481e-01   0.0000000000000000e+00  -5.9805744328808488e-02   0.0000000000000000e+00   0.0000000000000000e+00   0.0000000000000000e+00   0.0000000000000000e+00   0.0000000000000000e+00   0.0000000000000000e+00   0.0000000000000000e+00   0.0000000000000000e+00  -5.9140731532297153e-01   0.0000000000000000e+00   0.0000000000000000e+00   0.0000000000000000e+00   0.0000000000000000e+00   0.0000000000000000e+00   0.0000000000000000e+00   1.0495952443041183e-01   0.0000000000000000e+00   0.0000000000000000e+00   0.0000000000000000e+00   3.1707610800152231e-01   0.0000000000000000e+00   0.0000000000000000e+00   0.0000000000000000e+00   0.0000000000000000e+00   2.4949820330698595e-02   0.0000000000000000e+00   0.0000000000000000e+00   0.0000000000000000e+00   5.8439785584878612e-02   0.0000000000000000e+00   0.0000000000000000e+00   0.0000000000000000e+00   0.0000000000000000e+00   0.0000000000000000e+00   0.0000000000000000e+00   0.0000000000000000e+00   0.0000000000000000e+00   0.0000000000000000e+00   0.0000000000000000e+00   1.5391429403582993e-01
   0.0000000000000000e+00   0.0000000000000000e+00   0.0000000000000000e+00  -7.6356936923144783e-02   0.0000000000000000e+00   0.0000000000000000e+00   0.0000000000000000e+00   0.0000000000000000e+00   0.0000000000000000e+00   0.0000000000000000e+00  -1.8974110284218124e-02   4.4594920840401141e-02  -6.2980254285133763e-02  -9.8549560032458947e-03   0.0000000000000000e+00   0.0000000000000000e+00   0.0000000000000000e+00   6.7627114901130284e-02   5.0337167987048563e-02   0.0000000000000000e+00  -4.4144073604734269e-02   0.0000000000000000e+00  -2.3289072313014025e-01   0.0000000000000000e+00  -2.1810728970871918e-01   0.0000000000000000e+00   0.0000000000000000e+00   0.0000000000000000e+00   0.0000000000000000e+00   0.0000000000000000e+00  -1.6701289178721018e-01   5.7784997056613760e-02   2.5504831702748670e-01   0.0000000000000000e+00   0.0000000000000000e+00   0.0000000000000000e+00   0.0000000000000000e+00  -6.1688120448351133e-02   0.0000000000000000e+00   0.0000000000000000e+00  -1.7277323478989912e-01   3.2980363837102700e-01   1.8341140052456503e-02   0.0000000000000000e+00   0.0000000000000000e+00   0.0000000000000000e+00   1.0043685710433514e-01   0.0000000000000000e+00   0.0000000000000000e+00  -9.2858831261890696e-03   1.2482066559619935e-01   0.0000000000000000e+00   0.0000000000000000e+00   0.0000000000000000e+00   0.0000000000000000e+00  -5.7823956399849379e-02  -8.6532297227589691e-03   0.0000000000000000e+00   0.0000000000000000e+00   0.0000000000000000e+00   0.0000000000000000e+00   0.0000000000000000e+00   3.3494720509772280e-01   2.6873334487624212e-01   0.0000000000000000e+00  -2.0203745236520648e-01   0.0000000000000000e+00  -1.8375832519839119e-01   0.0000000000000000e+00   0.0000000000000000e+00   0.0000000000000000e+00  -3.2632757441939203e-01  -1.0160011315940236e-01   0.0000000000000000e+00   0.0000000000000000e+00   0.0000000000000000e+00   0.0000000000000000e+00   0.0000000000000000e+00   1.1921582816413331e-01   0.0000000000000000e+00  -8.7179550208025175e-02   0.0000000000000000e+00  -2.2671302583532268e-01  -1.1881462238409399e-02   0.0000000000000000e+00  -3.9411294844209063e-02   0.0000000000000000e+00  -1.6932044919413214e-01   0.0000000000000000e+00  -6.1459966483994620e-02  -1.4297086266298420e-01   0.0000000000000000e+00   3.2665069779209438e-02   0.0000000000000000e+00   6.4503511133393171e-02  -3.0410620489320206e-01   8.5835142388425947e-02   0.0000000000000000e+00   0.0000000000000000e+00   0.0000000000000000e+00
   0.0000000000000000e+00   0.0000000000000000e+00  -1.0914274553451335e-02   0.0000000000000000e+00   7.7641915861132421e-02   1.3639934072942818e-02   8.2999357395483864e-02   0.0000000000000000e+00   3.1010045462129064e-02   0.0000000000000000e+00   0.0000000000000000e+00   0.0000000000000000e+00   0.0000000000000000e+00   0.0000000000000000e+00   0.0000000000000000e+00   0.0000000000000000e+00   0.0000000000000000e+00   0.0000000000000000e+00   0.0000000000000000e+00   0.0000000000000000e+00   0.0000000000000000e+00   0.0000000000000000e+00   0.0000000000000000e+00   0.0000000000000000e+00   0.0000000000000000e+00   0.0000000000000000e+00   0.0000000000000000e+00  -5.8846948803113364e-01  -3.7162886879767675e-04   0.0000000000000000e+00   0.0000000000000000e+00   0.0000000000000000e+00   0.0000000000000000e+00   0.0000000000000000e+00   0.0000000000000000e+00   3.3634654097763073e-01   0.0000000000000000e+00   0.0000000000000000e+00  -5.9955539858974186e-02   1.7725984635350298e-01   0.0000000000000000e+00   0.0000000000000000e+00   0.0000000000000000e+00   8.6121220394963609e-03   0.0000000000000000e+00   0.0000000000000000e+00   0.0000000000000000e+00  -9.4412615341614818e-03   0.0000000000000000e+00   0.0000000000000000e+00   0.0000000000000000e+00   0.0000000000000000e+00   0.0000000000000000e+00   0.0000000000000000e+00   0.0000000000000000e+00   0.0000000000000000e+00   0.0000000000000000e+00   0.0000000000000000e+00  -1.9046087524230260e-01   0.0000000000000000e+00  -2.9424618659610791e-01   0.0000000000000000e+00   0.0000000000000000e+00   0.0000000000000000e+00   0.0000000000000000e+00   0.0000000000000000e+00   2.9470885976885008e-01   0.0000000000000000e+00   0.0000000000000000e+00   0.0000000000000000e+00  -3.6644703507559095e-01   0.0000000000000000e+00   0.0000000000000000e+00   2.7255504587671744e-02  -2.5859635150225612e-02   0.0000000000000000e+00   0.0000000000000000e+00  -1.5359353905098491e-01   0.0000000000000000e+00   0.0000000000000000e+00   0.0000000000000000e+00   0.0000000000000000e+00   0.0000000000000000e+00   0.0000000000000000e+00   0.0000000000000000e+00   0.0000000000000000e+00   0.0000000000000000e+00   0.0000000000000000e+00   0.0000000000000000e+00   0.0000000000000000e+00   0.0000000000000000e+00   0.0000000000000000e+00   0.0000000000000000e+00   0.0000000000000000e+00   0.0000000000000000e+00   0.0000000000000000e+00   0.0000000000000000e+00  -3.4959417338473597e-01   0.0000000000000000e+00   0.0000000000000000e+00
   0.0000000000000000e+00  -3.1087349496561317e-01   0.0000000000000000e+00   0.0000000000000000e+00   0.0000000000000000e+00   0.0000000000000000e+00   0.0000000000000000e+00   1.2102199211251236e-01   0.0000000000000000e+00  -1.1573976837428973e-01   0.0000000000000000e+00   0.0000000000000000e+00   0.0000000000000000e+00   0.0000000000000000e+00  -4.1156321388780594e-02   0.0000000000000000e+00   0.0000000000000000e+00   0.0000000000000000e+00   0.0000000000000000e+00   6.4756938093902400e-02   0.0000000000000000e+00   6.3886708163679220e-03   0.0000000000000000e+00   0.0000000000000000e+00   0.0000000000000000e+00   0.0000000000000000e+00  -9.5724551014454179e-02   0.0000000000000000e+00   0.0000000000000000e+00   0.0000000000000000e+00   0.0000000000000000e+00   0.0000000000000000e+00   0.0000000000000000e+00   0.0000000000000000e+00   0.0000000000000000e+00   0.0000000000000000e+00   0.0000000000000000e+00   0.0000000000000000e+00   0.0000000000000000e+00   0.0000000000000000e+00   0.0000000000000000e+00   0.0000000000000000e+00   0.0000000000000000e+00   0.0000000000000000e+00  -1.1166354070802915e-01   0.0000000000000000e+00   0.0000000000000000e+00   0.0000000000000000e+00   4.3790336155170251e-02   0.0000000000000000e+00   0.0000000000000000e+00  -4.1928782372883461e-01   0.0000000000000000e+00   0.0000000000000000e+00  -1.7714157363361865e-01   0.0000000000000000e+00   0.0000000000000000e+00   0.0000000000000000e+00   0.0000000000000000e+00   0.0000000000000000e+00   0.0000000000000000e+00   9.3158890922126342e-02   0.0000000000000000e+00   0.0000000000000000e+00   1.7903612098441252e-01   0.0000000000000000e+00   0.0000000000000000e+00   0.0000000000000000e+00   0.0000000000000000e+00  -3.9097227729986916e-02   0.0000000000000000e+00   0.0000000000000000e+00   0.0000000000000000e+00   0.0000000000000000e+00   0.0000000000000000e+00   0.0000000000000000e+00  -1.4363887479996440e-01   0.0000000000000000e+00   0.0000000000000000e+00   0.0000000000000000e+00   0.0000000000000000e+00   5.1915501401888275e-01   0.0000000000000000e+00   0.0000000000000000e+00   0.0000000000000000e+00   0.0000000000000000e+00  -3.9561399031132816e-01   0.0000000000000000e+00   0.0000000000000000e+00   0.0000000000000000e+00   0.0000000000000000e+00   3.7496137409049413e-01   0.0000000000000000e+00  -7.6469403191890772e-02   0.0000000000000000e+00   0.0000000000000000e+00   0.0000000000000000e+00   0.0000000000000000e+00  -5.7335836310059674e-02   0.0000000000000000e+00
   0.0000000000000000e+00   0.0000000000000000e+00   0.0000000000000000e+00   1.4104869186910479e-01   0.0000000000000000e+00   0.0000000000000000e+00   0.0000000000000000e+00   0.0000000000000000e+00   0.0000000000000000e+00   0.0000000000000000e+00  -7.3211628202518059e-02  -5.8385499310558704e-02  -3.6374708663501981e-01  -2.5413272346884841e-02   0.0000000000000000e+00   0.0000000000000000e+00   0.0000000000000000e+00  -1.1258457548105556e-01   5.8747739146946240e-02   0.0000000000000000e+00   2.3897850102236831e-01   0.0000000000000000e+00  -1.0199484741183491e-01   0.0000000000000000e+00  -1.5583720421128469e-01   0.0000000000000000e+00   0.0000000000000000e+00   0.0000000000000000e+00   0.0000000000000000e+00   0.0000000000000000e+00   1.5064129185646091e-01   5.7413205826208957e-02   2.4217135617074539e-01   0.0000000000000000e+00   0.0000000000000000e+00   0.0000000000000000e+00   0.0000000000000000e+00   1.0220258422022065e-01   0.0000000000000000e+00   0.0000000000000000e+00  -2.9356982517974473e-01  -2.7507225250764833e-01  -9.6922897947372202e-02   0.0000000000000000e+00   0.0000000000000000e+00   0.0000000000000000e+00   1.6841203746394776e-01   0.0000000000000000e+00   0.0000000000000000e+00  -2.7037982808021891e-02  -1.7066062937962312e-02   0.0000000000000000e+00   0.0000000000000000e+00   0.0000000000000000e+00   0.0000000000000000e+00   1.3392741415471940e-01  -2.5313163095440622e-01   0.0000000000000000e+00   0.0000000000000000e+00   0.0000000000000000e+00   0.0000000000000000e+00   0.0000000000000000e+00  -2.0784246192583011e-01  -1.0476792500730002e-01   0.0000000000000000e+00   7.8955482377669473e-03   0.0000000000000000e+00   9.8456161616529730e-02   0.0000000000000000e+00   0.0000000000000000e+00   0.0000000000000000e+00  -1.0808206187287878e-01   1.2861742225939193e-01   0.0000000000000000e+00   0.0000000000000000e+00   0.0000000000000000e+00   0.0000000000000000e+00   0.0000000000000000e+00  -4.4842865698744516e-02   0.0000000000000000e+00  -2.8472994328597029e-01   0.0000000000000000e+00  -2.0336565924403288e-01   1.4798894681938785e-01   0.0000000000000000e+00  -2.5290954370567043e-01   0.0000000000000000e+00   5.6897612261052593e-03   0.0000000000000000e+00  -1.3883046037895105e-01  -3.6832984655204702e-02   0.0000000000000000e+00  -6.5918886678222849e-02   0.0000000000000000e+00  -1.0591505932363032e-01   1.1268687069610037e-01  -3.6736473262064848e-02   0.0000000000000000e+00   0.0000000000000000e+00   0.0000000000000000e+00
   0.0000000000000000e+00   0.0000000000000000e+00   0.0000000000000000e+00  -6.2839672240789721e-02   0.0000000000000000e+00   0.0000000000000000e+00   0.0000000000000000e+00   0.0000000000000000e+00   0.0000000000000000e+00   0.0000000000000000e+00   8.2442423937634818e-02  -2.7007013715992978e-01   3.7517354512447448e-01   3.1099026298501437e-01   0.0000000000000000e+00   0.0000000000000000e+00   0.0000000000000000e+00   2.6903512044371314e-01  -7.2361192666027169e-02   0.0000000000000000e+00   6.9304032729509107e-02   0.0000000000000000e+00  -1.1384027610344449e-01   0.0000000000000000e+00  -3.7377245979452134e-02   0.0000000000000000e+00   0.0000000000000000e+00   0.0000000000000000e+00   0.0000000000000000e+00   0.0000000000000000e+00   1.2970718387557001e-01  -9.8440367695949632e-02  -8.8318296664125537e-02   0.0000000000000000e+00   0.0000000000000000e+00   0.0000000000000000e+00   0.0000000000000000e+00   1.4871341370520752e-01   0.0000000000000000e+00   0.0000000000000000e+00  -2.7443805328177656e-01  -1.8668153846683494e-01   7.8218808386768215e-02   0.0000000000000000e+00   0.0000000000000000e+00   0.0000000000000000e+00   7.8384327488246211e-02   0.0000000000000000e+00   0.0000000000000000e+00   6.4517958378401061e-03   1.7038739952680654e-01   0.0000000000000000e+00   0.0000000000000000e+00   0.0000000000000000e+00   0.0000000000000000e+00   7.3031985209708744e-02  -1.7209713329978116e-01   0.0000000000000000e+00   0.0000000000000000e+00   0.0000000000000000e+00   0.0000000000000000e+00   0.0000000000000000e+00   2.6417901474757054e-02  -2.4531264591141938e-01   0.0000000000000000e+00  -6.9264712307863630e-02   0.0000000000000000e+00  -6.5872381681145190e-02   0.0000000000000000e+00   0.0000000000000000e+00   0.0000000000000000e+00  -2.1048149692408140e-02  -2.0686489459728458e-01   0.0000000000000000e+00   0.0000000000000000e+00   0.0000000000000000e+00   0.0000000000000000e+00   0.0000000000000000e+00  -5.8049885049485328e-02   0.0000000000000000e+00  -9.7464329249562567e-02   0.0000000000000000e+00   5.9075969198347615e-02   1.5116432230290328e-03   0.0000000000000000e+00  -7.5221595137163089e-02   0.0000000000000000e+00  -1.1880750921937391e-01   0.0000000000000000e+00   2.3330203044100639e-01   1.0729407146185441e-01   0.0000000000000000e+00   3.1810838572195027e-01   0.0000000000000000e+00   3.0152118648056558e-02  -1.2053702682685113e-01   8.5030734583304901e-02   0.0000000000000000e+00   0.0000000000000000e+00   0.0000000000000000e+00
   0.0000000000000000e+00   3.2254595606435554e-01   0.0000000000000000e+00   0.0000000000000000e+00   0.0000000000000000e+00   0.0000000000000000e+00   0.0000000000000000e+00   8.8661861914147936e-03   0.0000000000000000e+00  -3.0707269788102043e-01   0.0000000000000000e+00   0.0000000000000000e+00   0.0000000000000000e+00   0.0000000000000000e+00   1.8001582195429500e-01   0.0000000000000000e+00   0.0000000000000000e+00   0.0000000000000000e+00   0.0000000000000000e+00   2.8674521103256367e-01   0.0000000000000000e+00  -1.7818044908055219e-01   0.0000000000000000e+00   0.0000000000000000e+00   0.0000000000000000e+00   0.0000000000000000e+00   4.5392439788833600e-01   0.0000000000000000e+00   0.0000000000000000e+00   0.0000000000000000e+00   0.0000000000000000e+00   0.0000000000000000e+00   0.0000000000000000e+00   0.0000000000000000e+00   0.0000000000000000e+00   0.0000000000000000e+00   0.0000000000000000e+00   0.0000000000000000e+00   0.0000000000000000e+00   0.0000000000000000e+00   0.0000000000000000e+00   0.0000000000000000e+00   0.0000000000000000e+00   0.0000000000000000e+00  -1.1753916144141148e-01   0.0000000000000000e+00   0.0000000000000000e+00   0.0000000000000000e+00   1.8775148776953127e-01   0.0000000000000000e+00   0.0000000000000000e+00  -3.3935091393698830e-01   0.0000000000000000e+00   0.0000000000000000e+00  -3.5010674967315947e-01   0.0000000000000000e+00   0.0000000000000000e+00   0.0000000000000000e+00   0.0000000000000000e+00   0.0000000000000000e+00   0.0000000000000000e+00  -1.1606104493234026e-02   0.0000000000000000e+00   0.0000000000000000e+00  -1.4888418857802227e-01   0.0000000000000000e+00   0.0000000000000000e+00   0.0000000000000000e+00   0.0000000000000000e+00   8.7179379355489806e-02   0.0000000000000000e+00   0.0000000000000000e+00   0.0000000000000000e+00   0.0000000000000000e+00   0.0000000000000000e+00   0.0000000000000000e+00   6.1857131031672827e-02   0.0000000000000000e+00   0.0000000000000000e+00   0.0000000000000000e+00   0.0000000000000000e+00  -2.1245589970491038e-01   0.0000000000000000e+00   0.0000000000000000e+00   0.0000000000000000e+00   0.0000000000000000e+00   4.4816861700674893e-02   0.0000000000000000e+00   0.0000000000000000e+00   0.0000000000000000e+00   0.0000000000000000e+00   1.6364264931658626e-01   0.0000000000000000e+00   2.1230688166038472e-01   0.0000000000000000e+00   0.0000000000000000e+00   0.0000000000000000e+00   0.0000000000000000e+00   9.8188165057958104e-02   0.0000000000000000e+00
  -1.8936062251170893e-01   0.0000000000000000e+00   0.0000000000000000e+00   0.0000000000000000e+00   0.0000000000000000e+00   0.0000000000000000e+00   0.0000000000000000e+00   0.0000000000000000e+00   0.0000000000000000e+00   0.0000000000000000e+00   0.0000000000000000e+00   0.0000000000000000e+00   0.0000000000000000e+00   0.0000000000000000e+00   0.0000000000000000e+00   1.6267478080394460e-02  -1.6335948258171873e-01   0.0000000000000000e+00   0.0000000000000000e+00   0.0000000000000000e+00   0.0000000000000000e+00   0.0000000000000000e+00   0.0000000000000000e+00   4.3117451888749901e-02   0.0000000000000000e+00  -3.3748277828090456e-01   0.0000000000000000e+00   0.0000000000000000e+00   0.0000000000000000e+00   3.0516422988053693e-01   0.0000000000000000e+00   0.0000000000000000e+00   0.0000000000000000e+00  -8.5751819183311900e-02   2.8762664190958687e-01   0.0000000000000000e+00   3.8341695564695522e-01   0.0000000000000000e+00   0.0000000000000000e+00   0.0000000000000000e+00   0.0000000000000000e+00   0.0000000000000000e+00   0.0000000000000000e+00   0.0000000000000000e+00   0.0000000000000000e+00   3.2440272927055891e-01   0.0000000000000000e+00   0.0000000000000000e+00   0.0000000000000000e+00   0.0000000000000000e+00   0.0000000000000000e+00   0.0000000000000000e+00   3.1198989356954382e-01   9.5782007571166020e-02   0.0000000000000000e+00   0.0000000000000000e+00   0.0000000000000000e+00   3.8215763325283458e-01   0.0000000000000000e+00   4.1017554926932952e-02   0.0000000000000000e+00   0.0000000000000000e+00   0.0000000000000000e+00   0.0000000000000000e+00   0.0000000000000000e+00   0.0000000000000000e+00   0.0000000000000000e+00   0.0000000000000000e+00   2.3050290332178835e-01   0.0000000000000000e+00   0.0000000000000000e+00   0.0000000000000000e+00   0.0000000000000000e+00   0.0000000000000000e+00   0.0000000000000000e+00  -2.1008307903868859e-01   0.0000000000000000e+00   0.0000000000000000e+00   0.0000000000000000e+00  -9.8926451705486279e-02   0.0000000000000000e+00   0.0000000000000000e+00   0.0000000000000000e+00   0.0000000000000000e+00   6.8867031143712648e-02   0.0000000000000000e+00   0.0000000000000000e+00   0.0000000000000000e+00   1.0091705721555083e-01   0.0000000000000000e+00   0.0000000000000000e+00   0.0000000000000000e+00   0.0000000000000000e+00   0.0000000000000000e+00   0.0000000000000000e+00   0.0000000000000000e+00   0.0000000000000000e+00   0.0000000000000000e+00   0.0000000000000000e+00  -9.8822409209064072e-02
   1.3015612868521811e-01   0.0000000000000000e+00   0.0000000000000000e+00   0.0000000000000000e+00   0.0000000000000000e+00   0.0000000000000000e+00   0.0000000000000000e+00   0.0000000000000000e+00   0.0000000000000000e+00   0.0000000000000000e+00   0.0000000000000000e+00   0.0000000000000000e+00   0.0000000000000000e+00   0.0000000000000000e+00   0.0000000000000000e+00  -3.7091201526237066e-01   3.3841148413700761e-01   0.0000000000000000e+00   0.0000000000000000e+00   0.0000000000000000e+00   0.0000000000000000e+00   0.0000000000000000e+00   0.0000000000000000e+00  -1.4571078615119559e-01   0.0000000000000000e+00  -2.8077668213969353e-01   0.0000000000000000e+00   0.0000000000000000e+00   0.0000000000000000e+00  -1.8317243517137857e-01   0.0000000000000000e+00   0.0000000000000000e+00   0.0000000000000000e+00  -1.2024355079523606e-01   1.3863667774862787e-01   0.0000000000000000e+00  -5.9892203934990687e-02   0.0000000000000000e+00   0.0000000000000000e+00   0.0000000000000000e+00   0.0000000000000000e+00   0.0000000000000000e+00   0.0000000000000000e+00   0.0000000000000000e+00   0.0000000000000000e+00  -9.0510098631794683e-02   0.0000000000000000e+00   0.0000000000000000e+00   0.0000000000000000e+00   0.0000000000000000e+00   0.0000000000000000e+00   0.0000000000000000e+00  -1.3407851809681556e-01   1.8012888954025688e-01   0.0000000000000000e+00   0.0000000000000000e+00   0.0000000000000000e+00   1.0679228970575148e-01   0.0000000000000000e+00   5.3158264123100686e-02   0.0000000000000000e+00   0.0000000000000000e+00   0.0000000000000000e+00   0.0000000000000000e+00   0.0000000000000000e+00   0.0000000000000000e+00   0.0000000000000000e+00   0.0000000000000000e+00   4.5712550199741453e-01   0.0000000000000000e+00   0.0000000000000000e+00   0.0000000000000000e+00   0.0000000000000000e+00   0.0000000000000000e+00   0.0000000000000000e+00   1.4719005850354938e-01   0.0000000000000000e+00   0.0000000000000000e+00   0.0000000000000000e+00  -9.1603605227260406e-03   0.0000000000000000e+00   0.0000000000000000e+00   0.0000000000000000e+00   0.0000000000000000e+00   2.9234621661237178e-02   0.0000000000000000e+00   0.0000000000000000e+00   0.0000000000000000e+00   8.8584091384334929e-02   0.0000000000000000e+00   0.0000000000000000e+00   0.0000000000000000e+00   0.0000000000000000e+00   0.0000000000000000e+00   0.0000000000000000e+00   0.0000000000000000e+00   0.0000000000000000e+00   0.0000000000000000e+00   0.0000000000000000e+00   4.9781120777928961e-01
   0.0000000000000000e+00  -4.6690722372637045e-01   0.0000000000000000e+00   0.0000000000000000e+00   0.0000000000000000e+00   0.0000000000000000e+00   0.0000000000000000e+00  -8.9289971462371429e-02   0.0000000000000000e+00  -4.6625324543872942e-02   0.0000000000000000e+00   0.0000000000000000e+00   0.0000000000000000e+00   0.0000000000000000e+00   5.5234668703164631e-02   0.0000000000000000e+00   0.0000000000000000e+00   0.0000000000000000e+00   0.0000000000000000e+00  -3.1317645113355208e-01   0.0000000000000000e+00   1.0826946420517075e-01   0.0000000000000000e+00   0.0000000000000000e+00   0.0000000000000000e+00   0.0000000000000000e+00   3.8717699315885445e-01   0.0000000000000000e+00   0.0000000000000000e+00   0.0000000000000000e+00   0.0000000000000000e+00   0.0000000000000000e+00   0.0000000000000000e+00   0.0000000000000000e+00   0.0000000000000000e+00   0.0000000000000000e+00   0.0000000000000000e+00   0.0000000000000000e+00   0.0000000000000000e+00   0.0000000000000000e+00   0.0000000000000000e+00   0.0000000000000000e+00   0.0000000000000000e+00   0.0000000000000000e+00  -2.4758442537840281e-01   0.0000000000000000e+00   0.0000000000000000e+00   0.0000000000000000e+00   2.1905259939111160e-01   0.0000000000000000e+00   0.0000000000000000e+00   3.8090620935787418e-03   0.0000000000000000e+00   0.0000000000000000e+00   7.7903600112261912e-02   0.0000000000000000e+00   0.0000000000000000e+00   0.0000000000000000e+00   0.0000000000000000e+00   0.0000000000000000e+00   0.0000000000000000e+00   2.4868687929968791e-01   0.0000000000000000e+00   0.0000000000000000e+00   1.6604746476351898e-01   0.0000000000000000e+00   0.0000000000000000e+00   0.0000000000000000e+00   0.0000000000000000e+00   1.2769638217400514e-01   0.0000000000000000e+00   0.0000000000000000e+00   0.0000000000000000e+00   0.0000000000000000e+00   0.0000000000000000e+00   0.0000000000000000e+00  -1.5780269046567549e-01   0.0000000000000000e+00   0.0000000000000000e+00   0.0000000000000000e+00   0.0000000000000000e+00  -4.5105903666858133e-01   0.0000000000000000e+00   0.0000000000000000e+00   0.0000000000000000e+00   0.0000000000000000e+00  -7.4887689868512408e-02   0.0000000000000000e+00   0.0000000000000000e+00   0.0000000000000000e+00   0.0000000000000000e+00   2.4894395284854647e-02   0.0000000000000000e+00  -1.7028697855992828e-01   0.0000000000000000e+00   0.0000000000000000e+00   0.0000000000000000e+00   0.0000000000000000e+00  -1.5627543100664915e-01   0.0000000000000000e+00
   0.0000000000000000e+00   0.0000000000000000e+00   0.0000000000000000e+00   2.0818775437811796e-01   0.0000000000000000e+00   0.0000000000000000e+00   0.0000000000000000e+00   0.0000000000000000e+00   0.0000000000000000e+00   0.0000000000000000e+00   1.4873736753713834e-01   2.5196367001914693e-01  -1.1516689569323590e-01   1.8477372137779505e-01   0.0000000000000000e+00   0.0000000000000000e+00   0.0000000000000000e+00   1.4511305103691577e-01   1.1087382143253877e-01   0.0000000000000000e+00  -7.0752577080385792e-02   0.0000000000000000e+00   3.9071781548419872e-03   0.0000000000000000e+00   1.5717030314461911e-01   0.0000000000000000e+00   0.0000000000000000e+00   0.0000000000000000e+00   0.0000000000000000e+00   0.0000000000000000e+00   1.1795945984033188e-01   4.2267649862640762e-02  -1.6167450022993674e-01   0.0000000000000000e+00   0.0000000000000000e+00   0.0000000000000000e+00   0.0000000000000000e+00  -3.1693709794465216e-02   0.0000000000000000e+00   0.0000000000000000e+00  -1.2817359639568057e-02  -6.9310488176999349e-02  -6.4644956986529500e-02   0.0000000000000000e+00   0.0000000000000000e+00   0.0000000000000000e+00  -8.8054761737555470e-02   0.0000000000000000e+00   0.0000000000000000e+00  -2.8611224554257031e-01   3.6781171527173466e-02   0.0000000000000000e+00   0.0000000000000000e+00   0.0000000000000000e+00   0.0000000000000000e+00   7.3903528460974074e-02  -4.4595806392603943e-01   0.0000000000000000e+00   0.0000000000000000e+00   0.0000000000000000e+00   0.0000000000000000e+00   0.0000000000000000e+00   1.7536432046938033e-01   3.4759934869796191e-03   0.0000000000000000e+00  -8.7895063368627874e-02   0.0000000000000000e+00  -2.5413289469865924e-01   0.0000000000000000e+00   0.0000000000000000e+00   0.0000000000000000e+00   1.4281095829423149e-01  -6.9095690409668370e-02   0.0000000000000000e+00   0.0000000000000000e+00   0.0000000000000000e+00   0.0000000000000000e+00   0.0000000000000000e+00   1.6436376760341775e-01   0.0000000000000000e+00  -1.7701593426767161e-02   0.0000000000000000e+00   1.2381698504301333e-01  -1.5506115222195674e-01   0.0000000000000000e+00   9.8239015472757485e-02   0.0000000000000000e+00   5.2554725846432948e-02   0.0000000000000000e+00  -3.5277405168234227e-01   7.7347827308675371e-02   0.0000000000000000e+00  -1.5020127421494053e-01   0.0000000000000000e+00  -6.6921775334016970e-02  -4.0951701770323853e-02   2.1625047376270531e-01   0.0000000000000000e+00   0.0000000000000000e+00   0.0000000000000000e+00
   0.0000000000000000e+00   0.0000000000000000e+00   0.0000000000000000e+00   2.4239287306331622e-01   0.0000000000000000e+00   0.0000000000000000e+00   0.0000000000000000e+00   0.0000000000000000e+00   0.0000000000000000e+00   0.0000000000000000e+00   1.3925344047186827e-01   2.9433646385947398e-01   8.2535337902915965e-02   6.1381324024703671e-03   0.0000000000000000e+00   0.0000000000000000e+00   0.0000000000000000e+00   1.0956147952503548e-01   6.2666952155046834e-02   0.0000000000000000e+00   7.6264461454176452e-05   0.0000000000000000e+00   1.3074319183878925e-02   0.0000000000000000e+00  -1.5132781592649955e-01   0.0000000000000000e+00   0.0000000000000000e+00   0.0000000000000000e+00   0.0000000000000000e+00   0.0000000000000000e+00  -4.6440578499052243e-01   3.6831208237639058e-03  -5.1035017751321854e-02   0.0000000000000000e+00   0.0000000000000000e+00   0.0000000000000000e+00   0.0000000000000000e+00   3.3349443294519346e-02   0.0000000000000000e+00   0.0000000000000000e+00  -1.3398739844866278e-01   1.6394761510005404e-01   7.6378059037440660e-02   0.0000000000000000e+00   0.0000000000000000e+00   0.0000000000000000e+00  -1.1246324197269245e-01   0.0000000000000000e+00   0.0000000000000000e+00   4.1844056771921857e-02  -2.2703907578479249e-01   0.0000000000000000e+00   0.0000000000000000e+00   0.0000000000000000e+00   0.0000000000000000e+00  -2.8457783595291436e-01  -2.9250103581031920e-02   0.0000000000000000e+00   0.0000000000000000e+00   0.0000000000000000e+00   0.0000000000000000e+00   0.0000000000000000e+00   3.3543503011192431e-02  -1.7062914694496173e-01   0.0000000000000000e+00   5.9209731638765480e-02   0.0000000000000000e+00  -1.6986033955542587e-01   0.0000000000000000e+00   0.0000000000000000e+00   0.0000000000000000e+00   1.7866917722892167e-01   1.1979412874688074e-02   0.0000000000000000e+00   0.0000000000000000e+00   0.0000000000000000e+00   0.0000000000000000e+00   0.0000000000000000e+00  -1.3948613782718963e-01   0.0000000000000000e+00  -2.0007600111987833e-01   0.0000000000000000e+00  -1.2852726433523476e-01   2.0467320481622261e-01   0.0000000000000000e+00  -1.6184854237247137e-01   0.0000000000000000e+00   1.3646145991489045e-01   0.0000000000000000e+00   5.8531536585031671e-02   1.1885048089467604e-01   0.0000000000000000e+00   2.0724289274261942e-01   0.0000000000000000e+00  -1.3830031102190157e-01   1.8291496716002456e-01  -3.2419005262816748e-02   0.0000000000000000e+00   0.0000000000000000e+00   0.0000000000000000e+00
  -2.5570080333619676e-02   0.0000000000000000e+00   0.0000000000000000e+00   0.0000000000000000e+00   0.0000000000000000e+00   0.0000000000000000e+00   0.0000000000000000e+00   0.0000000000000000e+00   0.0000000000000000e+00   0.0000000000000000e+00   0.0000000000000000e+00   0.0000000000000000e+00   0.0000000000000000e+00   0.0000000000000000e+00   0.0000000000000000e+00   6.4811357441818956e-03  -3.3376104623449349e-01   0.0000000000000000e+00   0.0000000000000000e+00   0.0000000000000000e+00   0.0000000000000000e+00   0.0000000000000000e+00   0.0000000000000000e+00  -3.3858777005425172e-01   0.0000000000000000e+00  -1.1175448861324236e-01   0.0000000000000000e+00   0.0000000000000000e+00   0.0000000000000000e+00  -1.8215491067050935e-02   0.0000000000000000e+00   0.0000000000000000e+00   0.0000000000000000e+00  -7.7703260314882644e-02  -1.8786455900518313e-02   0.0000000000000000e+00  -2.3124900520587779e-01   0.0000000000000000e+00   0.0000000000000000e+00   0.0000000000000000e+00   0.0000000000000000e+00   0.0000000000000000e+00   0.0000000000000000e+00   0.0000000000000000e+00   0.0000000000000000e+00   2.5694187705570726e-01   0.0000000000000000e+00   0.0000000000000000e+00   0.0000000000000000e+00   0.0000000000000000e+00   0.0000000000000000e+00   0.0000000000000000e+00  -3.2258595747766428e-01  -1.2237761525225720e-01   0.0000000000000000e+00   0.0000000000000000e+00   0.0000000000000000e+00   1.2854434084677072e-01   0.0000000000000000e+00   2.8623107273250642e-01   0.0000000000000000e+00   0.0000000000000000e+00   0.0000000000000000e+00   0.0000000000000000e+00   0.0000000000000000e+00   0.0000000000000000e+00   0.0000000000000000e+00   0.0000000000000000e+00  -1.3729824882714131e-01   0.0000000000000000e+00   0.0000000000000000e+00   0.0000000000000000e+00   0.0000000000000000e+00   0.0000000000000000e+00   0.0000000000000000e+00  -1.3771777760163417e-01   0.0000000000000000e+00   0.0000000000000000e+00   0.0000000000000000e+00  -3.0330493709317247e-01   0.0000000000000000e+00   0.0000000000000000e+00   0.0000000000000000e+00   0.0000000000000000e+00   2.2741425426768969e-01   0.0000000000000000e+00   0.0000000000000000e+00   0.0000000000000000e+00  -4.4189546022168114e-01   0.0000000000000000e+00   0.0000000000000000e+00   0.0000000000000000e+00   0.0000000000000000e+00   0.0000000000000000e+00   0.0000000000000000e+00   0.0000000000000000e+00   0.0000000000000000e+00   0.0000000000000000e+00   0.0000000000000000e+00   2.0067298653434118e-01
   0.0000000000000000e+00   0.0000000000000000e+00  -1.5016457182715476e-01   0.0000000000000000e+00   1.1495271863253614e-01   2.9395382238650991e-01   8.1852514645372229e-02   0.0000000000000000e+00   4.0206014499171500e-01   0.0000000000000000e+00   0.0000000000000000e+00   0.0000000000000000e+00   0.0000000000000000e+00   0.0000000000000000e+00   0.0000000000000000e+00   0.0000000000000000e+00   0.0000000000000000e+00   0.0000000000000000e+00   0.0000000000000000e+00   0.0000000000000000e+00   0.0000000000000000e+00   0.0000000000000000e+00   0.0000000000000000e+00   0.0000000000000000e+00   0.0000000000000000e+00   0.0000000000000000e+00   0.0000000000000000e+00   1.9701254673525095e-01  -2.6590504303427792e-01   0.0000000000000000e+00   0.0000000000000000e+00   0.0000000000000000e+00   0.0000000000000000e+00   0.0000000000000000e+00   0.0000000000000000e+00  -5.2920384632978774e-02   0.0000000000000000e+00   0.0000000000000000e+00   9.7964342199103008e-02  -2.1620796745793647e-01   0.0000000000000000e+00   0.0000000000000000e+00   0.0000000000000000e+00   3.3564915495609086e-03   0.0000000000000000e+00   0.0000000000000000e+00   0.0000000000000000e+00  -2.3878742024962418e-01   0.0000000000000000e+00   0.0000000000000000e+00   0.0000000000000000e+00   0.0000000000000000e+00   0.0000000000000000e+00   0.0000000000000000e+00   0.0000000000000000e+00   0.0000000000000000e+00   0.0000000000000000e+00   0.0000000000000000e+00   2.8321791024124265e-01   0.0000000000000000e+00  -3.4445768984771707e-01   0.0000000000000000e+00   0.0000000000000000e+00   0.0000000000000000e+00   0.0000000000000000e+00   0.0000000000000000e+00   3.1946154632205626e-01   0.0000000000000000e+00   0.0000000000000000e+00   0.0000000000000000e+00   3.2541251810582192e-02   0.0000000000000000e+00   0.0000000000000000e+00  -2.7225389333544431e-01   6.4476416938590159e-02   0.0000000000000000e+00   0.0000000000000000e+00  -3.1246803296182818e-01   0.0000000000000000e+00   0.0000000000000000e+00   0.0000000000000000e+00   0.0000000000000000e+00   0.0000000000000000e+00   0.0000000000000000e+00   0.0000000000000000e+00   0.0000000000000000e+00   0.0000000000000000e+00   0.0000000000000000e+00   0.0000000000000000e+00   0.0000000000000000e+00   0.0000000000000000e+00   0.0000000000000000e+00   0.0000000000000000e+00   0.0000000000000000e+00   0.0000000000000000e+00   0.0000000000000000e+00   0.0000000000000000e+00   7.6733771900143813e-02   0.0000000000000000e+00   0.0000000000000000e+00
   4.5063850422846058e-01   0.0000000000000000e+00   0.0000000000000000e+00   0.0000000000000000e+00   0.0000000000000000e+00   0.0000000000000000e+00   0.0000000000000000e+00   0.0000000000000000e+00   0.0000000000000000e+00   0.0000000000000000e+00   0.0000000000000000e+00   0.0000000000000000e+00   0.0000000000000000e+00   0.0000000000000000e+00   0.0000000000000000e+00  -2.5457894488881516e-01  -1.3102307179126299e-01   0.0000000000000000e+00   0.0000000000000000e+00   0.0000000000000000e+00   0.0000000000000000e+00   0.0000000000000000e+00   0.0000000000000000e+00  -1.1889447455015589e-01   0.0000000000000000e+00   8.1100109443207030e-02   0.0000000000000000e+00   0.0000000000000000e+00   0.0000000000000000e+00   1.2629515052352355e-01   0.0000000000000000e+00   0.0000000000000000e+00   0.0000000000000000e+00   9.2860653122232822e-02   9.7412596828157366e-02   0.0000000000000000e+00   5.2077193744757033e-01   0.0000000000000000e+00   0.0000000000000000e+00   0.0000000000000000e+00   0.0000000000000000e+00   0.0000000000000000e+00   0.0000000000000000e+00   0.0000000000000000e+00   0.0000000000000000e+00  -6.7997811859387872e-02   0.0000000000000000e+00   0.0000000000000000e+00   0.0000000000000000e+00   0.0000000000000000e+00   0.0000000000000000e+00   0.0000000000000000e+00  -1.6890549106286037e-01  -2.0439460679536811e-01   0.0000000000000000e+00   0.0000000000000000e+00   0.0000000000000000e+00  -1.4765258213397395e-01   0.0000000000000000e+00   4.2835220134734964e-01   0.0000000000000000e+00   0.0000000000000000e+00   0.0000000000000000e+00   0.0000000000000000e+00   0.0000000000000000e+00   0.0000000000000000e+00   0.0000000000000000e+00   0.0000000000000000e+00  -1.7504840509287764e-01   0.0000000000000000e+00   0.0000000000000000e+00   0.0000000000000000e+00   0.0000000000000000e+00   0.0000000000000000e+00   0.0000000000000000e+00   5.0288765546985262e-02   0.0000000000000000e+00   0.0000000000000000e+00   0.0000000000000000e+00   5.6005331791528563e-02   0.0000000000000000e+00   0.0000000000000000e+00   0.0000000000000000e+00   0.0000000000000000e+00   8.1395988125573221e-02   0.0000000000000000e+00   0.0000000000000000e+00   0.0000000000000000e+00   2.5651078831949170e-01   0.0000000000000000e+00   0.0000000000000000e+00   0.0000000000000000e+00   0.0000000000000000e+00   0.0000000000000000e+00   0.0000000000000000e+00   0.0000000000000000e+00   0.0000000000000000e+00   0.0000000000000000e+00   0.0000000000000000e+00  -4.5530943839339763e-03
   0.0000000000000000e+00   0.0000000000000000e+00  -3.2858035493151277e-01   0.0000000000000000e+00  -3.3381940394675247e-01   1.6535116750060076e-03   2.3076311319571309e-02   0.0000000000000000e+00  -1.7887652041649230e-01   0.0000000000000000e+00   0.0000000000000000e+00   0.0000000000000000e+00   0.0000000000000000e+00   0.0000000000000000e+00   0.0000000000000000e+00   0.0000000000000000e+00   0.0000000000000000e+00   0.0000000000000000e+00   0.0000000000000000e+00   0.0000000000000000e+00   0.0000000000000000e+00   0.0000000000000000e+00   0.0000000000000000e+00   0.0000000000000000e+00   0.0000000000000000e+00   0.0000000000000000e+00   0.0000000000000000e+00  -3.3361556499078177e-01   1.4517137113555562e-01   0.0000000000000000e+00   0.0000000000000000e+00   0.0000000000000000e+00   0.0000000000000000e+00   0.0000000000000000e+00   0.0000000000000000e+00  -2.1626661092572056e-02   0.0000000000000000e+00   0.0000000000000000e+00   2.1352477413778809e-01  -8.3711804004333881e-02   0.0000000000000000e+00   0.0000000000000000e+00   0.0000000000000000e+00   1.7326486172964276e-01   0.0000000000000000e+00   0.0000000000000000e+00   0.0000000000000000e+00  -2.5607918653913853e-01   0.0000000000000000e+00   0.0000000000000000e+00   0.0000000000000000e+00   0.0000000000000000e+00   0.0000000000000000e+00   0.0000000000000000e+00   0.0000000000000000e+00   0.0000000000000000e+00   0.0000000000000000e+00   0.0000000000000000e+00   1.1700047588209432e-01   0.0000000000000000e+00   1.6063908794618434e-01   0.0000000000000000e+00   0.0000000000000000e+00   0.0000000000000000e+00   0.0000000000000000e+00   0.0000000000000000e+00  -1.1743771848079640e-01   0.0000000000000000e+00   0.0000000000000000e+00   0.0000000000000000e+00   9.4185322302814720e-02   0.0000000000000000e+00   0.0000000000000000e+00  -1.2403355526979087e-01   6.0792786302410007e-01   0.0000000000000000e+00   0.0000000000000000e+00  -1.4081336926848570e-01   0.0000000000000000e+00   0.0000000000000000e+00   0.0000000000000000e+00   0.0000000000000000e+00   0.0000000000000000e+00   0.0000000000000000e+00   0.0000000000000000e+00   0.0000000000000000e+00   0.0000000000000000e+00   0.0000000000000000e+00   0.0000000000000000e+00   0.0000000000000000e+00   0.0000000000000000e+00   0.0000000000000000e+00   0.0000000000000000e+00   0.0000000000000000e+00   0.0000000000000000e+00   0.0000000000000000e+00   0.0000000000000000e+00   9.0784915702484884e-03   0.0000000000000000e+00   0.0000000000000000e+00
   0.0000000000000000e+00  -1.5359461957100828e-01   0.0000000000000000e+00   0.0000000000000000e+00   0.0000000000000000e+00   0.0000000000000000e+00   0.0000000000000000e+00  -3.5016164099695657e-01   0.0000000000000000e+00   1.7461372864658858e-01   0.0000000000000000e+00   0.0000000000000000e+00   0.0000000000000000e+00   0.0000000000000000e+00   4.4809028504579122e-02   0.0000000000000000e+00   0.0000000000000000e+00   0.0000000000000000e+00   0.0000000000000000e+00   1.0437468640153777e-01   0.0000000000000000e+00   2.2415337078340924e-01   0.0000000000000000e+00   0.0000000000000000e+00   0.0000000000000000e+00   0.0000000000000000e+00  -3.4358804333761941e-02   0.0000000000000000e+00   0.0000000000000000e+00   0.0000000000000000e+00   0.0000000000000000e+00   0.0000000000000000e+00   0.0000000000000000e+00   0.0000000000000000e+00   0.0000000000000000e+00   0.0000000000000000e+00   0.0000000000000000e+00   0.0000000000000000e+00   0.0000000000000000e+00   0.0000000000000000e+00   0.0000000000000000e+00   0.0000000000000000e+00   0.0000000000000000e+00   0.0000000000000000e+00  -5.4558446115292793e-02   0.0000000000000000e+00   0.0000000000000000e+00   0.0000000000000000e+00   2.5162618155341859e-01   0.0000000000000000e+00   0.0000000000000000e+00   1.7387825482345720e-01   0.0000000000000000e+00   0.0000000000000000e+00  -1.3648262148819534e-01   0.0000000000000000e+00   0.0000000000000000e+00   0.0000000000000000e+00   0.0000000000000000e+00   0.0000000000000000e+00   0.0000000000000000e+00  -5.3084661283266041e-02   0.0000000000000000e+00   0.0000000000000000e+00   1.2972571132203906e-01   0.0000000000000000e+00   0.0000000000000000e+00   0.0000000000000000e+00   0.0000000000000000e+00   3.5916174368118226e-01   0.0000000000000000e+00   0.0000000000000000e+00   0.0000000000000000e+00   0.0000000000000000e+00   0.0000000000000000e+00   0.0000000000000000e+00   1.6599944569286790e-01   0.0000000000000000e+00   0.0000000000000000e+00   0.0000000000000000e+00   0.0000000000000000e+00   2.5489539103729036e-01   0.0000000000000000e+00   0.0000000000000000e+00   0.0000000000000000e+00   0.0000000000000000e+00   4.2998175128222382e-01   0.0000000000000000e+00   0.0000000000000000e+00   0.0000000000000000e+00   0.0000000000000000e+00   2.8457335402473333e-01   0.0000000000000000e+00   3.1218094817908371e-01   0.0000000000000000e+00   0.0000000000000000e+00   0.0000000000000000e+00   0.0000000000000000e+00  -1.9831854474671370e-01   0.0000000000000000e+00
   0.0000000000000000e+00   0.0000000000000000e+00   0.0000000000000000e+00  -1.3080158155764798e-01   0.0000000000000000e+00   0.0000000000000000e+00   0.0000000000000000e+00   0.0000000000000000e+00   0.0000000000000000e+00   0.0000000000000000e+00  -1.0379624803096057e-02  -5.4856421700260651e-02   6.7893887836059874e-02   9.0921252650609519e-02   0.0000000000000000e+00   0.0000000000000000e+00   0.0000000000000000e+00  -1.6362785952659810e-02   8.0362083031049830e-02   0.0000000000000000e+00  -3.0747307571424659e-01   0.0000000000000000e+00  -7.8135304335658004e-02   0.0000000000000000e+00  -5.2390857632461221e-02   0.0000000000000000e+00   0.0000000000000000e+00   0.0000000000000000e+00   0.0000000000000000e+00   0.0000000000000000e+00  -1.0493127438607613e-02   3.1717474974250426e-01   1.2114426188934557e-01   0.0000000000000000e+00   0.0000000000000000e+00   0.0000000000000000e+00   0.0000000000000000e+00   2.5584112583882940e-01   0.0000000000000000e+00   0.0000000000000000e+00   1.6452773633883455e-01  -2.0991515255231973e-02   3.4356025348815827e-01   0.0000000000000000e+00   0.0000000000000000e+00   0.0000000000000000e+00   1.6443551165512041e-01   0.0000000000000000e+00   0.0000000000000000e+00  -1.5315757221750895e-02  -2.3427299441299562e-01   0.0000000000000000e+00   0.0000000000000000e+00   0.0000000000000000e+00   0.0000000000000000e+00   1.1400087820816506e-02   2.2623751933066497e-02   0.0000000000000000e+00   0.0000000000000000e+00   0.0000000000000000e+00   0.0000000000000000e+00   0.0000000000000000e+00  -4.0847899508711802e-02   7.7159045916489255e-02   0.0000000000000000e+00  -2.3889554626672374e-02   0.0000000000000000e+00   1.8150024807963061e-01   0.0000000000000000e+00   0.0000000000000000e+00   0.0000000000000000e+00   4.6514275171378398e-02  -4.9812158507828885e-02   0.0000000000000000e+00   0.0000000000000000e+00   0.0000000000000000e+00   0.0000000000000000e+00   0.0000000000000000e+00  -1.7177650897232052e-01   0.0000000000000000e+00  -2.0444907815521984e-01   0.0000000000000000e+00  -5.7292254654997946e-02  -4.1799604868750612e-01   0.0000000000000000e+00  -4.2772903561650435e-02   0.0000000000000000e+00  -5.3289817381683868e-02   0.0000000000000000e+00  -2.7399786598746878e-01   1.1342515802734736e-01   0.0000000000000000e+00   1.3503967139083933e-01   0.0000000000000000e+00   5.4014342911725549e-02   1.7256151648716078e-01   9.4705055228622381e-02   0.0000000000000000e+00   0.0000000000000000e+00   0.0000000000000000e+00
   0.0000000000000000e+00   0.0000000000000000e+00   0.0000000000000000e+00   2.8079146130045890e-02   0.0000000000000000e+00   0.0000000000000000e+00   0.0000000000000000e+00   0.0000000000000000e+00   0.0000000000000000e+00   0.0000000000000000e+00  -3.1363897618672580e-02  -1.4285630680777281e-01   8.0767619340198535e-02   2.4354845282297716e-01   0.0000000000000000e+00   0.0000000000000000e+00   0.0000000000000000e+00   8.5536357926341025e-02  -6.8533714927602227e-02   0.0000000000000000e+00  -1.2257174684928138e-01   0.0000000000000000e+00   2.5460307031591790e-02   0.0000000000000000e+00   1.5181512884432105e-01   0.0000000000000000e+00   0.0000000000000000e+00   0.0000000000000000e+00   0.0000000000000000e+00   0.0000000000000000e+00  -7.1649500908367442e-02   5.6889256757475755e-02   4.0448418833729100e-01   0.0000000000000000e+00   0.0000000000000000e+00   0.0000000000000000e+00   0.0000000000000000e+00  -5.9039053260212519e-02   0.0000000000000000e+00   0.0000000000000000e+00  -1.0558061981665712e-01  -1.5515325609319772e-01  -4.9558711036198501e-02   0.0000000000000000e+00   0.0000000000000000e+00   0.0000000000000000e+00   5.9691739039139817e-02   0.0000000000000000e+00   0.0000000000000000e+00  -1.0713354364951473e-01  -1.0671299700847631e-01   0.0000000000000000e+00   0.0000000000000000e+00   0.0000000000000000e+00   0.0000000000000000e+00  -3.1734039145329990e-01   1.9245487464265160e-01   0.0000000000000000e+00   0.0000000000000000e+00   0.0000000000000000e+00   0.0000000000000000e+00   0.0000000000000000e+00  -2.4868446611583522e-01   7.4710152695910664e-02   0.0000000000000000e+00  -3.1033992606921058e-02   0.0000000000000000e+00  -2.1431739828771726e-01   0.0000000000000000e+00   0.0000000000000000e+00   0.0000000000000000e+00  -7.8014396828834390e-02   1.8659918590126612e-01   0.0000000000000000e+00   0.0000000000000000e+00   0.0000000000000000e+00   0.0000000000000000e+00   0.0000000000000000e+00   3.3995857887808695e-01   0.0000000000000000e+00   1.4670931504067222e-01   0.0000000000000000e+00   2.2483960474168080e-01   1.9918553463555400e-01   0.0000000000000000e+00   5.0383582447254514e-02   0.0000000000000000e+00  -1.2918602340864416e-01   0.0000000000000000e+00  -1.7935901503599097e-01   2.6023443810538088e-02   0.0000000000000000e+00   9.8875744416706116e-02   0.0000000000000000e+00  -2.0608307013842128e-02   1.7280530035951694e-01   9.6175906220238278e-02   0.0000000000000000e+00   0.0000000000000000e+00   0.0000000000000000e+00
   0.0000000000000000e+00   3.7782969171335878e-01   0.0000000000000000e+00   0.0000000000000000e+00   0.0000000000000000e+00   0.0000000000000000e+00   0.0000000000000000e+00  -8.9549913298014438e-03   0.0000000000000000e+00  -1.0989699530402626e-01   0.0000000000000000e+00   0.0000000000000000e+00   0.0000000000000000e+00   0.0000000000000000e+00  -3.2606606040925246e-01   0.0000000000000000e+00   0.0000000000000000e+00   0.0000000000000000e+00   0.0000000000000000e+00   1.3579621513756579e-01   0.0000000000000000e+00   2.4862724946612363e-01   0.0000000000000000e+00   0.0000000000000000e+00   0.0000000000000000e+00   0.0000000000000000e+00  -3.8130862040553999e-02   0.0000000000000000e+00   0.0000000000000000e+00   0.0000000000000000e+00   0.0000000000000000e+00   0.0000000000000000e+00   0.0000000000000000e+00   0.0000000000000000e+00   0.0000000000000000e+00   0.0000000000000000e+00   0.0000000000000000e+00   0.0000000000000000e+00   0.0000000000000000e+00   0.0000000000000000e+00   0.0000000000000000e+00   0.0000000000000000e+00   0.0000000000000000e+00   0.0000000000000000e+00  -4.1417173424827552e-01   0.0000000000000000e+00   0.0000000000000000e+00   0.0000000000000000e+00  -4.8118408678933064e-02   0.0000000000000000e+00   0.0000000000000000e+00  -9.0426605660388890e-02   0.0000000000000000e+00   0.0000000000000000e+00   4.3188030272138528e-01   0.0000000000000000e+00   0.0000000000000000e+00   0.0000000000000000e+00   0.0000000000000000e+00   0.0000000000000000e+00   0.0000000000000000e+00   7.5457086130806789e-02   0.0000000000000000e+00   0.0000000000000000e+00  -1.5605558935190228e-01   0.0000000000000000e+00   0.0000000000000000e+00   0.0000000000000000e+00   0.0000000000000000e+00   1.5207725852186146e-01   0.0000000000000000e+00   0.0000000000000000e+00   0.0000000000000000e+00   0.0000000000000000e+00   0.0000000000000000e+00   0.0000000000000000e+00   1.6782083837233683e-01   0.0000000000000000e+00   0.0000000000000000e+00   0.0000000000000000e+00   0.0000000000000000e+00  -2.5737489517727450e-02   0.0000000000000000e+00   0.0000000000000000e+00   0.0000000000000000e+00   0.0000000000000000e+00  -2.4036391062175103e-02   0.0000000000000000e+00   0.0000000000000000e+00   0.0000000000000000e+00   0.0000000000000000e+00   2.4402179497399110e-01   0.0000000000000000e+00  -2.6721088406284838e-01   0.0000000000000000e+00   0.0000000000000000e+00   0.0000000000000000e+00   0.0000000000000000e+00  -2.7382466067338751e-01   0.0000000000000000e+00
   0.0000000000000000e+00   0.0000000000000000e+00   0.0000000000000000e+00   3.0788639056937482e-02   0.0000000000000000e+00   0.0000000000000000e+00   0.0000000000000000e+00   0.0000000000000000e+00   0.0000000000000000e+00   0.0000000000000000e+00   1.6505326516236685e-01  -1.5196365699746495e-01   1.1341325258395120e-01  -5.1913753115806170e-02   0.0000000000000000e+00   0.0000000000000000e+00   0.0000000000000000e+00  -4.2230021099527795e-02  -9.3211783303782346e-03   0.0000000000000000e+00  -4.6456740707935276e-02   0.0000000000000000e+00  -1.8373433104965903e-01   0.0000000000000000e+00  -2.1549840971250844e-01   0.0000000000000000e+00   0.0000000000000000e+00   0.0000000000000000e+00   0.0000000000000000e+00   0.0000000000000000e+00  -6.7643861885740758e-02  -1.9678735909535536e-01   5.9548681513017940e-02   0.0000000000000000e+00   0.0000000000000000e+00   0.0000000000000000e+00   0.0000000000000000e+00   1.0895945171941190e-01   0.0000000000000000e+00   0.0000000000000000e+00   3.3937855845011011e-01   5.0523670188696086e-02  -1.5209993260081092e-02   0.0000000000000000e+00   0.0000000000000000e+00   0.0000000000000000e+00   2.8117928690411541e-02   0.0000000000000000e+00   0.0000000000000000e+00   2.5424858018155871e-01  -1.0518417798606164e-01   0.0000000000000000e+00   0.0000000000000000e+00   0.0000000000000000e+00   0.0000000000000000e+00   1.6201385357854453e-01  -1.4132909209236361e-01   0.0000000000000000e+00   0.0000000000000000e+00   0.0000000000000000e+00   0.0000000000000000e+00   0.0000000000000000e+00  -2.4631475038056011e-01  -2.8433516619314279e-02   0.0000000000000000e+00  -2.0303316185345696e-01   0.0000000000000000e+00  -3.9319275814945809e-01   0.0000000000000000e+00   0.0000000000000000e+00   0.0000000000000000e+00   5.3731994527539559e-02   1.4082856201395008e-01   0.0000000000000000e+00   0.0000000000000000e+00   0.0000000000000000e+00   0.0000000000000000e+00   0.0000000000000000e+00   1.2888157508123149e-01   0.0000000000000000e+00  -4.8080731605310637e-02   0.0000000000000000e+00   2.1979122313965951e-01  -1.7055369132173795e-01   0.0000000000000000e+00  -2.3460984889340811e-01   0.0000000000000000e+00   7.6497396284848015e-02   0.0000000000000000e+00  -6.6583257885821732e-04  -1.1851839583444530e-01   0.0000000000000000e+00  -1.3707651166710913e-01   0.0000000000000000e+00  -1.3015698894262842e-01  -1.3111342839149226e-01  -2.1290633578250548e-01   0.0000000000000000e+00   0.0000000000000000e+00   0.0000000000000000e+00
   0.0000000000000000e+00   0.0000000000000000e+00  -3.6228251685090196e-01   0.0000000000000000e+00   1.4798480988198753e-01  -4.8559851320814904e-02  -1.6745061622417917e-01   0.0000000000000000e+00   2.6043016487179138e-01   0.0000000000000000e+00   0.0000000000000000e+00   0.0000000000000000e+00   0.0000000000000000e+00   0.0000000000000000e+00   0.0000000000000000e+00   0.0000000000000000e+00   0.0000000000000000e+00   0.0000000000000000e+00   0.0000000000000000e+00   0.0000000000000000e+00   0.0000000000000000e+00   0.0000000000000000e+00   0.0000000000000000e+00   0.0000000000000000e+00   0.0000000000000000e+00   0.0000000000000000e+00   0.0000000000000000e+00   1.9211719085314252e-01  -2.2765124999818356e-01   0.0000000000000000e+00   0.0000000000000000e+00   0.0000000000000000e+00   0.0000000000000000e+00   0.0000000000000000e+00   0.0000000000000000e+00   1.9651260555196787e-01   0.0000000000000000e+00   0.0000000000000000e+00   3.1252548288843135e-01   3.3141043412828441e-01   0.0000000000000000e+00   0.0000000000000000e+00   0.0000000000000000e+00   2.3517573945045811e-01   0.0000000000000000e+00   0.0000000000000000e+00   0.0000000000000000e+00  -3.2661166407687342e-01   0.0000000000000000e+00   0.0000000000000000e+00   0.0000000000000000e+00   0.0000000000000000e+00   0.0000000000000000e+00   0.0000000000000000e+00   0.0000000000000000e+00   0.0000000000000000e+00   0.0000000000000000e+00   0.0000000000000000e+00  -9.3211743880392953e-02   0.0000000000000000e+00   2.7053943527390556e-01   0.0000000000000000e+00   0.0000000000000000e+00   0.0000000000000000e+00   0.0000000000000000e+00   0.0000000000000000e+00  -2.0501816490077984e-02   0.0000000000000000e+00   0.0000000000000000e+00   0.0000000000000000e+00  -3.1300125548357011e-02   0.0000000000000000e+00   0.0000000000000000e+00   1.1455158494001813e-01  -9.2011004075419928e-02   0.0000000000000000e+00   0.0000000000000000e+00   2.8885178469155337e-01   0.0000000000000000e+00   0.0000000000000000e+00   0.0000000000000000e+00   0.0000000000000000e+00   0.0000000000000000e+00   0.0000000000000000e+00   0.0000000000000000e+00   0.0000000000000000e+00   0.0000000000000000e+00   0.0000000000000000e+00   0.0000000000000000e+00   0.0000000000000000e+00   0.0000000000000000e+00   0.0000000000000000e+00   0.0000000000000000e+00   0.0000000000000000e+00   0.0000000000000000e+00   0.0000000000000000e+00   0.0000000000000000e+00  -2.5196742252384086e-01   0.0000000000000000e+00   0.0000000000000000e+00
   0.0000000000000000e+00   0.0000000000000000e+00   0.0000000000000000e+00   9.3732203991843469e-02   0.0000000000000000e+00   0.0000000000000000e+00   0.0000000000000000e+00   0.0000000000000000e+00   0.0000000000000000e+00   0.0000000000000000e+00   6.2302172021930245e-02  -1.7491979856402398e-01   1.4208369050377462e-01  -1.0330387729910245e-01   0.0000000000000000e+00   0.0000000000000000e+00   0.0000000000000000e+00  -1.0845557823404624e-01  -1.0066730846323614e-01   0.0000000000000000e+00   9.3522137789792362e-02   0.0000000000000000e+00   5.5497604791748333e-02   0.0000000000000000e+00   4.7266736866011558e-02   0.0000000000000000e+00   0.0000000000000000e+00   0.0000000000000000e+00   0.0000000000000000e+00   0.0000000000000000e+00   1.1053480709790237e-01  -8.7589854785199178e-02  -9.1421264661398494e-03   0.0000000000000000e+00   0.0000000000000000e+00   0.0000000000000000e+00   0.0000000000000000e+00  -1.2768119622845348e-01   0.0000000000000000e+00   0.0000000000000000e+00   3.6119456982615256e-01  -3.1390209328020796e-01  -5.4141696704586885e-02   0.0000000000000000e+00   0.0000000000000000e+00   0.0000000000000000e+00   2.1243813459950084e-01   0.0000000000000000e+00   0.0000000000000000e+00  -4.2288631436968822e-02  -7.0741236733590576e-02   0.0000000000000000e+00   0.0000000000000000e+00   0.0000000000000000e+00   0.0000000000000000e+00  -3.9539436809008904e-01  -2.0861016988819547e-01   0.0000000000000000e+00   0.0000000000000000e+00   0.0000000000000000e+00   0.0000000000000000e+00   0.0000000000000000e+00   1.5231603845845612e-01   1.9698503553543703e-01   0.0000000000000000e+00  -9.7436121667458186e-02   0.0000000000000000e+00  -1.5403944577936468e-01   0.0000000000000000e+00   0.0000000000000000e+00   0.0000000000000000e+00  -1.4828169983964715e-01  -1.1056987142907418e-01   0.0000000000000000e+00   0.0000000000000000e+00   0.0000000000000000e+00   0.0000000000000000e+00   0.0000000000000000e+00  -2.5259658478564923e-01   0.0000000000000000e+00   8.3397956112240393e-02   0.0000000000000000e+00  -3.3521926939903723e-01   6.8842898554625526e-02   0.0000000000000000e+00   7.6284126612184172e-02   0.0000000000000000e+00   8.6770565753220882e-02   0.0000000000000000e+00  -6.0416887436669439e-02   9.5302055498423341e-02   0.0000000000000000e+00   8.9252783864406965e-02   0.0000000000000000e+00  -1.1720487908207948e-01  -1.0760822443222143e-04  -6.9601107098483536e-02   0.0000000000000000e+00   0.0000000000000000e+00   0.0000000000000000e+00
  -2.5533546917414512e-01   0.0000000000000000e+00   0.0000000000000000e+00   0.0000000000000000e+00   0.0000000000000000e+00   0.0000000000000000e+00   0.0000000000000000e+00   0.0000000000000000e+00   0.0000000000000000e+00   0.0000000000000000e+00   0.0000000000000000e+00   0.0000000000000000e+00   0.0000000000000000e+00   0.0000000000000000e+00   0.0000000000000000e+00   1.6488491105609959e-01   1.3447918741435463e-01   0.0000000000000000e+00   0.0000000000000000e+00   0.0000000000000000e+00   0.0000000000000000e+00   0.0000000000000000e+00   0.0000000000000000e+00  -2.6510333002275338e-01   0.0000000000000000e+00   1.1604500386889477e-01   0.0000000000000000e+00   0.0000000000000000e+00   0.0000000000000000e+00  -9.9142713648089728e-02   0.0000000000000000e+00   0.0000000000000000e+00   0.0000000000000000e+00   3.2709563530241853e-01   4.3845063637044240e-04   0.0000000000000000e+00   1.7400801588502240e-02   0.0000000000000000e+00   0.0000000000000000e+00   0.0000000000000000e+00   0.0000000000000000e+00   0.0000000000000000e+00   0.0000000000000000e+00   0.0000000000000000e+00   0.0000000000000000e+00   2.2012436763664062e-01   0.0000000000000000e+00   0.0000000000000000e+00   0.0000000000000000e+00   0.0000000000000000e+00   0.0000000000000000e+00   0.0000000000000000e+00   3.3464834788828440e-01   1.8525218834197688e-01   0.0000000000000000e+00   0.0000000000000000e+00   0.0000000000000000e+00  -2.4574647216826204e-01   0.0000000000000000e+00   5.3823098581707962e-01   0.0000000000000000e+00   0.0000000000000000e+00   0.0000000000000000e+00   0.0000000000000000e+00   0.0000000000000000e+00   0.0000000000000000e+00   0.0000000000000000e+00   0.0000000000000000e+00   8.3793432290269088e-02   0.0000000000000000e+00   0.0000000000000000e+00   0.0000000000000000e+00   0.0000000000000000e+00   0.0000000000000000e+00   0.0000000000000000e+00   1.2145835088699419e-01   0.0000000000000000e+00   0.0000000000000000e+00   0.0000000000000000e+00   2.9163528456022172e-02   0.0000000000000000e+00   0.0000000000000000e+00   0.0000000000000000e+00   0.0000000000000000e+00  -3.2455556832272142e-01   0.0000000000000000e+00   0.0000000000000000e+00   0.0000000000000000e+00  -6.5791473233137138e-02   0.0000000000000000e+00   0.0000000000000000e+00   0.0000000000000000e+00   0.0000000000000000e+00   0.0000000000000000e+00   0.0000000000000000e+00   0.0000000000000000e+00   0.0000000000000000e+00   0.0000000000000000e+00   0.0000000000000000e+00   1.0736253997064331e-01
   0.0000000000000000e+00  -7.4572947595620567e-02   0.0000000000000000e+00   0.0000000000000000e+00   0.0000000000000000e+00   0.0000000000000000e+00   0.0000000000000000e+00   4.0357526773916991e-02   0.0000000000000000e+00   2.4785792058773048e-01   0.0000000000000000e+00   0.0000000000000000e+00   0.0000000000000000e+00   0.0000000000000000e+00   1.8243356683148551e-01   0.0000000000000000e+00   0.0000000000000000e+00   0.0000000000000000e+00   0.0000000000000000e+00  -1.5575650753752601e-01   0.0000000000000000e+00   4.0744418071095606e-02   0.0000000000000000e+00   0.0000000000000000e+00   0.0000000000000000e+00   0.0000000000000000e+00   1.9115461891768784e-01   0.0000000000000000e+00   0.0000000000000000e+00   0.0000000000000000e+00   0.0000000000000000e+00   0.0000000000000000e+00   0.0000000000000000e+00   0.0000000000000000e+00   0.0000000000000000e+00   0.0000000000000000e+00   0.0000000000000000e+00   0.0000000000000000e+00   0.0000000000000000e+00   0.0000000000000000e+00   0.0000000000000000e+00   0.0000000000000000e+00   0.0000000000000000e+00   0.0000000000000000e+00  -1.5698904956247942e-01   0.0000000000000000e+00   0.0000000000000000e+00   0.0000000000000000e+00   1.5929104704157304e-01   0.0000000000000000e+00   0.0000000000000000e+00  -2.3408201612564630e-01   0.0000000000000000e+00   0.0000000000000000e+00  -5.7772710542119216e-02   0.0000000000000000e+00   0.0000000000000000e+00   0.0000000000000000e+00   0.0000000000000000e+00   0.0000000000000000e+00   0.0000000000000000e+00  -6.8239227185967088e-02   0.0000000000000000e+00   0.0000000000000000e+00  -3.9508124622270180e-01   0.0000000000000000e+00   0.0000000000000000e+00   0.0000000000000000e+00   0.0000000000000000e+00   1.1252905754237348e-01   0.0000000000000000e+00   0.0000000000000000e+00   0.0000000000000000e+00   0.0000000000000000e+00   0.0000000000000000e+00   0.0000000000000000e+00   3.2421882473629626e-01   0.0000000000000000e+00   0.0000000000000000e+00   0.0000000000000000e+00   0.0000000000000000e+00   3.3431524861239686e-01   0.0000000000000000e+00   0.0000000000000000e+00   0.0000000000000000e+00   0.0000000000000000e+00  -8.6158037321772185e-02   0.0000000000000000e+00   0.0000000000000000e+00   0.0000000000000000e+00   0.0000000000000000e+00  -5.2468461084400575e-01   0.0000000000000000e+00  -1.1677552041356240e-01   0.0000000000000000e+00   0.0000000000000000e+00   0.0000000000000000e+00   0.0000000000000000e+00  -2.0207982310716024e-01   0.0000000000000000e+00
   0.0000000000000000e+00   0.0000000000000000e+00  -3.3206032419652648e-01   0.0000000000000000e+00   1.7287597084926334e-01  -1.5260047112225908e-01   4.2248826856436839e-01   0.0000000000000000e+00  -9.3604163066385443e-02   0.0000000000000000e+00   0.0000000000000000e+00   0.0000000000000000e+00   0.0000000000000000e+00   0.0000000000000000e+00   0.0000000000000000e+00   0.0000000000000000e+00   0.0000000000000000e+00   0.0000000000000000e+00   0.0000000000000000e+00   0.0000000000000000e+00   0.0000000000000000e+00   0.0000000000000000e+00   0.0000000000000000e+00   0.0000000000000000e+00   0.0000000000000000e+00   0.0000000000000000e+00   0.0000000000000000e+00   1.9170885182305378e-01   5.9639192215064023e-02   0.0000000000000000e+00   0.0000000000000000e+00   0.0000000000000000e+00   0.0000000000000000e+00   0.0000000000000000e+00   0.0000000000000000e+00   2.4631286842414263e-01   0.0000000000000000e+00   0.0000000000000000e+00   8.3743167895044077e-03  -1.6657335462771120e-01   0.0000000000000000e+00   0.0000000000000000e+00   0.0000000000000000e+00  -1.5774241493262592e-02   0.0000000000000000e+00   0.0000000000000000e+00   0.0000000000000000e+00   1.1970135512693485e-01   0.0000000000000000e+00   0.0000000000000000e+00   0.0000000000000000e+00   0.0000000000000000e+00   0.0000000000000000e+00   0.0000000000000000e+00   0.0000000000000000e+00   0.0000000000000000e+00   0.0000000000000000e+00   0.0000000000000000e+00  -2.3796036808689591e-01   0.0000000000000000e+00  -2.4585544489417149e-01   0.0000000000000000e+00   0.0000000000000000e+00   0.0000000000000000e+00   0.0000000000000000e+00   0.0000000000000000e+00  -1.4169514270582467e-01   0.0000000000000000e+00   0.0000000000000000e+00   0.0000000000000000e+00  -2.4191957227233671e-01   0.0000000000000000e+00   0.0000000000000000e+00  -3.1525369487255461e-01   1.3993336241692353e-01   0.0000000000000000e+00   0.0000000000000000e+00   3.7043370664599262e-01   0.0000000000000000e+00   0.0000000000000000e+00   0.0000000000000000e+00   0.0000000000000000e+00   0.0000000000000000e+00   0.0000000000000000e+00   0.0000000000000000e+00   0.0000000000000000e+00   0.0000000000000000e+00   0.0000000000000000e+00   0.0000000000000000e+00   0.0000000000000000e+00   0.0000000000000000e+00   0.0000000000000000e+00   0.0000000000000000e+00   0.0000000000000000e+00   0.0000000000000000e+00   0.0000000000000000e+00   0.0000000000000000e+00   2.3253314174964440e-01   0.0000000000000000e+00   0.0000000000000000e+00
   0.0000000000000000e+00   0.0000000000000000e+00   0.0000000000000000e+00  -2.0164543336600763e-01   0.0000000000000000e+00   0.0000000000000000e+00   0.0000000000000000e+00   0.0000000000000000e+00   0.0000000000000000e+00   0.0000000000000000e+00  -1.0464617490228087e-01   3.6132990974807197e-02   1.9295713081405716e-01   1.6278548154212345e-02   0.0000000000000000e+00   0.0000000000000000e+00   0.0000000000000000e+00   1.5695396306932627e-01   1.9376339768252432e-01   0.0000000000000000e+00   1.1766396862771550e-01   0.0000000000000000e+00   1.6667991863998394e-02   0.0000000000000000e+00   1.0945756541129456e-01   0.0000000000000000e+00   0.0000000000000000e+00   0.0000000000000000e+00   0.0000000000000000e+00   0.0000000000000000e+00   4.4579063391246183e-02  -3.6169388305176846e-02   1.3606792510354257e-01   0.0000000000000000e+00   0.0000000000000000e+00   0.0000000000000000e+00   0.0000000000000000e+00   8.2107113167351073e-02   0.0000000000000000e+00   0.0000000000000000e+00  -9.1578455944034722e-03   4.9095788600483539e-02  -1.7309633016322784e-01   0.0000000000000000e+00   0.0000000000000000e+00   0.0000000000000000e+00  -9.9395245308666613e-02   0.0000000000000000e+00   0.0000000000000000e+00   1.7751441293332559e-01  -2.6488324645809130e-01   0.0000000000000000e+00   0.0000000000000000e+00   0.0000000000000000e+00   0.0000000000000000e+00   1.2476321682112252e-02  -1.3869823147127963e-01   0.0000000000000000e+00   0.0000000000000000e+00   0.0000000000000000e+00   0.0000000000000000e+00   0.0000000000000000e+00   2.5117509993187004e-01   3.2860870756022571e-03   0.0000000000000000e+00  -1.3094085740902217e-01   0.0000000000000000e+00   2.8225799564130893e-01   0.0000000000000000e+00   0.0000000000000000e+00   0.0000000000000000e+00  -1.2687742613516331e-01   2.3957002700972486e-02   0.0000000000000000e+00   0.0000000000000000e+00   0.0000000000000000e+00   0.0000000000000000e+00   0.0000000000000000e+00   1.6874688046660510e-01   0.0000000000000000e+00   2.3995892259341797e-01   0.0000000000000000e+00  -4.0199019977858540e-02  -9.3740337034588062e-02   0.0000000000000000e+00  -2.2042118631920657e-01   0.0000000000000000e+00   1.1898221877222276e-01   0.0000000000000000e+00   1.1560647323985562e-01  -1.3063743119052942e-02   0.0000000000000000e+00  -9.3022562078649867e-02   0.0000000000000000e+00  -4.4207946078205984e-01   1.9944896667814543e-01   1.9015034687150192e-01   0.0000000000000000e+00   0.0000000000000000e+00   0.0000000000000000e+00
   0.0000000000000000e+00   0.0000000000000000e+00   0.0000000000000000e+00   3.3727326314071021e-02   0.0000000000000000e+00   0.0000000000000000e+00   0.0000000000000000e+00   0.0000000000000000e+00   0.0000000000000000e+00   0.0000000000000000e+00  -5.1091516822353938e-02   2.7387482007041480e-02   1.3463911924529882e-03   8.7197521212782680e-02   0.0000000000000000e+00   0.0000000000000000e+00   0.0000000000000000e+00  -6.6475706508004009e-02  -1.3881579828879687e-01   0.0000000000000000e+00   2.1201525806066301e-01   0.0000000000000000e+00   1.6381862729963323e-01   0.0000000000000000e+00  -1.8424212209268534e-01   0.0000000000000000e+00   0.0000000000000000e+00   0.0000000000000000e+00   0.0000000000000000e+00   0.0000000000000000e+00  -1.1359123934211869e-01   3.5929559066668842e-01   1.2552501021167553e-01   0.0000000000000000e+00   0.0000000000000000e+00   0.0000000000000000e+00   0.0000000000000000e+00  -7.6192279480232245e-02   0.0000000000000000e+00   0.0000000000000000e+00  -1.8233801658076320e-02   5.9206854749417642e-02  -3.5336228605585263e-01   0.0000000000000000e+00   0.0000000000000000e+00   0.0000000000000000e+00   1.5023181805906216e-01   0.0000000000000000e+00   0.0000000000000000e+00   1.6697756349041754e-01   4.8809272455776417e-02   0.0000000000000000e+00   0.0000000000000000e+00   0.0000000000000000e+00   0.0000000000000000e+00  -2.3516605461886362e-02  -1.5468478566817936e-01   0.0000000000000000e+00   0.0000000000000000e+00   0.0000000000000000e+00   0.0000000000000000e+00   0.0000000000000000e+00   7.2915308526380077e-02   1.6099390613976594e-01   0.0000000000000000e+00  -8.4567317630652838e-02   0.0000000000000000e+00   1.8194241310088108e-01   0.0000000000000000e+00   0.0000000000000000e+00   0.0000000000000000e+00   1.1248490902486868e-01  -2.7205244858815592e-03   0.0000000000000000e+00   0.0000000000000000e+00   0.0000000000000000e+00   0.0000000000000000e+00   0.0000000000000000e+00  -1.1276971508150836e-01   0.0000000000000000e+00   1.5742251164991977e-03   0.0000000000000000e+00   4.4127568702215347e-01  -6.5779916172633027e-02   0.0000000000000000e+00   6.7803681466319710e-02   0.0000000000000000e+00   2.3505522848478053e-01   0.0000000000000000e+00  -6.5010312210156074e-02   1.2531907372759710e-01   0.0000000000000000e+00   2.6223438362049689e-01   0.0000000000000000e+00   2.8548619944145353e-02  -1.8741798530146367e-01  -9.2156411412642109e-02   0.0000000000000000e+00   0.0000000000000000e+00   0.0000000000000000e+00
   0.0000000000000000e+00   0.0000000000000000e+00   1.0031944433877216e-01   0.0000000000000000e+00  -2.9426156505232420e-02  -2.4655081341544732e-01  -2.9214460499834077e-01   0.0000000000000000e+00   1.2898167537076105e-01   0.0000000000000000e+00   0.0000000000000000e+00   0.0000000000000000e+00   0.0000000000000000e+00   0.0000000000000000e+00   0.0000000000000000e+00   0.0000000000000000e+00   0.0000000000000000e+00   0.0000000000000000e+00   0.0000000000000000e+00   0.0000000000000000e+00   0.0000000000000000e+00   0.0000000000000000e+00   0.0000000000000000e+00   0.0000000000000000e+00   0.0000000000000000e+00   0.0000000000000000e+00   0.0000000000000000e+00  -3.3516555199481590e-01  -1.5068671972457212e-01   0.0000000000000000e+00   0.0000000000000000e+00   0.0000000000000000e+00   0.0000000000000000e+00   0.0000000000000000e+00   0.0000000000000000e+00   3.3360965523902530e-01   0.0000000000000000e+00   0.0000000000000000e+00  -2.0199645349527973e-01  -3.8842346590758614e-01   0.0000000000000000e+00   0.0000000000000000e+00   0.0000000000000000e+00   3.5730749607834844e-02   0.0000000000000000e+00   0.0000000000000000e+00   0.0000000000000000e+00  -2.0594876441208193e-01   0.0000000000000000e+00   0.0000000000000000e+00   0.0000000000000000e+00   0.0000000000000000e+00   0.0000000000000000e+00   0.0000000000000000e+00   0.0000000000000000e+00   0.0000000000000000e+00   0.0000000000000000e+00   0.0000000000000000e+00   3.7703381878066861e-01   0.0000000000000000e+00   5.4002911378041925e-02   0.0000000000000000e+00   0.0000000000000000e+00   0.0000000000000000e+00   0.0000000000000000e+00   0.0000000000000000e+00  -7.7258422151348136e-02   0.0000000000000000e+00   0.0000000000000000e+00   0.0000000000000000e+00  -1.5049552675364085e-02   0.0000000000000000e+00   0.0000000000000000e+00  -1.0020953275745323e-01  -1.7501998074449224e-01   0.0000000000000000e+00   0.0000000000000000e+00   3.2731296140190941e-01   0.0000000000000000e+00   0.0000000000000000e+00   0.0000000000000000e+00   0.0000000000000000e+00   0.0000000000000000e+00   0.0000000000000000e+00   0.0000000000000000e+00   0.0000000000000000e+00   0.0000000000000000e+00   0.0000000000000000e+00   0.0000000000000000e+00   0.0000000000000000e+00   0.0000000000000000e+00   0.0000000000000000e+00   0.0000000000000000e+00   0.0000000000000000e+00   0.0000000000000000e+00   0.0000000000000000e+00   0.0000000000000000e+00   2.1335277000679032e-01   0.0000000000000000e+00   0.0000000000000000e+00
   0.0000000000000000e+00   0.0000000000000000e+00  -4.2468196454326271e-02   0.0000000000000000e+00   3.6092108735968814e-01  -2.7997002776642310e-01   1.3662069609872596e-01   0.0000000000000000e+00  -1.1924776779485560e-01   0.0000000000000000e+00   0.0000000000000000e+00   0.0000000000000000e+00   0.0000000000000000e+00   0.0000000000000000e+00   0.0000000000000000e+00   0.0000000000000000e+00   0.0000000000000000e+00   0.0000000000000000e+00   0.0000000000000000e+00   0.0000000000000000e+00   0.0000000000000000e+00   0.0000000000000000e+00   0.0000000000000000e+00   0.0000000000000000e+00   0.0000000000000000e+00   0.0000000000000000e+00   0.0000000000000000e+00   1.0932584254790710e-01   8.6269045251977844e-02   0.0000000000000000e+00   0.0000000000000000e+00   0.0000000000000000e+00   0.0000000000000000e+00   0.0000000000000000e+00   0.0000000000000000e+00  -1.8925668105662735e-01   0.0000000000000000e+00   0.0000000000000000e+00   1.1329003999245242e-01  -4.0841283274450890e-01   0.0000000000000000e+00   0.0000000000000000e+00   0.0000000000000000e+00  -6.0803252803362413e-02   0.0000000000000000e+00   0.0000000000000000e+00   0.0000000000000000e+00  -4.9505739919407390e-02   0.0000000000000000e+00   0.0000000000000000e+00   0.0000000000000000e+00   0.0000000000000000e+00   0.0000000000000000e+00   0.0000000000000000e+00   0.0000000000000000e+00   0.0000000000000000e+00   0.0000000000000000e+00   0.0000000000000000e+00   3.0242945023395235e-01   0.0000000000000000e+00   5.1559663963202690e-02   0.0000000000000000e+00   0.0000000000000000e+00   0.0000000000000000e+00   0.0000000000000000e+00   0.0000000000000000e+00   8.9834278826703542e-02   0.0000000000000000e+00   0.0000000000000000e+00   0.0000000000000000e+00  -2.7988058572557317e-01   0.0000000000000000e+00   0.0000000000000000e+00   4.6484882070949141e-01   1.5391372501336070e-01   0.0000000000000000e+00   0.0000000000000000e+00  -1.4026733887346293e-02   0.0000000000000000e+00   0.0000000000000000e+00   0.0000000000000000e+00   0.0000000000000000e+00   0.0000000000000000e+00   0.0000000000000000e+00   0.0000000000000000e+00   0.0000000000000000e+00   0.0000000000000000e+00   0.0000000000000000e+00   0.0000000000000000e+00   0.0000000000000000e+00   0.0000000000000000e+00   0.0000000000000000e+00   0.0000000000000000e+00   0.0000000000000000e+00   0.0000000000000000e+00   0.0000000000000000e+00   0.0000000000000000e+00  -3.0849948162563384e-01   0.0000000000000000e+00   0.0000000000000000e+00
  -3.0916457327770819e-01   0.0000000000000000e+00   0.0000000000000000e+00   0.0000000000000000e+00   0.0000000000000000e+00   0.0000000000000000e+00   0.0000000000000000e+00   0.0000000000000000e+00   0.0000000000000000e+00   0.0000000000000000e+00   0.0000000000000000e+00   0.0000000000000000e+00   0.0000000000000000e+00   0.0000000000000000e+00   0.0000000000000000e+00  -1.8757642740467560e-03  -3.5916035157752713e-02   0.0000000000000000e+00   0.0000000000000000e+00   0.0000000000000000e+00   0.0000000000000000e+00   0.0000000000000000e+00   0.0000000000000000e+00  -5.9444323300378167e-02   0.0000000000000000e+00  -3.5175065733066252e-01   0.0000000000000000e+00   0.0000000000000000e+00   0.0000000000000000e+00  -2.3048199506729469e-02   0.0000000000000000e+00   0.0000000000000000e+00   0.0000000000000000e+00   5.6453718152341126e-05   6.9376782863294781e-02   0.0000000000000000e+00  -4.0551227101404269e-02   0.0000000000000000e+00   0.0000000000000000e+00   0.0000000000000000e+00   0.0000000000000000e+00   0.0000000000000000e+00   0.0000000000000000e+00   0.0000000000000000e+00   0.0000000000000000e+00  -3.8452332461001848e-01   0.0000000000000000e+00   0.0000000000000000e+00   0.0000000000000000e+00   0.0000000000000000e+00   0.0000000000000000e+00   0.0000000000000000e+00  -2.6512868584807135e-02  -5.9225118150827383e-01   0.0000000000000000e+00   0.0000000000000000e+00   0.0000000000000000e+00   6.0872025067458445e-02   0.0000000000000000e+00   7.7843772653479887e-02   0.0000000000000000e+00   0.0000000000000000e+00   0.0000000000000000e+00   0.0000000000000000e+00   0.0000000000000000e+00   0.0000000000000000e+00   0.0000000000000000e+00   0.0000000000000000e+00  -2.7148687322452916e-02   0.0000000000000000e+00   0.0000000000000000e+00   0.0000000000000000e+00   0.0000000000000000e+00   0.0000000000000000e+00   0.0000000000000000e+00   9.3291980753762396e-02   0.0000000000000000e+00   0.0000000000000000e+00   0.0000000000000000e+00  -2.3385762822317419e-01   0.0000000000000000e+00   0.0000000000000000e+00   0.0000000000000000e+00   0.0000000000000000e+00  -4.1992858584595016e-01   0.0000000000000000e+00   0.0000000000000000e+00   0.0000000000000000e+00   1.3450942802319993e-01   0.0000000000000000e+00   0.0000000000000000e+00   0.0000000000000000e+00   0.0000000000000000e+00   0.0000000000000000e+00   0.0000000000000000e+00   0.0000000000000000e+00   0.0000000000000000e+00   0.0000000000000000e+00   0.0000000000000000e+00  -3.4965625802309816e-02
   0.0000000000000000e+00  -4.1197639926121507e-02   0.0000000000000000e+00   0.0000000000000000e+00   0.0000000000000000e+00   0.0000000000000000e+00   0.0000000000000000e+00   1.7822460742991814e-01   0.0000000000000000e+00  -2.1031985383191271e-01   0.0000000000000000e+00   0.0000000000000000e+00   0.0000000000000000e+00   0.0000000000000000e+00  -4.9460126211782161e-02   0.0000000000000000e+00   0.0000000000000000e+00   0.0000000000000000e+00   0.0000000000000000e+00   1.3442071887447690e-01   0.0000000000000000e+00  -3.0271045448360950e-01   0.0000000000000000e+00   0.0000000000000000e+00   0.0000000000000000e+00   0.0000000000000000e+00  -1.4634820311147666e-02   0.0000000000000000e+00   0.0000000000000000e+00   0.0000000000000000e+00   0.0000000000000000e+00   0.0000000000000000e+00   0.0000000000000000e+00   0.0000000000000000e+00   0.0000000000000000e+00   0.0000000000000000e+00   0.0000000000000000e+00   0.0000000000000000e+00   0.0000000000000000e+00   0.0000000000000000e+00   0.0000000000000000e+00   0.0000000000000000e+00   0.0000000000000000e+00   0.0000000000000000e+00  -2.5171900262658298e-01   0.0000000000000000e+00   0.0000000000000000e+00   0.0000000000000000e+00   5.7701703275562344e-01   0.0000000000000000e+00   0.0000000000000000e+00   5.1100909039062181e-01   0.0000000000000000e+00   0.0000000000000000e+00   5.5760958798239821e-02   0.0000000000000000e+00   0.0000000000000000e+00   0.0000000000000000e+00   0.0000000000000000e+00   0.0000000000000000e+00   0.0000000000000000e+00  -2.1046085341082790e-01   0.0000000000000000e+00   0.0000000000000000e+00  -1.5698512797372968e-02   0.0000000000000000e+00   0.0000000000000000e+00   0.0000000000000000e+00   0.0000000000000000e+00  -4.9891571252094230e-02   0.0000000000000000e+00   0.0000000000000000e+00   0.0000000000000000e+00   0.0000000000000000e+00   0.0000000000000000e+00   0.0000000000000000e+00  -2.4152435812462597e-02   0.0000000000000000e+00   0.0000000000000000e+00   0.0000000000000000e+00   0.0000000000000000e+00   1.8348926733285556e-01   0.0000000000000000e+00   0.0000000000000000e+00   0.0000000000000000e+00   0.0000000000000000e+00  -6.1832478007192639e-02   0.0000000000000000e+00   0.0000000000000000e+00   0.0000000000000000e+00   0.0000000000000000e+00  -2.1019715354262503e-02   0.0000000000000000e+00  -2.0362453143634260e-01   0.0000000000000000e+00   0.0000000000000000e+00   0.0000000000000000e+00   0.0000000000000000e+00   1.4960453391406167e-01   0.0000000000000000e+00
   0.0000000000000000e+00   0.0000000000000000e+00  -9.4598721935037211e-02   0.0000000000000000e+00  -2.9297638619931697e-02   1.7250542839427196e-01  -1.9047113373357016e-01   0.0000000000000000e+00  -3.4894586020375495e-01   0.0000000000000000e+00   0.0000000000000000e+00   0.0000000000000000e+00   0.0000000000000000e+00   0.0000000000000000e+00   0.0000000000000000e+00   0.0000000000000000e+00   0.0000000000000000e+00   0.0000000000000000e+00   0.0000000000000000e+00   0.0000000000000000e+00   0.0000000000000000e+00   0.0000000000000000e+00   0.0000000000000000e+00   0.0000000000000000e+00   0.0000000000000000e+00   0.0000000000000000e+00   0.0000000000000000e+00   4.8153790456283332e-02   6.6462944811092675e-03   0.0000000000000000e+00   0.0000000000000000e+00   0.0000000000000000e+00   0.0000000000000000e+00   0.0000000000000000e+00   0.0000000000000000e+00   3.3826278690744685e-02   0.0000000000000000e+00   0.0000000000000000e+00   7.5721527051059792e-02  -2.7906457583623046e-01   0.0000000000000000e+00   0.0000000000000000e+00   0.0000000000000000e+00   2.8214956102699884e-01   0.0000000000000000e+00   0.0000000000000000e+00   0.0000000000000000e+00  -3.4843878299445602e-01   0.0000000000000000e+00   0.0000000000000000e+00   0.0000000000000000e+00   0.0000000000000000e+00   0.0000000000000000e+00   0.0000000000000000e+00   0.0000000000000000e+00   0.0000000000000000e+00   0.0000000000000000e+00   0.0000000000000000e+00  -3.7755645369410529e-01   0.0000000000000000e+00  -2.3719874597688101e-01   0.0000000000000000e+00   0.0000000000000000e+00   0.0000000000000000e+00   0.0000000000000000e+00   0.0000000000000000e+00   1.1348951540798707e-02   0.0000000000000000e+00   0.0000000000000000e+00   0.0000000000000000e+00  -4.7492882175054443e-02   0.0000000000000000e+00   0.0000000000000000e+00   3.5320900028848973e-01  -2.5243489538332475e-01   0.0000000000000000e+00   0.0000000000000000e+00  -1.5255749335751465e-01   0.0000000000000000e+00   0.0000000000000000e+00   0.0000000000000000e+00   0.0000000000000000e+00   0.0000000000000000e+00   0.0000000000000000e+00   0.0000000000000000e+00   0.0000000000000000e+00   0.0000000000000000e+00   0.0000000000000000e+00   0.0000000000000000e+00   0.0000000000000000e+00   0.0000000000000000e+00   0.0000000000000000e+00   0.0000000000000000e+00   0.0000000000000000e+00   0.0000000000000000e+00   0.0000000000000000e+00   0.0000000000000000e+00   3.1828597116795626e-01   0.0000000000000000e+00   0.0000000000000000e+00
   0.0000000000000000e+00   0.0000000000000000e+00   0.0000000000000000e+00  -9.3529171371340120e-02   0.0000000000000000e+00   0.0000000000000000e+00   0.0000000000000000e+00   0.0000000000000000e+00   0.0000000000000000e+00   0.0000000000000000e+00   1.1461281272173379e-01  -3.4150883164614454e-01  -2.6002042593451874e-01   1.3773004518255000e-02   0.0000000000000000e+00   0.0000000000000000e+00   0.0000000000000000e+00   6.1476501970854289e-02   8.5053841680220871e-02   0.0000000000000000e+00  -1.5238260034300016e-01   0.0000000000000000e+00   1.1377760704081429e-01   0.0000000000000000e+00   3.5621661013717454e-01   0.0000000000000000e+00   0.0000000000000000e+00   0.0000000000000000e+00   0.0000000000000000e+00   0.0000000000000000e+00  -7.0328650264518289e-02  -2.0723837526547342e-02  -6.0563477107324071e-03   0.0000000000000000e+00   0.0000000000000000e+00   0.0000000000000000e+00   0.0000000000000000e+00  -1.9494368422943759e-01   0.0000000000000000e+00   0.0000000000000000e+00   2.6513728566036072e-02   1.4135203412443667e-01  -8.1518646129913816e-03   0.0000000000000000e+00   0.0000000000000000e+00   0.0000000000000000e+00   5.5357886692058697e-02   0.0000000000000000e+00   0.0000000000000000e+00   1.9866981336201672e-01   9.5703200347800471e-02   0.0000000000000000e+00   0.0000000000000000e+00   0.0000000000000000e+00   0.0000000000000000e+00  -4.1202841581391925e-02  -8.1832573663595698e-02   0.0000000000000000e+00   0.0000000000000000e+00   0.0000000000000000e+00   0.0000000000000000e+00   0.0000000000000000e+00   2.5689900431942858e-01  -1.8348488285357017e-01   0.0000000000000000e+00   9.8925054030039775e-02   0.0000000000000000e+00   9.8753881063322439e-03   0.0000000000000000e+00   0.0000000000000000e+00   0.0000000000000000e+00   1.5116061431682842e-01   4.2402928383706612e-01   0.0000000000000000e+00   0.0000000000000000e+00   0.0000000000000000e+00   0.0000000000000000e+00   0.0000000000000000e+00  -1.2938124757741326e-01   0.0000000000000000e+00  -7.0371980182473232e-02   0.0000000000000000e+00  -3.1114950449172868e-02  -5.1450319138025245e-03   0.0000000000000000e+00  -1.7520457217067717e-01   0.0000000000000000e+00  -2.0872453258229010e-01   0.0000000000000000e+00  -1.0227719108672395e-01   1.1451363306878889e-01   0.0000000000000000e+00   1.2979587960982009e-01   0.0000000000000000e+00  -1.1011999129069500e-01  -1.8006585300997485e-01  -3.5319593052995285e-02   0.0000000000000000e+00   0.0000000000000000e+00   0.0000000000000000e+00
   2.6572451793955143e-01   0.0000000000000000e+00   0.0000000000000000e+00   0.0000000000000000e+00   0.0000000000000000e+00   0.0000000000000000e+00   0.0000000000000000e+00   0.0000000000000000e+00   0.0000000000000000e+00   0.0000000000000000e+00   0.0000000000000000e+00   0.0000000000000000e+00   0.0000000000000000e+00   0.0000000000000000e+00   0.0000000000000000e+00   1.7145121972395672e-01   1.1465840899153139e-01   0.0000000000000000e+00   0.0000000000000000e+00   0.0000000000000000e+00   0.0000000000000000e+00   0.0000000000000000e+00   0.0000000000000000e+00  -2.0718343944163300e-01   0.0000000000000000e+00  -7.7889253606798672e-02   0.0000000000000000e+00   0.0000000000000000e+00   0.0000000000000000e+00  -3.3692195760212867e-01   0.0000000000000000e+00   0.0000000000000000e+00   0.0000000000000000e+00  -5.0143229258010391e-01  -3.7540539337159590e-01   0.0000000000000000e+00  -7.3109860807831370e-02   0.0000000000000000e+00   0.0000000000000000e+00   0.0000000000000000e+00   0.0000000000000000e+00   0.0000000000000000e+00   0.0000000000000000e+00   0.0000000000000000e+00   0.0000000000000000e+00   2.5646365743015909e-01   0.0000000000000000e+00   0.0000000000000000e+00   0.0000000000000000e+00   0.0000000000000000e+00   0.0000000000000000e+00   0.0000000000000000e+00   1.0107505764496982e-01  -5.1713593048833696e-02   0.0000000000000000e+00   0.0000000000000000e+00   0.0000000000000000e+00   1.6162960465000650e-01   0.0000000000000000e+00   1.5498381137179693e-01   0.0000000000000000e+00   0.0000000000000000e+00   0.0000000000000000e+00   0.0000000000000000e+00   0.0000000000000000e+00   0.0000000000000000e+00   0.0000000000000000e+00   0.0000000000000000e+00   8.6947422249478851e-03   0.0000000000000000e+00   0.0000000000000000e+00   0.0000000000000000e+00   0.0000000000000000e+00   0.0000000000000000e+00   0.0000000000000000e+00  -5.4167545559751944e-02   0.0000000000000000e+00   0.0000000000000000e+00   0.0000000000000000e+00  -3.5000512370003151e-02   0.0000000000000000e+00   0.0000000000000000e+00   0.0000000000000000e+00   0.0000000000000000e+00  -1.3278024528240900e-01   0.0000000000000000e+00   0.0000000000000000e+00   0.0000000000000000e+00   3.1793306840441599e-01   0.0000000000000000e+00   0.0000000000000000e+00   0.0000000000000000e+00   0.0000000000000000e+00   0.0000000000000000e+00   0.0000000000000000e+00   0.0000000000000000e+00   0.0000000000000000e+00   0.0000000000000000e+00   0.0000000000000000e+00  -2.7363610253389747e-01
   0.0000000000000000e+00   0.0000000000000000e+00   0.0000000000000000e+00  -2.3044892384210278e-01   0.0000000000000000e+00   0.0000000000000000e+00   0.0000000000000000e+00   0.0000000000000000e+00   0.0000000000000000e+00   0.0000000000000000e+00   2.4136295598942603e-01  -8.7980402889397638e-02  -5.8191181362986698e-02  -8.6433194386749262e-02   0.0000000000000000e+00   0.0000000000000000e+00   0.0000000000000000e+00  -2.5186319138545582e-01   1.9494414110495578e-01   0.0000000000000000e+00  -1.5629179195752987e-01   0.0000000000000000e+00   1.0124425141609196e-01   0.0000000000000000e+00  -1.7437211197895208e-01   0.0000000000000000e+00   0.0000000000000000e+00   0.0000000000000000e+00   0.0000000000000000e+00   0.0000000000000000e+00   3.6288720549572195e-01   2.5846386975834579e-01  -1.3609236738056227e-01   0.0000000000000000e+00   0.0000000000000000e+00   0.0000000000000000e+00   0.0000000000000000e+00  -1.2161126692076862e-01   0.0000000000000000e+00   0.0000000000000000e+00  -2.0258040346848008e-01  -3.1965505841399108e-02   9.5313711430931120e-02   0.0000000000000000e+00   0.0000000000000000e+00   0.0000000000000000e+00  -1.1498557102661792e-01   0.0000000000000000e+00   0.0000000000000000e+00   1.5691008595577827e-01  -1.7204493448254982e-01   0.0000000000000000e+00   0.0000000000000000e+00   0.0000000000000000e+00   0.0000000000000000e+00  -1.7824970476391430e-01   1.4243375095192468e-01   0.0000000000000000e+00   0.0000000000000000e+00   0.0000000000000000e+00   0.0000000000000000e+00   0.0000000000000000e+00   3.7262789917977310e-02  -1.6881555873108234e-01   0.0000000000000000e+00  -2.2026596368551898e-01   0.0000000000000000e+00  -1.5389445484916123e-01   0.0000000000000000e+00   0.0000000000000000e+00   0.0000000000000000e+00  -7.2313220855835525e-02  -2.3155706524041315e-02   0.0000000000000000e+00   0.0000000000000000e+00   0.0000000000000000e+00   0.0000000000000000e+00   0.0000000000000000e+00   8.7820731679532124e-02   0.0000000000000000e+00  -1.4533887167523937e-01   0.0000000000000000e+00   6.8261945484458825e-02   1.6515996025471136e-01   0.0000000000000000e+00   1.0164201617992483e-01   0.0000000000000000e+00   2.3893076383074205e-01   0.0000000000000000e+00   6.7493216713453597e-02   1.4041648493881548e-01   0.0000000000000000e+00  -8.6450994421978705e-02   0.0000000000000000e+00  -5.0757961544737634e-02  -1.2053676645911539e-01   1.2717178106048488e-01   0.0000000000000000e+00   0.0000000000000000e+00   0.0000000000000000e+00
   0.0000000000000000e+00   1.4177787923724097e-01   0.0000000000000000e+00   0.0000000000000000e+00   0.0000000000000000e+00   0.0000000000000000e+00   0.0000000000000000e+00   1.2175472080620864e-02   0.0000000000000000e+00   2.7453533399633034e-01   0.0000000000000000e+00   0.0000000000000000e+00   0.0000000000000000e+00   0.0000000000000000e+00   2.0947695776751363e-01   0.0000000000000000e+00   0.0000000000000000e+00   0.0000000000000000e+00   0.0000000000000000e+00  -7.1836572763853884e-02   0.0000000000000000e+00  -7.8768558800905594e-02   0.0000000000000000e+00   0.0000000000000000e+00   0.0000000000000000e+00   0.0000000000000000e+00  -5.5890399523128842e-01   0.0000000000000000e+00   0.0000000000000000e+00   0.0000000000000000e+00   0.0000000000000000e+00   0.0000000000000000e+00   0.0000000000000000e+00   0.0000000000000000e+00   0.0000000000000000e+00   0.0000000000000000e+00   0.0000000000000000e+00   0.0000000000000000e+00   0.0000000000000000e+00   0.0000000000000000e+00   0.0000000000000000e+00   0.0000000000000000e+00   0.0000000000000000e+00   0.0000000000000000e+00  -4.4294189266121864e-01   0.0000000000000000e+00   0.0000000000000000e+00   0.0000000000000000e+00   1.4939867459560990e-01   0.0000000000000000e+00   0.0000000000000000e+00  -1.6634814225035352e-01   0.0000000000000000e+00   0.0000000000000000e+00  -1.9920052958286322e-01   0.0000000000000000e+00   0.0000000000000000e+00   0.0000000000000000e+00   0.0000000000000000e+00   0.0000000000000000e+00   0.0000000000000000e+00  -2.0303383392846885e-01   0.0000000000000000e+00   0.0000000000000000e+00   2.5802488331275353e-02   0.0000000000000000e+00   0.0000000000000000e+00   0.0000000000000000e+00   0.0000000000000000e+00   6.9627496519073934e-03   0.0000000000000000e+00   0.0000000000000000e+00   0.0000000000000000e+00   0.0000000000000000e+00   0.0000000000000000e+00   0.0000000000000000e+00  -2.4576137538167900e-01   0.0000000000000000e+00   0.0000000000000000e+00   0.0000000000000000e+00   0.0000000000000000e+00  -3.2041287070121705e-01   0.0000000000000000e+00   0.0000000000000000e+00   0.0000000000000000e+00   0.0000000000000000e+00  -8.6777703055978511e-02   0.0000000000000000e+00   0.0000000000000000e+00   0.0000000000000000e+00   0.0000000000000000e+00  -3.6668311694167108e-02   0.0000000000000000e+00   1.2645885457835018e-01   0.0000000000000000e+00   0.0000000000000000e+00   0.0000000000000000e+00   0.0000000000000000e+00  -1.4500009214887621e-01   0.0000000000000000e+00
   0.0000000000000000e+00   0.0000000000000000e+00   0.0000000000000000e+00  -3.2020928696127056e-02   0.0000000000000000e+00   0.0000000000000000e+00   0.0000000000000000e+00   0.0000000000000000e+00   0.0000000000000000e+00   0.0000000000000000e+00   2.9836647417181739e-01   1.3043556825994859e-01  -1.4076521063133024e-01   2.2593300769929409e-01   0.0000000000000000e+00   0.0000000000000000e+00   0.0000000000000000e+00   1.2011941410036514e-01   3.6655341837146532e-01   0.0000000000000000e+00   2.0153801999666773e-01   0.0000000000000000e+00  -3.0115231222864771e-02   0.0000000000000000e+00   5.2555530966991497e-02   0.0000000000000000e+00   0.0000000000000000e+00   0.0000000000000000e+00   0.0000000000000000e+00   0.0000000000000000e+00  -1.2449875745582273e-01   2.0895410982979945e-01  -1.2492485901192257e-03   0.0000000000000000e+00   0.0000000000000000e+00   0.0000000000000000e+00   0.0000000000000000e+00  -2.4968493897823232e-01   0.0000000000000000e+00   0.0000000000000000e+00   9.2168133212689379e-02  -2.4737407589718916e-01  -1.2080473031400700e-01   0.0000000000000000e+00   0.0000000000000000e+00   0.0000000000000000e+00   1.1899167646870673e-01   0.0000000000000000e+00   0.0000000000000000e+00  -4.3374328588735328e-02   1.2623413210359549e-03   0.0000000000000000e+00   0.0000000000000000e+00   0.0000000000000000e+00   0.0000000000000000e+00   9.2599596181091856e-02   1.9969873125725368e-01   0.0000000000000000e+00   0.0000000000000000e+00   0.0000000000000000e+00   0.0000000000000000e+00   0.0000000000000000e+00   3.5155552334620976e-02  -4.4519899681900316e-03   0.0000000000000000e+00  -2.0201734921032577e-01   0.0000000000000000e+00  -1.0425501208258772e-01   0.0000000000000000e+00   0.0000000000000000e+00   0.0000000000000000e+00  -5.7991186955841205e-02   5.8946570261298271e-02   0.0000000000000000e+00   0.0000000000000000e+00   0.0000000000000000e+00   0.0000000000000000e+00   0.0000000000000000e+00  -8.6119893843206050e-02   0.0000000000000000e+00   5.2271686491292213e-02   0.0000000000000000e+00  -4.4007729360883902e-02  -2.3060308171097316e-01   0.0000000000000000e+00  -2.7613653447350686e-02   0.0000000000000000e+00  -1.1687404562990396e-01   0.0000000000000000e+00   3.2376926945758766e-01  -6.5850461144601302e-02   0.0000000000000000e+00  -2.8556382927818563e-02   0.0000000000000000e+00   1.9403773110912001e-01   2.1723203169904251e-01  -1.5632963299534156e-01   0.0000000000000000e+00   0.0000000000000000e+00   0.0000000000000000e+00
   0.0000000000000000e+00   0.0000000000000000e+00   0.0000000000000000e+00   6.9708153682493210e-02   0.0000000000000000e+00   0.0000000000000000e+00   0.0000000000000000e+00   0.0000000000000000e+00   0.0000000000000000e+00   0.0000000000000000e+00  -1.1348983894195072e-02   2.9014048006618873e-02   5.8436141172984658e-02   1.5358317015647402e-01   0.0000000000000000e+00   0.0000000000000000e+00   0.0000000000000000e+00  -2.5080799361467515e-01  -1.3243229129539516e-01   0.0000000000000000e+00  -3.7256888272168227e-02   0.0000000000000000e+00   4.6872936026942764e-02   0.0000000000000000e+00  -7.5583318331835500e-02   0.0000000000000000e+00   0.0000000000000000e+00   0.0000000000000000e+00   0.0000000000000000e+00   0.0000000000000000e+00   9.4845138384030886e-02   1.6932600726559463e-01  -8.2890985771581258e-02   0.0000000000000000e+00   0.0000000000000000e+00   0.0000000000000000e+00   0.0000000000000000e+00   1.2432364253443193e-02   0.0000000000000000e+00   0.0000000000000000e+00   1.8314767584501207e-01   5.5404599864007809e-02  -1.9216607156021459e-01   0.0000000000000000e+00   0.0000000000000000e+00   0.0000000000000000e+00  -2.8049898354459579e-01   0.0000000000000000e+00   0.0000000000000000e+00  -1.0136589010631812e-01  -2.8709247831051121e-01   0.0000000000000000e+00   0.0000000000000000e+00   0.0000000000000000e+00   0.0000000000000000e+00  -2.0855999871823180e-02  -2.1992745177108142e-01   0.0000000000000000e+00   0.0000000000000000e+00   0.0000000000000000e+00   0.0000000000000000e+00   0.0000000000000000e+00  -8.1917839562274525e-02   1.7463367272545191e-01   0.0000000000000000e+00  -3.2686519283231415e-02   0.0000000000000000e+00   8.6327819616578455e-02   0.0000000000000000e+00   0.0000000000000000e+00   0.0000000000000000e+00   1.0764882580743224e-01   1.3174403646053626e-01   0.0000000000000000e+00   0.0000000000000000e+00   0.0000000000000000e+00   0.0000000000000000e+00   0.0000000000000000e+00   8.7114452258180264e-02   0.0000000000000000e+00  -1.3947589618793027e-01   0.0000000000000000e+00  -1.0095084192774086e-01   9.9245210171323081e-02   0.0000000000000000e+00  -1.0668606865946678e-01   0.0000000000000000e+00  -4.9587392282105341e-01   0.0000000000000000e+00   3.2346593794567924e-01   6.6564331256752434e-03   0.0000000000000000e+00   4.1657068849546966e-02   0.0000000000000000e+00   1.0464622332577483e-01  -1.1149682932823327e-01   1.7375997167126966e-01   0.0000000000000000e+00   0.0000000000000000e+00   0.0000000000000000e+00
   2.7156906603160441e-01   0.0000000000000000e+00   0.0000000000000000e+00   0.0000000000000000e+00   0.0000000000000000e+00   0.0000000000000000e+00   0.0000000000000000e+00   0.0000000000000000e+00   0.0000000000000000e+00   0.0000000000000000e+00   0.0000000000000000e+00   0.0000000000000000e+00   0.0000000000000000e+00   0.0000000000000000e+00   0.0000000000000000e+00   3.0840250506444452e-02   5.3455273665867331e-01   0.0000000000000000e+00   0.0000000000000000e+00   0.0000000000000000e+00   0.0000000000000000e+00   0.0000000000000000e+00   0.0000000000000000e+00  -1.8805854369781821e-01   0.0000000000000000e+00   1.9422418278497203e-01   0.0000000000000000e+00   0.0000000000000000e+00   0.0000000000000000e+00   5.3018250278138646e-01   0.0000000000000000e+00   0.0000000000000000e+00   0.0000000000000000e+00   3.9819672148559734e-02   1.2702865692454410e-01   0.0000000000000000e+00  -1.1427010616455850e-01   0.0000000000000000e+00   0.0000000000000000e+00   0.0000000000000000e+00   0.0000000000000000e+00   0.0000000000000000e+00   0.0000000000000000e+00   0.0000000000000000e+00   0.0000000000000000e+00   1.4264091718130759e-01   0.0000000000000000e+00   0.0000000000000000e+00   0.0000000000000000e+00   0.0000000000000000e+00   0.0000000000000000e+00   0.0000000000000000e+00  -1.1928029842929921e-01  -1.1227951159073687e-01   0.0000000000000000e+00   0.0000000000000000e+00   0.0000000000000000e+00   1.8166479578157493e-01   0.0000000000000000e+00  -7.9172395577052093e-02   0.0000000000000000e+00   0.0000000000000000e+00   0.0000000000000000e+00   0.0000000000000000e+00   0.0000000000000000e+00   0.0000000000000000e+00   0.0000000000000000e+00   0.0000000000000000e+00   5.9212031895563427e-03   0.0000000000000000e+00   0.0000000000000000e+00   0.0000000000000000e+00   0.0000000000000000e+00   0.0000000000000000e+00   0.0000000000000000e+00   1.5614973190228032e-02   0.0000000000000000e+00   0.0000000000000000e+00   0.0000000000000000e+00  -1.9157073062891811e-01   0.0000000000000000e+00   0.0000000000000000e+00   0.0000000000000000e+00   0.0000000000000000e+00  -2.6712146129926878e-01   0.0000000000000000e+00   0.0000000000000000e+00   0.0000000000000000e+00  -1.8245497602937766e-01   0.0000000000000000e+00   0.0000000000000000e+00   0.0000000000000000e+00   0.0000000000000000e+00   0.0000000000000000e+00   0.0000000000000000e+00   0.0000000000000000e+00   0.0000000000000000e+00   0.0000000000000000e+00   0.0000000000000000e+00  -1.6284106539118146e-01
   0.0000000000000000e+00   0.0000000000000000e+00   0.0000000000000000e+00  -1.5974673156860117e-01   0.0000000000000000e+00   0.0000000000000000e+00   0.0000000000000000e+00   0.0000000000000000e+00   0.0000000000000000e+00   0.0000000000000000e+00   1.1344164098318500e-01   1.0660117377429419e-01   7.1051401853340607e-02  -6.4574592253995505e-02   0.0000000000000000e+00   0.0000000000000000e+00   0.0000000000000000e+00  -3.8079740019957301e-02  -7.1905841453450137e-02   0.0000000000000000e+00   3.4285237353675974e-02   0.0000000000000000e+00   3.8049642044741559e-02   0.0000000000000000e+00   1.7488752713407182e-01   0.0000000000000000e+00   0.0000000000000000e+00   0.0000000000000000e+00   0.0000000000000000e+00   0.0000000000000000e+00   3.1527636715478452e-02  -6.7975589666958679e-03   6.4706397624940432e-02   0.0000000000000000e+00   0.0000000000000000e+00   0.0000000000000000e+00   0.0000000000000000e+00   4.1618967991050908e-02   0.0000000000000000e+00   0.0000000000000000e+00   1.3544326849296429e-01  -1.2641151382727547e-01  -4.4312958619803638e-02   0.0000000000000000e+00   0.0000000000000000e+00   0.0000000000000000e+00  -7.2013208121464528e-02   0.0000000000000000e+00   0.0000000000000000e+00   6.5180259569469323e-02   1.1356711907615225e-02   0.0000000000000000e+00   0.0000000000000000e+00   0.0000000000000000e+00   0.0000000000000000e+00   1.2570681350304950e-02   9.6328174950942758e-02   0.0000000000000000e+00   0.0000000000000000e+00   0.0000000000000000e+00   0.0000000000000000e+00   0.0000000000000000e+00   2.7511484837092159e-01  -6.8566869080775944e-02   0.0000000000000000e+00  -1.8420855385499454e-01   0.0000000000000000e+00   1.3562519015104549e-01   0.0000000000000000e+00   0.0000000000000000e+00   0.0000000000000000e+00   1.5103419461385981e-01  -3.7237339806150210e-01   0.0000000000000000e+00   0.0000000000000000e+00   0.0000000000000000e+00   0.0000000000000000e+00   0.0000000000000000e+00   1.9472739039187370e-01   0.0000000000000000e+00  -2.8948023486262570e-01   0.0000000000000000e+00   1.1928994365788334e-01   2.9259969073156172e-01   0.0000000000000000e+00  -1.8636750274426728e-01   0.0000000000000000e+00  -2.1984641893377610e-01   0.0000000000000000e+00  -2.6859705810944517e-01  -1.2410688707272728e-01   0.0000000000000000e+00  -8.0459970592748793e-04   0.0000000000000000e+00   6.8670449171382958e-02   1.1459821940884207e-01  -3.6706829568365495e-01   0.0000000000000000e+00   0.0000000000000000e+00   0.0000000000000000e+00
   0.0000000000000000e+00  -1.5321257378756292e-01   0.0000000000000000e+00   0.0000000000000000e+00   0.0000000000000000e+00   0.0000000000000000e+00   0.0000000000000000e+00  -1.3244824800636590e-01   0.0000000000000000e+00  -1.5949039934074280e-01   0.0000000000000000e+00   0.0000000000000000e+00   0.0000000000000000e+00   0.0000000000000000e+00  -1.8861120719985705e-02   0.0000000000000000e+00   0.0000000000000000e+00   0.0000000000000000e+00   0.0000000000000000e+00  -1.8400835319042599e-01   0.0000000000000000e+00  -1.6619579041486657e-02   0.0000000000000000e+00   0.0000000000000000e+00   0.0000000000000000e+00   0.0000000000000000e+00  -5.4367432746414118e-02   0.0000000000000000e+00   0.0000000000000000e+00   0.0000000000000000e+00   0.0000000000000000e+00   0.0000000000000000e+00   0.0000000000000000e+00   0.0000000000000000e+00   0.0000000000000000e+00   0.0000000000000000e+00   0.0000000000000000e+00   0.0000000000000000e+00   0.0000000000000000e+00   0.0000000000000000e+00   0.0000000000000000e+00   0.0000000000000000e+00   0.0000000000000000e+00   0.0000000000000000e+00  -1.8637253292478700e-02   0.0000000000000000e+00   0.0000000000000000e+00   0.0000000000000000e+00  -2.1392485502142633e-01   0.0000000000000000e+00   0.0000000000000000e+00   1.3777446860165339e-02   0.0000000000000000e+00   0.0000000000000000e+00  -8.7486888772916549e-02   0.0000000000000000e+00   0.0000000000000000e+00   0.0000000000000000e+00   0.0000000000000000e+00   0.0000000000000000e+00   0.0000000000000000e+00  -5.6308466779840183e-01   0.0000000000000000e+00   0.0000000000000000e+00   1.1784704218829722e-01   0.0000000000000000e+00   0.0000000000000000e+00   0.0000000000000000e+00   0.0000000000000000e+00   2.4003310599003555e-01   0.0000000000000000e+00   0.0000000000000000e+00   0.0000000000000000e+00   0.0000000000000000e+00   0.0000000000000000e+00   0.0000000000000000e+00   5.1832078477616905e-01   0.0000000000000000e+00   0.0000000000000000e+00   0.0000000000000000e+00   0.0000000000000000e+00  -1.8770209994899639e-01   0.0000000000000000e+00   0.0000000000000000e+00   0.0000000000000000e+00   0.0000000000000000e+00  -2.9712215709649248e-01   0.0000000000000000e+00   0.0000000000000000e+00   0.0000000000000000e+00   0.0000000000000000e+00   1.4054899339667812e-01   0.0000000000000000e+00  -8.5771239542310834e-02   0.0000000000000000e+00   0.0000000000000000e+00   0.0000000000000000e+00   0.0000000000000000e+00   1.8519016367457938e-01   0.0000000000000000e+00
   0.0000000000000000e+00   0.0000000000000000e+00   0.0000000000000000e+00   3.3917939189246744e-02   0.0000000000000000e+00   0.0000000000000000e+00   0.0000000000000000e+00   0.0000000000000000e+00   0.0000000000000000e+00   0.0000000000000000e+00   5.3488578284482356e-03   3.2333297208919740e-02   1.4228866991403297e-01   1.4203515031108730e-02   0.0000000000000000e+00   0.0000000000000000e+00   0.0000000000000000e+00  -3.3211355596567560e-01   2.9615836426132292e-01   0.0000000000000000e+00   1.0391170355382877e-01   0.0000000000000000e+00   5.0330150274800756e-02   0.0000000000000000e+00  -7.9370562030501662e-02   0.0000000000000000e+00   0.0000000000000000e+00   0.0000000000000000e+00   0.0000000000000000e+00   0.0000000000000000e+00   2.4738954347066272e-01  -1.3322513407493125e-01  -7.4442940404868554e-02   0.0000000000000000e+00   0.0000000000000000e+00   0.0000000000000000e+00   0.0000000000000000e+00   4.5295093101045875e-02   0.0000000000000000e+00   0.0000000000000000e+00  -1.8010214561850901e-01   3.0981302168545222e-01  -1.6667499959958859e-01   0.0000000000000000e+00   0.0000000000000000e+00   0.0000000000000000e+00   1.5567486346758547e-01   0.0000000000000000e+00   0.0000000000000000e+00  -3.2567866891253391e-02   1.9230807097591540e-01   0.0000000000000000e+00   0.0000000000000000e+00   0.0000000000000000e+00   0.0000000000000000e+00  -3.1447172736694777e-02   1.2784915228189175e-01   0.0000000000000000e+00   0.0000000000000000e+00   0.0000000000000000e+00   0.0000000000000000e+00   0.0000000000000000e+00  -1.2492555498279062e-01   9.1927790511199328e-02   0.0000000000000000e+00  -8.3475508018642897e-02   0.0000000000000000e+00  -1.1332400597266623e-01   0.0000000000000000e+00   0.0000000000000000e+00   0.0000000000000000e+00   2.9134947926463772e-01  -5.1742715253991912e-02   0.0000000000000000e+00   0.0000000000000000e+00   0.0000000000000000e+00   0.0000000000000000e+00   0.0000000000000000e+00  -1.0121648621818048e-03   0.0000000000000000e+00   1.4719673813639181e-01   0.0000000000000000e+00  -1.2049584061370017e-01  -1.4014084860905687e-01   0.0000000000000000e+00   2.5195193662665621e-02   0.0000000000000000e+00  -2.5307118704328768e-01   0.0000000000000000e+00  -1.6387765552499828e-01   5.5219202177273080e-02   0.0000000000000000e+00   2.3357928398893529e-01   0.0000000000000000e+00  -2.3064033737686548e-01   1.8810422041441177e-01  -1.1114089017335939e-01   0.0000000000000000e+00   0.0000000000000000e+00   0.0000000000000000e+00
  -4.3150860808029173e-01   0.0000000000000000e+00   0.0000000000000000e+00   0.0000000000000000e+00   0.0000000000000000e+00   0.0000000000000000e+00   0.0000000000000000e+00   0.0000000000000000e+00   0.0000000000000000e+00   0.0000000000000000e+00   0.0000000000000000e+00   0.0000000000000000e+00   0.0000000000000000e+00   0.0000000000000000e+00   0.0000000000000000e+00  -4.4673987711685775e-01   2.5870949168281415e-01   0.0000000000000000e+00   0.0000000000000000e+00   0.0000000000000000e+00   0.0000000000000000e+00   0.0000000000000000e+00   0.0000000000000000e+00  -1.8433812186479925e-01   0.0000000000000000e+00   1.1459155345669463e-01   0.0000000000000000e+00   0.0000000000000000e+00   0.0000000000000000e+00   8.4196448507782351e-02   0.0000000000000000e+00   0.0000000000000000e+00   0.0000000000000000e+00  -3.7425662753320504e-01   9.2424204095611959e-02   0.0000000000000000e+00  -2.8542292555546932e-02   0.0000000000000000e+00   0.0000000000000000e+00   0.0000000000000000e+00   0.0000000000000000e+00   0.0000000000000000e+00   0.0000000000000000e+00   0.0000000000000000e+00   0.0000000000000000e+00   8.6028044100069201e-02   0.0000000000000000e+00   0.0000000000000000e+00   0.0000000000000000e+00   0.0000000000000000e+00   0.0000000000000000e+00   0.0000000000000000e+00   6.6226891415301900e-02  -1.7206081123780120e-01   0.0000000000000000e+00   0.0000000000000000e+00   0.0000000000000000e+00  -3.6728318878122812e-01   0.0000000000000000e+00   3.6670749635196648e-02   0.0000000000000000e+00   0.0000000000000000e+00   0.0000000000000000e+00   0.0000000000000000e+00   0.0000000000000000e+00   0.0000000000000000e+00   0.0000000000000000e+00   0.0000000000000000e+00  -6.3887328266487534e-02   0.0000000000000000e+00   0.0000000000000000e+00   0.0000000000000000e+00   0.0000000000000000e+00   0.0000000000000000e+00   0.0000000000000000e+00  -2.1527504644039311e-01   0.0000000000000000e+00   0.0000000000000000e+00   0.0000000000000000e+00   1.6061418118527029e-01   0.0000000000000000e+00   0.0000000000000000e+00   0.0000000000000000e+00   0.0000000000000000e+00   2.3214997169750373e-01   0.0000000000000000e+00   0.0000000000000000e+00   0.0000000000000000e+00  -1.4769183681727919e-02   0.0000000000000000e+00   0.0000000000000000e+00   0.0000000000000000e+00   0.0000000000000000e+00   0.0000000000000000e+00   0.0000000000000000e+00   0.0000000000000000e+00   0.0000000000000000e+00   0.0000000000000000e+00   0.0000000000000000e+00  -1.8894563028453648e-01
   0.0000000000000000e+00   0.0000000000000000e+00   0.0000000000000000e+00   4.9627915185188526e-02   0.0000000000000000e+00   0.0000000000000000e+00   0.0000000000000000e+00   0.0000000000000000e+00   0.0000000000000000e+00   0.0000000000000000e+00   2.3178979361861229e-01   1.1356137622335177e-02   3.8689818121227321e-02  -7.2213630941730347e-02   0.0000000000000000e+00   0.0000000000000000e+00   0.0000000000000000e+00   8.4214860430969637e-02  -2.0967158965337310e-01   0.0000000000000000e+00  -4.3366253404529619e-02   0.0000000000000000e+00  -1.2608043794649623e-01   0.0000000000000000e+00  -1.7912506585068627e-02   0.0000000000000000e+00   0.0000000000000000e+00   0.0000000000000000e+00   0.0000000000000000e+00   0.0000000000000000e+00  -5.7171702802858569e-02  -3.3896517220678192e-02  -1.0097551253761536e-01   0.0000000000000000e+00   0.0000000000000000e+00   0.0000000000000000e+00   0.0000000000000000e+00   2.3898650971606261e-02   0.0000000000000000e+00   0.0000000000000000e+00  -1.3903976912954139e-01   5.5057705297618505e-02  -2.3746298620623529e-01   0.0000000000000000e+00   0.0000000000000000e+00   0.0000000000000000e+00   4.3067013180862812e-01   0.0000000000000000e+00   0.0000000000000000e+00   1.7526408211806466e-01  -7.2624501340418465e-02   0.0000000000000000e+00   0.0000000000000000e+00   0.0000000000000000e+00   0.0000000000000000e+00  -1.9150130270905633e-01   1.0436726097897096e-01   0.0000000000000000e+00   0.0000000000000000e+00   0.0000000000000000e+00   0.0000000000000000e+00   0.0000000000000000e+00  -5.6296375333738130e-02  -6.3813450156432056e-02   0.0000000000000000e+00  -4.1006332945199953e-02   0.0000000000000000e+00   1.2173742797610557e-01   0.0000000000000000e+00   0.0000000000000000e+00   0.0000000000000000e+00   1.8238317554109942e-01  -1.3290580061699481e-01   0.0000000000000000e+00   0.0000000000000000e+00   0.0000000000000000e+00   0.0000000000000000e+00   0.0000000000000000e+00  -1.4787111314513274e-01   0.0000000000000000e+00   7.3865759087505506e-02   0.0000000000000000e+00   4.6382456744396824e-02   2.6977211494271548e-03   0.0000000000000000e+00  -9.0523557670589838e-02   0.0000000000000000e+00  -2.0327782027640823e-01   0.0000000000000000e+00  -4.4123118930846729e-02   5.8037360765178340e-02   0.0000000000000000e+00  -4.9009633222912830e-01   0.0000000000000000e+00   9.7221484461476326e-02   1.3391654525976363e-03   3.1018726439624034e-01   0.0000000000000000e+00   0.0000000000000000e+00   0.0000000000000000e+00
   0.0000000000000000e+00   0.0000000000000000e+00   0.0000000000000000e+00  -7.3346851004183228e-02   0.0000000000000000e+00   0.0000000000000000e+00   0.0000000000000000e+00   0.0000000000000000e+00   0.0000000000000000e+00   0.0000000000000000e+00  -1.5352678194192509e-01   3.0393825939667829e-02   1.3932431169936030e-01  -7.2680637265284970e-03   0.0000000000000000e+00   0.0000000000000000e+00   0.0000000000000000e+00   6.4598892016397179e-03   7.2888094429791883e-02   0.0000000000000000e+00   3.7954616097797466e-03   0.0000000000000000e+00   3.8883448281928124e-01   0.0000000000000000e+00  -2.0482067596152717e-01   0.0000000000000000e+00   0.0000000000000000e+00   0.0000000000000000e+00   0.0000000000000000e+00   0.0000000000000000e+00   1.0712058555099274e-02  -9.5654774187929850e-02   1.6625513555933066e-01   0.0000000000000000e+00   0.0000000000000000e+00   0.0000000000000000e+00   0.0000000000000000e+00  -6.5095521604335932e-02   0.0000000000000000e+00   0.0000000000000000e+00  -3.9501308187189915e-02   2.9245947009474528e-03   1.4337335863856379e-01   0.0000000000000000e+00   0.0000000000000000e+00   0.0000000000000000e+00   3.7732760304939397e-02   0.0000000000000000e+00   0.0000000000000000e+00   2.9722302012896951e-01   1.3031964887182021e-01   0.0000000000000000e+00   0.0000000000000000e+00   0.0000000000000000e+00   0.0000000000000000e+00  -1.5380083797936586e-01  -3.6244948630915902e-01   0.0000000000000000e+00   0.0000000000000000e+00   0.0000000000000000e+00   0.0000000000000000e+00   0.0000000000000000e+00   7.6193122047851725e-02  -1.5919405072936005e-01   0.0000000000000000e+00  -5.0585965778043057e-02   0.0000000000000000e+00  -3.4457114222933953e-02   0.0000000000000000e+00   0.0000000000000000e+00   0.0000000000000000e+00   1.4557751323641341e-01   1.3365168015355661e-01   0.0000000000000000e+00   0.0000000000000000e+00   0.0000000000000000e+00   0.0000000000000000e+00   0.0000000000000000e+00   1.0878294205527141e-01   0.0000000000000000e+00   7.2796922464548014e-04   0.0000000000000000e+00  -1.0619923913851421e-01  -8.0827099118995022e-02   0.0000000000000000e+00   1.6080739134199581e-01   0.0000000000000000e+00  -4.4110714648859989e-02   0.0000000000000000e+00   5.2076387055769863e-03  -2.3054697754721176e-01   0.0000000000000000e+00  -1.2482300982516005e-01   0.0000000000000000e+00   4.0733170968887183e-01   2.4314106210054268e-01   4.3727503828137074e-02   0.0000000000000000e+00   0.0000000000000000e+00   0.0000000000000000e+00
   0.0000000000000000e+00  -1.0459383078269850e-01   0.0000000000000000e+00   0.0000000000000000e+00   0.0000000000000000e+00   0.0000000000000000e+00   0.0000000000000000e+00  -8.6759704522777120e-02   0.0000000000000000e+00  -1.0949221404497114e-01   0.0000000000000000e+00   0.0000000000000000e+00   0.0000000000000000e+00   0.0000000000000000e+00  -4.3471361771911421e-01   0.0000000000000000e+00   0.0000000000000000e+00   0.0000000000000000e+00   0.0000000000000000e+00  -2.0290140753702590e-01   0.0000000000000000e+00   1.6831071518720611e-02   0.0000000000000000e+00   0.0000000000000000e+00   0.0000000000000000e+00   0.0000000000000000e+00   6.8742335135973276e-02   0.0000000000000000e+00   0.0000000000000000e+00   0.0000000000000000e+00   0.0000000000000000e+00   0.0000000000000000e+00   0.0000000000000000e+00   0.0000000000000000e+00   0.0000000000000000e+00   0.0000000000000000e+00   0.0000000000000000e+00   0.0000000000000000e+00   0.0000000000000000e+00   0.0000000000000000e+00   0.0000000000000000e+00   0.0000000000000000e+00   0.0000000000000000e+00   0.0000000000000000e+00  -1.8977116510152550e-01   0.0000000000000000e+00   0.0000000000000000e+00   0.0000000000000000e+00  -3.2277684957856281e-02   0.0000000000000000e+00   0.0000000000000000e+00   1.7509439229138818e-01   0.0000000000000000e+00   0.0000000000000000e+00  -1.1074732666013420e-01   0.0000000000000000e+00   0.0000000000000000e+00   0.0000000000000000e+00   0.0000000000000000e+00   0.0000000000000000e+00   0.0000000000000000e+00   3.4171482917926509e-03   0.0000000000000000e+00   0.0000000000000000e+00  -2.7998615341982530e-01   0.0000000000000000e+00   0.0000000000000000e+00   0.0000000000000000e+00   0.0000000000000000e+00  -3.9327945810326825e-01   0.0000000000000000e+00   0.0000000000000000e+00   0.0000000000000000e+00   0.0000000000000000e+00   0.0000000000000000e+00   0.0000000000000000e+00   7.4331817261860236e-02   0.0000000000000000e+00   0.0000000000000000e+00   0.0000000000000000e+00   0.0000000000000000e+00  -7.4034202363024229e-03   0.0000000000000000e+00   0.0000000000000000e+00   0.0000000000000000e+00   0.0000000000000000e+00  -2.0569563467300986e-01   0.0000000000000000e+00   0.0000000000000000e+00   0.0000000000000000e+00   0.0000000000000000e+00   9.6529299651934818e-03   0.0000000000000000e+00   5.8637789120263561e-01   0.0000000000000000e+00   0.0000000000000000e+00   0.0000000000000000e+00   0.0000000000000000e+00  -1.7180536987353812e-01   0.0000000000000000e+00
   0.0000000000000000e+00   0.0000000000000000e+00   0.0000000000000000e+00   1.6607711671946787e-01   0.0000000000000000e+00   0.0000000000000000e+00   0.0000000000000000e+00   0.0000000000000000e+00   0.0000000000000000e+00   0.0000000000000000e+00  -2.4377872431506312e-02  -1.8248664473865198e-01  -1.3376271762022518e-02   1.2676049024869468e-01   0.0000000000000000e+00   0.0000000000000000e+00   0.0000000000000000e+00  -2.4954531650837794e-01   1.7869684103013109e-01   0.0000000000000000e+00  -1.8892987530527119e-01   0.0000000000000000e+00   7.1610651684319571e-02   0.0000000000000000e+00   7.9139045733854829e-02   0.0000000000000000e+00   0.0000000000000000e+00   0.0000000000000000e+00   0.0000000000000000e+00   0.0000000000000000e+00  -2.2434187534291053e-01   1.2069092902869161e-01  -2.5648874183851345e-01   0.0000000000000000e+00   0.0000000000000000e+00   0.0000000000000000e+00   0.0000000000000000e+00   2.0754667639998836e-01   0.0000000000000000e+00   0.0000000000000000e+00  -1.2204109307258360e-01  -2.4217999189495235e-01  -9.4826755737268023e-02   0.0000000000000000e+00   0.0000000000000000e+00   0.0000000000000000e+00   1.5530704360764319e-01   0.0000000000000000e+00   0.0000000000000000e+00   1.8792805721642614e-01  -3.2865083218211327e-03   0.0000000000000000e+00   0.0000000000000000e+00   0.0000000000000000e+00   0.0000000000000000e+00   1.0722769574535086e-02   2.8528975798324294e-02   0.0000000000000000e+00   0.0000000000000000e+00   0.0000000000000000e+00   0.0000000000000000e+00   0.0000000000000000e+00   1.2287961479897037e-01   1.8729954509061378e-01   0.0000000000000000e+00   3.0016795419271269e-01   0.0000000000000000e+00  -4.2078753937859967e-02   0.0000000000000000e+00   0.0000000000000000e+00   0.0000000000000000e+00   7.9572011605192172e-02  -1.5587719770891004e-01   0.0000000000000000e+00   0.0000000000000000e+00   0.0000000000000000e+00   0.0000000000000000e+00   0.0000000000000000e+00   3.6209787102605728e-01   0.0000000000000000e+00   1.0316980803504823e-01   0.0000000000000000e+00  -1.4964596843670253e-01  -2.6313675941343477e-02   0.0000000000000000e+00  -1.8735101022304734e-01   0.0000000000000000e+00   1.8252914779927493e-01   0.0000000000000000e+00   5.3507682634255545e-02  -1.8557754368410861e-01   0.0000000000000000e+00   3.2650403433996084e-02   0.0000000000000000e+00   8.9973858999314801e-02  -1.0888927047438676e-01  -6.9682301200311644e-03   0.0000000000000000e+00   0.0000000000000000e+00   0.0000000000000000e+00
   0.0000000000000000e+00  -2.3816916974801003e-01   0.0000000000000000e+00   0.0000000000000000e+00   0.0000000000000000e+00   0.0000000000000000e+00   0.0000000000000000e+00  -1.5219210567545542e-02   0.0000000000000000e+00   2.2319739466919741e-01   0.0000000000000000e+00   0.0000000000000000e+00   0.0000000000000000e+00   0.0000000000000000e+00   2.7292530591108083e-01   0.0000000000000000e+00   0.0000000000000000e+00   0.0000000000000000e+00   0.0000000000000000e+00   1.7933300627648652e-01   0.0000000000000000e+00  -3.0186599425832628e-01   0.0000000000000000e+00   0.0000000000000000e+00   0.0000000000000000e+00   0.0000000000000000e+00  -9.0127947386438395e-02   0.0000000000000000e+00   0.0000000000000000e+00   0.0000000000000000e+00   0.0000000000000000e+00   0.0000000000000000e+00   0.0000000000000000e+00   0.0000000000000000e+00   0.0000000000000000e+00   0.0000000000000000e+00   0.0000000000000000e+00   0.0000000000000000e+00   0.0000000000000000e+00   0.0000000000000000e+00   0.0000000000000000e+00   0.0000000000000000e+00   0.0000000000000000e+00   0.0000000000000000e+00  -3.2059263358296414e-01   0.0000000000000000e+00   0.0000000000000000e+00   0.0000000000000000e+00  -2.8283855132782110e-01   0.0000000000000000e+00   0.0000000000000000e+00   1.5380755625348955e-01   0.0000000000000000e+00   0.0000000000000000e+00   3.8035626871982892e-02   0.0000000000000000e+00   0.0000000000000000e+00   0.0000000000000000e+00   0.0000000000000000e+00   0.0000000000000000e+00   0.0000000000000000e+00   4.2377384328201784e-01   0.0000000000000000e+00   0.0000000000000000e+00  -2.3505241266728594e-01   0.0000000000000000e+00   0.0000000000000000e+00   0.0000000000000000e+00   0.0000000000000000e+00  -9.7920242420425574e-02   0.0000000000000000e+00   0.0000000000000000e+00   0.0000000000000000e+00   0.0000000000000000e+00   0.0000000000000000e+00   0.0000000000000000e+00   3.3020164378658129e-01   0.0000000000000000e+00   0.0000000000000000e+00   0.0000000000000000e+00   0.0000000000000000e+00  -3.9871959487091095e-02   0.0000000000000000e+00   0.0000000000000000e+00   0.0000000000000000e+00   0.0000000000000000e+00   3.7559284585172471e-02   0.0000000000000000e+00   0.0000000000000000e+00   0.0000000000000000e+00   0.0000000000000000e+00   2.3896860138393181e-01   0.0000000000000000e+00  -1.5940672035032907e-02   0.0000000000000000e+00   0.0000000000000000e+00   0.0000000000000000e+00   0.0000000000000000e+00   2.5619394434798687e-01   0.0000000000000000e+00
   0.0000000000000000e+00   0.0000000000000000e+00   0.0000000000000000e+00  -3.2424446264689766e-02   0.0000000000000000e+00   0.0000000000000000e+00   0.0000000000000000e+00   0.0000000000000000e+00   0.0000000000000000e+00   0.0000000000000000e+00   2.0472563672025240e-01  -1.5841384742204373e-01  -2.2448726476411048e-02   1.4544160316080490e-01   0.0000000000000000e+00   0.0000000000000000e+00   0.0000000000000000e+00  -2.4523360725916040e-02  -1.3169998573896657e-01   0.0000000000000000e+00   6.8577980122416476e-02   0.0000000000000000e+00   2.3408201040833437e-01   0.0000000000000000e+00  -4.2363972335452182e-01   0.0000000000000000e+00   0.0000000000000000e+00   0.0000000000000000e+00   0.0000000000000000e+00   0.0000000000000000e+00  -1.3811125830144680e-01   1.0549503870253610e-01  -1.2186724826667925e-01   0.0000000000000000e+00   0.0000000000000000e+00   0.0000000000000000e+00   0.0000000000000000e+00  -3.1267692735221780e-01   0.0000000000000000e+00   0.0000000000000000e+00   8.3466618767549655e-03  -5.5772415486355656e-02   3.2138465688291201e-01   0.0000000000000000e+00   0.0000000000000000e+00   0.0000000000000000e+00  -1.2210998894880111e-01   0.0000000000000000e+00   0.0000000000000000e+00  -7.9619719938103350e-02   1.6654910763181879e-01   0.0000000000000000e+00   0.0000000000000000e+00   0.0000000000000000e+00   0.0000000000000000e+00   6.0283476860164227e-02  -3.1397845226619280e-02   0.0000000000000000e+00   0.0000000000000000e+00   0.0000000000000000e+00   0.0000000000000000e+00   0.0000000000000000e+00  -4.2077797470223225e-03   8.3946387937441233e-02   0.0000000000000000e+00   1.5485447185201814e-01   0.0000000000000000e+00   1.0477699576387961e-01   0.0000000000000000e+00   0.0000000000000000e+00   0.0000000000000000e+00  -8.7020656945034872e-02  -1.1841365685299116e-01   0.0000000000000000e+00   0.0000000000000000e+00   0.0000000000000000e+00   0.0000000000000000e+00   0.0000000000000000e+00   1.0340933201426723e-02   0.0000000000000000e+00   2.4018001360284888e-01   0.0000000000000000e+00   7.4596435499074742e-02   2.4688594957351109e-02   0.0000000000000000e+00  -2.5477219330097822e-01   0.0000000000000000e+00  -1.7994063323035603e-01   0.0000000000000000e+00  -1.6370132037854854e-01  -2.2746893859063259e-03   0.0000000000000000e+00  -1.3634702470194657e-01   0.0000000000000000e+00  -2.6299845511495384e-01   1.0473916031833649e-01   8.1083595036270818e-03   0.0000000000000000e+00   0.0000000000000000e+00   0.0000000000000000e+00
   0.0000000000000000e+00   0.0000000000000000e+00   0.0000000000000000e+00   1.7614113623965252e-01   0.0000000000000000e+00   0.0000000000000000e+00   0.0000000000000000e+00   0.0000000000000000e+00   0.0000000000000000e+00   0.0000000000000000e+00  -1.6107877989497527e-01  -4.2415821370056866e-02   2.4499964746338465e-01   9.9620754700862790e-02   0.0000000000000000e+00   0.0000000000000000e+00   0.0000000000000000e+00   2.8566777069194499e-01   8.0200220837632022e-02   0.0000000000000000e+00   1.5928857027563276e-01   0.0000000000000000e+00  -2.0023453434239796e-01   0.0000000000000000e+00  -1.5389022115063328e-01   0.0000000000000000e+00   0.0000000000000000e+00   0.0000000000000000e+00   0.0000000000000000e+00   0.0000000000000000e+00   2.2048988865392008e-01   3.8704517833516822e-01   2.1821465425774428e-02   0.0000000000000000e+00   0.0000000000000000e+00   0.0000000000000000e+00   0.0000000000000000e+00  -2.3948380408854428e-02   0.0000000000000000e+00   0.0000000000000000e+00   1.1161772910715265e-01  -1.0452085370958554e-03   5.8586538541991681e-02   0.0000000000000000e+00   0.0000000000000000e+00   0.0000000000000000e+00   4.8315010528191510e-02   0.0000000000000000e+00   0.0000000000000000e+00   1.1746629402566351e-01  -5.8340438335851966e-02   0.0000000000000000e+00   0.0000000000000000e+00   0.0000000000000000e+00   0.0000000000000000e+00   7.0720891813921299e-02   1.4334437682495799e-01   0.0000000000000000e+00   0.0000000000000000e+00   0.0000000000000000e+00   0.0000000000000000e+00   0.0000000000000000e+00   1.5882900138135780e-01  -4.5957591706004108e-02   0.0000000000000000e+00   2.6443890624978511e-01   0.0000000000000000e+00  -7.7658908244002692e-02   0.0000000000000000e+00   0.0000000000000000e+00   0.0000000000000000e+00   2.3827201616246918e-01   1.6306279679252003e-01   0.0000000000000000e+00   0.0000000000000000e+00   0.0000000000000000e+00   0.0000000000000000e+00   0.0000000000000000e+00   3.8568688028347710e-02   0.0000000000000000e+00  -1.6233044740885584e-02   0.0000000000000000e+00  -1.5315048028896941e-01   1.7148680324530161e-01   0.0000000000000000e+00   2.3727690671796717e-01   0.0000000000000000e+00  -7.5240798425630070e-02   0.0000000000000000e+00  -7.5791560603794036e-02  -6.9358539805969413e-02   0.0000000000000000e+00  -2.1680609885375704e-01   0.0000000000000000e+00  -1.6189349936057426e-01  -1.1836446122681522e-01  -1.8063877042782034e-01   0.0000000000000000e+00   0.0000000000000000e+00   0.0000000000000000e+00
   0.0000000000000000e+00   0.0000000000000000e+00   0.0000000000000000e+00   1.2494879417358046e-01   0.0000000000000000e+00   0.0000000000000000e+00   0.0000000000000000e+00   0.0000000000000000e+00   0.0000000000000000e+00   0.0000000000000000e+00   6.1952481981096284e-02   9.4347198371939250e-02   5.2595141455310607e-02   1.2852525485518101e-02   0.0000000000000000e+00   0.0000000000000000e+00   0.0000000000000000e+00  -4.8425238829093969e-02   1.4593046709213586e-01   0.0000000000000000e+00   1.0630581751386396e-01   0.0000000000000000e+00  -4.2946368765172210e-01   0.0000000000000000e+00  -3.9519968473508679e-02   0.0000000000000000e+00   0.0000000000000000e+00   0.0000000000000000e+00   0.0000000000000000e+00   0.0000000000000000e+00   1.1391665312631942e-01  -1.7753542265663372e-01  -1.3094524778248895e-01   0.0000000000000000e+00   0.0000000000000000e+00   0.0000000000000000e+00   0.0000000000000000e+00  -1.2177686102692736e-01   0.0000000000000000e+00   0.0000000000000000e+00   5.9444954941373501e-02  -1.0454422904096979e-01   6.2155201864780858e-02   0.0000000000000000e+00   0.0000000000000000e+00   0.0000000000000000e+00  -2.0046859599816561e-01   0.0000000000000000e+00   0.0000000000000000e+00   3.9448010972681358e-01   1.9979922634856165e-01   0.0000000000000000e+00   0.0000000000000000e+00   0.0000000000000000e+00   0.0000000000000000e+00  -1.3934677335059156e-01   6.4424704197716745e-03   0.0000000000000000e+00   0.0000000000000000e+00   0.0000000000000000e+00   0.0000000000000000e+00   0.0000000000000000e+00   5.6873347067335947e-02   2.7871504364691796e-01   0.0000000000000000e+00   1.6750877365985842e-01   0.0000000000000000e+00   1.3991909459391627e-01   0.0000000000000000e+00   0.0000000000000000e+00   0.0000000000000000e+00  -1.4261512101652246e-01   1.5379816823693679e-01   0.0000000000000000e+00   0.0000000000000000e+00   0.0000000000000000e+00   0.0000000000000000e+00   0.0000000000000000e+00   5.8908191590492716e-02   0.0000000000000000e+00  -1.3953224835570024e-01   0.0000000000000000e+00   1.7874957609180725e-01   1.2928851899238133e-02   0.0000000000000000e+00  -3.9366600229023815e-02   0.0000000000000000e+00  -2.3998803530584260e-02   0.0000000000000000e+00  -1.2074901432823421e-01   2.2798750331880321e-01   0.0000000000000000e+00   8.1348797123848599e-02   0.0000000000000000e+00   1.7741691506251986e-01   1.9783845612642006e-01   1.5579451345369497e-01   0.0000000000000000e+00   0.0000000000000000e+00   0.0000000000000000e+00
   0.0000000000000000e+00   0.0000000000000000e+00   1.8266789723208354e-01   0.0000000000000000e+00  -5.4215828567251705e-02   4.2110607812948975e-01   2.1677626098972308e-01   0.0000000000000000e+00   2.8022744802175464e-01   0.0000000000000000e+00   0.0000000000000000e+00   0.0000000000000000e+00   0.0000000000000000e+00   0.0000000000000000e+00   0.0000000000000000e+00   0.0000000000000000e+00   0.0000000000000000e+00   0.0000000000000000e+00   0.0000000000000000e+00   0.0000000000000000e+00   0.0000000000000000e+00   0.0000000000000000e+00   0.0000000000000000e+00   0.0000000000000000e+00   0.0000000000000000e+00   0.0000000000000000e+00   0.0000000000000000e+00  -1.5898397785102861e-01  -6.0466249882048226e-02   0.0000000000000000e+00   0.0000000000000000e+00   0.0000000000000000e+00   0.0000000000000000e+00   0.0000000000000000e+00   0.0000000000000000e+00  -1.9868579828973576e-01   0.0000000000000000e+00   0.0000000000000000e+00  -7.9941800396294518e-02   3.6096628538046654e-04   0.0000000000000000e+00   0.0000000000000000e+00   0.0000000000000000e+00  -3.5154846097885556e-01   0.0000000000000000e+00   0.0000000000000000e+00   0.0000000000000000e+00  -3.5517710139388908e-01   0.0000000000000000e+00   0.0000000000000000e+00   0.0000000000000000e+00   0.0000000000000000e+00   0.0000000000000000e+00   0.0000000000000000e+00   0.0000000000000000e+00   0.0000000000000000e+00   0.0000000000000000e+00   0.0000000000000000e+00  -1.2457032605746565e-01   0.0000000000000000e+00   2.5240676258943828e-02   0.0000000000000000e+00   0.0000000000000000e+00   0.0000000000000000e+00   0.0000000000000000e+00   0.0000000000000000e+00  -3.3818236113719902e-01   0.0000000000000000e+00   0.0000000000000000e+00   0.0000000000000000e+00  -2.3988558822803679e-01   0.0000000000000000e+00   0.0000000000000000e+00   2.3307775957073260e-01   1.3773579759978921e-01   0.0000000000000000e+00   0.0000000000000000e+00   2.6434083427532573e-01   0.0000000000000000e+00   0.0000000000000000e+00   0.0000000000000000e+00   0.0000000000000000e+00   0.0000000000000000e+00   0.0000000000000000e+00   0.0000000000000000e+00   0.0000000000000000e+00   0.0000000000000000e+00   0.0000000000000000e+00   0.0000000000000000e+00   0.0000000000000000e+00   0.0000000000000000e+00   0.0000000000000000e+00   0.0000000000000000e+00   0.0000000000000000e+00   0.0000000000000000e+00   0.0000000000000000e+00   0.0000000000000000e+00   7.1187206755582405e-02   0.0000000000000000e+00   0.0000000000000000e+00
   0.0000000000000000e+00  -6.7118419408912486e-02   0.0000000000000000e+00   0.0000000000000000e+00   0.0000000000000000e+00   0.0000000000000000e+00   0.0000000000000000e+00  -8.7982242326525711e-02   0.0000000000000000e+00  -1.8115206367217010e-01   0.0000000000000000e+00   0.0000000000000000e+00   0.0000000000000000e+00   0.0000000000000000e+00  -3.0183264150455485e-01   0.0000000000000000e+00   0.0000000000000000e+00   0.0000000000000000e+00   0.0000000000000000e+00  -3.6430840063739062e-01   0.0000000000000000e+00  -3.1721829408962704e-01   0.0000000000000000e+00   0.0000000000000000e+00   0.0000000000000000e+00   0.0000000000000000e+00  -1.7190983097956219e-01   0.0000000000000000e+00   0.0000000000000000e+00   0.0000000000000000e+00   0.0000000000000000e+00   0.0000000000000000e+00   0.0000000000000000e+00   0.0000000000000000e+00   0.0000000000000000e+00   0.0000000000000000e+00   0.0000000000000000e+00   0.0000000000000000e+00   0.0000000000000000e+00   0.0000000000000000e+00   0.0000000000000000e+00   0.0000000000000000e+00   0.0000000000000000e+00   0.0000000000000000e+00   2.4691142131390099e-02   0.0000000000000000e+00   0.0000000000000000e+00   0.0000000000000000e+00  -7.1934921332665047e-03   0.0000000000000000e+00   0.0000000000000000e+00  -1.9121488124238584e-01   0.0000000000000000e+00   0.0000000000000000e+00  -3.0305637043385225e-01   0.0000000000000000e+00   0.0000000000000000e+00   0.0000000000000000e+00   0.0000000000000000e+00   0.0000000000000000e+00   0.0000000000000000e+00   1.6377702532451521e-02   0.0000000000000000e+00   0.0000000000000000e+00  -2.0144899186290552e-01   0.0000000000000000e+00   0.0000000000000000e+00   0.0000000000000000e+00   0.0000000000000000e+00  -8.6240568881944424e-02   0.0000000000000000e+00   0.0000000000000000e+00   0.0000000000000000e+00   0.0000000000000000e+00   0.0000000000000000e+00   0.0000000000000000e+00   2.2839935616212517e-02   0.0000000000000000e+00   0.0000000000000000e+00   0.0000000000000000e+00   0.0000000000000000e+00   7.0765025109154420e-03   0.0000000000000000e+00   0.0000000000000000e+00   0.0000000000000000e+00   0.0000000000000000e+00   5.2366100241551450e-01   0.0000000000000000e+00   0.0000000000000000e+00   0.0000000000000000e+00   0.0000000000000000e+00   1.1032957874746394e-01   0.0000000000000000e+00  -3.6465589855945735e-01   0.0000000000000000e+00   0.0000000000000000e+00   0.0000000000000000e+00   0.0000000000000000e+00  -6.0332433344326877e-02   0.0000000000000000e+00
  -1.4048619956510239e-01   0.0000000000000000e+00   0.0000000000000000e+00   0.0000000000000000e+00   0.0000000000000000e+00   0.0000000000000000e+00   0.0000000000000000e+00   0.0000000000000000e+00   0.0000000000000000e+00   0.0000000000000000e+00   0.0000000000000000e+00   0.0000000000000000e+00   0.0000000000000000e+00   0.0000000000000000e+00   0.0000000000000000e+00  -1.7930501329522194e-01   2.5850717308511295e-01   0.0000000000000000e+00   0.0000000000000000e+00   0.0000000000000000e+00   0.0000000000000000e+00   0.0000000000000000e+00   0.0000000000000000e+00   4.4743730921621157e-02   0.0000000000000000e+00   3.4168503248104963e-02   0.0000000000000000e+00   0.0000000000000000e+00   0.0000000000000000e+00  -2.0685719932820734e-01   0.0000000000000000e+00   0.0000000000000000e+00   0.0000000000000000e+00   1.4386914877170293e-01  -3.0485529116230103e-01   0.0000000000000000e+00   3.0945211161954661e-01   0.0000000000000000e+00   0.0000000000000000e+00   0.0000000000000000e+00   0.0000000000000000e+00   0.0000000000000000e+00   0.0000000000000000e+00   0.0000000000000000e+00   0.0000000000000000e+00  -2.6017177645381623e-01   0.0000000000000000e+00   0.0000000000000000e+00   0.0000000000000000e+00   0.0000000000000000e+00   0.0000000000000000e+00   0.0000000000000000e+00   5.9803624974693007e-02   1.2617473873212759e-01   0.0000000000000000e+00   0.0000000000000000e+00   0.0000000000000000e+00   2.5037739145182553e-01   0.0000000000000000e+00   1.2419093957410496e-01   0.0000000000000000e+00   0.0000000000000000e+00   0.0000000000000000e+00   0.0000000000000000e+00   0.0000000000000000e+00   0.0000000000000000e+00   0.0000000000000000e+00   0.0000000000000000e+00   1.2274969666861285e-02   0.0000000000000000e+00   0.0000000000000000e+00   0.0000000000000000e+00   0.0000000000000000e+00   0.0000000000000000e+00   0.0000000000000000e+00   1.8836738280450874e-01   0.0000000000000000e+00   0.0000000000000000e+00   0.0000000000000000e+00  -3.8058981268710224e-01   0.0000000000000000e+00   0.0000000000000000e+00   0.0000000000000000e+00   0.0000000000000000e+00   2.8410686425646958e-01   0.0000000000000000e+00   0.0000000000000000e+00   0.0000000000000000e+00  -2.8590184405134444e-01   0.0000000000000000e+00   0.0000000000000000e+00   0.0000000000000000e+00   0.0000000000000000e+00   0.0000000000000000e+00   0.0000000000000000e+00   0.0000000000000000e+00   0.0000000000000000e+00   0.0000000000000000e+00   0.0000000000000000e+00  -3.4306858981580823e-01
