# Supplementary material for: ICOA: An Improved Coati Optimization Algorithm with Multi-Strategy Enhancement for Global Optimization and Engineering Design Problems
Source: Biomimetics (Basel). 2026 Apr 7;11(4):254. doi: 10.3390/biomimetics11040254 (PMC13113930; doi:10.3390/biomimetics11040254)
Supplement: Supplementary file 1 [file biomimetics-11-00254-s001.zip › ablation-study/input_data17/M_14_D30.txt]

   5.0875585722995033e-02   0.0000000000000000e+00   0.0000000000000000e+00   0.0000000000000000e+00   0.0000000000000000e+00   0.0000000000000000e+00   0.0000000000000000e+00   0.0000000000000000e+00   0.0000000000000000e+00   0.0000000000000000e+00   0.0000000000000000e+00  -4.0006571086414888e-01   5.5225794536738038e-01   0.0000000000000000e+00   0.0000000000000000e+00   0.0000000000000000e+00   0.0000000000000000e+00   0.0000000000000000e+00   0.0000000000000000e+00  -5.0998864865505056e-01   0.0000000000000000e+00  -4.6028379027351990e-02   0.0000000000000000e+00   0.0000000000000000e+00   0.0000000000000000e+00   0.0000000000000000e+00   0.0000000000000000e+00  -5.1977228678896115e-01   0.0000000000000000e+00   0.0000000000000000e+00
   0.0000000000000000e+00   3.0261903090397668e-01   0.0000000000000000e+00   0.0000000000000000e+00   0.0000000000000000e+00   0.0000000000000000e+00   8.7805583214809080e-02   0.0000000000000000e+00   0.0000000000000000e+00   0.0000000000000000e+00   4.0104933992324687e-01   0.0000000000000000e+00   0.0000000000000000e+00   0.0000000000000000e+00  -6.9596138085616072e-02   0.0000000000000000e+00   4.2836204068072697e-01   1.9995044330873479e-01  -2.8366008477925297e-01   0.0000000000000000e+00   0.0000000000000000e+00   0.0000000000000000e+00   9.3340139837540054e-02  -2.0191457794155487e-02  -1.4477606296858653e-01  -6.2334603078529671e-01   0.0000000000000000e+00   0.0000000000000000e+00   0.0000000000000000e+00  -1.1157950372733762e-01
   0.0000000000000000e+00   0.0000000000000000e+00   1.1047891990040376e-01  -6.5106992165692179e-01   0.0000000000000000e+00   7.5999874603834283e-02   0.0000000000000000e+00   0.0000000000000000e+00   0.0000000000000000e+00   0.0000000000000000e+00   0.0000000000000000e+00   0.0000000000000000e+00   0.0000000000000000e+00  -5.7415547415693935e-01   0.0000000000000000e+00  -2.1509445786553114e-01   0.0000000000000000e+00   0.0000000000000000e+00   0.0000000000000000e+00   0.0000000000000000e+00   0.0000000000000000e+00   0.0000000000000000e+00   0.0000000000000000e+00   0.0000000000000000e+00   0.0000000000000000e+00   0.0000000000000000e+00   0.0000000000000000e+00   0.0000000000000000e+00   4.2685624058064814e-01   0.0000000000000000e+00
   0.0000000000000000e+00   0.0000000000000000e+00   2.1338976545452051e-01  -1.4106468496453139e-03   0.0000000000000000e+00  -8.1055677635151957e-01   0.0000000000000000e+00   0.0000000000000000e+00   0.0000000000000000e+00   0.0000000000000000e+00   0.0000000000000000e+00   0.0000000000000000e+00   0.0000000000000000e+00   2.0122744502354772e-01   0.0000000000000000e+00   2.0786115591805077e-01   0.0000000000000000e+00   0.0000000000000000e+00   0.0000000000000000e+00   0.0000000000000000e+00   0.0000000000000000e+00   0.0000000000000000e+00   0.0000000000000000e+00   0.0000000000000000e+00   0.0000000000000000e+00   0.0000000000000000e+00   0.0000000000000000e+00   0.0000000000000000e+00   4.6234379590848801e-01   0.0000000000000000e+00
   0.0000000000000000e+00   0.0000000000000000e+00   0.0000000000000000e+00   0.0000000000000000e+00  -5.8778467871165341e-01   0.0000000000000000e+00   0.0000000000000000e+00   4.7196089101462468e-01  -3.0426626170524690e-01  -1.5080980413368009e-01   0.0000000000000000e+00   0.0000000000000000e+00   0.0000000000000000e+00   0.0000000000000000e+00   0.0000000000000000e+00   0.0000000000000000e+00   0.0000000000000000e+00   0.0000000000000000e+00   0.0000000000000000e+00   0.0000000000000000e+00   1.9742559967271264e-01   0.0000000000000000e+00   0.0000000000000000e+00   0.0000000000000000e+00   0.0000000000000000e+00   0.0000000000000000e+00   5.2674820017107404e-01   0.0000000000000000e+00   0.0000000000000000e+00   0.0000000000000000e+00
   0.0000000000000000e+00   0.0000000000000000e+00   3.1099841199006173e-01  -1.8913408886163774e-02   0.0000000000000000e+00   5.5341647681146411e-01   0.0000000000000000e+00   0.0000000000000000e+00   0.0000000000000000e+00   0.0000000000000000e+00   0.0000000000000000e+00   0.0000000000000000e+00   0.0000000000000000e+00   2.8179860996794770e-01   0.0000000000000000e+00   5.5880191157658643e-01   0.0000000000000000e+00   0.0000000000000000e+00   0.0000000000000000e+00   0.0000000000000000e+00   0.0000000000000000e+00   0.0000000000000000e+00   0.0000000000000000e+00   0.0000000000000000e+00   0.0000000000000000e+00   0.0000000000000000e+00   0.0000000000000000e+00   0.0000000000000000e+00   4.5274986574932907e-01   0.0000000000000000e+00
   0.0000000000000000e+00   1.5263337877178143e-01   0.0000000000000000e+00   0.0000000000000000e+00   0.0000000000000000e+00   0.0000000000000000e+00  -1.6629054338042998e-01   0.0000000000000000e+00   0.0000000000000000e+00   0.0000000000000000e+00  -7.8300842050011629e-02   0.0000000000000000e+00   0.0000000000000000e+00   0.0000000000000000e+00  -3.3883652781146056e-01   0.0000000000000000e+00   1.5912281604700301e-01  -2.8412411306212953e-02   5.9954273256171231e-01   0.0000000000000000e+00   0.0000000000000000e+00   0.0000000000000000e+00  -1.4025607753334390e-02   1.9729058450687642e-01  -4.3340850207314785e-01  -1.2245867642559888e-01   0.0000000000000000e+00   0.0000000000000000e+00   0.0000000000000000e+00   4.4785167080434407e-01
   0.0000000000000000e+00   0.0000000000000000e+00   0.0000000000000000e+00   0.0000000000000000e+00  -2.3222811860820081e-01   0.0000000000000000e+00   0.0000000000000000e+00  -1.2678896645204621e-01  -6.0691343914412621e-01   7.9948037849648323e-02   0.0000000000000000e+00   0.0000000000000000e+00   0.0000000000000000e+00   0.0000000000000000e+00   0.0000000000000000e+00   0.0000000000000000e+00   0.0000000000000000e+00   0.0000000000000000e+00   0.0000000000000000e+00   0.0000000000000000e+00   4.0546360641385559e-01   0.0000000000000000e+00   0.0000000000000000e+00   0.0000000000000000e+00   0.0000000000000000e+00   0.0000000000000000e+00  -6.2518662127226332e-01   0.0000000000000000e+00   0.0000000000000000e+00   0.0000000000000000e+00
   0.0000000000000000e+00   0.0000000000000000e+00   0.0000000000000000e+00   0.0000000000000000e+00  -2.9276920111989885e-01   0.0000000000000000e+00   0.0000000000000000e+00  -8.9985338725492192e-02   4.8502150836572294e-01  -7.2928513486330127e-01   0.0000000000000000e+00   0.0000000000000000e+00   0.0000000000000000e+00   0.0000000000000000e+00   0.0000000000000000e+00   0.0000000000000000e+00   0.0000000000000000e+00   0.0000000000000000e+00   0.0000000000000000e+00   0.0000000000000000e+00   2.5641773847572813e-01   0.0000000000000000e+00   0.0000000000000000e+00   0.0000000000000000e+00   0.0000000000000000e+00   0.0000000000000000e+00  -2.7080639869678680e-01   0.0000000000000000e+00   0.0000000000000000e+00   0.0000000000000000e+00
   0.0000000000000000e+00   0.0000000000000000e+00   0.0000000000000000e+00   0.0000000000000000e+00   3.0868470819852345e-01   0.0000000000000000e+00   0.0000000000000000e+00   8.2176826133397707e-01   2.2205108248694488e-01   1.2823202479209272e-01   0.0000000000000000e+00   0.0000000000000000e+00   0.0000000000000000e+00   0.0000000000000000e+00   0.0000000000000000e+00   0.0000000000000000e+00   0.0000000000000000e+00   0.0000000000000000e+00   0.0000000000000000e+00   0.0000000000000000e+00   2.4782891758199480e-01   0.0000000000000000e+00   0.0000000000000000e+00   0.0000000000000000e+00   0.0000000000000000e+00   0.0000000000000000e+00  -3.1975204109240152e-01   0.0000000000000000e+00   0.0000000000000000e+00   0.0000000000000000e+00
   0.0000000000000000e+00  -5.7465070359894754e-01   0.0000000000000000e+00   0.0000000000000000e+00   0.0000000000000000e+00   0.0000000000000000e+00   3.3881143102392930e-01   0.0000000000000000e+00   0.0000000000000000e+00   0.0000000000000000e+00   1.6504951058287157e-03   0.0000000000000000e+00   0.0000000000000000e+00   0.0000000000000000e+00  -3.7422079504700090e-01   0.0000000000000000e+00   1.7283760663803127e-01   9.6210782184061538e-02  -1.3853957854325658e-01   0.0000000000000000e+00   0.0000000000000000e+00   0.0000000000000000e+00  -5.4768381132352528e-01   1.3291442689165966e-01  -1.7953373705670503e-01  -5.6655716608246670e-03   0.0000000000000000e+00   0.0000000000000000e+00   0.0000000000000000e+00  -8.2028191956686494e-02
  -3.5124271218550335e-01   0.0000000000000000e+00   0.0000000000000000e+00   0.0000000000000000e+00   0.0000000000000000e+00   0.0000000000000000e+00   0.0000000000000000e+00   0.0000000000000000e+00   0.0000000000000000e+00   0.0000000000000000e+00   0.0000000000000000e+00  -1.8612369095714926e-02  -5.0548552105323930e-01   0.0000000000000000e+00   0.0000000000000000e+00   0.0000000000000000e+00   0.0000000000000000e+00   0.0000000000000000e+00   0.0000000000000000e+00  -5.3244419992480674e-01   0.0000000000000000e+00  -5.8050918891025804e-01   0.0000000000000000e+00   0.0000000000000000e+00   0.0000000000000000e+00   0.0000000000000000e+00   0.0000000000000000e+00   1.6696718717857328e-02   0.0000000000000000e+00   0.0000000000000000e+00
  -8.2293352440907616e-02   0.0000000000000000e+00   0.0000000000000000e+00   0.0000000000000000e+00   0.0000000000000000e+00   0.0000000000000000e+00   0.0000000000000000e+00   0.0000000000000000e+00   0.0000000000000000e+00   0.0000000000000000e+00   0.0000000000000000e+00  -7.2864664463645290e-01  -4.6444758548572551e-01   0.0000000000000000e+00   0.0000000000000000e+00   0.0000000000000000e+00   0.0000000000000000e+00   0.0000000000000000e+00   0.0000000000000000e+00  -1.8101023261201388e-02   0.0000000000000000e+00   4.9513554320393038e-01   0.0000000000000000e+00   0.0000000000000000e+00   0.0000000000000000e+00   0.0000000000000000e+00   0.0000000000000000e+00   3.3218346641669255e-02   0.0000000000000000e+00   0.0000000000000000e+00
   0.0000000000000000e+00   0.0000000000000000e+00   6.3053295412524335e-01   5.5837199597460985e-01   0.0000000000000000e+00  -3.5378991584403968e-04   0.0000000000000000e+00   0.0000000000000000e+00   0.0000000000000000e+00   0.0000000000000000e+00   0.0000000000000000e+00   0.0000000000000000e+00   0.0000000000000000e+00  -5.3665115865596180e-01   0.0000000000000000e+00  -2.4185503725076052e-02   0.0000000000000000e+00   0.0000000000000000e+00   0.0000000000000000e+00   0.0000000000000000e+00   0.0000000000000000e+00   0.0000000000000000e+00   0.0000000000000000e+00   0.0000000000000000e+00   0.0000000000000000e+00   0.0000000000000000e+00   0.0000000000000000e+00   0.0000000000000000e+00  -4.5490416890801300e-02   0.0000000000000000e+00
   0.0000000000000000e+00   2.6737756331427687e-01   0.0000000000000000e+00   0.0000000000000000e+00   0.0000000000000000e+00   0.0000000000000000e+00  -1.5029694265890500e-01   0.0000000000000000e+00   0.0000000000000000e+00   0.0000000000000000e+00  -5.3239655848612588e-01   0.0000000000000000e+00   0.0000000000000000e+00   0.0000000000000000e+00  -2.6821264856575827e-01   0.0000000000000000e+00   2.9404934281815948e-01   3.6197126780402245e-01  -4.0083115883374598e-01   0.0000000000000000e+00   0.0000000000000000e+00   0.0000000000000000e+00  -5.8203032932428372e-02  -2.0081134186932983e-01   1.0389295028101182e-01   2.2366029959555619e-01   0.0000000000000000e+00   0.0000000000000000e+00   0.0000000000000000e+00   2.6048349641842783e-01
   0.0000000000000000e+00   0.0000000000000000e+00   1.4208007812581944e-01  -3.9033888971648978e-01   0.0000000000000000e+00  -1.7391081603953384e-01   0.0000000000000000e+00   0.0000000000000000e+00   0.0000000000000000e+00   0.0000000000000000e+00   0.0000000000000000e+00   0.0000000000000000e+00   0.0000000000000000e+00  -2.2024485405825023e-01   0.0000000000000000e+00   6.5195275374295658e-01   0.0000000000000000e+00   0.0000000000000000e+00   0.0000000000000000e+00   0.0000000000000000e+00   0.0000000000000000e+00   0.0000000000000000e+00   0.0000000000000000e+00   0.0000000000000000e+00   0.0000000000000000e+00   0.0000000000000000e+00   0.0000000000000000e+00   0.0000000000000000e+00  -5.6890565279926641e-01   0.0000000000000000e+00
   0.0000000000000000e+00  -1.9771656819558003e-01   0.0000000000000000e+00   0.0000000000000000e+00   0.0000000000000000e+00   0.0000000000000000e+00   1.7688147942825361e-01   0.0000000000000000e+00   0.0000000000000000e+00   0.0000000000000000e+00   2.4404875358470363e-01   0.0000000000000000e+00   0.0000000000000000e+00   0.0000000000000000e+00  -3.5000472597538657e-01   0.0000000000000000e+00   3.6795712397119373e-01  -8.3768475986153029e-02   2.7312934626116603e-01   0.0000000000000000e+00   0.0000000000000000e+00   0.0000000000000000e+00   3.9112764683462997e-01  -4.9970671211165968e-01   2.4832942438585792e-01   2.5257165547393756e-01   0.0000000000000000e+00   0.0000000000000000e+00   0.0000000000000000e+00  -4.9001813365773583e-02
   0.0000000000000000e+00  -2.8180112771888444e-01   0.0000000000000000e+00   0.0000000000000000e+00   0.0000000000000000e+00   0.0000000000000000e+00  -4.2752257540436706e-01   0.0000000000000000e+00   0.0000000000000000e+00   0.0000000000000000e+00  -3.8217180345960444e-02   0.0000000000000000e+00   0.0000000000000000e+00   0.0000000000000000e+00   5.5127445341031714e-02   0.0000000000000000e+00   2.7471818470854908e-01   4.4274040480396692e-01   1.5319367983651741e-01   0.0000000000000000e+00   0.0000000000000000e+00   0.0000000000000000e+00   2.6010028637362093e-01   4.4974688342265740e-01   7.6788840324957933e-02   1.0932473720850422e-01   0.0000000000000000e+00   0.0000000000000000e+00   0.0000000000000000e+00  -3.8804985626975008e-01
   0.0000000000000000e+00   3.8326011497968071e-01   0.0000000000000000e+00   0.0000000000000000e+00   0.0000000000000000e+00   0.0000000000000000e+00   3.7842407608391476e-01   0.0000000000000000e+00   0.0000000000000000e+00   0.0000000000000000e+00   1.4118435521243242e-02   0.0000000000000000e+00   0.0000000000000000e+00   0.0000000000000000e+00   2.7784806409089646e-03   0.0000000000000000e+00  -1.8004285919670165e-01   5.3891499386075736e-01   4.4128227916069696e-01   0.0000000000000000e+00   0.0000000000000000e+00   0.0000000000000000e+00  -2.8692493897806964e-01  -6.9318447940985947e-02   1.9452821220169153e-01   5.5870252300381229e-02   0.0000000000000000e+00   0.0000000000000000e+00   0.0000000000000000e+00  -2.5304411237099395e-01
   5.8247122867692402e-01   0.0000000000000000e+00   0.0000000000000000e+00   0.0000000000000000e+00   0.0000000000000000e+00   0.0000000000000000e+00   0.0000000000000000e+00   0.0000000000000000e+00   0.0000000000000000e+00   0.0000000000000000e+00   0.0000000000000000e+00  -4.5311248002878918e-01   7.8596584209832204e-02   0.0000000000000000e+00   0.0000000000000000e+00   0.0000000000000000e+00   0.0000000000000000e+00   0.0000000000000000e+00   0.0000000000000000e+00   1.3478450235860412e-01   0.0000000000000000e+00  -5.1837631998906764e-01   0.0000000000000000e+00   0.0000000000000000e+00   0.0000000000000000e+00   0.0000000000000000e+00   0.0000000000000000e+00   4.0293678654950077e-01   0.0000000000000000e+00   0.0000000000000000e+00
   0.0000000000000000e+00   0.0000000000000000e+00   0.0000000000000000e+00   0.0000000000000000e+00   3.4255128746787566e-01   0.0000000000000000e+00   0.0000000000000000e+00  -2.5910531580154045e-01   8.0265549335949760e-02   8.9828153153445930e-02   0.0000000000000000e+00   0.0000000000000000e+00   0.0000000000000000e+00   0.0000000000000000e+00   0.0000000000000000e+00   0.0000000000000000e+00   0.0000000000000000e+00   0.0000000000000000e+00   0.0000000000000000e+00   0.0000000000000000e+00   8.0872642297907305e-01   0.0000000000000000e+00   0.0000000000000000e+00   0.0000000000000000e+00   0.0000000000000000e+00   0.0000000000000000e+00   3.8337053622285222e-01   0.0000000000000000e+00   0.0000000000000000e+00   0.0000000000000000e+00
  -6.4765990690831943e-02   0.0000000000000000e+00   0.0000000000000000e+00   0.0000000000000000e+00   0.0000000000000000e+00   0.0000000000000000e+00   0.0000000000000000e+00   0.0000000000000000e+00   0.0000000000000000e+00   0.0000000000000000e+00   0.0000000000000000e+00  -1.4260650782008014e-01  -2.0581568832223079e-01   0.0000000000000000e+00   0.0000000000000000e+00   0.0000000000000000e+00   0.0000000000000000e+00   0.0000000000000000e+00   0.0000000000000000e+00   5.9987728372393634e-01   0.0000000000000000e+00  -3.4659377430616867e-01   0.0000000000000000e+00   0.0000000000000000e+00   0.0000000000000000e+00   0.0000000000000000e+00   0.0000000000000000e+00  -6.7314831419370846e-01   0.0000000000000000e+00   0.0000000000000000e+00
   0.0000000000000000e+00   2.1522796722645146e-01   0.0000000000000000e+00   0.0000000000000000e+00   0.0000000000000000e+00   0.0000000000000000e+00   1.1964590543961381e-01   0.0000000000000000e+00   0.0000000000000000e+00   0.0000000000000000e+00  -2.9733296108122720e-01   0.0000000000000000e+00   0.0000000000000000e+00   0.0000000000000000e+00  -1.9267124861959620e-01   0.0000000000000000e+00   2.5719289580988980e-01  -4.8788571348679316e-01   9.8399438919678450e-02   0.0000000000000000e+00   0.0000000000000000e+00   0.0000000000000000e+00  -9.8155447728522888e-02   3.7982543820212167e-01   5.2229486157209770e-01  -1.8609966332160574e-01   0.0000000000000000e+00   0.0000000000000000e+00   0.0000000000000000e+00  -1.9657749730980464e-01
   0.0000000000000000e+00   3.3407516904763829e-01   0.0000000000000000e+00   0.0000000000000000e+00   0.0000000000000000e+00   0.0000000000000000e+00  -3.3176786159713395e-02   0.0000000000000000e+00   0.0000000000000000e+00   0.0000000000000000e+00   4.9374287170308850e-01   0.0000000000000000e+00   0.0000000000000000e+00   0.0000000000000000e+00  -3.8979116033333105e-01   0.0000000000000000e+00  -1.4710895925844808e-01  -6.6146231941493522e-02  -2.5024693933377129e-01   0.0000000000000000e+00   0.0000000000000000e+00   0.0000000000000000e+00   1.4880470850951594e-03   3.7872030318729033e-01  -3.3569541366287883e-02   5.0816497332203148e-01   0.0000000000000000e+00   0.0000000000000000e+00   0.0000000000000000e+00  -1.2007213035508738e-02
   0.0000000000000000e+00   2.8070893208407277e-03   0.0000000000000000e+00   0.0000000000000000e+00   0.0000000000000000e+00   0.0000000000000000e+00   6.7045885117595383e-01   0.0000000000000000e+00   0.0000000000000000e+00   0.0000000000000000e+00  -2.4173924194102392e-01   0.0000000000000000e+00   0.0000000000000000e+00   0.0000000000000000e+00   1.7389136334219349e-01   0.0000000000000000e+00   8.2247161912472638e-02   5.9751450093103092e-02  -8.7868549579801586e-02   0.0000000000000000e+00   0.0000000000000000e+00   0.0000000000000000e+00   4.9600745680049968e-01   3.2391609655809617e-01  -2.5166900855424301e-01   1.4132543382589821e-01   0.0000000000000000e+00   0.0000000000000000e+00   0.0000000000000000e+00   9.7416966849244460e-02
   0.0000000000000000e+00  -2.2318209501493266e-01   0.0000000000000000e+00   0.0000000000000000e+00   0.0000000000000000e+00   0.0000000000000000e+00   6.8571017695565478e-02   0.0000000000000000e+00   0.0000000000000000e+00   0.0000000000000000e+00   2.4304833973830836e-01   0.0000000000000000e+00   0.0000000000000000e+00   0.0000000000000000e+00   5.1497024133078162e-02   0.0000000000000000e+00  -9.6294178296926769e-02   2.6025196079224261e-01  -1.8321247598474789e-02   0.0000000000000000e+00   0.0000000000000000e+00   0.0000000000000000e+00   4.1508394688831149e-02   2.2939281177293369e-01   5.5237257441545717e-01  -1.6777152576946475e-01   0.0000000000000000e+00   0.0000000000000000e+00   0.0000000000000000e+00   6.4716091841292889e-01
   0.0000000000000000e+00   0.0000000000000000e+00   0.0000000000000000e+00   0.0000000000000000e+00  -5.4976161529670597e-01   0.0000000000000000e+00   0.0000000000000000e+00  -1.0315752100878828e-01   4.9807932516113984e-01   6.4381313826865116e-01   0.0000000000000000e+00   0.0000000000000000e+00   0.0000000000000000e+00   0.0000000000000000e+00   0.0000000000000000e+00   0.0000000000000000e+00   0.0000000000000000e+00   0.0000000000000000e+00   0.0000000000000000e+00   0.0000000000000000e+00   1.2415611240830401e-01   0.0000000000000000e+00   0.0000000000000000e+00   0.0000000000000000e+00   0.0000000000000000e+00   0.0000000000000000e+00  -9.5538373426746814e-02   0.0000000000000000e+00   0.0000000000000000e+00   0.0000000000000000e+00
   7.2374074796945087e-01   0.0000000000000000e+00   0.0000000000000000e+00   0.0000000000000000e+00   0.0000000000000000e+00   0.0000000000000000e+00   0.0000000000000000e+00   0.0000000000000000e+00   0.0000000000000000e+00   0.0000000000000000e+00   0.0000000000000000e+00   2.8814499533562637e-01  -4.1862449702759547e-01   0.0000000000000000e+00   0.0000000000000000e+00   0.0000000000000000e+00   0.0000000000000000e+00   0.0000000000000000e+00   0.0000000000000000e+00  -2.7940559686996236e-01   0.0000000000000000e+00   1.6398173757407736e-01   0.0000000000000000e+00   0.0000000000000000e+00   0.0000000000000000e+00   0.0000000000000000e+00   0.0000000000000000e+00  -3.3610686404766643e-01   0.0000000000000000e+00   0.0000000000000000e+00
   0.0000000000000000e+00   0.0000000000000000e+00  -6.5404942409455546e-01   3.3407262000895610e-01   0.0000000000000000e+00  -2.6586414981706451e-02   0.0000000000000000e+00   0.0000000000000000e+00   0.0000000000000000e+00   0.0000000000000000e+00   0.0000000000000000e+00   0.0000000000000000e+00   0.0000000000000000e+00  -4.6253679687039118e-01   0.0000000000000000e+00   4.1550115038449487e-01   0.0000000000000000e+00   0.0000000000000000e+00   0.0000000000000000e+00   0.0000000000000000e+00   0.0000000000000000e+00   0.0000000000000000e+00   0.0000000000000000e+00   0.0000000000000000e+00   0.0000000000000000e+00   0.0000000000000000e+00   0.0000000000000000e+00   0.0000000000000000e+00   2.7078866946457103e-01   0.0000000000000000e+00
   0.0000000000000000e+00   1.0134655847903350e-01   0.0000000000000000e+00   0.0000000000000000e+00   0.0000000000000000e+00   0.0000000000000000e+00   1.8841150496701549e-02   0.0000000000000000e+00   0.0000000000000000e+00   0.0000000000000000e+00   1.9662308763545330e-01   0.0000000000000000e+00   0.0000000000000000e+00   0.0000000000000000e+00   5.6645157325243489e-01   0.0000000000000000e+00   5.7248902525097034e-01  -1.0843493555267522e-01   8.4060167998289970e-02   0.0000000000000000e+00   0.0000000000000000e+00   0.0000000000000000e+00  -3.5693666729827644e-01   2.5574491994193288e-02  -1.9849744092631422e-02   3.5572019600148880e-01   0.0000000000000000e+00   0.0000000000000000e+00   0.0000000000000000e+00   1.6819400194209330e-01
