# Supplementary material for: ICOA: An Improved Coati Optimization Algorithm with Multi-Strategy Enhancement for Global Optimization and Engineering Design Problems
Source: Biomimetics (Basel). 2026 Apr 7;11(4):254. doi: 10.3390/biomimetics11040254 (PMC13113930; doi:10.3390/biomimetics11040254)
Supplement: Supplementary file 1 [file biomimetics-11-00254-s001.zip › ablation-study/input_data17/M_14_D50.txt]

  -1.0802362291686414e-01   0.0000000000000000e+00   3.4999905624378380e-01   0.0000000000000000e+00   0.0000000000000000e+00  -6.7981281970866364e-02   0.0000000000000000e+00   0.0000000000000000e+00   1.0920585573070078e-01   0.0000000000000000e+00   1.8249298307438885e-01   0.0000000000000000e+00   0.0000000000000000e+00  -3.7933261677550578e-01   0.0000000000000000e+00   0.0000000000000000e+00   0.0000000000000000e+00   0.0000000000000000e+00   0.0000000000000000e+00   0.0000000000000000e+00   0.0000000000000000e+00   2.7027909778550430e-01   0.0000000000000000e+00   0.0000000000000000e+00   0.0000000000000000e+00   0.0000000000000000e+00   5.1891415968753039e-02   0.0000000000000000e+00   0.0000000000000000e+00   0.0000000000000000e+00   0.0000000000000000e+00   0.0000000000000000e+00   0.0000000000000000e+00   0.0000000000000000e+00   0.0000000000000000e+00   7.3013733164020300e-01   0.0000000000000000e+00   0.0000000000000000e+00   0.0000000000000000e+00   0.0000000000000000e+00   0.0000000000000000e+00   0.0000000000000000e+00   0.0000000000000000e+00   0.0000000000000000e+00   0.0000000000000000e+00   2.5148206311641419e-01   0.0000000000000000e+00   0.0000000000000000e+00   0.0000000000000000e+00   0.0000000000000000e+00
   0.0000000000000000e+00   1.5873479186717998e-01   0.0000000000000000e+00  -7.6788795936669985e-02   0.0000000000000000e+00   0.0000000000000000e+00  -1.0699604366075639e-01   0.0000000000000000e+00   0.0000000000000000e+00   0.0000000000000000e+00   0.0000000000000000e+00   3.7537610906774876e-01   0.0000000000000000e+00   0.0000000000000000e+00   2.3297042654973221e-01   0.0000000000000000e+00   8.4503883153603271e-02   0.0000000000000000e+00  -8.2600763263852295e-03   1.7538040308002592e-01   0.0000000000000000e+00   0.0000000000000000e+00   0.0000000000000000e+00  -1.3877145349103348e-01   1.9679038130685764e-02   1.0570000725938736e-02   0.0000000000000000e+00   2.9934561607284776e-01   0.0000000000000000e+00   0.0000000000000000e+00  -5.9105680719055609e-01   0.0000000000000000e+00   0.0000000000000000e+00   0.0000000000000000e+00   2.5999108254239151e-01   0.0000000000000000e+00   0.0000000000000000e+00   0.0000000000000000e+00   0.0000000000000000e+00  -2.5331682466201466e-01   1.7790745109544348e-01   0.0000000000000000e+00   0.0000000000000000e+00   0.0000000000000000e+00   2.3047783742973649e-01   0.0000000000000000e+00   0.0000000000000000e+00  -1.9149428904776061e-01  -7.0217404261047070e-02  -8.6370472864700398e-02
  -3.1416177554038160e-01   0.0000000000000000e+00   6.0286454797246170e-01   0.0000000000000000e+00   0.0000000000000000e+00  -4.4510160146460698e-02   0.0000000000000000e+00   0.0000000000000000e+00  -2.9906382813973081e-01   0.0000000000000000e+00  -6.3458691076129514e-01   0.0000000000000000e+00   0.0000000000000000e+00   3.4603409710767127e-02   0.0000000000000000e+00   0.0000000000000000e+00   0.0000000000000000e+00   0.0000000000000000e+00   0.0000000000000000e+00   0.0000000000000000e+00   0.0000000000000000e+00  -8.6324157109784333e-02   0.0000000000000000e+00   0.0000000000000000e+00   0.0000000000000000e+00   0.0000000000000000e+00   8.1352869663068816e-02   0.0000000000000000e+00   0.0000000000000000e+00   0.0000000000000000e+00   0.0000000000000000e+00   0.0000000000000000e+00   0.0000000000000000e+00   0.0000000000000000e+00   0.0000000000000000e+00  -1.2941093982615109e-01   0.0000000000000000e+00   0.0000000000000000e+00   0.0000000000000000e+00   0.0000000000000000e+00   0.0000000000000000e+00   0.0000000000000000e+00   0.0000000000000000e+00   0.0000000000000000e+00   0.0000000000000000e+00   1.0826404669337958e-01   0.0000000000000000e+00   0.0000000000000000e+00   0.0000000000000000e+00   0.0000000000000000e+00
   0.0000000000000000e+00  -1.5380639315867375e-02   0.0000000000000000e+00  -8.5713936898485166e-02   0.0000000000000000e+00   0.0000000000000000e+00   1.5667925803887905e-01   0.0000000000000000e+00   0.0000000000000000e+00   0.0000000000000000e+00   0.0000000000000000e+00  -3.6264118436830139e-02   0.0000000000000000e+00   0.0000000000000000e+00   2.0448108621656269e-01   0.0000000000000000e+00   1.4735318323177433e-02   0.0000000000000000e+00  -3.6309658978355647e-01   3.0488841373941492e-02   0.0000000000000000e+00   0.0000000000000000e+00   0.0000000000000000e+00   2.1585762705392902e-01  -4.0766798144768307e-01   5.8906691020115379e-02   0.0000000000000000e+00  -5.6318914672428833e-01   0.0000000000000000e+00   0.0000000000000000e+00   4.4802866116120638e-02   0.0000000000000000e+00   0.0000000000000000e+00   0.0000000000000000e+00   3.8755770751941937e-01   0.0000000000000000e+00   0.0000000000000000e+00   0.0000000000000000e+00   0.0000000000000000e+00  -8.5410636089267244e-02   5.6126281838379664e-02   0.0000000000000000e+00   0.0000000000000000e+00   0.0000000000000000e+00   1.2286392406247755e-01   0.0000000000000000e+00   0.0000000000000000e+00  -1.9222390822411373e-01  -1.8194703376680235e-01   1.0252470203441025e-01
   0.0000000000000000e+00   0.0000000000000000e+00   0.0000000000000000e+00   0.0000000000000000e+00  -2.8391555538815685e-02   0.0000000000000000e+00   0.0000000000000000e+00   0.0000000000000000e+00   0.0000000000000000e+00   3.5883120316637274e-01   0.0000000000000000e+00   0.0000000000000000e+00  -3.3276488492648681e-01   0.0000000000000000e+00   0.0000000000000000e+00   7.5881364546265942e-02   0.0000000000000000e+00   0.0000000000000000e+00   0.0000000000000000e+00   0.0000000000000000e+00  -3.9314142917652822e-01   0.0000000000000000e+00   0.0000000000000000e+00   0.0000000000000000e+00   0.0000000000000000e+00   0.0000000000000000e+00   0.0000000000000000e+00   0.0000000000000000e+00   0.0000000000000000e+00   0.0000000000000000e+00   0.0000000000000000e+00   0.0000000000000000e+00   5.4369325834269056e-01   3.1105935894686892e-01   0.0000000000000000e+00   0.0000000000000000e+00   0.0000000000000000e+00   4.3414735294100931e-01  -3.1208208954522643e-02   0.0000000000000000e+00   0.0000000000000000e+00   0.0000000000000000e+00  -1.3253412172038159e-01   0.0000000000000000e+00   0.0000000000000000e+00   0.0000000000000000e+00   0.0000000000000000e+00   0.0000000000000000e+00   0.0000000000000000e+00   0.0000000000000000e+00
   3.3269900233673065e-02   0.0000000000000000e+00   2.0897898390471195e-01   0.0000000000000000e+00   0.0000000000000000e+00  -2.1149378152283024e-01   0.0000000000000000e+00   0.0000000000000000e+00   4.3800688586687681e-01   0.0000000000000000e+00   1.2425417030960340e-01   0.0000000000000000e+00   0.0000000000000000e+00   3.3044266454024274e-01   0.0000000000000000e+00   0.0000000000000000e+00   0.0000000000000000e+00   0.0000000000000000e+00   0.0000000000000000e+00   0.0000000000000000e+00   0.0000000000000000e+00  -2.1739491494492869e-01   0.0000000000000000e+00   0.0000000000000000e+00   0.0000000000000000e+00   0.0000000000000000e+00  -3.8009133914067106e-01   0.0000000000000000e+00   0.0000000000000000e+00   0.0000000000000000e+00   0.0000000000000000e+00   0.0000000000000000e+00   0.0000000000000000e+00   0.0000000000000000e+00   0.0000000000000000e+00  -1.4502013298190022e-01   0.0000000000000000e+00   0.0000000000000000e+00   0.0000000000000000e+00   0.0000000000000000e+00   0.0000000000000000e+00   0.0000000000000000e+00   0.0000000000000000e+00   0.0000000000000000e+00   0.0000000000000000e+00   6.1745362485246003e-01   0.0000000000000000e+00   0.0000000000000000e+00   0.0000000000000000e+00   0.0000000000000000e+00
   0.0000000000000000e+00  -9.9442497282386799e-02   0.0000000000000000e+00   1.0270431528392640e-01   0.0000000000000000e+00   0.0000000000000000e+00   9.6014538355236018e-02   0.0000000000000000e+00   0.0000000000000000e+00   0.0000000000000000e+00   0.0000000000000000e+00   6.9776593221780314e-02   0.0000000000000000e+00   0.0000000000000000e+00  -5.6990454541176672e-01   0.0000000000000000e+00  -1.5323699847344632e-01   0.0000000000000000e+00   2.1757534720477817e-01   2.5721694592687083e-01   0.0000000000000000e+00   0.0000000000000000e+00   0.0000000000000000e+00   1.4742859325063401e-01  -3.2955407347033824e-02  -1.3385424785452099e-01   0.0000000000000000e+00  -8.3618058615086088e-02   0.0000000000000000e+00   0.0000000000000000e+00  -1.5332688817778534e-01   0.0000000000000000e+00   0.0000000000000000e+00   0.0000000000000000e+00   5.0550240413679837e-03   0.0000000000000000e+00   0.0000000000000000e+00   0.0000000000000000e+00   0.0000000000000000e+00  -1.6114439066980193e-01  -2.2097103494496936e-01   0.0000000000000000e+00   0.0000000000000000e+00   0.0000000000000000e+00   3.7504901242633298e-01   0.0000000000000000e+00   0.0000000000000000e+00  -1.0541108401297410e-01   4.8371017072409060e-02   4.5114242584187009e-01
   0.0000000000000000e+00   0.0000000000000000e+00   0.0000000000000000e+00   0.0000000000000000e+00   0.0000000000000000e+00   0.0000000000000000e+00   0.0000000000000000e+00  -3.2876267526463715e-01   0.0000000000000000e+00   0.0000000000000000e+00   0.0000000000000000e+00   0.0000000000000000e+00   0.0000000000000000e+00   0.0000000000000000e+00   0.0000000000000000e+00   0.0000000000000000e+00   0.0000000000000000e+00  -1.2960193468098102e-01   0.0000000000000000e+00   0.0000000000000000e+00   0.0000000000000000e+00   0.0000000000000000e+00  -2.4560657070235657e-02   0.0000000000000000e+00   0.0000000000000000e+00   0.0000000000000000e+00   0.0000000000000000e+00   0.0000000000000000e+00  -3.5617610032840546e-01   3.8687373362077615e-01   0.0000000000000000e+00  -5.3244283522992486e-01   0.0000000000000000e+00   0.0000000000000000e+00   0.0000000000000000e+00   0.0000000000000000e+00  -3.2476140330933001e-01   0.0000000000000000e+00   0.0000000000000000e+00   0.0000000000000000e+00   0.0000000000000000e+00   1.5457828938529275e-01   0.0000000000000000e+00  -3.2637495535685762e-01   0.0000000000000000e+00   0.0000000000000000e+00  -2.8036068713825596e-01   0.0000000000000000e+00   0.0000000000000000e+00   0.0000000000000000e+00
  -1.3003242957182942e-01   0.0000000000000000e+00  -1.3543220316048604e-01   0.0000000000000000e+00   0.0000000000000000e+00   6.5771757535047645e-02   0.0000000000000000e+00   0.0000000000000000e+00  -1.0862392228542606e-01   0.0000000000000000e+00  -1.0129328605440242e-01   0.0000000000000000e+00   0.0000000000000000e+00  -1.2232600993595930e-01   0.0000000000000000e+00   0.0000000000000000e+00   0.0000000000000000e+00   0.0000000000000000e+00   0.0000000000000000e+00   0.0000000000000000e+00   0.0000000000000000e+00   7.8131565988493590e-01   0.0000000000000000e+00   0.0000000000000000e+00   0.0000000000000000e+00   0.0000000000000000e+00  -4.5029558129803648e-01   0.0000000000000000e+00   0.0000000000000000e+00   0.0000000000000000e+00   0.0000000000000000e+00   0.0000000000000000e+00   0.0000000000000000e+00   0.0000000000000000e+00   0.0000000000000000e+00  -2.8564110837595258e-01   0.0000000000000000e+00   0.0000000000000000e+00   0.0000000000000000e+00   0.0000000000000000e+00   0.0000000000000000e+00   0.0000000000000000e+00   0.0000000000000000e+00   0.0000000000000000e+00   0.0000000000000000e+00   1.6908432454269562e-01   0.0000000000000000e+00   0.0000000000000000e+00   0.0000000000000000e+00   0.0000000000000000e+00
   0.0000000000000000e+00   0.0000000000000000e+00   0.0000000000000000e+00   0.0000000000000000e+00   5.0296134559587014e-01   0.0000000000000000e+00   0.0000000000000000e+00   0.0000000000000000e+00   0.0000000000000000e+00   6.2737684099118174e-02   0.0000000000000000e+00   0.0000000000000000e+00  -3.2728128381298366e-01   0.0000000000000000e+00   0.0000000000000000e+00  -4.0671696468821594e-01   0.0000000000000000e+00   0.0000000000000000e+00   0.0000000000000000e+00   0.0000000000000000e+00   4.7606678511507788e-01   0.0000000000000000e+00   0.0000000000000000e+00   0.0000000000000000e+00   0.0000000000000000e+00   0.0000000000000000e+00   0.0000000000000000e+00   0.0000000000000000e+00   0.0000000000000000e+00   0.0000000000000000e+00   0.0000000000000000e+00   0.0000000000000000e+00   2.8544242574158929e-01   2.6295206675236699e-01   0.0000000000000000e+00   0.0000000000000000e+00   0.0000000000000000e+00  -3.0292228600293014e-01   2.7266681942491898e-02   0.0000000000000000e+00   0.0000000000000000e+00   0.0000000000000000e+00   2.8213555554347038e-02   0.0000000000000000e+00   0.0000000000000000e+00   0.0000000000000000e+00   0.0000000000000000e+00   0.0000000000000000e+00   0.0000000000000000e+00   0.0000000000000000e+00
  -2.5954351000188192e-01   0.0000000000000000e+00   2.4580202316723566e-02   0.0000000000000000e+00   0.0000000000000000e+00   4.3937559807111676e-01   0.0000000000000000e+00   0.0000000000000000e+00   8.6537185670410077e-02   0.0000000000000000e+00  -6.0124290751926684e-02   0.0000000000000000e+00   0.0000000000000000e+00  -1.4353574371634531e-01   0.0000000000000000e+00   0.0000000000000000e+00   0.0000000000000000e+00   0.0000000000000000e+00   0.0000000000000000e+00   0.0000000000000000e+00   0.0000000000000000e+00  -3.4410348235400134e-01   0.0000000000000000e+00   0.0000000000000000e+00   0.0000000000000000e+00   0.0000000000000000e+00  -6.7491308077556922e-01   0.0000000000000000e+00   0.0000000000000000e+00   0.0000000000000000e+00   0.0000000000000000e+00   0.0000000000000000e+00   0.0000000000000000e+00   0.0000000000000000e+00   0.0000000000000000e+00   1.9904125311572435e-01   0.0000000000000000e+00   0.0000000000000000e+00   0.0000000000000000e+00   0.0000000000000000e+00   0.0000000000000000e+00   0.0000000000000000e+00   0.0000000000000000e+00   0.0000000000000000e+00   0.0000000000000000e+00  -3.0617584116200502e-01   0.0000000000000000e+00   0.0000000000000000e+00   0.0000000000000000e+00   0.0000000000000000e+00
   0.0000000000000000e+00  -1.0352237944391511e-01   0.0000000000000000e+00   1.2531231838761914e-01   0.0000000000000000e+00   0.0000000000000000e+00   3.2391155850776127e-01   0.0000000000000000e+00   0.0000000000000000e+00   0.0000000000000000e+00   0.0000000000000000e+00   3.5264744270607995e-01   0.0000000000000000e+00   0.0000000000000000e+00   3.0686662715795243e-01   0.0000000000000000e+00   5.9271539141904826e-02   0.0000000000000000e+00   2.7828553350677236e-02   5.0481412511780156e-02   0.0000000000000000e+00   0.0000000000000000e+00   0.0000000000000000e+00   8.2025907185943298e-02  -1.5185520677609657e-02  -2.5159690206092639e-01   0.0000000000000000e+00   3.4252553786416166e-02   0.0000000000000000e+00   0.0000000000000000e+00  -3.4748134325635741e-02   0.0000000000000000e+00   0.0000000000000000e+00   0.0000000000000000e+00   1.5392542187959549e-01   0.0000000000000000e+00   0.0000000000000000e+00   0.0000000000000000e+00   0.0000000000000000e+00  -1.3456072134361280e-01  -1.8761610591505876e-01   0.0000000000000000e+00   0.0000000000000000e+00   0.0000000000000000e+00  -3.5378262534723998e-01   0.0000000000000000e+00   0.0000000000000000e+00   4.8135284041179383e-01   1.6772598966110452e-01   3.2964120149895454e-01
   0.0000000000000000e+00   0.0000000000000000e+00   0.0000000000000000e+00   0.0000000000000000e+00   1.7063817376355062e-01   0.0000000000000000e+00   0.0000000000000000e+00   0.0000000000000000e+00   0.0000000000000000e+00   4.5911999294810080e-01   0.0000000000000000e+00   0.0000000000000000e+00   7.3542904559866507e-02   0.0000000000000000e+00   0.0000000000000000e+00  -4.5942404800811537e-01   0.0000000000000000e+00   0.0000000000000000e+00   0.0000000000000000e+00   0.0000000000000000e+00  -3.2734967952654620e-01   0.0000000000000000e+00   0.0000000000000000e+00   0.0000000000000000e+00   0.0000000000000000e+00   0.0000000000000000e+00   0.0000000000000000e+00   0.0000000000000000e+00   0.0000000000000000e+00   0.0000000000000000e+00   0.0000000000000000e+00   0.0000000000000000e+00  -5.6395531760013284e-01   1.8180351094215352e-01   0.0000000000000000e+00   0.0000000000000000e+00   0.0000000000000000e+00  -7.2953950124984568e-03  -2.6718757313841629e-01   0.0000000000000000e+00   0.0000000000000000e+00   0.0000000000000000e+00  -1.1795795639223974e-01   0.0000000000000000e+00   0.0000000000000000e+00   0.0000000000000000e+00   0.0000000000000000e+00   0.0000000000000000e+00   0.0000000000000000e+00   0.0000000000000000e+00
  -3.8285413918292399e-01   0.0000000000000000e+00   4.2384247737367992e-01   0.0000000000000000e+00   0.0000000000000000e+00   1.0983750440682971e-01   0.0000000000000000e+00   0.0000000000000000e+00  -1.5630091105023386e-01   0.0000000000000000e+00   6.9643615096236555e-01   0.0000000000000000e+00   0.0000000000000000e+00   1.3698608723487596e-01   0.0000000000000000e+00   0.0000000000000000e+00   0.0000000000000000e+00   0.0000000000000000e+00   0.0000000000000000e+00   0.0000000000000000e+00   0.0000000000000000e+00   6.8902201793739695e-02   0.0000000000000000e+00   0.0000000000000000e+00   0.0000000000000000e+00   0.0000000000000000e+00   8.2813336256077577e-02   0.0000000000000000e+00   0.0000000000000000e+00   0.0000000000000000e+00   0.0000000000000000e+00   0.0000000000000000e+00   0.0000000000000000e+00   0.0000000000000000e+00   0.0000000000000000e+00  -2.9766047693962522e-01   0.0000000000000000e+00   0.0000000000000000e+00   0.0000000000000000e+00   0.0000000000000000e+00   0.0000000000000000e+00   0.0000000000000000e+00   0.0000000000000000e+00   0.0000000000000000e+00   0.0000000000000000e+00  -1.8245598988743361e-01   0.0000000000000000e+00   0.0000000000000000e+00   0.0000000000000000e+00   0.0000000000000000e+00
   0.0000000000000000e+00  -3.2301230161200506e-01   0.0000000000000000e+00  -4.5281293972197983e-01   0.0000000000000000e+00   0.0000000000000000e+00  -1.6701757582780363e-01   0.0000000000000000e+00   0.0000000000000000e+00   0.0000000000000000e+00   0.0000000000000000e+00  -1.0402499745627167e-01   0.0000000000000000e+00   0.0000000000000000e+00  -5.1827293526661343e-02   0.0000000000000000e+00   1.9606015722961306e-01   0.0000000000000000e+00  -1.7726285753106777e-01  -2.6997490750689473e-01   0.0000000000000000e+00   0.0000000000000000e+00   0.0000000000000000e+00  -1.8962800279601344e-01  -8.9359549978074548e-02   1.3775944985656288e-01   0.0000000000000000e+00   3.0263548655775879e-01   0.0000000000000000e+00   0.0000000000000000e+00   1.1242242843384084e-01   0.0000000000000000e+00   0.0000000000000000e+00   0.0000000000000000e+00   2.5329146388162399e-01   0.0000000000000000e+00   0.0000000000000000e+00   0.0000000000000000e+00   0.0000000000000000e+00  -5.1664838398811606e-02  -1.2952025501636635e-01   0.0000000000000000e+00   0.0000000000000000e+00   0.0000000000000000e+00   2.4098461909178092e-02   0.0000000000000000e+00   0.0000000000000000e+00  -1.1436502252443127e-01   3.5013204811721127e-01   3.4564536904408943e-01
   0.0000000000000000e+00   0.0000000000000000e+00   0.0000000000000000e+00   0.0000000000000000e+00   1.3434607575449595e-01   0.0000000000000000e+00   0.0000000000000000e+00   0.0000000000000000e+00   0.0000000000000000e+00   5.1025726370210334e-01   0.0000000000000000e+00   0.0000000000000000e+00   6.3241667517146116e-01   0.0000000000000000e+00   0.0000000000000000e+00   3.3320394810388060e-01   0.0000000000000000e+00   0.0000000000000000e+00   0.0000000000000000e+00   0.0000000000000000e+00   2.7276216150661625e-01   0.0000000000000000e+00   0.0000000000000000e+00   0.0000000000000000e+00   0.0000000000000000e+00   0.0000000000000000e+00   0.0000000000000000e+00   0.0000000000000000e+00   0.0000000000000000e+00   0.0000000000000000e+00   0.0000000000000000e+00   0.0000000000000000e+00   1.3507044534311302e-01   2.4502698695919464e-01   0.0000000000000000e+00   0.0000000000000000e+00   0.0000000000000000e+00  -1.0393270089239064e-02   5.3304025737657100e-03   0.0000000000000000e+00   0.0000000000000000e+00   0.0000000000000000e+00   2.4040602145885565e-01   0.0000000000000000e+00   0.0000000000000000e+00   0.0000000000000000e+00   0.0000000000000000e+00   0.0000000000000000e+00   0.0000000000000000e+00   0.0000000000000000e+00
   0.0000000000000000e+00   1.1927629248388380e-01   0.0000000000000000e+00  -2.7402826883652759e-01   0.0000000000000000e+00   0.0000000000000000e+00   3.7134010903895615e-01   0.0000000000000000e+00   0.0000000000000000e+00   0.0000000000000000e+00   0.0000000000000000e+00   4.1509582672450335e-01   0.0000000000000000e+00   0.0000000000000000e+00   1.8797396758841279e-02   0.0000000000000000e+00   1.8255404432876290e-01   0.0000000000000000e+00   7.6028846352181462e-02  -3.1044333495518606e-01   0.0000000000000000e+00   0.0000000000000000e+00   0.0000000000000000e+00   9.4035410291779947e-02  -3.6980274436110058e-02   1.3161349252065413e-01   0.0000000000000000e+00  -1.1342701676914979e-01   0.0000000000000000e+00   0.0000000000000000e+00  -2.8911665126500868e-02   0.0000000000000000e+00   0.0000000000000000e+00   0.0000000000000000e+00  -5.3851203126084801e-01   0.0000000000000000e+00   0.0000000000000000e+00   0.0000000000000000e+00   0.0000000000000000e+00   1.3136347786313531e-03   2.5841955811200232e-02   0.0000000000000000e+00   0.0000000000000000e+00   0.0000000000000000e+00  -4.0087865815544611e-02   0.0000000000000000e+00   0.0000000000000000e+00  -3.4190465442914175e-01   2.8906998377560736e-02   1.1579643198172779e-01
   0.0000000000000000e+00   0.0000000000000000e+00   0.0000000000000000e+00   0.0000000000000000e+00   0.0000000000000000e+00   0.0000000000000000e+00   0.0000000000000000e+00   4.2918248650427621e-02   0.0000000000000000e+00   0.0000000000000000e+00   0.0000000000000000e+00   0.0000000000000000e+00   0.0000000000000000e+00   0.0000000000000000e+00   0.0000000000000000e+00   0.0000000000000000e+00   0.0000000000000000e+00   5.5927865930190848e-02   0.0000000000000000e+00   0.0000000000000000e+00   0.0000000000000000e+00   0.0000000000000000e+00   2.2064722579281199e-01   0.0000000000000000e+00   0.0000000000000000e+00   0.0000000000000000e+00   0.0000000000000000e+00   0.0000000000000000e+00  -5.5074090738017301e-01   3.3053146667184696e-01   0.0000000000000000e+00   1.3049509252531161e-01   0.0000000000000000e+00   0.0000000000000000e+00   0.0000000000000000e+00   0.0000000000000000e+00   6.4784802711271450e-01   0.0000000000000000e+00   0.0000000000000000e+00   0.0000000000000000e+00   0.0000000000000000e+00  -2.0733600402987795e-01   0.0000000000000000e+00   1.2399526216411134e-01   0.0000000000000000e+00   0.0000000000000000e+00  -1.9667034082388068e-01   0.0000000000000000e+00   0.0000000000000000e+00   0.0000000000000000e+00
   0.0000000000000000e+00   1.7521032454589572e-01   0.0000000000000000e+00   3.5734711375217720e-02   0.0000000000000000e+00   0.0000000000000000e+00   3.5396595487419781e-02   0.0000000000000000e+00   0.0000000000000000e+00   0.0000000000000000e+00   0.0000000000000000e+00  -8.6858184826369422e-02   0.0000000000000000e+00   0.0000000000000000e+00   3.2629228129865312e-01   0.0000000000000000e+00  -2.2026758549975564e-01   0.0000000000000000e+00   2.6003597409245086e-02   2.0078301973587465e-01   0.0000000000000000e+00   0.0000000000000000e+00   0.0000000000000000e+00  -3.6689523631773621e-02   3.4898371363711955e-01   2.1170909212219471e-01   0.0000000000000000e+00  -8.1665871965089371e-02   0.0000000000000000e+00   0.0000000000000000e+00   2.5120714858237442e-01   0.0000000000000000e+00   0.0000000000000000e+00   0.0000000000000000e+00  -6.4164533500079640e-02   0.0000000000000000e+00   0.0000000000000000e+00   0.0000000000000000e+00   0.0000000000000000e+00  -5.4373372346896140e-02   4.5666399073496028e-01   0.0000000000000000e+00   0.0000000000000000e+00   0.0000000000000000e+00   2.3666190863184391e-01   0.0000000000000000e+00   0.0000000000000000e+00  -4.4618048035032012e-03   3.1866392135103871e-01   3.9029576854041037e-01
   0.0000000000000000e+00  -8.3531651889517028e-02   0.0000000000000000e+00   2.1453386184836337e-01   0.0000000000000000e+00   0.0000000000000000e+00   3.8146268804792899e-01   0.0000000000000000e+00   0.0000000000000000e+00   0.0000000000000000e+00   0.0000000000000000e+00  -1.5755773087097782e-01   0.0000000000000000e+00   0.0000000000000000e+00   2.0656623465873242e-01   0.0000000000000000e+00   3.9056069432062029e-01   0.0000000000000000e+00   3.3017403245666305e-01   1.8242276398094709e-01   0.0000000000000000e+00   0.0000000000000000e+00   0.0000000000000000e+00  -1.2499167812423884e-01  -1.3376760033873406e-01   1.7475921945203285e-01   0.0000000000000000e+00   3.0856919975997665e-01   0.0000000000000000e+00   0.0000000000000000e+00   3.2488237505010609e-01   0.0000000000000000e+00   0.0000000000000000e+00   0.0000000000000000e+00   1.0217242102978646e-01   0.0000000000000000e+00   0.0000000000000000e+00   0.0000000000000000e+00   0.0000000000000000e+00   3.4843541714600114e-04  -1.2715342435091248e-01   0.0000000000000000e+00   0.0000000000000000e+00   0.0000000000000000e+00   2.1984459505086837e-01   0.0000000000000000e+00   0.0000000000000000e+00  -1.5082251715075251e-01  -2.7681185400623870e-01   5.2019306144031226e-03
   0.0000000000000000e+00   0.0000000000000000e+00   0.0000000000000000e+00   0.0000000000000000e+00  -2.3933636032665065e-01   0.0000000000000000e+00   0.0000000000000000e+00   0.0000000000000000e+00   0.0000000000000000e+00  -2.9992793647034838e-01   0.0000000000000000e+00   0.0000000000000000e+00   2.6761573937237193e-01   0.0000000000000000e+00   0.0000000000000000e+00  -1.4044014926518114e-01   0.0000000000000000e+00   0.0000000000000000e+00   0.0000000000000000e+00   0.0000000000000000e+00  -3.0394315049879814e-02   0.0000000000000000e+00   0.0000000000000000e+00   0.0000000000000000e+00   0.0000000000000000e+00   0.0000000000000000e+00   0.0000000000000000e+00   0.0000000000000000e+00   0.0000000000000000e+00   0.0000000000000000e+00   0.0000000000000000e+00   0.0000000000000000e+00   3.0475787489271655e-01   2.3052123388835230e-01   0.0000000000000000e+00   0.0000000000000000e+00   0.0000000000000000e+00  -1.9777217514718951e-01  -7.5155917716403065e-01   0.0000000000000000e+00   0.0000000000000000e+00   0.0000000000000000e+00  -1.0258398536308316e-01   0.0000000000000000e+00   0.0000000000000000e+00   0.0000000000000000e+00   0.0000000000000000e+00   0.0000000000000000e+00   0.0000000000000000e+00   0.0000000000000000e+00
  -7.4525602675533364e-01   0.0000000000000000e+00  -3.5277540904463245e-01   0.0000000000000000e+00   0.0000000000000000e+00  -4.3547877274884561e-01   0.0000000000000000e+00   0.0000000000000000e+00   2.8500438688030416e-01   0.0000000000000000e+00  -9.2702453380211811e-02   0.0000000000000000e+00   0.0000000000000000e+00   8.0959187714120071e-02   0.0000000000000000e+00   0.0000000000000000e+00   0.0000000000000000e+00   0.0000000000000000e+00   0.0000000000000000e+00   0.0000000000000000e+00   0.0000000000000000e+00   6.4471453382615937e-03   0.0000000000000000e+00   0.0000000000000000e+00   0.0000000000000000e+00   0.0000000000000000e+00   9.8808368153629256e-02   0.0000000000000000e+00   0.0000000000000000e+00   0.0000000000000000e+00   0.0000000000000000e+00   0.0000000000000000e+00   0.0000000000000000e+00   0.0000000000000000e+00   0.0000000000000000e+00   7.8006718273631814e-02   0.0000000000000000e+00   0.0000000000000000e+00   0.0000000000000000e+00   0.0000000000000000e+00   0.0000000000000000e+00   0.0000000000000000e+00   0.0000000000000000e+00   0.0000000000000000e+00   0.0000000000000000e+00  -1.3504021981729081e-01   0.0000000000000000e+00   0.0000000000000000e+00   0.0000000000000000e+00   0.0000000000000000e+00
   0.0000000000000000e+00   0.0000000000000000e+00   0.0000000000000000e+00   0.0000000000000000e+00   0.0000000000000000e+00   0.0000000000000000e+00   0.0000000000000000e+00   6.0402252023876679e-01   0.0000000000000000e+00   0.0000000000000000e+00   0.0000000000000000e+00   0.0000000000000000e+00   0.0000000000000000e+00   0.0000000000000000e+00   0.0000000000000000e+00   0.0000000000000000e+00   0.0000000000000000e+00   2.3151303678232432e-01   0.0000000000000000e+00   0.0000000000000000e+00   0.0000000000000000e+00   0.0000000000000000e+00  -6.2031955467954127e-02   0.0000000000000000e+00   0.0000000000000000e+00   0.0000000000000000e+00   0.0000000000000000e+00   0.0000000000000000e+00  -2.2474891141128622e-01  -3.4061209739336135e-01   0.0000000000000000e+00  -4.6844538179469686e-01   0.0000000000000000e+00   0.0000000000000000e+00   0.0000000000000000e+00   0.0000000000000000e+00   1.2605140842996548e-02   0.0000000000000000e+00   0.0000000000000000e+00   0.0000000000000000e+00   0.0000000000000000e+00  -3.1354085215733640e-01   0.0000000000000000e+00  -3.0003011240510169e-01   0.0000000000000000e+00   0.0000000000000000e+00   5.7061122070777126e-02   0.0000000000000000e+00   0.0000000000000000e+00   0.0000000000000000e+00
   0.0000000000000000e+00   4.3583846044314034e-02   0.0000000000000000e+00  -7.3899570993343405e-02   0.0000000000000000e+00   0.0000000000000000e+00   2.7431687544636729e-01   0.0000000000000000e+00   0.0000000000000000e+00   0.0000000000000000e+00   0.0000000000000000e+00   2.5746387655553737e-01   0.0000000000000000e+00   0.0000000000000000e+00  -2.6453223567574846e-01   0.0000000000000000e+00  -5.4159971806349305e-01   0.0000000000000000e+00   7.4993748443620598e-02  -1.5974294087145227e-01   0.0000000000000000e+00   0.0000000000000000e+00   0.0000000000000000e+00  -2.0595839675229662e-02   3.5390737449439741e-02   3.0946258979610880e-01   0.0000000000000000e+00   2.0582421756727473e-01   0.0000000000000000e+00   0.0000000000000000e+00   2.4720854070033824e-01   0.0000000000000000e+00   0.0000000000000000e+00   0.0000000000000000e+00   3.6837485247442192e-01   0.0000000000000000e+00   0.0000000000000000e+00   0.0000000000000000e+00   0.0000000000000000e+00  -1.3654556019296779e-01   1.0970740220027736e-01   0.0000000000000000e+00   0.0000000000000000e+00   0.0000000000000000e+00  -2.0600979807869377e-01   0.0000000000000000e+00   0.0000000000000000e+00  -4.3634848783021568e-02  -1.6609795733458024e-01  -1.3198490509745353e-01
   0.0000000000000000e+00   1.8500103438827692e-01   0.0000000000000000e+00   3.6458654290919365e-02   0.0000000000000000e+00   0.0000000000000000e+00   7.7505318182420430e-02   0.0000000000000000e+00   0.0000000000000000e+00   0.0000000000000000e+00   0.0000000000000000e+00  -6.2849793107351531e-02   0.0000000000000000e+00   0.0000000000000000e+00  -1.8515620140141348e-01   0.0000000000000000e+00   1.3986055208688447e-01   0.0000000000000000e+00  -3.3184695933764985e-01   5.0139593450814472e-02   0.0000000000000000e+00   0.0000000000000000e+00   0.0000000000000000e+00   4.9613479445597153e-01  -3.1789970488336733e-01   9.9707676302101658e-02   0.0000000000000000e+00   4.1179033383801883e-01   0.0000000000000000e+00   0.0000000000000000e+00   7.6131494526235383e-02   0.0000000000000000e+00   0.0000000000000000e+00   0.0000000000000000e+00  -1.6715406626703824e-01   0.0000000000000000e+00   0.0000000000000000e+00   0.0000000000000000e+00   0.0000000000000000e+00  -1.7882481674378958e-01   2.4215192296329649e-01   0.0000000000000000e+00   0.0000000000000000e+00   0.0000000000000000e+00   1.4809257189538000e-01   0.0000000000000000e+00   0.0000000000000000e+00   2.9744764882636582e-01   1.3295566926000302e-01  -9.4069663192229286e-02
   0.0000000000000000e+00   2.3709045163783193e-01   0.0000000000000000e+00   9.1560696767884683e-02   0.0000000000000000e+00   0.0000000000000000e+00   1.0788125273697401e-01   0.0000000000000000e+00   0.0000000000000000e+00   0.0000000000000000e+00   0.0000000000000000e+00  -7.4528499444788234e-03   0.0000000000000000e+00   0.0000000000000000e+00   5.8299126845714262e-02   0.0000000000000000e+00  -3.8932044897069362e-02   0.0000000000000000e+00   1.6514964582986819e-01  -4.9793512765127118e-01   0.0000000000000000e+00   0.0000000000000000e+00   0.0000000000000000e+00  -1.7477258015883443e-01  -5.3977164024664723e-02  -7.9877429508062453e-02   0.0000000000000000e+00  -1.7186974094512511e-01   0.0000000000000000e+00   0.0000000000000000e+00   4.1246798361547585e-02   0.0000000000000000e+00   0.0000000000000000e+00   0.0000000000000000e+00   1.1359541196569815e-01   0.0000000000000000e+00   0.0000000000000000e+00   0.0000000000000000e+00   0.0000000000000000e+00  -2.0281655661127407e-01  -1.9405137751572651e-01   0.0000000000000000e+00   0.0000000000000000e+00   0.0000000000000000e+00   4.9951885904172699e-01   0.0000000000000000e+00   0.0000000000000000e+00   2.4996601804426474e-01   3.0734375431960320e-01  -2.7266456373712178e-01
  -1.2749475450957429e-01   0.0000000000000000e+00  -2.4782416260895881e-01   0.0000000000000000e+00   0.0000000000000000e+00  -2.2704989342615592e-01   0.0000000000000000e+00   0.0000000000000000e+00  -5.1649319210237654e-01   0.0000000000000000e+00   1.8924679776308134e-01   0.0000000000000000e+00   0.0000000000000000e+00  -5.0513371142284358e-01   0.0000000000000000e+00   0.0000000000000000e+00   0.0000000000000000e+00   0.0000000000000000e+00   0.0000000000000000e+00   0.0000000000000000e+00   0.0000000000000000e+00  -3.6866382524352820e-01   0.0000000000000000e+00   0.0000000000000000e+00   0.0000000000000000e+00   0.0000000000000000e+00  -1.0988873443826314e-01   0.0000000000000000e+00   0.0000000000000000e+00   0.0000000000000000e+00   0.0000000000000000e+00   0.0000000000000000e+00   0.0000000000000000e+00   0.0000000000000000e+00   0.0000000000000000e+00  -1.4068193616879551e-01   0.0000000000000000e+00   0.0000000000000000e+00   0.0000000000000000e+00   0.0000000000000000e+00   0.0000000000000000e+00   0.0000000000000000e+00   0.0000000000000000e+00   0.0000000000000000e+00   0.0000000000000000e+00   3.8112599801581865e-01   0.0000000000000000e+00   0.0000000000000000e+00   0.0000000000000000e+00   0.0000000000000000e+00
   0.0000000000000000e+00  -1.4296308754675835e-01   0.0000000000000000e+00   1.0590964443448882e-01   0.0000000000000000e+00   0.0000000000000000e+00  -8.2350982898531100e-02   0.0000000000000000e+00   0.0000000000000000e+00   0.0000000000000000e+00   0.0000000000000000e+00   4.4009276138109388e-01   0.0000000000000000e+00   0.0000000000000000e+00  -2.4761445594824785e-01   0.0000000000000000e+00   3.6044469238983629e-01   0.0000000000000000e+00  -3.1601848906317276e-01   1.6815717554851684e-01   0.0000000000000000e+00   0.0000000000000000e+00   0.0000000000000000e+00  -1.5374735541211404e-01   3.2832388082175518e-01   3.5335826135791409e-01   0.0000000000000000e+00  -2.1863466290273048e-01   0.0000000000000000e+00   0.0000000000000000e+00   1.7938318003912587e-01   0.0000000000000000e+00   0.0000000000000000e+00   0.0000000000000000e+00   4.6043519710396094e-02   0.0000000000000000e+00   0.0000000000000000e+00   0.0000000000000000e+00   0.0000000000000000e+00   5.7284747116062996e-02  -6.7690813287480486e-02   0.0000000000000000e+00   0.0000000000000000e+00   0.0000000000000000e+00   1.6555810931723103e-01   0.0000000000000000e+00   0.0000000000000000e+00   2.3714829636607218e-01  -3.2483828211233003e-02  -1.3243732989572807e-01
   0.0000000000000000e+00   0.0000000000000000e+00   0.0000000000000000e+00   0.0000000000000000e+00   0.0000000000000000e+00   0.0000000000000000e+00   0.0000000000000000e+00   4.3321712178773814e-02   0.0000000000000000e+00   0.0000000000000000e+00   0.0000000000000000e+00   0.0000000000000000e+00   0.0000000000000000e+00   0.0000000000000000e+00   0.0000000000000000e+00   0.0000000000000000e+00   0.0000000000000000e+00  -1.3065453557400804e-02   0.0000000000000000e+00   0.0000000000000000e+00   0.0000000000000000e+00   0.0000000000000000e+00   5.8325520548179388e-01   0.0000000000000000e+00   0.0000000000000000e+00   0.0000000000000000e+00   0.0000000000000000e+00   0.0000000000000000e+00  -4.2095674802511945e-01  -1.5735702970072404e-01   0.0000000000000000e+00   7.5501309226955859e-02   0.0000000000000000e+00   0.0000000000000000e+00   0.0000000000000000e+00   0.0000000000000000e+00  -2.2497606651403923e-01   0.0000000000000000e+00   0.0000000000000000e+00   0.0000000000000000e+00   0.0000000000000000e+00   3.7296453602535173e-01   0.0000000000000000e+00   3.0300899359525874e-02   0.0000000000000000e+00   0.0000000000000000e+00   5.0937677814933324e-01   0.0000000000000000e+00   0.0000000000000000e+00   0.0000000000000000e+00
   0.0000000000000000e+00   0.0000000000000000e+00   0.0000000000000000e+00   0.0000000000000000e+00   0.0000000000000000e+00   0.0000000000000000e+00   0.0000000000000000e+00  -2.5486098320312001e-01   0.0000000000000000e+00   0.0000000000000000e+00   0.0000000000000000e+00   0.0000000000000000e+00   0.0000000000000000e+00   0.0000000000000000e+00   0.0000000000000000e+00   0.0000000000000000e+00   0.0000000000000000e+00   4.3516765832885823e-01   0.0000000000000000e+00   0.0000000000000000e+00   0.0000000000000000e+00   0.0000000000000000e+00  -5.2933218188403319e-01   0.0000000000000000e+00   0.0000000000000000e+00   0.0000000000000000e+00   0.0000000000000000e+00   0.0000000000000000e+00  -4.8948437769160380e-01  -1.9328642014540387e-01   0.0000000000000000e+00   3.6233229804447303e-01   0.0000000000000000e+00   0.0000000000000000e+00   0.0000000000000000e+00   0.0000000000000000e+00  -2.2912350052858171e-01   0.0000000000000000e+00   0.0000000000000000e+00   0.0000000000000000e+00   0.0000000000000000e+00  -4.4600174921803556e-02   0.0000000000000000e+00  -5.1299013445347402e-04   0.0000000000000000e+00   0.0000000000000000e+00   5.2498780251062846e-02   0.0000000000000000e+00   0.0000000000000000e+00   0.0000000000000000e+00
   0.0000000000000000e+00   5.7863837312040889e-01   0.0000000000000000e+00  -1.3222622697021758e-01   0.0000000000000000e+00   0.0000000000000000e+00  -1.6220774537347121e-01   0.0000000000000000e+00   0.0000000000000000e+00   0.0000000000000000e+00   0.0000000000000000e+00  -1.0934974686141234e-01   0.0000000000000000e+00   0.0000000000000000e+00  -3.2443543306207183e-02   0.0000000000000000e+00   6.1139803569973575e-02   0.0000000000000000e+00   8.6300665019468148e-02  -7.7717336074297150e-02   0.0000000000000000e+00   0.0000000000000000e+00   0.0000000000000000e+00  -7.5671959604916433e-02  -8.2652826476039581e-02   3.7703499630611603e-01   0.0000000000000000e+00  -1.7935975037871969e-02   0.0000000000000000e+00   0.0000000000000000e+00  -1.4965206718833687e-01   0.0000000000000000e+00   0.0000000000000000e+00   0.0000000000000000e+00   3.8671858537782072e-02   0.0000000000000000e+00   0.0000000000000000e+00   0.0000000000000000e+00   0.0000000000000000e+00   1.6621506987621726e-01  -2.2344694460911832e-01   0.0000000000000000e+00   0.0000000000000000e+00   0.0000000000000000e+00  -6.9421619543178978e-02   0.0000000000000000e+00   0.0000000000000000e+00   3.0497088677382594e-01  -3.0514975729132265e-01   3.7910638275903552e-01
   0.0000000000000000e+00   0.0000000000000000e+00   0.0000000000000000e+00   0.0000000000000000e+00   0.0000000000000000e+00   0.0000000000000000e+00   0.0000000000000000e+00   4.8836486289732133e-02   0.0000000000000000e+00   0.0000000000000000e+00   0.0000000000000000e+00   0.0000000000000000e+00   0.0000000000000000e+00   0.0000000000000000e+00   0.0000000000000000e+00   0.0000000000000000e+00   0.0000000000000000e+00  -1.3812511797448782e-01   0.0000000000000000e+00   0.0000000000000000e+00   0.0000000000000000e+00   0.0000000000000000e+00  -2.3784609096369422e-01   0.0000000000000000e+00   0.0000000000000000e+00   0.0000000000000000e+00   0.0000000000000000e+00   0.0000000000000000e+00   7.5388164614517805e-02   3.4027154596425330e-01   0.0000000000000000e+00   2.1087639242904932e-01   0.0000000000000000e+00   0.0000000000000000e+00   0.0000000000000000e+00   0.0000000000000000e+00   2.3164403297987704e-01   0.0000000000000000e+00   0.0000000000000000e+00   0.0000000000000000e+00   0.0000000000000000e+00   3.3880211352020850e-02   0.0000000000000000e+00  -6.5836285749492318e-01   0.0000000000000000e+00   0.0000000000000000e+00   5.1747488277078690e-01   0.0000000000000000e+00   0.0000000000000000e+00   0.0000000000000000e+00
   0.0000000000000000e+00   0.0000000000000000e+00   0.0000000000000000e+00   0.0000000000000000e+00  -2.6363347199087950e-01   0.0000000000000000e+00   0.0000000000000000e+00   0.0000000000000000e+00   0.0000000000000000e+00  -1.7000468974569924e-01   0.0000000000000000e+00   0.0000000000000000e+00   2.0592305921480861e-01   0.0000000000000000e+00   0.0000000000000000e+00  -5.5381283960642314e-01   0.0000000000000000e+00   0.0000000000000000e+00   0.0000000000000000e+00   0.0000000000000000e+00  -9.2414384153147108e-02   0.0000000000000000e+00   0.0000000000000000e+00   0.0000000000000000e+00   0.0000000000000000e+00   0.0000000000000000e+00   0.0000000000000000e+00   0.0000000000000000e+00   0.0000000000000000e+00   0.0000000000000000e+00   0.0000000000000000e+00   0.0000000000000000e+00   1.0646609895667729e-01   1.7692926203947515e-01   0.0000000000000000e+00   0.0000000000000000e+00   0.0000000000000000e+00   2.3859247666518893e-01   2.8473354946350204e-01   0.0000000000000000e+00   0.0000000000000000e+00   0.0000000000000000e+00   6.0274692349159587e-01   0.0000000000000000e+00   0.0000000000000000e+00   0.0000000000000000e+00   0.0000000000000000e+00   0.0000000000000000e+00   0.0000000000000000e+00   0.0000000000000000e+00
   0.0000000000000000e+00   0.0000000000000000e+00   0.0000000000000000e+00   0.0000000000000000e+00   3.5679738198340233e-01   0.0000000000000000e+00   0.0000000000000000e+00   0.0000000000000000e+00   0.0000000000000000e+00  -3.1202433794277296e-01   0.0000000000000000e+00   0.0000000000000000e+00   2.5691424157248516e-01   0.0000000000000000e+00   0.0000000000000000e+00   1.0638751074925648e-01   0.0000000000000000e+00   0.0000000000000000e+00   0.0000000000000000e+00   0.0000000000000000e+00  -5.4996728461086530e-01   0.0000000000000000e+00   0.0000000000000000e+00   0.0000000000000000e+00   0.0000000000000000e+00   0.0000000000000000e+00   0.0000000000000000e+00   0.0000000000000000e+00   0.0000000000000000e+00   0.0000000000000000e+00   0.0000000000000000e+00   0.0000000000000000e+00   8.5285830410498073e-02   3.1400066000757482e-01   0.0000000000000000e+00   0.0000000000000000e+00   0.0000000000000000e+00  -3.8411718854978671e-01   3.5430367946336916e-01   0.0000000000000000e+00   0.0000000000000000e+00   0.0000000000000000e+00  -1.2884873867467128e-01   0.0000000000000000e+00   0.0000000000000000e+00   0.0000000000000000e+00   0.0000000000000000e+00   0.0000000000000000e+00   0.0000000000000000e+00   0.0000000000000000e+00
   0.0000000000000000e+00   1.4349142410968338e-01   0.0000000000000000e+00   2.8567848158486664e-01   0.0000000000000000e+00   0.0000000000000000e+00  -2.8596879337076797e-01   0.0000000000000000e+00   0.0000000000000000e+00   0.0000000000000000e+00   0.0000000000000000e+00   2.6829750913670480e-01   0.0000000000000000e+00   0.0000000000000000e+00   1.3442305026465270e-01   0.0000000000000000e+00  -2.0488229129896229e-01   0.0000000000000000e+00  -3.6568066803779875e-01  -1.3982375593393015e-01   0.0000000000000000e+00   0.0000000000000000e+00   0.0000000000000000e+00  -1.6368171542251475e-01  -9.9599524304217354e-02  -2.9864045745417855e-01   0.0000000000000000e+00   2.2016810358845162e-01   0.0000000000000000e+00   0.0000000000000000e+00   3.5202840369764343e-01   0.0000000000000000e+00   0.0000000000000000e+00   0.0000000000000000e+00  -1.6972539385937371e-01   0.0000000000000000e+00   0.0000000000000000e+00   0.0000000000000000e+00   0.0000000000000000e+00  -4.2213803759698826e-02  -1.8670501538513287e-01   0.0000000000000000e+00   0.0000000000000000e+00   0.0000000000000000e+00   1.4303466022366104e-01   0.0000000000000000e+00   0.0000000000000000e+00  -1.8232317854271474e-01  -2.5352167578159335e-01   2.2135878793217695e-01
   2.9185441162122172e-01   0.0000000000000000e+00   2.4753218878702127e-01   0.0000000000000000e+00   0.0000000000000000e+00  -7.0259965057220630e-01   0.0000000000000000e+00   0.0000000000000000e+00  -6.1093586684101156e-02   0.0000000000000000e+00   3.7384567714211003e-02   0.0000000000000000e+00   0.0000000000000000e+00  -9.2867010214033457e-02   0.0000000000000000e+00   0.0000000000000000e+00   0.0000000000000000e+00   0.0000000000000000e+00   0.0000000000000000e+00   0.0000000000000000e+00   0.0000000000000000e+00   2.4320134415211143e-02   0.0000000000000000e+00   0.0000000000000000e+00   0.0000000000000000e+00   0.0000000000000000e+00  -3.5570822417114734e-01   0.0000000000000000e+00   0.0000000000000000e+00   0.0000000000000000e+00   0.0000000000000000e+00   0.0000000000000000e+00   0.0000000000000000e+00   0.0000000000000000e+00   0.0000000000000000e+00  -1.1927995571722382e-02   0.0000000000000000e+00   0.0000000000000000e+00   0.0000000000000000e+00   0.0000000000000000e+00   0.0000000000000000e+00   0.0000000000000000e+00   0.0000000000000000e+00   0.0000000000000000e+00   0.0000000000000000e+00  -4.6785269943091901e-01   0.0000000000000000e+00   0.0000000000000000e+00   0.0000000000000000e+00   0.0000000000000000e+00
   0.0000000000000000e+00   0.0000000000000000e+00   0.0000000000000000e+00   0.0000000000000000e+00   0.0000000000000000e+00   0.0000000000000000e+00   0.0000000000000000e+00  -5.2782474554991377e-01   0.0000000000000000e+00   0.0000000000000000e+00   0.0000000000000000e+00   0.0000000000000000e+00   0.0000000000000000e+00   0.0000000000000000e+00   0.0000000000000000e+00   0.0000000000000000e+00   0.0000000000000000e+00   5.1110434523366810e-01   0.0000000000000000e+00   0.0000000000000000e+00   0.0000000000000000e+00   0.0000000000000000e+00   1.7101168776979583e-01   0.0000000000000000e+00   0.0000000000000000e+00   0.0000000000000000e+00   0.0000000000000000e+00   0.0000000000000000e+00   2.1930735437790008e-01  -2.2441557483793145e-03   0.0000000000000000e+00  -3.7961453149226054e-01   0.0000000000000000e+00   0.0000000000000000e+00   0.0000000000000000e+00   0.0000000000000000e+00   2.2419600399288897e-01   0.0000000000000000e+00   0.0000000000000000e+00   0.0000000000000000e+00   0.0000000000000000e+00  -2.3109694273568659e-01   0.0000000000000000e+00   4.7602863886047800e-02   0.0000000000000000e+00   0.0000000000000000e+00   3.6439644163588714e-01   0.0000000000000000e+00   0.0000000000000000e+00   0.0000000000000000e+00
   0.0000000000000000e+00   0.0000000000000000e+00   0.0000000000000000e+00   0.0000000000000000e+00   3.9053134057484085e-01   0.0000000000000000e+00   0.0000000000000000e+00   0.0000000000000000e+00   0.0000000000000000e+00  -4.2381860392072573e-01   0.0000000000000000e+00   0.0000000000000000e+00   3.5692389219480147e-02   0.0000000000000000e+00   0.0000000000000000e+00   1.6166338383613221e-01   0.0000000000000000e+00   0.0000000000000000e+00   0.0000000000000000e+00   0.0000000000000000e+00   1.7992755606219724e-01   0.0000000000000000e+00   0.0000000000000000e+00   0.0000000000000000e+00   0.0000000000000000e+00   0.0000000000000000e+00   0.0000000000000000e+00   0.0000000000000000e+00   0.0000000000000000e+00   0.0000000000000000e+00   0.0000000000000000e+00   0.0000000000000000e+00  -2.7975357686720526e-01   3.5547205544724708e-01   0.0000000000000000e+00   0.0000000000000000e+00   0.0000000000000000e+00   6.1822379313936693e-01  -1.4491915037961547e-01   0.0000000000000000e+00   0.0000000000000000e+00   0.0000000000000000e+00  -1.5983639234469972e-02   0.0000000000000000e+00   0.0000000000000000e+00   0.0000000000000000e+00   0.0000000000000000e+00   0.0000000000000000e+00   0.0000000000000000e+00   0.0000000000000000e+00
   0.0000000000000000e+00   0.0000000000000000e+00   0.0000000000000000e+00   0.0000000000000000e+00   2.4012280747091683e-01   0.0000000000000000e+00   0.0000000000000000e+00   0.0000000000000000e+00   0.0000000000000000e+00  -1.5123743559791594e-02   0.0000000000000000e+00   0.0000000000000000e+00   4.3640734841417522e-01   0.0000000000000000e+00   0.0000000000000000e+00  -3.6511558806801075e-01   0.0000000000000000e+00   0.0000000000000000e+00   0.0000000000000000e+00   0.0000000000000000e+00   3.9246935127428273e-02   0.0000000000000000e+00   0.0000000000000000e+00   0.0000000000000000e+00   0.0000000000000000e+00   0.0000000000000000e+00   0.0000000000000000e+00   0.0000000000000000e+00   0.0000000000000000e+00   0.0000000000000000e+00   0.0000000000000000e+00   0.0000000000000000e+00   2.8415787389754993e-01  -4.6553175634216215e-01   0.0000000000000000e+00   0.0000000000000000e+00   0.0000000000000000e+00   3.0610342254666922e-01   1.0667182761819544e-01   0.0000000000000000e+00   0.0000000000000000e+00   0.0000000000000000e+00  -4.6289040153453309e-01   0.0000000000000000e+00   0.0000000000000000e+00   0.0000000000000000e+00   0.0000000000000000e+00   0.0000000000000000e+00   0.0000000000000000e+00   0.0000000000000000e+00
   0.0000000000000000e+00   3.3800635120635403e-01   0.0000000000000000e+00  -3.1078943090914454e-02   0.0000000000000000e+00   0.0000000000000000e+00   2.1401348357672434e-01   0.0000000000000000e+00   0.0000000000000000e+00   0.0000000000000000e+00   0.0000000000000000e+00  -2.6434962578180721e-01   0.0000000000000000e+00   0.0000000000000000e+00  -1.9969332736391350e-02   0.0000000000000000e+00   3.4289924018693518e-02   0.0000000000000000e+00  -3.1467187158795445e-01   2.2283091966772189e-01   0.0000000000000000e+00   0.0000000000000000e+00   0.0000000000000000e+00  -2.7938356615800825e-02   3.1677566960517495e-01   1.3813325064482372e-02   0.0000000000000000e+00   1.1207830746851308e-02   0.0000000000000000e+00   0.0000000000000000e+00   4.8933755821412850e-03   0.0000000000000000e+00   0.0000000000000000e+00   0.0000000000000000e+00  -1.1447257526852495e-02   0.0000000000000000e+00   0.0000000000000000e+00   0.0000000000000000e+00   0.0000000000000000e+00  -3.9413151054107809e-01  -4.4530625891342718e-01   0.0000000000000000e+00   0.0000000000000000e+00   0.0000000000000000e+00  -2.2058101299730307e-01   0.0000000000000000e+00   0.0000000000000000e+00  -2.6099964002665210e-01   1.7525497528033265e-01  -1.2700209808394669e-01
   0.0000000000000000e+00   1.3123838238808311e-01   0.0000000000000000e+00  -2.3969213924229568e-01   0.0000000000000000e+00   0.0000000000000000e+00  -3.8331141686502601e-01   0.0000000000000000e+00   0.0000000000000000e+00   0.0000000000000000e+00   0.0000000000000000e+00   2.7884070235941028e-01   0.0000000000000000e+00   0.0000000000000000e+00   1.2670829199853390e-01   0.0000000000000000e+00  -5.7612272813944272e-02   0.0000000000000000e+00   3.4419435138384502e-01   3.8659547553938134e-01   0.0000000000000000e+00   0.0000000000000000e+00   0.0000000000000000e+00   1.4377480952632271e-01  -3.1085627790609605e-01   8.3991139939394319e-02   0.0000000000000000e+00  -7.9538502683557888e-02   0.0000000000000000e+00   0.0000000000000000e+00   3.2175737730742193e-01   0.0000000000000000e+00   0.0000000000000000e+00   0.0000000000000000e+00  -2.1069906346785287e-02   0.0000000000000000e+00   0.0000000000000000e+00   0.0000000000000000e+00   0.0000000000000000e+00  -6.6274019640141693e-02  -2.3262533493898685e-01   0.0000000000000000e+00   0.0000000000000000e+00   0.0000000000000000e+00  -6.2904387108434753e-02   0.0000000000000000e+00   0.0000000000000000e+00  -5.6137596738956186e-02   2.6941642935761007e-01  -2.0121767793092957e-01
   0.0000000000000000e+00   0.0000000000000000e+00   0.0000000000000000e+00   0.0000000000000000e+00   0.0000000000000000e+00   0.0000000000000000e+00   0.0000000000000000e+00   9.2415016550708065e-02   0.0000000000000000e+00   0.0000000000000000e+00   0.0000000000000000e+00   0.0000000000000000e+00   0.0000000000000000e+00   0.0000000000000000e+00   0.0000000000000000e+00   0.0000000000000000e+00   0.0000000000000000e+00   4.8421565394477711e-01   0.0000000000000000e+00   0.0000000000000000e+00   0.0000000000000000e+00   0.0000000000000000e+00   5.9477527679221306e-02   0.0000000000000000e+00   0.0000000000000000e+00   0.0000000000000000e+00   0.0000000000000000e+00   0.0000000000000000e+00   1.5154229836966188e-01  -9.2081931431853142e-02   0.0000000000000000e+00   2.8550442564974160e-02   0.0000000000000000e+00   0.0000000000000000e+00   0.0000000000000000e+00   0.0000000000000000e+00   2.7000669018686480e-01   0.0000000000000000e+00   0.0000000000000000e+00   0.0000000000000000e+00   0.0000000000000000e+00   6.8093645563771088e-01   0.0000000000000000e+00  -2.6999358562058678e-01   0.0000000000000000e+00   0.0000000000000000e+00  -3.3425021345022315e-01   0.0000000000000000e+00   0.0000000000000000e+00   0.0000000000000000e+00
   0.0000000000000000e+00   0.0000000000000000e+00   0.0000000000000000e+00   0.0000000000000000e+00   4.8455648446492239e-01   0.0000000000000000e+00   0.0000000000000000e+00   0.0000000000000000e+00   0.0000000000000000e+00  -9.0565895643428818e-03   0.0000000000000000e+00   0.0000000000000000e+00  -7.1009468259534775e-02   0.0000000000000000e+00   0.0000000000000000e+00   9.7637905670121233e-02   0.0000000000000000e+00   0.0000000000000000e+00   0.0000000000000000e+00   0.0000000000000000e+00  -3.0232553491876935e-01   0.0000000000000000e+00   0.0000000000000000e+00   0.0000000000000000e+00   0.0000000000000000e+00   0.0000000000000000e+00   0.0000000000000000e+00   0.0000000000000000e+00   0.0000000000000000e+00   0.0000000000000000e+00   0.0000000000000000e+00   0.0000000000000000e+00   1.2703074624615551e-01  -4.6355898112503874e-01   0.0000000000000000e+00   0.0000000000000000e+00   0.0000000000000000e+00   1.0331519929467514e-02  -3.5076920633588515e-01   0.0000000000000000e+00   0.0000000000000000e+00   0.0000000000000000e+00   5.5224744579517093e-01   0.0000000000000000e+00   0.0000000000000000e+00   0.0000000000000000e+00   0.0000000000000000e+00   0.0000000000000000e+00   0.0000000000000000e+00   0.0000000000000000e+00
   0.0000000000000000e+00   0.0000000000000000e+00   0.0000000000000000e+00   0.0000000000000000e+00   0.0000000000000000e+00   0.0000000000000000e+00   0.0000000000000000e+00   3.7071489786542128e-01   0.0000000000000000e+00   0.0000000000000000e+00   0.0000000000000000e+00   0.0000000000000000e+00   0.0000000000000000e+00   0.0000000000000000e+00   0.0000000000000000e+00   0.0000000000000000e+00   0.0000000000000000e+00   2.3064777624308361e-01   0.0000000000000000e+00   0.0000000000000000e+00   0.0000000000000000e+00   0.0000000000000000e+00  -3.0131493850582142e-01   0.0000000000000000e+00   0.0000000000000000e+00   0.0000000000000000e+00   0.0000000000000000e+00   0.0000000000000000e+00   1.4850937777216827e-02   5.3067664535688630e-01   0.0000000000000000e+00  -2.1571552288091156e-01   0.0000000000000000e+00   0.0000000000000000e+00   0.0000000000000000e+00   0.0000000000000000e+00  -8.6398128581517769e-02   0.0000000000000000e+00   0.0000000000000000e+00   0.0000000000000000e+00   0.0000000000000000e+00   2.5385851334947496e-01   0.0000000000000000e+00   4.9305402474215698e-01   0.0000000000000000e+00   0.0000000000000000e+00   2.7422414886232022e-01   0.0000000000000000e+00   0.0000000000000000e+00   0.0000000000000000e+00
   0.0000000000000000e+00   1.6837183587563309e-01   0.0000000000000000e+00   4.6039988452011826e-01   0.0000000000000000e+00   0.0000000000000000e+00  -8.5973302459470078e-03   0.0000000000000000e+00   0.0000000000000000e+00   0.0000000000000000e+00   0.0000000000000000e+00   1.9789825684528646e-02   0.0000000000000000e+00   0.0000000000000000e+00  -2.4431139733470006e-01   0.0000000000000000e+00   1.5170312756747664e-01   0.0000000000000000e+00   4.3876673861151516e-03   1.2733469174048329e-02   0.0000000000000000e+00   0.0000000000000000e+00   0.0000000000000000e+00  -4.2284393816159427e-01  -3.9942476412371419e-01   1.0185304650643312e-01   0.0000000000000000e+00  -9.4639788838077679e-02   0.0000000000000000e+00   0.0000000000000000e+00  -5.2784726132821744e-02   0.0000000000000000e+00   0.0000000000000000e+00   0.0000000000000000e+00   2.4535676108298099e-02   0.0000000000000000e+00   0.0000000000000000e+00   0.0000000000000000e+00   0.0000000000000000e+00  -3.6226411748954655e-02   2.4992395417575147e-01   0.0000000000000000e+00   0.0000000000000000e+00   0.0000000000000000e+00  -3.2313551620285341e-01   0.0000000000000000e+00   0.0000000000000000e+00  -1.6592948850962691e-01   3.3837298769406354e-01   7.1120742775958715e-02
   2.8937445988738139e-02   0.0000000000000000e+00   1.5701840275059847e-01   0.0000000000000000e+00   0.0000000000000000e+00   6.6234198679610487e-02   0.0000000000000000e+00   0.0000000000000000e+00   5.5798021071640758e-01   0.0000000000000000e+00  -6.2067634439016903e-02   0.0000000000000000e+00   0.0000000000000000e+00  -6.4888128862987227e-01   0.0000000000000000e+00   0.0000000000000000e+00   0.0000000000000000e+00   0.0000000000000000e+00   0.0000000000000000e+00   0.0000000000000000e+00   0.0000000000000000e+00  -4.5627504093924506e-02   0.0000000000000000e+00   0.0000000000000000e+00   0.0000000000000000e+00   0.0000000000000000e+00   1.8088883696792124e-01   0.0000000000000000e+00   0.0000000000000000e+00   0.0000000000000000e+00   0.0000000000000000e+00   0.0000000000000000e+00   0.0000000000000000e+00   0.0000000000000000e+00   0.0000000000000000e+00  -4.3965064713033364e-01   0.0000000000000000e+00   0.0000000000000000e+00   0.0000000000000000e+00   0.0000000000000000e+00   0.0000000000000000e+00   0.0000000000000000e+00   0.0000000000000000e+00   0.0000000000000000e+00   0.0000000000000000e+00  -7.6054656800646533e-02   0.0000000000000000e+00   0.0000000000000000e+00   0.0000000000000000e+00   0.0000000000000000e+00
   0.0000000000000000e+00   0.0000000000000000e+00   0.0000000000000000e+00   0.0000000000000000e+00   0.0000000000000000e+00   0.0000000000000000e+00   0.0000000000000000e+00   1.7732736853984990e-01   0.0000000000000000e+00   0.0000000000000000e+00   0.0000000000000000e+00   0.0000000000000000e+00   0.0000000000000000e+00   0.0000000000000000e+00   0.0000000000000000e+00   0.0000000000000000e+00   0.0000000000000000e+00   4.1105490273676948e-01   0.0000000000000000e+00   0.0000000000000000e+00   0.0000000000000000e+00   0.0000000000000000e+00   3.8254462493823049e-01   0.0000000000000000e+00   0.0000000000000000e+00   0.0000000000000000e+00   0.0000000000000000e+00   0.0000000000000000e+00   1.5983340077759958e-01   3.9629994022599757e-01   0.0000000000000000e+00   3.2729967984517949e-01   0.0000000000000000e+00   0.0000000000000000e+00   0.0000000000000000e+00   0.0000000000000000e+00  -4.3273688370975427e-01   0.0000000000000000e+00   0.0000000000000000e+00   0.0000000000000000e+00   0.0000000000000000e+00  -3.3323487227020221e-01   0.0000000000000000e+00  -1.8831249320274712e-01   0.0000000000000000e+00   0.0000000000000000e+00  -1.7249567085479267e-01   0.0000000000000000e+00   0.0000000000000000e+00   0.0000000000000000e+00
   0.0000000000000000e+00  -2.4060602485406590e-01   0.0000000000000000e+00   1.3041172873991524e-01   0.0000000000000000e+00   0.0000000000000000e+00  -3.0708429859516284e-01   0.0000000000000000e+00   0.0000000000000000e+00   0.0000000000000000e+00   0.0000000000000000e+00  -9.4204235116070317e-02   0.0000000000000000e+00   0.0000000000000000e+00   5.4407334070107151e-02   0.0000000000000000e+00   9.0197613888710268e-02   0.0000000000000000e+00   1.8702011458225648e-01  -1.9952213308880315e-01   0.0000000000000000e+00   0.0000000000000000e+00   0.0000000000000000e+00   8.0814020668024039e-02   4.6832121316573702e-02   2.0879652362607096e-01   0.0000000000000000e+00  -1.3436448864420200e-01   0.0000000000000000e+00   0.0000000000000000e+00   1.0945361685195464e-02   0.0000000000000000e+00   0.0000000000000000e+00   0.0000000000000000e+00  -1.6493829798358900e-01   0.0000000000000000e+00   0.0000000000000000e+00   0.0000000000000000e+00   0.0000000000000000e+00  -7.3201795455993357e-01   8.3813839327342890e-02   0.0000000000000000e+00   0.0000000000000000e+00   0.0000000000000000e+00  -1.4571213620544043e-01   0.0000000000000000e+00   0.0000000000000000e+00   6.5940518541077076e-02  -2.5106908717125148e-01   8.2798754455902998e-02
   0.0000000000000000e+00  -3.0377334294416086e-01   0.0000000000000000e+00  -6.0683574990787664e-02   0.0000000000000000e+00   0.0000000000000000e+00   1.6591228060056981e-01   0.0000000000000000e+00   0.0000000000000000e+00   0.0000000000000000e+00   0.0000000000000000e+00  -8.0989429393530168e-02   0.0000000000000000e+00   0.0000000000000000e+00   1.6362928379361560e-01   0.0000000000000000e+00  -3.9302944121254385e-01   0.0000000000000000e+00  -1.9110346211896473e-01   2.1781536401280899e-01   0.0000000000000000e+00   0.0000000000000000e+00   0.0000000000000000e+00  -3.5544868824360332e-01  -2.9852508307323788e-01   3.1541957064490778e-01   0.0000000000000000e+00   1.4958207117866110e-02   0.0000000000000000e+00   0.0000000000000000e+00  -2.1073101103075731e-01   0.0000000000000000e+00   0.0000000000000000e+00   0.0000000000000000e+00  -3.8350178082144726e-01   0.0000000000000000e+00   0.0000000000000000e+00   0.0000000000000000e+00   0.0000000000000000e+00  -3.8862961413981420e-02  -1.8798735551513507e-01   0.0000000000000000e+00   0.0000000000000000e+00   0.0000000000000000e+00   1.2068690003046884e-01   0.0000000000000000e+00   0.0000000000000000e+00   2.0423219332369477e-01   3.7855394064098061e-03  -7.0334137932422519e-02
   0.0000000000000000e+00  -1.3979710838957024e-01   0.0000000000000000e+00   4.6530623798911208e-01   0.0000000000000000e+00   0.0000000000000000e+00  -1.2212110797866171e-01   0.0000000000000000e+00   0.0000000000000000e+00   0.0000000000000000e+00   0.0000000000000000e+00   4.0988989523833008e-02   0.0000000000000000e+00   0.0000000000000000e+00   1.9699690586361601e-01   0.0000000000000000e+00  -1.1255016952014950e-01   0.0000000000000000e+00  -4.7363239399113299e-03  -2.0096441868567710e-01   0.0000000000000000e+00   0.0000000000000000e+00   0.0000000000000000e+00   4.2132535461380904e-01   7.3914601663670976e-02   4.1778160156878630e-01   0.0000000000000000e+00   8.3364452068087000e-02   0.0000000000000000e+00   0.0000000000000000e+00  -2.0934884593965836e-01   0.0000000000000000e+00   0.0000000000000000e+00   0.0000000000000000e+00   7.3178616511242592e-02   0.0000000000000000e+00   0.0000000000000000e+00   0.0000000000000000e+00   0.0000000000000000e+00   2.3660203212163783e-01  -2.8996677544789484e-01   0.0000000000000000e+00   0.0000000000000000e+00   0.0000000000000000e+00  -5.2034042499528657e-03   0.0000000000000000e+00   0.0000000000000000e+00  -2.2496260313728306e-01   2.2555911524062819e-01   1.5613249083744556e-02
