# Supplementary material for: ICOA: An Improved Coati Optimization Algorithm with Multi-Strategy Enhancement for Global Optimization and Engineering Design Problems
Source: Biomimetics (Basel). 2026 Apr 7;11(4):254. doi: 10.3390/biomimetics11040254 (PMC13113930; doi:10.3390/biomimetics11040254)
Supplement: Supplementary file 1 [file biomimetics-11-00254-s001.zip › ablation-study/input_data17/M_15_D10.txt]

   1.1248800333819897e+00  -6.3113495850330659e-01   0.0000000000000000e+00   0.0000000000000000e+00   0.0000000000000000e+00   0.0000000000000000e+00   0.0000000000000000e+00   0.0000000000000000e+00   0.0000000000000000e+00   0.0000000000000000e+00
  -1.6006598619478007e+00  -8.7988725471097351e-01   0.0000000000000000e+00   0.0000000000000000e+00   0.0000000000000000e+00   0.0000000000000000e+00   0.0000000000000000e+00   0.0000000000000000e+00   0.0000000000000000e+00   0.0000000000000000e+00
   0.0000000000000000e+00   0.0000000000000000e+00   7.9115063335144453e-02   0.0000000000000000e+00   0.0000000000000000e+00  -3.0844394296913202e-01   0.0000000000000000e+00   0.0000000000000000e+00  -1.4506640053708355e+00   0.0000000000000000e+00
   0.0000000000000000e+00   0.0000000000000000e+00   0.0000000000000000e+00  -8.9686141856824197e-01   0.0000000000000000e+00   0.0000000000000000e+00   0.0000000000000000e+00   0.0000000000000000e+00   0.0000000000000000e+00  -1.1680603430467185e+00
   0.0000000000000000e+00   0.0000000000000000e+00   0.0000000000000000e+00   0.0000000000000000e+00  -1.3165536889163651e-01   0.0000000000000000e+00   1.7031121792341166e+00  -5.7594065568346009e-03   0.0000000000000000e+00   0.0000000000000000e+00
   0.0000000000000000e+00   0.0000000000000000e+00  -7.8089682943725414e-01   0.0000000000000000e+00   0.0000000000000000e+00  -1.4778286190578587e+00   0.0000000000000000e+00   0.0000000000000000e+00  -3.0319368978305494e-01   0.0000000000000000e+00
   0.0000000000000000e+00   0.0000000000000000e+00   0.0000000000000000e+00   0.0000000000000000e+00   9.5038792620398371e-01   0.0000000000000000e+00   5.3276243962448011e-01  -3.6763675019403458e-01   0.0000000000000000e+00   0.0000000000000000e+00
   0.0000000000000000e+00   0.0000000000000000e+00   0.0000000000000000e+00   0.0000000000000000e+00  -4.9819679405859019e-01   0.0000000000000000e+00  -7.4068462295656468e-01  -1.0087225622393756e+00   0.0000000000000000e+00   0.0000000000000000e+00
   0.0000000000000000e+00   0.0000000000000000e+00  -9.4815822713517173e-01   0.0000000000000000e+00   0.0000000000000000e+00   1.2211521589909020e+00   0.0000000000000000e+00   0.0000000000000000e+00  -9.7523802539240934e-01   0.0000000000000000e+00
   0.0000000000000000e+00   0.0000000000000000e+00   0.0000000000000000e+00  -4.7218829037983012e-01   0.0000000000000000e+00   0.0000000000000000e+00   0.0000000000000000e+00   0.0000000000000000e+00   0.0000000000000000e+00   1.6150271977008674e+00
