# Supplementary material for: ICOA: An Improved Coati Optimization Algorithm with Multi-Strategy Enhancement for Global Optimization and Engineering Design Problems
Source: Biomimetics (Basel). 2026 Apr 7;11(4):254. doi: 10.3390/biomimetics11040254 (PMC13113930; doi:10.3390/biomimetics11040254)
Supplement: Supplementary file 1 [file biomimetics-11-00254-s001.zip › ablation-study/input_data17/M_15_D100.txt]

  -9.9877223760794318e-02   0.0000000000000000e+00  -2.1954752538302796e-01   0.0000000000000000e+00   0.0000000000000000e+00   0.0000000000000000e+00   0.0000000000000000e+00   0.0000000000000000e+00   0.0000000000000000e+00   0.0000000000000000e+00   0.0000000000000000e+00   0.0000000000000000e+00   0.0000000000000000e+00   3.1806304222104322e-02   2.7380652443754191e-02   0.0000000000000000e+00   0.0000000000000000e+00   0.0000000000000000e+00   0.0000000000000000e+00  -1.4256222505268118e-02   0.0000000000000000e+00   0.0000000000000000e+00   0.0000000000000000e+00   0.0000000000000000e+00   0.0000000000000000e+00   0.0000000000000000e+00   0.0000000000000000e+00   0.0000000000000000e+00   0.0000000000000000e+00   0.0000000000000000e+00   0.0000000000000000e+00   0.0000000000000000e+00  -1.8205358506175204e-01   0.0000000000000000e+00   0.0000000000000000e+00   0.0000000000000000e+00   0.0000000000000000e+00   0.0000000000000000e+00   0.0000000000000000e+00   0.0000000000000000e+00   0.0000000000000000e+00  -3.4122148452409867e-01  -3.1190281206350878e-01   0.0000000000000000e+00   0.0000000000000000e+00   0.0000000000000000e+00   0.0000000000000000e+00   0.0000000000000000e+00   0.0000000000000000e+00   0.0000000000000000e+00   0.0000000000000000e+00  -4.5404717112269261e-02   0.0000000000000000e+00   0.0000000000000000e+00   2.9378982496881401e-01   0.0000000000000000e+00   0.0000000000000000e+00   0.0000000000000000e+00   0.0000000000000000e+00   0.0000000000000000e+00   0.0000000000000000e+00   0.0000000000000000e+00   0.0000000000000000e+00   0.0000000000000000e+00   0.0000000000000000e+00   0.0000000000000000e+00   0.0000000000000000e+00   0.0000000000000000e+00  -5.4448214005443051e-03   0.0000000000000000e+00   0.0000000000000000e+00   0.0000000000000000e+00   0.0000000000000000e+00   0.0000000000000000e+00  -3.9138881884497362e-01  -2.7787529663561239e-01   0.0000000000000000e+00  -3.9163950295805922e-01   0.0000000000000000e+00   0.0000000000000000e+00   0.0000000000000000e+00  -8.4054512487781813e-02   0.0000000000000000e+00   0.0000000000000000e+00   2.6224455284955095e-01   0.0000000000000000e+00   1.6541451544175689e-01   0.0000000000000000e+00   0.0000000000000000e+00   0.0000000000000000e+00   0.0000000000000000e+00   2.4633810927910232e-01   0.0000000000000000e+00   0.0000000000000000e+00   0.0000000000000000e+00   0.0000000000000000e+00  -1.3531288436922015e-01   0.0000000000000000e+00  -1.9652841162200210e-01   0.0000000000000000e+00
   0.0000000000000000e+00   8.5204392711482224e-02   0.0000000000000000e+00   0.0000000000000000e+00   0.0000000000000000e+00   0.0000000000000000e+00  -6.7782514765687918e-02   0.0000000000000000e+00   0.0000000000000000e+00   0.0000000000000000e+00  -5.4765164503938690e-01   0.0000000000000000e+00   0.0000000000000000e+00   0.0000000000000000e+00   0.0000000000000000e+00   0.0000000000000000e+00   0.0000000000000000e+00   0.0000000000000000e+00  -1.1018723711957563e-01   0.0000000000000000e+00   0.0000000000000000e+00   2.3506616674777603e-01   0.0000000000000000e+00   0.0000000000000000e+00   0.0000000000000000e+00   0.0000000000000000e+00   0.0000000000000000e+00   0.0000000000000000e+00   0.0000000000000000e+00   0.0000000000000000e+00   0.0000000000000000e+00   0.0000000000000000e+00   0.0000000000000000e+00   0.0000000000000000e+00  -2.6089676218866842e-01   0.0000000000000000e+00   0.0000000000000000e+00   0.0000000000000000e+00   0.0000000000000000e+00   0.0000000000000000e+00   0.0000000000000000e+00   0.0000000000000000e+00   0.0000000000000000e+00  -2.3314913908810722e-01   2.6419364492066819e-02   0.0000000000000000e+00   1.6249933467086985e-01  -1.7017251741374631e-01   0.0000000000000000e+00   3.1225593113409933e-01   0.0000000000000000e+00   0.0000000000000000e+00   0.0000000000000000e+00  -8.8988982058210681e-02   0.0000000000000000e+00   0.0000000000000000e+00   0.0000000000000000e+00   0.0000000000000000e+00   0.0000000000000000e+00   0.0000000000000000e+00   0.0000000000000000e+00   0.0000000000000000e+00   0.0000000000000000e+00   0.0000000000000000e+00   0.0000000000000000e+00   0.0000000000000000e+00   0.0000000000000000e+00   0.0000000000000000e+00   0.0000000000000000e+00   3.7073887177188930e-02   1.5755281470246152e-01   0.0000000000000000e+00   0.0000000000000000e+00   0.0000000000000000e+00   0.0000000000000000e+00   0.0000000000000000e+00  -7.6365488177351296e-02   0.0000000000000000e+00   0.0000000000000000e+00   0.0000000000000000e+00   0.0000000000000000e+00   0.0000000000000000e+00   0.0000000000000000e+00   4.7391153835465841e-02   0.0000000000000000e+00   0.0000000000000000e+00   0.0000000000000000e+00   0.0000000000000000e+00  -2.3300914740580622e-01   0.0000000000000000e+00   0.0000000000000000e+00   0.0000000000000000e+00   9.7150817171069315e-03   4.7276204941184236e-01   1.5731613341249900e-01   0.0000000000000000e+00   0.0000000000000000e+00   0.0000000000000000e+00   0.0000000000000000e+00   0.0000000000000000e+00
   1.2338352330513186e-01   0.0000000000000000e+00   1.2694209427235609e-01   0.0000000000000000e+00   0.0000000000000000e+00   0.0000000000000000e+00   0.0000000000000000e+00   0.0000000000000000e+00   0.0000000000000000e+00   0.0000000000000000e+00   0.0000000000000000e+00   0.0000000000000000e+00   0.0000000000000000e+00  -4.5047259449887433e-01  -2.5508800158563544e-01   0.0000000000000000e+00   0.0000000000000000e+00   0.0000000000000000e+00   0.0000000000000000e+00   3.6908319604075368e-01   0.0000000000000000e+00   0.0000000000000000e+00   0.0000000000000000e+00   0.0000000000000000e+00   0.0000000000000000e+00   0.0000000000000000e+00   0.0000000000000000e+00   0.0000000000000000e+00   0.0000000000000000e+00   0.0000000000000000e+00   0.0000000000000000e+00   0.0000000000000000e+00  -2.2090497658418831e-01   0.0000000000000000e+00   0.0000000000000000e+00   0.0000000000000000e+00   0.0000000000000000e+00   0.0000000000000000e+00   0.0000000000000000e+00   0.0000000000000000e+00   0.0000000000000000e+00  -1.8729447535596952e-01  -6.4194748047069067e-02   0.0000000000000000e+00   0.0000000000000000e+00   0.0000000000000000e+00   0.0000000000000000e+00   0.0000000000000000e+00   0.0000000000000000e+00   0.0000000000000000e+00   0.0000000000000000e+00   3.8532506488054862e-02   0.0000000000000000e+00   0.0000000000000000e+00  -2.1736372436094017e-01   0.0000000000000000e+00   0.0000000000000000e+00   0.0000000000000000e+00   0.0000000000000000e+00   0.0000000000000000e+00   0.0000000000000000e+00   0.0000000000000000e+00   0.0000000000000000e+00   0.0000000000000000e+00   0.0000000000000000e+00   0.0000000000000000e+00   0.0000000000000000e+00   0.0000000000000000e+00  -1.0164024427339979e-01   0.0000000000000000e+00   0.0000000000000000e+00   0.0000000000000000e+00   0.0000000000000000e+00   0.0000000000000000e+00   2.4255667017634697e-01  -3.2899441366668269e-01   0.0000000000000000e+00   1.9181266926902085e-01   0.0000000000000000e+00   0.0000000000000000e+00   0.0000000000000000e+00   3.9648357002052249e-02   0.0000000000000000e+00   0.0000000000000000e+00   1.9087181130630065e-01   0.0000000000000000e+00   3.2139178032653015e-01   0.0000000000000000e+00   0.0000000000000000e+00   0.0000000000000000e+00   0.0000000000000000e+00  -2.1336042502977418e-01   0.0000000000000000e+00   0.0000000000000000e+00   0.0000000000000000e+00   0.0000000000000000e+00  -9.0557823165369450e-02   0.0000000000000000e+00  -1.3601254207482621e-01   0.0000000000000000e+00
   0.0000000000000000e+00   0.0000000000000000e+00   0.0000000000000000e+00   2.6968499288059777e-01   0.0000000000000000e+00  -2.9554079431252234e-01   0.0000000000000000e+00   1.0458075408271114e-01   7.5420646969599492e-03  -7.0730001619160252e-02   0.0000000000000000e+00  -6.8959467912938430e-02   0.0000000000000000e+00   0.0000000000000000e+00   0.0000000000000000e+00   0.0000000000000000e+00   0.0000000000000000e+00   0.0000000000000000e+00   0.0000000000000000e+00   0.0000000000000000e+00   0.0000000000000000e+00   0.0000000000000000e+00   0.0000000000000000e+00  -9.7581885821262981e-02  -1.1389377470435808e-01   0.0000000000000000e+00   0.0000000000000000e+00  -3.3373788453775027e-01   1.3393575535440796e-01   0.0000000000000000e+00   0.0000000000000000e+00   0.0000000000000000e+00   0.0000000000000000e+00   0.0000000000000000e+00   0.0000000000000000e+00   0.0000000000000000e+00   0.0000000000000000e+00  -4.7402866370173380e-04  -1.6793947853551822e-01  -1.4912362602197221e-01   0.0000000000000000e+00   0.0000000000000000e+00   0.0000000000000000e+00   0.0000000000000000e+00   0.0000000000000000e+00   0.0000000000000000e+00   0.0000000000000000e+00   0.0000000000000000e+00  -1.7725300075187578e-01   0.0000000000000000e+00   0.0000000000000000e+00   0.0000000000000000e+00   3.0509286286128712e-01   0.0000000000000000e+00   0.0000000000000000e+00   1.4413882934830069e-01   0.0000000000000000e+00  -1.7112878244186097e-01  -2.5789970808568180e-02   0.0000000000000000e+00  -8.8882774399403022e-02   4.2997075239730942e-01   0.0000000000000000e+00  -1.8502679794335516e-01   0.0000000000000000e+00   1.4017341695284280e-01   0.0000000000000000e+00   0.0000000000000000e+00   0.0000000000000000e+00   0.0000000000000000e+00   0.0000000000000000e+00   2.2929913206907213e-01   2.5612010999807672e-02   1.0312922969773028e-01   0.0000000000000000e+00   0.0000000000000000e+00   0.0000000000000000e+00   0.0000000000000000e+00   0.0000000000000000e+00  -2.1867956128921701e-02   0.0000000000000000e+00   0.0000000000000000e+00   2.6835947546809957e-01   0.0000000000000000e+00   0.0000000000000000e+00   0.0000000000000000e+00   0.0000000000000000e+00   0.0000000000000000e+00   0.0000000000000000e+00  -1.1580625909277054e-01   9.2394574855546946e-02   0.0000000000000000e+00   0.0000000000000000e+00   0.0000000000000000e+00   0.0000000000000000e+00   1.9162574360762819e-01   0.0000000000000000e+00   0.0000000000000000e+00   0.0000000000000000e+00   0.0000000000000000e+00
   0.0000000000000000e+00   0.0000000000000000e+00   0.0000000000000000e+00   0.0000000000000000e+00   5.6513200677701131e-02   0.0000000000000000e+00   0.0000000000000000e+00   0.0000000000000000e+00   0.0000000000000000e+00   0.0000000000000000e+00   0.0000000000000000e+00   0.0000000000000000e+00   9.1218030405334549e-02   0.0000000000000000e+00   0.0000000000000000e+00   7.6219742323338502e-03   1.0343528255725179e-01   1.6333932534388076e-01   0.0000000000000000e+00   0.0000000000000000e+00  -2.4548706489752797e-01   0.0000000000000000e+00   5.8845052767357124e-02   0.0000000000000000e+00   0.0000000000000000e+00  -1.8242946065493301e-01  -8.9722554666673823e-02   0.0000000000000000e+00   0.0000000000000000e+00   1.5132504476277944e-01  -5.3629597137683249e-01   1.2459320133597096e-01   0.0000000000000000e+00   3.8123016512453228e-02   0.0000000000000000e+00   1.6924200900034628e-01   1.3669544019867408e-01   0.0000000000000000e+00   0.0000000000000000e+00   0.0000000000000000e+00   4.8192971155912652e-02   0.0000000000000000e+00   0.0000000000000000e+00   0.0000000000000000e+00   0.0000000000000000e+00  -4.2152749387908056e-01   0.0000000000000000e+00   0.0000000000000000e+00   0.0000000000000000e+00   0.0000000000000000e+00   5.3457337893496604e-03   0.0000000000000000e+00   0.0000000000000000e+00   0.0000000000000000e+00   0.0000000000000000e+00   0.0000000000000000e+00   8.5197941958743084e-02   0.0000000000000000e+00   0.0000000000000000e+00  -2.0758905363293956e-01   0.0000000000000000e+00   0.0000000000000000e+00  -7.5153492158422847e-02   0.0000000000000000e+00   3.0941513747807325e-01   0.0000000000000000e+00  -2.6947841923128318e-01   4.0332767859544906e-02   0.0000000000000000e+00   0.0000000000000000e+00   0.0000000000000000e+00   0.0000000000000000e+00   0.0000000000000000e+00   0.0000000000000000e+00   0.0000000000000000e+00   0.0000000000000000e+00   0.0000000000000000e+00   0.0000000000000000e+00  -1.4216458593711764e-01   0.0000000000000000e+00   5.1173134061932232e-04   0.0000000000000000e+00   0.0000000000000000e+00   0.0000000000000000e+00   0.0000000000000000e+00   1.2897384042798793e-01   0.0000000000000000e+00   1.2471443913309052e-01   0.0000000000000000e+00   0.0000000000000000e+00   0.0000000000000000e+00   0.0000000000000000e+00   0.0000000000000000e+00   0.0000000000000000e+00   0.0000000000000000e+00   0.0000000000000000e+00   0.0000000000000000e+00  -1.1249460133058908e-01   0.0000000000000000e+00   9.9990739831014724e-03
   0.0000000000000000e+00   0.0000000000000000e+00   0.0000000000000000e+00  -3.6075920167840898e-02   0.0000000000000000e+00  -9.0762165470572365e-02   0.0000000000000000e+00   4.8549700529984349e-02   2.8221918497714021e-01  -2.9118978130537473e-02   0.0000000000000000e+00   2.3421758663315295e-01   0.0000000000000000e+00   0.0000000000000000e+00   0.0000000000000000e+00   0.0000000000000000e+00   0.0000000000000000e+00   0.0000000000000000e+00   0.0000000000000000e+00   0.0000000000000000e+00   0.0000000000000000e+00   0.0000000000000000e+00   0.0000000000000000e+00  -5.0950763720750414e-02  -6.5004540081550835e-02   0.0000000000000000e+00   0.0000000000000000e+00  -1.9399374586576876e-01   1.9710816818226451e-01   0.0000000000000000e+00   0.0000000000000000e+00   0.0000000000000000e+00   0.0000000000000000e+00   0.0000000000000000e+00   0.0000000000000000e+00   0.0000000000000000e+00   0.0000000000000000e+00  -4.7943802633991249e-02   4.8429571669631100e-01  -1.0049210202860734e-01   0.0000000000000000e+00   0.0000000000000000e+00   0.0000000000000000e+00   0.0000000000000000e+00   0.0000000000000000e+00   0.0000000000000000e+00   0.0000000000000000e+00   0.0000000000000000e+00  -1.9671399177236593e-01   0.0000000000000000e+00   0.0000000000000000e+00   0.0000000000000000e+00  -7.8157183783436918e-02   0.0000000000000000e+00   0.0000000000000000e+00  -2.4737020185040395e-02   0.0000000000000000e+00   2.2762719894903735e-02   6.4533761157952604e-02   0.0000000000000000e+00   1.4732185370978892e-01  -4.1560020256584562e-02   0.0000000000000000e+00   2.1291132920479286e-01   0.0000000000000000e+00   2.9226358327366081e-01   0.0000000000000000e+00   0.0000000000000000e+00   0.0000000000000000e+00   0.0000000000000000e+00   0.0000000000000000e+00   1.2263919065778894e-01  -1.0547508061488085e-01   1.1091070072645913e-01   0.0000000000000000e+00   0.0000000000000000e+00   0.0000000000000000e+00   0.0000000000000000e+00   0.0000000000000000e+00  -1.4910562455804693e-01   0.0000000000000000e+00   0.0000000000000000e+00  -1.1141735952047063e-01   0.0000000000000000e+00   0.0000000000000000e+00   0.0000000000000000e+00   0.0000000000000000e+00   0.0000000000000000e+00   0.0000000000000000e+00   2.6389103241105510e-01   3.7820088835089694e-01   0.0000000000000000e+00   0.0000000000000000e+00   0.0000000000000000e+00   0.0000000000000000e+00  -1.8010213047073576e-01   0.0000000000000000e+00   0.0000000000000000e+00   0.0000000000000000e+00   0.0000000000000000e+00
   0.0000000000000000e+00  -3.1636147687717782e-02   0.0000000000000000e+00   0.0000000000000000e+00   0.0000000000000000e+00   0.0000000000000000e+00  -1.2317316960126769e-01   0.0000000000000000e+00   0.0000000000000000e+00   0.0000000000000000e+00  -2.4287544894269583e-02   0.0000000000000000e+00   0.0000000000000000e+00   0.0000000000000000e+00   0.0000000000000000e+00   0.0000000000000000e+00   0.0000000000000000e+00   0.0000000000000000e+00   2.8096991334520988e-01   0.0000000000000000e+00   0.0000000000000000e+00  -5.9289784292776038e-01   0.0000000000000000e+00   0.0000000000000000e+00   0.0000000000000000e+00   0.0000000000000000e+00   0.0000000000000000e+00   0.0000000000000000e+00   0.0000000000000000e+00   0.0000000000000000e+00   0.0000000000000000e+00   0.0000000000000000e+00   0.0000000000000000e+00   0.0000000000000000e+00   1.0273523643809858e-01   0.0000000000000000e+00   0.0000000000000000e+00   0.0000000000000000e+00   0.0000000000000000e+00   0.0000000000000000e+00   0.0000000000000000e+00   0.0000000000000000e+00   0.0000000000000000e+00  -1.9457373898441765e-01   5.1236061712583176e-03   0.0000000000000000e+00   2.6890377061161730e-01   1.3362976074666696e-01   0.0000000000000000e+00   1.0973289434531407e-01   0.0000000000000000e+00   0.0000000000000000e+00   0.0000000000000000e+00  -1.0662144955277607e-01   0.0000000000000000e+00   0.0000000000000000e+00   0.0000000000000000e+00   0.0000000000000000e+00   0.0000000000000000e+00   0.0000000000000000e+00   0.0000000000000000e+00   0.0000000000000000e+00   0.0000000000000000e+00   0.0000000000000000e+00   0.0000000000000000e+00   0.0000000000000000e+00   0.0000000000000000e+00   0.0000000000000000e+00   0.0000000000000000e+00  -1.3997232232706658e-01  -2.8638013842436152e-02   0.0000000000000000e+00   0.0000000000000000e+00   0.0000000000000000e+00   0.0000000000000000e+00   0.0000000000000000e+00   1.2421721778426341e-01   0.0000000000000000e+00   0.0000000000000000e+00   0.0000000000000000e+00   0.0000000000000000e+00   0.0000000000000000e+00   0.0000000000000000e+00   2.9462599742825191e-01   0.0000000000000000e+00   0.0000000000000000e+00   0.0000000000000000e+00   0.0000000000000000e+00   1.6895976315467279e-01   0.0000000000000000e+00   0.0000000000000000e+00   0.0000000000000000e+00   1.4664911398502078e-01   3.4117437459372268e-01  -3.1882641407477991e-01   0.0000000000000000e+00   0.0000000000000000e+00   0.0000000000000000e+00   0.0000000000000000e+00   0.0000000000000000e+00
   0.0000000000000000e+00   0.0000000000000000e+00   0.0000000000000000e+00   7.6741017605873540e-02   0.0000000000000000e+00  -7.3673222213594639e-02   0.0000000000000000e+00  -5.3613322255251880e-02  -3.7937224613712642e-02  -3.4326182036191072e-01   0.0000000000000000e+00   1.4577827512553596e-01   0.0000000000000000e+00   0.0000000000000000e+00   0.0000000000000000e+00   0.0000000000000000e+00   0.0000000000000000e+00   0.0000000000000000e+00   0.0000000000000000e+00   0.0000000000000000e+00   0.0000000000000000e+00   0.0000000000000000e+00   0.0000000000000000e+00  -1.7829863584410521e-01   1.8243895084048381e-01   0.0000000000000000e+00   0.0000000000000000e+00   8.2709359768866952e-02   9.3460087943373085e-02   0.0000000000000000e+00   0.0000000000000000e+00   0.0000000000000000e+00   0.0000000000000000e+00   0.0000000000000000e+00   0.0000000000000000e+00   0.0000000000000000e+00   0.0000000000000000e+00   2.6352798915850378e-01  -2.0742812936728106e-01   3.8185900787925231e-01   0.0000000000000000e+00   0.0000000000000000e+00   0.0000000000000000e+00   0.0000000000000000e+00   0.0000000000000000e+00   0.0000000000000000e+00   0.0000000000000000e+00   0.0000000000000000e+00   1.6388937943728338e-01   0.0000000000000000e+00   0.0000000000000000e+00   0.0000000000000000e+00  -2.9158921870148000e-02   0.0000000000000000e+00   0.0000000000000000e+00   1.2887082139133343e-01   0.0000000000000000e+00   3.8548991632482932e-02   1.3217495020116674e-01   0.0000000000000000e+00   3.7733403250284159e-01   2.6823661358991746e-01   0.0000000000000000e+00   2.7697723021052767e-01   0.0000000000000000e+00  -1.2525510030485371e-01   0.0000000000000000e+00   0.0000000000000000e+00   0.0000000000000000e+00   0.0000000000000000e+00   0.0000000000000000e+00  -1.3183314229259637e-02  -2.1978009123307379e-01  -7.2251677393795261e-02   0.0000000000000000e+00   0.0000000000000000e+00   0.0000000000000000e+00   0.0000000000000000e+00   0.0000000000000000e+00   1.2462452340275136e-01   0.0000000000000000e+00   0.0000000000000000e+00  -4.5909317655282715e-02   0.0000000000000000e+00   0.0000000000000000e+00   0.0000000000000000e+00   0.0000000000000000e+00   0.0000000000000000e+00   0.0000000000000000e+00  -3.5051540855509163e-02   2.4639303581700708e-01   0.0000000000000000e+00   0.0000000000000000e+00   0.0000000000000000e+00   0.0000000000000000e+00   5.5355989307414213e-02   0.0000000000000000e+00   0.0000000000000000e+00   0.0000000000000000e+00   0.0000000000000000e+00
   0.0000000000000000e+00   0.0000000000000000e+00   0.0000000000000000e+00  -5.5287688916554660e-02   0.0000000000000000e+00   1.9433724845974415e-01   0.0000000000000000e+00  -3.3408613657262574e-02   2.8061961242725413e-02   4.3007347828857068e-02   0.0000000000000000e+00  -1.5060280917826502e-01   0.0000000000000000e+00   0.0000000000000000e+00   0.0000000000000000e+00   0.0000000000000000e+00   0.0000000000000000e+00   0.0000000000000000e+00   0.0000000000000000e+00   0.0000000000000000e+00   0.0000000000000000e+00   0.0000000000000000e+00   0.0000000000000000e+00  -1.4818838815557733e-01  -4.9560066845704638e-02   0.0000000000000000e+00   0.0000000000000000e+00  -2.7124577731282823e-01  -1.8920130804075969e-01   0.0000000000000000e+00   0.0000000000000000e+00   0.0000000000000000e+00   0.0000000000000000e+00   0.0000000000000000e+00   0.0000000000000000e+00   0.0000000000000000e+00   0.0000000000000000e+00   3.7774075127706097e-01   1.9822077525744644e-01  -3.3926570719690791e-01   0.0000000000000000e+00   0.0000000000000000e+00   0.0000000000000000e+00   0.0000000000000000e+00   0.0000000000000000e+00   0.0000000000000000e+00   0.0000000000000000e+00   0.0000000000000000e+00   1.3214997994525829e-01   0.0000000000000000e+00   0.0000000000000000e+00   0.0000000000000000e+00  -2.9913967684214415e-01   0.0000000000000000e+00   0.0000000000000000e+00   2.0790329993587525e-02   0.0000000000000000e+00   2.1550946386965766e-01   8.4642044233958061e-02   0.0000000000000000e+00  -1.0574823714100874e-01   1.9803504913604617e-01   0.0000000000000000e+00  -4.4072158550289592e-02   0.0000000000000000e+00   9.4106638999521569e-02   0.0000000000000000e+00   0.0000000000000000e+00   0.0000000000000000e+00   0.0000000000000000e+00   0.0000000000000000e+00  -1.0925238134870227e-03  -3.6494792658138608e-01  -2.6471995263042913e-01   0.0000000000000000e+00   0.0000000000000000e+00   0.0000000000000000e+00   0.0000000000000000e+00   0.0000000000000000e+00   1.8916343943988095e-02   0.0000000000000000e+00   0.0000000000000000e+00  -5.0383460216670103e-02   0.0000000000000000e+00   0.0000000000000000e+00   0.0000000000000000e+00   0.0000000000000000e+00   0.0000000000000000e+00   0.0000000000000000e+00  -1.9621806214510312e-01  -5.7331666442986089e-02   0.0000000000000000e+00   0.0000000000000000e+00   0.0000000000000000e+00   0.0000000000000000e+00   1.7814624826890946e-01   0.0000000000000000e+00   0.0000000000000000e+00   0.0000000000000000e+00   0.0000000000000000e+00
   0.0000000000000000e+00   0.0000000000000000e+00   0.0000000000000000e+00   7.1568767967140332e-02   0.0000000000000000e+00   1.2918820868795580e-01   0.0000000000000000e+00  -1.8509158941886497e-01   2.1544929514054206e-01  -2.3327473881948745e-02   0.0000000000000000e+00  -2.2184368797843831e-01   0.0000000000000000e+00   0.0000000000000000e+00   0.0000000000000000e+00   0.0000000000000000e+00   0.0000000000000000e+00   0.0000000000000000e+00   0.0000000000000000e+00   0.0000000000000000e+00   0.0000000000000000e+00   0.0000000000000000e+00   0.0000000000000000e+00  -1.6006813275525592e-01  -2.6067705835095251e-01   0.0000000000000000e+00   0.0000000000000000e+00   5.8651547438992105e-03  -2.4741800865545244e-01   0.0000000000000000e+00   0.0000000000000000e+00   0.0000000000000000e+00   0.0000000000000000e+00   0.0000000000000000e+00   0.0000000000000000e+00   0.0000000000000000e+00   0.0000000000000000e+00  -1.3439753948211808e-01   1.3534557741151518e-01  -8.8161984446149255e-03   0.0000000000000000e+00   0.0000000000000000e+00   0.0000000000000000e+00   0.0000000000000000e+00   0.0000000000000000e+00   0.0000000000000000e+00   0.0000000000000000e+00   0.0000000000000000e+00   6.9497625342163971e-02   0.0000000000000000e+00   0.0000000000000000e+00   0.0000000000000000e+00   3.8741263667826759e-01   0.0000000000000000e+00   0.0000000000000000e+00  -1.9211070036429861e-01   0.0000000000000000e+00   1.3803022915240413e-02   3.4793050514648205e-01   0.0000000000000000e+00  -1.2841155777782689e-02   5.9588094314031712e-02   0.0000000000000000e+00   1.1451188658281261e-01   0.0000000000000000e+00  -3.0942372117671124e-01   0.0000000000000000e+00   0.0000000000000000e+00   0.0000000000000000e+00   0.0000000000000000e+00   0.0000000000000000e+00   1.9697007737954422e-01  -5.5086571191273116e-02  -1.3840100450491985e-03   0.0000000000000000e+00   0.0000000000000000e+00   0.0000000000000000e+00   0.0000000000000000e+00   0.0000000000000000e+00   2.1847161992820377e-01   0.0000000000000000e+00   0.0000000000000000e+00   5.7349475761137969e-02   0.0000000000000000e+00   0.0000000000000000e+00   0.0000000000000000e+00   0.0000000000000000e+00   0.0000000000000000e+00   0.0000000000000000e+00  -9.0331967856024625e-02   5.6739193570624138e-02   0.0000000000000000e+00   0.0000000000000000e+00   0.0000000000000000e+00   0.0000000000000000e+00  -3.5580121600194586e-01   0.0000000000000000e+00   0.0000000000000000e+00   0.0000000000000000e+00   0.0000000000000000e+00
   0.0000000000000000e+00  -6.8443452692152240e-02   0.0000000000000000e+00   0.0000000000000000e+00   0.0000000000000000e+00   0.0000000000000000e+00  -2.6776084729290978e-01   0.0000000000000000e+00   0.0000000000000000e+00   0.0000000000000000e+00   2.0846597608843198e-01   0.0000000000000000e+00   0.0000000000000000e+00   0.0000000000000000e+00   0.0000000000000000e+00   0.0000000000000000e+00   0.0000000000000000e+00   0.0000000000000000e+00   2.1030534481106949e-01   0.0000000000000000e+00   0.0000000000000000e+00   1.9719410191126863e-01   0.0000000000000000e+00   0.0000000000000000e+00   0.0000000000000000e+00   0.0000000000000000e+00   0.0000000000000000e+00   0.0000000000000000e+00   0.0000000000000000e+00   0.0000000000000000e+00   0.0000000000000000e+00   0.0000000000000000e+00   0.0000000000000000e+00   0.0000000000000000e+00  -4.2573666659148823e-01   0.0000000000000000e+00   0.0000000000000000e+00   0.0000000000000000e+00   0.0000000000000000e+00   0.0000000000000000e+00   0.0000000000000000e+00   0.0000000000000000e+00   0.0000000000000000e+00   7.5119588149219638e-02   1.8314697244306810e-01   0.0000000000000000e+00  -1.1207749686079553e-01  -1.4837428069519704e-01   0.0000000000000000e+00   3.6448730308006905e-01   0.0000000000000000e+00   0.0000000000000000e+00   0.0000000000000000e+00   1.3419563312222782e-01   0.0000000000000000e+00   0.0000000000000000e+00   0.0000000000000000e+00   0.0000000000000000e+00   0.0000000000000000e+00   0.0000000000000000e+00   0.0000000000000000e+00   0.0000000000000000e+00   0.0000000000000000e+00   0.0000000000000000e+00   0.0000000000000000e+00   0.0000000000000000e+00   0.0000000000000000e+00   0.0000000000000000e+00   0.0000000000000000e+00  -2.5220034692171667e-01  -3.2298905986067050e-02   0.0000000000000000e+00   0.0000000000000000e+00   0.0000000000000000e+00   0.0000000000000000e+00   0.0000000000000000e+00  -1.5789204337323459e-01   0.0000000000000000e+00   0.0000000000000000e+00   0.0000000000000000e+00   0.0000000000000000e+00   0.0000000000000000e+00   0.0000000000000000e+00  -1.4999523495372569e-01   0.0000000000000000e+00   0.0000000000000000e+00   0.0000000000000000e+00   0.0000000000000000e+00   3.7102894046897428e-01   0.0000000000000000e+00   0.0000000000000000e+00   0.0000000000000000e+00  -2.2514135596262980e-01   3.5030558570062723e-02  -2.9919814583553855e-01   0.0000000000000000e+00   0.0000000000000000e+00   0.0000000000000000e+00   0.0000000000000000e+00   0.0000000000000000e+00
   0.0000000000000000e+00   0.0000000000000000e+00   0.0000000000000000e+00  -8.7843867407199593e-03   0.0000000000000000e+00  -7.6831167974043130e-03   0.0000000000000000e+00   2.4955497814116066e-02  -1.6118949814440725e-01  -2.5065247069652941e-01   0.0000000000000000e+00  -2.0736516987329215e-01   0.0000000000000000e+00   0.0000000000000000e+00   0.0000000000000000e+00   0.0000000000000000e+00   0.0000000000000000e+00   0.0000000000000000e+00   0.0000000000000000e+00   0.0000000000000000e+00   0.0000000000000000e+00   0.0000000000000000e+00   0.0000000000000000e+00  -3.8712666647231070e-01   3.1829166563717072e-02   0.0000000000000000e+00   0.0000000000000000e+00  -9.7213312968080348e-02   3.5527710918655281e-02   0.0000000000000000e+00   0.0000000000000000e+00   0.0000000000000000e+00   0.0000000000000000e+00   0.0000000000000000e+00   0.0000000000000000e+00   0.0000000000000000e+00   0.0000000000000000e+00  -5.1219458451811542e-02   1.8279981859945474e-01   1.4710216545642657e-01   0.0000000000000000e+00   0.0000000000000000e+00   0.0000000000000000e+00   0.0000000000000000e+00   0.0000000000000000e+00   0.0000000000000000e+00   0.0000000000000000e+00   0.0000000000000000e+00   1.3718522713916836e-01   0.0000000000000000e+00   0.0000000000000000e+00   0.0000000000000000e+00   1.9064140754313838e-01   0.0000000000000000e+00   0.0000000000000000e+00   1.4161117473886586e-01   0.0000000000000000e+00   2.3652697337407179e-02  -1.2207176542175310e-01   0.0000000000000000e+00  -1.0257702012847622e-01  -4.2903235478245275e-03   0.0000000000000000e+00  -2.0786255262074835e-01   0.0000000000000000e+00   3.2456236223873136e-01   0.0000000000000000e+00   0.0000000000000000e+00   0.0000000000000000e+00   0.0000000000000000e+00   0.0000000000000000e+00  -4.1369804752735961e-01   1.8283886699812524e-01  -2.8675311506878221e-01   0.0000000000000000e+00   0.0000000000000000e+00   0.0000000000000000e+00   0.0000000000000000e+00   0.0000000000000000e+00   8.3710533749391164e-02   0.0000000000000000e+00   0.0000000000000000e+00  -2.3939399932604424e-02   0.0000000000000000e+00   0.0000000000000000e+00   0.0000000000000000e+00   0.0000000000000000e+00   0.0000000000000000e+00   0.0000000000000000e+00   1.1492503219739561e-01   2.4033523689240822e-02   0.0000000000000000e+00   0.0000000000000000e+00   0.0000000000000000e+00   0.0000000000000000e+00  -3.0037461060155096e-01   0.0000000000000000e+00   0.0000000000000000e+00   0.0000000000000000e+00   0.0000000000000000e+00
   0.0000000000000000e+00   0.0000000000000000e+00   0.0000000000000000e+00   0.0000000000000000e+00  -1.4439387320003594e-01   0.0000000000000000e+00   0.0000000000000000e+00   0.0000000000000000e+00   0.0000000000000000e+00   0.0000000000000000e+00   0.0000000000000000e+00   0.0000000000000000e+00  -1.6056293956327683e-01   0.0000000000000000e+00   0.0000000000000000e+00  -2.4058311969319715e-01   1.4906542324707114e-01   1.4930210538533875e-01   0.0000000000000000e+00   0.0000000000000000e+00   2.0669232362988271e-01   0.0000000000000000e+00  -3.7222197686204478e-01   0.0000000000000000e+00   0.0000000000000000e+00   1.0869281636508467e-01   8.1352503766786016e-02   0.0000000000000000e+00   0.0000000000000000e+00   6.8519520795218142e-02  -1.0376129542623032e-01   2.8897223001023281e-01   0.0000000000000000e+00  -4.0694642321706796e-02   0.0000000000000000e+00  -3.2825552217815307e-01   1.6129607294904177e-01   0.0000000000000000e+00   0.0000000000000000e+00   0.0000000000000000e+00   2.1789251427373038e-01   0.0000000000000000e+00   0.0000000000000000e+00   0.0000000000000000e+00   0.0000000000000000e+00  -1.2038113518692149e-01   0.0000000000000000e+00   0.0000000000000000e+00   0.0000000000000000e+00   0.0000000000000000e+00  -2.0109433593870227e-02   0.0000000000000000e+00   0.0000000000000000e+00   0.0000000000000000e+00   0.0000000000000000e+00   0.0000000000000000e+00  -9.3964934066441658e-02   0.0000000000000000e+00   0.0000000000000000e+00   2.7866238927621667e-01   0.0000000000000000e+00   0.0000000000000000e+00  -2.2180692336191038e-01   0.0000000000000000e+00  -8.4991759225611641e-03   0.0000000000000000e+00   1.4390353366201480e-02  -2.7340082317269415e-01   0.0000000000000000e+00   0.0000000000000000e+00   0.0000000000000000e+00   0.0000000000000000e+00   0.0000000000000000e+00   0.0000000000000000e+00   0.0000000000000000e+00   0.0000000000000000e+00   0.0000000000000000e+00   0.0000000000000000e+00  -3.0780132315142955e-01   0.0000000000000000e+00  -1.2034179928944849e-01   0.0000000000000000e+00   0.0000000000000000e+00   0.0000000000000000e+00   0.0000000000000000e+00  -1.2017441642010146e-01   0.0000000000000000e+00   6.8593370653118810e-02   0.0000000000000000e+00   0.0000000000000000e+00   0.0000000000000000e+00   0.0000000000000000e+00   0.0000000000000000e+00   0.0000000000000000e+00   0.0000000000000000e+00   0.0000000000000000e+00   0.0000000000000000e+00   1.1638532216334677e-01   0.0000000000000000e+00  -4.3441418611724653e-02
   2.2722691403218370e-01   0.0000000000000000e+00  -2.6489947560504656e-02   0.0000000000000000e+00   0.0000000000000000e+00   0.0000000000000000e+00   0.0000000000000000e+00   0.0000000000000000e+00   0.0000000000000000e+00   0.0000000000000000e+00   0.0000000000000000e+00   0.0000000000000000e+00   0.0000000000000000e+00   2.0250744188364984e-02   1.4745860930543289e-01   0.0000000000000000e+00   0.0000000000000000e+00   0.0000000000000000e+00   0.0000000000000000e+00  -3.5988376639909259e-01   0.0000000000000000e+00   0.0000000000000000e+00   0.0000000000000000e+00   0.0000000000000000e+00   0.0000000000000000e+00   0.0000000000000000e+00   0.0000000000000000e+00   0.0000000000000000e+00   0.0000000000000000e+00   0.0000000000000000e+00   0.0000000000000000e+00   0.0000000000000000e+00   4.1518757835956704e-01   0.0000000000000000e+00   0.0000000000000000e+00   0.0000000000000000e+00   0.0000000000000000e+00   0.0000000000000000e+00   0.0000000000000000e+00   0.0000000000000000e+00   0.0000000000000000e+00  -2.3915190607316547e-01   1.8687388167097758e-02   0.0000000000000000e+00   0.0000000000000000e+00   0.0000000000000000e+00   0.0000000000000000e+00   0.0000000000000000e+00   0.0000000000000000e+00   0.0000000000000000e+00   0.0000000000000000e+00   2.7170686889813678e-01   0.0000000000000000e+00   0.0000000000000000e+00   8.9632559040051379e-02   0.0000000000000000e+00   0.0000000000000000e+00   0.0000000000000000e+00   0.0000000000000000e+00   0.0000000000000000e+00   0.0000000000000000e+00   0.0000000000000000e+00   0.0000000000000000e+00   0.0000000000000000e+00   0.0000000000000000e+00   0.0000000000000000e+00   0.0000000000000000e+00   0.0000000000000000e+00  -7.0721807895527733e-02   0.0000000000000000e+00   0.0000000000000000e+00   0.0000000000000000e+00   0.0000000000000000e+00   0.0000000000000000e+00   3.7578566683531878e-02  -3.8743603549627376e-01   0.0000000000000000e+00   3.5488032241954831e-01   0.0000000000000000e+00   0.0000000000000000e+00   0.0000000000000000e+00   9.0507886727323572e-02   0.0000000000000000e+00   0.0000000000000000e+00   8.6615567869138585e-02   0.0000000000000000e+00   1.1440060482432383e-01   0.0000000000000000e+00   0.0000000000000000e+00   0.0000000000000000e+00   0.0000000000000000e+00   1.5407659854507613e-01   0.0000000000000000e+00   0.0000000000000000e+00   0.0000000000000000e+00   0.0000000000000000e+00  -2.1697262253652613e-01   0.0000000000000000e+00   3.1961689466837762e-01   0.0000000000000000e+00
  -2.8425186609897368e-01   0.0000000000000000e+00  -8.7561819165449750e-02   0.0000000000000000e+00   0.0000000000000000e+00   0.0000000000000000e+00   0.0000000000000000e+00   0.0000000000000000e+00   0.0000000000000000e+00   0.0000000000000000e+00   0.0000000000000000e+00   0.0000000000000000e+00   0.0000000000000000e+00   1.0734422123888389e-01  -3.0226550847811673e-01   0.0000000000000000e+00   0.0000000000000000e+00   0.0000000000000000e+00   0.0000000000000000e+00   1.0912310008201165e-01   0.0000000000000000e+00   0.0000000000000000e+00   0.0000000000000000e+00   0.0000000000000000e+00   0.0000000000000000e+00   0.0000000000000000e+00   0.0000000000000000e+00   0.0000000000000000e+00   0.0000000000000000e+00   0.0000000000000000e+00   0.0000000000000000e+00   0.0000000000000000e+00   2.0910902481536095e-01   0.0000000000000000e+00   0.0000000000000000e+00   0.0000000000000000e+00   0.0000000000000000e+00   0.0000000000000000e+00   0.0000000000000000e+00   0.0000000000000000e+00   0.0000000000000000e+00   1.2652380294316143e-01  -2.9481204719950410e-01   0.0000000000000000e+00   0.0000000000000000e+00   0.0000000000000000e+00   0.0000000000000000e+00   0.0000000000000000e+00   0.0000000000000000e+00   0.0000000000000000e+00   0.0000000000000000e+00   1.1762203712859065e-01   0.0000000000000000e+00   0.0000000000000000e+00   4.3156668328153069e-01   0.0000000000000000e+00   0.0000000000000000e+00   0.0000000000000000e+00   0.0000000000000000e+00   0.0000000000000000e+00   0.0000000000000000e+00   0.0000000000000000e+00   0.0000000000000000e+00   0.0000000000000000e+00   0.0000000000000000e+00   0.0000000000000000e+00   0.0000000000000000e+00   0.0000000000000000e+00   8.0531125549295687e-02   0.0000000000000000e+00   0.0000000000000000e+00   0.0000000000000000e+00   0.0000000000000000e+00   0.0000000000000000e+00   1.4120741705343096e-01   1.0387856277380070e-01   0.0000000000000000e+00   7.2836974795603471e-02   0.0000000000000000e+00   0.0000000000000000e+00   0.0000000000000000e+00   3.5506593876072229e-01   0.0000000000000000e+00   0.0000000000000000e+00   1.9786988137721806e-01   0.0000000000000000e+00  -1.4160097705704011e-01   0.0000000000000000e+00   0.0000000000000000e+00   0.0000000000000000e+00   0.0000000000000000e+00  -3.8246545944956412e-01   0.0000000000000000e+00   0.0000000000000000e+00   0.0000000000000000e+00   0.0000000000000000e+00  -2.7537769682007995e-01   0.0000000000000000e+00   9.8162885969965488e-03   0.0000000000000000e+00
   0.0000000000000000e+00   0.0000000000000000e+00   0.0000000000000000e+00   0.0000000000000000e+00  -1.0144022517222724e-01   0.0000000000000000e+00   0.0000000000000000e+00   0.0000000000000000e+00   0.0000000000000000e+00   0.0000000000000000e+00   0.0000000000000000e+00   0.0000000000000000e+00   9.9348173997463058e-03   0.0000000000000000e+00   0.0000000000000000e+00   2.2888022594373357e-02  -2.1574786343277588e-01  -3.6133446013472181e-02   0.0000000000000000e+00   0.0000000000000000e+00   1.5003369453870435e-01   0.0000000000000000e+00   6.8704190164957532e-02   0.0000000000000000e+00   0.0000000000000000e+00   2.1797637265659309e-01   1.2257770489948991e-02   0.0000000000000000e+00   0.0000000000000000e+00   1.1587850083446539e-01  -6.8760464330957963e-02  -6.7233551633961774e-02   0.0000000000000000e+00   5.5534365829055765e-01   0.0000000000000000e+00  -9.2840486002030251e-02   5.1015932908922583e-02   0.0000000000000000e+00   0.0000000000000000e+00   0.0000000000000000e+00  -1.9144511606383566e-01   0.0000000000000000e+00   0.0000000000000000e+00   0.0000000000000000e+00   0.0000000000000000e+00   3.4674228734640916e-01   0.0000000000000000e+00   0.0000000000000000e+00   0.0000000000000000e+00   0.0000000000000000e+00  -8.9481372317070540e-02   0.0000000000000000e+00   0.0000000000000000e+00   0.0000000000000000e+00   0.0000000000000000e+00   0.0000000000000000e+00   2.0848622053270610e-01   0.0000000000000000e+00   0.0000000000000000e+00  -2.4698593831415083e-01   0.0000000000000000e+00   0.0000000000000000e+00  -3.4087143243677773e-02   0.0000000000000000e+00   1.9584904613556037e-01   0.0000000000000000e+00  -1.5787576358592831e-01  -9.1147582851249243e-02   0.0000000000000000e+00   0.0000000000000000e+00   0.0000000000000000e+00   0.0000000000000000e+00   0.0000000000000000e+00   0.0000000000000000e+00   0.0000000000000000e+00   0.0000000000000000e+00   0.0000000000000000e+00   0.0000000000000000e+00  -2.3495830512304799e-01   0.0000000000000000e+00  -2.5291926522458402e-01   0.0000000000000000e+00   0.0000000000000000e+00   0.0000000000000000e+00   0.0000000000000000e+00  -1.8530715228003114e-01   0.0000000000000000e+00   1.3340616244427378e-01   0.0000000000000000e+00   0.0000000000000000e+00   0.0000000000000000e+00   0.0000000000000000e+00   0.0000000000000000e+00   0.0000000000000000e+00   0.0000000000000000e+00   0.0000000000000000e+00   0.0000000000000000e+00  -6.7780730082446575e-02   0.0000000000000000e+00  -7.7610648963475429e-02
   0.0000000000000000e+00   0.0000000000000000e+00   0.0000000000000000e+00   0.0000000000000000e+00  -1.9665561522661951e-01   0.0000000000000000e+00   0.0000000000000000e+00   0.0000000000000000e+00   0.0000000000000000e+00   0.0000000000000000e+00   0.0000000000000000e+00   0.0000000000000000e+00   3.9467743329399091e-02   0.0000000000000000e+00   0.0000000000000000e+00   2.7443919996143712e-01  -2.0523971449281903e-01   4.0842552950316496e-01   0.0000000000000000e+00   0.0000000000000000e+00  -1.7828052280157457e-02   0.0000000000000000e+00  -5.6224430703443122e-02   0.0000000000000000e+00   0.0000000000000000e+00  -7.5621969811511799e-02  -5.7647511763569678e-02   0.0000000000000000e+00   0.0000000000000000e+00   5.8620264378683895e-02  -1.4021106658147233e-02   2.7999519725858901e-02   0.0000000000000000e+00  -3.0889079300796374e-01   0.0000000000000000e+00  -1.0789412887571828e-01  -1.4665699881432309e-01   0.0000000000000000e+00   0.0000000000000000e+00   0.0000000000000000e+00   4.8729242714547212e-02   0.0000000000000000e+00   0.0000000000000000e+00   0.0000000000000000e+00   0.0000000000000000e+00   3.1357594197251148e-01   0.0000000000000000e+00   0.0000000000000000e+00   0.0000000000000000e+00   0.0000000000000000e+00  -2.5211758261638156e-02   0.0000000000000000e+00   0.0000000000000000e+00   0.0000000000000000e+00   0.0000000000000000e+00   0.0000000000000000e+00   9.3853344808395606e-02   0.0000000000000000e+00   0.0000000000000000e+00  -1.5276528418879276e-01   0.0000000000000000e+00   0.0000000000000000e+00  -3.8542344607565493e-01   0.0000000000000000e+00   1.1623310564834535e-01   0.0000000000000000e+00  -1.7051057474993350e-01   4.7564634172265544e-02   0.0000000000000000e+00   0.0000000000000000e+00   0.0000000000000000e+00   0.0000000000000000e+00   0.0000000000000000e+00   0.0000000000000000e+00   0.0000000000000000e+00   0.0000000000000000e+00   0.0000000000000000e+00   0.0000000000000000e+00   5.9388456992190891e-02   0.0000000000000000e+00  -7.3695322322233123e-02   0.0000000000000000e+00   0.0000000000000000e+00   0.0000000000000000e+00   0.0000000000000000e+00   1.8190008694382265e-01   0.0000000000000000e+00  -2.9436978673943298e-01   0.0000000000000000e+00   0.0000000000000000e+00   0.0000000000000000e+00   0.0000000000000000e+00   0.0000000000000000e+00   0.0000000000000000e+00   0.0000000000000000e+00   0.0000000000000000e+00   0.0000000000000000e+00   2.7282473755625219e-01   0.0000000000000000e+00  -7.5524979941098136e-04
   0.0000000000000000e+00   0.0000000000000000e+00   0.0000000000000000e+00   0.0000000000000000e+00   3.1963113263919679e-02   0.0000000000000000e+00   0.0000000000000000e+00   0.0000000000000000e+00   0.0000000000000000e+00   0.0000000000000000e+00   0.0000000000000000e+00   0.0000000000000000e+00  -4.1736600353584952e-01   0.0000000000000000e+00   0.0000000000000000e+00   4.0082901660225989e-02  -2.0855599932257249e-01  -1.9482460723344774e-01   0.0000000000000000e+00   0.0000000000000000e+00   1.1058421825585509e-03   0.0000000000000000e+00  -8.5195897985951036e-02   0.0000000000000000e+00   0.0000000000000000e+00  -3.1041170155875886e-01  -5.7549753982939073e-02   0.0000000000000000e+00   0.0000000000000000e+00  -2.9408166519755745e-02   2.3255773922537362e-01  -8.7074425610800518e-02   0.0000000000000000e+00   1.7325529607993059e-01   0.0000000000000000e+00  -1.6205584919481700e-01  -6.7770731833967007e-02   0.0000000000000000e+00   0.0000000000000000e+00   0.0000000000000000e+00   6.8006928740942498e-03   0.0000000000000000e+00   0.0000000000000000e+00   0.0000000000000000e+00   0.0000000000000000e+00  -2.8427338996079993e-01   0.0000000000000000e+00   0.0000000000000000e+00   0.0000000000000000e+00   0.0000000000000000e+00   1.7154874216344498e-01   0.0000000000000000e+00   0.0000000000000000e+00   0.0000000000000000e+00   0.0000000000000000e+00   0.0000000000000000e+00  -5.8766613846719551e-02   0.0000000000000000e+00   0.0000000000000000e+00  -1.5435067425453305e-01   0.0000000000000000e+00   0.0000000000000000e+00  -3.2569424952619935e-01   0.0000000000000000e+00   2.0712050559232384e-01   0.0000000000000000e+00   1.2878663231706672e-01   7.6333858615550851e-02   0.0000000000000000e+00   0.0000000000000000e+00   0.0000000000000000e+00   0.0000000000000000e+00   0.0000000000000000e+00   0.0000000000000000e+00   0.0000000000000000e+00   0.0000000000000000e+00   0.0000000000000000e+00   0.0000000000000000e+00   2.2973487117619831e-02   0.0000000000000000e+00  -1.1713657671183059e-01   0.0000000000000000e+00   0.0000000000000000e+00   0.0000000000000000e+00   0.0000000000000000e+00  -4.5306965634243225e-02   0.0000000000000000e+00  -3.7067199403474471e-02   0.0000000000000000e+00   0.0000000000000000e+00   0.0000000000000000e+00   0.0000000000000000e+00   0.0000000000000000e+00   0.0000000000000000e+00   0.0000000000000000e+00   0.0000000000000000e+00   0.0000000000000000e+00  -6.6239873643405001e-02   0.0000000000000000e+00   4.2471163369896969e-01
   0.0000000000000000e+00  -2.7784068620951291e-01   0.0000000000000000e+00   0.0000000000000000e+00   0.0000000000000000e+00   0.0000000000000000e+00   7.9625277857212101e-02   0.0000000000000000e+00   0.0000000000000000e+00   0.0000000000000000e+00  -2.4611742758004852e-02   0.0000000000000000e+00   0.0000000000000000e+00   0.0000000000000000e+00   0.0000000000000000e+00   0.0000000000000000e+00   0.0000000000000000e+00   0.0000000000000000e+00  -2.1151394668393629e-02   0.0000000000000000e+00   0.0000000000000000e+00  -2.5744051178979954e-01   0.0000000000000000e+00   0.0000000000000000e+00   0.0000000000000000e+00   0.0000000000000000e+00   0.0000000000000000e+00   0.0000000000000000e+00   0.0000000000000000e+00   0.0000000000000000e+00   0.0000000000000000e+00   0.0000000000000000e+00   0.0000000000000000e+00   0.0000000000000000e+00  -1.6848815733039096e-01   0.0000000000000000e+00   0.0000000000000000e+00   0.0000000000000000e+00   0.0000000000000000e+00   0.0000000000000000e+00   0.0000000000000000e+00   0.0000000000000000e+00   0.0000000000000000e+00  -3.8131605039088173e-01  -1.0863509711752983e-01   0.0000000000000000e+00  -1.4622048348885455e-01  -2.1914910779827690e-01   0.0000000000000000e+00   2.6456504165337880e-01   0.0000000000000000e+00   0.0000000000000000e+00   0.0000000000000000e+00   1.8452292086074737e-01   0.0000000000000000e+00   0.0000000000000000e+00   0.0000000000000000e+00   0.0000000000000000e+00   0.0000000000000000e+00   0.0000000000000000e+00   0.0000000000000000e+00   0.0000000000000000e+00   0.0000000000000000e+00   0.0000000000000000e+00   0.0000000000000000e+00   0.0000000000000000e+00   0.0000000000000000e+00   0.0000000000000000e+00   0.0000000000000000e+00  -1.9472167127843318e-02   2.0811177574813419e-02   0.0000000000000000e+00   0.0000000000000000e+00   0.0000000000000000e+00   0.0000000000000000e+00   0.0000000000000000e+00   4.4883919933896338e-01   0.0000000000000000e+00   0.0000000000000000e+00   0.0000000000000000e+00   0.0000000000000000e+00   0.0000000000000000e+00   0.0000000000000000e+00  -2.8277212391719586e-01   0.0000000000000000e+00   0.0000000000000000e+00   0.0000000000000000e+00   0.0000000000000000e+00   1.1153942068658246e-01   0.0000000000000000e+00   0.0000000000000000e+00   0.0000000000000000e+00   2.4001435011334263e-01  -2.3711265885480035e-01   2.8564735632318483e-01   0.0000000000000000e+00   0.0000000000000000e+00   0.0000000000000000e+00   0.0000000000000000e+00   0.0000000000000000e+00
  -1.7663721963680407e-01   0.0000000000000000e+00   2.9094253973536827e-01   0.0000000000000000e+00   0.0000000000000000e+00   0.0000000000000000e+00   0.0000000000000000e+00   0.0000000000000000e+00   0.0000000000000000e+00   0.0000000000000000e+00   0.0000000000000000e+00   0.0000000000000000e+00   0.0000000000000000e+00   8.7678592507103900e-02   3.7850936562628534e-01   0.0000000000000000e+00   0.0000000000000000e+00   0.0000000000000000e+00   0.0000000000000000e+00   7.0870727316019705e-02   0.0000000000000000e+00   0.0000000000000000e+00   0.0000000000000000e+00   0.0000000000000000e+00   0.0000000000000000e+00   0.0000000000000000e+00   0.0000000000000000e+00   0.0000000000000000e+00   0.0000000000000000e+00   0.0000000000000000e+00   0.0000000000000000e+00   0.0000000000000000e+00  -1.3367063378879260e-01   0.0000000000000000e+00   0.0000000000000000e+00   0.0000000000000000e+00   0.0000000000000000e+00   0.0000000000000000e+00   0.0000000000000000e+00   0.0000000000000000e+00   0.0000000000000000e+00  -3.8999416018109641e-02  -4.2280276104330650e-01   0.0000000000000000e+00   0.0000000000000000e+00   0.0000000000000000e+00   0.0000000000000000e+00   0.0000000000000000e+00   0.0000000000000000e+00   0.0000000000000000e+00   0.0000000000000000e+00   1.3414908480764751e-02   0.0000000000000000e+00   0.0000000000000000e+00  -3.5038150632466347e-01   0.0000000000000000e+00   0.0000000000000000e+00   0.0000000000000000e+00   0.0000000000000000e+00   0.0000000000000000e+00   0.0000000000000000e+00   0.0000000000000000e+00   0.0000000000000000e+00   0.0000000000000000e+00   0.0000000000000000e+00   0.0000000000000000e+00   0.0000000000000000e+00   0.0000000000000000e+00   1.6561569937604803e-01   0.0000000000000000e+00   0.0000000000000000e+00   0.0000000000000000e+00   0.0000000000000000e+00   0.0000000000000000e+00   1.7484923447986725e-01   1.5539469408942347e-01   0.0000000000000000e+00   2.7663333839359816e-02   0.0000000000000000e+00   0.0000000000000000e+00   0.0000000000000000e+00  -1.8046772134243125e-01   0.0000000000000000e+00   0.0000000000000000e+00   2.9286432233654264e-01   0.0000000000000000e+00  -1.6334014158407606e-01   0.0000000000000000e+00   0.0000000000000000e+00   0.0000000000000000e+00   0.0000000000000000e+00   1.0213795971245693e-01   0.0000000000000000e+00   0.0000000000000000e+00   0.0000000000000000e+00   0.0000000000000000e+00  -3.4151003900117427e-01   0.0000000000000000e+00   2.2821284292351099e-01   0.0000000000000000e+00
   0.0000000000000000e+00   0.0000000000000000e+00   0.0000000000000000e+00   0.0000000000000000e+00  -8.3405991017039244e-02   0.0000000000000000e+00   0.0000000000000000e+00   0.0000000000000000e+00   0.0000000000000000e+00   0.0000000000000000e+00   0.0000000000000000e+00   0.0000000000000000e+00   1.4657515307332245e-01   0.0000000000000000e+00   0.0000000000000000e+00   2.9179591625317064e-01   2.4427822551016620e-01  -6.2125363925843023e-02   0.0000000000000000e+00   0.0000000000000000e+00  -3.4590876760447246e-02   0.0000000000000000e+00   1.5728689441079169e-01   0.0000000000000000e+00   0.0000000000000000e+00   2.1783457678580956e-01  -3.8779137934758116e-02   0.0000000000000000e+00   0.0000000000000000e+00   3.1264240930012921e-01   2.4520304939210263e-01   2.5745415692483126e-01   0.0000000000000000e+00  -1.9596359861069855e-02   0.0000000000000000e+00  -3.5883631051602671e-01   1.0399226869299961e-01   0.0000000000000000e+00   0.0000000000000000e+00   0.0000000000000000e+00  -1.4838965384217126e-02   0.0000000000000000e+00   0.0000000000000000e+00   0.0000000000000000e+00   0.0000000000000000e+00  -3.0979645682889936e-02   0.0000000000000000e+00   0.0000000000000000e+00   0.0000000000000000e+00   0.0000000000000000e+00   1.6200250654635601e-01   0.0000000000000000e+00   0.0000000000000000e+00   0.0000000000000000e+00   0.0000000000000000e+00   0.0000000000000000e+00   4.7290024910475383e-02   0.0000000000000000e+00   0.0000000000000000e+00  -2.1837771191076835e-01   0.0000000000000000e+00   0.0000000000000000e+00  -3.3228388245379770e-02   0.0000000000000000e+00   1.4395740342886526e-01   0.0000000000000000e+00   2.1410675217516259e-01  -2.2506723136180634e-01   0.0000000000000000e+00   0.0000000000000000e+00   0.0000000000000000e+00   0.0000000000000000e+00   0.0000000000000000e+00   0.0000000000000000e+00   0.0000000000000000e+00   0.0000000000000000e+00   0.0000000000000000e+00   0.0000000000000000e+00   8.7913001565235155e-02   0.0000000000000000e+00   2.8053721163887624e-01   0.0000000000000000e+00   0.0000000000000000e+00   0.0000000000000000e+00   0.0000000000000000e+00   2.0622233177724408e-01   0.0000000000000000e+00   6.7441158886488509e-02   0.0000000000000000e+00   0.0000000000000000e+00   0.0000000000000000e+00   0.0000000000000000e+00   0.0000000000000000e+00   0.0000000000000000e+00   0.0000000000000000e+00   0.0000000000000000e+00   0.0000000000000000e+00  -2.3352061798292781e-01   0.0000000000000000e+00   1.2834158638210268e-02
   0.0000000000000000e+00  -2.4898002315209414e-01   0.0000000000000000e+00   0.0000000000000000e+00   0.0000000000000000e+00   0.0000000000000000e+00   1.2904742602061231e-01   0.0000000000000000e+00   0.0000000000000000e+00   0.0000000000000000e+00   1.7587075928445878e-01   0.0000000000000000e+00   0.0000000000000000e+00   0.0000000000000000e+00   0.0000000000000000e+00   0.0000000000000000e+00   0.0000000000000000e+00   0.0000000000000000e+00   2.4540184471143461e-01   0.0000000000000000e+00   0.0000000000000000e+00  -3.5127518517436576e-02   0.0000000000000000e+00   0.0000000000000000e+00   0.0000000000000000e+00   0.0000000000000000e+00   0.0000000000000000e+00   0.0000000000000000e+00   0.0000000000000000e+00   0.0000000000000000e+00   0.0000000000000000e+00   0.0000000000000000e+00   0.0000000000000000e+00   0.0000000000000000e+00  -3.0471065288556948e-02   0.0000000000000000e+00   0.0000000000000000e+00   0.0000000000000000e+00   0.0000000000000000e+00   0.0000000000000000e+00   0.0000000000000000e+00   0.0000000000000000e+00   0.0000000000000000e+00   6.0442056916285791e-01  -3.1950287809983102e-02   0.0000000000000000e+00   8.0502804458592245e-02   2.0650087802598330e-01   0.0000000000000000e+00   3.8629327233885219e-01   0.0000000000000000e+00   0.0000000000000000e+00   0.0000000000000000e+00   5.7847540628946086e-02   0.0000000000000000e+00   0.0000000000000000e+00   0.0000000000000000e+00   0.0000000000000000e+00   0.0000000000000000e+00   0.0000000000000000e+00   0.0000000000000000e+00   0.0000000000000000e+00   0.0000000000000000e+00   0.0000000000000000e+00   0.0000000000000000e+00   0.0000000000000000e+00   0.0000000000000000e+00   0.0000000000000000e+00   0.0000000000000000e+00   1.2320702873842446e-01  -7.0086979282140985e-02   0.0000000000000000e+00   0.0000000000000000e+00   0.0000000000000000e+00   0.0000000000000000e+00   0.0000000000000000e+00   7.9081642886483616e-02   0.0000000000000000e+00   0.0000000000000000e+00   0.0000000000000000e+00   0.0000000000000000e+00   0.0000000000000000e+00   0.0000000000000000e+00  -3.6048336633347326e-03   0.0000000000000000e+00   0.0000000000000000e+00   0.0000000000000000e+00   0.0000000000000000e+00  -1.5662492248688109e-01   0.0000000000000000e+00   0.0000000000000000e+00   0.0000000000000000e+00   1.2443664822977268e-01   2.5495656083563761e-01   3.5864432401664781e-01   0.0000000000000000e+00   0.0000000000000000e+00   0.0000000000000000e+00   0.0000000000000000e+00   0.0000000000000000e+00
   0.0000000000000000e+00   0.0000000000000000e+00   0.0000000000000000e+00   0.0000000000000000e+00  -5.2708126103063344e-02   0.0000000000000000e+00   0.0000000000000000e+00   0.0000000000000000e+00   0.0000000000000000e+00   0.0000000000000000e+00   0.0000000000000000e+00   0.0000000000000000e+00  -2.9236059039437115e-02   0.0000000000000000e+00   0.0000000000000000e+00   2.2014854931078420e-01  -1.0667901257325577e-01   1.6857867242359761e-01   0.0000000000000000e+00   0.0000000000000000e+00   1.5995201554056232e-01   0.0000000000000000e+00  -5.3229323945142543e-02   0.0000000000000000e+00   0.0000000000000000e+00  -2.7089098347436857e-01   2.0782449881179876e-01   0.0000000000000000e+00   0.0000000000000000e+00   1.3830907066650330e-01   3.5194220138441684e-01   9.8693921890244896e-02   0.0000000000000000e+00   7.7028337750966111e-02   0.0000000000000000e+00   8.5523540030252448e-02   1.0276794200386305e-01   0.0000000000000000e+00   0.0000000000000000e+00   0.0000000000000000e+00  -7.5521595371624159e-02   0.0000000000000000e+00   0.0000000000000000e+00   0.0000000000000000e+00   0.0000000000000000e+00  -1.0926762115846843e-01   0.0000000000000000e+00   0.0000000000000000e+00   0.0000000000000000e+00   0.0000000000000000e+00   3.2076101986877237e-01   0.0000000000000000e+00   0.0000000000000000e+00   0.0000000000000000e+00   0.0000000000000000e+00   0.0000000000000000e+00  -1.9667081044018900e-01   0.0000000000000000e+00   0.0000000000000000e+00  -6.4416045849650425e-02   0.0000000000000000e+00   0.0000000000000000e+00   2.4291854485228254e-01   0.0000000000000000e+00  -1.0750745422841951e-01   0.0000000000000000e+00  -3.3680945588025668e-01   1.0807378080867777e-01   0.0000000000000000e+00   0.0000000000000000e+00   0.0000000000000000e+00   0.0000000000000000e+00   0.0000000000000000e+00   0.0000000000000000e+00   0.0000000000000000e+00   0.0000000000000000e+00   0.0000000000000000e+00   0.0000000000000000e+00  -2.0112512072680003e-01   0.0000000000000000e+00   1.0931147867452502e-01   0.0000000000000000e+00   0.0000000000000000e+00   0.0000000000000000e+00   0.0000000000000000e+00   3.5578114712324929e-02   0.0000000000000000e+00   2.8590681991787403e-01   0.0000000000000000e+00   0.0000000000000000e+00   0.0000000000000000e+00   0.0000000000000000e+00   0.0000000000000000e+00   0.0000000000000000e+00   0.0000000000000000e+00   0.0000000000000000e+00   0.0000000000000000e+00   2.5254020572832531e-01   0.0000000000000000e+00  -1.6833567024431201e-01
   0.0000000000000000e+00   0.0000000000000000e+00   0.0000000000000000e+00  -1.8228150468552684e-01   0.0000000000000000e+00  -2.0748282838668952e-01   0.0000000000000000e+00   2.2681839626693601e-01  -1.8891268968284208e-01  -2.7317108854913650e-02   0.0000000000000000e+00  -3.2511172949707408e-02   0.0000000000000000e+00   0.0000000000000000e+00   0.0000000000000000e+00   0.0000000000000000e+00   0.0000000000000000e+00   0.0000000000000000e+00   0.0000000000000000e+00   0.0000000000000000e+00   0.0000000000000000e+00   0.0000000000000000e+00   0.0000000000000000e+00   2.2820592019607341e-01  -2.2051212683011709e-01   0.0000000000000000e+00   0.0000000000000000e+00   3.0635965223565470e-01   1.0098399664812130e-01   0.0000000000000000e+00   0.0000000000000000e+00   0.0000000000000000e+00   0.0000000000000000e+00   0.0000000000000000e+00   0.0000000000000000e+00   0.0000000000000000e+00   0.0000000000000000e+00   7.7246769131990356e-02   2.1211350525334483e-01   7.4160605494683673e-02   0.0000000000000000e+00   0.0000000000000000e+00   0.0000000000000000e+00   0.0000000000000000e+00   0.0000000000000000e+00   0.0000000000000000e+00   0.0000000000000000e+00   0.0000000000000000e+00   2.3694271023021013e-01   0.0000000000000000e+00   0.0000000000000000e+00   0.0000000000000000e+00   5.7536776530081976e-02   0.0000000000000000e+00   0.0000000000000000e+00   1.8975374003669718e-01   0.0000000000000000e+00   2.0839602567893462e-01  -2.3605250554187329e-01   0.0000000000000000e+00  -9.2966501170816632e-02   1.7687254158669302e-01   0.0000000000000000e+00  -6.4530058117562350e-02   0.0000000000000000e+00   3.6839239385725794e-04   0.0000000000000000e+00   0.0000000000000000e+00   0.0000000000000000e+00   0.0000000000000000e+00   0.0000000000000000e+00   3.1510445212386190e-01  -6.7543480815798848e-02   3.0739144883541708e-02   0.0000000000000000e+00   0.0000000000000000e+00   0.0000000000000000e+00   0.0000000000000000e+00   0.0000000000000000e+00  -1.1596176918670595e-01   0.0000000000000000e+00   0.0000000000000000e+00  -1.3579146612268969e-01   0.0000000000000000e+00   0.0000000000000000e+00   0.0000000000000000e+00   0.0000000000000000e+00   0.0000000000000000e+00   0.0000000000000000e+00  -3.2371797661008250e-01   5.1593580591802600e-02   0.0000000000000000e+00   0.0000000000000000e+00   0.0000000000000000e+00   0.0000000000000000e+00  -3.0121595983523952e-01   0.0000000000000000e+00   0.0000000000000000e+00   0.0000000000000000e+00   0.0000000000000000e+00
   0.0000000000000000e+00   0.0000000000000000e+00   0.0000000000000000e+00  -5.2120387167503002e-02   0.0000000000000000e+00  -5.1616344656524003e-02   0.0000000000000000e+00  -2.0848531949338885e-02  -5.6253617625756876e-02   1.1717868056413128e-01   0.0000000000000000e+00  -2.0772129281711840e-01   0.0000000000000000e+00   0.0000000000000000e+00   0.0000000000000000e+00   0.0000000000000000e+00   0.0000000000000000e+00   0.0000000000000000e+00   0.0000000000000000e+00   0.0000000000000000e+00   0.0000000000000000e+00   0.0000000000000000e+00   0.0000000000000000e+00  -2.3306838662437910e-02   2.1429377872422523e-01   0.0000000000000000e+00   0.0000000000000000e+00  -2.2622216539033965e-01   1.0157121224602803e-01   0.0000000000000000e+00   0.0000000000000000e+00   0.0000000000000000e+00   0.0000000000000000e+00   0.0000000000000000e+00   0.0000000000000000e+00   0.0000000000000000e+00   0.0000000000000000e+00  -7.9946163692545952e-02  -2.5339568150731323e-01  -6.0764958790415234e-02   0.0000000000000000e+00   0.0000000000000000e+00   0.0000000000000000e+00   0.0000000000000000e+00   0.0000000000000000e+00   0.0000000000000000e+00   0.0000000000000000e+00   0.0000000000000000e+00   2.6833150252808510e-02   0.0000000000000000e+00   0.0000000000000000e+00   0.0000000000000000e+00   5.4936264943905494e-02   0.0000000000000000e+00   0.0000000000000000e+00   1.7924548712108865e-01   0.0000000000000000e+00   2.7161607378641056e-01   2.2643660978784307e-02   0.0000000000000000e+00  -7.1414592389509632e-02  -5.2525851305361626e-01   0.0000000000000000e+00   1.6189084247350807e-01   0.0000000000000000e+00   5.6789328156470795e-02   0.0000000000000000e+00   0.0000000000000000e+00   0.0000000000000000e+00   0.0000000000000000e+00   0.0000000000000000e+00   6.7273287842264787e-02  -5.1324485742676632e-02  -1.7092586512540871e-03   0.0000000000000000e+00   0.0000000000000000e+00   0.0000000000000000e+00   0.0000000000000000e+00   0.0000000000000000e+00   2.0149944693909138e-02   0.0000000000000000e+00   0.0000000000000000e+00   1.7619450120850741e-01   0.0000000000000000e+00   0.0000000000000000e+00   0.0000000000000000e+00   0.0000000000000000e+00   0.0000000000000000e+00   0.0000000000000000e+00  -3.4229694901890634e-01   4.1479866400733933e-01   0.0000000000000000e+00   0.0000000000000000e+00   0.0000000000000000e+00   0.0000000000000000e+00  -5.8873392503002608e-02   0.0000000000000000e+00   0.0000000000000000e+00   0.0000000000000000e+00   0.0000000000000000e+00
   0.0000000000000000e+00   0.0000000000000000e+00   0.0000000000000000e+00   0.0000000000000000e+00   4.8384633380467945e-02   0.0000000000000000e+00   0.0000000000000000e+00   0.0000000000000000e+00   0.0000000000000000e+00   0.0000000000000000e+00   0.0000000000000000e+00   0.0000000000000000e+00  -2.9244429553719065e-01   0.0000000000000000e+00   0.0000000000000000e+00   2.2888516203946138e-01  -2.1175243289790477e-01   9.5562611129416719e-02   0.0000000000000000e+00   0.0000000000000000e+00   2.5035441513290252e-01   0.0000000000000000e+00  -9.4003990254563088e-02   0.0000000000000000e+00   0.0000000000000000e+00   8.5342179430477241e-02   1.2651103943440649e-02   0.0000000000000000e+00   0.0000000000000000e+00   7.3772052538919469e-02  -1.2183702781314004e-01  -1.8369544719448580e-01   0.0000000000000000e+00   1.4998798256218446e-01   0.0000000000000000e+00   1.9578934598411540e-01  -7.8925751801525834e-02   0.0000000000000000e+00   0.0000000000000000e+00   0.0000000000000000e+00  -7.2834655095792275e-02   0.0000000000000000e+00   0.0000000000000000e+00   0.0000000000000000e+00   0.0000000000000000e+00  -2.5478827183026637e-01   0.0000000000000000e+00   0.0000000000000000e+00   0.0000000000000000e+00   0.0000000000000000e+00  -1.0888252345083560e-02   0.0000000000000000e+00   0.0000000000000000e+00   0.0000000000000000e+00   0.0000000000000000e+00   0.0000000000000000e+00   3.2204230096368747e-01   0.0000000000000000e+00   0.0000000000000000e+00   1.5735031555061715e-01   0.0000000000000000e+00   0.0000000000000000e+00  -9.4364011695798139e-02   0.0000000000000000e+00  -2.4126351962109821e-01   0.0000000000000000e+00   1.8346782770102374e-01  -2.0695572340381307e-01   0.0000000000000000e+00   0.0000000000000000e+00   0.0000000000000000e+00   0.0000000000000000e+00   0.0000000000000000e+00   0.0000000000000000e+00   0.0000000000000000e+00   0.0000000000000000e+00   0.0000000000000000e+00   0.0000000000000000e+00  -4.6001680879624030e-02   0.0000000000000000e+00   1.5323595512239951e-01   0.0000000000000000e+00   0.0000000000000000e+00   0.0000000000000000e+00   0.0000000000000000e+00   3.8520755575098919e-01   0.0000000000000000e+00  -7.2209017222644556e-02   0.0000000000000000e+00   0.0000000000000000e+00   0.0000000000000000e+00   0.0000000000000000e+00   0.0000000000000000e+00   0.0000000000000000e+00   0.0000000000000000e+00   0.0000000000000000e+00   0.0000000000000000e+00  -1.1222210084090757e-01   0.0000000000000000e+00  -2.6743883777092925e-01
   0.0000000000000000e+00   0.0000000000000000e+00   0.0000000000000000e+00   0.0000000000000000e+00   2.1019276013585284e-01   0.0000000000000000e+00   0.0000000000000000e+00   0.0000000000000000e+00   0.0000000000000000e+00   0.0000000000000000e+00   0.0000000000000000e+00   0.0000000000000000e+00  -2.0902537160694505e-02   0.0000000000000000e+00   0.0000000000000000e+00  -2.6163729962391946e-01  -3.1288873479459745e-02   1.9043994657571453e-01   0.0000000000000000e+00   0.0000000000000000e+00   1.9641818552488008e-01   0.0000000000000000e+00  -2.2946440401494045e-01   0.0000000000000000e+00   0.0000000000000000e+00  -4.2471407033134248e-03   2.2361267115417072e-01   0.0000000000000000e+00   0.0000000000000000e+00  -2.9192281481535109e-01  -1.0204851160409964e-01   4.5155507834879531e-02   0.0000000000000000e+00   1.0797431389585650e-01   0.0000000000000000e+00  -2.3311471589423780e-01  -1.1100007618554233e-01   0.0000000000000000e+00   0.0000000000000000e+00   0.0000000000000000e+00   2.7962458231836854e-02   0.0000000000000000e+00   0.0000000000000000e+00   0.0000000000000000e+00   0.0000000000000000e+00  -1.1799683844624200e-02   0.0000000000000000e+00   0.0000000000000000e+00   0.0000000000000000e+00   0.0000000000000000e+00   7.2093540906245299e-02   0.0000000000000000e+00   0.0000000000000000e+00   0.0000000000000000e+00   0.0000000000000000e+00   0.0000000000000000e+00   1.8847283530897879e-01   0.0000000000000000e+00   0.0000000000000000e+00  -3.3701598380836961e-01   0.0000000000000000e+00   0.0000000000000000e+00   1.5432482288364341e-01   0.0000000000000000e+00   3.7398837415061240e-02   0.0000000000000000e+00  -2.0293934442183439e-01  -1.0578961566555993e-01   0.0000000000000000e+00   0.0000000000000000e+00   0.0000000000000000e+00   0.0000000000000000e+00   0.0000000000000000e+00   0.0000000000000000e+00   0.0000000000000000e+00   0.0000000000000000e+00   0.0000000000000000e+00   0.0000000000000000e+00   3.0066982381400686e-01   0.0000000000000000e+00   4.3279418031644457e-01   0.0000000000000000e+00   0.0000000000000000e+00   0.0000000000000000e+00   0.0000000000000000e+00  -7.6809016372753225e-02   0.0000000000000000e+00  -1.0745394888547903e-01   0.0000000000000000e+00   0.0000000000000000e+00   0.0000000000000000e+00   0.0000000000000000e+00   0.0000000000000000e+00   0.0000000000000000e+00   0.0000000000000000e+00   0.0000000000000000e+00   0.0000000000000000e+00  -1.3770992469078161e-02   0.0000000000000000e+00   6.5371056077715220e-02
   0.0000000000000000e+00   0.0000000000000000e+00   0.0000000000000000e+00   2.5421028515392191e-01   0.0000000000000000e+00   7.9070757532762589e-02   0.0000000000000000e+00   2.6678049917854058e-01  -3.7252769947620323e-01   3.5018362128153513e-01   0.0000000000000000e+00   1.0955670785973697e-01   0.0000000000000000e+00   0.0000000000000000e+00   0.0000000000000000e+00   0.0000000000000000e+00   0.0000000000000000e+00   0.0000000000000000e+00   0.0000000000000000e+00   0.0000000000000000e+00   0.0000000000000000e+00   0.0000000000000000e+00   0.0000000000000000e+00   1.7013301072192500e-03   6.3591337404150655e-02   0.0000000000000000e+00   0.0000000000000000e+00  -3.0843772827918131e-01   1.2228084319473687e-01   0.0000000000000000e+00   0.0000000000000000e+00   0.0000000000000000e+00   0.0000000000000000e+00   0.0000000000000000e+00   0.0000000000000000e+00   0.0000000000000000e+00   0.0000000000000000e+00  -1.6224102265669012e-02   3.2792140776593190e-03   1.8396417940620180e-01   0.0000000000000000e+00   0.0000000000000000e+00   0.0000000000000000e+00   0.0000000000000000e+00   0.0000000000000000e+00   0.0000000000000000e+00   0.0000000000000000e+00   0.0000000000000000e+00  -5.3243790457776989e-02   0.0000000000000000e+00   0.0000000000000000e+00   0.0000000000000000e+00  -1.3965838940734754e-01   0.0000000000000000e+00   0.0000000000000000e+00  -6.7091584326117129e-02   0.0000000000000000e+00  -3.0284524385110190e-01   1.9069507781650588e-01   0.0000000000000000e+00  -1.3814221782237088e-01   5.4241273727729522e-02   0.0000000000000000e+00   3.7221179054701140e-02   0.0000000000000000e+00  -1.0129971135713053e-01   0.0000000000000000e+00   0.0000000000000000e+00   0.0000000000000000e+00   0.0000000000000000e+00   0.0000000000000000e+00  -9.3078907267202693e-02  -1.7509807709801350e-01   6.6645467157546490e-02   0.0000000000000000e+00   0.0000000000000000e+00   0.0000000000000000e+00   0.0000000000000000e+00   0.0000000000000000e+00   1.0054910904673545e-01   0.0000000000000000e+00   0.0000000000000000e+00  -2.6736257776766525e-01   0.0000000000000000e+00   0.0000000000000000e+00   0.0000000000000000e+00   0.0000000000000000e+00   0.0000000000000000e+00   0.0000000000000000e+00  -1.3539199152811116e-01  -1.6461593649672715e-02   0.0000000000000000e+00   0.0000000000000000e+00   0.0000000000000000e+00   0.0000000000000000e+00  -3.2209094623373374e-01   0.0000000000000000e+00   0.0000000000000000e+00   0.0000000000000000e+00   0.0000000000000000e+00
   0.0000000000000000e+00   0.0000000000000000e+00   0.0000000000000000e+00   9.5202346838395902e-02   0.0000000000000000e+00  -3.5563632072285767e-01   0.0000000000000000e+00  -3.4752402465874799e-02   4.8105604197070696e-02  -2.1044551491031682e-01   0.0000000000000000e+00   1.2066784412611639e-01   0.0000000000000000e+00   0.0000000000000000e+00   0.0000000000000000e+00   0.0000000000000000e+00   0.0000000000000000e+00   0.0000000000000000e+00   0.0000000000000000e+00   0.0000000000000000e+00   0.0000000000000000e+00   0.0000000000000000e+00   0.0000000000000000e+00   3.9508936856305840e-03  -7.1508073968132357e-02   0.0000000000000000e+00   0.0000000000000000e+00  -1.4620380707601460e-01  -1.0605535819908396e-01   0.0000000000000000e+00   0.0000000000000000e+00   0.0000000000000000e+00   0.0000000000000000e+00   0.0000000000000000e+00   0.0000000000000000e+00   0.0000000000000000e+00   0.0000000000000000e+00   1.5979635934414327e-01   2.3899598995843738e-01   4.6188146184766084e-02   0.0000000000000000e+00   0.0000000000000000e+00   0.0000000000000000e+00   0.0000000000000000e+00   0.0000000000000000e+00   0.0000000000000000e+00   0.0000000000000000e+00   0.0000000000000000e+00  -1.5429216401800161e-01   0.0000000000000000e+00   0.0000000000000000e+00   0.0000000000000000e+00  -1.2210703910026088e-01   0.0000000000000000e+00   0.0000000000000000e+00   3.4920154976989061e-02   0.0000000000000000e+00   9.1665117133630639e-02  -3.4348566898051686e-02   0.0000000000000000e+00  -3.0477890359903038e-02  -1.5505521641480291e-01   0.0000000000000000e+00  -1.4188440585366782e-01   0.0000000000000000e+00  -4.7158248704594213e-01   0.0000000000000000e+00   0.0000000000000000e+00   0.0000000000000000e+00   0.0000000000000000e+00   0.0000000000000000e+00  -3.9854011678896545e-01  -8.1779051094503508e-02   1.9607485101009153e-01   0.0000000000000000e+00   0.0000000000000000e+00   0.0000000000000000e+00   0.0000000000000000e+00   0.0000000000000000e+00  -2.1266347373117461e-01   0.0000000000000000e+00   0.0000000000000000e+00   2.6663675446330676e-01   0.0000000000000000e+00   0.0000000000000000e+00   0.0000000000000000e+00   0.0000000000000000e+00   0.0000000000000000e+00   0.0000000000000000e+00  -1.6014393212981862e-01  -6.4965756773494795e-02   0.0000000000000000e+00   0.0000000000000000e+00   0.0000000000000000e+00   0.0000000000000000e+00  -1.1128646636632783e-01   0.0000000000000000e+00   0.0000000000000000e+00   0.0000000000000000e+00   0.0000000000000000e+00
   0.0000000000000000e+00   0.0000000000000000e+00   0.0000000000000000e+00   0.0000000000000000e+00  -1.1797809427315228e-01   0.0000000000000000e+00   0.0000000000000000e+00   0.0000000000000000e+00   0.0000000000000000e+00   0.0000000000000000e+00   0.0000000000000000e+00   0.0000000000000000e+00   8.3820323490772411e-02   0.0000000000000000e+00   0.0000000000000000e+00  -2.8166177596774790e-02  -1.8527179303395955e-01   4.0784667567229038e-02   0.0000000000000000e+00   0.0000000000000000e+00   8.4040287542818226e-02   0.0000000000000000e+00  -1.3385093952881663e-01   0.0000000000000000e+00   0.0000000000000000e+00  -1.3358301663737068e-01   2.2727838129533362e-01   0.0000000000000000e+00   0.0000000000000000e+00   9.0278181365431878e-02   6.8825787788582116e-02   3.1121329982927709e-01   0.0000000000000000e+00  -2.2977875022174349e-01   0.0000000000000000e+00   3.7297632343869347e-01  -1.5369340408892135e-01   0.0000000000000000e+00   0.0000000000000000e+00   0.0000000000000000e+00  -9.2541462609280423e-02   0.0000000000000000e+00   0.0000000000000000e+00   0.0000000000000000e+00   0.0000000000000000e+00  -3.2022148577587162e-03   0.0000000000000000e+00   0.0000000000000000e+00   0.0000000000000000e+00   0.0000000000000000e+00  -2.1923995605053995e-01   0.0000000000000000e+00   0.0000000000000000e+00   0.0000000000000000e+00   0.0000000000000000e+00   0.0000000000000000e+00   2.6543215315358873e-02   0.0000000000000000e+00   0.0000000000000000e+00  -2.1927392529171580e-01   0.0000000000000000e+00   0.0000000000000000e+00  -2.2724745514122671e-01   0.0000000000000000e+00  -5.4071797630151637e-02   0.0000000000000000e+00   2.2483439176456582e-01  -9.6974928878198530e-02   0.0000000000000000e+00   0.0000000000000000e+00   0.0000000000000000e+00   0.0000000000000000e+00   0.0000000000000000e+00   0.0000000000000000e+00   0.0000000000000000e+00   0.0000000000000000e+00   0.0000000000000000e+00   0.0000000000000000e+00   1.4515561493361950e-01   0.0000000000000000e+00   9.0113735639586008e-04   0.0000000000000000e+00   0.0000000000000000e+00   0.0000000000000000e+00   0.0000000000000000e+00  -3.1760312121213596e-01   0.0000000000000000e+00   3.2181862007176265e-01   0.0000000000000000e+00   0.0000000000000000e+00   0.0000000000000000e+00   0.0000000000000000e+00   0.0000000000000000e+00   0.0000000000000000e+00   0.0000000000000000e+00   0.0000000000000000e+00   0.0000000000000000e+00  -2.6852884816322642e-01   0.0000000000000000e+00  -7.0417977183942174e-02
   0.0000000000000000e+00   0.0000000000000000e+00   0.0000000000000000e+00   0.0000000000000000e+00  -2.8888766527267712e-01   0.0000000000000000e+00   0.0000000000000000e+00   0.0000000000000000e+00   0.0000000000000000e+00   0.0000000000000000e+00   0.0000000000000000e+00   0.0000000000000000e+00  -3.3331871961201170e-01   0.0000000000000000e+00   0.0000000000000000e+00   1.6720653197645000e-03  -2.9440791233907262e-02   6.9592648251464731e-02   0.0000000000000000e+00   0.0000000000000000e+00  -3.8759751969089146e-01   0.0000000000000000e+00  -4.0416520102149203e-02   0.0000000000000000e+00   0.0000000000000000e+00   2.9850402972335693e-02   1.8737255398914163e-01   0.0000000000000000e+00   0.0000000000000000e+00   1.0058828054201177e-01  -8.2553083457570217e-02   1.3976973040241733e-01   0.0000000000000000e+00   1.5343564635171919e-01   0.0000000000000000e+00  -5.0289749925957153e-02   1.4823725674141330e-01   0.0000000000000000e+00   0.0000000000000000e+00   0.0000000000000000e+00  -3.3507524622411111e-01   0.0000000000000000e+00   0.0000000000000000e+00   0.0000000000000000e+00   0.0000000000000000e+00   7.9725708952055718e-02   0.0000000000000000e+00   0.0000000000000000e+00   0.0000000000000000e+00   0.0000000000000000e+00  -8.5269495434701553e-02   0.0000000000000000e+00   0.0000000000000000e+00   0.0000000000000000e+00   0.0000000000000000e+00   0.0000000000000000e+00   1.0465942314810776e-01   0.0000000000000000e+00   0.0000000000000000e+00   3.7587934053586153e-01   0.0000000000000000e+00   0.0000000000000000e+00   2.3910829251568649e-02   0.0000000000000000e+00   1.4274279392903305e-01   0.0000000000000000e+00  -8.8144319947767360e-03   1.6947033646287893e-01   0.0000000000000000e+00   0.0000000000000000e+00   0.0000000000000000e+00   0.0000000000000000e+00   0.0000000000000000e+00   0.0000000000000000e+00   0.0000000000000000e+00   0.0000000000000000e+00   0.0000000000000000e+00   0.0000000000000000e+00   3.4070011009047863e-01   0.0000000000000000e+00   2.3612040612268920e-01   0.0000000000000000e+00   0.0000000000000000e+00   0.0000000000000000e+00   0.0000000000000000e+00  -6.3665418543145613e-02   0.0000000000000000e+00   9.1572020827245984e-02   0.0000000000000000e+00   0.0000000000000000e+00   0.0000000000000000e+00   0.0000000000000000e+00   0.0000000000000000e+00   0.0000000000000000e+00   0.0000000000000000e+00   0.0000000000000000e+00   0.0000000000000000e+00   1.2309567715747852e-01   0.0000000000000000e+00   6.5879490943750313e-03
   0.0000000000000000e+00   0.0000000000000000e+00   0.0000000000000000e+00   0.0000000000000000e+00   3.0404569287736539e-02   0.0000000000000000e+00   0.0000000000000000e+00   0.0000000000000000e+00   0.0000000000000000e+00   0.0000000000000000e+00   0.0000000000000000e+00   0.0000000000000000e+00  -1.6744189652238389e-01   0.0000000000000000e+00   0.0000000000000000e+00   5.6189695505381769e-02   2.2141810508144222e-01   1.5541979075477841e-01   0.0000000000000000e+00   0.0000000000000000e+00  -9.0195186627101409e-02   0.0000000000000000e+00  -1.4269045521110260e-01   0.0000000000000000e+00   0.0000000000000000e+00   2.2431406769994677e-01  -8.4482367654940133e-02   0.0000000000000000e+00   0.0000000000000000e+00  -2.2261567083863931e-01   7.4538198203900008e-02   1.7263772742355554e-01   0.0000000000000000e+00   1.3988981498109718e-01   0.0000000000000000e+00   1.6167903528410268e-01   2.5057571950183760e-01   0.0000000000000000e+00   0.0000000000000000e+00   0.0000000000000000e+00   7.3283868171564862e-02   0.0000000000000000e+00   0.0000000000000000e+00   0.0000000000000000e+00   0.0000000000000000e+00  -2.3764987998489192e-03   0.0000000000000000e+00   0.0000000000000000e+00   0.0000000000000000e+00   0.0000000000000000e+00   3.4948048466382559e-01   0.0000000000000000e+00   0.0000000000000000e+00   0.0000000000000000e+00   0.0000000000000000e+00   0.0000000000000000e+00   4.0330351263890910e-03   0.0000000000000000e+00   0.0000000000000000e+00  -2.0530867433697306e-01   0.0000000000000000e+00   0.0000000000000000e+00  -1.6879653709064021e-01   0.0000000000000000e+00  -1.2504474045292624e-01   0.0000000000000000e+00   8.4807066558649460e-02   3.5362434518419988e-01   0.0000000000000000e+00   0.0000000000000000e+00   0.0000000000000000e+00   0.0000000000000000e+00   0.0000000000000000e+00   0.0000000000000000e+00   0.0000000000000000e+00   0.0000000000000000e+00   0.0000000000000000e+00   0.0000000000000000e+00   1.4210546428504731e-01   0.0000000000000000e+00  -2.1483234641345422e-01   0.0000000000000000e+00   0.0000000000000000e+00   0.0000000000000000e+00   0.0000000000000000e+00  -1.3178475754516172e-01   0.0000000000000000e+00  -1.9150298804449387e-01   0.0000000000000000e+00   0.0000000000000000e+00   0.0000000000000000e+00   0.0000000000000000e+00   0.0000000000000000e+00   0.0000000000000000e+00   0.0000000000000000e+00   0.0000000000000000e+00   0.0000000000000000e+00  -1.7341995625742423e-01   0.0000000000000000e+00  -3.4470552003393734e-01
  -9.5027762005512453e-02   0.0000000000000000e+00  -7.2017780725037617e-02   0.0000000000000000e+00   0.0000000000000000e+00   0.0000000000000000e+00   0.0000000000000000e+00   0.0000000000000000e+00   0.0000000000000000e+00   0.0000000000000000e+00   0.0000000000000000e+00   0.0000000000000000e+00   0.0000000000000000e+00  -3.2760135217946011e-02   3.1180578702046052e-01   0.0000000000000000e+00   0.0000000000000000e+00   0.0000000000000000e+00   0.0000000000000000e+00   3.2118574639269676e-01   0.0000000000000000e+00   0.0000000000000000e+00   0.0000000000000000e+00   0.0000000000000000e+00   0.0000000000000000e+00   0.0000000000000000e+00   0.0000000000000000e+00   0.0000000000000000e+00   0.0000000000000000e+00   0.0000000000000000e+00   0.0000000000000000e+00   0.0000000000000000e+00   1.4817791322722723e-01   0.0000000000000000e+00   0.0000000000000000e+00   0.0000000000000000e+00   0.0000000000000000e+00   0.0000000000000000e+00   0.0000000000000000e+00   0.0000000000000000e+00   0.0000000000000000e+00  -1.2040521535117682e-01   9.6258061003456994e-03   0.0000000000000000e+00   0.0000000000000000e+00   0.0000000000000000e+00   0.0000000000000000e+00   0.0000000000000000e+00   0.0000000000000000e+00   0.0000000000000000e+00   0.0000000000000000e+00   8.5225585445012950e-02   0.0000000000000000e+00   0.0000000000000000e+00   2.2085375714711347e-01   0.0000000000000000e+00   0.0000000000000000e+00   0.0000000000000000e+00   0.0000000000000000e+00   0.0000000000000000e+00   0.0000000000000000e+00   0.0000000000000000e+00   0.0000000000000000e+00   0.0000000000000000e+00   0.0000000000000000e+00   0.0000000000000000e+00   0.0000000000000000e+00   0.0000000000000000e+00   3.3109183905799026e-02   0.0000000000000000e+00   0.0000000000000000e+00   0.0000000000000000e+00   0.0000000000000000e+00   0.0000000000000000e+00   5.2688194014663375e-02  -2.6810414273467303e-01   0.0000000000000000e+00  -1.5437594743955799e-01   0.0000000000000000e+00   0.0000000000000000e+00   0.0000000000000000e+00  -4.7987917928347756e-01   0.0000000000000000e+00   0.0000000000000000e+00  -3.4355510729420202e-01   0.0000000000000000e+00  -8.3924798099906647e-02   0.0000000000000000e+00   0.0000000000000000e+00   0.0000000000000000e+00   0.0000000000000000e+00  -4.4428189734773704e-01   0.0000000000000000e+00   0.0000000000000000e+00   0.0000000000000000e+00   0.0000000000000000e+00   1.9038189886373864e-02   0.0000000000000000e+00   1.9761037614834892e-01   0.0000000000000000e+00
   0.0000000000000000e+00   0.0000000000000000e+00   0.0000000000000000e+00   0.0000000000000000e+00  -5.5770882076612363e-02   0.0000000000000000e+00   0.0000000000000000e+00   0.0000000000000000e+00   0.0000000000000000e+00   0.0000000000000000e+00   0.0000000000000000e+00   0.0000000000000000e+00   9.1723338011865677e-02   0.0000000000000000e+00   0.0000000000000000e+00   7.1696884339062864e-02   1.9106194141945909e-01   1.4053872721006322e-01   0.0000000000000000e+00   0.0000000000000000e+00  -3.1582731791760565e-01   0.0000000000000000e+00   3.1853370444259066e-01   0.0000000000000000e+00   0.0000000000000000e+00  -1.6513565948472711e-01   3.1960628994185569e-01   0.0000000000000000e+00   0.0000000000000000e+00  -3.0293835865875873e-01  -8.8897288260025471e-03  -2.1382066256169938e-01   0.0000000000000000e+00   2.2176081895772159e-01   0.0000000000000000e+00  -1.1348635852386495e-01  -1.3997312810654319e-01   0.0000000000000000e+00   0.0000000000000000e+00   0.0000000000000000e+00   1.3739971524094724e-01   0.0000000000000000e+00   0.0000000000000000e+00   0.0000000000000000e+00   0.0000000000000000e+00   5.2102754214945181e-02   0.0000000000000000e+00   0.0000000000000000e+00   0.0000000000000000e+00   0.0000000000000000e+00   8.1069163940780439e-02   0.0000000000000000e+00   0.0000000000000000e+00   0.0000000000000000e+00   0.0000000000000000e+00   0.0000000000000000e+00  -4.1332050958493544e-02   0.0000000000000000e+00   0.0000000000000000e+00   6.4406897308079011e-02   0.0000000000000000e+00   0.0000000000000000e+00  -3.9855449261999271e-01   0.0000000000000000e+00  -2.7092515073232681e-01   0.0000000000000000e+00  -2.7214487821959666e-02  -1.9800257073342620e-01   0.0000000000000000e+00   0.0000000000000000e+00   0.0000000000000000e+00   0.0000000000000000e+00   0.0000000000000000e+00   0.0000000000000000e+00   0.0000000000000000e+00   0.0000000000000000e+00   0.0000000000000000e+00   0.0000000000000000e+00  -1.1784887093773111e-01   0.0000000000000000e+00   1.0834243460947314e-01   0.0000000000000000e+00   0.0000000000000000e+00   0.0000000000000000e+00   0.0000000000000000e+00  -6.8301908664456540e-02   0.0000000000000000e+00   1.7799367892191817e-01   0.0000000000000000e+00   0.0000000000000000e+00   0.0000000000000000e+00   0.0000000000000000e+00   0.0000000000000000e+00   0.0000000000000000e+00   0.0000000000000000e+00   0.0000000000000000e+00   0.0000000000000000e+00  -7.2375825679136724e-02   0.0000000000000000e+00  -6.1697874866190328e-02
   0.0000000000000000e+00   2.2362201159718792e-02   0.0000000000000000e+00   0.0000000000000000e+00   0.0000000000000000e+00   0.0000000000000000e+00   1.3462126035010780e-01   0.0000000000000000e+00   0.0000000000000000e+00   0.0000000000000000e+00   3.5612695778499176e-01   0.0000000000000000e+00   0.0000000000000000e+00   0.0000000000000000e+00   0.0000000000000000e+00   0.0000000000000000e+00   0.0000000000000000e+00   0.0000000000000000e+00  -3.6784130932488272e-03   0.0000000000000000e+00   0.0000000000000000e+00   2.8874203532763121e-01   0.0000000000000000e+00   0.0000000000000000e+00   0.0000000000000000e+00   0.0000000000000000e+00   0.0000000000000000e+00   0.0000000000000000e+00   0.0000000000000000e+00   0.0000000000000000e+00   0.0000000000000000e+00   0.0000000000000000e+00   0.0000000000000000e+00   0.0000000000000000e+00  -4.7984557941388402e-02   0.0000000000000000e+00   0.0000000000000000e+00   0.0000000000000000e+00   0.0000000000000000e+00   0.0000000000000000e+00   0.0000000000000000e+00   0.0000000000000000e+00   0.0000000000000000e+00  -6.1162756722902667e-02  -9.9527332377947156e-02   0.0000000000000000e+00  -1.8147345969840659e-01   3.6084411965194574e-02   0.0000000000000000e+00  -1.8319621193060698e-01   0.0000000000000000e+00   0.0000000000000000e+00   0.0000000000000000e+00  -1.5597867590096662e-01   0.0000000000000000e+00   0.0000000000000000e+00   0.0000000000000000e+00   0.0000000000000000e+00   0.0000000000000000e+00   0.0000000000000000e+00   0.0000000000000000e+00   0.0000000000000000e+00   0.0000000000000000e+00   0.0000000000000000e+00   0.0000000000000000e+00   0.0000000000000000e+00   0.0000000000000000e+00   0.0000000000000000e+00   0.0000000000000000e+00   4.9609160001382213e-02   5.7433890941501398e-01   0.0000000000000000e+00   0.0000000000000000e+00   0.0000000000000000e+00   0.0000000000000000e+00   0.0000000000000000e+00   3.3425743756487664e-01   0.0000000000000000e+00   0.0000000000000000e+00   0.0000000000000000e+00   0.0000000000000000e+00   0.0000000000000000e+00   0.0000000000000000e+00   9.6203121637770367e-02   0.0000000000000000e+00   0.0000000000000000e+00   0.0000000000000000e+00   0.0000000000000000e+00   2.3716565866228342e-01   0.0000000000000000e+00   0.0000000000000000e+00   0.0000000000000000e+00   1.2371974752209855e-01   3.7096235842628139e-01  -2.4791721567007138e-02   0.0000000000000000e+00   0.0000000000000000e+00   0.0000000000000000e+00   0.0000000000000000e+00   0.0000000000000000e+00
   0.0000000000000000e+00   0.0000000000000000e+00   0.0000000000000000e+00   0.0000000000000000e+00  -1.4183971071801788e-01   0.0000000000000000e+00   0.0000000000000000e+00   0.0000000000000000e+00   0.0000000000000000e+00   0.0000000000000000e+00   0.0000000000000000e+00   0.0000000000000000e+00   4.8036227779721656e-02   0.0000000000000000e+00   0.0000000000000000e+00  -2.6189194477773103e-01  -8.6933547227100200e-02  -3.2003720955212638e-02   0.0000000000000000e+00   0.0000000000000000e+00   1.3503025844405991e-01   0.0000000000000000e+00  -2.3477458181334371e-02   0.0000000000000000e+00   0.0000000000000000e+00   1.4133299301699573e-01   8.5051934636893783e-02   0.0000000000000000e+00   0.0000000000000000e+00  -1.2112519795852272e-01  -7.0322196844285340e-02   1.4235339857585003e-01   0.0000000000000000e+00   3.7077807923497325e-02   0.0000000000000000e+00   2.3220658481107714e-01   9.2247144555336086e-02   0.0000000000000000e+00   0.0000000000000000e+00   0.0000000000000000e+00  -1.0654553561172968e-01   0.0000000000000000e+00   0.0000000000000000e+00   0.0000000000000000e+00   0.0000000000000000e+00   2.8350284338493453e-01   0.0000000000000000e+00   0.0000000000000000e+00   0.0000000000000000e+00   0.0000000000000000e+00   1.6410966291240620e-01   0.0000000000000000e+00   0.0000000000000000e+00   0.0000000000000000e+00   0.0000000000000000e+00   0.0000000000000000e+00  -2.4150647250562274e-01   0.0000000000000000e+00   0.0000000000000000e+00   5.2133188026626975e-02   0.0000000000000000e+00   0.0000000000000000e+00  -1.8741073936784511e-01   0.0000000000000000e+00  -3.4992211465640882e-02   0.0000000000000000e+00  -5.5189200460399823e-02   1.9581954534571588e-01   0.0000000000000000e+00   0.0000000000000000e+00   0.0000000000000000e+00   0.0000000000000000e+00   0.0000000000000000e+00   0.0000000000000000e+00   0.0000000000000000e+00   0.0000000000000000e+00   0.0000000000000000e+00   0.0000000000000000e+00  -2.2304220451463036e-01   0.0000000000000000e+00   2.3714754278921965e-01   0.0000000000000000e+00   0.0000000000000000e+00   0.0000000000000000e+00   0.0000000000000000e+00   4.4994958686463915e-01   0.0000000000000000e+00   2.2869295900469225e-02   0.0000000000000000e+00   0.0000000000000000e+00   0.0000000000000000e+00   0.0000000000000000e+00   0.0000000000000000e+00   0.0000000000000000e+00   0.0000000000000000e+00   0.0000000000000000e+00   0.0000000000000000e+00  -2.7055398098941841e-01   0.0000000000000000e+00   3.3335150994080875e-01
   0.0000000000000000e+00   0.0000000000000000e+00   0.0000000000000000e+00   0.0000000000000000e+00  -3.9727536556067200e-01   0.0000000000000000e+00   0.0000000000000000e+00   0.0000000000000000e+00   0.0000000000000000e+00   0.0000000000000000e+00   0.0000000000000000e+00   0.0000000000000000e+00   1.8024566357554520e-01   0.0000000000000000e+00   0.0000000000000000e+00   7.0064344072421667e-02   3.7959164765981473e-01   7.7378520226451655e-02   0.0000000000000000e+00   0.0000000000000000e+00   6.2819354412608247e-02   0.0000000000000000e+00  -3.2890600729345038e-01   0.0000000000000000e+00   0.0000000000000000e+00   7.2651215994507953e-02  -2.8457893885946838e-02   0.0000000000000000e+00   0.0000000000000000e+00  -1.1335833455722331e-02   2.9369359828880265e-01  -2.9372293330426158e-01   0.0000000000000000e+00   1.3224042460107319e-01   0.0000000000000000e+00   1.0558534919633951e-01  -4.1487754395082965e-03   0.0000000000000000e+00   0.0000000000000000e+00   0.0000000000000000e+00   1.0511653289549488e-02   0.0000000000000000e+00   0.0000000000000000e+00   0.0000000000000000e+00   0.0000000000000000e+00  -2.2378369018563804e-01   0.0000000000000000e+00   0.0000000000000000e+00   0.0000000000000000e+00   0.0000000000000000e+00  -3.7245045902655538e-01   0.0000000000000000e+00   0.0000000000000000e+00   0.0000000000000000e+00   0.0000000000000000e+00   0.0000000000000000e+00   1.4803874511535350e-01   0.0000000000000000e+00   0.0000000000000000e+00  -6.0314156900873120e-02   0.0000000000000000e+00   0.0000000000000000e+00  -2.1389388735178514e-02   0.0000000000000000e+00  -5.7435614179373463e-02   0.0000000000000000e+00  -1.9398334505780546e-01   1.6230259896424859e-01   0.0000000000000000e+00   0.0000000000000000e+00   0.0000000000000000e+00   0.0000000000000000e+00   0.0000000000000000e+00   0.0000000000000000e+00   0.0000000000000000e+00   0.0000000000000000e+00   0.0000000000000000e+00   0.0000000000000000e+00  -2.6158839155564408e-03   0.0000000000000000e+00   3.5275857808599993e-02   0.0000000000000000e+00   0.0000000000000000e+00   0.0000000000000000e+00   0.0000000000000000e+00   2.7892226583242793e-02   0.0000000000000000e+00  -3.1042849033904533e-02   0.0000000000000000e+00   0.0000000000000000e+00   0.0000000000000000e+00   0.0000000000000000e+00   0.0000000000000000e+00   0.0000000000000000e+00   0.0000000000000000e+00   0.0000000000000000e+00   0.0000000000000000e+00  -8.6311726924544904e-02   0.0000000000000000e+00   2.0625368185093559e-01
   0.0000000000000000e+00   0.0000000000000000e+00   0.0000000000000000e+00  -5.7651187577114710e-02   0.0000000000000000e+00  -1.1078460175225950e-01   0.0000000000000000e+00  -2.5436857698252718e-01   2.0546143187004151e-01  -1.6566152062234896e-01   0.0000000000000000e+00  -2.0666434535839917e-01   0.0000000000000000e+00   0.0000000000000000e+00   0.0000000000000000e+00   0.0000000000000000e+00   0.0000000000000000e+00   0.0000000000000000e+00   0.0000000000000000e+00   0.0000000000000000e+00   0.0000000000000000e+00   0.0000000000000000e+00   0.0000000000000000e+00   3.9978890064704720e-01   2.8872841197691568e-01   0.0000000000000000e+00   0.0000000000000000e+00  -1.7765827243725804e-01  -2.1351926842382137e-02   0.0000000000000000e+00   0.0000000000000000e+00   0.0000000000000000e+00   0.0000000000000000e+00   0.0000000000000000e+00   0.0000000000000000e+00   0.0000000000000000e+00   0.0000000000000000e+00  -1.1852105627503032e-01  -6.8081935090779838e-02  -1.8622526211328802e-02   0.0000000000000000e+00   0.0000000000000000e+00   0.0000000000000000e+00   0.0000000000000000e+00   0.0000000000000000e+00   0.0000000000000000e+00   0.0000000000000000e+00   0.0000000000000000e+00   5.0057708964315280e-02   0.0000000000000000e+00   0.0000000000000000e+00   0.0000000000000000e+00  -2.0032463584045535e-02   0.0000000000000000e+00   0.0000000000000000e+00  -9.1328550797107860e-02   0.0000000000000000e+00  -9.2094057647752164e-02   5.0956563404483041e-02   0.0000000000000000e+00   4.4137225280888967e-02   2.3564417917828642e-01   0.0000000000000000e+00   2.6105413840344999e-01   0.0000000000000000e+00   2.8449432536840413e-01   0.0000000000000000e+00   0.0000000000000000e+00   0.0000000000000000e+00   0.0000000000000000e+00   0.0000000000000000e+00  -1.8335508609009071e-01   5.9897402165233413e-03   8.5055307238854183e-02   0.0000000000000000e+00   0.0000000000000000e+00   0.0000000000000000e+00   0.0000000000000000e+00   0.0000000000000000e+00  -1.6447984654574530e-01   0.0000000000000000e+00   0.0000000000000000e+00  -7.8776527760969536e-02   0.0000000000000000e+00   0.0000000000000000e+00   0.0000000000000000e+00   0.0000000000000000e+00   0.0000000000000000e+00   0.0000000000000000e+00  -2.7108188575324421e-01  -2.7332665714923332e-01   0.0000000000000000e+00   0.0000000000000000e+00   0.0000000000000000e+00   0.0000000000000000e+00  -2.4871394716687337e-01   0.0000000000000000e+00   0.0000000000000000e+00   0.0000000000000000e+00   0.0000000000000000e+00
   0.0000000000000000e+00   0.0000000000000000e+00   0.0000000000000000e+00  -7.5444714604531171e-02   0.0000000000000000e+00   2.4238333162387582e-01   0.0000000000000000e+00  -6.8831545939435024e-02   5.8239222894302181e-02  -1.1333445781733062e-01   0.0000000000000000e+00   6.4690801377884452e-02   0.0000000000000000e+00   0.0000000000000000e+00   0.0000000000000000e+00   0.0000000000000000e+00   0.0000000000000000e+00   0.0000000000000000e+00   0.0000000000000000e+00   0.0000000000000000e+00   0.0000000000000000e+00   0.0000000000000000e+00   0.0000000000000000e+00  -1.0142824222125786e-01   4.3194989956864764e-02   0.0000000000000000e+00   0.0000000000000000e+00  -9.5021457619399605e-02  -1.1862814902201144e-01   0.0000000000000000e+00   0.0000000000000000e+00   0.0000000000000000e+00   0.0000000000000000e+00   0.0000000000000000e+00   0.0000000000000000e+00   0.0000000000000000e+00   0.0000000000000000e+00  -4.3919247021641933e-04  -8.8484119877617867e-02  -4.1523767000348280e-02   0.0000000000000000e+00   0.0000000000000000e+00   0.0000000000000000e+00   0.0000000000000000e+00   0.0000000000000000e+00   0.0000000000000000e+00   0.0000000000000000e+00   0.0000000000000000e+00   3.6212780191583932e-01   0.0000000000000000e+00   0.0000000000000000e+00   0.0000000000000000e+00  -4.4277221137853803e-02   0.0000000000000000e+00   0.0000000000000000e+00   5.9283474422894493e-02   0.0000000000000000e+00  -5.2921265834495257e-01  -3.6189090801106666e-01   0.0000000000000000e+00  -6.1031337747059877e-02  -1.0394095909739472e-01   0.0000000000000000e+00  -6.8977827693036935e-03   0.0000000000000000e+00  -7.2945309533027733e-02   0.0000000000000000e+00   0.0000000000000000e+00   0.0000000000000000e+00   0.0000000000000000e+00   0.0000000000000000e+00   1.7394998944758727e-01  -2.5360814604742421e-01   4.2519254005634256e-02   0.0000000000000000e+00   0.0000000000000000e+00   0.0000000000000000e+00   0.0000000000000000e+00   0.0000000000000000e+00  -2.9753803779442684e-01   0.0000000000000000e+00   0.0000000000000000e+00   2.4786192708023613e-01   0.0000000000000000e+00   0.0000000000000000e+00   0.0000000000000000e+00   0.0000000000000000e+00   0.0000000000000000e+00   0.0000000000000000e+00   1.0386429669206168e-01   8.1363568918336293e-02   0.0000000000000000e+00   0.0000000000000000e+00   0.0000000000000000e+00   0.0000000000000000e+00  -1.8518796734164414e-01   0.0000000000000000e+00   0.0000000000000000e+00   0.0000000000000000e+00   0.0000000000000000e+00
   0.0000000000000000e+00   0.0000000000000000e+00   0.0000000000000000e+00   8.3589876940627514e-02   0.0000000000000000e+00   2.6641461354432833e-01   0.0000000000000000e+00   4.2673021756162421e-01   2.9202970984465698e-01   3.1865652134926876e-02   0.0000000000000000e+00   2.4513518445804156e-01   0.0000000000000000e+00   0.0000000000000000e+00   0.0000000000000000e+00   0.0000000000000000e+00   0.0000000000000000e+00   0.0000000000000000e+00   0.0000000000000000e+00   0.0000000000000000e+00   0.0000000000000000e+00   0.0000000000000000e+00   0.0000000000000000e+00  -5.5992571461210464e-02   1.2247615283498441e-01   0.0000000000000000e+00   0.0000000000000000e+00   2.2407538537457861e-02  -2.4463018665287969e-01   0.0000000000000000e+00   0.0000000000000000e+00   0.0000000000000000e+00   0.0000000000000000e+00   0.0000000000000000e+00   0.0000000000000000e+00   0.0000000000000000e+00   0.0000000000000000e+00  -4.6202795049149127e-02  -5.1466255151943141e-02   1.3383450596262053e-01   0.0000000000000000e+00   0.0000000000000000e+00   0.0000000000000000e+00   0.0000000000000000e+00   0.0000000000000000e+00   0.0000000000000000e+00   0.0000000000000000e+00   0.0000000000000000e+00   2.5770838916062594e-01   0.0000000000000000e+00   0.0000000000000000e+00   0.0000000000000000e+00  -1.1007216619467909e-01   0.0000000000000000e+00   0.0000000000000000e+00  -1.1495427800388678e-02   0.0000000000000000e+00   2.4356315377259408e-01   1.2847035997609674e-01   0.0000000000000000e+00  -1.6026658687931233e-01   1.7620106481356065e-01   0.0000000000000000e+00  -3.9596687456652881e-02   0.0000000000000000e+00   1.6787558705053299e-01   0.0000000000000000e+00   0.0000000000000000e+00   0.0000000000000000e+00   0.0000000000000000e+00   0.0000000000000000e+00  -1.0262550786765127e-01   2.2742099611088420e-01   3.2576491834984767e-01   0.0000000000000000e+00   0.0000000000000000e+00   0.0000000000000000e+00   0.0000000000000000e+00   0.0000000000000000e+00   7.4499118759293152e-03   0.0000000000000000e+00   0.0000000000000000e+00   2.5435429673866777e-01   0.0000000000000000e+00   0.0000000000000000e+00   0.0000000000000000e+00   0.0000000000000000e+00   0.0000000000000000e+00   0.0000000000000000e+00  -1.0250656028810318e-01   7.4179481431307939e-02   0.0000000000000000e+00   0.0000000000000000e+00   0.0000000000000000e+00   0.0000000000000000e+00  -4.7582060953022504e-02   0.0000000000000000e+00   0.0000000000000000e+00   0.0000000000000000e+00   0.0000000000000000e+00
   0.0000000000000000e+00   0.0000000000000000e+00   0.0000000000000000e+00   0.0000000000000000e+00   5.3549655741733183e-02   0.0000000000000000e+00   0.0000000000000000e+00   0.0000000000000000e+00   0.0000000000000000e+00   0.0000000000000000e+00   0.0000000000000000e+00   0.0000000000000000e+00   1.8971537185268131e-01   0.0000000000000000e+00   0.0000000000000000e+00  -3.4833620502365309e-01   1.3914289990620538e-01   2.8255240910146723e-01   0.0000000000000000e+00   0.0000000000000000e+00  -1.0599951078138219e-01   0.0000000000000000e+00  -1.4316555151696903e-01   0.0000000000000000e+00   0.0000000000000000e+00  -3.3941783524226055e-01  -4.9629371781373458e-02   0.0000000000000000e+00   0.0000000000000000e+00   5.6428388301076944e-02   8.5695643904660584e-02  -1.6861545945364745e-01   0.0000000000000000e+00  -2.5368425539522657e-03   0.0000000000000000e+00  -8.7575695239249185e-02   1.3124658552497559e-01   0.0000000000000000e+00   0.0000000000000000e+00   0.0000000000000000e+00  -5.3627566929895121e-01   0.0000000000000000e+00   0.0000000000000000e+00   0.0000000000000000e+00   0.0000000000000000e+00   4.5000303306295238e-02   0.0000000000000000e+00   0.0000000000000000e+00   0.0000000000000000e+00   0.0000000000000000e+00   1.1449031774490014e-01   0.0000000000000000e+00   0.0000000000000000e+00   0.0000000000000000e+00   0.0000000000000000e+00   0.0000000000000000e+00   7.6222349501069875e-02   0.0000000000000000e+00   0.0000000000000000e+00  -9.7838722991751045e-02   0.0000000000000000e+00   0.0000000000000000e+00   3.7133987238617952e-02   0.0000000000000000e+00  -1.9610661804011126e-02   0.0000000000000000e+00   3.5912942040503604e-01  -1.1344635486645287e-01   0.0000000000000000e+00   0.0000000000000000e+00   0.0000000000000000e+00   0.0000000000000000e+00   0.0000000000000000e+00   0.0000000000000000e+00   0.0000000000000000e+00   0.0000000000000000e+00   0.0000000000000000e+00   0.0000000000000000e+00  -1.0350299867713704e-01   0.0000000000000000e+00  -1.5459495975023710e-01   0.0000000000000000e+00   0.0000000000000000e+00   0.0000000000000000e+00   0.0000000000000000e+00   1.4704619088851745e-01   0.0000000000000000e+00  -6.3102691233458894e-02   0.0000000000000000e+00   0.0000000000000000e+00   0.0000000000000000e+00   0.0000000000000000e+00   0.0000000000000000e+00   0.0000000000000000e+00   0.0000000000000000e+00   0.0000000000000000e+00   0.0000000000000000e+00   3.8021721309955563e-02   0.0000000000000000e+00  -6.2993608683324764e-02
   8.0652116134478785e-02   0.0000000000000000e+00  -1.2289538038883632e-02   0.0000000000000000e+00   0.0000000000000000e+00   0.0000000000000000e+00   0.0000000000000000e+00   0.0000000000000000e+00   0.0000000000000000e+00   0.0000000000000000e+00   0.0000000000000000e+00   0.0000000000000000e+00   0.0000000000000000e+00   2.5924969782859786e-01  -4.4730686443970369e-01   0.0000000000000000e+00   0.0000000000000000e+00   0.0000000000000000e+00   0.0000000000000000e+00   5.1918164417207507e-02   0.0000000000000000e+00   0.0000000000000000e+00   0.0000000000000000e+00   0.0000000000000000e+00   0.0000000000000000e+00   0.0000000000000000e+00   0.0000000000000000e+00   0.0000000000000000e+00   0.0000000000000000e+00   0.0000000000000000e+00   0.0000000000000000e+00   0.0000000000000000e+00  -7.0087090594944723e-02   0.0000000000000000e+00   0.0000000000000000e+00   0.0000000000000000e+00   0.0000000000000000e+00   0.0000000000000000e+00   0.0000000000000000e+00   0.0000000000000000e+00   0.0000000000000000e+00   2.4387971864799490e-01  -6.2600323911747552e-02   0.0000000000000000e+00   0.0000000000000000e+00   0.0000000000000000e+00   0.0000000000000000e+00   0.0000000000000000e+00   0.0000000000000000e+00   0.0000000000000000e+00   0.0000000000000000e+00   3.5344444170370061e-02   0.0000000000000000e+00   0.0000000000000000e+00   1.2004790032051864e-01   0.0000000000000000e+00   0.0000000000000000e+00   0.0000000000000000e+00   0.0000000000000000e+00   0.0000000000000000e+00   0.0000000000000000e+00   0.0000000000000000e+00   0.0000000000000000e+00   0.0000000000000000e+00   0.0000000000000000e+00   0.0000000000000000e+00   0.0000000000000000e+00   0.0000000000000000e+00   5.6672103823411236e-02   0.0000000000000000e+00   0.0000000000000000e+00   0.0000000000000000e+00   0.0000000000000000e+00   0.0000000000000000e+00   4.2041611340086144e-01  -2.9806746966525699e-01   0.0000000000000000e+00  -2.0965209229477866e-02   0.0000000000000000e+00   0.0000000000000000e+00   0.0000000000000000e+00  -3.9755951540588647e-01   0.0000000000000000e+00   0.0000000000000000e+00  -7.4671452472584568e-02   0.0000000000000000e+00  -1.7488182935429203e-01   0.0000000000000000e+00   0.0000000000000000e+00   0.0000000000000000e+00   0.0000000000000000e+00   4.1226308570317982e-01   0.0000000000000000e+00   0.0000000000000000e+00   0.0000000000000000e+00   0.0000000000000000e+00  -7.3266192119529547e-02   0.0000000000000000e+00  -2.4470337440163397e-02   0.0000000000000000e+00
  -3.3491839901065595e-01   0.0000000000000000e+00   1.1553843711537998e-02   0.0000000000000000e+00   0.0000000000000000e+00   0.0000000000000000e+00   0.0000000000000000e+00   0.0000000000000000e+00   0.0000000000000000e+00   0.0000000000000000e+00   0.0000000000000000e+00   0.0000000000000000e+00   0.0000000000000000e+00   2.8019479744209880e-01  -3.1279474111807504e-01   0.0000000000000000e+00   0.0000000000000000e+00   0.0000000000000000e+00   0.0000000000000000e+00   9.8573367338242804e-03   0.0000000000000000e+00   0.0000000000000000e+00   0.0000000000000000e+00   0.0000000000000000e+00   0.0000000000000000e+00   0.0000000000000000e+00   0.0000000000000000e+00   0.0000000000000000e+00   0.0000000000000000e+00   0.0000000000000000e+00   0.0000000000000000e+00   0.0000000000000000e+00   6.4573702364561558e-02   0.0000000000000000e+00   0.0000000000000000e+00   0.0000000000000000e+00   0.0000000000000000e+00   0.0000000000000000e+00   0.0000000000000000e+00   0.0000000000000000e+00   0.0000000000000000e+00  -5.5701432868106582e-01  -1.1157040633032418e-01   0.0000000000000000e+00   0.0000000000000000e+00   0.0000000000000000e+00   0.0000000000000000e+00   0.0000000000000000e+00   0.0000000000000000e+00   0.0000000000000000e+00   0.0000000000000000e+00   1.1726256403915701e-01   0.0000000000000000e+00   0.0000000000000000e+00  -2.4744335555974320e-01   0.0000000000000000e+00   0.0000000000000000e+00   0.0000000000000000e+00   0.0000000000000000e+00   0.0000000000000000e+00   0.0000000000000000e+00   0.0000000000000000e+00   0.0000000000000000e+00   0.0000000000000000e+00   0.0000000000000000e+00   0.0000000000000000e+00   0.0000000000000000e+00   0.0000000000000000e+00  -3.7585357825716531e-01   0.0000000000000000e+00   0.0000000000000000e+00   0.0000000000000000e+00   0.0000000000000000e+00   0.0000000000000000e+00   6.8522438991919468e-02   9.7122635342651586e-02   0.0000000000000000e+00   3.9916777022172868e-03   0.0000000000000000e+00   0.0000000000000000e+00   0.0000000000000000e+00  -7.3602991327341907e-03   0.0000000000000000e+00   0.0000000000000000e+00  -7.2824681140784886e-02   0.0000000000000000e+00  -9.6251148977555545e-02   0.0000000000000000e+00   0.0000000000000000e+00   0.0000000000000000e+00   0.0000000000000000e+00  -4.9247440238344101e-03   0.0000000000000000e+00   0.0000000000000000e+00   0.0000000000000000e+00   0.0000000000000000e+00   3.3654081382421308e-01   0.0000000000000000e+00   1.6146853523132013e-01   0.0000000000000000e+00
   0.0000000000000000e+00  -1.2410179876610349e-01   0.0000000000000000e+00   0.0000000000000000e+00   0.0000000000000000e+00   0.0000000000000000e+00  -3.3013591948577603e-01   0.0000000000000000e+00   0.0000000000000000e+00   0.0000000000000000e+00  -5.0153148938672738e-02   0.0000000000000000e+00   0.0000000000000000e+00   0.0000000000000000e+00   0.0000000000000000e+00   0.0000000000000000e+00   0.0000000000000000e+00   0.0000000000000000e+00  -3.4291979810924322e-01   0.0000000000000000e+00   0.0000000000000000e+00  -3.2335250817950084e-01   0.0000000000000000e+00   0.0000000000000000e+00   0.0000000000000000e+00   0.0000000000000000e+00   0.0000000000000000e+00   0.0000000000000000e+00   0.0000000000000000e+00   0.0000000000000000e+00   0.0000000000000000e+00   0.0000000000000000e+00   0.0000000000000000e+00   0.0000000000000000e+00  -3.3056488605495943e-01   0.0000000000000000e+00   0.0000000000000000e+00   0.0000000000000000e+00   0.0000000000000000e+00   0.0000000000000000e+00   0.0000000000000000e+00   0.0000000000000000e+00   0.0000000000000000e+00   2.8650595032458376e-01   1.1129343409953819e-01   0.0000000000000000e+00  -2.8101770911399243e-01  -1.3071176796965187e-01   0.0000000000000000e+00  -3.4793802308150334e-01   0.0000000000000000e+00   0.0000000000000000e+00   0.0000000000000000e+00   9.1757002861868095e-02   0.0000000000000000e+00   0.0000000000000000e+00   0.0000000000000000e+00   0.0000000000000000e+00   0.0000000000000000e+00   0.0000000000000000e+00   0.0000000000000000e+00   0.0000000000000000e+00   0.0000000000000000e+00   0.0000000000000000e+00   0.0000000000000000e+00   0.0000000000000000e+00   0.0000000000000000e+00   0.0000000000000000e+00   0.0000000000000000e+00  -2.4302504787815188e-01   8.5575428375745458e-03   0.0000000000000000e+00   0.0000000000000000e+00   0.0000000000000000e+00   0.0000000000000000e+00   0.0000000000000000e+00   9.7257475300984622e-02   0.0000000000000000e+00   0.0000000000000000e+00   0.0000000000000000e+00   0.0000000000000000e+00   0.0000000000000000e+00   0.0000000000000000e+00   2.8116447644780529e-01   0.0000000000000000e+00   0.0000000000000000e+00   0.0000000000000000e+00   0.0000000000000000e+00  -7.9299981503220818e-02   0.0000000000000000e+00   0.0000000000000000e+00   0.0000000000000000e+00  -6.0707373316410629e-02   1.4362410766028516e-01   2.0835652028006379e-01   0.0000000000000000e+00   0.0000000000000000e+00   0.0000000000000000e+00   0.0000000000000000e+00   0.0000000000000000e+00
   0.0000000000000000e+00   7.3266001117317126e-02   0.0000000000000000e+00   0.0000000000000000e+00   0.0000000000000000e+00   0.0000000000000000e+00  -3.4115995972129787e-01   0.0000000000000000e+00   0.0000000000000000e+00   0.0000000000000000e+00  -1.7471144447358436e-02   0.0000000000000000e+00   0.0000000000000000e+00   0.0000000000000000e+00   0.0000000000000000e+00   0.0000000000000000e+00   0.0000000000000000e+00   0.0000000000000000e+00   2.7589823153573989e-01   0.0000000000000000e+00   0.0000000000000000e+00   2.9514830979926737e-01   0.0000000000000000e+00   0.0000000000000000e+00   0.0000000000000000e+00   0.0000000000000000e+00   0.0000000000000000e+00   0.0000000000000000e+00   0.0000000000000000e+00   0.0000000000000000e+00   0.0000000000000000e+00   0.0000000000000000e+00   0.0000000000000000e+00   0.0000000000000000e+00   7.3561667945449508e-02   0.0000000000000000e+00   0.0000000000000000e+00   0.0000000000000000e+00   0.0000000000000000e+00   0.0000000000000000e+00   0.0000000000000000e+00   0.0000000000000000e+00   0.0000000000000000e+00  -2.4722179488895424e-01   2.6532394379718449e-01   0.0000000000000000e+00  -6.0194431583664946e-03   3.8360496872009997e-01   0.0000000000000000e+00  -1.4614103529213071e-01   0.0000000000000000e+00   0.0000000000000000e+00   0.0000000000000000e+00   2.4232447969507517e-01   0.0000000000000000e+00   0.0000000000000000e+00   0.0000000000000000e+00   0.0000000000000000e+00   0.0000000000000000e+00   0.0000000000000000e+00   0.0000000000000000e+00   0.0000000000000000e+00   0.0000000000000000e+00   0.0000000000000000e+00   0.0000000000000000e+00   0.0000000000000000e+00   0.0000000000000000e+00   0.0000000000000000e+00   0.0000000000000000e+00  -1.9451174406817678e-01  -8.2580316581293126e-02   0.0000000000000000e+00   0.0000000000000000e+00   0.0000000000000000e+00   0.0000000000000000e+00   0.0000000000000000e+00  -5.5022066420444320e-02   0.0000000000000000e+00   0.0000000000000000e+00   0.0000000000000000e+00   0.0000000000000000e+00   0.0000000000000000e+00   0.0000000000000000e+00   1.4303056045823137e-01   0.0000000000000000e+00   0.0000000000000000e+00   0.0000000000000000e+00   0.0000000000000000e+00   9.7460516748482051e-02   0.0000000000000000e+00   0.0000000000000000e+00   0.0000000000000000e+00   3.4697265555813606e-01  -4.7204176860911981e-02   3.8762607899253848e-01   0.0000000000000000e+00   0.0000000000000000e+00   0.0000000000000000e+00   0.0000000000000000e+00   0.0000000000000000e+00
   0.0000000000000000e+00   0.0000000000000000e+00   0.0000000000000000e+00   0.0000000000000000e+00   1.9089713575533399e-01   0.0000000000000000e+00   0.0000000000000000e+00   0.0000000000000000e+00   0.0000000000000000e+00   0.0000000000000000e+00   0.0000000000000000e+00   0.0000000000000000e+00  -3.1731861976071324e-01   0.0000000000000000e+00   0.0000000000000000e+00   2.9756219178824490e-02   2.8904828920563003e-01   1.4887008336243698e-01   0.0000000000000000e+00   0.0000000000000000e+00   1.4288187322668203e-01   0.0000000000000000e+00   2.3370331506780900e-01   0.0000000000000000e+00   0.0000000000000000e+00   2.4468843767182571e-03  -2.3066740362055596e-01   0.0000000000000000e+00   0.0000000000000000e+00  -4.1902875061615164e-02  -1.8804002029624185e-02   2.8718368637593766e-01   0.0000000000000000e+00   1.3081350592035773e-01   0.0000000000000000e+00  -6.5098047869319928e-03  -9.8206558326853655e-02   0.0000000000000000e+00   0.0000000000000000e+00   0.0000000000000000e+00  -2.5888826520605268e-01   0.0000000000000000e+00   0.0000000000000000e+00   0.0000000000000000e+00   0.0000000000000000e+00   1.1088674859990749e-02   0.0000000000000000e+00   0.0000000000000000e+00   0.0000000000000000e+00   0.0000000000000000e+00  -3.8065133249326238e-01   0.0000000000000000e+00   0.0000000000000000e+00   0.0000000000000000e+00   0.0000000000000000e+00   0.0000000000000000e+00  -2.6327112693324345e-01   0.0000000000000000e+00   0.0000000000000000e+00  -1.7835194381527800e-01   0.0000000000000000e+00   0.0000000000000000e+00  -5.2709545219557521e-02   0.0000000000000000e+00  -2.8556587545604017e-01   0.0000000000000000e+00  -1.1458300078144099e-01  -7.5022537577582954e-02   0.0000000000000000e+00   0.0000000000000000e+00   0.0000000000000000e+00   0.0000000000000000e+00   0.0000000000000000e+00   0.0000000000000000e+00   0.0000000000000000e+00   0.0000000000000000e+00   0.0000000000000000e+00   0.0000000000000000e+00   1.3548436881730003e-01   0.0000000000000000e+00  -1.0810767120325243e-01   0.0000000000000000e+00   0.0000000000000000e+00   0.0000000000000000e+00   0.0000000000000000e+00   1.4920937319765598e-01   0.0000000000000000e+00   1.0013422832445446e-01   0.0000000000000000e+00   0.0000000000000000e+00   0.0000000000000000e+00   0.0000000000000000e+00   0.0000000000000000e+00   0.0000000000000000e+00   0.0000000000000000e+00   0.0000000000000000e+00   0.0000000000000000e+00   1.5676914399559988e-01   0.0000000000000000e+00   1.1612511111745616e-01
   0.0000000000000000e+00  -5.4536852767027477e-01   0.0000000000000000e+00   0.0000000000000000e+00   0.0000000000000000e+00   0.0000000000000000e+00   6.0280672803812274e-02   0.0000000000000000e+00   0.0000000000000000e+00   0.0000000000000000e+00   3.5586367627651418e-02   0.0000000000000000e+00   0.0000000000000000e+00   0.0000000000000000e+00   0.0000000000000000e+00   0.0000000000000000e+00   0.0000000000000000e+00   0.0000000000000000e+00  -1.4760524479342135e-01   0.0000000000000000e+00   0.0000000000000000e+00   1.4210473295612266e-01   0.0000000000000000e+00   0.0000000000000000e+00   0.0000000000000000e+00   0.0000000000000000e+00   0.0000000000000000e+00   0.0000000000000000e+00   0.0000000000000000e+00   0.0000000000000000e+00   0.0000000000000000e+00   0.0000000000000000e+00   0.0000000000000000e+00   0.0000000000000000e+00   3.4140115855181752e-01   0.0000000000000000e+00   0.0000000000000000e+00   0.0000000000000000e+00   0.0000000000000000e+00   0.0000000000000000e+00   0.0000000000000000e+00   0.0000000000000000e+00   0.0000000000000000e+00  -1.3320389678472411e-01  -5.0812236469066997e-02   0.0000000000000000e+00  -7.0518637429494602e-02   7.5175034637883831e-02   0.0000000000000000e+00  -9.7570916368366262e-02   0.0000000000000000e+00   0.0000000000000000e+00   0.0000000000000000e+00   1.1337231154139479e-01   0.0000000000000000e+00   0.0000000000000000e+00   0.0000000000000000e+00   0.0000000000000000e+00   0.0000000000000000e+00   0.0000000000000000e+00   0.0000000000000000e+00   0.0000000000000000e+00   0.0000000000000000e+00   0.0000000000000000e+00   0.0000000000000000e+00   0.0000000000000000e+00   0.0000000000000000e+00   0.0000000000000000e+00   0.0000000000000000e+00  -4.4694331471505488e-01  -9.1177640244853531e-02   0.0000000000000000e+00   0.0000000000000000e+00   0.0000000000000000e+00   0.0000000000000000e+00   0.0000000000000000e+00  -9.0942894322679116e-02   0.0000000000000000e+00   0.0000000000000000e+00   0.0000000000000000e+00   0.0000000000000000e+00   0.0000000000000000e+00   0.0000000000000000e+00  -2.9295698315556190e-01   0.0000000000000000e+00   0.0000000000000000e+00   0.0000000000000000e+00   0.0000000000000000e+00  -2.1568153398390766e-01   0.0000000000000000e+00   0.0000000000000000e+00   0.0000000000000000e+00  -4.5679046537613198e-02   3.3253074107910796e-01  -1.5641812351088086e-01   0.0000000000000000e+00   0.0000000000000000e+00   0.0000000000000000e+00   0.0000000000000000e+00   0.0000000000000000e+00
   0.0000000000000000e+00   3.5192502837667533e-01   0.0000000000000000e+00   0.0000000000000000e+00   0.0000000000000000e+00   0.0000000000000000e+00   8.0766467835926212e-02   0.0000000000000000e+00   0.0000000000000000e+00   0.0000000000000000e+00  -2.4143060305420710e-01   0.0000000000000000e+00   0.0000000000000000e+00   0.0000000000000000e+00   0.0000000000000000e+00   0.0000000000000000e+00   0.0000000000000000e+00   0.0000000000000000e+00   1.0801495321399787e-01   0.0000000000000000e+00   0.0000000000000000e+00  -1.8243888355751501e-02   0.0000000000000000e+00   0.0000000000000000e+00   0.0000000000000000e+00   0.0000000000000000e+00   0.0000000000000000e+00   0.0000000000000000e+00   0.0000000000000000e+00   0.0000000000000000e+00   0.0000000000000000e+00   0.0000000000000000e+00   0.0000000000000000e+00   0.0000000000000000e+00   1.2840078111345729e-01   0.0000000000000000e+00   0.0000000000000000e+00   0.0000000000000000e+00   0.0000000000000000e+00   0.0000000000000000e+00   0.0000000000000000e+00   0.0000000000000000e+00   0.0000000000000000e+00   2.0765258979679441e-01  -5.0280110077299478e-01   0.0000000000000000e+00  -9.2109023456831418e-02  -1.6791498816739553e-01   0.0000000000000000e+00  -1.2076819818410053e-01   0.0000000000000000e+00   0.0000000000000000e+00   0.0000000000000000e+00   4.9604759649374203e-01   0.0000000000000000e+00   0.0000000000000000e+00   0.0000000000000000e+00   0.0000000000000000e+00   0.0000000000000000e+00   0.0000000000000000e+00   0.0000000000000000e+00   0.0000000000000000e+00   0.0000000000000000e+00   0.0000000000000000e+00   0.0000000000000000e+00   0.0000000000000000e+00   0.0000000000000000e+00   0.0000000000000000e+00   0.0000000000000000e+00  -1.2355247085931126e-01  -7.8038763363683233e-02   0.0000000000000000e+00   0.0000000000000000e+00   0.0000000000000000e+00   0.0000000000000000e+00   0.0000000000000000e+00  -5.3855989839205406e-02   0.0000000000000000e+00   0.0000000000000000e+00   0.0000000000000000e+00   0.0000000000000000e+00   0.0000000000000000e+00   0.0000000000000000e+00  -1.2548271097523311e-01   0.0000000000000000e+00   0.0000000000000000e+00   0.0000000000000000e+00   0.0000000000000000e+00   2.9206671337555606e-01   0.0000000000000000e+00   0.0000000000000000e+00   0.0000000000000000e+00   1.1166458494189814e-01   2.2755078709088883e-01   6.3878287762382273e-03   0.0000000000000000e+00   0.0000000000000000e+00   0.0000000000000000e+00   0.0000000000000000e+00   0.0000000000000000e+00
   0.0000000000000000e+00   0.0000000000000000e+00   0.0000000000000000e+00  -2.4785213661201477e-01   0.0000000000000000e+00   3.8747077444311995e-02   0.0000000000000000e+00   7.4754658539181087e-03  -1.6082108658998137e-01  -3.9111693843405632e-01   0.0000000000000000e+00   3.2514488120112461e-01   0.0000000000000000e+00   0.0000000000000000e+00   0.0000000000000000e+00   0.0000000000000000e+00   0.0000000000000000e+00   0.0000000000000000e+00   0.0000000000000000e+00   0.0000000000000000e+00   0.0000000000000000e+00   0.0000000000000000e+00   0.0000000000000000e+00   1.3426356535370471e-02  -8.3668144609501654e-03   0.0000000000000000e+00   0.0000000000000000e+00  -1.2579349640767284e-01  -2.2722052979748869e-01   0.0000000000000000e+00   0.0000000000000000e+00   0.0000000000000000e+00   0.0000000000000000e+00   0.0000000000000000e+00   0.0000000000000000e+00   0.0000000000000000e+00   0.0000000000000000e+00   4.5003720711709647e-02   1.1937239435376588e-01  -1.3652633061199734e-01   0.0000000000000000e+00   0.0000000000000000e+00   0.0000000000000000e+00   0.0000000000000000e+00   0.0000000000000000e+00   0.0000000000000000e+00   0.0000000000000000e+00   0.0000000000000000e+00  -5.1461797988977688e-02   0.0000000000000000e+00   0.0000000000000000e+00   0.0000000000000000e+00   5.0034322327107444e-02   0.0000000000000000e+00   0.0000000000000000e+00   2.4524388874781505e-01   0.0000000000000000e+00  -2.8783733598481742e-01   2.2053069044057985e-01   0.0000000000000000e+00  -1.8803984956104375e-01  -1.4979467128170437e-01   0.0000000000000000e+00   1.4728521769206854e-01   0.0000000000000000e+00  -1.0155055216189349e-02   0.0000000000000000e+00   0.0000000000000000e+00   0.0000000000000000e+00   0.0000000000000000e+00   0.0000000000000000e+00   1.2418598010476457e-01   3.4072129393204464e-01  -2.0134299752928761e-03   0.0000000000000000e+00   0.0000000000000000e+00   0.0000000000000000e+00   0.0000000000000000e+00   0.0000000000000000e+00   1.3014280716535928e-01   0.0000000000000000e+00   0.0000000000000000e+00  -2.0703989601534373e-01   0.0000000000000000e+00   0.0000000000000000e+00   0.0000000000000000e+00   0.0000000000000000e+00   0.0000000000000000e+00   0.0000000000000000e+00  -2.4334391683931456e-01  -7.4316119238193564e-03   0.0000000000000000e+00   0.0000000000000000e+00   0.0000000000000000e+00   0.0000000000000000e+00   1.5124068886323472e-01   0.0000000000000000e+00   0.0000000000000000e+00   0.0000000000000000e+00   0.0000000000000000e+00
   0.0000000000000000e+00   4.4794581665689975e-02   0.0000000000000000e+00   0.0000000000000000e+00   0.0000000000000000e+00   0.0000000000000000e+00  -4.8771525425910411e-01   0.0000000000000000e+00   0.0000000000000000e+00   0.0000000000000000e+00   8.6366071253716231e-02   0.0000000000000000e+00   0.0000000000000000e+00   0.0000000000000000e+00   0.0000000000000000e+00   0.0000000000000000e+00   0.0000000000000000e+00   0.0000000000000000e+00   1.7924123626654920e-01   0.0000000000000000e+00   0.0000000000000000e+00  -1.2573076559641828e-02   0.0000000000000000e+00   0.0000000000000000e+00   0.0000000000000000e+00   0.0000000000000000e+00   0.0000000000000000e+00   0.0000000000000000e+00   0.0000000000000000e+00   0.0000000000000000e+00   0.0000000000000000e+00   0.0000000000000000e+00   0.0000000000000000e+00   0.0000000000000000e+00  -4.1977082554621251e-02   0.0000000000000000e+00   0.0000000000000000e+00   0.0000000000000000e+00   0.0000000000000000e+00   0.0000000000000000e+00   0.0000000000000000e+00   0.0000000000000000e+00   0.0000000000000000e+00   1.3268463351881743e-01  -3.1522109492085476e-01   0.0000000000000000e+00   3.2858312695608582e-01  -8.3879834335460257e-02   0.0000000000000000e+00  -7.2891277230979018e-02   0.0000000000000000e+00   0.0000000000000000e+00   0.0000000000000000e+00  -2.2737825472278879e-02   0.0000000000000000e+00   0.0000000000000000e+00   0.0000000000000000e+00   0.0000000000000000e+00   0.0000000000000000e+00   0.0000000000000000e+00   0.0000000000000000e+00   0.0000000000000000e+00   0.0000000000000000e+00   0.0000000000000000e+00   0.0000000000000000e+00   0.0000000000000000e+00   0.0000000000000000e+00   0.0000000000000000e+00   0.0000000000000000e+00  -1.5355994445408988e-01   4.0586411135374922e-01   0.0000000000000000e+00   0.0000000000000000e+00   0.0000000000000000e+00   0.0000000000000000e+00   0.0000000000000000e+00   5.0719876747799417e-02   0.0000000000000000e+00   0.0000000000000000e+00   0.0000000000000000e+00   0.0000000000000000e+00   0.0000000000000000e+00   0.0000000000000000e+00  -2.5157100259388143e-01   0.0000000000000000e+00   0.0000000000000000e+00   0.0000000000000000e+00   0.0000000000000000e+00  -3.9262276468086471e-01   0.0000000000000000e+00   0.0000000000000000e+00   0.0000000000000000e+00   1.1687186465094578e-01  -2.2427967375388036e-01  -9.2403219923677463e-02   0.0000000000000000e+00   0.0000000000000000e+00   0.0000000000000000e+00   0.0000000000000000e+00   0.0000000000000000e+00
   0.0000000000000000e+00   0.0000000000000000e+00   0.0000000000000000e+00   0.0000000000000000e+00  -1.7506057433991223e-02   0.0000000000000000e+00   0.0000000000000000e+00   0.0000000000000000e+00   0.0000000000000000e+00   0.0000000000000000e+00   0.0000000000000000e+00   0.0000000000000000e+00  -4.7399166665385212e-02   0.0000000000000000e+00   0.0000000000000000e+00   1.4354975345541238e-01   7.4420321596829000e-02   1.1538204179950429e-01   0.0000000000000000e+00   0.0000000000000000e+00   1.6624572163070012e-01   0.0000000000000000e+00  -9.8222215011462499e-02   0.0000000000000000e+00   0.0000000000000000e+00  -4.1011440289165368e-02  -2.5861493600732388e-01   0.0000000000000000e+00   0.0000000000000000e+00   3.3162010983451434e-01  -3.3343805412839345e-01  -3.6994099949968923e-01   0.0000000000000000e+00  -1.9837006446046836e-02   0.0000000000000000e+00   2.2854027443247521e-02   1.9940252358212568e-01   0.0000000000000000e+00   0.0000000000000000e+00   0.0000000000000000e+00   1.2484767377518260e-02   0.0000000000000000e+00   0.0000000000000000e+00   0.0000000000000000e+00   0.0000000000000000e+00   1.8188082368591826e-01   0.0000000000000000e+00   0.0000000000000000e+00   0.0000000000000000e+00   0.0000000000000000e+00   1.8400417190261403e-01   0.0000000000000000e+00   0.0000000000000000e+00   0.0000000000000000e+00   0.0000000000000000e+00   0.0000000000000000e+00  -2.0964776443315009e-01   0.0000000000000000e+00   0.0000000000000000e+00  -5.6190830676097411e-02   0.0000000000000000e+00   0.0000000000000000e+00  -8.1461846503408458e-02   0.0000000000000000e+00  -2.4805288119282554e-01   0.0000000000000000e+00   8.2305467089078627e-02   7.8592656464234051e-03   0.0000000000000000e+00   0.0000000000000000e+00   0.0000000000000000e+00   0.0000000000000000e+00   0.0000000000000000e+00   0.0000000000000000e+00   0.0000000000000000e+00   0.0000000000000000e+00   0.0000000000000000e+00   0.0000000000000000e+00   1.0834222789469664e-01   0.0000000000000000e+00   2.7405948591218438e-01   0.0000000000000000e+00   0.0000000000000000e+00   0.0000000000000000e+00   0.0000000000000000e+00  -3.6048815489826386e-01   0.0000000000000000e+00   1.0186388248902049e-01   0.0000000000000000e+00   0.0000000000000000e+00   0.0000000000000000e+00   0.0000000000000000e+00   0.0000000000000000e+00   0.0000000000000000e+00   0.0000000000000000e+00   0.0000000000000000e+00   0.0000000000000000e+00  -1.0670496037845818e-02   0.0000000000000000e+00   1.9224824277215966e-01
   1.6416242563563418e-01   0.0000000000000000e+00   3.2307591263565760e-01   0.0000000000000000e+00   0.0000000000000000e+00   0.0000000000000000e+00   0.0000000000000000e+00   0.0000000000000000e+00   0.0000000000000000e+00   0.0000000000000000e+00   0.0000000000000000e+00   0.0000000000000000e+00   0.0000000000000000e+00  -2.7149800769748306e-01  -2.5657698261712783e-02   0.0000000000000000e+00   0.0000000000000000e+00   0.0000000000000000e+00   0.0000000000000000e+00   3.3550978863793587e-02   0.0000000000000000e+00   0.0000000000000000e+00   0.0000000000000000e+00   0.0000000000000000e+00   0.0000000000000000e+00   0.0000000000000000e+00   0.0000000000000000e+00   0.0000000000000000e+00   0.0000000000000000e+00   0.0000000000000000e+00   0.0000000000000000e+00   0.0000000000000000e+00   1.0769801265142571e-01   0.0000000000000000e+00   0.0000000000000000e+00   0.0000000000000000e+00   0.0000000000000000e+00   0.0000000000000000e+00   0.0000000000000000e+00   0.0000000000000000e+00   0.0000000000000000e+00  -1.6840155375720123e-01   2.4133393055576305e-01   0.0000000000000000e+00   0.0000000000000000e+00   0.0000000000000000e+00   0.0000000000000000e+00   0.0000000000000000e+00   0.0000000000000000e+00   0.0000000000000000e+00   0.0000000000000000e+00  -3.3277991800505319e-01   0.0000000000000000e+00   0.0000000000000000e+00   3.5045134838387582e-01   0.0000000000000000e+00   0.0000000000000000e+00   0.0000000000000000e+00   0.0000000000000000e+00   0.0000000000000000e+00   0.0000000000000000e+00   0.0000000000000000e+00   0.0000000000000000e+00   0.0000000000000000e+00   0.0000000000000000e+00   0.0000000000000000e+00   0.0000000000000000e+00   0.0000000000000000e+00  -1.9212452057030321e-01   0.0000000000000000e+00   0.0000000000000000e+00   0.0000000000000000e+00   0.0000000000000000e+00   0.0000000000000000e+00   1.7033506519961433e-01   1.0649880221793454e-01   0.0000000000000000e+00  -2.6654900584844282e-01   0.0000000000000000e+00   0.0000000000000000e+00   0.0000000000000000e+00  -2.1748289688907827e-02   0.0000000000000000e+00   0.0000000000000000e+00   3.7950963250236092e-01   0.0000000000000000e+00  -2.7420603662427234e-01   0.0000000000000000e+00   0.0000000000000000e+00   0.0000000000000000e+00   0.0000000000000000e+00   7.9482996848762977e-02   0.0000000000000000e+00   0.0000000000000000e+00   0.0000000000000000e+00   0.0000000000000000e+00   1.0252128888147070e-01   0.0000000000000000e+00   2.7673989894558448e-01   0.0000000000000000e+00
   0.0000000000000000e+00   0.0000000000000000e+00   0.0000000000000000e+00  -6.2637634956579105e-02   0.0000000000000000e+00  -3.9203200904205843e-01   0.0000000000000000e+00   1.8497507530034638e-01   1.2413948349284869e-02  -6.4622237183283984e-02   0.0000000000000000e+00  -2.4345471162317600e-01   0.0000000000000000e+00   0.0000000000000000e+00   0.0000000000000000e+00   0.0000000000000000e+00   0.0000000000000000e+00   0.0000000000000000e+00   0.0000000000000000e+00   0.0000000000000000e+00   0.0000000000000000e+00   0.0000000000000000e+00   0.0000000000000000e+00  -1.5043767957047782e-01   7.6923512886753878e-02   0.0000000000000000e+00   0.0000000000000000e+00   7.6032976685908402e-02  -4.0467604194243523e-01   0.0000000000000000e+00   0.0000000000000000e+00   0.0000000000000000e+00   0.0000000000000000e+00   0.0000000000000000e+00   0.0000000000000000e+00   0.0000000000000000e+00   0.0000000000000000e+00  -1.4836361583867841e-01  -3.6600738770218050e-02   1.4028800426190993e-01   0.0000000000000000e+00   0.0000000000000000e+00   0.0000000000000000e+00   0.0000000000000000e+00   0.0000000000000000e+00   0.0000000000000000e+00   0.0000000000000000e+00   0.0000000000000000e+00  -2.2291377594727640e-01   0.0000000000000000e+00   0.0000000000000000e+00   0.0000000000000000e+00  -4.4032879020294269e-01   0.0000000000000000e+00   0.0000000000000000e+00  -1.7294284072407431e-01   0.0000000000000000e+00  -1.1055928429787071e-01  -1.6565700198902411e-01   0.0000000000000000e+00  -1.5622345070239313e-01   4.8903437272587849e-02   0.0000000000000000e+00   1.8477588655894092e-01   0.0000000000000000e+00   3.9162739067377619e-02   0.0000000000000000e+00   0.0000000000000000e+00   0.0000000000000000e+00   0.0000000000000000e+00   0.0000000000000000e+00   2.0365312745073028e-01   1.2268981970270643e-02  -1.2384589831291884e-01   0.0000000000000000e+00   0.0000000000000000e+00   0.0000000000000000e+00   0.0000000000000000e+00   0.0000000000000000e+00   2.2162823441983895e-01   0.0000000000000000e+00   0.0000000000000000e+00   8.3875704005738974e-02   0.0000000000000000e+00   0.0000000000000000e+00   0.0000000000000000e+00   0.0000000000000000e+00   0.0000000000000000e+00   0.0000000000000000e+00   7.5684635994810345e-02   7.4900626353009245e-02   0.0000000000000000e+00   0.0000000000000000e+00   0.0000000000000000e+00   0.0000000000000000e+00  -5.7994773235745117e-02   0.0000000000000000e+00   0.0000000000000000e+00   0.0000000000000000e+00   0.0000000000000000e+00
   0.0000000000000000e+00  -8.3819806130942559e-02   0.0000000000000000e+00   0.0000000000000000e+00   0.0000000000000000e+00   0.0000000000000000e+00   1.7988127249992075e-01   0.0000000000000000e+00   0.0000000000000000e+00   0.0000000000000000e+00   1.4170567536498324e-01   0.0000000000000000e+00   0.0000000000000000e+00   0.0000000000000000e+00   0.0000000000000000e+00   0.0000000000000000e+00   0.0000000000000000e+00   0.0000000000000000e+00  -6.1341576399091033e-02   0.0000000000000000e+00   0.0000000000000000e+00  -1.5853484271376755e-01   0.0000000000000000e+00   0.0000000000000000e+00   0.0000000000000000e+00   0.0000000000000000e+00   0.0000000000000000e+00   0.0000000000000000e+00   0.0000000000000000e+00   0.0000000000000000e+00   0.0000000000000000e+00   0.0000000000000000e+00   0.0000000000000000e+00   0.0000000000000000e+00  -3.9501991820393034e-01   0.0000000000000000e+00   0.0000000000000000e+00   0.0000000000000000e+00   0.0000000000000000e+00   0.0000000000000000e+00   0.0000000000000000e+00   0.0000000000000000e+00   0.0000000000000000e+00  -2.1183041227006760e-01  -4.3848087763360455e-01   0.0000000000000000e+00   1.4294026289700593e-01   3.5035877534301652e-01   0.0000000000000000e+00  -8.8243451053625854e-02   0.0000000000000000e+00   0.0000000000000000e+00   0.0000000000000000e+00  -1.4912674849061108e-01   0.0000000000000000e+00   0.0000000000000000e+00   0.0000000000000000e+00   0.0000000000000000e+00   0.0000000000000000e+00   0.0000000000000000e+00   0.0000000000000000e+00   0.0000000000000000e+00   0.0000000000000000e+00   0.0000000000000000e+00   0.0000000000000000e+00   0.0000000000000000e+00   0.0000000000000000e+00   0.0000000000000000e+00   0.0000000000000000e+00  -1.2848200642927876e-01   5.3891754897843959e-02   0.0000000000000000e+00   0.0000000000000000e+00   0.0000000000000000e+00   0.0000000000000000e+00   0.0000000000000000e+00  -4.5302649741834800e-01   0.0000000000000000e+00   0.0000000000000000e+00   0.0000000000000000e+00   0.0000000000000000e+00   0.0000000000000000e+00   0.0000000000000000e+00  -3.2813018354125700e-02   0.0000000000000000e+00   0.0000000000000000e+00   0.0000000000000000e+00   0.0000000000000000e+00   1.4005706727243772e-01   0.0000000000000000e+00   0.0000000000000000e+00   0.0000000000000000e+00  -1.3992760141546964e-01  -2.1104984358444011e-02   2.8264885616745489e-01   0.0000000000000000e+00   0.0000000000000000e+00   0.0000000000000000e+00   0.0000000000000000e+00   0.0000000000000000e+00
  -1.5518094671273552e-01   0.0000000000000000e+00  -3.0340912249749136e-01   0.0000000000000000e+00   0.0000000000000000e+00   0.0000000000000000e+00   0.0000000000000000e+00   0.0000000000000000e+00   0.0000000000000000e+00   0.0000000000000000e+00   0.0000000000000000e+00   0.0000000000000000e+00   0.0000000000000000e+00  -1.9390821842482930e-01  -5.9503088480807140e-02   0.0000000000000000e+00   0.0000000000000000e+00   0.0000000000000000e+00   0.0000000000000000e+00   1.6469017879878056e-01   0.0000000000000000e+00   0.0000000000000000e+00   0.0000000000000000e+00   0.0000000000000000e+00   0.0000000000000000e+00   0.0000000000000000e+00   0.0000000000000000e+00   0.0000000000000000e+00   0.0000000000000000e+00   0.0000000000000000e+00   0.0000000000000000e+00   0.0000000000000000e+00  -5.1281291843698479e-02   0.0000000000000000e+00   0.0000000000000000e+00   0.0000000000000000e+00   0.0000000000000000e+00   0.0000000000000000e+00   0.0000000000000000e+00   0.0000000000000000e+00   0.0000000000000000e+00  -1.0238803160764672e-01   9.1555925645459002e-04   0.0000000000000000e+00   0.0000000000000000e+00   0.0000000000000000e+00   0.0000000000000000e+00   0.0000000000000000e+00   0.0000000000000000e+00   0.0000000000000000e+00   0.0000000000000000e+00  -3.8486524983640213e-01   0.0000000000000000e+00   0.0000000000000000e+00  -1.6718670123074067e-01   0.0000000000000000e+00   0.0000000000000000e+00   0.0000000000000000e+00   0.0000000000000000e+00   0.0000000000000000e+00   0.0000000000000000e+00   0.0000000000000000e+00   0.0000000000000000e+00   0.0000000000000000e+00   0.0000000000000000e+00   0.0000000000000000e+00   0.0000000000000000e+00   0.0000000000000000e+00   3.5153017693530170e-01   0.0000000000000000e+00   0.0000000000000000e+00   0.0000000000000000e+00   0.0000000000000000e+00   0.0000000000000000e+00  -7.1137280492196642e-02  -2.9126734287664746e-01   0.0000000000000000e+00   8.7112847276383146e-02   0.0000000000000000e+00   0.0000000000000000e+00   0.0000000000000000e+00   3.4145691388825400e-01   0.0000000000000000e+00   0.0000000000000000e+00  -1.9522443278346185e-01   0.0000000000000000e+00  -3.4449872812742671e-01   0.0000000000000000e+00   0.0000000000000000e+00   0.0000000000000000e+00   0.0000000000000000e+00   1.7924922431378262e-01   0.0000000000000000e+00   0.0000000000000000e+00   0.0000000000000000e+00   0.0000000000000000e+00   1.7199064916855689e-02   0.0000000000000000e+00   3.1550146815934255e-01   0.0000000000000000e+00
   0.0000000000000000e+00   0.0000000000000000e+00   0.0000000000000000e+00   2.1208868685550553e-02   0.0000000000000000e+00  -1.0610475254131710e-02   0.0000000000000000e+00  -2.1868214757676763e-01  -2.3366528838737288e-01   5.1616328040699030e-02   0.0000000000000000e+00  -4.3234563236662193e-02   0.0000000000000000e+00   0.0000000000000000e+00   0.0000000000000000e+00   0.0000000000000000e+00   0.0000000000000000e+00   0.0000000000000000e+00   0.0000000000000000e+00   0.0000000000000000e+00   0.0000000000000000e+00   0.0000000000000000e+00   0.0000000000000000e+00  -1.9039801716426349e-01   2.4333603008012117e-01   0.0000000000000000e+00   0.0000000000000000e+00   6.7896182526234278e-02  -2.0973441156396766e-02   0.0000000000000000e+00   0.0000000000000000e+00   0.0000000000000000e+00   0.0000000000000000e+00   0.0000000000000000e+00   0.0000000000000000e+00   0.0000000000000000e+00   0.0000000000000000e+00   5.2912001164764844e-01  -2.3556163301731152e-02   6.3941835036300909e-02   0.0000000000000000e+00   0.0000000000000000e+00   0.0000000000000000e+00   0.0000000000000000e+00   0.0000000000000000e+00   0.0000000000000000e+00   0.0000000000000000e+00   0.0000000000000000e+00  -1.3095093281931539e-01   0.0000000000000000e+00   0.0000000000000000e+00   0.0000000000000000e+00  -4.4922138748658205e-03   0.0000000000000000e+00   0.0000000000000000e+00  -1.9344851722044998e-01   0.0000000000000000e+00   8.4705564112319387e-02   1.8691445879545415e-01   0.0000000000000000e+00  -8.9514293822059554e-02  -3.8091538576751238e-02   0.0000000000000000e+00  -4.4914009830478746e-02   0.0000000000000000e+00   1.2152126835687881e-01   0.0000000000000000e+00   0.0000000000000000e+00   0.0000000000000000e+00   0.0000000000000000e+00   0.0000000000000000e+00   3.2241995399275575e-01   2.7866520781033638e-01   1.4620666948844693e-01   0.0000000000000000e+00   0.0000000000000000e+00   0.0000000000000000e+00   0.0000000000000000e+00   0.0000000000000000e+00  -3.0325141439019698e-01   0.0000000000000000e+00   0.0000000000000000e+00   1.1044215636324994e-01   0.0000000000000000e+00   0.0000000000000000e+00   0.0000000000000000e+00   0.0000000000000000e+00   0.0000000000000000e+00   0.0000000000000000e+00   1.1661068122052341e-01  -9.6851126065692100e-02   0.0000000000000000e+00   0.0000000000000000e+00   0.0000000000000000e+00   0.0000000000000000e+00  -2.3298964818694884e-01   0.0000000000000000e+00   0.0000000000000000e+00   0.0000000000000000e+00   0.0000000000000000e+00
   0.0000000000000000e+00   0.0000000000000000e+00   0.0000000000000000e+00   0.0000000000000000e+00  -2.8520583813816336e-02   0.0000000000000000e+00   0.0000000000000000e+00   0.0000000000000000e+00   0.0000000000000000e+00   0.0000000000000000e+00   0.0000000000000000e+00   0.0000000000000000e+00   3.7595049404698833e-01   0.0000000000000000e+00   0.0000000000000000e+00   3.5579131015120155e-02   1.3639185441968765e-02   1.1707085165684930e-02   0.0000000000000000e+00   0.0000000000000000e+00   3.5240864909947556e-01   0.0000000000000000e+00   1.1444473150212214e-01   0.0000000000000000e+00   0.0000000000000000e+00  -3.9470751636856105e-01  -1.1916804189995585e-01   0.0000000000000000e+00   0.0000000000000000e+00   8.1086167989223190e-02  -8.2456307737113613e-02   2.9573552950997722e-01   0.0000000000000000e+00   3.4010956860543118e-01   0.0000000000000000e+00  -1.2780995271335799e-01  -9.6316112699288386e-02   0.0000000000000000e+00   0.0000000000000000e+00   0.0000000000000000e+00   6.9120745454659599e-02   0.0000000000000000e+00   0.0000000000000000e+00   0.0000000000000000e+00   0.0000000000000000e+00  -1.0792343565414059e-02   0.0000000000000000e+00   0.0000000000000000e+00   0.0000000000000000e+00   0.0000000000000000e+00   4.2261079481106453e-02   0.0000000000000000e+00   0.0000000000000000e+00   0.0000000000000000e+00   0.0000000000000000e+00   0.0000000000000000e+00   1.2142764417236032e-01   0.0000000000000000e+00   0.0000000000000000e+00   3.5457441763342967e-01   0.0000000000000000e+00   0.0000000000000000e+00  -8.1771158846170838e-02   0.0000000000000000e+00  -7.5800215740107063e-02   0.0000000000000000e+00   2.6876208728104783e-02   2.4509617090374944e-01   0.0000000000000000e+00   0.0000000000000000e+00   0.0000000000000000e+00   0.0000000000000000e+00   0.0000000000000000e+00   0.0000000000000000e+00   0.0000000000000000e+00   0.0000000000000000e+00   0.0000000000000000e+00   0.0000000000000000e+00   2.3307776116020085e-01   0.0000000000000000e+00  -4.8064146995812677e-02   0.0000000000000000e+00   0.0000000000000000e+00   0.0000000000000000e+00   0.0000000000000000e+00  -2.8358282626366277e-02   0.0000000000000000e+00  -1.3047251333893167e-01   0.0000000000000000e+00   0.0000000000000000e+00   0.0000000000000000e+00   0.0000000000000000e+00   0.0000000000000000e+00   0.0000000000000000e+00   0.0000000000000000e+00   0.0000000000000000e+00   0.0000000000000000e+00  -1.0927071704480855e-01   0.0000000000000000e+00  -8.7677674806142178e-03
   0.0000000000000000e+00   0.0000000000000000e+00   0.0000000000000000e+00  -3.2216919871212363e-01   0.0000000000000000e+00   6.7544663751452697e-02   0.0000000000000000e+00   2.6506173938891120e-01   6.1378206913582672e-02  -1.3498631001727635e-01   0.0000000000000000e+00  -7.2749641711774296e-02   0.0000000000000000e+00   0.0000000000000000e+00   0.0000000000000000e+00   0.0000000000000000e+00   0.0000000000000000e+00   0.0000000000000000e+00   0.0000000000000000e+00   0.0000000000000000e+00   0.0000000000000000e+00   0.0000000000000000e+00   0.0000000000000000e+00   1.4398297333231569e-01  -2.1431567669138599e-01   0.0000000000000000e+00   0.0000000000000000e+00  -3.0951677619788437e-01  -6.5773031630920520e-02   0.0000000000000000e+00   0.0000000000000000e+00   0.0000000000000000e+00   0.0000000000000000e+00   0.0000000000000000e+00   0.0000000000000000e+00   0.0000000000000000e+00   0.0000000000000000e+00   2.1547006526428068e-02  -2.8627627928250565e-01   1.8671416055342482e-01   0.0000000000000000e+00   0.0000000000000000e+00   0.0000000000000000e+00   0.0000000000000000e+00   0.0000000000000000e+00   0.0000000000000000e+00   0.0000000000000000e+00   0.0000000000000000e+00  -1.7013171402105101e-01   0.0000000000000000e+00   0.0000000000000000e+00   0.0000000000000000e+00  -3.9084322001037806e-02   0.0000000000000000e+00   0.0000000000000000e+00   2.7393139058881122e-01   0.0000000000000000e+00   1.3640944152843437e-01   2.2579980534528027e-01   0.0000000000000000e+00   1.9415673048201845e-01  -1.0921091145562398e-01   0.0000000000000000e+00  -1.5797601410673531e-01   0.0000000000000000e+00   2.3756097271372491e-02   0.0000000000000000e+00   0.0000000000000000e+00   0.0000000000000000e+00   0.0000000000000000e+00   0.0000000000000000e+00   1.5264431388685565e-01  -1.3980809710702416e-01  -5.4315359862472427e-02   0.0000000000000000e+00   0.0000000000000000e+00   0.0000000000000000e+00   0.0000000000000000e+00   0.0000000000000000e+00  -5.0868190863543841e-02   0.0000000000000000e+00   0.0000000000000000e+00   5.3473307211899100e-02   0.0000000000000000e+00   0.0000000000000000e+00   0.0000000000000000e+00   0.0000000000000000e+00   0.0000000000000000e+00   0.0000000000000000e+00   2.8127026780695802e-01  -2.9577911775721505e-01   0.0000000000000000e+00   0.0000000000000000e+00   0.0000000000000000e+00   0.0000000000000000e+00  -2.0480681692838981e-01   0.0000000000000000e+00   0.0000000000000000e+00   0.0000000000000000e+00   0.0000000000000000e+00
   0.0000000000000000e+00   0.0000000000000000e+00   0.0000000000000000e+00   1.3020441374464650e-01   0.0000000000000000e+00   3.4026957464796681e-01   0.0000000000000000e+00   5.0426976414334031e-02   9.8073196040827232e-02   3.9557628997004497e-02   0.0000000000000000e+00  -1.1604447008751698e-01   0.0000000000000000e+00   0.0000000000000000e+00   0.0000000000000000e+00   0.0000000000000000e+00   0.0000000000000000e+00   0.0000000000000000e+00   0.0000000000000000e+00   0.0000000000000000e+00   0.0000000000000000e+00   0.0000000000000000e+00   0.0000000000000000e+00   2.4331943062090408e-01  -3.0010612475066889e-01   0.0000000000000000e+00   0.0000000000000000e+00   4.6631185970202084e-02   3.6633145578098811e-02   0.0000000000000000e+00   0.0000000000000000e+00   0.0000000000000000e+00   0.0000000000000000e+00   0.0000000000000000e+00   0.0000000000000000e+00   0.0000000000000000e+00   0.0000000000000000e+00   2.9516933139457491e-01   1.1708843798486585e-01   2.8096223339932835e-01   0.0000000000000000e+00   0.0000000000000000e+00   0.0000000000000000e+00   0.0000000000000000e+00   0.0000000000000000e+00   0.0000000000000000e+00   0.0000000000000000e+00   0.0000000000000000e+00  -3.1269876595932811e-01   0.0000000000000000e+00   0.0000000000000000e+00   0.0000000000000000e+00  -5.2807970006876453e-02   0.0000000000000000e+00   0.0000000000000000e+00  -1.6158037089010684e-02   0.0000000000000000e+00  -2.0983509291164862e-01  -1.5168907102715784e-01   0.0000000000000000e+00   1.5705815745966112e-01  -6.0453733326612219e-02   0.0000000000000000e+00   1.1755738904558073e-01   0.0000000000000000e+00   1.3263633471030165e-01   0.0000000000000000e+00   0.0000000000000000e+00   0.0000000000000000e+00   0.0000000000000000e+00   0.0000000000000000e+00  -6.1227309397572816e-02   2.0303205421488552e-01  -2.5258852528613551e-01   0.0000000000000000e+00   0.0000000000000000e+00   0.0000000000000000e+00   0.0000000000000000e+00   0.0000000000000000e+00   4.1246598760388963e-02   0.0000000000000000e+00   0.0000000000000000e+00   2.8396425860136543e-01   0.0000000000000000e+00   0.0000000000000000e+00   0.0000000000000000e+00   0.0000000000000000e+00   0.0000000000000000e+00   0.0000000000000000e+00  -2.7747602280178946e-01   1.0865245382053575e-01   0.0000000000000000e+00   0.0000000000000000e+00   0.0000000000000000e+00   0.0000000000000000e+00  -6.7094805563718799e-04   0.0000000000000000e+00   0.0000000000000000e+00   0.0000000000000000e+00   0.0000000000000000e+00
   0.0000000000000000e+00   0.0000000000000000e+00   0.0000000000000000e+00   0.0000000000000000e+00  -4.7443434282004976e-01   0.0000000000000000e+00   0.0000000000000000e+00   0.0000000000000000e+00   0.0000000000000000e+00   0.0000000000000000e+00   0.0000000000000000e+00   0.0000000000000000e+00  -1.5061419840682913e-01   0.0000000000000000e+00   0.0000000000000000e+00  -2.4903323024204661e-02   1.2532040300167547e-02   2.1115370682445520e-01   0.0000000000000000e+00   0.0000000000000000e+00  -1.4934824427910443e-03   0.0000000000000000e+00   6.7013678211223782e-02   0.0000000000000000e+00   0.0000000000000000e+00  -1.0071679848001464e-01  -4.4494488014291661e-01   0.0000000000000000e+00   0.0000000000000000e+00  -2.9164624417615359e-01  -2.2729687689692080e-02   7.1858284151827947e-02   0.0000000000000000e+00   8.8026543639368598e-02   0.0000000000000000e+00   1.0492265651428126e-01  -3.2188630806056939e-01   0.0000000000000000e+00   0.0000000000000000e+00   0.0000000000000000e+00   1.1874090293899284e-01   0.0000000000000000e+00   0.0000000000000000e+00   0.0000000000000000e+00   0.0000000000000000e+00   4.1766139711133340e-02   0.0000000000000000e+00   0.0000000000000000e+00   0.0000000000000000e+00   0.0000000000000000e+00   1.4117229399799075e-01   0.0000000000000000e+00   0.0000000000000000e+00   0.0000000000000000e+00   0.0000000000000000e+00   0.0000000000000000e+00  -8.8381139478284423e-02   0.0000000000000000e+00   0.0000000000000000e+00  -6.7988357162227751e-03   0.0000000000000000e+00   0.0000000000000000e+00   3.0696619467974651e-01   0.0000000000000000e+00   2.0336338298549403e-01   0.0000000000000000e+00   1.7639598279889510e-01  -1.7749572845996819e-01   0.0000000000000000e+00   0.0000000000000000e+00   0.0000000000000000e+00   0.0000000000000000e+00   0.0000000000000000e+00   0.0000000000000000e+00   0.0000000000000000e+00   0.0000000000000000e+00   0.0000000000000000e+00   0.0000000000000000e+00  -8.9800760113960876e-02   0.0000000000000000e+00   1.1747588310601423e-01   0.0000000000000000e+00   0.0000000000000000e+00   0.0000000000000000e+00   0.0000000000000000e+00  -5.9187399315535405e-02   0.0000000000000000e+00   7.1523507943485873e-02   0.0000000000000000e+00   0.0000000000000000e+00   0.0000000000000000e+00   0.0000000000000000e+00   0.0000000000000000e+00   0.0000000000000000e+00   0.0000000000000000e+00   0.0000000000000000e+00   0.0000000000000000e+00  -6.1434699258743827e-02   0.0000000000000000e+00  -7.1074579087696349e-02
   0.0000000000000000e+00   0.0000000000000000e+00   0.0000000000000000e+00  -3.1349188989014076e-01   0.0000000000000000e+00   4.9293881991597621e-02   0.0000000000000000e+00  -3.2199973619082678e-01  -1.5450902196302771e-01   3.6775682965726564e-01   0.0000000000000000e+00   4.4155444984260717e-03   0.0000000000000000e+00   0.0000000000000000e+00   0.0000000000000000e+00   0.0000000000000000e+00   0.0000000000000000e+00   0.0000000000000000e+00   0.0000000000000000e+00   0.0000000000000000e+00   0.0000000000000000e+00   0.0000000000000000e+00   0.0000000000000000e+00  -6.8385394626704482e-02   9.2975117455359690e-02   0.0000000000000000e+00   0.0000000000000000e+00   1.2650322284395851e-01  -1.3329897088697859e-01   0.0000000000000000e+00   0.0000000000000000e+00   0.0000000000000000e+00   0.0000000000000000e+00   0.0000000000000000e+00   0.0000000000000000e+00   0.0000000000000000e+00   0.0000000000000000e+00  -7.3392025800082819e-02   1.7227178478176358e-01   4.3013365173985338e-02   0.0000000000000000e+00   0.0000000000000000e+00   0.0000000000000000e+00   0.0000000000000000e+00   0.0000000000000000e+00   0.0000000000000000e+00   0.0000000000000000e+00   0.0000000000000000e+00  -1.6742346117559670e-01   0.0000000000000000e+00   0.0000000000000000e+00   0.0000000000000000e+00  -4.3352270263426557e-02   0.0000000000000000e+00   0.0000000000000000e+00   4.6934272381384418e-01   0.0000000000000000e+00  -8.4812082920975335e-02   3.2684848115106489e-02   0.0000000000000000e+00   1.0447680858098264e-01   2.2565241116573276e-01   0.0000000000000000e+00  -1.2750795382069184e-02   0.0000000000000000e+00   7.2982379482632198e-02   0.0000000000000000e+00   0.0000000000000000e+00   0.0000000000000000e+00   0.0000000000000000e+00   0.0000000000000000e+00  -1.0767000067946209e-01  -8.9799186288943095e-02   2.8224970992446169e-01   0.0000000000000000e+00   0.0000000000000000e+00   0.0000000000000000e+00   0.0000000000000000e+00   0.0000000000000000e+00   2.2593412341770239e-01   0.0000000000000000e+00   0.0000000000000000e+00   2.7072012595307748e-01   0.0000000000000000e+00   0.0000000000000000e+00   0.0000000000000000e+00   0.0000000000000000e+00   0.0000000000000000e+00   0.0000000000000000e+00   8.1194025210492016e-03   2.2511388031229394e-02   0.0000000000000000e+00   0.0000000000000000e+00   0.0000000000000000e+00   0.0000000000000000e+00  -4.9572277453767133e-02   0.0000000000000000e+00   0.0000000000000000e+00   0.0000000000000000e+00   0.0000000000000000e+00
   0.0000000000000000e+00   0.0000000000000000e+00   0.0000000000000000e+00  -1.1515800115730583e-01   0.0000000000000000e+00   1.7933663464582367e-01   0.0000000000000000e+00  -1.1923761052611612e-01  -2.7477545552934381e-02  -1.2664899945842187e-01   0.0000000000000000e+00   1.1454541192121460e-01   0.0000000000000000e+00   0.0000000000000000e+00   0.0000000000000000e+00   0.0000000000000000e+00   0.0000000000000000e+00   0.0000000000000000e+00   0.0000000000000000e+00   0.0000000000000000e+00   0.0000000000000000e+00   0.0000000000000000e+00   0.0000000000000000e+00  -3.9181413151080774e-01  -6.2430040892752420e-02   0.0000000000000000e+00   0.0000000000000000e+00   7.8871859798076302e-02   8.4786376038835709e-02   0.0000000000000000e+00   0.0000000000000000e+00   0.0000000000000000e+00   0.0000000000000000e+00   0.0000000000000000e+00   0.0000000000000000e+00   0.0000000000000000e+00   0.0000000000000000e+00  -3.7712500505362639e-01   5.1806890228905701e-03   2.8613264731825716e-01   0.0000000000000000e+00   0.0000000000000000e+00   0.0000000000000000e+00   0.0000000000000000e+00   0.0000000000000000e+00   0.0000000000000000e+00   0.0000000000000000e+00   0.0000000000000000e+00  -2.7267808216546480e-01   0.0000000000000000e+00   0.0000000000000000e+00   0.0000000000000000e+00  -6.8666627455677726e-02   0.0000000000000000e+00   0.0000000000000000e+00  -1.7763576052428182e-01   0.0000000000000000e+00   6.7187527537102776e-02   2.3440750673025722e-02   0.0000000000000000e+00   3.3168429713922986e-03  -1.6184842942808163e-02   0.0000000000000000e+00  -1.5592730726121865e-01   0.0000000000000000e+00   1.3985204678776050e-01   0.0000000000000000e+00   0.0000000000000000e+00   0.0000000000000000e+00   0.0000000000000000e+00   0.0000000000000000e+00   1.1612206872111258e-01  -2.2329072199763877e-01   4.7063677357785119e-02   0.0000000000000000e+00   0.0000000000000000e+00   0.0000000000000000e+00   0.0000000000000000e+00   0.0000000000000000e+00  -2.8411710904213239e-01   0.0000000000000000e+00   0.0000000000000000e+00  -5.2945502017825836e-02   0.0000000000000000e+00   0.0000000000000000e+00   0.0000000000000000e+00   0.0000000000000000e+00   0.0000000000000000e+00   0.0000000000000000e+00  -4.0602359056846110e-01  -1.4904796013689534e-01   0.0000000000000000e+00   0.0000000000000000e+00   0.0000000000000000e+00   0.0000000000000000e+00   1.3968088531146375e-01   0.0000000000000000e+00   0.0000000000000000e+00   0.0000000000000000e+00   0.0000000000000000e+00
   0.0000000000000000e+00   0.0000000000000000e+00   0.0000000000000000e+00   0.0000000000000000e+00   6.4811062553658094e-02   0.0000000000000000e+00   0.0000000000000000e+00   0.0000000000000000e+00   0.0000000000000000e+00   0.0000000000000000e+00   0.0000000000000000e+00   0.0000000000000000e+00   2.2747783610141820e-03   0.0000000000000000e+00   0.0000000000000000e+00   1.8392401909070841e-01  -1.3053517761484223e-01   4.4746966314254571e-01   0.0000000000000000e+00   0.0000000000000000e+00  -3.5753484541539607e-02   0.0000000000000000e+00  -4.3588433607038513e-02   0.0000000000000000e+00   0.0000000000000000e+00   1.8674106654791037e-01   2.6347509869269298e-01   0.0000000000000000e+00   0.0000000000000000e+00   3.6335294240329503e-02  -1.3073215888690276e-01  -7.9620973503505527e-02   0.0000000000000000e+00  -1.5346041662844015e-02   0.0000000000000000e+00  -2.5473420658712942e-01  -1.9588603075104843e-01   0.0000000000000000e+00   0.0000000000000000e+00   0.0000000000000000e+00   4.6993171501073815e-02   0.0000000000000000e+00   0.0000000000000000e+00   0.0000000000000000e+00   0.0000000000000000e+00  -7.8407732487387971e-02   0.0000000000000000e+00   0.0000000000000000e+00   0.0000000000000000e+00   0.0000000000000000e+00  -1.2345071874056389e-02   0.0000000000000000e+00   0.0000000000000000e+00   0.0000000000000000e+00   0.0000000000000000e+00   0.0000000000000000e+00  -1.7493383266133383e-01   0.0000000000000000e+00   0.0000000000000000e+00   6.5864140494969858e-02   0.0000000000000000e+00   0.0000000000000000e+00   3.1868296176859856e-01   0.0000000000000000e+00  -4.9580773135568461e-02   0.0000000000000000e+00   1.6049957258401168e-01   2.1519613769663118e-01   0.0000000000000000e+00   0.0000000000000000e+00   0.0000000000000000e+00   0.0000000000000000e+00   0.0000000000000000e+00   0.0000000000000000e+00   0.0000000000000000e+00   0.0000000000000000e+00   0.0000000000000000e+00   0.0000000000000000e+00   4.1530584663197673e-02   0.0000000000000000e+00  -3.3163085799902109e-01   0.0000000000000000e+00   0.0000000000000000e+00   0.0000000000000000e+00   0.0000000000000000e+00   6.8166575488550013e-02   0.0000000000000000e+00   1.4649045520567824e-01   0.0000000000000000e+00   0.0000000000000000e+00   0.0000000000000000e+00   0.0000000000000000e+00   0.0000000000000000e+00   0.0000000000000000e+00   0.0000000000000000e+00   0.0000000000000000e+00   0.0000000000000000e+00  -3.1395664475905560e-01   0.0000000000000000e+00   2.3036360791655314e-01
   0.0000000000000000e+00   0.0000000000000000e+00   0.0000000000000000e+00  -1.7403264612086308e-01   0.0000000000000000e+00   2.2651788579837728e-01   0.0000000000000000e+00   3.7881819650879257e-02  -1.1925122306287300e-01   4.8321817764605930e-02   0.0000000000000000e+00   1.5500451018403924e-01   0.0000000000000000e+00   0.0000000000000000e+00   0.0000000000000000e+00   0.0000000000000000e+00   0.0000000000000000e+00   0.0000000000000000e+00   0.0000000000000000e+00   0.0000000000000000e+00   0.0000000000000000e+00   0.0000000000000000e+00   0.0000000000000000e+00  -8.4907207926138359e-03   1.8730332347667389e-01   0.0000000000000000e+00   0.0000000000000000e+00  -1.5981224163230895e-01   1.8287310074285641e-02   0.0000000000000000e+00   0.0000000000000000e+00   0.0000000000000000e+00   0.0000000000000000e+00   0.0000000000000000e+00   0.0000000000000000e+00   0.0000000000000000e+00   0.0000000000000000e+00  -1.9068598082330138e-01  -6.1030603978464902e-02  -1.4134990599649633e-01   0.0000000000000000e+00   0.0000000000000000e+00   0.0000000000000000e+00   0.0000000000000000e+00   0.0000000000000000e+00   0.0000000000000000e+00   0.0000000000000000e+00   0.0000000000000000e+00  -2.4301091966940558e-01   0.0000000000000000e+00   0.0000000000000000e+00   0.0000000000000000e+00   4.9473464282198301e-02   0.0000000000000000e+00   0.0000000000000000e+00  -1.8055687362945067e-03   0.0000000000000000e+00   2.4022015142362146e-01  -2.1339987924550027e-01   0.0000000000000000e+00  -3.6508812674342125e-02   3.6787011385025775e-01   0.0000000000000000e+00   2.0457187778144292e-01   0.0000000000000000e+00  -3.8015695106361647e-01   0.0000000000000000e+00   0.0000000000000000e+00   0.0000000000000000e+00   0.0000000000000000e+00   0.0000000000000000e+00  -1.0855819393480140e-02   2.2650101939715578e-01  -3.4741072009003243e-01   0.0000000000000000e+00   0.0000000000000000e+00   0.0000000000000000e+00   0.0000000000000000e+00   0.0000000000000000e+00  -2.3399968579810421e-01   0.0000000000000000e+00   0.0000000000000000e+00   6.5228821258321856e-02   0.0000000000000000e+00   0.0000000000000000e+00   0.0000000000000000e+00   0.0000000000000000e+00   0.0000000000000000e+00   0.0000000000000000e+00   5.9984042241027144e-02   1.0950016404890810e-01   0.0000000000000000e+00   0.0000000000000000e+00   0.0000000000000000e+00   0.0000000000000000e+00  -1.4420761373124033e-01   0.0000000000000000e+00   0.0000000000000000e+00   0.0000000000000000e+00   0.0000000000000000e+00
   0.0000000000000000e+00   0.0000000000000000e+00   0.0000000000000000e+00   0.0000000000000000e+00  -3.7023318264657851e-01   0.0000000000000000e+00   0.0000000000000000e+00   0.0000000000000000e+00   0.0000000000000000e+00   0.0000000000000000e+00   0.0000000000000000e+00   0.0000000000000000e+00  -6.9122932606899196e-02   0.0000000000000000e+00   0.0000000000000000e+00   5.0370963150699489e-03   5.6991994344727376e-02  -3.2813073180714825e-01   0.0000000000000000e+00   0.0000000000000000e+00   1.7408270352676675e-01   0.0000000000000000e+00  -2.7681563587687100e-02   0.0000000000000000e+00   0.0000000000000000e+00  -2.0811754435291274e-01   2.6796496136922787e-01   0.0000000000000000e+00   0.0000000000000000e+00  -3.5354727546046037e-02  -2.8471299870803318e-01  -1.6873781810144636e-01   0.0000000000000000e+00  -2.1028621800059908e-02   0.0000000000000000e+00  -1.9229292206549578e-01   7.6362483150490115e-02   0.0000000000000000e+00   0.0000000000000000e+00   0.0000000000000000e+00   3.3487151657613526e-02   0.0000000000000000e+00   0.0000000000000000e+00   0.0000000000000000e+00   0.0000000000000000e+00   1.0437014370325109e-02   0.0000000000000000e+00   0.0000000000000000e+00   0.0000000000000000e+00   0.0000000000000000e+00  -1.1665295815831586e-01   0.0000000000000000e+00   0.0000000000000000e+00   0.0000000000000000e+00   0.0000000000000000e+00   0.0000000000000000e+00  -3.4890588182654803e-01   0.0000000000000000e+00   0.0000000000000000e+00  -2.5522483120288719e-01   0.0000000000000000e+00   0.0000000000000000e+00   5.3738797059798206e-02   0.0000000000000000e+00   4.0220981837556416e-02   0.0000000000000000e+00   8.2014280695249062e-02   5.7715214739562183e-02   0.0000000000000000e+00   0.0000000000000000e+00   0.0000000000000000e+00   0.0000000000000000e+00   0.0000000000000000e+00   0.0000000000000000e+00   0.0000000000000000e+00   0.0000000000000000e+00   0.0000000000000000e+00   0.0000000000000000e+00   2.0344669309748009e-01   0.0000000000000000e+00  -1.1631602816325722e-01   0.0000000000000000e+00   0.0000000000000000e+00   0.0000000000000000e+00   0.0000000000000000e+00   2.3770920015154259e-01   0.0000000000000000e+00  -4.4619881489301398e-02   0.0000000000000000e+00   0.0000000000000000e+00   0.0000000000000000e+00   0.0000000000000000e+00   0.0000000000000000e+00   0.0000000000000000e+00   0.0000000000000000e+00   0.0000000000000000e+00   0.0000000000000000e+00  -6.7104266320727884e-03   0.0000000000000000e+00  -3.4241093175044235e-01
   0.0000000000000000e+00   0.0000000000000000e+00   0.0000000000000000e+00   4.4472571452775794e-01   0.0000000000000000e+00   2.1174171101901698e-01   0.0000000000000000e+00  -1.3519825746690145e-01  -1.4738171310774914e-01  -1.9278046745470012e-01   0.0000000000000000e+00   7.9708293121305424e-03   0.0000000000000000e+00   0.0000000000000000e+00   0.0000000000000000e+00   0.0000000000000000e+00   0.0000000000000000e+00   0.0000000000000000e+00   0.0000000000000000e+00   0.0000000000000000e+00   0.0000000000000000e+00   0.0000000000000000e+00   0.0000000000000000e+00   1.2816472607569801e-01  -4.1515566388393280e-02   0.0000000000000000e+00   0.0000000000000000e+00   7.2167674121745948e-02  -4.4255186522951695e-01   0.0000000000000000e+00   0.0000000000000000e+00   0.0000000000000000e+00   0.0000000000000000e+00   0.0000000000000000e+00   0.0000000000000000e+00   0.0000000000000000e+00   0.0000000000000000e+00  -3.5041980064261104e-02  -1.5174379119409315e-01  -1.2715463192575654e-01   0.0000000000000000e+00   0.0000000000000000e+00   0.0000000000000000e+00   0.0000000000000000e+00   0.0000000000000000e+00   0.0000000000000000e+00   0.0000000000000000e+00   0.0000000000000000e+00  -2.6466608410665227e-01   0.0000000000000000e+00   0.0000000000000000e+00   0.0000000000000000e+00   1.2280157523291466e-02   0.0000000000000000e+00   0.0000000000000000e+00   1.8746270366208559e-01   0.0000000000000000e+00   1.7812504707811005e-01  -2.2143958243108122e-01   0.0000000000000000e+00   8.7612361004556674e-02  -1.7442355237412971e-02   0.0000000000000000e+00  -1.1374175880915605e-01   0.0000000000000000e+00   1.1251671136172536e-01   0.0000000000000000e+00   0.0000000000000000e+00   0.0000000000000000e+00   0.0000000000000000e+00   0.0000000000000000e+00  -2.8951000371732483e-04  -1.1285887618230306e-01   1.9263914680737065e-01   0.0000000000000000e+00   0.0000000000000000e+00   0.0000000000000000e+00   0.0000000000000000e+00   0.0000000000000000e+00  -4.3149247519587666e-02   0.0000000000000000e+00   0.0000000000000000e+00  -3.0823403862011389e-01   0.0000000000000000e+00   0.0000000000000000e+00   0.0000000000000000e+00   0.0000000000000000e+00   0.0000000000000000e+00   0.0000000000000000e+00   6.0983855276295601e-02   1.7424577013744033e-01   0.0000000000000000e+00   0.0000000000000000e+00   0.0000000000000000e+00   0.0000000000000000e+00  -1.4157643470056450e-01   0.0000000000000000e+00   0.0000000000000000e+00   0.0000000000000000e+00   0.0000000000000000e+00
   0.0000000000000000e+00   0.0000000000000000e+00   0.0000000000000000e+00   0.0000000000000000e+00   3.2109464018224582e-01   0.0000000000000000e+00   0.0000000000000000e+00   0.0000000000000000e+00   0.0000000000000000e+00   0.0000000000000000e+00   0.0000000000000000e+00   0.0000000000000000e+00   9.9471615228446691e-02   0.0000000000000000e+00   0.0000000000000000e+00   3.5024621068405276e-01   3.0439325928070422e-02  -4.8441193804310952e-02   0.0000000000000000e+00   0.0000000000000000e+00  -1.3585108661035006e-01   0.0000000000000000e+00  -3.8570445565543032e-01   0.0000000000000000e+00   0.0000000000000000e+00  -1.1052742084549352e-01  -2.4085300449225414e-02   0.0000000000000000e+00   0.0000000000000000e+00  -1.6335832594704949e-01  -5.3953434653274027e-02   9.0322043059883811e-02   0.0000000000000000e+00   2.1388040470477024e-01   0.0000000000000000e+00  -1.4579280513631967e-02  -3.7028876184755033e-02   0.0000000000000000e+00   0.0000000000000000e+00   0.0000000000000000e+00   4.8380381366009119e-02   0.0000000000000000e+00   0.0000000000000000e+00   0.0000000000000000e+00   0.0000000000000000e+00   1.7035121475016080e-01   0.0000000000000000e+00   0.0000000000000000e+00   0.0000000000000000e+00   0.0000000000000000e+00  -2.9476840459374537e-01   0.0000000000000000e+00   0.0000000000000000e+00   0.0000000000000000e+00   0.0000000000000000e+00   0.0000000000000000e+00  -1.9590397061931622e-01   0.0000000000000000e+00   0.0000000000000000e+00  -6.6115640767799577e-03   0.0000000000000000e+00   0.0000000000000000e+00  -8.9775085662495997e-03   0.0000000000000000e+00   1.9110399969207900e-01   0.0000000000000000e+00   3.1257029487121640e-01   1.7654420393559442e-01   0.0000000000000000e+00   0.0000000000000000e+00   0.0000000000000000e+00   0.0000000000000000e+00   0.0000000000000000e+00   0.0000000000000000e+00   0.0000000000000000e+00   0.0000000000000000e+00   0.0000000000000000e+00   0.0000000000000000e+00  -2.7158294854819248e-01   0.0000000000000000e+00   2.7327957468594261e-01   0.0000000000000000e+00   0.0000000000000000e+00   0.0000000000000000e+00   0.0000000000000000e+00   2.0235320953644231e-02   0.0000000000000000e+00   2.0925023592557605e-02   0.0000000000000000e+00   0.0000000000000000e+00   0.0000000000000000e+00   0.0000000000000000e+00   0.0000000000000000e+00   0.0000000000000000e+00   0.0000000000000000e+00   0.0000000000000000e+00   0.0000000000000000e+00   1.1983687894086355e-01   0.0000000000000000e+00  -1.0083382592952701e-01
   0.0000000000000000e+00   0.0000000000000000e+00   0.0000000000000000e+00   0.0000000000000000e+00  -5.4729080117928666e-02   0.0000000000000000e+00   0.0000000000000000e+00   0.0000000000000000e+00   0.0000000000000000e+00   0.0000000000000000e+00   0.0000000000000000e+00   0.0000000000000000e+00   1.4998251645279898e-01   0.0000000000000000e+00   0.0000000000000000e+00  -9.9759864623563788e-02  -2.9769838736134918e-01   1.0295682583735712e-01   0.0000000000000000e+00   0.0000000000000000e+00  -7.8180094452350787e-02   0.0000000000000000e+00   1.1411996552271333e-01   0.0000000000000000e+00   0.0000000000000000e+00   1.8499700046419429e-01  -6.3235550890236983e-02   0.0000000000000000e+00   0.0000000000000000e+00   9.3367550449210385e-02   8.1944416669848169e-02  -1.4330809167193346e-02   0.0000000000000000e+00   8.5683595054064310e-02   0.0000000000000000e+00  -9.2891021550846289e-02  -8.8826897603347110e-02   0.0000000000000000e+00   0.0000000000000000e+00   0.0000000000000000e+00  -2.5049185475139213e-01   0.0000000000000000e+00   0.0000000000000000e+00   0.0000000000000000e+00   0.0000000000000000e+00  -3.3976801014404684e-01   0.0000000000000000e+00   0.0000000000000000e+00   0.0000000000000000e+00   0.0000000000000000e+00  -1.3065486525392445e-01   0.0000000000000000e+00   0.0000000000000000e+00   0.0000000000000000e+00   0.0000000000000000e+00   0.0000000000000000e+00  -4.4855890506163087e-01   0.0000000000000000e+00   0.0000000000000000e+00   1.5974781028367517e-02   0.0000000000000000e+00   0.0000000000000000e+00  -1.0919228705008564e-01   0.0000000000000000e+00  -2.0791895463377865e-02   0.0000000000000000e+00  -9.7713080186010479e-02  -2.0836825001582793e-04   0.0000000000000000e+00   0.0000000000000000e+00   0.0000000000000000e+00   0.0000000000000000e+00   0.0000000000000000e+00   0.0000000000000000e+00   0.0000000000000000e+00   0.0000000000000000e+00   0.0000000000000000e+00   0.0000000000000000e+00  -1.0913269668409963e-01   0.0000000000000000e+00   2.1373355779251096e-01   0.0000000000000000e+00   0.0000000000000000e+00   0.0000000000000000e+00   0.0000000000000000e+00  -2.2954016619983947e-01   0.0000000000000000e+00  -4.2625932820826812e-01   0.0000000000000000e+00   0.0000000000000000e+00   0.0000000000000000e+00   0.0000000000000000e+00   0.0000000000000000e+00   0.0000000000000000e+00   0.0000000000000000e+00   0.0000000000000000e+00   0.0000000000000000e+00  -1.3035006054435311e-01   0.0000000000000000e+00  -2.0220180837397950e-01
   9.9704808466498485e-02   0.0000000000000000e+00   3.3607348488336014e-01   0.0000000000000000e+00   0.0000000000000000e+00   0.0000000000000000e+00   0.0000000000000000e+00   0.0000000000000000e+00   0.0000000000000000e+00   0.0000000000000000e+00   0.0000000000000000e+00   0.0000000000000000e+00   0.0000000000000000e+00   1.0088736616393321e-01  -1.2695030582772615e-01   0.0000000000000000e+00   0.0000000000000000e+00   0.0000000000000000e+00   0.0000000000000000e+00  -3.5320027763783512e-02   0.0000000000000000e+00   0.0000000000000000e+00   0.0000000000000000e+00   0.0000000000000000e+00   0.0000000000000000e+00   0.0000000000000000e+00   0.0000000000000000e+00   0.0000000000000000e+00   0.0000000000000000e+00   0.0000000000000000e+00   0.0000000000000000e+00   0.0000000000000000e+00   3.2367257262742205e-01   0.0000000000000000e+00   0.0000000000000000e+00   0.0000000000000000e+00   0.0000000000000000e+00   0.0000000000000000e+00   0.0000000000000000e+00   0.0000000000000000e+00   0.0000000000000000e+00  -1.8235933592386433e-01  -5.4534691511318137e-02   0.0000000000000000e+00   0.0000000000000000e+00   0.0000000000000000e+00   0.0000000000000000e+00   0.0000000000000000e+00   0.0000000000000000e+00   0.0000000000000000e+00   0.0000000000000000e+00  -2.9313908641424025e-01   0.0000000000000000e+00   0.0000000000000000e+00  -9.2369584528773238e-02   0.0000000000000000e+00   0.0000000000000000e+00   0.0000000000000000e+00   0.0000000000000000e+00   0.0000000000000000e+00   0.0000000000000000e+00   0.0000000000000000e+00   0.0000000000000000e+00   0.0000000000000000e+00   0.0000000000000000e+00   0.0000000000000000e+00   0.0000000000000000e+00   0.0000000000000000e+00   1.6531768544766601e-01   0.0000000000000000e+00   0.0000000000000000e+00   0.0000000000000000e+00   0.0000000000000000e+00   0.0000000000000000e+00  -3.0124918483510332e-01  -1.2756946788508511e-01   0.0000000000000000e+00   2.7152168516107500e-01   0.0000000000000000e+00   0.0000000000000000e+00   0.0000000000000000e+00  -1.8981709339090955e-01   0.0000000000000000e+00   0.0000000000000000e+00   2.0234424634578117e-02   0.0000000000000000e+00  -3.3127289709653834e-01   0.0000000000000000e+00   0.0000000000000000e+00   0.0000000000000000e+00   0.0000000000000000e+00  -1.5030060298522233e-01   0.0000000000000000e+00   0.0000000000000000e+00   0.0000000000000000e+00   0.0000000000000000e+00  -4.5527929573999155e-02   0.0000000000000000e+00  -4.8496608168866628e-01   0.0000000000000000e+00
   0.0000000000000000e+00  -6.0825065857288849e-02   0.0000000000000000e+00   0.0000000000000000e+00   0.0000000000000000e+00   0.0000000000000000e+00   3.1047140709112170e-01   0.0000000000000000e+00   0.0000000000000000e+00   0.0000000000000000e+00   1.1695580804342370e-01   0.0000000000000000e+00   0.0000000000000000e+00   0.0000000000000000e+00   0.0000000000000000e+00   0.0000000000000000e+00   0.0000000000000000e+00   0.0000000000000000e+00   2.6688778194228269e-02   0.0000000000000000e+00   0.0000000000000000e+00   1.8253981204637215e-01   0.0000000000000000e+00   0.0000000000000000e+00   0.0000000000000000e+00   0.0000000000000000e+00   0.0000000000000000e+00   0.0000000000000000e+00   0.0000000000000000e+00   0.0000000000000000e+00   0.0000000000000000e+00   0.0000000000000000e+00   0.0000000000000000e+00   0.0000000000000000e+00   3.7739697478982717e-02   0.0000000000000000e+00   0.0000000000000000e+00   0.0000000000000000e+00   0.0000000000000000e+00   0.0000000000000000e+00   0.0000000000000000e+00   0.0000000000000000e+00   0.0000000000000000e+00   4.2437564557410226e-02   4.5167826906192941e-02   0.0000000000000000e+00   5.0833037918267787e-01  -4.2474238494310895e-01   0.0000000000000000e+00  -3.8144782774063482e-02   0.0000000000000000e+00   0.0000000000000000e+00   0.0000000000000000e+00   5.2349958355574211e-02   0.0000000000000000e+00   0.0000000000000000e+00   0.0000000000000000e+00   0.0000000000000000e+00   0.0000000000000000e+00   0.0000000000000000e+00   0.0000000000000000e+00   0.0000000000000000e+00   0.0000000000000000e+00   0.0000000000000000e+00   0.0000000000000000e+00   0.0000000000000000e+00   0.0000000000000000e+00   0.0000000000000000e+00   0.0000000000000000e+00  -4.2198217330733973e-01  -1.3468661905173315e-02   0.0000000000000000e+00   0.0000000000000000e+00   0.0000000000000000e+00   0.0000000000000000e+00   0.0000000000000000e+00   8.5874270582553217e-02   0.0000000000000000e+00   0.0000000000000000e+00   0.0000000000000000e+00   0.0000000000000000e+00   0.0000000000000000e+00   0.0000000000000000e+00   3.8653314415938761e-01   0.0000000000000000e+00   0.0000000000000000e+00   0.0000000000000000e+00   0.0000000000000000e+00   7.3767963933829256e-02   0.0000000000000000e+00   0.0000000000000000e+00   0.0000000000000000e+00  -7.1392537183239818e-02  -1.5737453065479881e-01   1.8327939314983560e-01   0.0000000000000000e+00   0.0000000000000000e+00   0.0000000000000000e+00   0.0000000000000000e+00   0.0000000000000000e+00
   0.0000000000000000e+00   4.5872058675223276e-01   0.0000000000000000e+00   0.0000000000000000e+00   0.0000000000000000e+00   0.0000000000000000e+00   1.8900079363179077e-02   0.0000000000000000e+00   0.0000000000000000e+00   0.0000000000000000e+00   2.2264384325936842e-01   0.0000000000000000e+00   0.0000000000000000e+00   0.0000000000000000e+00   0.0000000000000000e+00   0.0000000000000000e+00   0.0000000000000000e+00   0.0000000000000000e+00   4.0059151937581569e-02   0.0000000000000000e+00   0.0000000000000000e+00  -1.0090186676589430e-01   0.0000000000000000e+00   0.0000000000000000e+00   0.0000000000000000e+00   0.0000000000000000e+00   0.0000000000000000e+00   0.0000000000000000e+00   0.0000000000000000e+00   0.0000000000000000e+00   0.0000000000000000e+00   0.0000000000000000e+00   0.0000000000000000e+00   0.0000000000000000e+00   1.5538190861076764e-01   0.0000000000000000e+00   0.0000000000000000e+00   0.0000000000000000e+00   0.0000000000000000e+00   0.0000000000000000e+00   0.0000000000000000e+00   0.0000000000000000e+00   0.0000000000000000e+00  -2.8727677784928261e-02   2.5148040978590427e-03   0.0000000000000000e+00  -3.1511970111894605e-01  -1.6757888883463035e-01   0.0000000000000000e+00   2.0294187414244858e-01   0.0000000000000000e+00   0.0000000000000000e+00   0.0000000000000000e+00  -4.7010671765727002e-01   0.0000000000000000e+00   0.0000000000000000e+00   0.0000000000000000e+00   0.0000000000000000e+00   0.0000000000000000e+00   0.0000000000000000e+00   0.0000000000000000e+00   0.0000000000000000e+00   0.0000000000000000e+00   0.0000000000000000e+00   0.0000000000000000e+00   0.0000000000000000e+00   0.0000000000000000e+00   0.0000000000000000e+00   0.0000000000000000e+00  -4.2111975160943149e-01  -1.6166886638806471e-01   0.0000000000000000e+00   0.0000000000000000e+00   0.0000000000000000e+00   0.0000000000000000e+00   0.0000000000000000e+00  -5.5482012429775768e-02   0.0000000000000000e+00   0.0000000000000000e+00   0.0000000000000000e+00   0.0000000000000000e+00   0.0000000000000000e+00   0.0000000000000000e+00  -1.3844425253632889e-01   0.0000000000000000e+00   0.0000000000000000e+00   0.0000000000000000e+00   0.0000000000000000e+00  -1.5061399761107469e-01   0.0000000000000000e+00   0.0000000000000000e+00   0.0000000000000000e+00   1.1050683590726401e-01   7.7805911700491948e-02   2.1597267463202713e-01   0.0000000000000000e+00   0.0000000000000000e+00   0.0000000000000000e+00   0.0000000000000000e+00   0.0000000000000000e+00
   0.0000000000000000e+00   0.0000000000000000e+00   0.0000000000000000e+00  -1.7410986062588629e-01   0.0000000000000000e+00   7.0742699719171770e-02   0.0000000000000000e+00  -3.5810226158695824e-03  -1.4403667823697996e-01  -1.2481673960587589e-01   0.0000000000000000e+00   4.8120684607799502e-02   0.0000000000000000e+00   0.0000000000000000e+00   0.0000000000000000e+00   0.0000000000000000e+00   0.0000000000000000e+00   0.0000000000000000e+00   0.0000000000000000e+00   0.0000000000000000e+00   0.0000000000000000e+00   0.0000000000000000e+00   0.0000000000000000e+00   3.3093077087626416e-01   3.6592226074845791e-01   0.0000000000000000e+00   0.0000000000000000e+00  -2.1074021114655478e-01  -1.1176649829690199e-01   0.0000000000000000e+00   0.0000000000000000e+00   0.0000000000000000e+00   0.0000000000000000e+00   0.0000000000000000e+00   0.0000000000000000e+00   0.0000000000000000e+00   0.0000000000000000e+00  -1.6164124143213679e-02   2.3967862450645802e-01   1.6335553246515058e-01   0.0000000000000000e+00   0.0000000000000000e+00   0.0000000000000000e+00   0.0000000000000000e+00   0.0000000000000000e+00   0.0000000000000000e+00   0.0000000000000000e+00   0.0000000000000000e+00   1.0209689419892962e-03   0.0000000000000000e+00   0.0000000000000000e+00   0.0000000000000000e+00   1.5839846307381064e-01   0.0000000000000000e+00   0.0000000000000000e+00  -3.6102560927728555e-01   0.0000000000000000e+00   3.1241122816275779e-02  -7.7671774991964371e-02   0.0000000000000000e+00   1.4161661421387184e-01   6.7916537034768687e-03   0.0000000000000000e+00  -4.5308732520706219e-01   0.0000000000000000e+00  -1.5399037007578140e-02   0.0000000000000000e+00   0.0000000000000000e+00   0.0000000000000000e+00   0.0000000000000000e+00   0.0000000000000000e+00   1.4054017415209819e-01  -1.0633708050683252e-01  -7.0670714100418558e-03   0.0000000000000000e+00   0.0000000000000000e+00   0.0000000000000000e+00   0.0000000000000000e+00   0.0000000000000000e+00   2.6169860085167129e-01   0.0000000000000000e+00   0.0000000000000000e+00   8.9921245777338718e-02   0.0000000000000000e+00   0.0000000000000000e+00   0.0000000000000000e+00   0.0000000000000000e+00   0.0000000000000000e+00   0.0000000000000000e+00   1.1343007216221349e-03   1.9334835083243845e-01   0.0000000000000000e+00   0.0000000000000000e+00   0.0000000000000000e+00   0.0000000000000000e+00   9.0472767785173630e-02   0.0000000000000000e+00   0.0000000000000000e+00   0.0000000000000000e+00   0.0000000000000000e+00
   0.0000000000000000e+00   0.0000000000000000e+00   0.0000000000000000e+00  -5.7495583925257228e-02   0.0000000000000000e+00   1.8334460709437325e-01   0.0000000000000000e+00   3.9577594893042312e-01   2.3047450989436113e-02  -2.1783331286094099e-01   0.0000000000000000e+00  -3.9424447618792807e-01   0.0000000000000000e+00   0.0000000000000000e+00   0.0000000000000000e+00   0.0000000000000000e+00   0.0000000000000000e+00   0.0000000000000000e+00   0.0000000000000000e+00   0.0000000000000000e+00   0.0000000000000000e+00   0.0000000000000000e+00   0.0000000000000000e+00  -1.4767650270840166e-02   3.1262146064883445e-01   0.0000000000000000e+00   0.0000000000000000e+00   3.6779034925909304e-01   1.5260021139226315e-01   0.0000000000000000e+00   0.0000000000000000e+00   0.0000000000000000e+00   0.0000000000000000e+00   0.0000000000000000e+00   0.0000000000000000e+00   0.0000000000000000e+00   0.0000000000000000e+00   1.2511875722717072e-02   8.2975529149880461e-02  -2.8466078551182489e-01   0.0000000000000000e+00   0.0000000000000000e+00   0.0000000000000000e+00   0.0000000000000000e+00   0.0000000000000000e+00   0.0000000000000000e+00   0.0000000000000000e+00   0.0000000000000000e+00  -2.3812151672961662e-01   0.0000000000000000e+00   0.0000000000000000e+00   0.0000000000000000e+00   1.3095492461792266e-02   0.0000000000000000e+00   0.0000000000000000e+00   7.8743703525088360e-02   0.0000000000000000e+00  -2.1642663837446455e-01   2.4783662645298332e-01   0.0000000000000000e+00   4.1700047036767759e-02   2.5449890639922028e-02   0.0000000000000000e+00  -9.3226170199293815e-02   0.0000000000000000e+00  -1.3017249297431266e-01   0.0000000000000000e+00   0.0000000000000000e+00   0.0000000000000000e+00   0.0000000000000000e+00   0.0000000000000000e+00  -9.4906441812629388e-02  -1.2429965900468457e-01   9.2571687030349376e-02   0.0000000000000000e+00   0.0000000000000000e+00   0.0000000000000000e+00   0.0000000000000000e+00   0.0000000000000000e+00  -1.2099946271402298e-01   0.0000000000000000e+00   0.0000000000000000e+00   4.4360478171919567e-03   0.0000000000000000e+00   0.0000000000000000e+00   0.0000000000000000e+00   0.0000000000000000e+00   0.0000000000000000e+00   0.0000000000000000e+00  -1.8053693739774997e-02   1.0506059087848990e-01   0.0000000000000000e+00   0.0000000000000000e+00   0.0000000000000000e+00   0.0000000000000000e+00  -6.1428330579296371e-03   0.0000000000000000e+00   0.0000000000000000e+00   0.0000000000000000e+00   0.0000000000000000e+00
   0.0000000000000000e+00   0.0000000000000000e+00   0.0000000000000000e+00  -2.4734362174341343e-01   0.0000000000000000e+00   7.6034151652135493e-02   0.0000000000000000e+00  -2.4027507253049260e-01   7.7961961394908963e-02  -1.7946302717290152e-01   0.0000000000000000e+00   5.5516452379190104e-02   0.0000000000000000e+00   0.0000000000000000e+00   0.0000000000000000e+00   0.0000000000000000e+00   0.0000000000000000e+00   0.0000000000000000e+00   0.0000000000000000e+00   0.0000000000000000e+00   0.0000000000000000e+00   0.0000000000000000e+00   0.0000000000000000e+00   5.0671740986990718e-02  -2.5532967175827592e-01   0.0000000000000000e+00   0.0000000000000000e+00   4.5583559764161084e-02   2.9684152284301424e-01   0.0000000000000000e+00   0.0000000000000000e+00   0.0000000000000000e+00   0.0000000000000000e+00   0.0000000000000000e+00   0.0000000000000000e+00   0.0000000000000000e+00   0.0000000000000000e+00   8.3679776349186066e-02  -3.4814316871695555e-01  -1.2917095480703736e-01   0.0000000000000000e+00   0.0000000000000000e+00   0.0000000000000000e+00   0.0000000000000000e+00   0.0000000000000000e+00   0.0000000000000000e+00   0.0000000000000000e+00   0.0000000000000000e+00  -7.7289788083653554e-02   0.0000000000000000e+00   0.0000000000000000e+00   0.0000000000000000e+00  -3.0246789330701096e-01   0.0000000000000000e+00   0.0000000000000000e+00  -1.9137574902014784e-01   0.0000000000000000e+00  -2.7184476531998958e-02   3.0115198506574944e-02   0.0000000000000000e+00  -2.6714900054292656e-01   1.4503158457007981e-01   0.0000000000000000e+00  -2.4481891459960389e-01   0.0000000000000000e+00  -1.8723101753093219e-02   0.0000000000000000e+00   0.0000000000000000e+00   0.0000000000000000e+00   0.0000000000000000e+00   0.0000000000000000e+00  -1.3965853350246937e-01   4.7908785885678283e-02   1.4006213126636913e-01   0.0000000000000000e+00   0.0000000000000000e+00   0.0000000000000000e+00   0.0000000000000000e+00   0.0000000000000000e+00   2.2684081906799386e-01   0.0000000000000000e+00   0.0000000000000000e+00  -5.0861142437796880e-02   0.0000000000000000e+00   0.0000000000000000e+00   0.0000000000000000e+00   0.0000000000000000e+00   0.0000000000000000e+00   0.0000000000000000e+00  -9.4353633685714290e-04   3.1423540932585986e-01   0.0000000000000000e+00   0.0000000000000000e+00   0.0000000000000000e+00   0.0000000000000000e+00  -2.2015832869484026e-01   0.0000000000000000e+00   0.0000000000000000e+00   0.0000000000000000e+00   0.0000000000000000e+00
   1.2711121847245332e-01   0.0000000000000000e+00   1.1733539923260608e-02   0.0000000000000000e+00   0.0000000000000000e+00   0.0000000000000000e+00   0.0000000000000000e+00   0.0000000000000000e+00   0.0000000000000000e+00   0.0000000000000000e+00   0.0000000000000000e+00   0.0000000000000000e+00   0.0000000000000000e+00  -2.4779215808922478e-01   1.1608214297048122e-01   0.0000000000000000e+00   0.0000000000000000e+00   0.0000000000000000e+00   0.0000000000000000e+00   2.5281291252896188e-01   0.0000000000000000e+00   0.0000000000000000e+00   0.0000000000000000e+00   0.0000000000000000e+00   0.0000000000000000e+00   0.0000000000000000e+00   0.0000000000000000e+00   0.0000000000000000e+00   0.0000000000000000e+00   0.0000000000000000e+00   0.0000000000000000e+00   0.0000000000000000e+00  -2.3265582431934445e-01   0.0000000000000000e+00   0.0000000000000000e+00   0.0000000000000000e+00   0.0000000000000000e+00   0.0000000000000000e+00   0.0000000000000000e+00   0.0000000000000000e+00   0.0000000000000000e+00   1.3649804498169688e-02  -2.0014991911434024e-01   0.0000000000000000e+00   0.0000000000000000e+00   0.0000000000000000e+00   0.0000000000000000e+00   0.0000000000000000e+00   0.0000000000000000e+00   0.0000000000000000e+00   0.0000000000000000e+00   3.8128438000028841e-01   0.0000000000000000e+00   0.0000000000000000e+00   2.7201025065536538e-01   0.0000000000000000e+00   0.0000000000000000e+00   0.0000000000000000e+00   0.0000000000000000e+00   0.0000000000000000e+00   0.0000000000000000e+00   0.0000000000000000e+00   0.0000000000000000e+00   0.0000000000000000e+00   0.0000000000000000e+00   0.0000000000000000e+00   0.0000000000000000e+00   0.0000000000000000e+00  -2.2578622817566241e-01   0.0000000000000000e+00   0.0000000000000000e+00   0.0000000000000000e+00   0.0000000000000000e+00   0.0000000000000000e+00  -2.2581995170863256e-01   1.3202879594671652e-01   0.0000000000000000e+00   3.8502109145209634e-01   0.0000000000000000e+00   0.0000000000000000e+00   0.0000000000000000e+00   5.0591914989698734e-03   0.0000000000000000e+00   0.0000000000000000e+00  -9.8280703100478387e-02   0.0000000000000000e+00  -4.1007463303340064e-01   0.0000000000000000e+00   0.0000000000000000e+00   0.0000000000000000e+00   0.0000000000000000e+00   2.4733489647021312e-01   0.0000000000000000e+00   0.0000000000000000e+00   0.0000000000000000e+00   0.0000000000000000e+00   1.4524824502202069e-01   0.0000000000000000e+00  -5.8376926310793949e-02   0.0000000000000000e+00
  -2.4913944459523232e-01   0.0000000000000000e+00   2.8394001866438329e-01   0.0000000000000000e+00   0.0000000000000000e+00   0.0000000000000000e+00   0.0000000000000000e+00   0.0000000000000000e+00   0.0000000000000000e+00   0.0000000000000000e+00   0.0000000000000000e+00   0.0000000000000000e+00   0.0000000000000000e+00   1.2207271284044358e-01   1.8783457356302470e-02   0.0000000000000000e+00   0.0000000000000000e+00   0.0000000000000000e+00   0.0000000000000000e+00  -3.1181275874052047e-02   0.0000000000000000e+00   0.0000000000000000e+00   0.0000000000000000e+00   0.0000000000000000e+00   0.0000000000000000e+00   0.0000000000000000e+00   0.0000000000000000e+00   0.0000000000000000e+00   0.0000000000000000e+00   0.0000000000000000e+00   0.0000000000000000e+00   0.0000000000000000e+00  -2.9658915498288280e-01   0.0000000000000000e+00   0.0000000000000000e+00   0.0000000000000000e+00   0.0000000000000000e+00   0.0000000000000000e+00   0.0000000000000000e+00   0.0000000000000000e+00   0.0000000000000000e+00  -2.2427037030454980e-01   1.0236483368290855e-01   0.0000000000000000e+00   0.0000000000000000e+00   0.0000000000000000e+00   0.0000000000000000e+00   0.0000000000000000e+00   0.0000000000000000e+00   0.0000000000000000e+00   0.0000000000000000e+00  -2.7272119628692371e-01   0.0000000000000000e+00   0.0000000000000000e+00   4.1766779595124870e-01   0.0000000000000000e+00   0.0000000000000000e+00   0.0000000000000000e+00   0.0000000000000000e+00   0.0000000000000000e+00   0.0000000000000000e+00   0.0000000000000000e+00   0.0000000000000000e+00   0.0000000000000000e+00   0.0000000000000000e+00   0.0000000000000000e+00   0.0000000000000000e+00   0.0000000000000000e+00   1.9003703442966427e-01   0.0000000000000000e+00   0.0000000000000000e+00   0.0000000000000000e+00   0.0000000000000000e+00   0.0000000000000000e+00   4.9858977503740895e-02   1.4153737600979963e-01   0.0000000000000000e+00   4.1198755417882699e-01   0.0000000000000000e+00   0.0000000000000000e+00   0.0000000000000000e+00  -5.5049598378076686e-02   0.0000000000000000e+00   0.0000000000000000e+00  -2.3430712905349227e-01   0.0000000000000000e+00   3.6816134118377808e-01   0.0000000000000000e+00   0.0000000000000000e+00   0.0000000000000000e+00   0.0000000000000000e+00   1.0760030026558264e-01   0.0000000000000000e+00   0.0000000000000000e+00   0.0000000000000000e+00   0.0000000000000000e+00  -4.9757697723105968e-02   0.0000000000000000e+00   8.7311859678739667e-02   0.0000000000000000e+00
   0.0000000000000000e+00  -4.9996628093379111e-02   0.0000000000000000e+00   0.0000000000000000e+00   0.0000000000000000e+00   0.0000000000000000e+00  -2.8900223944783407e-02   0.0000000000000000e+00   0.0000000000000000e+00   0.0000000000000000e+00  -6.7654832442530122e-02   0.0000000000000000e+00   0.0000000000000000e+00   0.0000000000000000e+00   0.0000000000000000e+00   0.0000000000000000e+00   0.0000000000000000e+00   0.0000000000000000e+00  -3.6473481768876220e-01   0.0000000000000000e+00   0.0000000000000000e+00  -1.2495608790143832e-01   0.0000000000000000e+00   0.0000000000000000e+00   0.0000000000000000e+00   0.0000000000000000e+00   0.0000000000000000e+00   0.0000000000000000e+00   0.0000000000000000e+00   0.0000000000000000e+00   0.0000000000000000e+00   0.0000000000000000e+00   0.0000000000000000e+00   0.0000000000000000e+00   3.2266495443540344e-01   0.0000000000000000e+00   0.0000000000000000e+00   0.0000000000000000e+00   0.0000000000000000e+00   0.0000000000000000e+00   0.0000000000000000e+00   0.0000000000000000e+00   0.0000000000000000e+00   1.1071423503071628e-01   6.9603704652749177e-02   0.0000000000000000e+00  -1.0341328079930806e-01   4.7945655477760377e-02   0.0000000000000000e+00   4.0315222609271822e-01   0.0000000000000000e+00   0.0000000000000000e+00   0.0000000000000000e+00   1.1435559187129260e-01   0.0000000000000000e+00   0.0000000000000000e+00   0.0000000000000000e+00   0.0000000000000000e+00   0.0000000000000000e+00   0.0000000000000000e+00   0.0000000000000000e+00   0.0000000000000000e+00   0.0000000000000000e+00   0.0000000000000000e+00   0.0000000000000000e+00   0.0000000000000000e+00   0.0000000000000000e+00   0.0000000000000000e+00   0.0000000000000000e+00  -1.0566589006789491e-01   4.8847203944209688e-01   0.0000000000000000e+00   0.0000000000000000e+00   0.0000000000000000e+00   0.0000000000000000e+00   0.0000000000000000e+00  -3.6282419517466974e-01   0.0000000000000000e+00   0.0000000000000000e+00   0.0000000000000000e+00   0.0000000000000000e+00   0.0000000000000000e+00   0.0000000000000000e+00   1.8102209462627666e-01   0.0000000000000000e+00   0.0000000000000000e+00   0.0000000000000000e+00   0.0000000000000000e+00   1.8361153147938639e-01   0.0000000000000000e+00   0.0000000000000000e+00   0.0000000000000000e+00   2.0805698448122165e-01  -2.0597719799722949e-01   4.1601318572723478e-03   0.0000000000000000e+00   0.0000000000000000e+00   0.0000000000000000e+00   0.0000000000000000e+00   0.0000000000000000e+00
  -2.1054768763337377e-02   0.0000000000000000e+00  -1.4383101216632352e-01   0.0000000000000000e+00   0.0000000000000000e+00   0.0000000000000000e+00   0.0000000000000000e+00   0.0000000000000000e+00   0.0000000000000000e+00   0.0000000000000000e+00   0.0000000000000000e+00   0.0000000000000000e+00   0.0000000000000000e+00   2.4336668464110783e-01   2.1250562081552057e-01   0.0000000000000000e+00   0.0000000000000000e+00   0.0000000000000000e+00   0.0000000000000000e+00   3.3170424609787297e-01   0.0000000000000000e+00   0.0000000000000000e+00   0.0000000000000000e+00   0.0000000000000000e+00   0.0000000000000000e+00   0.0000000000000000e+00   0.0000000000000000e+00   0.0000000000000000e+00   0.0000000000000000e+00   0.0000000000000000e+00   0.0000000000000000e+00   0.0000000000000000e+00   5.8884842199160153e-03   0.0000000000000000e+00   0.0000000000000000e+00   0.0000000000000000e+00   0.0000000000000000e+00   0.0000000000000000e+00   0.0000000000000000e+00   0.0000000000000000e+00   0.0000000000000000e+00  -3.2537067563295502e-01   5.2824170440516516e-01   0.0000000000000000e+00   0.0000000000000000e+00   0.0000000000000000e+00   0.0000000000000000e+00   0.0000000000000000e+00   0.0000000000000000e+00   0.0000000000000000e+00   0.0000000000000000e+00   2.4259557112405222e-01   0.0000000000000000e+00   0.0000000000000000e+00   1.2516665091955523e-03   0.0000000000000000e+00   0.0000000000000000e+00   0.0000000000000000e+00   0.0000000000000000e+00   0.0000000000000000e+00   0.0000000000000000e+00   0.0000000000000000e+00   0.0000000000000000e+00   0.0000000000000000e+00   0.0000000000000000e+00   0.0000000000000000e+00   0.0000000000000000e+00   0.0000000000000000e+00   1.8390856500085528e-01   0.0000000000000000e+00   0.0000000000000000e+00   0.0000000000000000e+00   0.0000000000000000e+00   0.0000000000000000e+00   2.3437660641885333e-01   7.5673820115836760e-02   0.0000000000000000e+00  -2.7557550723083392e-02   0.0000000000000000e+00   0.0000000000000000e+00   0.0000000000000000e+00   1.6033936471008678e-01   0.0000000000000000e+00   0.0000000000000000e+00   1.3712908978555144e-01   0.0000000000000000e+00  -1.3411844773334719e-01   0.0000000000000000e+00   0.0000000000000000e+00   0.0000000000000000e+00   0.0000000000000000e+00   1.4663913880023011e-01   0.0000000000000000e+00   0.0000000000000000e+00   0.0000000000000000e+00   0.0000000000000000e+00  -1.9021009678978920e-01   0.0000000000000000e+00  -3.2440244471855584e-01   0.0000000000000000e+00
   0.0000000000000000e+00   0.0000000000000000e+00   0.0000000000000000e+00   0.0000000000000000e+00   2.5625480786453708e-01   0.0000000000000000e+00   0.0000000000000000e+00   0.0000000000000000e+00   0.0000000000000000e+00   0.0000000000000000e+00   0.0000000000000000e+00   0.0000000000000000e+00  -1.1776056629421437e-01   0.0000000000000000e+00   0.0000000000000000e+00  -1.5982823710475663e-01   4.7915138283624335e-02   1.0428513275413950e-01   0.0000000000000000e+00   0.0000000000000000e+00   2.9920107978173745e-02   0.0000000000000000e+00  -9.6746387790132352e-02   0.0000000000000000e+00   0.0000000000000000e+00  -8.9133005206031721e-02  -2.1191935600971654e-01   0.0000000000000000e+00   0.0000000000000000e+00   9.6893553337163291e-02   2.2358804222667633e-01  -2.4526362198140342e-01   0.0000000000000000e+00  -7.6465045663506426e-02   0.0000000000000000e+00  -7.6209535355330135e-02  -6.3232862167138568e-02   0.0000000000000000e+00   0.0000000000000000e+00   0.0000000000000000e+00   7.2398799417182275e-02   0.0000000000000000e+00   0.0000000000000000e+00   0.0000000000000000e+00   0.0000000000000000e+00   1.7536354521952097e-01   0.0000000000000000e+00   0.0000000000000000e+00   0.0000000000000000e+00   0.0000000000000000e+00  -8.2653932599875329e-02   0.0000000000000000e+00   0.0000000000000000e+00   0.0000000000000000e+00   0.0000000000000000e+00   0.0000000000000000e+00  -1.4937234813236105e-01   0.0000000000000000e+00   0.0000000000000000e+00   2.1509064589769961e-01   0.0000000000000000e+00   0.0000000000000000e+00  -1.4947520889356966e-01   0.0000000000000000e+00   3.0265907850808571e-01   0.0000000000000000e+00  -2.8200067722020744e-01  -4.0040711287495628e-03   0.0000000000000000e+00   0.0000000000000000e+00   0.0000000000000000e+00   0.0000000000000000e+00   0.0000000000000000e+00   0.0000000000000000e+00   0.0000000000000000e+00   0.0000000000000000e+00   0.0000000000000000e+00   0.0000000000000000e+00   1.9174962362679474e-01   0.0000000000000000e+00   1.3331225638321108e-02   0.0000000000000000e+00   0.0000000000000000e+00   0.0000000000000000e+00   0.0000000000000000e+00   1.2238046092615108e-01   0.0000000000000000e+00   2.6587172549018412e-01   0.0000000000000000e+00   0.0000000000000000e+00   0.0000000000000000e+00   0.0000000000000000e+00   0.0000000000000000e+00   0.0000000000000000e+00   0.0000000000000000e+00   0.0000000000000000e+00   0.0000000000000000e+00  -3.7962957291495836e-01   0.0000000000000000e+00  -3.3441908711776797e-01
   0.0000000000000000e+00   0.0000000000000000e+00   0.0000000000000000e+00   1.1240920534264787e-01   0.0000000000000000e+00  -1.2309708996845152e-01   0.0000000000000000e+00   2.6805416149714340e-02  -2.5151759004376023e-01  -7.2893133262407640e-03   0.0000000000000000e+00   2.2007321168564659e-01   0.0000000000000000e+00   0.0000000000000000e+00   0.0000000000000000e+00   0.0000000000000000e+00   0.0000000000000000e+00   0.0000000000000000e+00   0.0000000000000000e+00   0.0000000000000000e+00   0.0000000000000000e+00   0.0000000000000000e+00   0.0000000000000000e+00  -2.0644304022898845e-02  -9.2495573342115944e-02   0.0000000000000000e+00   0.0000000000000000e+00   1.1617192562603033e-01  -4.9418921572950858e-02   0.0000000000000000e+00   0.0000000000000000e+00   0.0000000000000000e+00   0.0000000000000000e+00   0.0000000000000000e+00   0.0000000000000000e+00   0.0000000000000000e+00   0.0000000000000000e+00  -1.9271841986574947e-01  -6.8208623143340363e-02  -3.9474323462184696e-01   0.0000000000000000e+00   0.0000000000000000e+00   0.0000000000000000e+00   0.0000000000000000e+00   0.0000000000000000e+00   0.0000000000000000e+00   0.0000000000000000e+00   0.0000000000000000e+00   1.4136230098808808e-01   0.0000000000000000e+00   0.0000000000000000e+00   0.0000000000000000e+00  -2.2073277499638910e-01   0.0000000000000000e+00   0.0000000000000000e+00  -1.2126413218596674e-01   0.0000000000000000e+00  -4.8249527905579570e-02   2.0392759909221514e-01   0.0000000000000000e+00   5.1674069185960692e-01  -3.3041225753658462e-02   0.0000000000000000e+00  -1.3808140499879382e-01   0.0000000000000000e+00   1.3801769145219253e-01   0.0000000000000000e+00   0.0000000000000000e+00   0.0000000000000000e+00   0.0000000000000000e+00   0.0000000000000000e+00   1.3537508527468222e-02   1.1156691669554784e-01  -2.0714180979149316e-01   0.0000000000000000e+00   0.0000000000000000e+00   0.0000000000000000e+00   0.0000000000000000e+00   0.0000000000000000e+00   4.4437531855698771e-03   0.0000000000000000e+00   0.0000000000000000e+00   2.7659904102761712e-01   0.0000000000000000e+00   0.0000000000000000e+00   0.0000000000000000e+00   0.0000000000000000e+00   0.0000000000000000e+00   0.0000000000000000e+00  -1.4936475480907352e-01  -2.2722084557680086e-02   0.0000000000000000e+00   0.0000000000000000e+00   0.0000000000000000e+00   0.0000000000000000e+00  -2.2083179430201930e-01   0.0000000000000000e+00   0.0000000000000000e+00   0.0000000000000000e+00   0.0000000000000000e+00
   0.0000000000000000e+00   0.0000000000000000e+00   0.0000000000000000e+00   0.0000000000000000e+00   4.1139884925104377e-02   0.0000000000000000e+00   0.0000000000000000e+00   0.0000000000000000e+00   0.0000000000000000e+00   0.0000000000000000e+00   0.0000000000000000e+00   0.0000000000000000e+00  -2.6066995033174412e-01   0.0000000000000000e+00   0.0000000000000000e+00  -1.7229678852581379e-01   2.4596589989812401e-01   1.9599578525252748e-01   0.0000000000000000e+00   0.0000000000000000e+00   2.7618647081996317e-01   0.0000000000000000e+00   4.1328149123801211e-01   0.0000000000000000e+00   0.0000000000000000e+00  -4.2181920770088643e-02   2.4927173551869408e-01   0.0000000000000000e+00   0.0000000000000000e+00   1.8842708325087654e-01   6.9090375221887892e-02  -9.5075271629089492e-02   0.0000000000000000e+00  -8.7602488595414502e-02   0.0000000000000000e+00   6.4078496282116454e-02  -3.5301990182516362e-02   0.0000000000000000e+00   0.0000000000000000e+00   0.0000000000000000e+00   1.2453762438425559e-01   0.0000000000000000e+00   0.0000000000000000e+00   0.0000000000000000e+00   0.0000000000000000e+00   2.9986857905146481e-02   0.0000000000000000e+00   0.0000000000000000e+00   0.0000000000000000e+00   0.0000000000000000e+00  -1.3938699654452141e-01   0.0000000000000000e+00   0.0000000000000000e+00   0.0000000000000000e+00   0.0000000000000000e+00   0.0000000000000000e+00   1.2216342469121330e-01   0.0000000000000000e+00   0.0000000000000000e+00  -3.9949970995502765e-02   0.0000000000000000e+00   0.0000000000000000e+00   2.2265641299262107e-03   0.0000000000000000e+00   2.5794718724473309e-01   0.0000000000000000e+00   2.2368291590065051e-01   3.3764733730658281e-01   0.0000000000000000e+00   0.0000000000000000e+00   0.0000000000000000e+00   0.0000000000000000e+00   0.0000000000000000e+00   0.0000000000000000e+00   0.0000000000000000e+00   0.0000000000000000e+00   0.0000000000000000e+00   0.0000000000000000e+00  -2.5792887694441768e-01   0.0000000000000000e+00   1.8813448175218850e-01   0.0000000000000000e+00   0.0000000000000000e+00   0.0000000000000000e+00   0.0000000000000000e+00  -1.3296315797638356e-01   0.0000000000000000e+00  -1.4051486770355903e-01   0.0000000000000000e+00   0.0000000000000000e+00   0.0000000000000000e+00   0.0000000000000000e+00   0.0000000000000000e+00   0.0000000000000000e+00   0.0000000000000000e+00   0.0000000000000000e+00   0.0000000000000000e+00   4.0519674459456888e-02   0.0000000000000000e+00  -6.7024749744629075e-02
   3.5189162701497156e-01   0.0000000000000000e+00   2.1382074033972607e-02   0.0000000000000000e+00   0.0000000000000000e+00   0.0000000000000000e+00   0.0000000000000000e+00   0.0000000000000000e+00   0.0000000000000000e+00   0.0000000000000000e+00   0.0000000000000000e+00   0.0000000000000000e+00   0.0000000000000000e+00   2.0530604831344743e-01  -1.3646000416317364e-01   0.0000000000000000e+00   0.0000000000000000e+00   0.0000000000000000e+00   0.0000000000000000e+00   1.7564031670097369e-01   0.0000000000000000e+00   0.0000000000000000e+00   0.0000000000000000e+00   0.0000000000000000e+00   0.0000000000000000e+00   0.0000000000000000e+00   0.0000000000000000e+00   0.0000000000000000e+00   0.0000000000000000e+00   0.0000000000000000e+00   0.0000000000000000e+00   0.0000000000000000e+00  -8.4503117949135190e-03   0.0000000000000000e+00   0.0000000000000000e+00   0.0000000000000000e+00   0.0000000000000000e+00   0.0000000000000000e+00   0.0000000000000000e+00   0.0000000000000000e+00   0.0000000000000000e+00  -7.1146286918457743e-02  -9.6282060407704206e-02   0.0000000000000000e+00   0.0000000000000000e+00   0.0000000000000000e+00   0.0000000000000000e+00   0.0000000000000000e+00   0.0000000000000000e+00   0.0000000000000000e+00   0.0000000000000000e+00   2.0196081192198734e-01   0.0000000000000000e+00   0.0000000000000000e+00   3.1462985285091213e-02   0.0000000000000000e+00   0.0000000000000000e+00   0.0000000000000000e+00   0.0000000000000000e+00   0.0000000000000000e+00   0.0000000000000000e+00   0.0000000000000000e+00   0.0000000000000000e+00   0.0000000000000000e+00   0.0000000000000000e+00   0.0000000000000000e+00   0.0000000000000000e+00   0.0000000000000000e+00   5.6583239475390823e-01   0.0000000000000000e+00   0.0000000000000000e+00   0.0000000000000000e+00   0.0000000000000000e+00   0.0000000000000000e+00  -1.3447977371217104e-01   8.3969944722061485e-02   0.0000000000000000e+00   2.3445730864060248e-02   0.0000000000000000e+00   0.0000000000000000e+00   0.0000000000000000e+00  -4.7094127651563775e-02   0.0000000000000000e+00   0.0000000000000000e+00   2.7914074726686638e-01   0.0000000000000000e+00   1.3414849140213697e-01   0.0000000000000000e+00   0.0000000000000000e+00   0.0000000000000000e+00   0.0000000000000000e+00  -8.7475786908174896e-02   0.0000000000000000e+00   0.0000000000000000e+00   0.0000000000000000e+00   0.0000000000000000e+00   4.6445381938951225e-01   0.0000000000000000e+00   2.4608490239999567e-01   0.0000000000000000e+00
   0.0000000000000000e+00   0.0000000000000000e+00   0.0000000000000000e+00   3.1749352970616468e-01   0.0000000000000000e+00   1.4615852943173982e-01   0.0000000000000000e+00  -1.3034379802101576e-01  -1.8212260512550227e-01  -2.9723384942792308e-01   0.0000000000000000e+00   7.8433626802153988e-02   0.0000000000000000e+00   0.0000000000000000e+00   0.0000000000000000e+00   0.0000000000000000e+00   0.0000000000000000e+00   0.0000000000000000e+00   0.0000000000000000e+00   0.0000000000000000e+00   0.0000000000000000e+00   0.0000000000000000e+00   0.0000000000000000e+00   2.0140869722495092e-01   6.2756089138172946e-02   0.0000000000000000e+00   0.0000000000000000e+00   8.6628642815959542e-02   2.6776635154061346e-01   0.0000000000000000e+00   0.0000000000000000e+00   0.0000000000000000e+00   0.0000000000000000e+00   0.0000000000000000e+00   0.0000000000000000e+00   0.0000000000000000e+00   0.0000000000000000e+00  -1.8612133885849816e-01   1.7107926006755952e-01   2.7971488697083893e-02   0.0000000000000000e+00   0.0000000000000000e+00   0.0000000000000000e+00   0.0000000000000000e+00   0.0000000000000000e+00   0.0000000000000000e+00   0.0000000000000000e+00   0.0000000000000000e+00   6.5955079933826162e-03   0.0000000000000000e+00   0.0000000000000000e+00   0.0000000000000000e+00  -1.5586329080189826e-01   0.0000000000000000e+00   0.0000000000000000e+00   1.2996470456757062e-01   0.0000000000000000e+00   1.5816048822970857e-01   1.2004907602412879e-01   0.0000000000000000e+00  -3.6339155817457902e-01  -3.6954465597371297e-02   0.0000000000000000e+00   1.4764966051663383e-01   0.0000000000000000e+00   3.3695224243402801e-02   0.0000000000000000e+00   0.0000000000000000e+00   0.0000000000000000e+00   0.0000000000000000e+00   0.0000000000000000e+00   1.7020245738101702e-01  -1.7278323022090444e-01  -9.4551486607065943e-02   0.0000000000000000e+00   0.0000000000000000e+00   0.0000000000000000e+00   0.0000000000000000e+00   0.0000000000000000e+00   1.7929398922629852e-01   0.0000000000000000e+00   0.0000000000000000e+00   3.6630689817236151e-01   0.0000000000000000e+00   0.0000000000000000e+00   0.0000000000000000e+00   0.0000000000000000e+00   0.0000000000000000e+00   0.0000000000000000e+00   1.8164569975183043e-01  -2.0078703482534485e-01   0.0000000000000000e+00   0.0000000000000000e+00   0.0000000000000000e+00   0.0000000000000000e+00  -1.9213602366662062e-02   0.0000000000000000e+00   0.0000000000000000e+00   0.0000000000000000e+00   0.0000000000000000e+00
   0.0000000000000000e+00  -1.7517619453118297e-01   0.0000000000000000e+00   0.0000000000000000e+00   0.0000000000000000e+00   0.0000000000000000e+00  -3.9126765875604858e-01   0.0000000000000000e+00   0.0000000000000000e+00   0.0000000000000000e+00   4.4313242305184040e-02   0.0000000000000000e+00   0.0000000000000000e+00   0.0000000000000000e+00   0.0000000000000000e+00   0.0000000000000000e+00   0.0000000000000000e+00   0.0000000000000000e+00   1.3230508165906305e-01   0.0000000000000000e+00   0.0000000000000000e+00  -4.4930671528193585e-02   0.0000000000000000e+00   0.0000000000000000e+00   0.0000000000000000e+00   0.0000000000000000e+00   0.0000000000000000e+00   0.0000000000000000e+00   0.0000000000000000e+00   0.0000000000000000e+00   0.0000000000000000e+00   0.0000000000000000e+00   0.0000000000000000e+00   0.0000000000000000e+00   4.0428655492816901e-01   0.0000000000000000e+00   0.0000000000000000e+00   0.0000000000000000e+00   0.0000000000000000e+00   0.0000000000000000e+00   0.0000000000000000e+00   0.0000000000000000e+00   0.0000000000000000e+00  -8.6571417339426554e-02  -9.9097993389486438e-02   0.0000000000000000e+00   2.0750332061764246e-02  -2.7006447521887050e-01   0.0000000000000000e+00  -1.5896342943248203e-02   0.0000000000000000e+00   0.0000000000000000e+00   0.0000000000000000e+00  -1.4639328522341874e-01   0.0000000000000000e+00   0.0000000000000000e+00   0.0000000000000000e+00   0.0000000000000000e+00   0.0000000000000000e+00   0.0000000000000000e+00   0.0000000000000000e+00   0.0000000000000000e+00   0.0000000000000000e+00   0.0000000000000000e+00   0.0000000000000000e+00   0.0000000000000000e+00   0.0000000000000000e+00   0.0000000000000000e+00   0.0000000000000000e+00   2.5299606852770040e-01   3.3073759719666626e-02   0.0000000000000000e+00   0.0000000000000000e+00   0.0000000000000000e+00   0.0000000000000000e+00   0.0000000000000000e+00  -7.9617660474168406e-02   0.0000000000000000e+00   0.0000000000000000e+00   0.0000000000000000e+00   0.0000000000000000e+00   0.0000000000000000e+00   0.0000000000000000e+00  -1.9530111712644845e-02   0.0000000000000000e+00   0.0000000000000000e+00   0.0000000000000000e+00   0.0000000000000000e+00   2.7572598117846503e-01   0.0000000000000000e+00   0.0000000000000000e+00   0.0000000000000000e+00  -4.4826899737551362e-01   1.1618207107163597e-01   3.9577097569044095e-01   0.0000000000000000e+00   0.0000000000000000e+00   0.0000000000000000e+00   0.0000000000000000e+00   0.0000000000000000e+00
   2.7239943658247320e-02   0.0000000000000000e+00  -4.3768745626982236e-01   0.0000000000000000e+00   0.0000000000000000e+00   0.0000000000000000e+00   0.0000000000000000e+00   0.0000000000000000e+00   0.0000000000000000e+00   0.0000000000000000e+00   0.0000000000000000e+00   0.0000000000000000e+00   0.0000000000000000e+00  -2.7074293317071235e-01  -1.7294326538541449e-01   0.0000000000000000e+00   0.0000000000000000e+00   0.0000000000000000e+00   0.0000000000000000e+00   1.6076396732109124e-01   0.0000000000000000e+00   0.0000000000000000e+00   0.0000000000000000e+00   0.0000000000000000e+00   0.0000000000000000e+00   0.0000000000000000e+00   0.0000000000000000e+00   0.0000000000000000e+00   0.0000000000000000e+00   0.0000000000000000e+00   0.0000000000000000e+00   0.0000000000000000e+00   3.6406318366440144e-01   0.0000000000000000e+00   0.0000000000000000e+00   0.0000000000000000e+00   0.0000000000000000e+00   0.0000000000000000e+00   0.0000000000000000e+00   0.0000000000000000e+00   0.0000000000000000e+00  -1.0095159633662133e-01  -2.7739348456174436e-02   0.0000000000000000e+00   0.0000000000000000e+00   0.0000000000000000e+00   0.0000000000000000e+00   0.0000000000000000e+00   0.0000000000000000e+00   0.0000000000000000e+00   0.0000000000000000e+00  -1.3384245825781318e-01   0.0000000000000000e+00   0.0000000000000000e+00  -5.3216802299541788e-02   0.0000000000000000e+00   0.0000000000000000e+00   0.0000000000000000e+00   0.0000000000000000e+00   0.0000000000000000e+00   0.0000000000000000e+00   0.0000000000000000e+00   0.0000000000000000e+00   0.0000000000000000e+00   0.0000000000000000e+00   0.0000000000000000e+00   0.0000000000000000e+00   0.0000000000000000e+00   3.2796000357337443e-02   0.0000000000000000e+00   0.0000000000000000e+00   0.0000000000000000e+00   0.0000000000000000e+00   0.0000000000000000e+00  -4.4845814897483294e-02   4.8761794925204088e-01   0.0000000000000000e+00   1.5605181552691286e-01   0.0000000000000000e+00   0.0000000000000000e+00   0.0000000000000000e+00  -3.7732195646766947e-01   0.0000000000000000e+00   0.0000000000000000e+00   4.3276968509918218e-02   0.0000000000000000e+00   1.7779503013811615e-01   0.0000000000000000e+00   0.0000000000000000e+00   0.0000000000000000e+00   0.0000000000000000e+00   1.7652468097985730e-01   0.0000000000000000e+00   0.0000000000000000e+00   0.0000000000000000e+00   0.0000000000000000e+00  -2.0034768343623138e-01   0.0000000000000000e+00   4.4909255385629579e-02   0.0000000000000000e+00
   0.0000000000000000e+00   0.0000000000000000e+00   0.0000000000000000e+00   0.0000000000000000e+00  -1.6451567765890476e-02   0.0000000000000000e+00   0.0000000000000000e+00   0.0000000000000000e+00   0.0000000000000000e+00   0.0000000000000000e+00   0.0000000000000000e+00   0.0000000000000000e+00   1.7226923470191467e-02   0.0000000000000000e+00   0.0000000000000000e+00  -3.2390912108135833e-01  -2.3432763719063041e-01   1.5336974957732841e-01   0.0000000000000000e+00   0.0000000000000000e+00  -2.6349901040366575e-01   0.0000000000000000e+00   4.2082585692913496e-03   0.0000000000000000e+00   0.0000000000000000e+00  -3.5481777575118986e-02  -3.8791717366261962e-02   0.0000000000000000e+00   0.0000000000000000e+00   3.2507809136671240e-01   1.6087501509948776e-01   2.0296692913358876e-02   0.0000000000000000e+00   3.1572475161822233e-01   0.0000000000000000e+00   1.0899336067633916e-01   1.3762177503233197e-01   0.0000000000000000e+00   0.0000000000000000e+00   0.0000000000000000e+00   5.2422839320323145e-01   0.0000000000000000e+00   0.0000000000000000e+00   0.0000000000000000e+00   0.0000000000000000e+00   5.4842649480649486e-02   0.0000000000000000e+00   0.0000000000000000e+00   0.0000000000000000e+00   0.0000000000000000e+00  -1.6537541070344264e-01   0.0000000000000000e+00   0.0000000000000000e+00   0.0000000000000000e+00   0.0000000000000000e+00   0.0000000000000000e+00  -7.4583098560546568e-02   0.0000000000000000e+00   0.0000000000000000e+00  -1.6292289662491483e-01   0.0000000000000000e+00   0.0000000000000000e+00   6.9483888171306435e-02   0.0000000000000000e+00  -1.6761925643346323e-01   0.0000000000000000e+00   1.6010164810966315e-01  -4.1304844877782590e-02   0.0000000000000000e+00   0.0000000000000000e+00   0.0000000000000000e+00   0.0000000000000000e+00   0.0000000000000000e+00   0.0000000000000000e+00   0.0000000000000000e+00   0.0000000000000000e+00   0.0000000000000000e+00   0.0000000000000000e+00   1.5791221501902397e-01   0.0000000000000000e+00   1.9745287081079768e-02   0.0000000000000000e+00   0.0000000000000000e+00   0.0000000000000000e+00   0.0000000000000000e+00   1.9559980421582690e-01   0.0000000000000000e+00  -1.9485547571671993e-02   0.0000000000000000e+00   0.0000000000000000e+00   0.0000000000000000e+00   0.0000000000000000e+00   0.0000000000000000e+00   0.0000000000000000e+00   0.0000000000000000e+00   0.0000000000000000e+00   0.0000000000000000e+00   1.4094889674161631e-01   0.0000000000000000e+00   5.2356215611859339e-03
   3.3902199360403462e-01   0.0000000000000000e+00  -4.9538734423058128e-03   0.0000000000000000e+00   0.0000000000000000e+00   0.0000000000000000e+00   0.0000000000000000e+00   0.0000000000000000e+00   0.0000000000000000e+00   0.0000000000000000e+00   0.0000000000000000e+00   0.0000000000000000e+00   0.0000000000000000e+00   4.8158921560419976e-01   4.0553285122837165e-02   0.0000000000000000e+00   0.0000000000000000e+00   0.0000000000000000e+00   0.0000000000000000e+00   4.7550528171488565e-01   0.0000000000000000e+00   0.0000000000000000e+00   0.0000000000000000e+00   0.0000000000000000e+00   0.0000000000000000e+00   0.0000000000000000e+00   0.0000000000000000e+00   0.0000000000000000e+00   0.0000000000000000e+00   0.0000000000000000e+00   0.0000000000000000e+00   0.0000000000000000e+00   1.9654117066785555e-02   0.0000000000000000e+00   0.0000000000000000e+00   0.0000000000000000e+00   0.0000000000000000e+00   0.0000000000000000e+00   0.0000000000000000e+00   0.0000000000000000e+00   0.0000000000000000e+00   1.3032548491991597e-01  -3.0264916603154977e-02   0.0000000000000000e+00   0.0000000000000000e+00   0.0000000000000000e+00   0.0000000000000000e+00   0.0000000000000000e+00   0.0000000000000000e+00   0.0000000000000000e+00   0.0000000000000000e+00  -2.9675299979733466e-01   0.0000000000000000e+00   0.0000000000000000e+00  -3.6999961735711691e-02   0.0000000000000000e+00   0.0000000000000000e+00   0.0000000000000000e+00   0.0000000000000000e+00   0.0000000000000000e+00   0.0000000000000000e+00   0.0000000000000000e+00   0.0000000000000000e+00   0.0000000000000000e+00   0.0000000000000000e+00   0.0000000000000000e+00   0.0000000000000000e+00   0.0000000000000000e+00  -3.8430670037853021e-01   0.0000000000000000e+00   0.0000000000000000e+00   0.0000000000000000e+00   0.0000000000000000e+00   0.0000000000000000e+00  -2.1823332909980039e-01  -2.2548974662741084e-02   0.0000000000000000e+00   7.1020505944381862e-02   0.0000000000000000e+00   0.0000000000000000e+00   0.0000000000000000e+00   1.4786655284378977e-01   0.0000000000000000e+00   0.0000000000000000e+00  -2.0663381061046676e-02   0.0000000000000000e+00   1.2883476027698992e-01   0.0000000000000000e+00   0.0000000000000000e+00   0.0000000000000000e+00   0.0000000000000000e+00   5.1313672614790792e-03   0.0000000000000000e+00   0.0000000000000000e+00   0.0000000000000000e+00   0.0000000000000000e+00  -1.9886598369175976e-01   0.0000000000000000e+00   1.9572817357020694e-01   0.0000000000000000e+00
   0.0000000000000000e+00   0.0000000000000000e+00   0.0000000000000000e+00   0.0000000000000000e+00  -1.4835258959596542e-02   0.0000000000000000e+00   0.0000000000000000e+00   0.0000000000000000e+00   0.0000000000000000e+00   0.0000000000000000e+00   0.0000000000000000e+00   0.0000000000000000e+00   1.0522237035893674e-01   0.0000000000000000e+00   0.0000000000000000e+00   1.2862872785098858e-01  -2.3444887245471915e-01   2.1779178075097375e-01   0.0000000000000000e+00   0.0000000000000000e+00   2.0708159619937028e-01   0.0000000000000000e+00   2.3177141238139992e-01   0.0000000000000000e+00   0.0000000000000000e+00  -1.1365346377318669e-02  -5.7101079049903330e-02   0.0000000000000000e+00   0.0000000000000000e+00  -4.1014840902696542e-01   9.3496570390351308e-02  -7.3615262258753991e-02   0.0000000000000000e+00  -6.0915352724626254e-02   0.0000000000000000e+00   2.2343993358298433e-04   6.5969957822596326e-01   0.0000000000000000e+00   0.0000000000000000e+00   0.0000000000000000e+00   3.8534794048479377e-02   0.0000000000000000e+00   0.0000000000000000e+00   0.0000000000000000e+00   0.0000000000000000e+00  -1.0546671419931343e-01   0.0000000000000000e+00   0.0000000000000000e+00   0.0000000000000000e+00   0.0000000000000000e+00  -2.1275328391129211e-01   0.0000000000000000e+00   0.0000000000000000e+00   0.0000000000000000e+00   0.0000000000000000e+00   0.0000000000000000e+00  -3.0298446604927157e-02   0.0000000000000000e+00   0.0000000000000000e+00   6.6372961364434463e-02   0.0000000000000000e+00   0.0000000000000000e+00  -1.6648070504330297e-02   0.0000000000000000e+00   1.6830241447530075e-01   0.0000000000000000e+00   1.0827917476358871e-01  -1.0909963011320237e-01   0.0000000000000000e+00   0.0000000000000000e+00   0.0000000000000000e+00   0.0000000000000000e+00   0.0000000000000000e+00   0.0000000000000000e+00   0.0000000000000000e+00   0.0000000000000000e+00   0.0000000000000000e+00   0.0000000000000000e+00   1.2387930131076737e-01   0.0000000000000000e+00   1.1047901843134937e-02   0.0000000000000000e+00   0.0000000000000000e+00   0.0000000000000000e+00   0.0000000000000000e+00  -1.2915591644194386e-02   0.0000000000000000e+00   1.0807766755630605e-01   0.0000000000000000e+00   0.0000000000000000e+00   0.0000000000000000e+00   0.0000000000000000e+00   0.0000000000000000e+00   0.0000000000000000e+00   0.0000000000000000e+00   0.0000000000000000e+00   0.0000000000000000e+00   9.7788156825924025e-03   0.0000000000000000e+00   7.5094590454567484e-02
   0.0000000000000000e+00  -1.9008933833547703e-01   0.0000000000000000e+00   0.0000000000000000e+00   0.0000000000000000e+00   0.0000000000000000e+00   9.4730953225718742e-02   0.0000000000000000e+00   0.0000000000000000e+00   0.0000000000000000e+00  -4.8166288970670978e-01   0.0000000000000000e+00   0.0000000000000000e+00   0.0000000000000000e+00   0.0000000000000000e+00   0.0000000000000000e+00   0.0000000000000000e+00   0.0000000000000000e+00   3.9114003266790187e-01   0.0000000000000000e+00   0.0000000000000000e+00   1.0833059301384371e-01   0.0000000000000000e+00   0.0000000000000000e+00   0.0000000000000000e+00   0.0000000000000000e+00   0.0000000000000000e+00   0.0000000000000000e+00   0.0000000000000000e+00   0.0000000000000000e+00   0.0000000000000000e+00   0.0000000000000000e+00   0.0000000000000000e+00   0.0000000000000000e+00   2.3729264256194468e-02   0.0000000000000000e+00   0.0000000000000000e+00   0.0000000000000000e+00   0.0000000000000000e+00   0.0000000000000000e+00   0.0000000000000000e+00   0.0000000000000000e+00   0.0000000000000000e+00   1.1350671334171709e-01  -2.0228976506254309e-01   0.0000000000000000e+00  -3.5615428979463598e-01   1.6818034679091345e-01   0.0000000000000000e+00   2.8926819036715137e-02   0.0000000000000000e+00   0.0000000000000000e+00   0.0000000000000000e+00  -2.4869037433202545e-01   0.0000000000000000e+00   0.0000000000000000e+00   0.0000000000000000e+00   0.0000000000000000e+00   0.0000000000000000e+00   0.0000000000000000e+00   0.0000000000000000e+00   0.0000000000000000e+00   0.0000000000000000e+00   0.0000000000000000e+00   0.0000000000000000e+00   0.0000000000000000e+00   0.0000000000000000e+00   0.0000000000000000e+00   0.0000000000000000e+00  -2.4374268593031514e-01   1.3251116296101365e-01   0.0000000000000000e+00   0.0000000000000000e+00   0.0000000000000000e+00   0.0000000000000000e+00   0.0000000000000000e+00   1.6652032082486684e-01   0.0000000000000000e+00   0.0000000000000000e+00   0.0000000000000000e+00   0.0000000000000000e+00   0.0000000000000000e+00   0.0000000000000000e+00   2.3350662107309353e-01   0.0000000000000000e+00   0.0000000000000000e+00   0.0000000000000000e+00   0.0000000000000000e+00   7.6268562793988196e-03   0.0000000000000000e+00   0.0000000000000000e+00   0.0000000000000000e+00  -2.2466742776830570e-01  -2.7096855641041956e-01  -5.2944230765961275e-02   0.0000000000000000e+00   0.0000000000000000e+00   0.0000000000000000e+00   0.0000000000000000e+00   0.0000000000000000e+00
   0.0000000000000000e+00   0.0000000000000000e+00   0.0000000000000000e+00   1.0348015251632287e-01   0.0000000000000000e+00  -1.5993138379901128e-01   0.0000000000000000e+00  -1.5905781876840072e-01   2.4490358027239451e-01   1.7492063434367572e-01   0.0000000000000000e+00   1.3722244470860245e-01   0.0000000000000000e+00   0.0000000000000000e+00   0.0000000000000000e+00   0.0000000000000000e+00   0.0000000000000000e+00   0.0000000000000000e+00   0.0000000000000000e+00   0.0000000000000000e+00   0.0000000000000000e+00   0.0000000000000000e+00   0.0000000000000000e+00   1.8395117458480917e-01   1.1634790426274907e-01   0.0000000000000000e+00   0.0000000000000000e+00   1.7147192129468053e-01  -1.5464842320481814e-01   0.0000000000000000e+00   0.0000000000000000e+00   0.0000000000000000e+00   0.0000000000000000e+00   0.0000000000000000e+00   0.0000000000000000e+00   0.0000000000000000e+00   0.0000000000000000e+00  -6.2896517503469029e-02  -4.0126601952133689e-02   1.8039443164141816e-01   0.0000000000000000e+00   0.0000000000000000e+00   0.0000000000000000e+00   0.0000000000000000e+00   0.0000000000000000e+00   0.0000000000000000e+00   0.0000000000000000e+00   0.0000000000000000e+00   5.5784856165059724e-03   0.0000000000000000e+00   0.0000000000000000e+00   0.0000000000000000e+00  -3.3648858652626581e-02   0.0000000000000000e+00   0.0000000000000000e+00   2.2187730976068706e-01   0.0000000000000000e+00  -1.1953649295203189e-01   3.4794447944883361e-01   0.0000000000000000e+00  -2.3177598080155909e-01   3.2406270475512255e-02   0.0000000000000000e+00  -3.1951438963277479e-01   0.0000000000000000e+00   1.3993313836358167e-02   0.0000000000000000e+00   0.0000000000000000e+00   0.0000000000000000e+00   0.0000000000000000e+00   0.0000000000000000e+00   9.3491664537369602e-03  -4.1575693783847026e-02  -4.5584668144789592e-01   0.0000000000000000e+00   0.0000000000000000e+00   0.0000000000000000e+00   0.0000000000000000e+00   0.0000000000000000e+00  -2.7381426374105960e-01   0.0000000000000000e+00   0.0000000000000000e+00  -6.1001613418950038e-02   0.0000000000000000e+00   0.0000000000000000e+00   0.0000000000000000e+00   0.0000000000000000e+00   0.0000000000000000e+00   0.0000000000000000e+00   1.5104797946171176e-02   2.4251234649653652e-01   0.0000000000000000e+00   0.0000000000000000e+00   0.0000000000000000e+00   0.0000000000000000e+00  -7.5356377994191875e-03   0.0000000000000000e+00   0.0000000000000000e+00   0.0000000000000000e+00   0.0000000000000000e+00
   0.0000000000000000e+00   0.0000000000000000e+00   0.0000000000000000e+00  -1.8253902369229011e-02   0.0000000000000000e+00  -7.6335644615201328e-02   0.0000000000000000e+00   1.0026544562609559e-01   2.8834651311898934e-01   6.1190501412957114e-02   0.0000000000000000e+00   3.9509454916092923e-01   0.0000000000000000e+00   0.0000000000000000e+00   0.0000000000000000e+00   0.0000000000000000e+00   0.0000000000000000e+00   0.0000000000000000e+00   0.0000000000000000e+00   0.0000000000000000e+00   0.0000000000000000e+00   0.0000000000000000e+00   0.0000000000000000e+00  -1.1195385820828731e-01   2.3226169634901894e-01   0.0000000000000000e+00   0.0000000000000000e+00   1.7802523076343113e-01   2.9801393574194042e-02   0.0000000000000000e+00   0.0000000000000000e+00   0.0000000000000000e+00   0.0000000000000000e+00   0.0000000000000000e+00   0.0000000000000000e+00   0.0000000000000000e+00   0.0000000000000000e+00   2.1823634050243917e-01  -1.3363243836828992e-01  -1.7301106758806284e-01   0.0000000000000000e+00   0.0000000000000000e+00   0.0000000000000000e+00   0.0000000000000000e+00   0.0000000000000000e+00   0.0000000000000000e+00   0.0000000000000000e+00   0.0000000000000000e+00  -2.5508142028247444e-01   0.0000000000000000e+00   0.0000000000000000e+00   0.0000000000000000e+00   2.6398101277010000e-01   0.0000000000000000e+00   0.0000000000000000e+00  -1.2611346135489310e-02   0.0000000000000000e+00  -7.8063157288300877e-03  -2.0560067603562746e-01   0.0000000000000000e+00  -8.3932524399765340e-02  -1.1116797513980595e-01   0.0000000000000000e+00  -9.2905964853707002e-03   0.0000000000000000e+00   1.0139497073934481e-01   0.0000000000000000e+00   0.0000000000000000e+00   0.0000000000000000e+00   0.0000000000000000e+00   0.0000000000000000e+00   2.6306256891339697e-03  -2.5112150928777177e-01  -1.7095790749853798e-01   0.0000000000000000e+00   0.0000000000000000e+00   0.0000000000000000e+00   0.0000000000000000e+00   0.0000000000000000e+00   3.0728123159735232e-01   0.0000000000000000e+00   0.0000000000000000e+00   2.4822699118919996e-02   0.0000000000000000e+00   0.0000000000000000e+00   0.0000000000000000e+00   0.0000000000000000e+00   0.0000000000000000e+00   0.0000000000000000e+00  -1.3297440429112903e-01  -2.5535221608806929e-01   0.0000000000000000e+00   0.0000000000000000e+00   0.0000000000000000e+00   0.0000000000000000e+00  -2.6284255466463952e-01   0.0000000000000000e+00   0.0000000000000000e+00   0.0000000000000000e+00   0.0000000000000000e+00
  -2.8856087307842754e-01   0.0000000000000000e+00   6.3889820714228994e-03   0.0000000000000000e+00   0.0000000000000000e+00   0.0000000000000000e+00   0.0000000000000000e+00   0.0000000000000000e+00   0.0000000000000000e+00   0.0000000000000000e+00   0.0000000000000000e+00   0.0000000000000000e+00   0.0000000000000000e+00  -6.5827545683125252e-03   3.2335066385847416e-01   0.0000000000000000e+00   0.0000000000000000e+00   0.0000000000000000e+00   0.0000000000000000e+00   2.3165835973474980e-01   0.0000000000000000e+00   0.0000000000000000e+00   0.0000000000000000e+00   0.0000000000000000e+00   0.0000000000000000e+00   0.0000000000000000e+00   0.0000000000000000e+00   0.0000000000000000e+00   0.0000000000000000e+00   0.0000000000000000e+00   0.0000000000000000e+00   0.0000000000000000e+00   3.9503410094103042e-01   0.0000000000000000e+00   0.0000000000000000e+00   0.0000000000000000e+00   0.0000000000000000e+00   0.0000000000000000e+00   0.0000000000000000e+00   0.0000000000000000e+00   0.0000000000000000e+00   2.1448484063208062e-01  -1.8014356355039279e-01   0.0000000000000000e+00   0.0000000000000000e+00   0.0000000000000000e+00   0.0000000000000000e+00   0.0000000000000000e+00   0.0000000000000000e+00   0.0000000000000000e+00   0.0000000000000000e+00  -1.5219641651260182e-01   0.0000000000000000e+00   0.0000000000000000e+00   6.1417698849798891e-02   0.0000000000000000e+00   0.0000000000000000e+00   0.0000000000000000e+00   0.0000000000000000e+00   0.0000000000000000e+00   0.0000000000000000e+00   0.0000000000000000e+00   0.0000000000000000e+00   0.0000000000000000e+00   0.0000000000000000e+00   0.0000000000000000e+00   0.0000000000000000e+00   0.0000000000000000e+00  -6.2230977085674447e-02   0.0000000000000000e+00   0.0000000000000000e+00   0.0000000000000000e+00   0.0000000000000000e+00   0.0000000000000000e+00   2.0669719063962638e-01  -1.5518345790779703e-01   0.0000000000000000e+00   1.1384912589322334e-01   0.0000000000000000e+00   0.0000000000000000e+00   0.0000000000000000e+00   9.1943163490285390e-02   0.0000000000000000e+00   0.0000000000000000e+00   1.6031138852369714e-01   0.0000000000000000e+00   2.1283058198521804e-01   0.0000000000000000e+00   0.0000000000000000e+00   0.0000000000000000e+00   0.0000000000000000e+00   2.5999898292324913e-01   0.0000000000000000e+00   0.0000000000000000e+00   0.0000000000000000e+00   0.0000000000000000e+00   4.6753057088493760e-01   0.0000000000000000e+00  -2.1842515393633813e-01   0.0000000000000000e+00
   0.0000000000000000e+00  -2.0169862192245186e-01   0.0000000000000000e+00   0.0000000000000000e+00   0.0000000000000000e+00   0.0000000000000000e+00  -2.5973397635157330e-01   0.0000000000000000e+00   0.0000000000000000e+00   0.0000000000000000e+00  -8.0972731685947791e-02   0.0000000000000000e+00   0.0000000000000000e+00   0.0000000000000000e+00   0.0000000000000000e+00   0.0000000000000000e+00   0.0000000000000000e+00   0.0000000000000000e+00  -2.9423236033860645e-01   0.0000000000000000e+00   0.0000000000000000e+00   2.6810120687793959e-01   0.0000000000000000e+00   0.0000000000000000e+00   0.0000000000000000e+00   0.0000000000000000e+00   0.0000000000000000e+00   0.0000000000000000e+00   0.0000000000000000e+00   0.0000000000000000e+00   0.0000000000000000e+00   0.0000000000000000e+00   0.0000000000000000e+00   0.0000000000000000e+00  -1.9300926312217026e-02   0.0000000000000000e+00   0.0000000000000000e+00   0.0000000000000000e+00   0.0000000000000000e+00   0.0000000000000000e+00   0.0000000000000000e+00   0.0000000000000000e+00   0.0000000000000000e+00   1.5152170366105366e-01  -3.0778440823206621e-01   0.0000000000000000e+00   1.0874018252898540e-01  -3.1460154855748157e-02   0.0000000000000000e+00   3.1615147163504755e-02   0.0000000000000000e+00   0.0000000000000000e+00   0.0000000000000000e+00  -4.0224496958446393e-01   0.0000000000000000e+00   0.0000000000000000e+00   0.0000000000000000e+00   0.0000000000000000e+00   0.0000000000000000e+00   0.0000000000000000e+00   0.0000000000000000e+00   0.0000000000000000e+00   0.0000000000000000e+00   0.0000000000000000e+00   0.0000000000000000e+00   0.0000000000000000e+00   0.0000000000000000e+00   0.0000000000000000e+00   0.0000000000000000e+00   4.8680778012515392e-02  -3.6300611700706892e-01   0.0000000000000000e+00   0.0000000000000000e+00   0.0000000000000000e+00   0.0000000000000000e+00   0.0000000000000000e+00   7.1548951334219443e-02   0.0000000000000000e+00   0.0000000000000000e+00   0.0000000000000000e+00   0.0000000000000000e+00   0.0000000000000000e+00   0.0000000000000000e+00   6.9185079968267130e-02   0.0000000000000000e+00   0.0000000000000000e+00   0.0000000000000000e+00   0.0000000000000000e+00   3.0967317782410320e-01   0.0000000000000000e+00   0.0000000000000000e+00   0.0000000000000000e+00   4.2118565632217253e-01  -5.7628126630574109e-02  -1.1183106482108382e-01   0.0000000000000000e+00   0.0000000000000000e+00   0.0000000000000000e+00   0.0000000000000000e+00   0.0000000000000000e+00
   0.0000000000000000e+00  -1.3236768807549018e-01   0.0000000000000000e+00   0.0000000000000000e+00   0.0000000000000000e+00   0.0000000000000000e+00   1.8087360353769685e-01   0.0000000000000000e+00   0.0000000000000000e+00   0.0000000000000000e+00  -2.7071968669331231e-01   0.0000000000000000e+00   0.0000000000000000e+00   0.0000000000000000e+00   0.0000000000000000e+00   0.0000000000000000e+00   0.0000000000000000e+00   0.0000000000000000e+00   2.1251190771958314e-01   0.0000000000000000e+00   0.0000000000000000e+00  -1.4473837451508911e-01   0.0000000000000000e+00   0.0000000000000000e+00   0.0000000000000000e+00   0.0000000000000000e+00   0.0000000000000000e+00   0.0000000000000000e+00   0.0000000000000000e+00   0.0000000000000000e+00   0.0000000000000000e+00   0.0000000000000000e+00   0.0000000000000000e+00   0.0000000000000000e+00  -6.0339002547962886e-02   0.0000000000000000e+00   0.0000000000000000e+00   0.0000000000000000e+00   0.0000000000000000e+00   0.0000000000000000e+00   0.0000000000000000e+00   0.0000000000000000e+00   0.0000000000000000e+00   2.0362609262969686e-01   3.7619383187322775e-01   0.0000000000000000e+00   1.0611290288533111e-01  -1.7620347427431990e-01   0.0000000000000000e+00  -3.3489199205428355e-01   0.0000000000000000e+00   0.0000000000000000e+00   0.0000000000000000e+00  -2.6009522559941556e-01   0.0000000000000000e+00   0.0000000000000000e+00   0.0000000000000000e+00   0.0000000000000000e+00   0.0000000000000000e+00   0.0000000000000000e+00   0.0000000000000000e+00   0.0000000000000000e+00   0.0000000000000000e+00   0.0000000000000000e+00   0.0000000000000000e+00   0.0000000000000000e+00   0.0000000000000000e+00   0.0000000000000000e+00   0.0000000000000000e+00  -2.1654682509399944e-02   1.7945555085749851e-01   0.0000000000000000e+00   0.0000000000000000e+00   0.0000000000000000e+00   0.0000000000000000e+00   0.0000000000000000e+00  -2.2328130122127823e-01   0.0000000000000000e+00   0.0000000000000000e+00   0.0000000000000000e+00   0.0000000000000000e+00   0.0000000000000000e+00   0.0000000000000000e+00  -4.1702463822479552e-01   0.0000000000000000e+00   0.0000000000000000e+00   0.0000000000000000e+00   0.0000000000000000e+00   2.6078646372788433e-01   0.0000000000000000e+00   0.0000000000000000e+00   0.0000000000000000e+00   2.6656280769918633e-01   2.1790619829603779e-02   7.5169562755056540e-02   0.0000000000000000e+00   0.0000000000000000e+00   0.0000000000000000e+00   0.0000000000000000e+00   0.0000000000000000e+00
   0.0000000000000000e+00  -2.3375336436048508e-01   0.0000000000000000e+00   0.0000000000000000e+00   0.0000000000000000e+00   0.0000000000000000e+00   4.2839145167502132e-02   0.0000000000000000e+00   0.0000000000000000e+00   0.0000000000000000e+00   1.6160786191081072e-01   0.0000000000000000e+00   0.0000000000000000e+00   0.0000000000000000e+00   0.0000000000000000e+00   0.0000000000000000e+00   0.0000000000000000e+00   0.0000000000000000e+00   3.2150758665181589e-01   0.0000000000000000e+00   0.0000000000000000e+00   1.6246098059309898e-02   0.0000000000000000e+00   0.0000000000000000e+00   0.0000000000000000e+00   0.0000000000000000e+00   0.0000000000000000e+00   0.0000000000000000e+00   0.0000000000000000e+00   0.0000000000000000e+00   0.0000000000000000e+00   0.0000000000000000e+00   0.0000000000000000e+00   0.0000000000000000e+00  -7.2622863250543929e-02   0.0000000000000000e+00   0.0000000000000000e+00   0.0000000000000000e+00   0.0000000000000000e+00   0.0000000000000000e+00   0.0000000000000000e+00   0.0000000000000000e+00   0.0000000000000000e+00  -1.4643564150473082e-01  -1.3898003303761111e-01   0.0000000000000000e+00  -2.9717225845881923e-01  -4.0900105246938789e-01   0.0000000000000000e+00  -7.6085508639776783e-02   0.0000000000000000e+00   0.0000000000000000e+00   0.0000000000000000e+00   5.1192640457425623e-02   0.0000000000000000e+00   0.0000000000000000e+00   0.0000000000000000e+00   0.0000000000000000e+00   0.0000000000000000e+00   0.0000000000000000e+00   0.0000000000000000e+00   0.0000000000000000e+00   0.0000000000000000e+00   0.0000000000000000e+00   0.0000000000000000e+00   0.0000000000000000e+00   0.0000000000000000e+00   0.0000000000000000e+00   0.0000000000000000e+00   2.2927692671042693e-01  -4.0288405352116405e-02   0.0000000000000000e+00   0.0000000000000000e+00   0.0000000000000000e+00   0.0000000000000000e+00   0.0000000000000000e+00  -4.1445273927073784e-01   0.0000000000000000e+00   0.0000000000000000e+00   0.0000000000000000e+00   0.0000000000000000e+00   0.0000000000000000e+00   0.0000000000000000e+00   3.1437362327212021e-01   0.0000000000000000e+00   0.0000000000000000e+00   0.0000000000000000e+00   0.0000000000000000e+00  -2.5113787250945852e-01   0.0000000000000000e+00   0.0000000000000000e+00   0.0000000000000000e+00   3.2706780964361587e-01   1.0318903158519837e-02  -9.3793397678382018e-02   0.0000000000000000e+00   0.0000000000000000e+00   0.0000000000000000e+00   0.0000000000000000e+00   0.0000000000000000e+00
   0.0000000000000000e+00   0.0000000000000000e+00   0.0000000000000000e+00   2.0188095417955099e-01   0.0000000000000000e+00   7.2977250350583181e-02   0.0000000000000000e+00  -1.0990742957680585e-01   3.3668572735783719e-01   6.3278236892846448e-03   0.0000000000000000e+00  -1.1531165482571788e-01   0.0000000000000000e+00   0.0000000000000000e+00   0.0000000000000000e+00   0.0000000000000000e+00   0.0000000000000000e+00   0.0000000000000000e+00   0.0000000000000000e+00   0.0000000000000000e+00   0.0000000000000000e+00   0.0000000000000000e+00   0.0000000000000000e+00  -1.3925890961135545e-01   2.1637631466770368e-01   0.0000000000000000e+00   0.0000000000000000e+00  -1.3203307951881957e-01   2.2277780501604830e-01   0.0000000000000000e+00   0.0000000000000000e+00   0.0000000000000000e+00   0.0000000000000000e+00   0.0000000000000000e+00   0.0000000000000000e+00   0.0000000000000000e+00   0.0000000000000000e+00  -5.4438013952015238e-02   1.2071047726376694e-01   1.7770844471218350e-02   0.0000000000000000e+00   0.0000000000000000e+00   0.0000000000000000e+00   0.0000000000000000e+00   0.0000000000000000e+00   0.0000000000000000e+00   0.0000000000000000e+00   0.0000000000000000e+00   5.3416895463937734e-02   0.0000000000000000e+00   0.0000000000000000e+00   0.0000000000000000e+00  -3.1355443162795782e-01   0.0000000000000000e+00   0.0000000000000000e+00   2.7360714887026782e-01   0.0000000000000000e+00  -6.8910691202582579e-03  -1.4776816825451927e-01   0.0000000000000000e+00   1.9481648091867954e-01  -2.9096048655675985e-02   0.0000000000000000e+00  -2.6636767629305769e-01   0.0000000000000000e+00  -2.3274177778496014e-01   0.0000000000000000e+00   0.0000000000000000e+00   0.0000000000000000e+00   0.0000000000000000e+00   0.0000000000000000e+00   2.9314478251465825e-01   3.1124876410123886e-01   1.6625645293082768e-02   0.0000000000000000e+00   0.0000000000000000e+00   0.0000000000000000e+00   0.0000000000000000e+00   0.0000000000000000e+00   1.8707492326282910e-01   0.0000000000000000e+00   0.0000000000000000e+00  -1.8972527454918037e-01   0.0000000000000000e+00   0.0000000000000000e+00   0.0000000000000000e+00   0.0000000000000000e+00   0.0000000000000000e+00   0.0000000000000000e+00  -1.2126112760501463e-01  -1.5221207305244358e-01   0.0000000000000000e+00   0.0000000000000000e+00   0.0000000000000000e+00   0.0000000000000000e+00  -1.0116471140900010e-01   0.0000000000000000e+00   0.0000000000000000e+00   0.0000000000000000e+00   0.0000000000000000e+00
   4.2707996846703578e-01   0.0000000000000000e+00  -3.2210735219933351e-01   0.0000000000000000e+00   0.0000000000000000e+00   0.0000000000000000e+00   0.0000000000000000e+00   0.0000000000000000e+00   0.0000000000000000e+00   0.0000000000000000e+00   0.0000000000000000e+00   0.0000000000000000e+00   0.0000000000000000e+00   8.7619073815474069e-02   2.1042411994844129e-01   0.0000000000000000e+00   0.0000000000000000e+00   0.0000000000000000e+00   0.0000000000000000e+00  -2.1584220562774942e-01   0.0000000000000000e+00   0.0000000000000000e+00   0.0000000000000000e+00   0.0000000000000000e+00   0.0000000000000000e+00   0.0000000000000000e+00   0.0000000000000000e+00   0.0000000000000000e+00   0.0000000000000000e+00   0.0000000000000000e+00   0.0000000000000000e+00   0.0000000000000000e+00  -1.5276643739274751e-01   0.0000000000000000e+00   0.0000000000000000e+00   0.0000000000000000e+00   0.0000000000000000e+00   0.0000000000000000e+00   0.0000000000000000e+00   0.0000000000000000e+00   0.0000000000000000e+00  -2.4425202814788610e-01  -3.4360552469081118e-01   0.0000000000000000e+00   0.0000000000000000e+00   0.0000000000000000e+00   0.0000000000000000e+00   0.0000000000000000e+00   0.0000000000000000e+00   0.0000000000000000e+00   0.0000000000000000e+00  -2.7146770797444231e-01   0.0000000000000000e+00   0.0000000000000000e+00   9.0130945298420098e-02   0.0000000000000000e+00   0.0000000000000000e+00   0.0000000000000000e+00   0.0000000000000000e+00   0.0000000000000000e+00   0.0000000000000000e+00   0.0000000000000000e+00   0.0000000000000000e+00   0.0000000000000000e+00   0.0000000000000000e+00   0.0000000000000000e+00   0.0000000000000000e+00   0.0000000000000000e+00  -3.4386764657863139e-02   0.0000000000000000e+00   0.0000000000000000e+00   0.0000000000000000e+00   0.0000000000000000e+00   0.0000000000000000e+00   4.5023854656405415e-01   1.2042315040481988e-01   0.0000000000000000e+00   5.3403585210298213e-02   0.0000000000000000e+00   0.0000000000000000e+00   0.0000000000000000e+00   7.9117809998375685e-02   0.0000000000000000e+00   0.0000000000000000e+00  -1.0647326035647407e-01   0.0000000000000000e+00  -9.1393685899018542e-02   0.0000000000000000e+00   0.0000000000000000e+00   0.0000000000000000e+00   0.0000000000000000e+00  -1.6656285881071584e-01   0.0000000000000000e+00   0.0000000000000000e+00   0.0000000000000000e+00   0.0000000000000000e+00   1.2098570529761921e-01   0.0000000000000000e+00  -2.0699273889505276e-01   0.0000000000000000e+00
   0.0000000000000000e+00   0.0000000000000000e+00   0.0000000000000000e+00   0.0000000000000000e+00  -5.0469954756989189e-03   0.0000000000000000e+00   0.0000000000000000e+00   0.0000000000000000e+00   0.0000000000000000e+00   0.0000000000000000e+00   0.0000000000000000e+00   0.0000000000000000e+00   2.2703499059149321e-01   0.0000000000000000e+00   0.0000000000000000e+00  -1.6907296514270001e-01  -5.5053443813103273e-02   1.5725647242795086e-03   0.0000000000000000e+00   0.0000000000000000e+00   1.2296211508358199e-01   0.0000000000000000e+00   3.4079586153575703e-02   0.0000000000000000e+00   0.0000000000000000e+00   3.5698749533589336e-01  -1.1017985117491452e-01   0.0000000000000000e+00   0.0000000000000000e+00  -5.4519583190700951e-02  -3.7901565249184331e-02  -1.2534577996473470e-01   0.0000000000000000e+00   4.2640738644357079e-02   0.0000000000000000e+00  -5.2018384509607503e-02  -2.2723722709530400e-01   0.0000000000000000e+00   0.0000000000000000e+00   0.0000000000000000e+00  -5.8734126810909025e-02   0.0000000000000000e+00   0.0000000000000000e+00   0.0000000000000000e+00   0.0000000000000000e+00  -2.3898963725592404e-01   0.0000000000000000e+00   0.0000000000000000e+00   0.0000000000000000e+00   0.0000000000000000e+00   1.3651526683143922e-01   0.0000000000000000e+00   0.0000000000000000e+00   0.0000000000000000e+00   0.0000000000000000e+00   0.0000000000000000e+00  -3.0249701761656849e-02   0.0000000000000000e+00   0.0000000000000000e+00  -3.1621246416583995e-02   0.0000000000000000e+00   0.0000000000000000e+00  -2.5508942169588567e-01   0.0000000000000000e+00   1.2096387785348249e-01   0.0000000000000000e+00   1.8587755900355643e-01   2.5340918367272514e-01   0.0000000000000000e+00   0.0000000000000000e+00   0.0000000000000000e+00   0.0000000000000000e+00   0.0000000000000000e+00   0.0000000000000000e+00   0.0000000000000000e+00   0.0000000000000000e+00   0.0000000000000000e+00   0.0000000000000000e+00   1.5911067811079374e-01   0.0000000000000000e+00   3.2149869365886027e-02   0.0000000000000000e+00   0.0000000000000000e+00   0.0000000000000000e+00   0.0000000000000000e+00   8.7730287941676241e-02   0.0000000000000000e+00   4.3346766114197344e-01   0.0000000000000000e+00   0.0000000000000000e+00   0.0000000000000000e+00   0.0000000000000000e+00   0.0000000000000000e+00   0.0000000000000000e+00   0.0000000000000000e+00   0.0000000000000000e+00   0.0000000000000000e+00   4.4233102605032204e-01   0.0000000000000000e+00  -8.6512585015899465e-02
  -1.9659843829000423e-01   0.0000000000000000e+00  -3.6128056399855418e-01   0.0000000000000000e+00   0.0000000000000000e+00   0.0000000000000000e+00   0.0000000000000000e+00   0.0000000000000000e+00   0.0000000000000000e+00   0.0000000000000000e+00   0.0000000000000000e+00   0.0000000000000000e+00   0.0000000000000000e+00   1.3239655227459426e-01   6.5914258644218210e-02   0.0000000000000000e+00   0.0000000000000000e+00   0.0000000000000000e+00   0.0000000000000000e+00  -1.5398342834478546e-01   0.0000000000000000e+00   0.0000000000000000e+00   0.0000000000000000e+00   0.0000000000000000e+00   0.0000000000000000e+00   0.0000000000000000e+00   0.0000000000000000e+00   0.0000000000000000e+00   0.0000000000000000e+00   0.0000000000000000e+00   0.0000000000000000e+00   0.0000000000000000e+00  -2.8201659263631362e-01   0.0000000000000000e+00   0.0000000000000000e+00   0.0000000000000000e+00   0.0000000000000000e+00   0.0000000000000000e+00   0.0000000000000000e+00   0.0000000000000000e+00   0.0000000000000000e+00   1.5224538656077474e-01   2.5267331711425584e-01   0.0000000000000000e+00   0.0000000000000000e+00   0.0000000000000000e+00   0.0000000000000000e+00   0.0000000000000000e+00   0.0000000000000000e+00   0.0000000000000000e+00   0.0000000000000000e+00  -1.3902054519543003e-01   0.0000000000000000e+00   0.0000000000000000e+00  -1.2230303384272664e-02   0.0000000000000000e+00   0.0000000000000000e+00   0.0000000000000000e+00   0.0000000000000000e+00   0.0000000000000000e+00   0.0000000000000000e+00   0.0000000000000000e+00   0.0000000000000000e+00   0.0000000000000000e+00   0.0000000000000000e+00   0.0000000000000000e+00   0.0000000000000000e+00   0.0000000000000000e+00  -1.4976852392280110e-01   0.0000000000000000e+00   0.0000000000000000e+00   0.0000000000000000e+00   0.0000000000000000e+00   0.0000000000000000e+00  -7.3737622283809826e-02  -1.4067086370546844e-01   0.0000000000000000e+00   3.6969401441200761e-01   0.0000000000000000e+00   0.0000000000000000e+00   0.0000000000000000e+00  -2.7038947439055477e-01   0.0000000000000000e+00   0.0000000000000000e+00   5.0029341904099467e-01   0.0000000000000000e+00  -1.3220807182871158e-01   0.0000000000000000e+00   0.0000000000000000e+00   0.0000000000000000e+00   0.0000000000000000e+00  -2.3768947725493997e-01   0.0000000000000000e+00   0.0000000000000000e+00   0.0000000000000000e+00   0.0000000000000000e+00   1.1705519563234128e-01   0.0000000000000000e+00   6.1627137573205426e-02   0.0000000000000000e+00
   0.0000000000000000e+00   0.0000000000000000e+00   0.0000000000000000e+00   0.0000000000000000e+00  -9.7960574410923582e-02   0.0000000000000000e+00   0.0000000000000000e+00   0.0000000000000000e+00   0.0000000000000000e+00   0.0000000000000000e+00   0.0000000000000000e+00   0.0000000000000000e+00  -8.6717147136009171e-02   0.0000000000000000e+00   0.0000000000000000e+00  -1.0534673450713966e-01  -2.2658927171572718e-01  -9.3410444077925273e-02   0.0000000000000000e+00   0.0000000000000000e+00  -1.2061720523773523e-01   0.0000000000000000e+00   4.2604400940297493e-02   0.0000000000000000e+00   0.0000000000000000e+00  -9.7976013297028236e-02  -2.7406581846711231e-01   0.0000000000000000e+00   0.0000000000000000e+00  -8.0389511370144662e-02  -1.3498444082832638e-02   5.9433591497466451e-02   0.0000000000000000e+00  -2.1260084611468946e-01   0.0000000000000000e+00  -4.1450710816487202e-01   7.8467349537937728e-02   0.0000000000000000e+00   0.0000000000000000e+00   0.0000000000000000e+00   1.1330499584641818e-03   0.0000000000000000e+00   0.0000000000000000e+00   0.0000000000000000e+00   0.0000000000000000e+00  -1.5800319553972764e-02   0.0000000000000000e+00   0.0000000000000000e+00   0.0000000000000000e+00   0.0000000000000000e+00  -1.6894968492671236e-01   0.0000000000000000e+00   0.0000000000000000e+00   0.0000000000000000e+00   0.0000000000000000e+00   0.0000000000000000e+00   2.7609586093290933e-01   0.0000000000000000e+00   0.0000000000000000e+00  -1.3783060530030816e-01   0.0000000000000000e+00   0.0000000000000000e+00   2.6762713559640564e-02   0.0000000000000000e+00  -3.7401754459622277e-01   0.0000000000000000e+00  -3.6201317050374882e-02   3.7551517691748626e-01   0.0000000000000000e+00   0.0000000000000000e+00   0.0000000000000000e+00   0.0000000000000000e+00   0.0000000000000000e+00   0.0000000000000000e+00   0.0000000000000000e+00   0.0000000000000000e+00   0.0000000000000000e+00   0.0000000000000000e+00  -2.5146068396126786e-01   0.0000000000000000e+00   1.4842835066475260e-01   0.0000000000000000e+00   0.0000000000000000e+00   0.0000000000000000e+00   0.0000000000000000e+00  -1.5357890095758359e-03   0.0000000000000000e+00   2.1581156093915549e-01   0.0000000000000000e+00   0.0000000000000000e+00   0.0000000000000000e+00   0.0000000000000000e+00   0.0000000000000000e+00   0.0000000000000000e+00   0.0000000000000000e+00   0.0000000000000000e+00   0.0000000000000000e+00  -1.5124299416436127e-01   0.0000000000000000e+00  -1.2501887053762722e-01
