# Supplementary material for: ICOA: An Improved Coati Optimization Algorithm with Multi-Strategy Enhancement for Global Optimization and Engineering Design Problems
Source: Biomimetics (Basel). 2026 Apr 7;11(4):254. doi: 10.3390/biomimetics11040254 (PMC13113930; doi:10.3390/biomimetics11040254)
Supplement: Supplementary file 1 [file biomimetics-11-00254-s001.zip › ablation-study/input_data17/M_15_D30.txt]

   1.1707385816218949e+00   0.0000000000000000e+00   0.0000000000000000e+00   0.0000000000000000e+00   0.0000000000000000e+00   0.0000000000000000e+00   0.0000000000000000e+00   0.0000000000000000e+00   0.0000000000000000e+00   0.0000000000000000e+00   0.0000000000000000e+00   0.0000000000000000e+00  -5.1483536816125386e-02   0.0000000000000000e+00   2.5079295200339541e-01   0.0000000000000000e+00   0.0000000000000000e+00   0.0000000000000000e+00   0.0000000000000000e+00   0.0000000000000000e+00   0.0000000000000000e+00   0.0000000000000000e+00   0.0000000000000000e+00   4.6452199250119458e-01   0.0000000000000000e+00  -7.4963386451513103e-01   0.0000000000000000e+00  -4.6017741682566277e-01   0.0000000000000000e+00   0.0000000000000000e+00
   0.0000000000000000e+00  -5.8293365383866910e-02   0.0000000000000000e+00   0.0000000000000000e+00  -3.5345092811118184e-01  -5.8782172470896676e-01   0.0000000000000000e+00  -5.0022176173648081e-01   0.0000000000000000e+00   0.0000000000000000e+00   0.0000000000000000e+00   2.0948972491786302e-01   0.0000000000000000e+00   0.0000000000000000e+00   0.0000000000000000e+00   1.8939544127107533e-01   1.2140088918736659e-01   0.0000000000000000e+00   9.3686846164081761e-01   0.0000000000000000e+00   0.0000000000000000e+00   0.0000000000000000e+00   0.0000000000000000e+00   0.0000000000000000e+00   7.3193406043130438e-01   0.0000000000000000e+00   0.0000000000000000e+00   0.0000000000000000e+00   0.0000000000000000e+00   0.0000000000000000e+00
   0.0000000000000000e+00   0.0000000000000000e+00  -2.8081660639178518e-01   0.0000000000000000e+00   0.0000000000000000e+00   0.0000000000000000e+00   0.0000000000000000e+00   0.0000000000000000e+00   0.0000000000000000e+00  -7.7158497405637450e-01   0.0000000000000000e+00   0.0000000000000000e+00   0.0000000000000000e+00   0.0000000000000000e+00   0.0000000000000000e+00   0.0000000000000000e+00   0.0000000000000000e+00   8.0519610113181206e-01   0.0000000000000000e+00  -7.9927832002576271e-01   0.0000000000000000e+00  -5.7982092686423092e-01   0.0000000000000000e+00   0.0000000000000000e+00   0.0000000000000000e+00   0.0000000000000000e+00   3.2092339356672472e-01   0.0000000000000000e+00   0.0000000000000000e+00   0.0000000000000000e+00
   0.0000000000000000e+00   0.0000000000000000e+00   0.0000000000000000e+00   1.9594667372572638e-01   0.0000000000000000e+00   0.0000000000000000e+00  -2.5625736476591104e-01   0.0000000000000000e+00  -7.7855882285421796e-01   0.0000000000000000e+00  -8.7053347917557644e-01   0.0000000000000000e+00   0.0000000000000000e+00  -3.6598786383893483e-01   0.0000000000000000e+00   0.0000000000000000e+00   0.0000000000000000e+00   0.0000000000000000e+00   0.0000000000000000e+00   0.0000000000000000e+00  -9.6313136779364733e-02   0.0000000000000000e+00   4.2658797248110125e-01   0.0000000000000000e+00   0.0000000000000000e+00   0.0000000000000000e+00   0.0000000000000000e+00   0.0000000000000000e+00   2.5712851069655013e-02   1.5023513744573241e-01
   0.0000000000000000e+00   4.1999116659404123e-01   0.0000000000000000e+00   0.0000000000000000e+00   1.4009738528056084e-01  -7.1929536127894511e-01   0.0000000000000000e+00  -8.4356314342376326e-01   0.0000000000000000e+00   0.0000000000000000e+00   0.0000000000000000e+00   2.9446582767801754e-01   0.0000000000000000e+00   0.0000000000000000e+00   0.0000000000000000e+00   5.6268330349228624e-02  -3.4338528087784570e-01   0.0000000000000000e+00  -4.0363837245923045e-01   0.0000000000000000e+00   0.0000000000000000e+00   0.0000000000000000e+00   0.0000000000000000e+00   0.0000000000000000e+00  -1.8362801528492292e-01   0.0000000000000000e+00   0.0000000000000000e+00   0.0000000000000000e+00   0.0000000000000000e+00   0.0000000000000000e+00
   0.0000000000000000e+00   1.8550971068260652e-01   0.0000000000000000e+00   0.0000000000000000e+00   7.2644607722488841e-01   1.0807787686316085e-01   0.0000000000000000e+00   4.7102456851318600e-02   0.0000000000000000e+00   0.0000000000000000e+00   0.0000000000000000e+00  -1.7135254903120845e-01   0.0000000000000000e+00   0.0000000000000000e+00   0.0000000000000000e+00   2.9251792139418892e-02  -1.0403792498224229e+00   0.0000000000000000e+00  -3.2314546458662829e-02   0.0000000000000000e+00   0.0000000000000000e+00   0.0000000000000000e+00   0.0000000000000000e+00   0.0000000000000000e+00   8.9830311033454091e-01   0.0000000000000000e+00   0.0000000000000000e+00   0.0000000000000000e+00   0.0000000000000000e+00   0.0000000000000000e+00
   0.0000000000000000e+00   0.0000000000000000e+00   0.0000000000000000e+00   3.4595105296222761e-01   0.0000000000000000e+00   0.0000000000000000e+00  -1.5397260796831588e-01   0.0000000000000000e+00  -7.8103640789979625e-02   0.0000000000000000e+00   8.0526698308414218e-02   0.0000000000000000e+00   0.0000000000000000e+00   1.8423949112103688e-01   0.0000000000000000e+00   0.0000000000000000e+00   0.0000000000000000e+00   0.0000000000000000e+00   0.0000000000000000e+00   0.0000000000000000e+00   9.2828256928636932e-01   0.0000000000000000e+00   2.1692542872611234e-01   0.0000000000000000e+00   0.0000000000000000e+00   0.0000000000000000e+00   0.0000000000000000e+00   0.0000000000000000e+00  -2.6066765356211208e-01  -4.6859144490546967e-01
   0.0000000000000000e+00  -4.0514328486325785e-01   0.0000000000000000e+00   0.0000000000000000e+00  -2.2061633813481504e-01   9.4635897283336812e-01   0.0000000000000000e+00  -3.8667431989239309e-01   0.0000000000000000e+00   0.0000000000000000e+00   0.0000000000000000e+00   1.5989154030212535e-01   0.0000000000000000e+00   0.0000000000000000e+00   0.0000000000000000e+00   4.1138101356354906e-01  -4.8163873599419854e-01   0.0000000000000000e+00  -2.2334503415101406e-01   0.0000000000000000e+00   0.0000000000000000e+00   0.0000000000000000e+00   0.0000000000000000e+00   0.0000000000000000e+00   4.3852917175024727e-03   0.0000000000000000e+00   0.0000000000000000e+00   0.0000000000000000e+00   0.0000000000000000e+00   0.0000000000000000e+00
   0.0000000000000000e+00   0.0000000000000000e+00   0.0000000000000000e+00   4.9708188736078446e-01   0.0000000000000000e+00   0.0000000000000000e+00  -2.4582900815716321e-01   0.0000000000000000e+00   2.9281686634610210e-01   0.0000000000000000e+00  -5.1600866067495699e-02   0.0000000000000000e+00   0.0000000000000000e+00   3.4824879541871201e-01   0.0000000000000000e+00   0.0000000000000000e+00   0.0000000000000000e+00   0.0000000000000000e+00   0.0000000000000000e+00   0.0000000000000000e+00  -3.4797967691850529e-01   0.0000000000000000e+00  -9.8721064088264407e-02   0.0000000000000000e+00   0.0000000000000000e+00   0.0000000000000000e+00   0.0000000000000000e+00   0.0000000000000000e+00   1.3467611242741337e+00  -2.1589340078388114e-01
   0.0000000000000000e+00   0.0000000000000000e+00   3.0799360140019300e-01   0.0000000000000000e+00   0.0000000000000000e+00   0.0000000000000000e+00   0.0000000000000000e+00   0.0000000000000000e+00   0.0000000000000000e+00  -3.2802796317372557e-01   0.0000000000000000e+00   0.0000000000000000e+00   0.0000000000000000e+00   0.0000000000000000e+00   0.0000000000000000e+00   0.0000000000000000e+00   0.0000000000000000e+00  -1.2071061833091865e+00   0.0000000000000000e+00  -6.0823192264124526e-01   0.0000000000000000e+00  -2.0866694339626840e-01   0.0000000000000000e+00   0.0000000000000000e+00   0.0000000000000000e+00   0.0000000000000000e+00   4.8763498125591509e-01   0.0000000000000000e+00   0.0000000000000000e+00   0.0000000000000000e+00
   0.0000000000000000e+00   0.0000000000000000e+00   0.0000000000000000e+00   3.5940260285339487e-01   0.0000000000000000e+00   0.0000000000000000e+00   8.8469770701379083e-02   0.0000000000000000e+00   8.6578892899932008e-02   0.0000000000000000e+00   3.7850545603087138e-01   0.0000000000000000e+00   0.0000000000000000e+00  -4.3182995048693651e-01   0.0000000000000000e+00   0.0000000000000000e+00   0.0000000000000000e+00   0.0000000000000000e+00   0.0000000000000000e+00   0.0000000000000000e+00  -1.9509630755330096e-01   0.0000000000000000e+00   1.1713285409656680e+00   0.0000000000000000e+00   0.0000000000000000e+00   0.0000000000000000e+00   0.0000000000000000e+00   0.0000000000000000e+00  -4.2912361301137231e-01  -6.3219513963832752e-01
   0.0000000000000000e+00  -7.8567132123142558e-01   0.0000000000000000e+00   0.0000000000000000e+00  -1.9188678662597514e-01  -2.9464597843643353e-01   0.0000000000000000e+00   1.4729198837692720e-02   0.0000000000000000e+00   0.0000000000000000e+00   0.0000000000000000e+00   6.8454500977819943e-01   0.0000000000000000e+00   0.0000000000000000e+00   0.0000000000000000e+00  -6.3325065358370292e-02   1.6937013197631939e-01   0.0000000000000000e+00  -8.4136562308080165e-01   0.0000000000000000e+00   0.0000000000000000e+00   0.0000000000000000e+00   0.0000000000000000e+00   0.0000000000000000e+00   3.0147044691365027e-01   0.0000000000000000e+00   0.0000000000000000e+00   0.0000000000000000e+00   0.0000000000000000e+00   0.0000000000000000e+00
   1.3333333525197694e-01   0.0000000000000000e+00   0.0000000000000000e+00   0.0000000000000000e+00   0.0000000000000000e+00   0.0000000000000000e+00   0.0000000000000000e+00   0.0000000000000000e+00   0.0000000000000000e+00   0.0000000000000000e+00   0.0000000000000000e+00   0.0000000000000000e+00  -1.6965896174211559e-01   0.0000000000000000e+00   7.7696013161157462e-01   0.0000000000000000e+00   0.0000000000000000e+00   0.0000000000000000e+00   0.0000000000000000e+00   0.0000000000000000e+00   0.0000000000000000e+00   0.0000000000000000e+00   0.0000000000000000e+00   1.2229336027186921e+00   0.0000000000000000e+00   7.4254923400596229e-01   0.0000000000000000e+00  -1.1680508627781971e-02   0.0000000000000000e+00   0.0000000000000000e+00
   0.0000000000000000e+00   0.0000000000000000e+00   0.0000000000000000e+00   6.7745705578425452e-01   0.0000000000000000e+00   0.0000000000000000e+00  -7.1202005973197618e-02   0.0000000000000000e+00   1.2579190145623251e-01   0.0000000000000000e+00  -5.6129971140892365e-01   0.0000000000000000e+00   0.0000000000000000e+00  -6.7756026133319269e-01   0.0000000000000000e+00   0.0000000000000000e+00   0.0000000000000000e+00   0.0000000000000000e+00   0.0000000000000000e+00   0.0000000000000000e+00  -5.3146483494195826e-03   0.0000000000000000e+00  -8.0637912825578684e-01   0.0000000000000000e+00   0.0000000000000000e+00   0.0000000000000000e+00   0.0000000000000000e+00   0.0000000000000000e+00  -2.3839634844137569e-01  -2.6365414642942908e-01
   3.1395536595362694e-01   0.0000000000000000e+00   0.0000000000000000e+00   0.0000000000000000e+00   0.0000000000000000e+00   0.0000000000000000e+00   0.0000000000000000e+00   0.0000000000000000e+00   0.0000000000000000e+00   0.0000000000000000e+00   0.0000000000000000e+00   0.0000000000000000e+00   1.5596165901755044e-01   0.0000000000000000e+00  -2.8231230190813272e-01   0.0000000000000000e+00   0.0000000000000000e+00   0.0000000000000000e+00   0.0000000000000000e+00   0.0000000000000000e+00   0.0000000000000000e+00   0.0000000000000000e+00   0.0000000000000000e+00   2.9056501636020293e-01   0.0000000000000000e+00   1.9849425158307288e-01   0.0000000000000000e+00   1.2213805286801518e+00   0.0000000000000000e+00   0.0000000000000000e+00
   0.0000000000000000e+00  -1.1665209273701254e+00   0.0000000000000000e+00   0.0000000000000000e+00  -8.5306842936912830e-01  -5.5559319777394800e-01   0.0000000000000000e+00  -9.0172648704761466e-02   0.0000000000000000e+00   0.0000000000000000e+00   0.0000000000000000e+00  -6.5246387918144078e-01   0.0000000000000000e+00   0.0000000000000000e+00   0.0000000000000000e+00   1.2210130011263154e-01  -5.4415212498526877e-01   0.0000000000000000e+00   7.2018709481549703e-02   0.0000000000000000e+00   0.0000000000000000e+00   0.0000000000000000e+00   0.0000000000000000e+00   0.0000000000000000e+00  -1.0800086181039864e-02   0.0000000000000000e+00   0.0000000000000000e+00   0.0000000000000000e+00   0.0000000000000000e+00   0.0000000000000000e+00
   0.0000000000000000e+00   5.4356709037993545e-01   0.0000000000000000e+00   0.0000000000000000e+00  -3.8047547206563703e-01  -4.3684605599718351e-01   0.0000000000000000e+00   6.6382256273851725e-01   0.0000000000000000e+00   0.0000000000000000e+00   0.0000000000000000e+00   1.4083565443127327e-01   0.0000000000000000e+00   0.0000000000000000e+00   0.0000000000000000e+00   1.6165226736904350e+00  -8.3708304263475281e-02   0.0000000000000000e+00  -2.8027594416626239e-01   0.0000000000000000e+00   0.0000000000000000e+00   0.0000000000000000e+00   0.0000000000000000e+00   0.0000000000000000e+00   1.9311503045377237e-01   0.0000000000000000e+00   0.0000000000000000e+00   0.0000000000000000e+00   0.0000000000000000e+00   0.0000000000000000e+00
   0.0000000000000000e+00   0.0000000000000000e+00   1.6282262306454112e-01   0.0000000000000000e+00   0.0000000000000000e+00   0.0000000000000000e+00   0.0000000000000000e+00   0.0000000000000000e+00   0.0000000000000000e+00   5.4538155270464850e-02   0.0000000000000000e+00   0.0000000000000000e+00   0.0000000000000000e+00   0.0000000000000000e+00   0.0000000000000000e+00   0.0000000000000000e+00   0.0000000000000000e+00  -7.4310130576450084e-02   0.0000000000000000e+00  -5.2220232514464016e-01   0.0000000000000000e+00   1.1438990664127753e+00   0.0000000000000000e+00   0.0000000000000000e+00   0.0000000000000000e+00   0.0000000000000000e+00   4.1214611830449399e-01   0.0000000000000000e+00   0.0000000000000000e+00   0.0000000000000000e+00
   0.0000000000000000e+00  -7.3086635347238005e-01   0.0000000000000000e+00   0.0000000000000000e+00   7.6238704475154928e-01  -2.2563250122141623e-01   0.0000000000000000e+00   2.7376667187884479e-02   0.0000000000000000e+00   0.0000000000000000e+00   0.0000000000000000e+00  -1.4603121376361161e-03   0.0000000000000000e+00   0.0000000000000000e+00   0.0000000000000000e+00   6.5155936909450674e-01  -2.3063768501432075e-01   0.0000000000000000e+00   5.8096900966659393e-01   0.0000000000000000e+00   0.0000000000000000e+00   0.0000000000000000e+00   0.0000000000000000e+00   0.0000000000000000e+00  -8.2245135071150455e-01   0.0000000000000000e+00   0.0000000000000000e+00   0.0000000000000000e+00   0.0000000000000000e+00   0.0000000000000000e+00
   0.0000000000000000e+00   0.0000000000000000e+00  -1.1459943895375782e+00   0.0000000000000000e+00   0.0000000000000000e+00   0.0000000000000000e+00   0.0000000000000000e+00   0.0000000000000000e+00   0.0000000000000000e+00   4.9713590834310567e-02   0.0000000000000000e+00   0.0000000000000000e+00   0.0000000000000000e+00   0.0000000000000000e+00   0.0000000000000000e+00   0.0000000000000000e+00   0.0000000000000000e+00  -5.1920565930159002e-01   0.0000000000000000e+00  -4.3678174881689680e-02   0.0000000000000000e+00  -1.2048622490607785e-02   0.0000000000000000e+00   0.0000000000000000e+00   0.0000000000000000e+00   0.0000000000000000e+00  -5.4780880154187939e-01   0.0000000000000000e+00   0.0000000000000000e+00   0.0000000000000000e+00
   0.0000000000000000e+00   0.0000000000000000e+00   0.0000000000000000e+00   1.2202569914076811e-02   0.0000000000000000e+00   0.0000000000000000e+00   9.9378069598414065e-01   0.0000000000000000e+00  -1.1120823355025065e+00   0.0000000000000000e+00   2.5668546708951950e-01   0.0000000000000000e+00   0.0000000000000000e+00  -2.0731595549175658e-01   0.0000000000000000e+00   0.0000000000000000e+00   0.0000000000000000e+00   0.0000000000000000e+00   0.0000000000000000e+00   0.0000000000000000e+00  -2.4062184125271646e-01   0.0000000000000000e+00   6.4495166893098477e-02   0.0000000000000000e+00   0.0000000000000000e+00   0.0000000000000000e+00   0.0000000000000000e+00   0.0000000000000000e+00   4.9321422276295379e-01   1.6972194411048219e-01
   0.0000000000000000e+00   0.0000000000000000e+00  -1.0045308299499955e+00   0.0000000000000000e+00   0.0000000000000000e+00   0.0000000000000000e+00   0.0000000000000000e+00   0.0000000000000000e+00   0.0000000000000000e+00   8.0708593629800329e-01   0.0000000000000000e+00   0.0000000000000000e+00   0.0000000000000000e+00   0.0000000000000000e+00   0.0000000000000000e+00   0.0000000000000000e+00   0.0000000000000000e+00   1.0698969232368694e-01   0.0000000000000000e+00  -9.9970793712483297e-02   0.0000000000000000e+00  -1.0819794982379488e-01   0.0000000000000000e+00   0.0000000000000000e+00   0.0000000000000000e+00   0.0000000000000000e+00   1.0230211341105517e+00   0.0000000000000000e+00   0.0000000000000000e+00   0.0000000000000000e+00
   0.0000000000000000e+00   0.0000000000000000e+00   0.0000000000000000e+00   5.3373603570139305e-01   0.0000000000000000e+00   0.0000000000000000e+00  -1.2784101996399161e-01   0.0000000000000000e+00   7.6854755249212731e-02   0.0000000000000000e+00   6.8883259563798316e-01   0.0000000000000000e+00   0.0000000000000000e+00  -2.5655485445913712e-01   0.0000000000000000e+00   0.0000000000000000e+00   0.0000000000000000e+00   0.0000000000000000e+00   0.0000000000000000e+00   0.0000000000000000e+00   3.0449227832446796e-01   0.0000000000000000e+00   3.1996921071536988e-01   0.0000000000000000e+00   0.0000000000000000e+00   0.0000000000000000e+00   0.0000000000000000e+00   0.0000000000000000e+00  -7.1281513812779682e-02   9.8538081330913307e-01
  -8.3698338570642183e-01   0.0000000000000000e+00   0.0000000000000000e+00   0.0000000000000000e+00   0.0000000000000000e+00   0.0000000000000000e+00   0.0000000000000000e+00   0.0000000000000000e+00   0.0000000000000000e+00   0.0000000000000000e+00   0.0000000000000000e+00   0.0000000000000000e+00   9.0125182799410586e-01   0.0000000000000000e+00   8.4533004385896990e-02   0.0000000000000000e+00   0.0000000000000000e+00   0.0000000000000000e+00   0.0000000000000000e+00   0.0000000000000000e+00   0.0000000000000000e+00   0.0000000000000000e+00   0.0000000000000000e+00   8.1046485035360982e-01   0.0000000000000000e+00  -3.6742565062647881e-01   0.0000000000000000e+00   6.8570154911787484e-01   0.0000000000000000e+00   0.0000000000000000e+00
   0.0000000000000000e+00   2.8887735303290835e-01   0.0000000000000000e+00   0.0000000000000000e+00  -6.3370435855165497e-01  -6.2926201371672333e-02   0.0000000000000000e+00   2.1140436789476347e-01   0.0000000000000000e+00   0.0000000000000000e+00   0.0000000000000000e+00   1.0080719357964623e+00   0.0000000000000000e+00   0.0000000000000000e+00   0.0000000000000000e+00  -4.6342829189033580e-01  -9.0472862363492701e-01   0.0000000000000000e+00   2.5373689755782336e-01   0.0000000000000000e+00   0.0000000000000000e+00   0.0000000000000000e+00   0.0000000000000000e+00   0.0000000000000000e+00  -4.6406029503071661e-01   0.0000000000000000e+00   0.0000000000000000e+00   0.0000000000000000e+00   0.0000000000000000e+00   0.0000000000000000e+00
   5.5677072406659633e-01   0.0000000000000000e+00   0.0000000000000000e+00   0.0000000000000000e+00   0.0000000000000000e+00   0.0000000000000000e+00   0.0000000000000000e+00   0.0000000000000000e+00   0.0000000000000000e+00   0.0000000000000000e+00   0.0000000000000000e+00   0.0000000000000000e+00   8.4155152189209192e-01   0.0000000000000000e+00   8.5304446930355871e-01   0.0000000000000000e+00   0.0000000000000000e+00   0.0000000000000000e+00   0.0000000000000000e+00   0.0000000000000000e+00   0.0000000000000000e+00   0.0000000000000000e+00   0.0000000000000000e+00  -2.1715342784822783e-01   0.0000000000000000e+00  -1.9294760188810323e-02   0.0000000000000000e+00  -1.5417384150500715e-01   0.0000000000000000e+00   0.0000000000000000e+00
   0.0000000000000000e+00   0.0000000000000000e+00  -5.3633340668106766e-01   0.0000000000000000e+00   0.0000000000000000e+00   0.0000000000000000e+00   0.0000000000000000e+00   0.0000000000000000e+00   0.0000000000000000e+00  -8.9038311991456576e-01   0.0000000000000000e+00   0.0000000000000000e+00   0.0000000000000000e+00   0.0000000000000000e+00   0.0000000000000000e+00   0.0000000000000000e+00   0.0000000000000000e+00  -1.7243394959012912e-01   0.0000000000000000e+00   1.2820414236828430e+00   0.0000000000000000e+00   1.2547853612848162e-01   0.0000000000000000e+00   0.0000000000000000e+00   0.0000000000000000e+00   0.0000000000000000e+00   9.1564740790266530e-01   0.0000000000000000e+00   0.0000000000000000e+00   0.0000000000000000e+00
   1.2932598860165712e-01   0.0000000000000000e+00   0.0000000000000000e+00   0.0000000000000000e+00   0.0000000000000000e+00   0.0000000000000000e+00   0.0000000000000000e+00   0.0000000000000000e+00   0.0000000000000000e+00   0.0000000000000000e+00   0.0000000000000000e+00   0.0000000000000000e+00   8.3775588560392467e-01   0.0000000000000000e+00  -5.2677973568368963e-01   0.0000000000000000e+00   0.0000000000000000e+00   0.0000000000000000e+00   0.0000000000000000e+00   0.0000000000000000e+00   0.0000000000000000e+00   0.0000000000000000e+00   0.0000000000000000e+00   4.9254004636885751e-01   0.0000000000000000e+00   6.9168175849840430e-01   0.0000000000000000e+00  -4.3422424318561226e-01   0.0000000000000000e+00   0.0000000000000000e+00
   0.0000000000000000e+00   0.0000000000000000e+00   0.0000000000000000e+00   4.3165790999208575e-01   0.0000000000000000e+00   0.0000000000000000e+00   1.0214928017198428e+00   0.0000000000000000e+00   4.4055270143250136e-01   0.0000000000000000e+00  -7.0753212073542360e-01   0.0000000000000000e+00   0.0000000000000000e+00   5.5224600309458138e-02   0.0000000000000000e+00   0.0000000000000000e+00   0.0000000000000000e+00   0.0000000000000000e+00   0.0000000000000000e+00   0.0000000000000000e+00   2.8481399309354893e-01   0.0000000000000000e+00   3.5811123320230809e-01   0.0000000000000000e+00   0.0000000000000000e+00   0.0000000000000000e+00   0.0000000000000000e+00   0.0000000000000000e+00  -1.7144949708038137e-01   2.0120916550695356e-01
   0.0000000000000000e+00   0.0000000000000000e+00   0.0000000000000000e+00   9.7949040559717959e-01   0.0000000000000000e+00   0.0000000000000000e+00   1.9397846975472760e-01   0.0000000000000000e+00  -8.0178996195279961e-02   0.0000000000000000e+00  -7.0773698793390072e-02   0.0000000000000000e+00   0.0000000000000000e+00   6.4535307706609646e-01   0.0000000000000000e+00   0.0000000000000000e+00   0.0000000000000000e+00   0.0000000000000000e+00   0.0000000000000000e+00   0.0000000000000000e+00  -3.1786692357260304e-01   0.0000000000000000e+00   3.3584770453298701e-01   0.0000000000000000e+00   0.0000000000000000e+00   0.0000000000000000e+00   0.0000000000000000e+00   0.0000000000000000e+00  -5.3963249552895520e-01  -4.3854263861518222e-02
