# Supplementary material for: ICOA: An Improved Coati Optimization Algorithm with Multi-Strategy Enhancement for Global Optimization and Engineering Design Problems
Source: Biomimetics (Basel). 2026 Apr 7;11(4):254. doi: 10.3390/biomimetics11040254 (PMC13113930; doi:10.3390/biomimetics11040254)
Supplement: Supplementary file 1 [file biomimetics-11-00254-s001.zip › ablation-study/input_data17/M_15_D50.txt]

   1.3534498137913947e-01   0.0000000000000000e+00   0.0000000000000000e+00   0.0000000000000000e+00   0.0000000000000000e+00   0.0000000000000000e+00   0.0000000000000000e+00   0.0000000000000000e+00   0.0000000000000000e+00  -1.1689754474880911e+00   0.0000000000000000e+00   0.0000000000000000e+00   0.0000000000000000e+00   0.0000000000000000e+00   0.0000000000000000e+00   0.0000000000000000e+00   0.0000000000000000e+00   0.0000000000000000e+00   0.0000000000000000e+00   0.0000000000000000e+00   0.0000000000000000e+00   0.0000000000000000e+00  -1.4431358053547838e-01  -1.8005519913695195e-01   0.0000000000000000e+00   0.0000000000000000e+00   0.0000000000000000e+00   5.7059975184236811e-01  -4.2643188019037220e-01   0.0000000000000000e+00   0.0000000000000000e+00   0.0000000000000000e+00   0.0000000000000000e+00   0.0000000000000000e+00   0.0000000000000000e+00   0.0000000000000000e+00   0.0000000000000000e+00   0.0000000000000000e+00   0.0000000000000000e+00   0.0000000000000000e+00  -5.0112524427457172e-02   0.0000000000000000e+00   0.0000000000000000e+00  -7.5691057391044009e-02  -5.7463667613208202e-01   0.0000000000000000e+00   0.0000000000000000e+00   0.0000000000000000e+00   6.7841341914959541e-01   0.0000000000000000e+00
   0.0000000000000000e+00   1.6139383676927282e-01   0.0000000000000000e+00   0.0000000000000000e+00  -1.1192193101504704e-01   0.0000000000000000e+00   0.0000000000000000e+00   0.0000000000000000e+00   0.0000000000000000e+00   0.0000000000000000e+00   0.0000000000000000e+00   0.0000000000000000e+00   0.0000000000000000e+00  -7.2223302041275958e-02   0.0000000000000000e+00   0.0000000000000000e+00   0.0000000000000000e+00   0.0000000000000000e+00   0.0000000000000000e+00  -1.6824165324249085e-01   1.9923846436146517e-02   2.8272545777970154e-01   0.0000000000000000e+00   0.0000000000000000e+00   0.0000000000000000e+00  -1.0090302569340022e+00  -6.7141449428317623e-01   0.0000000000000000e+00   0.0000000000000000e+00  -2.4847940529142917e-01   4.3383428400781582e-01   0.0000000000000000e+00   0.0000000000000000e+00   1.8614860863868796e-01   0.0000000000000000e+00   0.0000000000000000e+00  -1.0999735547644895e-01   0.0000000000000000e+00   2.4994831588974371e-02   0.0000000000000000e+00   0.0000000000000000e+00   0.0000000000000000e+00   0.0000000000000000e+00   0.0000000000000000e+00   0.0000000000000000e+00   0.0000000000000000e+00   3.2235252651746776e-01  -8.4120937766442319e-02   0.0000000000000000e+00   0.0000000000000000e+00
   0.0000000000000000e+00   0.0000000000000000e+00   1.0045342327044009e+00   7.0418424123759621e-02   0.0000000000000000e+00   0.0000000000000000e+00   0.0000000000000000e+00   0.0000000000000000e+00  -4.6902154150873114e-02   0.0000000000000000e+00   0.0000000000000000e+00   1.0633592690935167e+00   0.0000000000000000e+00   0.0000000000000000e+00   0.0000000000000000e+00   0.0000000000000000e+00   4.6143631444939343e-01   0.0000000000000000e+00   0.0000000000000000e+00   0.0000000000000000e+00   0.0000000000000000e+00   0.0000000000000000e+00   0.0000000000000000e+00   0.0000000000000000e+00   1.8018958555474301e-01   0.0000000000000000e+00   0.0000000000000000e+00   0.0000000000000000e+00   0.0000000000000000e+00   0.0000000000000000e+00   0.0000000000000000e+00  -3.8797915635457719e-01   0.0000000000000000e+00   0.0000000000000000e+00  -5.2656862077917488e-01  -4.5379547654751856e-02   0.0000000000000000e+00   0.0000000000000000e+00   0.0000000000000000e+00  -1.5833312950650660e-01   0.0000000000000000e+00   0.0000000000000000e+00   0.0000000000000000e+00   0.0000000000000000e+00   0.0000000000000000e+00   0.0000000000000000e+00   0.0000000000000000e+00   0.0000000000000000e+00   0.0000000000000000e+00   0.0000000000000000e+00
   0.0000000000000000e+00   0.0000000000000000e+00   2.0604368772390730e-01   2.7295224824133713e-01   0.0000000000000000e+00   0.0000000000000000e+00   0.0000000000000000e+00   0.0000000000000000e+00   3.5345657779609699e-03   0.0000000000000000e+00   0.0000000000000000e+00  -1.1111736309751344e-01   0.0000000000000000e+00   0.0000000000000000e+00   0.0000000000000000e+00   0.0000000000000000e+00  -7.5781991229390178e-01   0.0000000000000000e+00   0.0000000000000000e+00   0.0000000000000000e+00   0.0000000000000000e+00   0.0000000000000000e+00   0.0000000000000000e+00   0.0000000000000000e+00  -2.4125213471785334e-01   0.0000000000000000e+00   0.0000000000000000e+00   0.0000000000000000e+00   0.0000000000000000e+00   0.0000000000000000e+00   0.0000000000000000e+00  -2.2995902144260671e-01   0.0000000000000000e+00   0.0000000000000000e+00   3.2156805974898339e-02  -6.8023303862477635e-01   0.0000000000000000e+00   0.0000000000000000e+00   0.0000000000000000e+00  -8.2772455307485315e-01   0.0000000000000000e+00   0.0000000000000000e+00   0.0000000000000000e+00   0.0000000000000000e+00   0.0000000000000000e+00   0.0000000000000000e+00   0.0000000000000000e+00   0.0000000000000000e+00   0.0000000000000000e+00   0.0000000000000000e+00
   0.0000000000000000e+00  -6.2910360413378519e-01   0.0000000000000000e+00   0.0000000000000000e+00  -4.0440070157616825e-01   0.0000000000000000e+00   0.0000000000000000e+00   0.0000000000000000e+00   0.0000000000000000e+00   0.0000000000000000e+00   0.0000000000000000e+00   0.0000000000000000e+00   0.0000000000000000e+00   1.0270448042749285e-01   0.0000000000000000e+00   0.0000000000000000e+00   0.0000000000000000e+00   0.0000000000000000e+00   0.0000000000000000e+00  -5.7944823948889848e-02  -4.5875342514868428e-01   2.4080738043147182e-01   0.0000000000000000e+00   0.0000000000000000e+00   0.0000000000000000e+00  -3.0990579948685021e-01  -8.3736656557484856e-03   0.0000000000000000e+00   0.0000000000000000e+00   1.7990915052682310e-02  -4.5880493464102534e-01   0.0000000000000000e+00   0.0000000000000000e+00   1.9363848906040146e-01   0.0000000000000000e+00   0.0000000000000000e+00   1.2748244993725530e-01   0.0000000000000000e+00   4.7398735112401003e-01   0.0000000000000000e+00   0.0000000000000000e+00   0.0000000000000000e+00   0.0000000000000000e+00   0.0000000000000000e+00   0.0000000000000000e+00   0.0000000000000000e+00  -1.5049360124189098e-01   2.8277290041440267e-01   0.0000000000000000e+00   0.0000000000000000e+00
   0.0000000000000000e+00   0.0000000000000000e+00   0.0000000000000000e+00   0.0000000000000000e+00   0.0000000000000000e+00  -4.0964965505060941e-01   1.5405085022491072e-01   4.5083246937286020e-01   0.0000000000000000e+00   0.0000000000000000e+00   4.4449195641693656e-01   0.0000000000000000e+00   5.0023378886598002e-01   0.0000000000000000e+00  -4.3541416332634461e-02   4.8686922520160675e-01   0.0000000000000000e+00  -3.6330164898963641e-01   2.0581247788110835e-01   0.0000000000000000e+00   0.0000000000000000e+00   0.0000000000000000e+00   0.0000000000000000e+00   0.0000000000000000e+00   0.0000000000000000e+00   0.0000000000000000e+00   0.0000000000000000e+00   0.0000000000000000e+00   0.0000000000000000e+00   0.0000000000000000e+00   0.0000000000000000e+00   0.0000000000000000e+00   3.6466576810266338e-01   0.0000000000000000e+00   0.0000000000000000e+00   0.0000000000000000e+00   0.0000000000000000e+00  -2.2111091368563698e-01   0.0000000000000000e+00   0.0000000000000000e+00   0.0000000000000000e+00  -3.9960889033585001e-01  -2.0901931196601742e-01   0.0000000000000000e+00   0.0000000000000000e+00  -1.9445860379471303e-01   0.0000000000000000e+00   0.0000000000000000e+00   0.0000000000000000e+00  -1.1493222565388882e-01
   0.0000000000000000e+00   0.0000000000000000e+00   0.0000000000000000e+00   0.0000000000000000e+00   0.0000000000000000e+00  -1.8518465389162697e-01   5.3633606292254457e-02  -9.0454252978699445e-01   0.0000000000000000e+00   0.0000000000000000e+00   1.1765589310860373e-01   0.0000000000000000e+00   3.2360564291103111e-01   0.0000000000000000e+00   6.0856747513303799e-01  -7.2668869520555915e-02   0.0000000000000000e+00   4.1310180794344320e-01   3.0868827631614471e-01   0.0000000000000000e+00   0.0000000000000000e+00   0.0000000000000000e+00   0.0000000000000000e+00   0.0000000000000000e+00   0.0000000000000000e+00   0.0000000000000000e+00   0.0000000000000000e+00   0.0000000000000000e+00   0.0000000000000000e+00   0.0000000000000000e+00   0.0000000000000000e+00   0.0000000000000000e+00   3.0170542435195935e-01   0.0000000000000000e+00   0.0000000000000000e+00   0.0000000000000000e+00   0.0000000000000000e+00   7.2714153291936284e-02   0.0000000000000000e+00   0.0000000000000000e+00   0.0000000000000000e+00  -4.9004025031519677e-01  -2.0177425030958865e-01   0.0000000000000000e+00   0.0000000000000000e+00   6.2919848718098248e-01   0.0000000000000000e+00   0.0000000000000000e+00   0.0000000000000000e+00  -4.8972536222510438e-01
   0.0000000000000000e+00   0.0000000000000000e+00   0.0000000000000000e+00   0.0000000000000000e+00   0.0000000000000000e+00  -1.3888893889288302e-02   3.6418949966112796e-01   7.1650620607830312e-02   0.0000000000000000e+00   0.0000000000000000e+00   2.4570720650846020e-01   0.0000000000000000e+00  -1.7565457854739250e-01   0.0000000000000000e+00   1.3818367225573287e-02  -1.8342815576730481e-01   0.0000000000000000e+00   1.3071897310668315e-01   6.7915249494841609e-02   0.0000000000000000e+00   0.0000000000000000e+00   0.0000000000000000e+00   0.0000000000000000e+00   0.0000000000000000e+00   0.0000000000000000e+00   0.0000000000000000e+00   0.0000000000000000e+00   0.0000000000000000e+00   0.0000000000000000e+00   0.0000000000000000e+00   0.0000000000000000e+00   0.0000000000000000e+00   5.6525058869559872e-02   0.0000000000000000e+00   0.0000000000000000e+00   0.0000000000000000e+00   0.0000000000000000e+00   4.0550145855304906e-02   0.0000000000000000e+00   0.0000000000000000e+00   0.0000000000000000e+00  -6.1451436916020619e-01   1.2526947124648374e-01   0.0000000000000000e+00   0.0000000000000000e+00   1.0330840483352352e-01   0.0000000000000000e+00   0.0000000000000000e+00   0.0000000000000000e+00   1.2734133334987248e+00
   0.0000000000000000e+00   0.0000000000000000e+00  -4.5371857342871497e-02  -4.4846112189587721e-02   0.0000000000000000e+00   0.0000000000000000e+00   0.0000000000000000e+00   0.0000000000000000e+00   1.4632838492570560e-01   0.0000000000000000e+00   0.0000000000000000e+00  -3.4258100568845790e-01   0.0000000000000000e+00   0.0000000000000000e+00   0.0000000000000000e+00   0.0000000000000000e+00  -3.9195440334676007e-02   0.0000000000000000e+00   0.0000000000000000e+00   0.0000000000000000e+00   0.0000000000000000e+00   0.0000000000000000e+00   0.0000000000000000e+00   0.0000000000000000e+00   8.4550232064466591e-01   0.0000000000000000e+00   0.0000000000000000e+00   0.0000000000000000e+00   0.0000000000000000e+00   0.0000000000000000e+00   0.0000000000000000e+00   4.3250302052580858e-01   0.0000000000000000e+00   0.0000000000000000e+00  -1.0135763209209936e+00   4.6379560815085819e-02   0.0000000000000000e+00   0.0000000000000000e+00   0.0000000000000000e+00  -5.7150234570276415e-01   0.0000000000000000e+00   0.0000000000000000e+00   0.0000000000000000e+00   0.0000000000000000e+00   0.0000000000000000e+00   0.0000000000000000e+00   0.0000000000000000e+00   0.0000000000000000e+00   0.0000000000000000e+00   0.0000000000000000e+00
  -3.0415348900986616e-01   0.0000000000000000e+00   0.0000000000000000e+00   0.0000000000000000e+00   0.0000000000000000e+00   0.0000000000000000e+00   0.0000000000000000e+00   0.0000000000000000e+00   0.0000000000000000e+00  -2.9385313792800344e-01   0.0000000000000000e+00   0.0000000000000000e+00   0.0000000000000000e+00   0.0000000000000000e+00   0.0000000000000000e+00   0.0000000000000000e+00   0.0000000000000000e+00   0.0000000000000000e+00   0.0000000000000000e+00   0.0000000000000000e+00   0.0000000000000000e+00   0.0000000000000000e+00   1.4155023980434758e-01   6.4035647407747343e-01   0.0000000000000000e+00   0.0000000000000000e+00   0.0000000000000000e+00   9.0182523167323253e-02  -9.2452762332948224e-01   0.0000000000000000e+00   0.0000000000000000e+00   0.0000000000000000e+00   0.0000000000000000e+00   0.0000000000000000e+00   0.0000000000000000e+00   0.0000000000000000e+00   0.0000000000000000e+00   0.0000000000000000e+00   0.0000000000000000e+00   0.0000000000000000e+00   2.1569118777775553e-01   0.0000000000000000e+00   0.0000000000000000e+00  -1.9141875655954338e-01   6.8009530062779645e-03   0.0000000000000000e+00   0.0000000000000000e+00   0.0000000000000000e+00  -2.9851452031225645e-01   0.0000000000000000e+00
   0.0000000000000000e+00   0.0000000000000000e+00   0.0000000000000000e+00   0.0000000000000000e+00   0.0000000000000000e+00   4.4513646964053605e-02  -1.6054992358004577e-01  -4.0720558794606859e-01   0.0000000000000000e+00   0.0000000000000000e+00  -4.3561511807459669e-01   0.0000000000000000e+00   5.4912320213660903e-01   0.0000000000000000e+00   2.2854604154039215e-01   2.7657316177085761e-01   0.0000000000000000e+00  -6.3839545387532981e-01   2.2602142131631001e-01   0.0000000000000000e+00   0.0000000000000000e+00   0.0000000000000000e+00   0.0000000000000000e+00   0.0000000000000000e+00   0.0000000000000000e+00   0.0000000000000000e+00   0.0000000000000000e+00   0.0000000000000000e+00   0.0000000000000000e+00   0.0000000000000000e+00   0.0000000000000000e+00   0.0000000000000000e+00  -7.6937607706583810e-02   0.0000000000000000e+00   0.0000000000000000e+00   0.0000000000000000e+00   0.0000000000000000e+00   1.4287488299973727e-02   0.0000000000000000e+00   0.0000000000000000e+00   0.0000000000000000e+00   2.5902058656889659e-01   8.8743263429284491e-01   0.0000000000000000e+00   0.0000000000000000e+00   9.0430714930800904e-02   0.0000000000000000e+00   0.0000000000000000e+00   0.0000000000000000e+00   3.8952136665222326e-01
   0.0000000000000000e+00   0.0000000000000000e+00   9.8200820181963452e-02   8.6241806810101651e-01   0.0000000000000000e+00   0.0000000000000000e+00   0.0000000000000000e+00   0.0000000000000000e+00   1.1013399940043513e+00   0.0000000000000000e+00   0.0000000000000000e+00  -3.4672151079031410e-01   0.0000000000000000e+00   0.0000000000000000e+00   0.0000000000000000e+00   0.0000000000000000e+00  -2.8756203223829685e-01   0.0000000000000000e+00   0.0000000000000000e+00   0.0000000000000000e+00   0.0000000000000000e+00   0.0000000000000000e+00   0.0000000000000000e+00   0.0000000000000000e+00  -1.8970964639269261e-01   0.0000000000000000e+00   0.0000000000000000e+00   0.0000000000000000e+00   0.0000000000000000e+00   0.0000000000000000e+00   0.0000000000000000e+00  -6.8378547869702722e-01   0.0000000000000000e+00   0.0000000000000000e+00  -6.5544964721763332e-01   8.4790555841631102e-02   0.0000000000000000e+00   0.0000000000000000e+00   0.0000000000000000e+00   2.3517106357712525e-01   0.0000000000000000e+00   0.0000000000000000e+00   0.0000000000000000e+00   0.0000000000000000e+00   0.0000000000000000e+00   0.0000000000000000e+00   0.0000000000000000e+00   0.0000000000000000e+00   0.0000000000000000e+00   0.0000000000000000e+00
   0.0000000000000000e+00   0.0000000000000000e+00   0.0000000000000000e+00   0.0000000000000000e+00   0.0000000000000000e+00   5.7143933334487551e-01  -4.6820257972568358e-01   6.0581905330237151e-01   0.0000000000000000e+00   0.0000000000000000e+00  -1.3560291834311189e-01   0.0000000000000000e+00   7.5312672160995298e-02   0.0000000000000000e+00  -7.7350961365586179e-01  -2.1422210125678948e-01   0.0000000000000000e+00   3.9926200386977512e-01  -8.6467343515754913e-02   0.0000000000000000e+00   0.0000000000000000e+00   0.0000000000000000e+00   0.0000000000000000e+00   0.0000000000000000e+00   0.0000000000000000e+00   0.0000000000000000e+00   0.0000000000000000e+00   0.0000000000000000e+00   0.0000000000000000e+00   0.0000000000000000e+00   0.0000000000000000e+00   0.0000000000000000e+00   4.1500417126254940e-01   0.0000000000000000e+00   0.0000000000000000e+00   0.0000000000000000e+00   0.0000000000000000e+00  -6.4045289405459427e-01   0.0000000000000000e+00   0.0000000000000000e+00   0.0000000000000000e+00  -2.5408737822549698e-01   2.5390200295141074e-01   0.0000000000000000e+00   0.0000000000000000e+00   5.7905707955308028e-01   0.0000000000000000e+00   0.0000000000000000e+00   0.0000000000000000e+00  -1.2243948240488450e-01
   0.0000000000000000e+00   6.9921149742863398e-01   0.0000000000000000e+00   0.0000000000000000e+00  -1.0191890093191797e-01   0.0000000000000000e+00   0.0000000000000000e+00   0.0000000000000000e+00   0.0000000000000000e+00   0.0000000000000000e+00   0.0000000000000000e+00   0.0000000000000000e+00   0.0000000000000000e+00   9.9368672413426631e-02   0.0000000000000000e+00   0.0000000000000000e+00   0.0000000000000000e+00   0.0000000000000000e+00   0.0000000000000000e+00   7.6871822815999413e-01  -3.4594114670244502e-01   9.8354577673040483e-02   0.0000000000000000e+00   0.0000000000000000e+00   0.0000000000000000e+00   2.6735399316421860e-01  -5.2518792183540786e-01   0.0000000000000000e+00   0.0000000000000000e+00  -1.5705356628427003e-01  -7.4138833523353020e-01   0.0000000000000000e+00   0.0000000000000000e+00  -1.3255983172523317e-01   0.0000000000000000e+00   0.0000000000000000e+00  -2.7545786204595191e-01   0.0000000000000000e+00  -2.9509917422864734e-01   0.0000000000000000e+00   0.0000000000000000e+00   0.0000000000000000e+00   0.0000000000000000e+00   0.0000000000000000e+00   0.0000000000000000e+00   0.0000000000000000e+00  -1.0772517638852999e-01  -1.5083593375476159e-01   0.0000000000000000e+00   0.0000000000000000e+00
   0.0000000000000000e+00   0.0000000000000000e+00   0.0000000000000000e+00   0.0000000000000000e+00   0.0000000000000000e+00  -2.5246783902950853e-01   5.5542888602222096e-01  -5.8906431994746744e-01   0.0000000000000000e+00   0.0000000000000000e+00   2.3486039676290485e-01   0.0000000000000000e+00  -1.4587517306510112e-01   0.0000000000000000e+00  -3.1088924566644971e-01  -4.8800085662898263e-01   0.0000000000000000e+00  -9.3741093878555026e-01  -2.1781242070010803e-01   0.0000000000000000e+00   0.0000000000000000e+00   0.0000000000000000e+00   0.0000000000000000e+00   0.0000000000000000e+00   0.0000000000000000e+00   0.0000000000000000e+00   0.0000000000000000e+00   0.0000000000000000e+00   0.0000000000000000e+00   0.0000000000000000e+00   0.0000000000000000e+00   0.0000000000000000e+00   1.7303629787430233e-02   0.0000000000000000e+00   0.0000000000000000e+00   0.0000000000000000e+00   0.0000000000000000e+00  -1.4622876733037554e-01   0.0000000000000000e+00   0.0000000000000000e+00   0.0000000000000000e+00   2.1357210902779505e-01  -8.6928478508831064e-02   0.0000000000000000e+00   0.0000000000000000e+00   4.6770413636926766e-01   0.0000000000000000e+00   0.0000000000000000e+00   0.0000000000000000e+00   6.3400794448168082e-02
   0.0000000000000000e+00   0.0000000000000000e+00   0.0000000000000000e+00   0.0000000000000000e+00   0.0000000000000000e+00   6.2348560490186222e-02   5.0617437736226634e-01   8.5758711121177333e-02   0.0000000000000000e+00   0.0000000000000000e+00   1.6656631056443300e-01   0.0000000000000000e+00   2.6790107311507017e-01   0.0000000000000000e+00  -4.6628070367521612e-01  -5.6890303262712917e-02   0.0000000000000000e+00   5.5467141404863352e-01   2.5018117055792610e-01   0.0000000000000000e+00   0.0000000000000000e+00   0.0000000000000000e+00   0.0000000000000000e+00   0.0000000000000000e+00   0.0000000000000000e+00   0.0000000000000000e+00   0.0000000000000000e+00   0.0000000000000000e+00   0.0000000000000000e+00   0.0000000000000000e+00   0.0000000000000000e+00   0.0000000000000000e+00  -2.2138179875073272e-01   0.0000000000000000e+00   0.0000000000000000e+00   0.0000000000000000e+00   0.0000000000000000e+00   5.3418560241142787e-01   0.0000000000000000e+00   0.0000000000000000e+00   0.0000000000000000e+00   5.8263861504434711e-01   3.8663161120794509e-01   0.0000000000000000e+00   0.0000000000000000e+00   2.9925124266117697e-01   0.0000000000000000e+00   0.0000000000000000e+00   0.0000000000000000e+00  -2.0250356608532832e-01
   0.0000000000000000e+00   0.0000000000000000e+00  -1.7476914125079585e-01  -7.9916240101965275e-01   0.0000000000000000e+00   0.0000000000000000e+00   0.0000000000000000e+00   0.0000000000000000e+00   7.1362756648356662e-01   0.0000000000000000e+00   0.0000000000000000e+00   1.6484945436177223e-01   0.0000000000000000e+00   0.0000000000000000e+00   0.0000000000000000e+00   0.0000000000000000e+00  -7.9031026875484056e-01   0.0000000000000000e+00   0.0000000000000000e+00   0.0000000000000000e+00   0.0000000000000000e+00   0.0000000000000000e+00   0.0000000000000000e+00   0.0000000000000000e+00   1.4149213443919859e-01   0.0000000000000000e+00   0.0000000000000000e+00   0.0000000000000000e+00   0.0000000000000000e+00   0.0000000000000000e+00   0.0000000000000000e+00  -6.9331953068873090e-02   0.0000000000000000e+00   0.0000000000000000e+00  -8.2522310093775378e-02  -3.7900468765965611e-01   0.0000000000000000e+00   0.0000000000000000e+00   0.0000000000000000e+00   6.7758409316730728e-01   0.0000000000000000e+00   0.0000000000000000e+00   0.0000000000000000e+00   0.0000000000000000e+00   0.0000000000000000e+00   0.0000000000000000e+00   0.0000000000000000e+00   0.0000000000000000e+00   0.0000000000000000e+00   0.0000000000000000e+00
   0.0000000000000000e+00   0.0000000000000000e+00   0.0000000000000000e+00   0.0000000000000000e+00   0.0000000000000000e+00   2.2241595791575772e-01  -6.1371057898011866e-02   3.9543080124634006e-02   0.0000000000000000e+00   0.0000000000000000e+00   5.7516502261833657e-01   0.0000000000000000e+00   2.0817661142544566e-01   0.0000000000000000e+00  -8.1565241129979441e-02   9.3777167278378898e-02   0.0000000000000000e+00  -2.0737117091269816e-01   1.8826072311469275e-01   0.0000000000000000e+00   0.0000000000000000e+00   0.0000000000000000e+00   0.0000000000000000e+00   0.0000000000000000e+00   0.0000000000000000e+00   0.0000000000000000e+00   0.0000000000000000e+00   0.0000000000000000e+00   0.0000000000000000e+00   0.0000000000000000e+00   0.0000000000000000e+00   0.0000000000000000e+00  -1.1513505260095973e+00   0.0000000000000000e+00   0.0000000000000000e+00   0.0000000000000000e+00   0.0000000000000000e+00  -3.4317086052109008e-01   0.0000000000000000e+00   0.0000000000000000e+00   0.0000000000000000e+00   2.0043790624119945e-01  -4.6997287476946747e-01   0.0000000000000000e+00   0.0000000000000000e+00   4.9150782795790682e-01   0.0000000000000000e+00   0.0000000000000000e+00   0.0000000000000000e+00   4.0354722329374107e-02
   0.0000000000000000e+00   0.0000000000000000e+00   0.0000000000000000e+00   0.0000000000000000e+00   0.0000000000000000e+00   4.9873135504773747e-01  -1.1176365410196888e-01  -7.1887275994409888e-02   0.0000000000000000e+00   0.0000000000000000e+00   1.8869614211818730e-01   0.0000000000000000e+00  -5.7765763446477592e-01   0.0000000000000000e+00  -2.5493363846896189e-01   3.2701940348407921e-01   0.0000000000000000e+00  -1.3734651439768231e-01   8.2434955942650023e-01   0.0000000000000000e+00   0.0000000000000000e+00   0.0000000000000000e+00   0.0000000000000000e+00   0.0000000000000000e+00   0.0000000000000000e+00   0.0000000000000000e+00   0.0000000000000000e+00   0.0000000000000000e+00   0.0000000000000000e+00   0.0000000000000000e+00   0.0000000000000000e+00   0.0000000000000000e+00   1.9126091023880451e-01   0.0000000000000000e+00   0.0000000000000000e+00   0.0000000000000000e+00   0.0000000000000000e+00   1.5063238388734745e-01   0.0000000000000000e+00   0.0000000000000000e+00   0.0000000000000000e+00   2.2823237354212694e-02  -3.4724393895724592e-01   0.0000000000000000e+00   0.0000000000000000e+00   1.1259216696309488e-01   0.0000000000000000e+00   0.0000000000000000e+00   0.0000000000000000e+00  -6.3724564488829433e-03
   0.0000000000000000e+00   5.8200716931418051e-01   0.0000000000000000e+00   0.0000000000000000e+00  -2.0441830270231534e-01   0.0000000000000000e+00   0.0000000000000000e+00   0.0000000000000000e+00   0.0000000000000000e+00   0.0000000000000000e+00   0.0000000000000000e+00   0.0000000000000000e+00   0.0000000000000000e+00  -3.8522714919155093e-01   0.0000000000000000e+00   0.0000000000000000e+00   0.0000000000000000e+00   0.0000000000000000e+00   0.0000000000000000e+00  -6.4677748125335965e-01  -1.6766163588987218e-01   3.4944090186076759e-01   0.0000000000000000e+00   0.0000000000000000e+00   0.0000000000000000e+00   1.5759283742532101e-01   3.3112003928494826e-01   0.0000000000000000e+00   0.0000000000000000e+00  -5.9637474711875949e-01   4.8319820762787104e-02   0.0000000000000000e+00   0.0000000000000000e+00  -1.7104468041046261e-01   0.0000000000000000e+00   0.0000000000000000e+00   2.1648126695289077e-01   0.0000000000000000e+00   2.0201719875609933e-01   0.0000000000000000e+00   0.0000000000000000e+00   0.0000000000000000e+00   0.0000000000000000e+00   0.0000000000000000e+00   0.0000000000000000e+00   0.0000000000000000e+00   8.9545022527895528e-03  -8.2819269947358498e-02   0.0000000000000000e+00   0.0000000000000000e+00
   0.0000000000000000e+00   1.5900903648105535e-01   0.0000000000000000e+00   0.0000000000000000e+00   3.0757397747684101e-04   0.0000000000000000e+00   0.0000000000000000e+00   0.0000000000000000e+00   0.0000000000000000e+00   0.0000000000000000e+00   0.0000000000000000e+00   0.0000000000000000e+00   0.0000000000000000e+00   4.2949779563482376e-01   0.0000000000000000e+00   0.0000000000000000e+00   0.0000000000000000e+00   0.0000000000000000e+00   0.0000000000000000e+00  -9.6366223920444180e-02  -4.4967981291282189e-01  -8.0630599211322751e-01   0.0000000000000000e+00   0.0000000000000000e+00   0.0000000000000000e+00  -3.7140430889317011e-02   3.6345127724199455e-01   0.0000000000000000e+00   0.0000000000000000e+00  -3.0255726120524540e-01   1.6618220122597102e-02   0.0000000000000000e+00   0.0000000000000000e+00  -1.8926494171234701e-01   0.0000000000000000e+00   0.0000000000000000e+00  -9.4795770348120179e-01   0.0000000000000000e+00   4.1400358661295829e-02   0.0000000000000000e+00   0.0000000000000000e+00   0.0000000000000000e+00   0.0000000000000000e+00   0.0000000000000000e+00   0.0000000000000000e+00   0.0000000000000000e+00  -4.2637177801010528e-01   1.7379210535261447e-01   0.0000000000000000e+00   0.0000000000000000e+00
   0.0000000000000000e+00  -3.1324854092403986e-01   0.0000000000000000e+00   0.0000000000000000e+00  -1.8103067113207860e-01   0.0000000000000000e+00   0.0000000000000000e+00   0.0000000000000000e+00   0.0000000000000000e+00   0.0000000000000000e+00   0.0000000000000000e+00   0.0000000000000000e+00   0.0000000000000000e+00   4.7341416297423566e-01   0.0000000000000000e+00   0.0000000000000000e+00   0.0000000000000000e+00   0.0000000000000000e+00   0.0000000000000000e+00  -2.3891452550795354e-02  -2.0964938206511402e-01  -1.6274512139701780e-01   0.0000000000000000e+00   0.0000000000000000e+00   0.0000000000000000e+00   6.7798326328720948e-01  -3.6818284458316342e-01   0.0000000000000000e+00   0.0000000000000000e+00  -4.1943276125477003e-01   2.1974877851050068e-01   0.0000000000000000e+00   0.0000000000000000e+00   3.2640929466258595e-01   0.0000000000000000e+00   0.0000000000000000e+00  -3.0648407179299636e-01   0.0000000000000000e+00   1.7762162848877716e-01   0.0000000000000000e+00   0.0000000000000000e+00   0.0000000000000000e+00   0.0000000000000000e+00   0.0000000000000000e+00   0.0000000000000000e+00   0.0000000000000000e+00  -3.7974039546593147e-02  -5.5367259930500135e-01   0.0000000000000000e+00   0.0000000000000000e+00
  -1.3544898973542607e-01   0.0000000000000000e+00   0.0000000000000000e+00   0.0000000000000000e+00   0.0000000000000000e+00   0.0000000000000000e+00   0.0000000000000000e+00   0.0000000000000000e+00   0.0000000000000000e+00  -3.9866031369581761e-01   0.0000000000000000e+00   0.0000000000000000e+00   0.0000000000000000e+00   0.0000000000000000e+00   0.0000000000000000e+00   0.0000000000000000e+00   0.0000000000000000e+00   0.0000000000000000e+00   0.0000000000000000e+00   0.0000000000000000e+00   0.0000000000000000e+00   0.0000000000000000e+00   1.3416702814135906e+00   8.8963310597002007e-02   0.0000000000000000e+00   0.0000000000000000e+00   0.0000000000000000e+00   6.5104377459435003e-01   3.6360162340902447e-01   0.0000000000000000e+00   0.0000000000000000e+00   0.0000000000000000e+00   0.0000000000000000e+00   0.0000000000000000e+00   0.0000000000000000e+00   0.0000000000000000e+00   0.0000000000000000e+00   0.0000000000000000e+00   0.0000000000000000e+00   0.0000000000000000e+00  -1.7206994010847937e-02   0.0000000000000000e+00   0.0000000000000000e+00  -3.3746353485619285e-01   2.9466510587836048e-01   0.0000000000000000e+00   0.0000000000000000e+00   0.0000000000000000e+00  -5.6859227127617429e-02   0.0000000000000000e+00
   7.2202929577051567e-01   0.0000000000000000e+00   0.0000000000000000e+00   0.0000000000000000e+00   0.0000000000000000e+00   0.0000000000000000e+00   0.0000000000000000e+00   0.0000000000000000e+00   0.0000000000000000e+00   4.2219536877051844e-01   0.0000000000000000e+00   0.0000000000000000e+00   0.0000000000000000e+00   0.0000000000000000e+00   0.0000000000000000e+00   0.0000000000000000e+00   0.0000000000000000e+00   0.0000000000000000e+00   0.0000000000000000e+00   0.0000000000000000e+00   0.0000000000000000e+00   0.0000000000000000e+00   5.3988319861872547e-01   4.3142231315663837e-01   0.0000000000000000e+00   0.0000000000000000e+00   0.0000000000000000e+00   5.3479726508047576e-01  -1.2501840481863219e-01   0.0000000000000000e+00   0.0000000000000000e+00   0.0000000000000000e+00   0.0000000000000000e+00   0.0000000000000000e+00   0.0000000000000000e+00   0.0000000000000000e+00   0.0000000000000000e+00   0.0000000000000000e+00   0.0000000000000000e+00   0.0000000000000000e+00  -1.0716423465379221e+00   0.0000000000000000e+00   0.0000000000000000e+00  -1.2986175353576962e-01  -2.3352014098972146e-01   0.0000000000000000e+00   0.0000000000000000e+00   0.0000000000000000e+00  -1.8722910420417677e-01   0.0000000000000000e+00
   0.0000000000000000e+00   0.0000000000000000e+00   9.1225875670236892e-02  -7.7595766193259119e-01   0.0000000000000000e+00   0.0000000000000000e+00   0.0000000000000000e+00   0.0000000000000000e+00   5.4866406761394748e-01   0.0000000000000000e+00   0.0000000000000000e+00  -4.0287578377018263e-01   0.0000000000000000e+00   0.0000000000000000e+00   0.0000000000000000e+00   0.0000000000000000e+00   4.4565071220769864e-01   0.0000000000000000e+00   0.0000000000000000e+00   0.0000000000000000e+00   0.0000000000000000e+00   0.0000000000000000e+00   0.0000000000000000e+00   0.0000000000000000e+00  -2.6357485679030723e-01   0.0000000000000000e+00   0.0000000000000000e+00   0.0000000000000000e+00   0.0000000000000000e+00   0.0000000000000000e+00   0.0000000000000000e+00   5.7737986650396456e-01   0.0000000000000000e+00   0.0000000000000000e+00  -1.7692256154808131e-01  -5.8756936311810594e-02   0.0000000000000000e+00   0.0000000000000000e+00   0.0000000000000000e+00  -9.6807066974671152e-01   0.0000000000000000e+00   0.0000000000000000e+00   0.0000000000000000e+00   0.0000000000000000e+00   0.0000000000000000e+00   0.0000000000000000e+00   0.0000000000000000e+00   0.0000000000000000e+00   0.0000000000000000e+00   0.0000000000000000e+00
   0.0000000000000000e+00   1.3400134629207316e-01   0.0000000000000000e+00   0.0000000000000000e+00  -6.7107905455085515e-01   0.0000000000000000e+00   0.0000000000000000e+00   0.0000000000000000e+00   0.0000000000000000e+00   0.0000000000000000e+00   0.0000000000000000e+00   0.0000000000000000e+00   0.0000000000000000e+00  -1.7587534912797637e-01   0.0000000000000000e+00   0.0000000000000000e+00   0.0000000000000000e+00   0.0000000000000000e+00   0.0000000000000000e+00   8.9766860809236335e-02  -1.5356924828663499e-01   3.4935074253460896e-01   0.0000000000000000e+00   0.0000000000000000e+00   0.0000000000000000e+00  -1.6372672844101124e-01  -5.8138667853952580e-02   0.0000000000000000e+00   0.0000000000000000e+00   4.8433070861919175e-01   3.9655428212591559e-01   0.0000000000000000e+00   0.0000000000000000e+00  -2.5603781065232811e-01   0.0000000000000000e+00   0.0000000000000000e+00  -1.4320891385136042e-01   0.0000000000000000e+00  -2.6871153059970276e-01   0.0000000000000000e+00   0.0000000000000000e+00   0.0000000000000000e+00   0.0000000000000000e+00   0.0000000000000000e+00   0.0000000000000000e+00   0.0000000000000000e+00  -3.0465428699413866e-01  -5.0717595251827174e-01   0.0000000000000000e+00   0.0000000000000000e+00
   0.0000000000000000e+00   3.1639916504544835e-01   0.0000000000000000e+00   0.0000000000000000e+00  -6.6064274065220752e-02   0.0000000000000000e+00   0.0000000000000000e+00   0.0000000000000000e+00   0.0000000000000000e+00   0.0000000000000000e+00   0.0000000000000000e+00   0.0000000000000000e+00   0.0000000000000000e+00   6.9639081847778872e-01   0.0000000000000000e+00   0.0000000000000000e+00   0.0000000000000000e+00   0.0000000000000000e+00   0.0000000000000000e+00   2.7489900384495330e-01   1.1816553290559278e-01   2.7413232380476682e-01   0.0000000000000000e+00   0.0000000000000000e+00   0.0000000000000000e+00   1.3110465555786788e-02   6.0433607810350554e-01   0.0000000000000000e+00   0.0000000000000000e+00  -2.4032396550384069e-01  -1.5783719569639535e-02   0.0000000000000000e+00   0.0000000000000000e+00  -5.1865516812449253e-01   0.0000000000000000e+00   0.0000000000000000e+00   1.9458647670638726e-01   0.0000000000000000e+00   3.8839595504055274e-01   0.0000000000000000e+00   0.0000000000000000e+00   0.0000000000000000e+00   0.0000000000000000e+00   0.0000000000000000e+00   0.0000000000000000e+00   0.0000000000000000e+00   3.4337507339034612e-01  -5.1373010378133988e-01   0.0000000000000000e+00   0.0000000000000000e+00
   5.3306625664763918e-01   0.0000000000000000e+00   0.0000000000000000e+00   0.0000000000000000e+00   0.0000000000000000e+00   0.0000000000000000e+00   0.0000000000000000e+00   0.0000000000000000e+00   0.0000000000000000e+00  -2.8789536621332829e-01   0.0000000000000000e+00   0.0000000000000000e+00   0.0000000000000000e+00   0.0000000000000000e+00   0.0000000000000000e+00   0.0000000000000000e+00   0.0000000000000000e+00   0.0000000000000000e+00   0.0000000000000000e+00   0.0000000000000000e+00   0.0000000000000000e+00   0.0000000000000000e+00  -3.7194531621885762e-01   2.4095798263068624e-02   0.0000000000000000e+00   0.0000000000000000e+00   0.0000000000000000e+00   8.9097858131097674e-01  -5.3428248544432411e-01   0.0000000000000000e+00   0.0000000000000000e+00   0.0000000000000000e+00   0.0000000000000000e+00   0.0000000000000000e+00   0.0000000000000000e+00   0.0000000000000000e+00   0.0000000000000000e+00   0.0000000000000000e+00   0.0000000000000000e+00   0.0000000000000000e+00   2.3105851548533818e-01   0.0000000000000000e+00   0.0000000000000000e+00   6.2961206366153377e-01   2.5114749580524165e-01   0.0000000000000000e+00   0.0000000000000000e+00   0.0000000000000000e+00  -6.9759029032351194e-01   0.0000000000000000e+00
  -4.7122828246531701e-01   0.0000000000000000e+00   0.0000000000000000e+00   0.0000000000000000e+00   0.0000000000000000e+00   0.0000000000000000e+00   0.0000000000000000e+00   0.0000000000000000e+00   0.0000000000000000e+00  -3.9809666671883992e-01   0.0000000000000000e+00   0.0000000000000000e+00   0.0000000000000000e+00   0.0000000000000000e+00   0.0000000000000000e+00   0.0000000000000000e+00   0.0000000000000000e+00   0.0000000000000000e+00   0.0000000000000000e+00   0.0000000000000000e+00   0.0000000000000000e+00   0.0000000000000000e+00  -2.2780943464822637e-01   6.3396207535576532e-01   0.0000000000000000e+00   0.0000000000000000e+00   0.0000000000000000e+00  -9.4416706247563653e-02   4.7465558936699981e-01   0.0000000000000000e+00   0.0000000000000000e+00   0.0000000000000000e+00   0.0000000000000000e+00   0.0000000000000000e+00   0.0000000000000000e+00   0.0000000000000000e+00   0.0000000000000000e+00   0.0000000000000000e+00   0.0000000000000000e+00   0.0000000000000000e+00   5.9825765018812926e-02   0.0000000000000000e+00   0.0000000000000000e+00   9.5694086155923896e-01  -3.7202079220285858e-02   0.0000000000000000e+00   0.0000000000000000e+00   0.0000000000000000e+00  -4.3520881987854740e-02   0.0000000000000000e+00
   0.0000000000000000e+00   1.0308424263365276e-01   0.0000000000000000e+00   0.0000000000000000e+00   3.4903526092755444e-01   0.0000000000000000e+00   0.0000000000000000e+00   0.0000000000000000e+00   0.0000000000000000e+00   0.0000000000000000e+00   0.0000000000000000e+00   0.0000000000000000e+00   0.0000000000000000e+00   3.7751880905323831e-01   0.0000000000000000e+00   0.0000000000000000e+00   0.0000000000000000e+00   0.0000000000000000e+00   0.0000000000000000e+00  -2.4992236826632677e-01  -3.8512139728017891e-01   4.6825742900702028e-01   0.0000000000000000e+00   0.0000000000000000e+00   0.0000000000000000e+00   1.0322255532932346e-01  -6.0562288338225390e-01   0.0000000000000000e+00   0.0000000000000000e+00   4.0445689617896108e-01   1.2076343721271936e-01   0.0000000000000000e+00   0.0000000000000000e+00  -4.6101675402609887e-01   0.0000000000000000e+00   0.0000000000000000e+00   1.0026830892993105e-01   0.0000000000000000e+00  -2.0057406253446183e-01   0.0000000000000000e+00   0.0000000000000000e+00   0.0000000000000000e+00   0.0000000000000000e+00   0.0000000000000000e+00   0.0000000000000000e+00   0.0000000000000000e+00  -8.2952411473166399e-02   4.3511243638818864e-01   0.0000000000000000e+00   0.0000000000000000e+00
   0.0000000000000000e+00  -1.0034676491036576e-01   0.0000000000000000e+00   0.0000000000000000e+00   6.4766524917343860e-02   0.0000000000000000e+00   0.0000000000000000e+00   0.0000000000000000e+00   0.0000000000000000e+00   0.0000000000000000e+00   0.0000000000000000e+00   0.0000000000000000e+00   0.0000000000000000e+00  -2.4775726037754608e-01   0.0000000000000000e+00   0.0000000000000000e+00   0.0000000000000000e+00   0.0000000000000000e+00   0.0000000000000000e+00  -2.8034899989691892e-01   3.0827119434916622e-01  -2.8605056788779282e-01   0.0000000000000000e+00   0.0000000000000000e+00   0.0000000000000000e+00  -9.7860175818734546e-02  -4.8805666735752362e-01   0.0000000000000000e+00   0.0000000000000000e+00  -5.3211831391958599e-02  -1.1332904663700769e-01   0.0000000000000000e+00   0.0000000000000000e+00  -4.9389231195173844e-01   0.0000000000000000e+00   0.0000000000000000e+00   2.7072772108410270e-01   0.0000000000000000e+00   4.5120552023013205e-01   0.0000000000000000e+00   0.0000000000000000e+00   0.0000000000000000e+00   0.0000000000000000e+00   0.0000000000000000e+00   0.0000000000000000e+00   0.0000000000000000e+00  -4.4163706902671290e-01  -1.9956469701483651e-01   0.0000000000000000e+00   0.0000000000000000e+00
   0.0000000000000000e+00   0.0000000000000000e+00   2.3737038497749632e-01  -4.6288078830392476e-01   0.0000000000000000e+00   0.0000000000000000e+00   0.0000000000000000e+00   0.0000000000000000e+00  -8.3922610950847665e-01   0.0000000000000000e+00   0.0000000000000000e+00  -4.6437031286846808e-01   0.0000000000000000e+00   0.0000000000000000e+00   0.0000000000000000e+00   0.0000000000000000e+00   3.9515301624734808e-02   0.0000000000000000e+00   0.0000000000000000e+00   0.0000000000000000e+00   0.0000000000000000e+00   0.0000000000000000e+00   0.0000000000000000e+00   0.0000000000000000e+00  -6.4855000125967410e-01   0.0000000000000000e+00   0.0000000000000000e+00   0.0000000000000000e+00   0.0000000000000000e+00   0.0000000000000000e+00   0.0000000000000000e+00   2.1107267621426132e-01   0.0000000000000000e+00   0.0000000000000000e+00  -9.3579486341873153e-01  -1.9687107224108363e-01   0.0000000000000000e+00   0.0000000000000000e+00   0.0000000000000000e+00   4.2609458517742088e-01   0.0000000000000000e+00   0.0000000000000000e+00   0.0000000000000000e+00   0.0000000000000000e+00   0.0000000000000000e+00   0.0000000000000000e+00   0.0000000000000000e+00   0.0000000000000000e+00   0.0000000000000000e+00   0.0000000000000000e+00
   0.0000000000000000e+00   0.0000000000000000e+00   0.0000000000000000e+00   0.0000000000000000e+00   0.0000000000000000e+00  -1.1487052686621588e-01  -2.0865375343970788e-01   4.6933920424110770e-01   0.0000000000000000e+00   0.0000000000000000e+00   8.4362133621449398e-01   0.0000000000000000e+00  -4.4569752403355817e-01   0.0000000000000000e+00   1.6309267479746353e-01   1.4613782865604127e-01   0.0000000000000000e+00  -1.3756382625475536e-01  -2.9017515497037238e-01   0.0000000000000000e+00   0.0000000000000000e+00   0.0000000000000000e+00   0.0000000000000000e+00   0.0000000000000000e+00   0.0000000000000000e+00   0.0000000000000000e+00   0.0000000000000000e+00   0.0000000000000000e+00   0.0000000000000000e+00   0.0000000000000000e+00   0.0000000000000000e+00   0.0000000000000000e+00   2.0057401418276141e-01   0.0000000000000000e+00   0.0000000000000000e+00   0.0000000000000000e+00   0.0000000000000000e+00   4.4482659779068075e-02   0.0000000000000000e+00   0.0000000000000000e+00   0.0000000000000000e+00   5.3746464507197655e-01   8.3533884598632535e-01   0.0000000000000000e+00   0.0000000000000000e+00   8.2851044632018853e-02   0.0000000000000000e+00   0.0000000000000000e+00   0.0000000000000000e+00  -1.6615259581058209e-01
   0.0000000000000000e+00  -3.5639315700664490e-02   0.0000000000000000e+00   0.0000000000000000e+00  -1.1338119820499469e-01   0.0000000000000000e+00   0.0000000000000000e+00   0.0000000000000000e+00   0.0000000000000000e+00   0.0000000000000000e+00   0.0000000000000000e+00   0.0000000000000000e+00   0.0000000000000000e+00  -3.3350385184420434e-01   0.0000000000000000e+00   0.0000000000000000e+00   0.0000000000000000e+00   0.0000000000000000e+00   0.0000000000000000e+00   1.8332560653908653e-01   3.2015559347466122e-01   5.5700317636955365e-01   0.0000000000000000e+00   0.0000000000000000e+00   0.0000000000000000e+00   2.2008503237222304e-01  -4.3366631342216577e-01   0.0000000000000000e+00   0.0000000000000000e+00   2.5829622594468382e-01   3.6606915521787409e-01   0.0000000000000000e+00   0.0000000000000000e+00   6.7394098723714158e-02   0.0000000000000000e+00   0.0000000000000000e+00  -5.9664240505982546e-01   0.0000000000000000e+00   5.9322178393184832e-01   0.0000000000000000e+00   0.0000000000000000e+00   0.0000000000000000e+00   0.0000000000000000e+00   0.0000000000000000e+00   0.0000000000000000e+00   0.0000000000000000e+00  -2.6418803164453809e-02   5.9759081734148589e-01   0.0000000000000000e+00   0.0000000000000000e+00
   0.0000000000000000e+00   0.0000000000000000e+00   4.8749715591998299e-01   2.5882312335044083e-01   0.0000000000000000e+00   0.0000000000000000e+00   0.0000000000000000e+00   0.0000000000000000e+00   2.5370530190573676e-01   0.0000000000000000e+00   0.0000000000000000e+00  -8.2454925020552836e-02   0.0000000000000000e+00   0.0000000000000000e+00   0.0000000000000000e+00   0.0000000000000000e+00  -6.4022236293611712e-01   0.0000000000000000e+00   0.0000000000000000e+00   0.0000000000000000e+00   0.0000000000000000e+00   0.0000000000000000e+00   0.0000000000000000e+00   0.0000000000000000e+00  -2.5259191023483313e-01   0.0000000000000000e+00   0.0000000000000000e+00   0.0000000000000000e+00   0.0000000000000000e+00   0.0000000000000000e+00   0.0000000000000000e+00   1.1475309557807778e+00   0.0000000000000000e+00   0.0000000000000000e+00   1.0517595667793532e-01   1.6955056189317552e-01   0.0000000000000000e+00   0.0000000000000000e+00   0.0000000000000000e+00   5.1800421405679187e-01   0.0000000000000000e+00   0.0000000000000000e+00   0.0000000000000000e+00   0.0000000000000000e+00   0.0000000000000000e+00   0.0000000000000000e+00   0.0000000000000000e+00   0.0000000000000000e+00   0.0000000000000000e+00   0.0000000000000000e+00
   0.0000000000000000e+00   0.0000000000000000e+00   4.5610179669291845e-01  -3.7821943559294141e-01   0.0000000000000000e+00   0.0000000000000000e+00   0.0000000000000000e+00   0.0000000000000000e+00  -3.5372447564594628e-01   0.0000000000000000e+00   0.0000000000000000e+00  -5.6565850085644864e-01   0.0000000000000000e+00   0.0000000000000000e+00   0.0000000000000000e+00   0.0000000000000000e+00  -6.7145280399482543e-01   0.0000000000000000e+00   0.0000000000000000e+00   0.0000000000000000e+00   0.0000000000000000e+00   0.0000000000000000e+00   0.0000000000000000e+00   0.0000000000000000e+00  -2.7382248350957478e-01   0.0000000000000000e+00   0.0000000000000000e+00   0.0000000000000000e+00   0.0000000000000000e+00   0.0000000000000000e+00   0.0000000000000000e+00  -5.7756138120467582e-01   0.0000000000000000e+00   0.0000000000000000e+00  -1.0592778203683947e-01   1.1191073293229239e+00   0.0000000000000000e+00   0.0000000000000000e+00   0.0000000000000000e+00  -8.7950509806191318e-02   0.0000000000000000e+00   0.0000000000000000e+00   0.0000000000000000e+00   0.0000000000000000e+00   0.0000000000000000e+00   0.0000000000000000e+00   0.0000000000000000e+00   0.0000000000000000e+00   0.0000000000000000e+00   0.0000000000000000e+00
   0.0000000000000000e+00  -3.7604952744349518e-01   0.0000000000000000e+00   0.0000000000000000e+00   4.2902879532499866e-01   0.0000000000000000e+00   0.0000000000000000e+00   0.0000000000000000e+00   0.0000000000000000e+00   0.0000000000000000e+00   0.0000000000000000e+00   0.0000000000000000e+00   0.0000000000000000e+00  -5.6253001399029245e-01   0.0000000000000000e+00   0.0000000000000000e+00   0.0000000000000000e+00   0.0000000000000000e+00   0.0000000000000000e+00   3.4230631487570168e-01  -5.5859277142477537e-01  -3.2131145445452680e-01   0.0000000000000000e+00   0.0000000000000000e+00   0.0000000000000000e+00   2.3023693501527137e-02   2.0135038912651465e-01   0.0000000000000000e+00   0.0000000000000000e+00   1.6138989400818818e-01   4.1487585815596090e-01   0.0000000000000000e+00   0.0000000000000000e+00  -2.2672110988347238e-01   0.0000000000000000e+00   0.0000000000000000e+00   1.6497302097224567e-01   0.0000000000000000e+00   4.8081928108129290e-01   0.0000000000000000e+00   0.0000000000000000e+00   0.0000000000000000e+00   0.0000000000000000e+00   0.0000000000000000e+00   0.0000000000000000e+00   0.0000000000000000e+00   4.3582691689629538e-01   4.4000891739693751e-02   0.0000000000000000e+00   0.0000000000000000e+00
   0.0000000000000000e+00   0.0000000000000000e+00   0.0000000000000000e+00   0.0000000000000000e+00   0.0000000000000000e+00  -5.2486341731763042e-01  -5.2426405418422577e-02   3.4734388161135626e-01   0.0000000000000000e+00   0.0000000000000000e+00  -1.0935393349593980e-01   0.0000000000000000e+00   1.7256644260592155e-01   0.0000000000000000e+00   2.3620560572445726e-01  -3.3707110598761358e-01   0.0000000000000000e+00   4.3047301653245285e-01   8.4857845603757406e-02   0.0000000000000000e+00   0.0000000000000000e+00   0.0000000000000000e+00   0.0000000000000000e+00   0.0000000000000000e+00   0.0000000000000000e+00   0.0000000000000000e+00   0.0000000000000000e+00   0.0000000000000000e+00   0.0000000000000000e+00   0.0000000000000000e+00   0.0000000000000000e+00   0.0000000000000000e+00   3.4629601821141132e-01   0.0000000000000000e+00   0.0000000000000000e+00   0.0000000000000000e+00   0.0000000000000000e+00  -3.5117316402491972e-01   0.0000000000000000e+00   0.0000000000000000e+00   0.0000000000000000e+00   1.0762717192238467e+00  -7.4088828104255111e-01   0.0000000000000000e+00   0.0000000000000000e+00   1.4364114814087511e-01   0.0000000000000000e+00   0.0000000000000000e+00   0.0000000000000000e+00   5.4404851092150508e-01
   0.0000000000000000e+00   4.9143940323777557e-02   0.0000000000000000e+00   0.0000000000000000e+00   7.6089500337023486e-01   0.0000000000000000e+00   0.0000000000000000e+00   0.0000000000000000e+00   0.0000000000000000e+00   0.0000000000000000e+00   0.0000000000000000e+00   0.0000000000000000e+00   0.0000000000000000e+00   8.8045999342803993e-02   0.0000000000000000e+00   0.0000000000000000e+00   0.0000000000000000e+00   0.0000000000000000e+00   0.0000000000000000e+00   8.1476071147228574e-02  -9.1980986418645466e-02   3.4071065728888728e-01   0.0000000000000000e+00   0.0000000000000000e+00   0.0000000000000000e+00  -1.4788583815266043e-02   3.4400501853694460e-01   0.0000000000000000e+00   0.0000000000000000e+00  -7.7539164982995762e-02   3.9649638939238799e-02   0.0000000000000000e+00   0.0000000000000000e+00   1.8350367035883927e-01   0.0000000000000000e+00   0.0000000000000000e+00  -2.6383915253052359e-01   0.0000000000000000e+00   8.1098871548159840e-02   0.0000000000000000e+00   0.0000000000000000e+00   0.0000000000000000e+00   0.0000000000000000e+00   0.0000000000000000e+00   0.0000000000000000e+00   0.0000000000000000e+00  -5.6686032105466344e-01  -5.4247918920059712e-01   0.0000000000000000e+00   0.0000000000000000e+00
   0.0000000000000000e+00   0.0000000000000000e+00   5.6494066459927594e-01  -1.3444312536567510e-01   0.0000000000000000e+00   0.0000000000000000e+00   0.0000000000000000e+00   0.0000000000000000e+00   1.6876362378528520e-01   0.0000000000000000e+00   0.0000000000000000e+00  -3.9945839203787464e-01   0.0000000000000000e+00   0.0000000000000000e+00   0.0000000000000000e+00   0.0000000000000000e+00   2.0994097430790706e-01   0.0000000000000000e+00   0.0000000000000000e+00   0.0000000000000000e+00   0.0000000000000000e+00   0.0000000000000000e+00   0.0000000000000000e+00   0.0000000000000000e+00   7.8406436862253748e-01   0.0000000000000000e+00   0.0000000000000000e+00   0.0000000000000000e+00   0.0000000000000000e+00   0.0000000000000000e+00   0.0000000000000000e+00  -5.8914829367661084e-02   0.0000000000000000e+00   0.0000000000000000e+00   6.4581037017401355e-01  -3.9536288806729225e-01   0.0000000000000000e+00   0.0000000000000000e+00   0.0000000000000000e+00   9.2462954213083592e-02   0.0000000000000000e+00   0.0000000000000000e+00   0.0000000000000000e+00   0.0000000000000000e+00   0.0000000000000000e+00   0.0000000000000000e+00   0.0000000000000000e+00   0.0000000000000000e+00   0.0000000000000000e+00   0.0000000000000000e+00
   4.5994769432549798e-01   0.0000000000000000e+00   0.0000000000000000e+00   0.0000000000000000e+00   0.0000000000000000e+00   0.0000000000000000e+00   0.0000000000000000e+00   0.0000000000000000e+00   0.0000000000000000e+00   5.5102655526193678e-01   0.0000000000000000e+00   0.0000000000000000e+00   0.0000000000000000e+00   0.0000000000000000e+00   0.0000000000000000e+00   0.0000000000000000e+00   0.0000000000000000e+00   0.0000000000000000e+00   0.0000000000000000e+00   0.0000000000000000e+00   0.0000000000000000e+00   0.0000000000000000e+00  -2.7826245865115762e-01   2.6781613675720028e-01   0.0000000000000000e+00   0.0000000000000000e+00   0.0000000000000000e+00   6.6531399142937708e-01   5.0980916218712413e-01   0.0000000000000000e+00   0.0000000000000000e+00   0.0000000000000000e+00   0.0000000000000000e+00   0.0000000000000000e+00   0.0000000000000000e+00   0.0000000000000000e+00   0.0000000000000000e+00   0.0000000000000000e+00   0.0000000000000000e+00   0.0000000000000000e+00   7.7276729033210900e-01   0.0000000000000000e+00   0.0000000000000000e+00  -2.2168156135558270e-01  -8.9385487702911437e-01   0.0000000000000000e+00   0.0000000000000000e+00   0.0000000000000000e+00   2.6834056592788647e-01   0.0000000000000000e+00
   0.0000000000000000e+00   0.0000000000000000e+00   0.0000000000000000e+00   0.0000000000000000e+00   0.0000000000000000e+00  -3.9622466666364053e-01   8.4122539800029927e-02   2.8101464440919599e-01   0.0000000000000000e+00   0.0000000000000000e+00   3.3369311183816190e-02   0.0000000000000000e+00  -8.7628586252162882e-02   0.0000000000000000e+00   1.6005569892905397e-01   8.8359287845325840e-01   0.0000000000000000e+00  -1.0486173625648451e-01  -7.3552916329178075e-01   0.0000000000000000e+00   0.0000000000000000e+00   0.0000000000000000e+00   0.0000000000000000e+00   0.0000000000000000e+00   0.0000000000000000e+00   0.0000000000000000e+00   0.0000000000000000e+00   0.0000000000000000e+00   0.0000000000000000e+00   0.0000000000000000e+00   0.0000000000000000e+00   0.0000000000000000e+00   3.2112397866105968e-01   0.0000000000000000e+00   0.0000000000000000e+00   0.0000000000000000e+00   0.0000000000000000e+00   5.1564934297241349e-01   0.0000000000000000e+00   0.0000000000000000e+00   0.0000000000000000e+00   4.9198084050475738e-02  -2.2850165770978578e-01   0.0000000000000000e+00   0.0000000000000000e+00   2.9006932744183833e-01   0.0000000000000000e+00   0.0000000000000000e+00   0.0000000000000000e+00   2.5950826627498524e-01
   0.0000000000000000e+00   0.0000000000000000e+00   0.0000000000000000e+00   0.0000000000000000e+00   0.0000000000000000e+00  -5.4304113682347266e-01  -9.7776427444827307e-01  -1.9611390931835368e-01   0.0000000000000000e+00   0.0000000000000000e+00   3.6153772924574501e-01   0.0000000000000000e+00   2.9176830028680989e-01   0.0000000000000000e+00  -9.4731001260095382e-01  -1.5930003207449811e-01   0.0000000000000000e+00  -1.8065307030885869e-01  -1.1841501232137963e-01   0.0000000000000000e+00   0.0000000000000000e+00   0.0000000000000000e+00   0.0000000000000000e+00   0.0000000000000000e+00   0.0000000000000000e+00   0.0000000000000000e+00   0.0000000000000000e+00   0.0000000000000000e+00   0.0000000000000000e+00   0.0000000000000000e+00   0.0000000000000000e+00   0.0000000000000000e+00   4.1635280001593299e-02   0.0000000000000000e+00   0.0000000000000000e+00   0.0000000000000000e+00   0.0000000000000000e+00   2.2926973530092917e-02   0.0000000000000000e+00   0.0000000000000000e+00   0.0000000000000000e+00  -2.9293016490197693e-01  -1.8070231879874396e-01   0.0000000000000000e+00   0.0000000000000000e+00  -1.2459843207615034e-01   0.0000000000000000e+00   0.0000000000000000e+00   0.0000000000000000e+00   1.5191390521984932e-01
   7.2517307539056786e-01   0.0000000000000000e+00   0.0000000000000000e+00   0.0000000000000000e+00   0.0000000000000000e+00   0.0000000000000000e+00   0.0000000000000000e+00   0.0000000000000000e+00   0.0000000000000000e+00   7.3854663990045255e-02   0.0000000000000000e+00   0.0000000000000000e+00   0.0000000000000000e+00   0.0000000000000000e+00   0.0000000000000000e+00   0.0000000000000000e+00   0.0000000000000000e+00   0.0000000000000000e+00   0.0000000000000000e+00   0.0000000000000000e+00   0.0000000000000000e+00   0.0000000000000000e+00   4.9153561416490837e-01   5.1586940200557790e-02   0.0000000000000000e+00   0.0000000000000000e+00   0.0000000000000000e+00  -8.6774063658096134e-01  -2.1536132009709147e-01   0.0000000000000000e+00   0.0000000000000000e+00   0.0000000000000000e+00   0.0000000000000000e+00   0.0000000000000000e+00   0.0000000000000000e+00   0.0000000000000000e+00   0.0000000000000000e+00   0.0000000000000000e+00   0.0000000000000000e+00   0.0000000000000000e+00   1.9637761640857171e-01   0.0000000000000000e+00   0.0000000000000000e+00   5.3863378031165632e-01  -4.8646377459894607e-01   0.0000000000000000e+00   0.0000000000000000e+00   0.0000000000000000e+00  -5.2438846213269064e-01   0.0000000000000000e+00
   3.0072762993066271e-01   0.0000000000000000e+00   0.0000000000000000e+00   0.0000000000000000e+00   0.0000000000000000e+00   0.0000000000000000e+00   0.0000000000000000e+00   0.0000000000000000e+00   0.0000000000000000e+00  -1.3479910123431799e-01   0.0000000000000000e+00   0.0000000000000000e+00   0.0000000000000000e+00   0.0000000000000000e+00   0.0000000000000000e+00   0.0000000000000000e+00   0.0000000000000000e+00   0.0000000000000000e+00   0.0000000000000000e+00   0.0000000000000000e+00   0.0000000000000000e+00   0.0000000000000000e+00   1.7129012241502800e-01   2.8057112997656936e-01   0.0000000000000000e+00   0.0000000000000000e+00   0.0000000000000000e+00  -1.7784153352321797e-01  -2.6552771150099908e-02   0.0000000000000000e+00   0.0000000000000000e+00   0.0000000000000000e+00   0.0000000000000000e+00   0.0000000000000000e+00   0.0000000000000000e+00   0.0000000000000000e+00   0.0000000000000000e+00   0.0000000000000000e+00   0.0000000000000000e+00   0.0000000000000000e+00   4.5473445993113304e-01   0.0000000000000000e+00   0.0000000000000000e+00   3.6392284615055455e-02   7.1407850882231627e-01   0.0000000000000000e+00   0.0000000000000000e+00   0.0000000000000000e+00   8.2042656210320897e-01   0.0000000000000000e+00
   0.0000000000000000e+00   0.0000000000000000e+00   0.0000000000000000e+00   0.0000000000000000e+00   0.0000000000000000e+00  -6.7009002320159849e-01   5.7187024546794377e-02   1.0558919857853145e-01   0.0000000000000000e+00   0.0000000000000000e+00  -5.3740957282170676e-01   0.0000000000000000e+00  -5.6369426776256015e-01   0.0000000000000000e+00  -1.6316696108711587e-01   3.4320244865614169e-01   0.0000000000000000e+00   3.1548970683700078e-01   4.1146993730645459e-01   0.0000000000000000e+00   0.0000000000000000e+00   0.0000000000000000e+00   0.0000000000000000e+00   0.0000000000000000e+00   0.0000000000000000e+00   0.0000000000000000e+00   0.0000000000000000e+00   0.0000000000000000e+00   0.0000000000000000e+00   0.0000000000000000e+00   0.0000000000000000e+00   0.0000000000000000e+00  -3.2318800863083008e-01   0.0000000000000000e+00   0.0000000000000000e+00   0.0000000000000000e+00   0.0000000000000000e+00  -4.5519171654511392e-01   0.0000000000000000e+00   0.0000000000000000e+00   0.0000000000000000e+00   1.6698951081365027e-01   3.7763517610887465e-01   0.0000000000000000e+00   0.0000000000000000e+00   3.6167022132781612e-01   0.0000000000000000e+00   0.0000000000000000e+00   0.0000000000000000e+00  -1.1237184460045441e-01
   0.0000000000000000e+00  -3.7424581588169709e-01   0.0000000000000000e+00   0.0000000000000000e+00   1.7358876870121076e-01   0.0000000000000000e+00   0.0000000000000000e+00   0.0000000000000000e+00   0.0000000000000000e+00   0.0000000000000000e+00   0.0000000000000000e+00   0.0000000000000000e+00   0.0000000000000000e+00  -3.3617196341323596e-02   0.0000000000000000e+00   0.0000000000000000e+00   0.0000000000000000e+00   0.0000000000000000e+00   0.0000000000000000e+00  -3.7270964682891045e-01   1.6439841815358347e-01   1.6227295594366331e-01   0.0000000000000000e+00   0.0000000000000000e+00   0.0000000000000000e+00   3.0881947560908354e-02   1.4346821387394768e-01   0.0000000000000000e+00   0.0000000000000000e+00  -9.5637965617105428e-02  -6.6409762527102512e-01   0.0000000000000000e+00   0.0000000000000000e+00  -4.9824366939661235e-01   0.0000000000000000e+00   0.0000000000000000e+00  -4.4991042647823432e-01   0.0000000000000000e+00  -4.5007022867533236e-01   0.0000000000000000e+00   0.0000000000000000e+00   0.0000000000000000e+00   0.0000000000000000e+00   0.0000000000000000e+00   0.0000000000000000e+00   0.0000000000000000e+00   6.8508169577280376e-01  -2.2518475468723176e-01   0.0000000000000000e+00   0.0000000000000000e+00
   0.0000000000000000e+00  -7.0730484461082632e-01   0.0000000000000000e+00   0.0000000000000000e+00   4.0257069681942106e-02   0.0000000000000000e+00   0.0000000000000000e+00   0.0000000000000000e+00   0.0000000000000000e+00   0.0000000000000000e+00   0.0000000000000000e+00   0.0000000000000000e+00   0.0000000000000000e+00  -1.5362400117992281e-01   0.0000000000000000e+00   0.0000000000000000e+00   0.0000000000000000e+00   0.0000000000000000e+00   0.0000000000000000e+00   3.8729076918726252e-01   1.0253855771459972e-01   2.2830637155283698e-01   0.0000000000000000e+00   0.0000000000000000e+00   0.0000000000000000e+00  -1.9586214610799318e-02   2.9041205374532064e-01   0.0000000000000000e+00   0.0000000000000000e+00  -5.2939401227705352e-01   1.7955821093906649e-01   0.0000000000000000e+00   0.0000000000000000e+00  -5.4632752870732781e-01   0.0000000000000000e+00   0.0000000000000000e+00   2.5100427037432760e-01   0.0000000000000000e+00  -5.1649988159379290e-01   0.0000000000000000e+00   0.0000000000000000e+00   0.0000000000000000e+00   0.0000000000000000e+00   0.0000000000000000e+00   0.0000000000000000e+00   0.0000000000000000e+00  -1.5966113789040609e-01   5.0440903722186547e-01   0.0000000000000000e+00   0.0000000000000000e+00
   1.0617368349922942e+00   0.0000000000000000e+00   0.0000000000000000e+00   0.0000000000000000e+00   0.0000000000000000e+00   0.0000000000000000e+00   0.0000000000000000e+00   0.0000000000000000e+00   0.0000000000000000e+00  -7.2584908434093864e-01   0.0000000000000000e+00   0.0000000000000000e+00   0.0000000000000000e+00   0.0000000000000000e+00   0.0000000000000000e+00   0.0000000000000000e+00   0.0000000000000000e+00   0.0000000000000000e+00   0.0000000000000000e+00   0.0000000000000000e+00   0.0000000000000000e+00   0.0000000000000000e+00  -3.2132107757577349e-01   3.7080197316071656e-01   0.0000000000000000e+00   0.0000000000000000e+00   0.0000000000000000e+00  -5.1807398267757465e-01   8.0959682741163619e-01   0.0000000000000000e+00   0.0000000000000000e+00   0.0000000000000000e+00   0.0000000000000000e+00   0.0000000000000000e+00   0.0000000000000000e+00   0.0000000000000000e+00   0.0000000000000000e+00   0.0000000000000000e+00   0.0000000000000000e+00   0.0000000000000000e+00  -3.6174910582515152e-02   0.0000000000000000e+00   0.0000000000000000e+00  -5.9802833734921856e-01   2.1489313725388307e-01   0.0000000000000000e+00   0.0000000000000000e+00   0.0000000000000000e+00  -3.1648662410101930e-01   0.0000000000000000e+00
   0.0000000000000000e+00   0.0000000000000000e+00   0.0000000000000000e+00   0.0000000000000000e+00   0.0000000000000000e+00   4.0724848103837907e-01   2.4033611358348254e-02  -7.8127801914143380e-01   0.0000000000000000e+00   0.0000000000000000e+00   7.3288609328150955e-04   0.0000000000000000e+00  -9.8414351244881515e-03   0.0000000000000000e+00  -2.8850748847273411e-01   5.1149876801604111e-01   0.0000000000000000e+00   1.7461861447516458e-01  -1.8711945107279265e-01   0.0000000000000000e+00   0.0000000000000000e+00   0.0000000000000000e+00   0.0000000000000000e+00   0.0000000000000000e+00   0.0000000000000000e+00   0.0000000000000000e+00   0.0000000000000000e+00   0.0000000000000000e+00   0.0000000000000000e+00   0.0000000000000000e+00   0.0000000000000000e+00   0.0000000000000000e+00   4.9146845831464059e-02   0.0000000000000000e+00   0.0000000000000000e+00   0.0000000000000000e+00   0.0000000000000000e+00  -7.0156866427616660e-01   0.0000000000000000e+00   0.0000000000000000e+00   0.0000000000000000e+00   3.9330611402926652e-01  -1.0656643452313888e-02   0.0000000000000000e+00   0.0000000000000000e+00  -7.9073957522435268e-01   0.0000000000000000e+00   0.0000000000000000e+00   0.0000000000000000e+00   3.2781641241132248e-01
