# Supplementary material for: ICOA: An Improved Coati Optimization Algorithm with Multi-Strategy Enhancement for Global Optimization and Engineering Design Problems
Source: Biomimetics (Basel). 2026 Apr 7;11(4):254. doi: 10.3390/biomimetics11040254 (PMC13113930; doi:10.3390/biomimetics11040254)
Supplement: Supplementary file 1 [file biomimetics-11-00254-s001.zip › ablation-study/input_data17/M_16_D10.txt]

  -2.3312654569005309e-01   0.0000000000000000e+00   0.0000000000000000e+00  -1.2497757400048699e+00   0.0000000000000000e+00   0.0000000000000000e+00   0.0000000000000000e+00   0.0000000000000000e+00   0.0000000000000000e+00  -5.9913245132584780e-01
   0.0000000000000000e+00  -1.5416965704504149e-01   0.0000000000000000e+00   0.0000000000000000e+00   0.0000000000000000e+00  -1.3320773205824308e+00   0.0000000000000000e+00   0.0000000000000000e+00   6.3469192090904014e-01   0.0000000000000000e+00
   0.0000000000000000e+00   0.0000000000000000e+00  -1.3440179354858375e+00   0.0000000000000000e+00   0.0000000000000000e+00   0.0000000000000000e+00   0.0000000000000000e+00  -4.8651370691582291e-01   0.0000000000000000e+00   0.0000000000000000e+00
   7.1543681145720017e-01   0.0000000000000000e+00   0.0000000000000000e+00  -3.6744384987015244e-01   0.0000000000000000e+00   0.0000000000000000e+00   0.0000000000000000e+00   0.0000000000000000e+00   0.0000000000000000e+00   6.2624476809302931e-01
   0.0000000000000000e+00   0.0000000000000000e+00   0.0000000000000000e+00   0.0000000000000000e+00  -6.0616207217590934e-01   0.0000000000000000e+00  -1.8822132352471872e+00   0.0000000000000000e+00   0.0000000000000000e+00   0.0000000000000000e+00
   0.0000000000000000e+00  -8.2772354739574672e-02   0.0000000000000000e+00   0.0000000000000000e+00   0.0000000000000000e+00  -1.1266555624904755e+00   0.0000000000000000e+00   0.0000000000000000e+00  -8.0011918360040113e-01   0.0000000000000000e+00
   0.0000000000000000e+00   0.0000000000000000e+00   0.0000000000000000e+00   0.0000000000000000e+00  -8.8346323731324750e-01   0.0000000000000000e+00   5.5617765833564381e-01   0.0000000000000000e+00   0.0000000000000000e+00   0.0000000000000000e+00
   0.0000000000000000e+00   0.0000000000000000e+00   4.6360888028467007e-01   0.0000000000000000e+00   0.0000000000000000e+00   0.0000000000000000e+00   0.0000000000000000e+00   1.6558946247260402e+00   0.0000000000000000e+00   0.0000000000000000e+00
   0.0000000000000000e+00   1.3180302939094142e+00   0.0000000000000000e+00   0.0000000000000000e+00   0.0000000000000000e+00  -8.1836601774702733e-01   0.0000000000000000e+00   0.0000000000000000e+00   2.0920712916743942e-01   0.0000000000000000e+00
   1.4549637139676368e+00   0.0000000000000000e+00   0.0000000000000000e+00  -6.3493593563283157e-02   0.0000000000000000e+00   0.0000000000000000e+00   0.0000000000000000e+00   0.0000000000000000e+00   0.0000000000000000e+00  -1.3135527537155880e+00
