# Supplementary material for: ICOA: An Improved Coati Optimization Algorithm with Multi-Strategy Enhancement for Global Optimization and Engineering Design Problems
Source: Biomimetics (Basel). 2026 Apr 7;11(4):254. doi: 10.3390/biomimetics11040254 (PMC13113930; doi:10.3390/biomimetics11040254)
Supplement: Supplementary file 1 [file biomimetics-11-00254-s001.zip › ablation-study/input_data17/M_16_D100.txt]

   1.3172770273090506e-01   0.0000000000000000e+00   0.0000000000000000e+00   0.0000000000000000e+00   0.0000000000000000e+00   0.0000000000000000e+00  -1.3863255895629756e-01   0.0000000000000000e+00   0.0000000000000000e+00   0.0000000000000000e+00   0.0000000000000000e+00   0.0000000000000000e+00   9.5285089472888135e-02   2.1928011874959066e-01   0.0000000000000000e+00  -1.6193397660620806e-01   0.0000000000000000e+00   0.0000000000000000e+00   0.0000000000000000e+00   0.0000000000000000e+00   0.0000000000000000e+00   0.0000000000000000e+00  -4.5247741501225167e-02   3.2012016493381651e-01   0.0000000000000000e+00  -2.4945302061594388e-01   0.0000000000000000e+00   0.0000000000000000e+00   0.0000000000000000e+00   0.0000000000000000e+00  -1.4864236756168772e-01   0.0000000000000000e+00   0.0000000000000000e+00  -6.0944888655112217e-02   2.4450204024337871e-01   0.0000000000000000e+00   0.0000000000000000e+00   3.2253982999052605e-01   0.0000000000000000e+00   0.0000000000000000e+00  -2.2050925953755779e-01   0.0000000000000000e+00   0.0000000000000000e+00   1.3952155791050320e-02   0.0000000000000000e+00   0.0000000000000000e+00   0.0000000000000000e+00   0.0000000000000000e+00   0.0000000000000000e+00   0.0000000000000000e+00   0.0000000000000000e+00   0.0000000000000000e+00   0.0000000000000000e+00   0.0000000000000000e+00   0.0000000000000000e+00   0.0000000000000000e+00   0.0000000000000000e+00   0.0000000000000000e+00  -1.4084839393873619e-01   0.0000000000000000e+00  -4.1444722126593454e-02   0.0000000000000000e+00   0.0000000000000000e+00   0.0000000000000000e+00   1.4908549754327913e-01   6.7907984776280225e-02   0.0000000000000000e+00   0.0000000000000000e+00  -6.9122302006620603e-02   0.0000000000000000e+00   0.0000000000000000e+00   0.0000000000000000e+00   4.9065266023511175e-02   0.0000000000000000e+00   0.0000000000000000e+00   0.0000000000000000e+00  -1.6953270010365237e-01   0.0000000000000000e+00   0.0000000000000000e+00   0.0000000000000000e+00   8.4078361203136134e-03   0.0000000000000000e+00   0.0000000000000000e+00   4.0320095708406201e-01  -2.4571220976149466e-01   0.0000000000000000e+00   2.1976702136764026e-01   1.1856283620224237e-01   0.0000000000000000e+00   0.0000000000000000e+00   0.0000000000000000e+00   0.0000000000000000e+00   0.0000000000000000e+00   2.9099453940527131e-01   1.3521928188582355e-01   0.0000000000000000e+00   4.0819228889860067e-02  -2.3051567145025115e-02   0.0000000000000000e+00   0.0000000000000000e+00
   0.0000000000000000e+00   7.3099153640898140e-02   0.0000000000000000e+00   0.0000000000000000e+00   0.0000000000000000e+00   0.0000000000000000e+00   0.0000000000000000e+00   6.0638716118217237e-02  -4.5389436143760387e-01   0.0000000000000000e+00   0.0000000000000000e+00  -4.9895289921728292e-01   0.0000000000000000e+00   0.0000000000000000e+00   0.0000000000000000e+00   0.0000000000000000e+00   0.0000000000000000e+00   0.0000000000000000e+00   0.0000000000000000e+00   0.0000000000000000e+00   0.0000000000000000e+00   0.0000000000000000e+00   0.0000000000000000e+00   0.0000000000000000e+00   0.0000000000000000e+00   0.0000000000000000e+00   1.0830616955959624e-01   0.0000000000000000e+00   0.0000000000000000e+00   1.7004527709639608e-01   0.0000000000000000e+00   0.0000000000000000e+00   0.0000000000000000e+00   0.0000000000000000e+00   0.0000000000000000e+00   8.2014550116857890e-02   0.0000000000000000e+00   0.0000000000000000e+00   0.0000000000000000e+00   1.1070536690151064e-01   0.0000000000000000e+00   0.0000000000000000e+00   0.0000000000000000e+00   0.0000000000000000e+00   0.0000000000000000e+00  -1.5930389314605523e-01   0.0000000000000000e+00   0.0000000000000000e+00   0.0000000000000000e+00   0.0000000000000000e+00   0.0000000000000000e+00   0.0000000000000000e+00   0.0000000000000000e+00   1.9543523997556916e-01   2.9263703451478429e-01   0.0000000000000000e+00   0.0000000000000000e+00   0.0000000000000000e+00   0.0000000000000000e+00   0.0000000000000000e+00   0.0000000000000000e+00   1.2166468784236296e-01   0.0000000000000000e+00  -1.4051904859893752e-01   0.0000000000000000e+00   0.0000000000000000e+00   1.4360350910427330e-01   0.0000000000000000e+00   0.0000000000000000e+00   0.0000000000000000e+00  -2.8816961244530304e-01   0.0000000000000000e+00   0.0000000000000000e+00   0.0000000000000000e+00   0.0000000000000000e+00   0.0000000000000000e+00   0.0000000000000000e+00   1.4012985841457434e-02  -2.6350335985054857e-01   0.0000000000000000e+00   0.0000000000000000e+00   0.0000000000000000e+00   0.0000000000000000e+00   0.0000000000000000e+00   0.0000000000000000e+00  -7.9377683860030912e-02   0.0000000000000000e+00   0.0000000000000000e+00   0.0000000000000000e+00   0.0000000000000000e+00   0.0000000000000000e+00   0.0000000000000000e+00   0.0000000000000000e+00   0.0000000000000000e+00   0.0000000000000000e+00  -4.4383295538579309e-02   0.0000000000000000e+00   0.0000000000000000e+00   0.0000000000000000e+00   3.3325053260927401e-01
   0.0000000000000000e+00   0.0000000000000000e+00   1.2424456409721860e-01   1.5908798561718196e-01   0.0000000000000000e+00  -1.9766951118401110e-02   0.0000000000000000e+00   0.0000000000000000e+00   0.0000000000000000e+00  -2.0004799395697997e-01   9.0557622187640956e-04   0.0000000000000000e+00   0.0000000000000000e+00   0.0000000000000000e+00   0.0000000000000000e+00   0.0000000000000000e+00   0.0000000000000000e+00  -2.6536084696188744e-02   0.0000000000000000e+00   1.9255964209996290e-01   1.1646737485688248e-01  -2.5227491809778291e-01   0.0000000000000000e+00   0.0000000000000000e+00   2.0115379524015507e-02   0.0000000000000000e+00   0.0000000000000000e+00  -2.1527845873597995e-01   0.0000000000000000e+00   0.0000000000000000e+00   0.0000000000000000e+00   0.0000000000000000e+00   0.0000000000000000e+00   0.0000000000000000e+00   0.0000000000000000e+00   0.0000000000000000e+00   1.5756817109908214e-02   0.0000000000000000e+00   0.0000000000000000e+00   0.0000000000000000e+00   0.0000000000000000e+00  -3.0022869163013549e-01   2.6192837347627695e-01   0.0000000000000000e+00   0.0000000000000000e+00   0.0000000000000000e+00   2.9568680966201077e-01  -1.7560434106234465e-01   0.0000000000000000e+00   2.0845054958009276e-01   0.0000000000000000e+00  -1.5483083858182031e-02   0.0000000000000000e+00   0.0000000000000000e+00   0.0000000000000000e+00   0.0000000000000000e+00  -2.7701659867374262e-01  -5.6394140595884379e-02   0.0000000000000000e+00  -9.0907544124911227e-02   0.0000000000000000e+00   0.0000000000000000e+00  -1.4645757703430445e-01   0.0000000000000000e+00   0.0000000000000000e+00   0.0000000000000000e+00   0.0000000000000000e+00   1.3750916521910232e-02   0.0000000000000000e+00   0.0000000000000000e+00   0.0000000000000000e+00   0.0000000000000000e+00   0.0000000000000000e+00   0.0000000000000000e+00  -7.2471008122099168e-02   0.0000000000000000e+00   0.0000000000000000e+00   0.0000000000000000e+00   0.0000000000000000e+00   3.7688256506372961e-02   0.0000000000000000e+00   0.0000000000000000e+00  -3.5617402614588828e-01   0.0000000000000000e+00   0.0000000000000000e+00   0.0000000000000000e+00   0.0000000000000000e+00   0.0000000000000000e+00   1.5453908956794338e-01   0.0000000000000000e+00  -9.3073351648981048e-02   0.0000000000000000e+00  -9.9687019826105089e-02   0.0000000000000000e+00   0.0000000000000000e+00   0.0000000000000000e+00   0.0000000000000000e+00   0.0000000000000000e+00   3.8770612279254596e-01   0.0000000000000000e+00
   0.0000000000000000e+00   0.0000000000000000e+00  -4.0019494371708791e-02   1.8240116015747852e-02   0.0000000000000000e+00  -5.0383366530879603e-02   0.0000000000000000e+00   0.0000000000000000e+00   0.0000000000000000e+00  -1.0081898515308023e-01   2.3763342508189905e-01   0.0000000000000000e+00   0.0000000000000000e+00   0.0000000000000000e+00   0.0000000000000000e+00   0.0000000000000000e+00   0.0000000000000000e+00   2.5285676161963852e-02   0.0000000000000000e+00  -1.3304379574115016e-01   1.5821524401146841e-01  -2.6508389051493803e-02   0.0000000000000000e+00   0.0000000000000000e+00  -1.4424640419270421e-01   0.0000000000000000e+00   0.0000000000000000e+00  -5.0140644069215132e-02   0.0000000000000000e+00   0.0000000000000000e+00   0.0000000000000000e+00   0.0000000000000000e+00   0.0000000000000000e+00   0.0000000000000000e+00   0.0000000000000000e+00   0.0000000000000000e+00   1.0645896522369129e-01   0.0000000000000000e+00   0.0000000000000000e+00   0.0000000000000000e+00   0.0000000000000000e+00  -2.3331089170982949e-01   6.7320021860680243e-02   0.0000000000000000e+00   0.0000000000000000e+00   0.0000000000000000e+00   1.5702841371037615e-01  -8.3283011748606084e-02   0.0000000000000000e+00  -7.3468960518115967e-02   0.0000000000000000e+00  -1.8121301672361817e-01   0.0000000000000000e+00   0.0000000000000000e+00   0.0000000000000000e+00   0.0000000000000000e+00   2.2669911071610221e-01   1.9992299703090091e-01   0.0000000000000000e+00   1.0477275949577100e-01   0.0000000000000000e+00   0.0000000000000000e+00  -3.2130763191627519e-02   0.0000000000000000e+00   0.0000000000000000e+00   0.0000000000000000e+00   0.0000000000000000e+00   1.9503878842722866e-02   0.0000000000000000e+00   0.0000000000000000e+00   0.0000000000000000e+00   0.0000000000000000e+00   0.0000000000000000e+00   0.0000000000000000e+00   1.1791299979213167e-01   0.0000000000000000e+00   0.0000000000000000e+00   0.0000000000000000e+00   0.0000000000000000e+00  -2.1604869868263638e-01   0.0000000000000000e+00   0.0000000000000000e+00   3.2676833091215296e-01   0.0000000000000000e+00   0.0000000000000000e+00   0.0000000000000000e+00   0.0000000000000000e+00   0.0000000000000000e+00  -2.0797818275488633e-01   0.0000000000000000e+00   3.8239029362355531e-01   0.0000000000000000e+00   3.3623148196895436e-01   0.0000000000000000e+00   0.0000000000000000e+00   0.0000000000000000e+00   0.0000000000000000e+00   0.0000000000000000e+00   3.8435559341345799e-01   0.0000000000000000e+00
   0.0000000000000000e+00   0.0000000000000000e+00   0.0000000000000000e+00   0.0000000000000000e+00   3.7798629676676260e-01   0.0000000000000000e+00   0.0000000000000000e+00   0.0000000000000000e+00   0.0000000000000000e+00   0.0000000000000000e+00   0.0000000000000000e+00   0.0000000000000000e+00   0.0000000000000000e+00   0.0000000000000000e+00   3.2590734907230090e-01   0.0000000000000000e+00  -2.4574883268890782e-01   0.0000000000000000e+00  -3.0248271035600038e-01   0.0000000000000000e+00   0.0000000000000000e+00   0.0000000000000000e+00   0.0000000000000000e+00   0.0000000000000000e+00   0.0000000000000000e+00   0.0000000000000000e+00   0.0000000000000000e+00   0.0000000000000000e+00   1.8042921863217526e-01   0.0000000000000000e+00   0.0000000000000000e+00   5.0205046082173646e-02  -9.8719009519711548e-02   0.0000000000000000e+00   0.0000000000000000e+00   0.0000000000000000e+00   0.0000000000000000e+00   0.0000000000000000e+00  -9.2325213593057957e-03   0.0000000000000000e+00   0.0000000000000000e+00   0.0000000000000000e+00   0.0000000000000000e+00   0.0000000000000000e+00   2.3694573901850299e-01   0.0000000000000000e+00   0.0000000000000000e+00   0.0000000000000000e+00  -1.6007112814585012e-01   0.0000000000000000e+00  -4.3250485693995377e-01   0.0000000000000000e+00  -1.6240640066843895e-01   0.0000000000000000e+00   0.0000000000000000e+00   8.8631836935015904e-02   0.0000000000000000e+00   0.0000000000000000e+00   0.0000000000000000e+00   0.0000000000000000e+00   0.0000000000000000e+00   0.0000000000000000e+00   0.0000000000000000e+00   0.0000000000000000e+00   0.0000000000000000e+00   0.0000000000000000e+00   0.0000000000000000e+00   0.0000000000000000e+00   0.0000000000000000e+00   3.5022474575124507e-01   0.0000000000000000e+00   9.8188324427497115e-02   0.0000000000000000e+00  -1.3829104892817456e-01   0.0000000000000000e+00  -2.4718067846736896e-01   0.0000000000000000e+00   0.0000000000000000e+00   0.0000000000000000e+00   0.0000000000000000e+00   0.0000000000000000e+00   6.0064915816177150e-03   0.0000000000000000e+00   0.0000000000000000e+00   0.0000000000000000e+00   0.0000000000000000e+00   0.0000000000000000e+00   0.0000000000000000e+00   0.0000000000000000e+00   1.6316483652641173e-01   0.0000000000000000e+00  -1.0898964655340850e-01   0.0000000000000000e+00   0.0000000000000000e+00   0.0000000000000000e+00   0.0000000000000000e+00   0.0000000000000000e+00   0.0000000000000000e+00   0.0000000000000000e+00   0.0000000000000000e+00
   0.0000000000000000e+00   0.0000000000000000e+00   1.4036400975011784e-01   5.2974449850643132e-02   0.0000000000000000e+00  -2.6070683428894631e-01   0.0000000000000000e+00   0.0000000000000000e+00   0.0000000000000000e+00   5.1359348612032230e-02   7.6518115360372799e-02   0.0000000000000000e+00   0.0000000000000000e+00   0.0000000000000000e+00   0.0000000000000000e+00   0.0000000000000000e+00   0.0000000000000000e+00  -7.5219166575651933e-02   0.0000000000000000e+00  -8.7463489402158839e-02   1.9379246777650658e-01   1.1383999365569634e-01   0.0000000000000000e+00   0.0000000000000000e+00  -6.8102196923883029e-02   0.0000000000000000e+00   0.0000000000000000e+00  -1.2944021076456792e-02   0.0000000000000000e+00   0.0000000000000000e+00   0.0000000000000000e+00   0.0000000000000000e+00   0.0000000000000000e+00   0.0000000000000000e+00   0.0000000000000000e+00   0.0000000000000000e+00   6.1577686533938830e-02   0.0000000000000000e+00   0.0000000000000000e+00   0.0000000000000000e+00   0.0000000000000000e+00   4.3823410397009620e-02   6.4204785226496391e-03   0.0000000000000000e+00   0.0000000000000000e+00   0.0000000000000000e+00   1.2777693187872094e-01  -4.9187820774932789e-01   0.0000000000000000e+00   5.2239859923015677e-02   0.0000000000000000e+00   4.7004915271790293e-02   0.0000000000000000e+00   0.0000000000000000e+00   0.0000000000000000e+00   0.0000000000000000e+00   1.0030012765413411e-01   1.2916289370099188e-01   0.0000000000000000e+00   2.5131965302377229e-01   0.0000000000000000e+00   0.0000000000000000e+00  -1.6473083113766185e-01   0.0000000000000000e+00   0.0000000000000000e+00   0.0000000000000000e+00   0.0000000000000000e+00  -2.1329133795516392e-01   0.0000000000000000e+00   0.0000000000000000e+00   0.0000000000000000e+00   0.0000000000000000e+00   0.0000000000000000e+00   0.0000000000000000e+00   1.8591313975339230e-01   0.0000000000000000e+00   0.0000000000000000e+00   0.0000000000000000e+00   0.0000000000000000e+00   2.3989362557790295e-01   0.0000000000000000e+00   0.0000000000000000e+00   2.4169604328338784e-01   0.0000000000000000e+00   0.0000000000000000e+00   0.0000000000000000e+00   0.0000000000000000e+00   0.0000000000000000e+00  -1.0401119732107841e-01   0.0000000000000000e+00  -1.8712666702757141e-01   0.0000000000000000e+00  -4.3853618542010475e-01   0.0000000000000000e+00   0.0000000000000000e+00   0.0000000000000000e+00   0.0000000000000000e+00   0.0000000000000000e+00  -1.1057519797513775e-01   0.0000000000000000e+00
  -1.3466726234317480e-01   0.0000000000000000e+00   0.0000000000000000e+00   0.0000000000000000e+00   0.0000000000000000e+00   0.0000000000000000e+00  -6.8041858786553527e-02   0.0000000000000000e+00   0.0000000000000000e+00   0.0000000000000000e+00   0.0000000000000000e+00   0.0000000000000000e+00   4.3375134457181580e-02  -2.3611716623224116e-01   0.0000000000000000e+00  -5.5678439547674013e-02   0.0000000000000000e+00   0.0000000000000000e+00   0.0000000000000000e+00   0.0000000000000000e+00   0.0000000000000000e+00   0.0000000000000000e+00  -7.8720894675382569e-03  -9.1927276692675031e-02   0.0000000000000000e+00  -6.1373247617725432e-02   0.0000000000000000e+00   0.0000000000000000e+00   0.0000000000000000e+00   0.0000000000000000e+00   2.1736041406948678e-01   0.0000000000000000e+00   0.0000000000000000e+00   3.3363654969223272e-01   1.6068273968040753e-02   0.0000000000000000e+00   0.0000000000000000e+00  -7.4242876855993706e-03   0.0000000000000000e+00   0.0000000000000000e+00   2.3221006063287383e-01   0.0000000000000000e+00   0.0000000000000000e+00   2.0155565819085328e-01   0.0000000000000000e+00   0.0000000000000000e+00   0.0000000000000000e+00   0.0000000000000000e+00   0.0000000000000000e+00   0.0000000000000000e+00   0.0000000000000000e+00   0.0000000000000000e+00   0.0000000000000000e+00   0.0000000000000000e+00   0.0000000000000000e+00   0.0000000000000000e+00   0.0000000000000000e+00   0.0000000000000000e+00  -3.7939287299201147e-01   0.0000000000000000e+00  -3.5274651023409864e-01   0.0000000000000000e+00   0.0000000000000000e+00   0.0000000000000000e+00   2.8097082319057298e-01   2.2487958862064863e-01   0.0000000000000000e+00   0.0000000000000000e+00   8.6802011668564716e-02   0.0000000000000000e+00   0.0000000000000000e+00   0.0000000000000000e+00  -1.9736079128368655e-01   0.0000000000000000e+00   0.0000000000000000e+00   0.0000000000000000e+00  -3.3163611087014883e-01   0.0000000000000000e+00   0.0000000000000000e+00   0.0000000000000000e+00  -1.0786519697441790e-01   0.0000000000000000e+00   0.0000000000000000e+00  -1.3116536571213716e-01  -1.7731867069074200e-01   0.0000000000000000e+00   1.3872214417742207e-01  -8.7323908442855855e-03   0.0000000000000000e+00   0.0000000000000000e+00   0.0000000000000000e+00   0.0000000000000000e+00   0.0000000000000000e+00  -3.0233216263032874e-02  -9.9451762535137239e-02   0.0000000000000000e+00  -1.9824100865349290e-02   7.5184709068170597e-02   0.0000000000000000e+00   0.0000000000000000e+00
   0.0000000000000000e+00  -3.7251168015967367e-02   0.0000000000000000e+00   0.0000000000000000e+00   0.0000000000000000e+00   0.0000000000000000e+00   0.0000000000000000e+00   1.8043435297353769e-01  -3.0656387995338286e-01   0.0000000000000000e+00   0.0000000000000000e+00   2.6795308328137235e-01   0.0000000000000000e+00   0.0000000000000000e+00   0.0000000000000000e+00   0.0000000000000000e+00   0.0000000000000000e+00   0.0000000000000000e+00   0.0000000000000000e+00   0.0000000000000000e+00   0.0000000000000000e+00   0.0000000000000000e+00   0.0000000000000000e+00   0.0000000000000000e+00   0.0000000000000000e+00   0.0000000000000000e+00   1.9567198580577339e-01   0.0000000000000000e+00   0.0000000000000000e+00  -8.8854579396476063e-02   0.0000000000000000e+00   0.0000000000000000e+00   0.0000000000000000e+00   0.0000000000000000e+00   0.0000000000000000e+00  -2.4279946636705213e-02   0.0000000000000000e+00   0.0000000000000000e+00   0.0000000000000000e+00  -1.5809140350040810e-01   0.0000000000000000e+00   0.0000000000000000e+00   0.0000000000000000e+00   0.0000000000000000e+00   0.0000000000000000e+00  -1.2864009584814876e-01   0.0000000000000000e+00   0.0000000000000000e+00   0.0000000000000000e+00   0.0000000000000000e+00   0.0000000000000000e+00   0.0000000000000000e+00   0.0000000000000000e+00  -9.2976236142389951e-02  -5.8706701535801223e-02   0.0000000000000000e+00   0.0000000000000000e+00   0.0000000000000000e+00   0.0000000000000000e+00   0.0000000000000000e+00   0.0000000000000000e+00   3.8686828607272050e-01   0.0000000000000000e+00   3.9615884264995616e-01   0.0000000000000000e+00   0.0000000000000000e+00  -2.1641071320302951e-01   0.0000000000000000e+00   0.0000000000000000e+00   0.0000000000000000e+00   1.6806785700136903e-01   0.0000000000000000e+00   0.0000000000000000e+00   0.0000000000000000e+00   0.0000000000000000e+00   0.0000000000000000e+00   0.0000000000000000e+00  -3.5999214669511775e-01  -2.6466060514306632e-02   0.0000000000000000e+00   0.0000000000000000e+00   0.0000000000000000e+00   0.0000000000000000e+00   0.0000000000000000e+00   0.0000000000000000e+00   6.1775608835090111e-03   0.0000000000000000e+00   0.0000000000000000e+00   0.0000000000000000e+00   0.0000000000000000e+00   0.0000000000000000e+00   0.0000000000000000e+00   0.0000000000000000e+00   0.0000000000000000e+00   0.0000000000000000e+00  -3.4867333749742579e-01   0.0000000000000000e+00   0.0000000000000000e+00   0.0000000000000000e+00   2.5744080597257396e-01
   0.0000000000000000e+00   1.4411752178565801e-01   0.0000000000000000e+00   0.0000000000000000e+00   0.0000000000000000e+00   0.0000000000000000e+00   0.0000000000000000e+00   2.3066367317488325e-02   3.6290693904101406e-01   0.0000000000000000e+00   0.0000000000000000e+00   3.2448982540841942e-01   0.0000000000000000e+00   0.0000000000000000e+00   0.0000000000000000e+00   0.0000000000000000e+00   0.0000000000000000e+00   0.0000000000000000e+00   0.0000000000000000e+00   0.0000000000000000e+00   0.0000000000000000e+00   0.0000000000000000e+00   0.0000000000000000e+00   0.0000000000000000e+00   0.0000000000000000e+00   0.0000000000000000e+00   1.5218449361920428e-01   0.0000000000000000e+00   0.0000000000000000e+00   5.7046237445574910e-02   0.0000000000000000e+00   0.0000000000000000e+00   0.0000000000000000e+00   0.0000000000000000e+00   0.0000000000000000e+00   2.3366252311505478e-01   0.0000000000000000e+00   0.0000000000000000e+00   0.0000000000000000e+00   1.1381764149003570e-01   0.0000000000000000e+00   0.0000000000000000e+00   0.0000000000000000e+00   0.0000000000000000e+00   0.0000000000000000e+00  -3.7524004741066624e-01   0.0000000000000000e+00   0.0000000000000000e+00   0.0000000000000000e+00   0.0000000000000000e+00   0.0000000000000000e+00   0.0000000000000000e+00   0.0000000000000000e+00   8.9634032119550872e-02  -3.1567297699208095e-02   0.0000000000000000e+00   0.0000000000000000e+00   0.0000000000000000e+00   0.0000000000000000e+00   0.0000000000000000e+00   0.0000000000000000e+00   2.9737772237038679e-01   0.0000000000000000e+00  -1.0195787039707457e-01   0.0000000000000000e+00   0.0000000000000000e+00  -4.6870663504725157e-03   0.0000000000000000e+00   0.0000000000000000e+00   0.0000000000000000e+00  -6.4872897966118878e-02   0.0000000000000000e+00   0.0000000000000000e+00   0.0000000000000000e+00   0.0000000000000000e+00   0.0000000000000000e+00   0.0000000000000000e+00   4.9166887271137139e-01  -3.0966825516130447e-01   0.0000000000000000e+00   0.0000000000000000e+00   0.0000000000000000e+00   0.0000000000000000e+00   0.0000000000000000e+00   0.0000000000000000e+00   1.3283902164089445e-01   0.0000000000000000e+00   0.0000000000000000e+00   0.0000000000000000e+00   0.0000000000000000e+00   0.0000000000000000e+00   0.0000000000000000e+00   0.0000000000000000e+00   0.0000000000000000e+00   0.0000000000000000e+00  -1.6947919343456977e-01   0.0000000000000000e+00   0.0000000000000000e+00   0.0000000000000000e+00   1.0410873548214203e-01
   0.0000000000000000e+00   0.0000000000000000e+00   9.6614489946933002e-02   4.3136633351940120e-03   0.0000000000000000e+00  -9.6141460227079381e-02   0.0000000000000000e+00   0.0000000000000000e+00   0.0000000000000000e+00  -2.3666850884890997e-01   6.9766930620510148e-02   0.0000000000000000e+00   0.0000000000000000e+00   0.0000000000000000e+00   0.0000000000000000e+00   0.0000000000000000e+00   0.0000000000000000e+00   1.0080823426556873e-01   0.0000000000000000e+00  -3.1604311196548918e-01   3.9214412690888317e-01   9.0664020580361354e-02   0.0000000000000000e+00   0.0000000000000000e+00   7.5530752579513680e-02   0.0000000000000000e+00   0.0000000000000000e+00  -1.8862289085193587e-01   0.0000000000000000e+00   0.0000000000000000e+00   0.0000000000000000e+00   0.0000000000000000e+00   0.0000000000000000e+00   0.0000000000000000e+00   0.0000000000000000e+00   0.0000000000000000e+00  -2.4980707305541258e-01   0.0000000000000000e+00   0.0000000000000000e+00   0.0000000000000000e+00   0.0000000000000000e+00  -6.6731328333382800e-02   5.7834199479645194e-02   0.0000000000000000e+00   0.0000000000000000e+00   0.0000000000000000e+00  -1.6700882490869776e-01   2.6903751235316903e-01   0.0000000000000000e+00  -1.4958948741839190e-01   0.0000000000000000e+00   5.6034648248846415e-02   0.0000000000000000e+00   0.0000000000000000e+00   0.0000000000000000e+00   0.0000000000000000e+00   1.8574262495290056e-01   8.0795203336884280e-02   0.0000000000000000e+00  -6.5532385326026732e-02   0.0000000000000000e+00   0.0000000000000000e+00  -2.6985896816252086e-01   0.0000000000000000e+00   0.0000000000000000e+00   0.0000000000000000e+00   0.0000000000000000e+00  -1.3305269977879894e-01   0.0000000000000000e+00   0.0000000000000000e+00   0.0000000000000000e+00   0.0000000000000000e+00   0.0000000000000000e+00   0.0000000000000000e+00  -1.5473964663983147e-01   0.0000000000000000e+00   0.0000000000000000e+00   0.0000000000000000e+00   0.0000000000000000e+00   3.9834333389493487e-01   0.0000000000000000e+00   0.0000000000000000e+00  -1.0912586430458890e-01   0.0000000000000000e+00   0.0000000000000000e+00   0.0000000000000000e+00   0.0000000000000000e+00   0.0000000000000000e+00   2.2539821766672982e-01   0.0000000000000000e+00   7.8806817100163434e-02   0.0000000000000000e+00   1.2795618462574393e-01   0.0000000000000000e+00   0.0000000000000000e+00   0.0000000000000000e+00   0.0000000000000000e+00   0.0000000000000000e+00  -8.6252620957684711e-02   0.0000000000000000e+00
   0.0000000000000000e+00   0.0000000000000000e+00   1.7709842457001837e-01   4.1724550906721336e-02   0.0000000000000000e+00   1.8124564379407793e-01   0.0000000000000000e+00   0.0000000000000000e+00   0.0000000000000000e+00  -4.6508783329184816e-02  -1.2544681370364819e-01   0.0000000000000000e+00   0.0000000000000000e+00   0.0000000000000000e+00   0.0000000000000000e+00   0.0000000000000000e+00   0.0000000000000000e+00  -3.9803650546483084e-02   0.0000000000000000e+00   2.4278753725535160e-02   1.0677843403570821e-01  -8.9570125677962575e-02   0.0000000000000000e+00   0.0000000000000000e+00   4.5163575331852307e-02   0.0000000000000000e+00   0.0000000000000000e+00  -4.9624439060995729e-01   0.0000000000000000e+00   0.0000000000000000e+00   0.0000000000000000e+00   0.0000000000000000e+00   0.0000000000000000e+00   0.0000000000000000e+00   0.0000000000000000e+00   0.0000000000000000e+00   8.2241370015254042e-03   0.0000000000000000e+00   0.0000000000000000e+00   0.0000000000000000e+00   0.0000000000000000e+00  -7.2043034708919637e-02  -4.3574743195457999e-01   0.0000000000000000e+00   0.0000000000000000e+00   0.0000000000000000e+00   6.6168662802486872e-02   2.4186072791196930e-02   0.0000000000000000e+00   1.3483827993155278e-01   0.0000000000000000e+00  -1.3243854255066748e-01   0.0000000000000000e+00   0.0000000000000000e+00   0.0000000000000000e+00   0.0000000000000000e+00   2.5180005195915783e-01   1.6991296779743262e-02   0.0000000000000000e+00  -2.8377763634775138e-01   0.0000000000000000e+00   0.0000000000000000e+00   1.5481135979261512e-01   0.0000000000000000e+00   0.0000000000000000e+00   0.0000000000000000e+00   0.0000000000000000e+00   7.6844460428230760e-02   0.0000000000000000e+00   0.0000000000000000e+00   0.0000000000000000e+00   0.0000000000000000e+00   0.0000000000000000e+00   0.0000000000000000e+00  -2.4012158253889884e-01   0.0000000000000000e+00   0.0000000000000000e+00   0.0000000000000000e+00   0.0000000000000000e+00  -4.6282743281747659e-03   0.0000000000000000e+00   0.0000000000000000e+00   1.4956570671309707e-01   0.0000000000000000e+00   0.0000000000000000e+00   0.0000000000000000e+00   0.0000000000000000e+00   0.0000000000000000e+00  -3.2766945361719241e-01   0.0000000000000000e+00  -1.8990881024821590e-01   0.0000000000000000e+00  -1.0960854134925030e-01   0.0000000000000000e+00   0.0000000000000000e+00   0.0000000000000000e+00   0.0000000000000000e+00   0.0000000000000000e+00  -2.8997155221309873e-02   0.0000000000000000e+00
   0.0000000000000000e+00   7.8588190245707040e-02   0.0000000000000000e+00   0.0000000000000000e+00   0.0000000000000000e+00   0.0000000000000000e+00   0.0000000000000000e+00  -2.8178799140741684e-01  -1.9071087222843386e-01   0.0000000000000000e+00   0.0000000000000000e+00  -5.5240249460994595e-02   0.0000000000000000e+00   0.0000000000000000e+00   0.0000000000000000e+00   0.0000000000000000e+00   0.0000000000000000e+00   0.0000000000000000e+00   0.0000000000000000e+00   0.0000000000000000e+00   0.0000000000000000e+00   0.0000000000000000e+00   0.0000000000000000e+00   0.0000000000000000e+00   0.0000000000000000e+00   0.0000000000000000e+00  -7.2078381424856383e-02   0.0000000000000000e+00   0.0000000000000000e+00   8.8524956758215034e-02   0.0000000000000000e+00   0.0000000000000000e+00   0.0000000000000000e+00   0.0000000000000000e+00   0.0000000000000000e+00  -2.1275396804059704e-01   0.0000000000000000e+00   0.0000000000000000e+00   0.0000000000000000e+00  -2.0352058429979789e-01   0.0000000000000000e+00   0.0000000000000000e+00   0.0000000000000000e+00   0.0000000000000000e+00   0.0000000000000000e+00   2.1594210699205671e-01   0.0000000000000000e+00   0.0000000000000000e+00   0.0000000000000000e+00   0.0000000000000000e+00   0.0000000000000000e+00   0.0000000000000000e+00   0.0000000000000000e+00  -1.6996246723157807e-01  -1.6940867947539706e-01   0.0000000000000000e+00   0.0000000000000000e+00   0.0000000000000000e+00   0.0000000000000000e+00   0.0000000000000000e+00   0.0000000000000000e+00   1.3665615227956868e-01   0.0000000000000000e+00   4.0469812605991895e-01   0.0000000000000000e+00   0.0000000000000000e+00  -2.7206467801811368e-01   0.0000000000000000e+00   0.0000000000000000e+00   0.0000000000000000e+00  -3.9345944099047903e-01   0.0000000000000000e+00   0.0000000000000000e+00   0.0000000000000000e+00   0.0000000000000000e+00   0.0000000000000000e+00   0.0000000000000000e+00   4.9609310827290565e-01   3.1729315359820300e-03   0.0000000000000000e+00   0.0000000000000000e+00   0.0000000000000000e+00   0.0000000000000000e+00   0.0000000000000000e+00   0.0000000000000000e+00  -1.2089012194579210e-02   0.0000000000000000e+00   0.0000000000000000e+00   0.0000000000000000e+00   0.0000000000000000e+00   0.0000000000000000e+00   0.0000000000000000e+00   0.0000000000000000e+00   0.0000000000000000e+00   0.0000000000000000e+00   1.1151093115074698e-01   0.0000000000000000e+00   0.0000000000000000e+00   0.0000000000000000e+00   3.2842931077215219e-02
   2.4974316152694720e-01   0.0000000000000000e+00   0.0000000000000000e+00   0.0000000000000000e+00   0.0000000000000000e+00   0.0000000000000000e+00   9.7918361168923468e-02   0.0000000000000000e+00   0.0000000000000000e+00   0.0000000000000000e+00   0.0000000000000000e+00   0.0000000000000000e+00  -1.4780329272425674e-01   4.3021484960626508e-02   0.0000000000000000e+00   3.8068337206288494e-02   0.0000000000000000e+00   0.0000000000000000e+00   0.0000000000000000e+00   0.0000000000000000e+00   0.0000000000000000e+00   0.0000000000000000e+00   4.1426510057693139e-01   1.2353548860593289e-01   0.0000000000000000e+00   1.0274924612993513e-01   0.0000000000000000e+00   0.0000000000000000e+00   0.0000000000000000e+00   0.0000000000000000e+00   2.7507801382895530e-02   0.0000000000000000e+00   0.0000000000000000e+00   1.6266201263078964e-01  -5.4910537156369878e-02   0.0000000000000000e+00   0.0000000000000000e+00   3.2596052600711769e-03   0.0000000000000000e+00   0.0000000000000000e+00   1.4648083561824948e-01   0.0000000000000000e+00   0.0000000000000000e+00  -4.4282785865467370e-02   0.0000000000000000e+00   0.0000000000000000e+00   0.0000000000000000e+00   0.0000000000000000e+00   0.0000000000000000e+00   0.0000000000000000e+00   0.0000000000000000e+00   0.0000000000000000e+00   0.0000000000000000e+00   0.0000000000000000e+00   0.0000000000000000e+00   0.0000000000000000e+00   0.0000000000000000e+00   0.0000000000000000e+00  -1.6033082118632205e-01   0.0000000000000000e+00  -1.4818672969514979e-01   0.0000000000000000e+00   0.0000000000000000e+00   0.0000000000000000e+00   1.1094755165941425e-01   1.5097781811886377e-01   0.0000000000000000e+00   0.0000000000000000e+00  -1.3096992053498177e-01   0.0000000000000000e+00   0.0000000000000000e+00   0.0000000000000000e+00   4.9693954382209099e-01   0.0000000000000000e+00   0.0000000000000000e+00   0.0000000000000000e+00   1.8543477945372860e-01   0.0000000000000000e+00   0.0000000000000000e+00   0.0000000000000000e+00  -1.0076066927912283e-01   0.0000000000000000e+00   0.0000000000000000e+00   2.1564176042321292e-01  -5.8220861255754583e-02   0.0000000000000000e+00  -1.3041188759186551e-01   1.5857544284397485e-01   0.0000000000000000e+00   0.0000000000000000e+00   0.0000000000000000e+00   0.0000000000000000e+00   0.0000000000000000e+00  -3.3730998039168170e-01   3.8263769398805270e-04   0.0000000000000000e+00   2.0343323554010453e-01   1.1482172398807365e-01   0.0000000000000000e+00   0.0000000000000000e+00
   2.4594582686868649e-01   0.0000000000000000e+00   0.0000000000000000e+00   0.0000000000000000e+00   0.0000000000000000e+00   0.0000000000000000e+00  -5.9653289876471012e-02   0.0000000000000000e+00   0.0000000000000000e+00   0.0000000000000000e+00   0.0000000000000000e+00   0.0000000000000000e+00   2.6626088817776408e-02  -8.9687056186801180e-03   0.0000000000000000e+00  -2.4790095163983600e-01   0.0000000000000000e+00   0.0000000000000000e+00   0.0000000000000000e+00   0.0000000000000000e+00   0.0000000000000000e+00   0.0000000000000000e+00   3.9296896608081403e-02  -8.9711134381693439e-02   0.0000000000000000e+00  -1.2940892677756455e-01   0.0000000000000000e+00   0.0000000000000000e+00   0.0000000000000000e+00   0.0000000000000000e+00   5.3457192097886845e-02   0.0000000000000000e+00   0.0000000000000000e+00   5.7527751606059629e-01  -1.6672918552375618e-01   0.0000000000000000e+00   0.0000000000000000e+00   1.8293523909968204e-01   0.0000000000000000e+00   0.0000000000000000e+00  -1.1900444040026544e-02   0.0000000000000000e+00   0.0000000000000000e+00   1.0619926021363743e-01   0.0000000000000000e+00   0.0000000000000000e+00   0.0000000000000000e+00   0.0000000000000000e+00   0.0000000000000000e+00   0.0000000000000000e+00   0.0000000000000000e+00   0.0000000000000000e+00   0.0000000000000000e+00   0.0000000000000000e+00   0.0000000000000000e+00   0.0000000000000000e+00   0.0000000000000000e+00   0.0000000000000000e+00   1.1910136024483312e-01   0.0000000000000000e+00   4.1281135925201579e-02   0.0000000000000000e+00   0.0000000000000000e+00   0.0000000000000000e+00  -1.0648370656972903e-01  -2.4428720933050332e-01   0.0000000000000000e+00   0.0000000000000000e+00  -5.3680696065351696e-02   0.0000000000000000e+00   0.0000000000000000e+00   0.0000000000000000e+00   6.2731889352594550e-02   0.0000000000000000e+00   0.0000000000000000e+00   0.0000000000000000e+00   2.8944316425271288e-02   0.0000000000000000e+00   0.0000000000000000e+00   0.0000000000000000e+00   3.4012330328573032e-01   0.0000000000000000e+00   0.0000000000000000e+00  -1.8368684797834695e-01  -7.4168656603475533e-02   0.0000000000000000e+00  -2.5805739066152193e-02   5.5628584480561634e-02   0.0000000000000000e+00   0.0000000000000000e+00   0.0000000000000000e+00   0.0000000000000000e+00   0.0000000000000000e+00   2.1669713285903454e-02   1.5750126695241079e-01   0.0000000000000000e+00   4.3658083061516521e-02  -4.0056926880031246e-01   0.0000000000000000e+00   0.0000000000000000e+00
   0.0000000000000000e+00   0.0000000000000000e+00   0.0000000000000000e+00   0.0000000000000000e+00   7.0051106004599628e-02   0.0000000000000000e+00   0.0000000000000000e+00   0.0000000000000000e+00   0.0000000000000000e+00   0.0000000000000000e+00   0.0000000000000000e+00   0.0000000000000000e+00   0.0000000000000000e+00   0.0000000000000000e+00  -1.7559943310443688e-01   0.0000000000000000e+00  -2.8071400438955917e-02   0.0000000000000000e+00   2.8971549036823191e-01   0.0000000000000000e+00   0.0000000000000000e+00   0.0000000000000000e+00   0.0000000000000000e+00   0.0000000000000000e+00   0.0000000000000000e+00   0.0000000000000000e+00   0.0000000000000000e+00   0.0000000000000000e+00   6.2946144009407817e-02   0.0000000000000000e+00   0.0000000000000000e+00   3.2495781638301496e-01  -5.6442421821556239e-02   0.0000000000000000e+00   0.0000000000000000e+00   0.0000000000000000e+00   0.0000000000000000e+00   0.0000000000000000e+00  -3.7746270685094729e-01   0.0000000000000000e+00   0.0000000000000000e+00   0.0000000000000000e+00   0.0000000000000000e+00   0.0000000000000000e+00  -2.2621010577922812e-01   0.0000000000000000e+00   0.0000000000000000e+00   0.0000000000000000e+00  -9.5043959001362907e-03   0.0000000000000000e+00  -1.3122917778534940e-01   0.0000000000000000e+00  -1.9453760300657372e-01   0.0000000000000000e+00   0.0000000000000000e+00   7.1613456625517255e-02   0.0000000000000000e+00   0.0000000000000000e+00   0.0000000000000000e+00   0.0000000000000000e+00   0.0000000000000000e+00   0.0000000000000000e+00   0.0000000000000000e+00   0.0000000000000000e+00   0.0000000000000000e+00   0.0000000000000000e+00   0.0000000000000000e+00   0.0000000000000000e+00   0.0000000000000000e+00   3.3897672491793568e-01   0.0000000000000000e+00   5.2669293891711960e-02   0.0000000000000000e+00  -1.3141841094835646e-01   0.0000000000000000e+00   5.3682757406425689e-02   0.0000000000000000e+00   0.0000000000000000e+00   0.0000000000000000e+00   0.0000000000000000e+00   0.0000000000000000e+00   3.2061581475955570e-01   0.0000000000000000e+00   0.0000000000000000e+00   0.0000000000000000e+00   0.0000000000000000e+00   0.0000000000000000e+00   0.0000000000000000e+00   0.0000000000000000e+00  -3.3960964341665945e-01   0.0000000000000000e+00   3.9609852332130929e-01   0.0000000000000000e+00   0.0000000000000000e+00   0.0000000000000000e+00   0.0000000000000000e+00   0.0000000000000000e+00   0.0000000000000000e+00   0.0000000000000000e+00   0.0000000000000000e+00
   3.2930860679303287e-01   0.0000000000000000e+00   0.0000000000000000e+00   0.0000000000000000e+00   0.0000000000000000e+00   0.0000000000000000e+00  -2.0616529972455833e-02   0.0000000000000000e+00   0.0000000000000000e+00   0.0000000000000000e+00   0.0000000000000000e+00   0.0000000000000000e+00  -1.0600344872580521e-01   2.0802985666467283e-01   0.0000000000000000e+00  -8.3552311459257761e-03   0.0000000000000000e+00   0.0000000000000000e+00   0.0000000000000000e+00   0.0000000000000000e+00   0.0000000000000000e+00   0.0000000000000000e+00  -3.5075957892756149e-01   1.4163228879351464e-01   0.0000000000000000e+00   1.0757932434701159e-01   0.0000000000000000e+00   0.0000000000000000e+00   0.0000000000000000e+00   0.0000000000000000e+00   1.4498643357261945e-01   0.0000000000000000e+00   0.0000000000000000e+00   2.4567608436943519e-01  -2.6190304377431833e-03   0.0000000000000000e+00   0.0000000000000000e+00  -1.9417946525753127e-01   0.0000000000000000e+00   0.0000000000000000e+00   1.4043508387538772e-01   0.0000000000000000e+00   0.0000000000000000e+00  -1.0759982887229003e-01   0.0000000000000000e+00   0.0000000000000000e+00   0.0000000000000000e+00   0.0000000000000000e+00   0.0000000000000000e+00   0.0000000000000000e+00   0.0000000000000000e+00   0.0000000000000000e+00   0.0000000000000000e+00   0.0000000000000000e+00   0.0000000000000000e+00   0.0000000000000000e+00   0.0000000000000000e+00   0.0000000000000000e+00  -1.5093425086632489e-01   0.0000000000000000e+00   2.3294776680699680e-02   0.0000000000000000e+00   0.0000000000000000e+00   0.0000000000000000e+00  -2.1546839199831611e-01  -1.0441876489850636e-01   0.0000000000000000e+00   0.0000000000000000e+00  -1.1856937849222504e-01   0.0000000000000000e+00   0.0000000000000000e+00   0.0000000000000000e+00   3.7170309703944152e-02   0.0000000000000000e+00   0.0000000000000000e+00   0.0000000000000000e+00  -2.1839893860005966e-01   0.0000000000000000e+00   0.0000000000000000e+00   0.0000000000000000e+00  -4.1050200895372524e-01   0.0000000000000000e+00   0.0000000000000000e+00  -8.8187409733061772e-03   2.6449408219160292e-01   0.0000000000000000e+00  -1.5180145546777624e-01   1.2629254056292352e-01   0.0000000000000000e+00   0.0000000000000000e+00   0.0000000000000000e+00   0.0000000000000000e+00   0.0000000000000000e+00   2.3040084279061418e-01   1.4024208059877677e-01   0.0000000000000000e+00  -1.5249926366075331e-01   1.1896073485795675e-01   0.0000000000000000e+00   0.0000000000000000e+00
   0.0000000000000000e+00   0.0000000000000000e+00   0.0000000000000000e+00   0.0000000000000000e+00   2.8994249901703489e-02   0.0000000000000000e+00   0.0000000000000000e+00   0.0000000000000000e+00   0.0000000000000000e+00   0.0000000000000000e+00   0.0000000000000000e+00   0.0000000000000000e+00   0.0000000000000000e+00   0.0000000000000000e+00  -5.8047579454143117e-01   0.0000000000000000e+00   6.9498885107123279e-02   0.0000000000000000e+00  -3.6053116673556879e-01   0.0000000000000000e+00   0.0000000000000000e+00   0.0000000000000000e+00   0.0000000000000000e+00   0.0000000000000000e+00   0.0000000000000000e+00   0.0000000000000000e+00   0.0000000000000000e+00   0.0000000000000000e+00   1.5382628043421970e-01   0.0000000000000000e+00   0.0000000000000000e+00  -2.5655910845659174e-01  -2.3736081816917404e-01   0.0000000000000000e+00   0.0000000000000000e+00   0.0000000000000000e+00   0.0000000000000000e+00   0.0000000000000000e+00  -2.0795094789964294e-01   0.0000000000000000e+00   0.0000000000000000e+00   0.0000000000000000e+00   0.0000000000000000e+00   0.0000000000000000e+00   1.0780286094427702e-01   0.0000000000000000e+00   0.0000000000000000e+00   0.0000000000000000e+00   5.8923394073967475e-02   0.0000000000000000e+00  -1.1411459865549121e-01   0.0000000000000000e+00   1.0020315199407173e-02   0.0000000000000000e+00   0.0000000000000000e+00   1.2465178485163454e-01   0.0000000000000000e+00   0.0000000000000000e+00   0.0000000000000000e+00   0.0000000000000000e+00   0.0000000000000000e+00   0.0000000000000000e+00   0.0000000000000000e+00   0.0000000000000000e+00   0.0000000000000000e+00   0.0000000000000000e+00   0.0000000000000000e+00   0.0000000000000000e+00   0.0000000000000000e+00  -1.3214810163327859e-01   0.0000000000000000e+00   2.2573283247443565e-02   0.0000000000000000e+00  -1.2830232540271824e-01   0.0000000000000000e+00   1.2492246824023512e-01   0.0000000000000000e+00   0.0000000000000000e+00   0.0000000000000000e+00   0.0000000000000000e+00   0.0000000000000000e+00   3.6545282762005044e-01   0.0000000000000000e+00   0.0000000000000000e+00   0.0000000000000000e+00   0.0000000000000000e+00   0.0000000000000000e+00   0.0000000000000000e+00   0.0000000000000000e+00  -5.8827510233192909e-02   0.0000000000000000e+00  -3.2789517371791560e-01   0.0000000000000000e+00   0.0000000000000000e+00   0.0000000000000000e+00   0.0000000000000000e+00   0.0000000000000000e+00   0.0000000000000000e+00   0.0000000000000000e+00   0.0000000000000000e+00
   0.0000000000000000e+00   0.0000000000000000e+00  -4.7576028799728352e-02  -1.1163537550577232e-01   0.0000000000000000e+00   3.4417560887827814e-01   0.0000000000000000e+00   0.0000000000000000e+00   0.0000000000000000e+00  -8.3870642016928398e-02   3.0150437445070299e-01   0.0000000000000000e+00   0.0000000000000000e+00   0.0000000000000000e+00   0.0000000000000000e+00   0.0000000000000000e+00   0.0000000000000000e+00  -5.7726242386944730e-02   0.0000000000000000e+00   1.5943565341406851e-01   1.7553313779653126e-01  -6.3864443206029624e-03   0.0000000000000000e+00   0.0000000000000000e+00   1.7854144026992966e-01   0.0000000000000000e+00   0.0000000000000000e+00   9.4164167669345905e-02   0.0000000000000000e+00   0.0000000000000000e+00   0.0000000000000000e+00   0.0000000000000000e+00   0.0000000000000000e+00   0.0000000000000000e+00   0.0000000000000000e+00   0.0000000000000000e+00   2.2812202532195641e-01   0.0000000000000000e+00   0.0000000000000000e+00   0.0000000000000000e+00   0.0000000000000000e+00   3.7921885455509091e-02   2.5101825383712395e-01   0.0000000000000000e+00   0.0000000000000000e+00   0.0000000000000000e+00   6.2532326517727346e-02  -6.5222883134785539e-02   0.0000000000000000e+00   1.4373013579986976e-01   0.0000000000000000e+00   3.3029153775296728e-02   0.0000000000000000e+00   0.0000000000000000e+00   0.0000000000000000e+00   0.0000000000000000e+00   5.3631607153328875e-01  -1.8435443948414643e-01   0.0000000000000000e+00  -1.0110929442968568e-01   0.0000000000000000e+00   0.0000000000000000e+00   2.9097677516989323e-01   0.0000000000000000e+00   0.0000000000000000e+00   0.0000000000000000e+00   0.0000000000000000e+00  -4.5928366078662186e-02   0.0000000000000000e+00   0.0000000000000000e+00   0.0000000000000000e+00   0.0000000000000000e+00   0.0000000000000000e+00   0.0000000000000000e+00   1.1343667994252629e-01   0.0000000000000000e+00   0.0000000000000000e+00   0.0000000000000000e+00   0.0000000000000000e+00   4.9622565181843048e-02   0.0000000000000000e+00   0.0000000000000000e+00  -7.1630681021539883e-02   0.0000000000000000e+00   0.0000000000000000e+00   0.0000000000000000e+00   0.0000000000000000e+00   0.0000000000000000e+00   2.5107242284033321e-01   0.0000000000000000e+00   2.8039862378510905e-02   0.0000000000000000e+00  -1.0495116567587946e-01   0.0000000000000000e+00   0.0000000000000000e+00   0.0000000000000000e+00   0.0000000000000000e+00   0.0000000000000000e+00  -9.0591682983003879e-02   0.0000000000000000e+00
   0.0000000000000000e+00   0.0000000000000000e+00   0.0000000000000000e+00   0.0000000000000000e+00   1.0442626623779468e-01   0.0000000000000000e+00   0.0000000000000000e+00   0.0000000000000000e+00   0.0000000000000000e+00   0.0000000000000000e+00   0.0000000000000000e+00   0.0000000000000000e+00   0.0000000000000000e+00   0.0000000000000000e+00   1.1661006501022445e-01   0.0000000000000000e+00   1.0074057708206982e-02   0.0000000000000000e+00   4.7887667356358071e-01   0.0000000000000000e+00   0.0000000000000000e+00   0.0000000000000000e+00   0.0000000000000000e+00   0.0000000000000000e+00   0.0000000000000000e+00   0.0000000000000000e+00   0.0000000000000000e+00   0.0000000000000000e+00  -2.0610240396886581e-01   0.0000000000000000e+00   0.0000000000000000e+00  -5.9363284429211433e-02  -2.5180656374145621e-01   0.0000000000000000e+00   0.0000000000000000e+00   0.0000000000000000e+00   0.0000000000000000e+00   0.0000000000000000e+00  -3.7620347890073541e-02   0.0000000000000000e+00   0.0000000000000000e+00   0.0000000000000000e+00   0.0000000000000000e+00   0.0000000000000000e+00   2.4703217825601489e-01   0.0000000000000000e+00   0.0000000000000000e+00   0.0000000000000000e+00  -6.2495288471586807e-03   0.0000000000000000e+00  -2.2299458323598143e-01   0.0000000000000000e+00  -3.7969595496171243e-01   0.0000000000000000e+00   0.0000000000000000e+00   2.2566965375370981e-01   0.0000000000000000e+00   0.0000000000000000e+00   0.0000000000000000e+00   0.0000000000000000e+00   0.0000000000000000e+00   0.0000000000000000e+00   0.0000000000000000e+00   0.0000000000000000e+00   0.0000000000000000e+00   0.0000000000000000e+00   0.0000000000000000e+00   0.0000000000000000e+00   0.0000000000000000e+00  -3.4487439641707779e-01   0.0000000000000000e+00  -2.5445325392316220e-01   0.0000000000000000e+00  -1.1553345920016944e-01   0.0000000000000000e+00   6.3645565134565346e-02   0.0000000000000000e+00   0.0000000000000000e+00   0.0000000000000000e+00   0.0000000000000000e+00   0.0000000000000000e+00  -1.3538202851803360e-01   0.0000000000000000e+00   0.0000000000000000e+00   0.0000000000000000e+00   0.0000000000000000e+00   0.0000000000000000e+00   0.0000000000000000e+00   0.0000000000000000e+00  -2.1079415969734097e-01   0.0000000000000000e+00  -2.5596189161675753e-01   0.0000000000000000e+00   0.0000000000000000e+00   0.0000000000000000e+00   0.0000000000000000e+00   0.0000000000000000e+00   0.0000000000000000e+00   0.0000000000000000e+00   0.0000000000000000e+00
   0.0000000000000000e+00   0.0000000000000000e+00  -3.3042221553960159e-02  -1.2649774498233521e-01   0.0000000000000000e+00   1.7907515443194219e-01   0.0000000000000000e+00   0.0000000000000000e+00   0.0000000000000000e+00   9.5684031970441799e-02  -1.8870469179642632e-01   0.0000000000000000e+00   0.0000000000000000e+00   0.0000000000000000e+00   0.0000000000000000e+00   0.0000000000000000e+00   0.0000000000000000e+00  -1.9079897427368608e-01   0.0000000000000000e+00  -2.1871648351556927e-01  -6.9336932435243664e-02   3.8285837998359545e-01   0.0000000000000000e+00   0.0000000000000000e+00   3.4922965621558805e-01   0.0000000000000000e+00   0.0000000000000000e+00  -2.2716001251622353e-01   0.0000000000000000e+00   0.0000000000000000e+00   0.0000000000000000e+00   0.0000000000000000e+00   0.0000000000000000e+00   0.0000000000000000e+00   0.0000000000000000e+00   0.0000000000000000e+00   2.2863971612666487e-01   0.0000000000000000e+00   0.0000000000000000e+00   0.0000000000000000e+00   0.0000000000000000e+00   7.4717917199058709e-02   2.7789738315717505e-01   0.0000000000000000e+00   0.0000000000000000e+00   0.0000000000000000e+00   2.1716187508764424e-02   3.4090352449191480e-02   0.0000000000000000e+00  -4.7390914441099033e-04   0.0000000000000000e+00  -1.9788313626332338e-01   0.0000000000000000e+00   0.0000000000000000e+00   0.0000000000000000e+00   0.0000000000000000e+00  -2.6596300824988683e-01   2.6490719868586615e-01   0.0000000000000000e+00  -1.6987205896320468e-01   0.0000000000000000e+00   0.0000000000000000e+00   1.0373723433234033e-01   0.0000000000000000e+00   0.0000000000000000e+00   0.0000000000000000e+00   0.0000000000000000e+00  -3.2003859791551498e-01   0.0000000000000000e+00   0.0000000000000000e+00   0.0000000000000000e+00   0.0000000000000000e+00   0.0000000000000000e+00   0.0000000000000000e+00   1.4831534427003919e-02   0.0000000000000000e+00   0.0000000000000000e+00   0.0000000000000000e+00   0.0000000000000000e+00   8.4603180335964638e-03   0.0000000000000000e+00   0.0000000000000000e+00   1.4984600371377978e-02   0.0000000000000000e+00   0.0000000000000000e+00   0.0000000000000000e+00   0.0000000000000000e+00   0.0000000000000000e+00  -3.2995663309075267e-02   0.0000000000000000e+00   1.4143449099218044e-01   0.0000000000000000e+00  -8.6654622315244081e-02   0.0000000000000000e+00   0.0000000000000000e+00   0.0000000000000000e+00   0.0000000000000000e+00   0.0000000000000000e+00   9.4506795691994439e-02   0.0000000000000000e+00
   0.0000000000000000e+00   0.0000000000000000e+00   9.0427927671265187e-02  -3.7099644135568027e-01   0.0000000000000000e+00   3.2516920987003914e-02   0.0000000000000000e+00   0.0000000000000000e+00   0.0000000000000000e+00   1.5279474470980686e-02   2.8679032406607696e-01   0.0000000000000000e+00   0.0000000000000000e+00   0.0000000000000000e+00   0.0000000000000000e+00   0.0000000000000000e+00   0.0000000000000000e+00  -9.7511171234388697e-02   0.0000000000000000e+00  -9.5179914541368843e-02   1.3322813303570369e-01   1.2280835436265926e-01   0.0000000000000000e+00   0.0000000000000000e+00  -1.1238913797509810e-01   0.0000000000000000e+00   0.0000000000000000e+00   2.7289270945421151e-01   0.0000000000000000e+00   0.0000000000000000e+00   0.0000000000000000e+00   0.0000000000000000e+00   0.0000000000000000e+00   0.0000000000000000e+00   0.0000000000000000e+00   0.0000000000000000e+00  -3.0520161622888708e-01   0.0000000000000000e+00   0.0000000000000000e+00   0.0000000000000000e+00   0.0000000000000000e+00  -2.3385606829923519e-01  -2.2049332994320386e-01   0.0000000000000000e+00   0.0000000000000000e+00   0.0000000000000000e+00  -1.9868101231647006e-01  -2.0507895816750324e-01   0.0000000000000000e+00   3.1745489826896994e-01   0.0000000000000000e+00   2.4699108504780604e-02   0.0000000000000000e+00   0.0000000000000000e+00   0.0000000000000000e+00   0.0000000000000000e+00  -2.4506417008882286e-01   1.0298679534336475e-01   0.0000000000000000e+00  -3.2949345018259291e-01   0.0000000000000000e+00   0.0000000000000000e+00   1.6826605925892096e-01   0.0000000000000000e+00   0.0000000000000000e+00   0.0000000000000000e+00   0.0000000000000000e+00  -1.2932118968254611e-01   0.0000000000000000e+00   0.0000000000000000e+00   0.0000000000000000e+00   0.0000000000000000e+00   0.0000000000000000e+00   0.0000000000000000e+00   1.8334878870514187e-02   0.0000000000000000e+00   0.0000000000000000e+00   0.0000000000000000e+00   0.0000000000000000e+00  -4.3995492890342727e-02   0.0000000000000000e+00   0.0000000000000000e+00   2.5093641134587973e-02   0.0000000000000000e+00   0.0000000000000000e+00   0.0000000000000000e+00   0.0000000000000000e+00   0.0000000000000000e+00   6.5713337043423817e-02   0.0000000000000000e+00  -9.3698965255690256e-02   0.0000000000000000e+00   8.4136594147169119e-02   0.0000000000000000e+00   0.0000000000000000e+00   0.0000000000000000e+00   0.0000000000000000e+00   0.0000000000000000e+00   7.3664534247506658e-02   0.0000000000000000e+00
   0.0000000000000000e+00   0.0000000000000000e+00  -1.4794527610672664e-01  -2.2039598824094470e-01   0.0000000000000000e+00   1.7830566492034250e-01   0.0000000000000000e+00   0.0000000000000000e+00   0.0000000000000000e+00  -1.1336626267067822e-01   1.9223133419239127e-01   0.0000000000000000e+00   0.0000000000000000e+00   0.0000000000000000e+00   0.0000000000000000e+00   0.0000000000000000e+00   0.0000000000000000e+00   2.1155247328415594e-01   0.0000000000000000e+00  -2.0236387980417572e-01  -1.2964425812330191e-01   1.2857096878579305e-02   0.0000000000000000e+00   0.0000000000000000e+00   4.1226209871166805e-02   0.0000000000000000e+00   0.0000000000000000e+00  -1.9381435562204288e-01   0.0000000000000000e+00   0.0000000000000000e+00   0.0000000000000000e+00   0.0000000000000000e+00   0.0000000000000000e+00   0.0000000000000000e+00   0.0000000000000000e+00   0.0000000000000000e+00  -6.8080922954126474e-03   0.0000000000000000e+00   0.0000000000000000e+00   0.0000000000000000e+00   0.0000000000000000e+00  -1.5482269081495523e-01  -2.9085150255253206e-01   0.0000000000000000e+00   0.0000000000000000e+00   0.0000000000000000e+00   2.1730507162793983e-01   2.7648430901732896e-01   0.0000000000000000e+00  -1.6892018830657293e-01   0.0000000000000000e+00   1.9786806989044003e-02   0.0000000000000000e+00   0.0000000000000000e+00   0.0000000000000000e+00   0.0000000000000000e+00  -1.0029855763245467e-01  -3.5087036551139650e-02   0.0000000000000000e+00   1.6506234273519213e-01   0.0000000000000000e+00   0.0000000000000000e+00  -1.1126721577150896e-02   0.0000000000000000e+00   0.0000000000000000e+00   0.0000000000000000e+00   0.0000000000000000e+00  -1.3667545011611732e-02   0.0000000000000000e+00   0.0000000000000000e+00   0.0000000000000000e+00   0.0000000000000000e+00   0.0000000000000000e+00   0.0000000000000000e+00   5.2651969666013021e-01   0.0000000000000000e+00   0.0000000000000000e+00   0.0000000000000000e+00   0.0000000000000000e+00  -2.4172275167639208e-02   0.0000000000000000e+00   0.0000000000000000e+00  -6.0649134961605067e-02   0.0000000000000000e+00   0.0000000000000000e+00   0.0000000000000000e+00   0.0000000000000000e+00   0.0000000000000000e+00   1.0674892467063869e-01   0.0000000000000000e+00  -2.4344090410696667e-01   0.0000000000000000e+00  -1.9867568918691059e-01   0.0000000000000000e+00   0.0000000000000000e+00   0.0000000000000000e+00   0.0000000000000000e+00   0.0000000000000000e+00   1.1971972062914696e-01   0.0000000000000000e+00
  -1.1391534574518540e-01   0.0000000000000000e+00   0.0000000000000000e+00   0.0000000000000000e+00   0.0000000000000000e+00   0.0000000000000000e+00   2.1813051063398328e-01   0.0000000000000000e+00   0.0000000000000000e+00   0.0000000000000000e+00   0.0000000000000000e+00   0.0000000000000000e+00  -6.0994565814427387e-02   2.4249313147537607e-01   0.0000000000000000e+00  -8.6216772295741317e-03   0.0000000000000000e+00   0.0000000000000000e+00   0.0000000000000000e+00   0.0000000000000000e+00   0.0000000000000000e+00   0.0000000000000000e+00   1.4178081901715295e-02  -3.3581076823855494e-01   0.0000000000000000e+00  -1.4790948892959499e-01   0.0000000000000000e+00   0.0000000000000000e+00   0.0000000000000000e+00   0.0000000000000000e+00  -3.2062232350647167e-02   0.0000000000000000e+00   0.0000000000000000e+00   1.0614465256776456e-01   3.3810418530734432e-01   0.0000000000000000e+00   0.0000000000000000e+00  -1.0297279981358879e-02   0.0000000000000000e+00   0.0000000000000000e+00  -1.5641666170230431e-01   0.0000000000000000e+00   0.0000000000000000e+00   4.1899982216463505e-01   0.0000000000000000e+00   0.0000000000000000e+00   0.0000000000000000e+00   0.0000000000000000e+00   0.0000000000000000e+00   0.0000000000000000e+00   0.0000000000000000e+00   0.0000000000000000e+00   0.0000000000000000e+00   0.0000000000000000e+00   0.0000000000000000e+00   0.0000000000000000e+00   0.0000000000000000e+00   0.0000000000000000e+00   7.6809986695523774e-02   0.0000000000000000e+00   4.9811189292716836e-02   0.0000000000000000e+00   0.0000000000000000e+00   0.0000000000000000e+00  -8.5949221615112120e-04  -3.5437477303828506e-02   0.0000000000000000e+00   0.0000000000000000e+00   1.7432374786991375e-01   0.0000000000000000e+00   0.0000000000000000e+00   0.0000000000000000e+00   2.8345266511938166e-01   0.0000000000000000e+00   0.0000000000000000e+00   0.0000000000000000e+00   7.8121369040830210e-02   0.0000000000000000e+00   0.0000000000000000e+00   0.0000000000000000e+00  -1.8165882598551603e-01   0.0000000000000000e+00   0.0000000000000000e+00  -7.9233253668896442e-02  -2.1623129882853895e-01   0.0000000000000000e+00  -2.1584076951306919e-01   1.0962401988136000e-01   0.0000000000000000e+00   0.0000000000000000e+00   0.0000000000000000e+00   0.0000000000000000e+00   0.0000000000000000e+00   7.0872538312576450e-02  -9.5651574774370710e-02   0.0000000000000000e+00  -3.4851208102807640e-01   9.2247533287251271e-02   0.0000000000000000e+00   0.0000000000000000e+00
  -1.4891911971456664e-01   0.0000000000000000e+00   0.0000000000000000e+00   0.0000000000000000e+00   0.0000000000000000e+00   0.0000000000000000e+00  -1.6791184057295033e-01   0.0000000000000000e+00   0.0000000000000000e+00   0.0000000000000000e+00   0.0000000000000000e+00   0.0000000000000000e+00   4.6488987394840926e-02  -2.9855880585760619e-01   0.0000000000000000e+00   1.4291094253750380e-01   0.0000000000000000e+00   0.0000000000000000e+00   0.0000000000000000e+00   0.0000000000000000e+00   0.0000000000000000e+00   0.0000000000000000e+00   6.3018776515562314e-02   3.4701639197358400e-02   0.0000000000000000e+00  -2.9023797776130494e-01   0.0000000000000000e+00   0.0000000000000000e+00   0.0000000000000000e+00   0.0000000000000000e+00  -2.1962443645332208e-01   0.0000000000000000e+00   0.0000000000000000e+00   2.9253577371818412e-02   3.3915143659048108e-01   0.0000000000000000e+00   0.0000000000000000e+00  -8.2167670296380627e-03   0.0000000000000000e+00   0.0000000000000000e+00   1.1216547659000471e-01   0.0000000000000000e+00   0.0000000000000000e+00  -1.8426756365207483e-01   0.0000000000000000e+00   0.0000000000000000e+00   0.0000000000000000e+00   0.0000000000000000e+00   0.0000000000000000e+00   0.0000000000000000e+00   0.0000000000000000e+00   0.0000000000000000e+00   0.0000000000000000e+00   0.0000000000000000e+00   0.0000000000000000e+00   0.0000000000000000e+00   0.0000000000000000e+00   0.0000000000000000e+00  -2.7040230069599314e-01   0.0000000000000000e+00   2.2844163384135329e-03   0.0000000000000000e+00   0.0000000000000000e+00   0.0000000000000000e+00  -2.5024729096815890e-01  -2.0331046285112571e-02   0.0000000000000000e+00   0.0000000000000000e+00  -3.9561927409958043e-02   0.0000000000000000e+00   0.0000000000000000e+00   0.0000000000000000e+00  -1.7726007897489047e-02   0.0000000000000000e+00   0.0000000000000000e+00   0.0000000000000000e+00   9.1474337686747162e-02   0.0000000000000000e+00   0.0000000000000000e+00   0.0000000000000000e+00   1.0334092434033756e-01   0.0000000000000000e+00   0.0000000000000000e+00  -7.4318148609214041e-02   1.6436886516575830e-01   0.0000000000000000e+00  -2.5767601132129836e-01   4.6650944965476787e-01   0.0000000000000000e+00   0.0000000000000000e+00   0.0000000000000000e+00   0.0000000000000000e+00   0.0000000000000000e+00   8.1565038950758659e-02  -1.9992633909324878e-01   0.0000000000000000e+00   3.7989642389867989e-02  -1.2670663831425086e-01   0.0000000000000000e+00   0.0000000000000000e+00
   0.0000000000000000e+00   0.0000000000000000e+00  -2.8052804657829761e-01  -9.9582556784156118e-02   0.0000000000000000e+00   7.1775302243347978e-03   0.0000000000000000e+00   0.0000000000000000e+00   0.0000000000000000e+00  -2.8762207499274794e-01  -1.9673484107758160e-01   0.0000000000000000e+00   0.0000000000000000e+00   0.0000000000000000e+00   0.0000000000000000e+00   0.0000000000000000e+00   0.0000000000000000e+00   1.3193400270071079e-02   0.0000000000000000e+00  -5.1193764912686422e-02  -3.0002173676191818e-01  -4.9770467657062323e-01   0.0000000000000000e+00   0.0000000000000000e+00  -1.3170982395810934e-02   0.0000000000000000e+00   0.0000000000000000e+00   4.7845394298247496e-02   0.0000000000000000e+00   0.0000000000000000e+00   0.0000000000000000e+00   0.0000000000000000e+00   0.0000000000000000e+00   0.0000000000000000e+00   0.0000000000000000e+00   0.0000000000000000e+00  -1.3628569084698344e-01   0.0000000000000000e+00   0.0000000000000000e+00   0.0000000000000000e+00   0.0000000000000000e+00  -1.3569620935996625e-03   1.5997079970632277e-01   0.0000000000000000e+00   0.0000000000000000e+00   0.0000000000000000e+00  -1.5774374586578163e-01  -1.4589470490436465e-01   0.0000000000000000e+00  -5.9768426505300995e-02   0.0000000000000000e+00   5.4366840431705900e-02   0.0000000000000000e+00   0.0000000000000000e+00   0.0000000000000000e+00   0.0000000000000000e+00   1.3949903415415954e-01   3.9079657594419698e-01   0.0000000000000000e+00  -2.0696408833524119e-01   0.0000000000000000e+00   0.0000000000000000e+00   1.1822118757142910e-01   0.0000000000000000e+00   0.0000000000000000e+00   0.0000000000000000e+00   0.0000000000000000e+00  -6.9973160783745603e-02   0.0000000000000000e+00   0.0000000000000000e+00   0.0000000000000000e+00   0.0000000000000000e+00   0.0000000000000000e+00   0.0000000000000000e+00   1.6154335661680000e-01   0.0000000000000000e+00   0.0000000000000000e+00   0.0000000000000000e+00   0.0000000000000000e+00   2.5989117266441791e-01   0.0000000000000000e+00   0.0000000000000000e+00   1.3551610604032168e-02   0.0000000000000000e+00   0.0000000000000000e+00   0.0000000000000000e+00   0.0000000000000000e+00   0.0000000000000000e+00  -1.3828741809945241e-01   0.0000000000000000e+00  -5.3870520835257200e-03   0.0000000000000000e+00  -5.6543890691314290e-02   0.0000000000000000e+00   0.0000000000000000e+00   0.0000000000000000e+00   0.0000000000000000e+00   0.0000000000000000e+00  -2.2112433457519530e-04   0.0000000000000000e+00
  -1.6842073863482290e-01   0.0000000000000000e+00   0.0000000000000000e+00   0.0000000000000000e+00   0.0000000000000000e+00   0.0000000000000000e+00   1.1180701963598097e-01   0.0000000000000000e+00   0.0000000000000000e+00   0.0000000000000000e+00   0.0000000000000000e+00   0.0000000000000000e+00   2.8081342417228461e-01  -5.9441435873444137e-02   0.0000000000000000e+00  -2.6856911526038044e-02   0.0000000000000000e+00   0.0000000000000000e+00   0.0000000000000000e+00   0.0000000000000000e+00   0.0000000000000000e+00   0.0000000000000000e+00  -1.7052363534659093e-01  -1.1132101368391485e-01   0.0000000000000000e+00  -9.7958709191028351e-02   0.0000000000000000e+00   0.0000000000000000e+00   0.0000000000000000e+00   0.0000000000000000e+00  -1.5876585143711849e-01   0.0000000000000000e+00   0.0000000000000000e+00   1.3603223308545007e-01   1.6517505027187529e-01   0.0000000000000000e+00   0.0000000000000000e+00  -4.5578773888785909e-02   0.0000000000000000e+00   0.0000000000000000e+00  -3.9661253527386716e-03   0.0000000000000000e+00   0.0000000000000000e+00  -5.5761897115965700e-02   0.0000000000000000e+00   0.0000000000000000e+00   0.0000000000000000e+00   0.0000000000000000e+00   0.0000000000000000e+00   0.0000000000000000e+00   0.0000000000000000e+00   0.0000000000000000e+00   0.0000000000000000e+00   0.0000000000000000e+00   0.0000000000000000e+00   0.0000000000000000e+00   0.0000000000000000e+00   0.0000000000000000e+00  -9.7153562948316036e-02   0.0000000000000000e+00   1.5699948605205691e-01   0.0000000000000000e+00   0.0000000000000000e+00   0.0000000000000000e+00   2.9981349522627682e-01  -3.0237570939261166e-01   0.0000000000000000e+00   0.0000000000000000e+00  -1.6420562070040984e-01   0.0000000000000000e+00   0.0000000000000000e+00   0.0000000000000000e+00   2.0404381604698013e-01   0.0000000000000000e+00   0.0000000000000000e+00   0.0000000000000000e+00  -3.0563015473018013e-01   0.0000000000000000e+00   0.0000000000000000e+00   0.0000000000000000e+00   4.8369776435393731e-02   0.0000000000000000e+00   0.0000000000000000e+00   2.6208884379516040e-01   2.8969305709168830e-01   0.0000000000000000e+00  -1.7639040814600662e-01  -3.1341152430977198e-01   0.0000000000000000e+00   0.0000000000000000e+00   0.0000000000000000e+00   0.0000000000000000e+00   0.0000000000000000e+00  -2.8818145657663097e-01  -4.2363574724441702e-03   0.0000000000000000e+00   5.7689848185485115e-02  -2.5658196674202858e-02   0.0000000000000000e+00   0.0000000000000000e+00
   0.0000000000000000e+00   4.3838358242880027e-01   0.0000000000000000e+00   0.0000000000000000e+00   0.0000000000000000e+00   0.0000000000000000e+00   0.0000000000000000e+00   2.1114686252338219e-01  -1.1045888577765779e-01   0.0000000000000000e+00   0.0000000000000000e+00   1.3212694277869405e-01   0.0000000000000000e+00   0.0000000000000000e+00   0.0000000000000000e+00   0.0000000000000000e+00   0.0000000000000000e+00   0.0000000000000000e+00   0.0000000000000000e+00   0.0000000000000000e+00   0.0000000000000000e+00   0.0000000000000000e+00   0.0000000000000000e+00   0.0000000000000000e+00   0.0000000000000000e+00   0.0000000000000000e+00   2.2707766993621017e-01   0.0000000000000000e+00   0.0000000000000000e+00  -5.0688721721996489e-02   0.0000000000000000e+00   0.0000000000000000e+00   0.0000000000000000e+00   0.0000000000000000e+00   0.0000000000000000e+00  -3.0852050319443602e-01   0.0000000000000000e+00   0.0000000000000000e+00   0.0000000000000000e+00   1.6942757013785484e-01   0.0000000000000000e+00   0.0000000000000000e+00   0.0000000000000000e+00   0.0000000000000000e+00   0.0000000000000000e+00   5.8113098856898429e-02   0.0000000000000000e+00   0.0000000000000000e+00   0.0000000000000000e+00   0.0000000000000000e+00   0.0000000000000000e+00   0.0000000000000000e+00   0.0000000000000000e+00  -3.8742972105767726e-01  -7.7627490626863152e-02   0.0000000000000000e+00   0.0000000000000000e+00   0.0000000000000000e+00   0.0000000000000000e+00   0.0000000000000000e+00   0.0000000000000000e+00  -1.7049090695532287e-01   0.0000000000000000e+00   7.7161299193921104e-02   0.0000000000000000e+00   0.0000000000000000e+00   4.5666552068177535e-01   0.0000000000000000e+00   0.0000000000000000e+00   0.0000000000000000e+00   1.3798070849015168e-01   0.0000000000000000e+00   0.0000000000000000e+00   0.0000000000000000e+00   0.0000000000000000e+00   0.0000000000000000e+00   0.0000000000000000e+00   1.0305227704002706e-01  -4.4693299919624924e-02   0.0000000000000000e+00   0.0000000000000000e+00   0.0000000000000000e+00   0.0000000000000000e+00   0.0000000000000000e+00   0.0000000000000000e+00   1.3880073915701810e-01   0.0000000000000000e+00   0.0000000000000000e+00   0.0000000000000000e+00   0.0000000000000000e+00   0.0000000000000000e+00   0.0000000000000000e+00   0.0000000000000000e+00   0.0000000000000000e+00   0.0000000000000000e+00   2.0328633581216032e-01   0.0000000000000000e+00   0.0000000000000000e+00   0.0000000000000000e+00   2.4543358714700533e-01
   0.0000000000000000e+00   0.0000000000000000e+00  -8.9772294076680526e-02  -2.4670638445946985e-01   0.0000000000000000e+00   1.0362812303533957e-01   0.0000000000000000e+00   0.0000000000000000e+00   0.0000000000000000e+00   6.4118153855621210e-02  -1.6562444305352361e-01   0.0000000000000000e+00   0.0000000000000000e+00   0.0000000000000000e+00   0.0000000000000000e+00   0.0000000000000000e+00   0.0000000000000000e+00   1.3699584628930284e-01   0.0000000000000000e+00   1.2199497124768803e-01   6.5489135936210863e-02  -1.8938351736491846e-02   0.0000000000000000e+00   0.0000000000000000e+00   1.8644431725322247e-01   0.0000000000000000e+00   0.0000000000000000e+00  -9.5178494501172356e-02   0.0000000000000000e+00   0.0000000000000000e+00   0.0000000000000000e+00   0.0000000000000000e+00   0.0000000000000000e+00   0.0000000000000000e+00   0.0000000000000000e+00   0.0000000000000000e+00  -2.6477998279722759e-01   0.0000000000000000e+00   0.0000000000000000e+00   0.0000000000000000e+00   0.0000000000000000e+00   2.0422499107654163e-01   4.9084896842293668e-02   0.0000000000000000e+00   0.0000000000000000e+00   0.0000000000000000e+00  -8.1990136901398974e-02  -1.6770538029150001e-01   0.0000000000000000e+00  -1.0217462375498246e-01   0.0000000000000000e+00   3.3140941902453674e-01   0.0000000000000000e+00   0.0000000000000000e+00   0.0000000000000000e+00   0.0000000000000000e+00   1.1778854430627728e-01  -3.7236066830274139e-01   0.0000000000000000e+00  -9.0824707963228155e-03   0.0000000000000000e+00   0.0000000000000000e+00  -2.2171991725524723e-01   0.0000000000000000e+00   0.0000000000000000e+00   0.0000000000000000e+00   0.0000000000000000e+00  -3.6275580535531854e-01   0.0000000000000000e+00   0.0000000000000000e+00   0.0000000000000000e+00   0.0000000000000000e+00   0.0000000000000000e+00   0.0000000000000000e+00  -8.8605966238423442e-03   0.0000000000000000e+00   0.0000000000000000e+00   0.0000000000000000e+00   0.0000000000000000e+00  -1.6797886507480619e-01   0.0000000000000000e+00   0.0000000000000000e+00   7.8521363391449356e-02   0.0000000000000000e+00   0.0000000000000000e+00   0.0000000000000000e+00   0.0000000000000000e+00   0.0000000000000000e+00  -2.0259842776117321e-01   0.0000000000000000e+00  -3.5568778363216313e-02   0.0000000000000000e+00   7.4744402757174769e-02   0.0000000000000000e+00   0.0000000000000000e+00   0.0000000000000000e+00   0.0000000000000000e+00   0.0000000000000000e+00   3.4872972008069497e-01   0.0000000000000000e+00
   0.0000000000000000e+00   0.0000000000000000e+00   0.0000000000000000e+00   0.0000000000000000e+00   1.8461493042754219e-02   0.0000000000000000e+00   0.0000000000000000e+00   0.0000000000000000e+00   0.0000000000000000e+00   0.0000000000000000e+00   0.0000000000000000e+00   0.0000000000000000e+00   0.0000000000000000e+00   0.0000000000000000e+00   1.6989080329813949e-01   0.0000000000000000e+00  -1.4835032572621476e-01   0.0000000000000000e+00  -2.5764936065806526e-01   0.0000000000000000e+00   0.0000000000000000e+00   0.0000000000000000e+00   0.0000000000000000e+00   0.0000000000000000e+00   0.0000000000000000e+00   0.0000000000000000e+00   0.0000000000000000e+00   0.0000000000000000e+00   1.6911758808750973e-01   0.0000000000000000e+00   0.0000000000000000e+00   1.0836679599843230e-01  -3.7356451026366547e-02   0.0000000000000000e+00   0.0000000000000000e+00   0.0000000000000000e+00   0.0000000000000000e+00   0.0000000000000000e+00  -1.3282397647358987e-01   0.0000000000000000e+00   0.0000000000000000e+00   0.0000000000000000e+00   0.0000000000000000e+00   0.0000000000000000e+00  -1.6351698864364737e-02   0.0000000000000000e+00   0.0000000000000000e+00   0.0000000000000000e+00   1.3092215220269907e-01   0.0000000000000000e+00   4.3807093754348775e-01   0.0000000000000000e+00  -1.9605670474961104e-01   0.0000000000000000e+00   0.0000000000000000e+00   3.6766609504447567e-01   0.0000000000000000e+00   0.0000000000000000e+00   0.0000000000000000e+00   0.0000000000000000e+00   0.0000000000000000e+00   0.0000000000000000e+00   0.0000000000000000e+00   0.0000000000000000e+00   0.0000000000000000e+00   0.0000000000000000e+00   0.0000000000000000e+00   0.0000000000000000e+00   0.0000000000000000e+00  -2.9208103386351880e-01   0.0000000000000000e+00   4.3256850625232063e-01   0.0000000000000000e+00  -9.4213597600830770e-02   0.0000000000000000e+00  -1.4629489098606505e-01   0.0000000000000000e+00   0.0000000000000000e+00   0.0000000000000000e+00   0.0000000000000000e+00   0.0000000000000000e+00  -1.8580657384704968e-01   0.0000000000000000e+00   0.0000000000000000e+00   0.0000000000000000e+00   0.0000000000000000e+00   0.0000000000000000e+00   0.0000000000000000e+00   0.0000000000000000e+00  -3.1861442115651162e-01   0.0000000000000000e+00   3.6718473122931333e-02   0.0000000000000000e+00   0.0000000000000000e+00   0.0000000000000000e+00   0.0000000000000000e+00   0.0000000000000000e+00   0.0000000000000000e+00   0.0000000000000000e+00   0.0000000000000000e+00
   0.0000000000000000e+00  -3.3264921994662788e-01   0.0000000000000000e+00   0.0000000000000000e+00   0.0000000000000000e+00   0.0000000000000000e+00   0.0000000000000000e+00   3.6499390106134871e-03   2.1414002478117242e-03   0.0000000000000000e+00   0.0000000000000000e+00  -2.4689529481049111e-01   0.0000000000000000e+00   0.0000000000000000e+00   0.0000000000000000e+00   0.0000000000000000e+00   0.0000000000000000e+00   0.0000000000000000e+00   0.0000000000000000e+00   0.0000000000000000e+00   0.0000000000000000e+00   0.0000000000000000e+00   0.0000000000000000e+00   0.0000000000000000e+00   0.0000000000000000e+00   0.0000000000000000e+00   3.3289570206205921e-01   0.0000000000000000e+00   0.0000000000000000e+00  -2.8712269672951468e-01   0.0000000000000000e+00   0.0000000000000000e+00   0.0000000000000000e+00   0.0000000000000000e+00   0.0000000000000000e+00  -3.6611223866805309e-01   0.0000000000000000e+00   0.0000000000000000e+00   0.0000000000000000e+00  -1.9618652187359267e-01   0.0000000000000000e+00   0.0000000000000000e+00   0.0000000000000000e+00   0.0000000000000000e+00   0.0000000000000000e+00   8.1627881526661186e-02   0.0000000000000000e+00   0.0000000000000000e+00   0.0000000000000000e+00   0.0000000000000000e+00   0.0000000000000000e+00   0.0000000000000000e+00   0.0000000000000000e+00   7.9026411892341900e-02  -1.2464420370074966e-01   0.0000000000000000e+00   0.0000000000000000e+00   0.0000000000000000e+00   0.0000000000000000e+00   0.0000000000000000e+00   0.0000000000000000e+00   4.2964799484324484e-01   0.0000000000000000e+00  -2.7426517740824607e-01   0.0000000000000000e+00   0.0000000000000000e+00   7.5314231163496254e-02   0.0000000000000000e+00   0.0000000000000000e+00   0.0000000000000000e+00   2.5952299418036628e-01   0.0000000000000000e+00   0.0000000000000000e+00   0.0000000000000000e+00   0.0000000000000000e+00   0.0000000000000000e+00   0.0000000000000000e+00   1.5938369343752132e-01  -1.0563867239911326e-01   0.0000000000000000e+00   0.0000000000000000e+00   0.0000000000000000e+00   0.0000000000000000e+00   0.0000000000000000e+00   0.0000000000000000e+00   1.1773143189687710e-01   0.0000000000000000e+00   0.0000000000000000e+00   0.0000000000000000e+00   0.0000000000000000e+00   0.0000000000000000e+00   0.0000000000000000e+00   0.0000000000000000e+00   0.0000000000000000e+00   0.0000000000000000e+00   1.9363454332628133e-01   0.0000000000000000e+00   0.0000000000000000e+00   0.0000000000000000e+00  -1.1566159080195784e-01
   6.1362355474224223e-02   0.0000000000000000e+00   0.0000000000000000e+00   0.0000000000000000e+00   0.0000000000000000e+00   0.0000000000000000e+00   3.7135292559160739e-02   0.0000000000000000e+00   0.0000000000000000e+00   0.0000000000000000e+00   0.0000000000000000e+00   0.0000000000000000e+00  -6.9583175924675542e-02  -2.1721108458531840e-01   0.0000000000000000e+00   3.3268895542803434e-01   0.0000000000000000e+00   0.0000000000000000e+00   0.0000000000000000e+00   0.0000000000000000e+00   0.0000000000000000e+00   0.0000000000000000e+00   1.1452999260981298e-01  -2.0935517364669548e-01   0.0000000000000000e+00   2.3732987094743879e-01   0.0000000000000000e+00   0.0000000000000000e+00   0.0000000000000000e+00   0.0000000000000000e+00  -3.3796983734281905e-01   0.0000000000000000e+00   0.0000000000000000e+00   1.7216027631715949e-01   8.1616709508505157e-03   0.0000000000000000e+00   0.0000000000000000e+00  -1.3117035330980251e-01   0.0000000000000000e+00   0.0000000000000000e+00  -1.2797107762809856e-01   0.0000000000000000e+00   0.0000000000000000e+00  -1.3490694919188551e-01   0.0000000000000000e+00   0.0000000000000000e+00   0.0000000000000000e+00   0.0000000000000000e+00   0.0000000000000000e+00   0.0000000000000000e+00   0.0000000000000000e+00   0.0000000000000000e+00   0.0000000000000000e+00   0.0000000000000000e+00   0.0000000000000000e+00   0.0000000000000000e+00   0.0000000000000000e+00   0.0000000000000000e+00  -1.2973124099593977e-03   0.0000000000000000e+00   5.8200538111846903e-02   0.0000000000000000e+00   0.0000000000000000e+00   0.0000000000000000e+00  -2.6333173139034183e-01  -1.2702721377637666e-01   0.0000000000000000e+00   0.0000000000000000e+00   1.7430447670582442e-02   0.0000000000000000e+00   0.0000000000000000e+00   0.0000000000000000e+00  -1.2868938816161316e-01   0.0000000000000000e+00   0.0000000000000000e+00   0.0000000000000000e+00  -2.4887834332901224e-01   0.0000000000000000e+00   0.0000000000000000e+00   0.0000000000000000e+00  -2.0183220800974308e-01   0.0000000000000000e+00   0.0000000000000000e+00   2.2798610365786351e-01  -4.7297704994979245e-01   0.0000000000000000e+00   5.5407614094857893e-02  -5.5075266797460033e-02   0.0000000000000000e+00   0.0000000000000000e+00   0.0000000000000000e+00   0.0000000000000000e+00   0.0000000000000000e+00  -2.6075822797545931e-02   1.2698744841140686e-01   0.0000000000000000e+00   4.5716738405879732e-02  -1.1863196037295365e-01   0.0000000000000000e+00   0.0000000000000000e+00
   0.0000000000000000e+00   0.0000000000000000e+00   0.0000000000000000e+00   0.0000000000000000e+00  -2.4460062619824324e-01   0.0000000000000000e+00   0.0000000000000000e+00   0.0000000000000000e+00   0.0000000000000000e+00   0.0000000000000000e+00   0.0000000000000000e+00   0.0000000000000000e+00   0.0000000000000000e+00   0.0000000000000000e+00   2.2851887267135049e-01   0.0000000000000000e+00   2.3782350074675582e-01   0.0000000000000000e+00  -1.4727678435542579e-01   0.0000000000000000e+00   0.0000000000000000e+00   0.0000000000000000e+00   0.0000000000000000e+00   0.0000000000000000e+00   0.0000000000000000e+00   0.0000000000000000e+00   0.0000000000000000e+00   0.0000000000000000e+00   3.9527898097186170e-01   0.0000000000000000e+00   0.0000000000000000e+00   1.4398951622922096e-01   2.9453207419046007e-01   0.0000000000000000e+00   0.0000000000000000e+00   0.0000000000000000e+00   0.0000000000000000e+00   0.0000000000000000e+00  -2.6529564944524753e-01   0.0000000000000000e+00   0.0000000000000000e+00   0.0000000000000000e+00   0.0000000000000000e+00   0.0000000000000000e+00   1.7746204856085759e-01   0.0000000000000000e+00   0.0000000000000000e+00   0.0000000000000000e+00  -2.0011649362085440e-01   0.0000000000000000e+00  -1.8063771209805202e-01   0.0000000000000000e+00   2.4860822696799920e-01   0.0000000000000000e+00   0.0000000000000000e+00   1.3621342233644049e-01   0.0000000000000000e+00   0.0000000000000000e+00   0.0000000000000000e+00   0.0000000000000000e+00   0.0000000000000000e+00   0.0000000000000000e+00   0.0000000000000000e+00   0.0000000000000000e+00   0.0000000000000000e+00   0.0000000000000000e+00   0.0000000000000000e+00   0.0000000000000000e+00   0.0000000000000000e+00  -2.6555713561324013e-01   0.0000000000000000e+00  -3.7736112644903347e-01   0.0000000000000000e+00  -2.1482227814030633e-01   0.0000000000000000e+00   5.3068655866930561e-02   0.0000000000000000e+00   0.0000000000000000e+00   0.0000000000000000e+00   0.0000000000000000e+00   0.0000000000000000e+00  -1.3716875967223234e-02   0.0000000000000000e+00   0.0000000000000000e+00   0.0000000000000000e+00   0.0000000000000000e+00   0.0000000000000000e+00   0.0000000000000000e+00   0.0000000000000000e+00  -8.9658115304786123e-02   0.0000000000000000e+00   1.4472959754937845e-01   0.0000000000000000e+00   0.0000000000000000e+00   0.0000000000000000e+00   0.0000000000000000e+00   0.0000000000000000e+00   0.0000000000000000e+00   0.0000000000000000e+00   0.0000000000000000e+00
   0.0000000000000000e+00   0.0000000000000000e+00   0.0000000000000000e+00   0.0000000000000000e+00  -3.5448487616822053e-02   0.0000000000000000e+00   0.0000000000000000e+00   0.0000000000000000e+00   0.0000000000000000e+00   0.0000000000000000e+00   0.0000000000000000e+00   0.0000000000000000e+00   0.0000000000000000e+00   0.0000000000000000e+00   2.4436283448000395e-01   0.0000000000000000e+00   1.6294992164044894e-01   0.0000000000000000e+00   1.1350044562847911e-01   0.0000000000000000e+00   0.0000000000000000e+00   0.0000000000000000e+00   0.0000000000000000e+00   0.0000000000000000e+00   0.0000000000000000e+00   0.0000000000000000e+00   0.0000000000000000e+00   0.0000000000000000e+00   2.1524144475487347e-01   0.0000000000000000e+00   0.0000000000000000e+00  -4.6915464275954560e-01   1.5506055118821901e-02   0.0000000000000000e+00   0.0000000000000000e+00   0.0000000000000000e+00   0.0000000000000000e+00   0.0000000000000000e+00  -3.0645240541139346e-01   0.0000000000000000e+00   0.0000000000000000e+00   0.0000000000000000e+00   0.0000000000000000e+00   0.0000000000000000e+00   2.1048193709201871e-01   0.0000000000000000e+00   0.0000000000000000e+00   0.0000000000000000e+00   1.6482517927106621e-01   0.0000000000000000e+00  -8.2267471224987773e-02   0.0000000000000000e+00  -1.5977017926126819e-01   0.0000000000000000e+00   0.0000000000000000e+00  -7.7370544839269556e-02   0.0000000000000000e+00   0.0000000000000000e+00   0.0000000000000000e+00   0.0000000000000000e+00   0.0000000000000000e+00   0.0000000000000000e+00   0.0000000000000000e+00   0.0000000000000000e+00   0.0000000000000000e+00   0.0000000000000000e+00   0.0000000000000000e+00   0.0000000000000000e+00   0.0000000000000000e+00   7.9348487896128389e-02   0.0000000000000000e+00   3.2191372861279072e-01   0.0000000000000000e+00   2.6775321490821824e-01   0.0000000000000000e+00   4.3587458046364119e-01   0.0000000000000000e+00   0.0000000000000000e+00   0.0000000000000000e+00   0.0000000000000000e+00   0.0000000000000000e+00  -4.2949291146007942e-02   0.0000000000000000e+00   0.0000000000000000e+00   0.0000000000000000e+00   0.0000000000000000e+00   0.0000000000000000e+00   0.0000000000000000e+00   0.0000000000000000e+00   1.2704875639079655e-01   0.0000000000000000e+00   1.9916571433023789e-01   0.0000000000000000e+00   0.0000000000000000e+00   0.0000000000000000e+00   0.0000000000000000e+00   0.0000000000000000e+00   0.0000000000000000e+00   0.0000000000000000e+00   0.0000000000000000e+00
   5.2032063874679194e-02   0.0000000000000000e+00   0.0000000000000000e+00   0.0000000000000000e+00   0.0000000000000000e+00   0.0000000000000000e+00  -2.4500429572181082e-01   0.0000000000000000e+00   0.0000000000000000e+00   0.0000000000000000e+00   0.0000000000000000e+00   0.0000000000000000e+00   1.7354858858985420e-01  -2.8606867268598818e-01   0.0000000000000000e+00  -2.6463177323212123e-01   0.0000000000000000e+00   0.0000000000000000e+00   0.0000000000000000e+00   0.0000000000000000e+00   0.0000000000000000e+00   0.0000000000000000e+00   2.4716617606263744e-02  -1.3546680394645302e-01   0.0000000000000000e+00  -1.9758220384731498e-01   0.0000000000000000e+00   0.0000000000000000e+00   0.0000000000000000e+00   0.0000000000000000e+00   1.4998630208523486e-01   0.0000000000000000e+00   0.0000000000000000e+00   4.6637148318489377e-02  -1.4273092782103897e-01   0.0000000000000000e+00   0.0000000000000000e+00  -9.3205552689745078e-02   0.0000000000000000e+00   0.0000000000000000e+00  -1.9042112265155881e-01   0.0000000000000000e+00   0.0000000000000000e+00  -9.3053949356236176e-02   0.0000000000000000e+00   0.0000000000000000e+00   0.0000000000000000e+00   0.0000000000000000e+00   0.0000000000000000e+00   0.0000000000000000e+00   0.0000000000000000e+00   0.0000000000000000e+00   0.0000000000000000e+00   0.0000000000000000e+00   0.0000000000000000e+00   0.0000000000000000e+00   0.0000000000000000e+00   0.0000000000000000e+00   6.3896755606059050e-02   0.0000000000000000e+00  -1.0138624997836715e-02   0.0000000000000000e+00   0.0000000000000000e+00   0.0000000000000000e+00  -3.0508172613046813e-01   1.6751947810418024e-02   0.0000000000000000e+00   0.0000000000000000e+00  -2.7824020854869702e-01   0.0000000000000000e+00   0.0000000000000000e+00   0.0000000000000000e+00   2.1228821126220698e-01   0.0000000000000000e+00   0.0000000000000000e+00   0.0000000000000000e+00   1.0270122054019687e-01   0.0000000000000000e+00   0.0000000000000000e+00   0.0000000000000000e+00  -1.4435903505786396e-01   0.0000000000000000e+00   0.0000000000000000e+00   1.6301650473360504e-01  -5.9213456730684136e-02   0.0000000000000000e+00   2.3458141051250953e-01  -1.6618710136646336e-01   0.0000000000000000e+00   0.0000000000000000e+00   0.0000000000000000e+00   0.0000000000000000e+00   0.0000000000000000e+00   4.4284032179277150e-03  -3.6982023341842962e-01   0.0000000000000000e+00  -2.3794744753274699e-01   2.0269654822113123e-01   0.0000000000000000e+00   0.0000000000000000e+00
   5.5922956243969910e-02   0.0000000000000000e+00   0.0000000000000000e+00   0.0000000000000000e+00   0.0000000000000000e+00   0.0000000000000000e+00  -1.4845558178882717e-01   0.0000000000000000e+00   0.0000000000000000e+00   0.0000000000000000e+00   0.0000000000000000e+00   0.0000000000000000e+00  -2.3838314040573763e-01   1.2009669537392714e-01   0.0000000000000000e+00   6.2056992837797351e-02   0.0000000000000000e+00   0.0000000000000000e+00   0.0000000000000000e+00   0.0000000000000000e+00   0.0000000000000000e+00   0.0000000000000000e+00   1.0287283771523151e-01  -3.2907829938662943e-03   0.0000000000000000e+00  -1.0290827644366775e-01   0.0000000000000000e+00   0.0000000000000000e+00   0.0000000000000000e+00   0.0000000000000000e+00   2.9493676995121326e-01   0.0000000000000000e+00   0.0000000000000000e+00  -7.6766713644505033e-02  -1.7122816646752366e-02   0.0000000000000000e+00   0.0000000000000000e+00   2.2808942014379135e-01   0.0000000000000000e+00   0.0000000000000000e+00  -3.4182445748681400e-01   0.0000000000000000e+00   0.0000000000000000e+00  -3.0169186496306205e-01   0.0000000000000000e+00   0.0000000000000000e+00   0.0000000000000000e+00   0.0000000000000000e+00   0.0000000000000000e+00   0.0000000000000000e+00   0.0000000000000000e+00   0.0000000000000000e+00   0.0000000000000000e+00   0.0000000000000000e+00   0.0000000000000000e+00   0.0000000000000000e+00   0.0000000000000000e+00   0.0000000000000000e+00  -3.6955168629962892e-01   0.0000000000000000e+00   3.2823787197993043e-01   0.0000000000000000e+00   0.0000000000000000e+00   0.0000000000000000e+00   1.3239070794622348e-01  -1.6138968529178258e-01   0.0000000000000000e+00   0.0000000000000000e+00   9.2832126096012522e-03   0.0000000000000000e+00   0.0000000000000000e+00   0.0000000000000000e+00  -7.8832571603523985e-02   0.0000000000000000e+00   0.0000000000000000e+00   0.0000000000000000e+00  -5.2235048981938655e-02   0.0000000000000000e+00   0.0000000000000000e+00   0.0000000000000000e+00  -1.2253893050353491e-01   0.0000000000000000e+00   0.0000000000000000e+00  -2.9130744708114503e-01  -1.8343265121420751e-01   0.0000000000000000e+00  -1.7047322840425669e-01  -1.3475872943393674e-01   0.0000000000000000e+00   0.0000000000000000e+00   0.0000000000000000e+00   0.0000000000000000e+00   0.0000000000000000e+00  -1.7065435369475182e-01  -1.3468441550468951e-01   0.0000000000000000e+00  -5.9634559531942704e-03  -2.3103283368813118e-02   0.0000000000000000e+00   0.0000000000000000e+00
   0.0000000000000000e+00   1.1077668382583644e-01   0.0000000000000000e+00   0.0000000000000000e+00   0.0000000000000000e+00   0.0000000000000000e+00   0.0000000000000000e+00  -1.7149474521784949e-01   1.6562272100469569e-01   0.0000000000000000e+00   0.0000000000000000e+00  -9.4941512485650886e-02   0.0000000000000000e+00   0.0000000000000000e+00   0.0000000000000000e+00   0.0000000000000000e+00   0.0000000000000000e+00   0.0000000000000000e+00   0.0000000000000000e+00   0.0000000000000000e+00   0.0000000000000000e+00   0.0000000000000000e+00   0.0000000000000000e+00   0.0000000000000000e+00   0.0000000000000000e+00   0.0000000000000000e+00   1.8729981825125633e-01   0.0000000000000000e+00   0.0000000000000000e+00   4.4144650884686686e-02   0.0000000000000000e+00   0.0000000000000000e+00   0.0000000000000000e+00   0.0000000000000000e+00   0.0000000000000000e+00  -9.3857208435244921e-02   0.0000000000000000e+00   0.0000000000000000e+00   0.0000000000000000e+00  -4.3764565725208454e-02   0.0000000000000000e+00   0.0000000000000000e+00   0.0000000000000000e+00   0.0000000000000000e+00   0.0000000000000000e+00   1.2404704390657362e-01   0.0000000000000000e+00   0.0000000000000000e+00   0.0000000000000000e+00   0.0000000000000000e+00   0.0000000000000000e+00   0.0000000000000000e+00   0.0000000000000000e+00   2.6316041136379070e-01   5.2832062339206842e-01   0.0000000000000000e+00   0.0000000000000000e+00   0.0000000000000000e+00   0.0000000000000000e+00   0.0000000000000000e+00   0.0000000000000000e+00  -8.1279248202075743e-02   0.0000000000000000e+00   1.6572575112557858e-01   0.0000000000000000e+00   0.0000000000000000e+00  -1.1194571033885407e-01   0.0000000000000000e+00   0.0000000000000000e+00   0.0000000000000000e+00   3.4121717525360240e-01   0.0000000000000000e+00   0.0000000000000000e+00   0.0000000000000000e+00   0.0000000000000000e+00   0.0000000000000000e+00   0.0000000000000000e+00   2.2554335570383394e-01   4.1524382285567824e-01   0.0000000000000000e+00   0.0000000000000000e+00   0.0000000000000000e+00   0.0000000000000000e+00   0.0000000000000000e+00   0.0000000000000000e+00   1.7990225589157993e-01   0.0000000000000000e+00   0.0000000000000000e+00   0.0000000000000000e+00   0.0000000000000000e+00   0.0000000000000000e+00   0.0000000000000000e+00   0.0000000000000000e+00   0.0000000000000000e+00   0.0000000000000000e+00  -1.3164889734394175e-01   0.0000000000000000e+00   0.0000000000000000e+00   0.0000000000000000e+00   2.7263387512036497e-01
   0.0000000000000000e+00   0.0000000000000000e+00   2.0554839127214197e-01  -9.6515453683604563e-02   0.0000000000000000e+00   2.2807049676914803e-01   0.0000000000000000e+00   0.0000000000000000e+00   0.0000000000000000e+00  -1.5615895314583941e-01  -2.0959118198102455e-01   0.0000000000000000e+00   0.0000000000000000e+00   0.0000000000000000e+00   0.0000000000000000e+00   0.0000000000000000e+00   0.0000000000000000e+00   3.8567573212114674e-02   0.0000000000000000e+00   1.0063081479565157e-01   1.7753814847363961e-01   2.0435680376991242e-02   0.0000000000000000e+00   0.0000000000000000e+00  -8.2799945715474332e-02   0.0000000000000000e+00   0.0000000000000000e+00  -2.2977265175946399e-01   0.0000000000000000e+00   0.0000000000000000e+00   0.0000000000000000e+00   0.0000000000000000e+00   0.0000000000000000e+00   0.0000000000000000e+00   0.0000000000000000e+00   0.0000000000000000e+00  -7.5536213833075475e-02   0.0000000000000000e+00   0.0000000000000000e+00   0.0000000000000000e+00   0.0000000000000000e+00  -1.0218421777451762e-01   1.1359949749167406e-02   0.0000000000000000e+00   0.0000000000000000e+00   0.0000000000000000e+00  -1.1247957340521780e-01  -3.7686420320425384e-01   0.0000000000000000e+00  -3.3585443970954493e-01   0.0000000000000000e+00   8.3699662798263769e-02   0.0000000000000000e+00   0.0000000000000000e+00   0.0000000000000000e+00   0.0000000000000000e+00  -1.4492797271295271e-01   2.8553441704948949e-02   0.0000000000000000e+00  -4.6649610026317956e-02   0.0000000000000000e+00   0.0000000000000000e+00  -5.1285465196187850e-03   0.0000000000000000e+00   0.0000000000000000e+00   0.0000000000000000e+00   0.0000000000000000e+00   1.8591091096902140e-01   0.0000000000000000e+00   0.0000000000000000e+00   0.0000000000000000e+00   0.0000000000000000e+00   0.0000000000000000e+00   0.0000000000000000e+00   2.3689238448335340e-01   0.0000000000000000e+00   0.0000000000000000e+00   0.0000000000000000e+00   0.0000000000000000e+00  -2.8016060147388860e-01   0.0000000000000000e+00   0.0000000000000000e+00  -4.1686177854571863e-02   0.0000000000000000e+00   0.0000000000000000e+00   0.0000000000000000e+00   0.0000000000000000e+00   0.0000000000000000e+00   1.5719532793546606e-01   0.0000000000000000e+00   2.7624947784211901e-01   0.0000000000000000e+00   1.4442110323890627e-03   0.0000000000000000e+00   0.0000000000000000e+00   0.0000000000000000e+00   0.0000000000000000e+00   0.0000000000000000e+00  -3.7173438545731219e-01   0.0000000000000000e+00
   2.7423006617225471e-01   0.0000000000000000e+00   0.0000000000000000e+00   0.0000000000000000e+00   0.0000000000000000e+00   0.0000000000000000e+00   1.0432768693938296e-01   0.0000000000000000e+00   0.0000000000000000e+00   0.0000000000000000e+00   0.0000000000000000e+00   0.0000000000000000e+00  -9.6742787395280527e-02  -2.3272184919020439e-01   0.0000000000000000e+00  -3.2847488901287625e-01   0.0000000000000000e+00   0.0000000000000000e+00   0.0000000000000000e+00   0.0000000000000000e+00   0.0000000000000000e+00   0.0000000000000000e+00  -2.1985416486967993e-01  -3.9118757356464168e-01   0.0000000000000000e+00  -1.5638601733652530e-01   0.0000000000000000e+00   0.0000000000000000e+00   0.0000000000000000e+00   0.0000000000000000e+00  -1.4568088003140203e-01   0.0000000000000000e+00   0.0000000000000000e+00  -1.2816653384181262e-01   8.3482912876618770e-02   0.0000000000000000e+00   0.0000000000000000e+00   1.5521333377185156e-01   0.0000000000000000e+00   0.0000000000000000e+00   8.6473802164416802e-02   0.0000000000000000e+00   0.0000000000000000e+00  -2.5549629756899578e-01   0.0000000000000000e+00   0.0000000000000000e+00   0.0000000000000000e+00   0.0000000000000000e+00   0.0000000000000000e+00   0.0000000000000000e+00   0.0000000000000000e+00   0.0000000000000000e+00   0.0000000000000000e+00   0.0000000000000000e+00   0.0000000000000000e+00   0.0000000000000000e+00   0.0000000000000000e+00   0.0000000000000000e+00   1.3621345994535394e-01   0.0000000000000000e+00   1.7395118836405415e-01   0.0000000000000000e+00   0.0000000000000000e+00   0.0000000000000000e+00   4.0266328588618054e-02   3.4047710633462969e-01   0.0000000000000000e+00   0.0000000000000000e+00   1.7276081408539060e-01   0.0000000000000000e+00   0.0000000000000000e+00   0.0000000000000000e+00   9.9301931247020275e-02   0.0000000000000000e+00   0.0000000000000000e+00   0.0000000000000000e+00  -1.3614976797228590e-01   0.0000000000000000e+00   0.0000000000000000e+00   0.0000000000000000e+00  -6.7992146549210722e-02   0.0000000000000000e+00   0.0000000000000000e+00  -1.3879241111517060e-01  -1.7332970966627094e-02   0.0000000000000000e+00  -1.3068533537572060e-02   7.9030343942479112e-02   0.0000000000000000e+00   0.0000000000000000e+00   0.0000000000000000e+00   0.0000000000000000e+00   0.0000000000000000e+00  -6.5779850106661375e-02   1.8680526129392006e-01   0.0000000000000000e+00   2.2632469279505818e-01   1.7193139600575469e-01   0.0000000000000000e+00   0.0000000000000000e+00
   0.0000000000000000e+00   0.0000000000000000e+00   0.0000000000000000e+00   0.0000000000000000e+00  -4.3779834979372040e-01   0.0000000000000000e+00   0.0000000000000000e+00   0.0000000000000000e+00   0.0000000000000000e+00   0.0000000000000000e+00   0.0000000000000000e+00   0.0000000000000000e+00   0.0000000000000000e+00   0.0000000000000000e+00  -1.9008078572869566e-01   0.0000000000000000e+00   7.4111513820221755e-02   0.0000000000000000e+00   3.4112854822200570e-02   0.0000000000000000e+00   0.0000000000000000e+00   0.0000000000000000e+00   0.0000000000000000e+00   0.0000000000000000e+00   0.0000000000000000e+00   0.0000000000000000e+00   0.0000000000000000e+00   0.0000000000000000e+00   1.3065828989808101e-01   0.0000000000000000e+00   0.0000000000000000e+00  -1.4718635923212134e-01  -3.6743149783293966e-01   0.0000000000000000e+00   0.0000000000000000e+00   0.0000000000000000e+00   0.0000000000000000e+00   0.0000000000000000e+00   3.0181053203441666e-01   0.0000000000000000e+00   0.0000000000000000e+00   0.0000000000000000e+00   0.0000000000000000e+00   0.0000000000000000e+00   3.1274463610854764e-01   0.0000000000000000e+00   0.0000000000000000e+00   0.0000000000000000e+00   1.3991021005848411e-01   0.0000000000000000e+00  -3.3186684728170115e-03   0.0000000000000000e+00  -4.5772168356464554e-02   0.0000000000000000e+00   0.0000000000000000e+00   1.2467948872946212e-01   0.0000000000000000e+00   0.0000000000000000e+00   0.0000000000000000e+00   0.0000000000000000e+00   0.0000000000000000e+00   0.0000000000000000e+00   0.0000000000000000e+00   0.0000000000000000e+00   0.0000000000000000e+00   0.0000000000000000e+00   0.0000000000000000e+00   0.0000000000000000e+00   0.0000000000000000e+00   2.4187252329613701e-01   0.0000000000000000e+00  -3.5845486531808510e-02   0.0000000000000000e+00  -2.5735993419986553e-01   0.0000000000000000e+00  -2.2531055880354450e-01   0.0000000000000000e+00   0.0000000000000000e+00   0.0000000000000000e+00   0.0000000000000000e+00   0.0000000000000000e+00  -2.0690874693599598e-01   0.0000000000000000e+00   0.0000000000000000e+00   0.0000000000000000e+00   0.0000000000000000e+00   0.0000000000000000e+00   0.0000000000000000e+00   0.0000000000000000e+00   3.0384593938225873e-02   0.0000000000000000e+00   3.8099734017834547e-01   0.0000000000000000e+00   0.0000000000000000e+00   0.0000000000000000e+00   0.0000000000000000e+00   0.0000000000000000e+00   0.0000000000000000e+00   0.0000000000000000e+00   0.0000000000000000e+00
   0.0000000000000000e+00  -1.4669447122290930e-01   0.0000000000000000e+00   0.0000000000000000e+00   0.0000000000000000e+00   0.0000000000000000e+00   0.0000000000000000e+00  -1.3288074210152423e-01  -1.8996047929099608e-01   0.0000000000000000e+00   0.0000000000000000e+00   1.3999296454491872e-01   0.0000000000000000e+00   0.0000000000000000e+00   0.0000000000000000e+00   0.0000000000000000e+00   0.0000000000000000e+00   0.0000000000000000e+00   0.0000000000000000e+00   0.0000000000000000e+00   0.0000000000000000e+00   0.0000000000000000e+00   0.0000000000000000e+00   0.0000000000000000e+00   0.0000000000000000e+00   0.0000000000000000e+00  -8.7271322386611436e-02   0.0000000000000000e+00   0.0000000000000000e+00  -2.4814703539526375e-01   0.0000000000000000e+00   0.0000000000000000e+00   0.0000000000000000e+00   0.0000000000000000e+00   0.0000000000000000e+00  -1.6701312356306269e-01   0.0000000000000000e+00   0.0000000000000000e+00   0.0000000000000000e+00  -1.4795096729876367e-01   0.0000000000000000e+00   0.0000000000000000e+00   0.0000000000000000e+00   0.0000000000000000e+00   0.0000000000000000e+00  -3.1377735798987549e-01   0.0000000000000000e+00   0.0000000000000000e+00   0.0000000000000000e+00   0.0000000000000000e+00   0.0000000000000000e+00   0.0000000000000000e+00   0.0000000000000000e+00  -4.7711085674306541e-02  -1.7705148202487878e-01   0.0000000000000000e+00   0.0000000000000000e+00   0.0000000000000000e+00   0.0000000000000000e+00   0.0000000000000000e+00   0.0000000000000000e+00  -4.0738992987092448e-01   0.0000000000000000e+00  -3.7091131645323638e-01   0.0000000000000000e+00   0.0000000000000000e+00  -2.4448070163278549e-01   0.0000000000000000e+00   0.0000000000000000e+00   0.0000000000000000e+00   8.6596320225342416e-02   0.0000000000000000e+00   0.0000000000000000e+00   0.0000000000000000e+00   0.0000000000000000e+00   0.0000000000000000e+00   0.0000000000000000e+00   1.8142997416872314e-01   6.4892000657288063e-02   0.0000000000000000e+00   0.0000000000000000e+00   0.0000000000000000e+00   0.0000000000000000e+00   0.0000000000000000e+00   0.0000000000000000e+00  -2.1384063188911229e-01   0.0000000000000000e+00   0.0000000000000000e+00   0.0000000000000000e+00   0.0000000000000000e+00   0.0000000000000000e+00   0.0000000000000000e+00   0.0000000000000000e+00   0.0000000000000000e+00   0.0000000000000000e+00  -7.7683809226584161e-02   0.0000000000000000e+00   0.0000000000000000e+00   0.0000000000000000e+00   4.4088844522511095e-01
   9.2841405986103590e-03   0.0000000000000000e+00   0.0000000000000000e+00   0.0000000000000000e+00   0.0000000000000000e+00   0.0000000000000000e+00  -3.9724675796507081e-01   0.0000000000000000e+00   0.0000000000000000e+00   0.0000000000000000e+00   0.0000000000000000e+00   0.0000000000000000e+00   8.2500901820822425e-02   2.7051913753236073e-01   0.0000000000000000e+00   8.6762514214956302e-02   0.0000000000000000e+00   0.0000000000000000e+00   0.0000000000000000e+00   0.0000000000000000e+00   0.0000000000000000e+00   0.0000000000000000e+00  -2.2754800204682242e-02  -2.6600269690569410e-02   0.0000000000000000e+00   8.1979235926425663e-03   0.0000000000000000e+00   0.0000000000000000e+00   0.0000000000000000e+00   0.0000000000000000e+00  -2.0026816889698940e-01   0.0000000000000000e+00   0.0000000000000000e+00   2.4922097652921707e-01   3.1771492899717740e-01   0.0000000000000000e+00   0.0000000000000000e+00  -2.0738105072432086e-01   0.0000000000000000e+00   0.0000000000000000e+00  -5.8673449958094537e-02   0.0000000000000000e+00   0.0000000000000000e+00   4.9826987901693813e-02   0.0000000000000000e+00   0.0000000000000000e+00   0.0000000000000000e+00   0.0000000000000000e+00   0.0000000000000000e+00   0.0000000000000000e+00   0.0000000000000000e+00   0.0000000000000000e+00   0.0000000000000000e+00   0.0000000000000000e+00   0.0000000000000000e+00   0.0000000000000000e+00   0.0000000000000000e+00   0.0000000000000000e+00  -6.9190628082141714e-02   0.0000000000000000e+00   5.8425429007696577e-03   0.0000000000000000e+00   0.0000000000000000e+00   0.0000000000000000e+00  -1.1641721741762220e-01   1.8182581928599278e-01   0.0000000000000000e+00   0.0000000000000000e+00  -4.3856274464890883e-02   0.0000000000000000e+00   0.0000000000000000e+00   0.0000000000000000e+00  -7.0787355276729410e-03   0.0000000000000000e+00   0.0000000000000000e+00   0.0000000000000000e+00   2.2438496897023461e-01   0.0000000000000000e+00   0.0000000000000000e+00   0.0000000000000000e+00   8.3972908753220499e-02   0.0000000000000000e+00   0.0000000000000000e+00  -2.4978646620279774e-01  -6.1999735359043531e-03   0.0000000000000000e+00   6.4035770651625329e-02  -3.6798132189493049e-01   0.0000000000000000e+00   0.0000000000000000e+00   0.0000000000000000e+00   0.0000000000000000e+00   0.0000000000000000e+00  -1.0321664359726816e-02   1.1767927092264888e-01   0.0000000000000000e+00   3.2321566544299019e-01   2.6463866130935737e-01   0.0000000000000000e+00   0.0000000000000000e+00
   0.0000000000000000e+00   0.0000000000000000e+00  -3.2059467980276896e-01   2.1848879457661013e-01   0.0000000000000000e+00   2.1706724975956351e-02   0.0000000000000000e+00   0.0000000000000000e+00   0.0000000000000000e+00   2.4433753448771856e-01   8.8530381982565201e-02   0.0000000000000000e+00   0.0000000000000000e+00   0.0000000000000000e+00   0.0000000000000000e+00   0.0000000000000000e+00   0.0000000000000000e+00  -3.0711766297167453e-01   0.0000000000000000e+00   3.1755794817172883e-01   1.7342903995660808e-01   9.0277172991486757e-02   0.0000000000000000e+00   0.0000000000000000e+00  -9.4782802731468406e-03   0.0000000000000000e+00   0.0000000000000000e+00  -1.0723918710561546e-02   0.0000000000000000e+00   0.0000000000000000e+00   0.0000000000000000e+00   0.0000000000000000e+00   0.0000000000000000e+00   0.0000000000000000e+00   0.0000000000000000e+00   0.0000000000000000e+00  -3.5003690515295449e-01   0.0000000000000000e+00   0.0000000000000000e+00   0.0000000000000000e+00   0.0000000000000000e+00   6.9079824981139348e-02  -6.5637730338380301e-02   0.0000000000000000e+00   0.0000000000000000e+00   0.0000000000000000e+00   2.7319333663901757e-01  -1.3755564379455189e-02   0.0000000000000000e+00  -2.6339054052781974e-01   0.0000000000000000e+00  -1.9085843458046292e-01   0.0000000000000000e+00   0.0000000000000000e+00   0.0000000000000000e+00   0.0000000000000000e+00   8.7583015942115733e-02   2.2311697491941232e-01   0.0000000000000000e+00  -1.5464694558280004e-01   0.0000000000000000e+00   0.0000000000000000e+00  -7.0635967098889738e-02   0.0000000000000000e+00   0.0000000000000000e+00   0.0000000000000000e+00   0.0000000000000000e+00  -1.3128278543258309e-01   0.0000000000000000e+00   0.0000000000000000e+00   0.0000000000000000e+00   0.0000000000000000e+00   0.0000000000000000e+00   0.0000000000000000e+00   1.5353554263945807e-01   0.0000000000000000e+00   0.0000000000000000e+00   0.0000000000000000e+00   0.0000000000000000e+00  -3.7216692113253749e-02   0.0000000000000000e+00   0.0000000000000000e+00  -1.7747248236637192e-01   0.0000000000000000e+00   0.0000000000000000e+00   0.0000000000000000e+00   0.0000000000000000e+00   0.0000000000000000e+00   2.4631970480028589e-04   0.0000000000000000e+00  -1.8156198590075157e-01   0.0000000000000000e+00   1.8237854659612091e-01   0.0000000000000000e+00   0.0000000000000000e+00   0.0000000000000000e+00   0.0000000000000000e+00   0.0000000000000000e+00  -9.6799130069452302e-02   0.0000000000000000e+00
   0.0000000000000000e+00   0.0000000000000000e+00  -1.4109735015753633e-01   9.0310903212309307e-02   0.0000000000000000e+00  -1.3644982393685318e-01   0.0000000000000000e+00   0.0000000000000000e+00   0.0000000000000000e+00   1.6086809081812675e-03  -2.3832163882297808e-02   0.0000000000000000e+00   0.0000000000000000e+00   0.0000000000000000e+00   0.0000000000000000e+00   0.0000000000000000e+00   0.0000000000000000e+00   3.3721223306718079e-01   0.0000000000000000e+00  -3.0381991269127724e-02  -2.8119975524372820e-01   1.3381285073990659e-01   0.0000000000000000e+00   0.0000000000000000e+00  -2.3068603898097638e-02   0.0000000000000000e+00   0.0000000000000000e+00  -2.2933610634253945e-01   0.0000000000000000e+00   0.0000000000000000e+00   0.0000000000000000e+00   0.0000000000000000e+00   0.0000000000000000e+00   0.0000000000000000e+00   0.0000000000000000e+00   0.0000000000000000e+00  -6.8116086783951660e-02   0.0000000000000000e+00   0.0000000000000000e+00   0.0000000000000000e+00   0.0000000000000000e+00   9.6930877356129375e-02   1.0066741944592825e-01   0.0000000000000000e+00   0.0000000000000000e+00   0.0000000000000000e+00   1.7945013847721011e-01  -1.4954575149253355e-01   0.0000000000000000e+00   3.1810333281082015e-01   0.0000000000000000e+00  -7.9003242483420361e-02   0.0000000000000000e+00   0.0000000000000000e+00   0.0000000000000000e+00   0.0000000000000000e+00   5.5508926223665545e-02  -5.9838679519271576e-02   0.0000000000000000e+00  -2.9746173696682249e-01   0.0000000000000000e+00   0.0000000000000000e+00  -1.8884448790836345e-01   0.0000000000000000e+00   0.0000000000000000e+00   0.0000000000000000e+00   0.0000000000000000e+00   1.9883834772487723e-02   0.0000000000000000e+00   0.0000000000000000e+00   0.0000000000000000e+00   0.0000000000000000e+00   0.0000000000000000e+00   0.0000000000000000e+00   7.9441225755033124e-02   0.0000000000000000e+00   0.0000000000000000e+00   0.0000000000000000e+00   0.0000000000000000e+00  -6.3865105839105624e-02   0.0000000000000000e+00   0.0000000000000000e+00   3.4337510616830341e-01   0.0000000000000000e+00   0.0000000000000000e+00   0.0000000000000000e+00   0.0000000000000000e+00   0.0000000000000000e+00   3.8192299798994089e-01   0.0000000000000000e+00  -1.0433251603399621e-01   0.0000000000000000e+00   2.3478563702998984e-01   0.0000000000000000e+00   0.0000000000000000e+00   0.0000000000000000e+00   0.0000000000000000e+00   0.0000000000000000e+00  -1.7453966508765789e-01   0.0000000000000000e+00
  -2.4295380012791271e-01   0.0000000000000000e+00   0.0000000000000000e+00   0.0000000000000000e+00   0.0000000000000000e+00   0.0000000000000000e+00   1.4427683278982309e-01   0.0000000000000000e+00   0.0000000000000000e+00   0.0000000000000000e+00   0.0000000000000000e+00   0.0000000000000000e+00  -9.4240604568465829e-03   2.3612467657654446e-01   0.0000000000000000e+00  -1.0567580000618589e-01   0.0000000000000000e+00   0.0000000000000000e+00   0.0000000000000000e+00   0.0000000000000000e+00   0.0000000000000000e+00   0.0000000000000000e+00   5.4480958980651327e-02  -1.7700485499954730e-01   0.0000000000000000e+00   3.6518834847322941e-02   0.0000000000000000e+00   0.0000000000000000e+00   0.0000000000000000e+00   0.0000000000000000e+00   1.1188384183053388e-01   0.0000000000000000e+00   0.0000000000000000e+00   5.8622560592773064e-02   6.7915569206030729e-02   0.0000000000000000e+00   0.0000000000000000e+00   3.1479304105837763e-01   0.0000000000000000e+00   0.0000000000000000e+00   5.4382463580436101e-02   0.0000000000000000e+00   0.0000000000000000e+00  -2.9275204225541646e-01   0.0000000000000000e+00   0.0000000000000000e+00   0.0000000000000000e+00   0.0000000000000000e+00   0.0000000000000000e+00   0.0000000000000000e+00   0.0000000000000000e+00   0.0000000000000000e+00   0.0000000000000000e+00   0.0000000000000000e+00   0.0000000000000000e+00   0.0000000000000000e+00   0.0000000000000000e+00   0.0000000000000000e+00  -1.2532375550799357e-01   0.0000000000000000e+00  -3.4286522329015567e-01   0.0000000000000000e+00   0.0000000000000000e+00   0.0000000000000000e+00  -3.8163980240798201e-01  -2.9067284646421127e-01   0.0000000000000000e+00   0.0000000000000000e+00   2.6184746999473524e-01   0.0000000000000000e+00   0.0000000000000000e+00   0.0000000000000000e+00  -2.1902329195036385e-02   0.0000000000000000e+00   0.0000000000000000e+00   0.0000000000000000e+00  -3.9573343162403966e-03   0.0000000000000000e+00   0.0000000000000000e+00   0.0000000000000000e+00   1.1078543631742806e-01   0.0000000000000000e+00   0.0000000000000000e+00   1.1173165293271071e-01   9.6164516570782774e-02   0.0000000000000000e+00   1.7499368656861061e-01   4.7265628040367991e-03   0.0000000000000000e+00   0.0000000000000000e+00   0.0000000000000000e+00   0.0000000000000000e+00   0.0000000000000000e+00  -1.3188756425214854e-01   1.2282593083377476e-01   0.0000000000000000e+00   1.3822709143170124e-02   2.8179361374649936e-01   0.0000000000000000e+00   0.0000000000000000e+00
   0.0000000000000000e+00   0.0000000000000000e+00   0.0000000000000000e+00   0.0000000000000000e+00  -2.0366655786169671e-01   0.0000000000000000e+00   0.0000000000000000e+00   0.0000000000000000e+00   0.0000000000000000e+00   0.0000000000000000e+00   0.0000000000000000e+00   0.0000000000000000e+00   0.0000000000000000e+00   0.0000000000000000e+00   4.4762772676107052e-02   0.0000000000000000e+00   6.4922276191851161e-02   0.0000000000000000e+00   1.8527989913090495e-01   0.0000000000000000e+00   0.0000000000000000e+00   0.0000000000000000e+00   0.0000000000000000e+00   0.0000000000000000e+00   0.0000000000000000e+00   0.0000000000000000e+00   0.0000000000000000e+00   0.0000000000000000e+00   1.0157406332877011e-01   0.0000000000000000e+00   0.0000000000000000e+00   2.3335407902842992e-01   3.4576903553382965e-01   0.0000000000000000e+00   0.0000000000000000e+00   0.0000000000000000e+00   0.0000000000000000e+00   0.0000000000000000e+00   1.3484572154730201e-01   0.0000000000000000e+00   0.0000000000000000e+00   0.0000000000000000e+00   0.0000000000000000e+00   0.0000000000000000e+00   3.2324470235723646e-01   0.0000000000000000e+00   0.0000000000000000e+00   0.0000000000000000e+00   2.6290615602338802e-01   0.0000000000000000e+00   5.8793170039679432e-02   0.0000000000000000e+00  -1.3263968617143354e-01   0.0000000000000000e+00   0.0000000000000000e+00  -3.3684858003866103e-01   0.0000000000000000e+00   0.0000000000000000e+00   0.0000000000000000e+00   0.0000000000000000e+00   0.0000000000000000e+00   0.0000000000000000e+00   0.0000000000000000e+00   0.0000000000000000e+00   0.0000000000000000e+00   0.0000000000000000e+00   0.0000000000000000e+00   0.0000000000000000e+00   0.0000000000000000e+00   9.7016795792336075e-02   0.0000000000000000e+00   2.7834313513411502e-01   0.0000000000000000e+00  -3.6296332947992249e-01   0.0000000000000000e+00   2.1859323719939316e-02   0.0000000000000000e+00   0.0000000000000000e+00   0.0000000000000000e+00   0.0000000000000000e+00   0.0000000000000000e+00   2.2338817653411908e-01   0.0000000000000000e+00   0.0000000000000000e+00   0.0000000000000000e+00   0.0000000000000000e+00   0.0000000000000000e+00   0.0000000000000000e+00   0.0000000000000000e+00  -5.2727471476795157e-02   0.0000000000000000e+00  -3.6816866786967695e-01   0.0000000000000000e+00   0.0000000000000000e+00   0.0000000000000000e+00   0.0000000000000000e+00   0.0000000000000000e+00   0.0000000000000000e+00   0.0000000000000000e+00   0.0000000000000000e+00
   0.0000000000000000e+00  -1.0149049047131764e-01   0.0000000000000000e+00   0.0000000000000000e+00   0.0000000000000000e+00   0.0000000000000000e+00   0.0000000000000000e+00   8.1997107410971673e-02   4.2766042715485991e-01   0.0000000000000000e+00   0.0000000000000000e+00  -1.7919732654532106e-01   0.0000000000000000e+00   0.0000000000000000e+00   0.0000000000000000e+00   0.0000000000000000e+00   0.0000000000000000e+00   0.0000000000000000e+00   0.0000000000000000e+00   0.0000000000000000e+00   0.0000000000000000e+00   0.0000000000000000e+00   0.0000000000000000e+00   0.0000000000000000e+00   0.0000000000000000e+00   0.0000000000000000e+00  -3.9952867502188105e-01   0.0000000000000000e+00   0.0000000000000000e+00  -2.5661975048616451e-02   0.0000000000000000e+00   0.0000000000000000e+00   0.0000000000000000e+00   0.0000000000000000e+00   0.0000000000000000e+00  -1.6893458672849260e-01   0.0000000000000000e+00   0.0000000000000000e+00   0.0000000000000000e+00  -3.6537871787614595e-01   0.0000000000000000e+00   0.0000000000000000e+00   0.0000000000000000e+00   0.0000000000000000e+00   0.0000000000000000e+00  -1.7218884940156609e-01   0.0000000000000000e+00   0.0000000000000000e+00   0.0000000000000000e+00   0.0000000000000000e+00   0.0000000000000000e+00   0.0000000000000000e+00   0.0000000000000000e+00   6.6096040612207418e-02   5.2668545322133373e-02   0.0000000000000000e+00   0.0000000000000000e+00   0.0000000000000000e+00   0.0000000000000000e+00   0.0000000000000000e+00   0.0000000000000000e+00  -4.0720563532092580e-02   0.0000000000000000e+00   3.0475900910488668e-01   0.0000000000000000e+00   0.0000000000000000e+00   1.5609385553721905e-01   0.0000000000000000e+00   0.0000000000000000e+00   0.0000000000000000e+00   1.0282607025505978e-02   0.0000000000000000e+00   0.0000000000000000e+00   0.0000000000000000e+00   0.0000000000000000e+00   0.0000000000000000e+00   0.0000000000000000e+00  -1.5879175470992413e-01  -3.1583890927512903e-01   0.0000000000000000e+00   0.0000000000000000e+00   0.0000000000000000e+00   0.0000000000000000e+00   0.0000000000000000e+00   0.0000000000000000e+00   8.4803865334322770e-02   0.0000000000000000e+00   0.0000000000000000e+00   0.0000000000000000e+00   0.0000000000000000e+00   0.0000000000000000e+00   0.0000000000000000e+00   0.0000000000000000e+00   0.0000000000000000e+00   0.0000000000000000e+00   1.9169536653348199e-01   0.0000000000000000e+00   0.0000000000000000e+00   0.0000000000000000e+00   3.4776727828663534e-01
   0.0000000000000000e+00   0.0000000000000000e+00   5.1828631261425270e-02   8.5672306997727404e-02   0.0000000000000000e+00   4.0900265111265134e-02   0.0000000000000000e+00   0.0000000000000000e+00   0.0000000000000000e+00   3.8041600412807297e-01   2.9524032087280355e-01   0.0000000000000000e+00   0.0000000000000000e+00   0.0000000000000000e+00   0.0000000000000000e+00   0.0000000000000000e+00   0.0000000000000000e+00  -1.8450430257840816e-01   0.0000000000000000e+00   1.2007558586180521e-01  -2.1366177649712756e-01  -2.8338793564209608e-01   0.0000000000000000e+00   0.0000000000000000e+00   1.7773430939656495e-01   0.0000000000000000e+00   0.0000000000000000e+00  -2.1312072635446930e-01   0.0000000000000000e+00   0.0000000000000000e+00   0.0000000000000000e+00   0.0000000000000000e+00   0.0000000000000000e+00   0.0000000000000000e+00   0.0000000000000000e+00   0.0000000000000000e+00  -1.0695224379777210e-01   0.0000000000000000e+00   0.0000000000000000e+00   0.0000000000000000e+00   0.0000000000000000e+00  -2.2604689173338374e-01   5.5776531392352632e-03   0.0000000000000000e+00   0.0000000000000000e+00   0.0000000000000000e+00  -3.2305596035479894e-01   2.5121105067560556e-02   0.0000000000000000e+00  -1.9785222595720883e-01   0.0000000000000000e+00  -4.0254451837125720e-02   0.0000000000000000e+00   0.0000000000000000e+00   0.0000000000000000e+00   0.0000000000000000e+00  -3.9278649780245298e-02  -1.5777904652256002e-02   0.0000000000000000e+00   4.3842579778352653e-02   0.0000000000000000e+00   0.0000000000000000e+00  -7.3462074988246473e-02   0.0000000000000000e+00   0.0000000000000000e+00   0.0000000000000000e+00   0.0000000000000000e+00  -3.3646023655385354e-02   0.0000000000000000e+00   0.0000000000000000e+00   0.0000000000000000e+00   0.0000000000000000e+00   0.0000000000000000e+00   0.0000000000000000e+00  -1.1473567264695581e-01   0.0000000000000000e+00   0.0000000000000000e+00   0.0000000000000000e+00   0.0000000000000000e+00   2.7333820341812573e-02   0.0000000000000000e+00   0.0000000000000000e+00   3.3037156479056468e-01   0.0000000000000000e+00   0.0000000000000000e+00   0.0000000000000000e+00   0.0000000000000000e+00   0.0000000000000000e+00   3.1617948756033154e-01   0.0000000000000000e+00   1.0479679599099234e-01   0.0000000000000000e+00  -2.0965941098479393e-01   0.0000000000000000e+00   0.0000000000000000e+00   0.0000000000000000e+00   0.0000000000000000e+00   0.0000000000000000e+00   9.1926385787694992e-02   0.0000000000000000e+00
   0.0000000000000000e+00   0.0000000000000000e+00  -2.8645172840327571e-01   7.7506477944900565e-02   0.0000000000000000e+00   1.3237620314736809e-01   0.0000000000000000e+00   0.0000000000000000e+00   0.0000000000000000e+00   1.9915187359222408e-01   3.1263241059233704e-01   0.0000000000000000e+00   0.0000000000000000e+00   0.0000000000000000e+00   0.0000000000000000e+00   0.0000000000000000e+00   0.0000000000000000e+00   1.5618010394554552e-01   0.0000000000000000e+00  -1.8777114186863042e-01   1.7211466057038693e-01  -6.4437691045296314e-02   0.0000000000000000e+00   0.0000000000000000e+00   2.9772801450498076e-01   0.0000000000000000e+00   0.0000000000000000e+00  -1.1417157717632227e-01   0.0000000000000000e+00   0.0000000000000000e+00   0.0000000000000000e+00   0.0000000000000000e+00   0.0000000000000000e+00   0.0000000000000000e+00   0.0000000000000000e+00   0.0000000000000000e+00  -2.5924420128846618e-02   0.0000000000000000e+00   0.0000000000000000e+00   0.0000000000000000e+00   0.0000000000000000e+00   2.4995066878319849e-01  -1.9592288889249340e-02   0.0000000000000000e+00   0.0000000000000000e+00   0.0000000000000000e+00   1.1255689744091302e-02  -2.5010243166932083e-01   0.0000000000000000e+00   7.0794158134636312e-02   0.0000000000000000e+00   1.4638281728205604e-01   0.0000000000000000e+00   0.0000000000000000e+00   0.0000000000000000e+00   0.0000000000000000e+00  -2.4702934470505730e-01  -2.2135513104034471e-03   0.0000000000000000e+00  -2.8263122449762416e-02   0.0000000000000000e+00   0.0000000000000000e+00  -3.6912305107376052e-04   0.0000000000000000e+00   0.0000000000000000e+00   0.0000000000000000e+00   0.0000000000000000e+00   4.6588053122602235e-01   0.0000000000000000e+00   0.0000000000000000e+00   0.0000000000000000e+00   0.0000000000000000e+00   0.0000000000000000e+00   0.0000000000000000e+00  -1.0620311901920899e-02   0.0000000000000000e+00   0.0000000000000000e+00   0.0000000000000000e+00   0.0000000000000000e+00   2.4126981647400678e-01   0.0000000000000000e+00   0.0000000000000000e+00  -6.5659964112153010e-02   0.0000000000000000e+00   0.0000000000000000e+00   0.0000000000000000e+00   0.0000000000000000e+00   0.0000000000000000e+00  -2.1783207096761933e-01   0.0000000000000000e+00   1.2889411810246607e-01   0.0000000000000000e+00   6.0731231317758635e-02   0.0000000000000000e+00   0.0000000000000000e+00   0.0000000000000000e+00   0.0000000000000000e+00   0.0000000000000000e+00   1.5209125196740366e-03   0.0000000000000000e+00
   0.0000000000000000e+00   0.0000000000000000e+00   0.0000000000000000e+00   0.0000000000000000e+00  -2.2973950826529749e-01   0.0000000000000000e+00   0.0000000000000000e+00   0.0000000000000000e+00   0.0000000000000000e+00   0.0000000000000000e+00   0.0000000000000000e+00   0.0000000000000000e+00   0.0000000000000000e+00   0.0000000000000000e+00  -1.9592354511305149e-01   0.0000000000000000e+00   1.5382079845972499e-01   0.0000000000000000e+00  -1.4111792839467824e-01   0.0000000000000000e+00   0.0000000000000000e+00   0.0000000000000000e+00   0.0000000000000000e+00   0.0000000000000000e+00   0.0000000000000000e+00   0.0000000000000000e+00   0.0000000000000000e+00   0.0000000000000000e+00  -3.9282216756090854e-01   0.0000000000000000e+00   0.0000000000000000e+00   1.3679090698001395e-01   2.8859302880450810e-01   0.0000000000000000e+00   0.0000000000000000e+00   0.0000000000000000e+00   0.0000000000000000e+00   0.0000000000000000e+00  -1.5177948697325849e-01   0.0000000000000000e+00   0.0000000000000000e+00   0.0000000000000000e+00   0.0000000000000000e+00   0.0000000000000000e+00   1.9903599058860155e-01   0.0000000000000000e+00   0.0000000000000000e+00   0.0000000000000000e+00  -3.9024798585086878e-01   0.0000000000000000e+00   5.9771415185103677e-02   0.0000000000000000e+00  -4.2621251468031635e-01   0.0000000000000000e+00   0.0000000000000000e+00   2.2781164675208548e-01   0.0000000000000000e+00   0.0000000000000000e+00   0.0000000000000000e+00   0.0000000000000000e+00   0.0000000000000000e+00   0.0000000000000000e+00   0.0000000000000000e+00   0.0000000000000000e+00   0.0000000000000000e+00   0.0000000000000000e+00   0.0000000000000000e+00   0.0000000000000000e+00   0.0000000000000000e+00   1.3981472104476620e-02   0.0000000000000000e+00   1.1503956423860365e-01   0.0000000000000000e+00   7.6130207839783984e-02   0.0000000000000000e+00  -3.1995217857147797e-02   0.0000000000000000e+00   0.0000000000000000e+00   0.0000000000000000e+00   0.0000000000000000e+00   0.0000000000000000e+00   2.3434195162149906e-02   0.0000000000000000e+00   0.0000000000000000e+00   0.0000000000000000e+00   0.0000000000000000e+00   0.0000000000000000e+00   0.0000000000000000e+00   0.0000000000000000e+00   3.6005674529283760e-01   0.0000000000000000e+00   8.0242505331888425e-02   0.0000000000000000e+00   0.0000000000000000e+00   0.0000000000000000e+00   0.0000000000000000e+00   0.0000000000000000e+00   0.0000000000000000e+00   0.0000000000000000e+00   0.0000000000000000e+00
   0.0000000000000000e+00   0.0000000000000000e+00  -2.0495234220920339e-02  -9.9725490242838027e-02   0.0000000000000000e+00  -6.1474092068838380e-02   0.0000000000000000e+00   0.0000000000000000e+00   0.0000000000000000e+00   2.1055275703652773e-01   3.0224488025299909e-02   0.0000000000000000e+00   0.0000000000000000e+00   0.0000000000000000e+00   0.0000000000000000e+00   0.0000000000000000e+00   0.0000000000000000e+00   3.5791512812917514e-01   0.0000000000000000e+00   1.4047184482080144e-01   3.3002153923432892e-02  -1.2569204830806013e-01   0.0000000000000000e+00   0.0000000000000000e+00   1.9975358038325805e-01   0.0000000000000000e+00   0.0000000000000000e+00   9.4820235280862142e-02   0.0000000000000000e+00   0.0000000000000000e+00   0.0000000000000000e+00   0.0000000000000000e+00   0.0000000000000000e+00   0.0000000000000000e+00   0.0000000000000000e+00   0.0000000000000000e+00   3.2211772489462576e-01   0.0000000000000000e+00   0.0000000000000000e+00   0.0000000000000000e+00   0.0000000000000000e+00  -2.8277770805286928e-01  -1.8631525926572118e-01   0.0000000000000000e+00   0.0000000000000000e+00   0.0000000000000000e+00   2.5624609892569833e-01  -4.3031585711776288e-02   0.0000000000000000e+00  -1.2785868713468823e-01   0.0000000000000000e+00   3.3986086540480781e-01   0.0000000000000000e+00   0.0000000000000000e+00   0.0000000000000000e+00   0.0000000000000000e+00  -3.4484579606215010e-02   2.9158304897747622e-01   0.0000000000000000e+00  -1.4253835245901875e-02   0.0000000000000000e+00   0.0000000000000000e+00   2.8066227684836353e-02   0.0000000000000000e+00   0.0000000000000000e+00   0.0000000000000000e+00   0.0000000000000000e+00  -2.8569872780489003e-01   0.0000000000000000e+00   0.0000000000000000e+00   0.0000000000000000e+00   0.0000000000000000e+00   0.0000000000000000e+00   0.0000000000000000e+00  -2.5352417136142019e-01   0.0000000000000000e+00   0.0000000000000000e+00   0.0000000000000000e+00   0.0000000000000000e+00   1.0836805993645754e-03   0.0000000000000000e+00   0.0000000000000000e+00  -5.9600184962377054e-02   0.0000000000000000e+00   0.0000000000000000e+00   0.0000000000000000e+00   0.0000000000000000e+00   0.0000000000000000e+00   3.0933380468676774e-02   0.0000000000000000e+00   2.3453902838517157e-02   0.0000000000000000e+00   1.5989387314790196e-01   0.0000000000000000e+00   0.0000000000000000e+00   0.0000000000000000e+00   0.0000000000000000e+00   0.0000000000000000e+00  -2.1322592191329320e-01   0.0000000000000000e+00
   0.0000000000000000e+00   0.0000000000000000e+00   0.0000000000000000e+00   0.0000000000000000e+00   1.5612820584288675e-01   0.0000000000000000e+00   0.0000000000000000e+00   0.0000000000000000e+00   0.0000000000000000e+00   0.0000000000000000e+00   0.0000000000000000e+00   0.0000000000000000e+00   0.0000000000000000e+00   0.0000000000000000e+00  -1.6471588374453180e-01   0.0000000000000000e+00   4.5325745160024598e-02   0.0000000000000000e+00   4.0717028113064402e-01   0.0000000000000000e+00   0.0000000000000000e+00   0.0000000000000000e+00   0.0000000000000000e+00   0.0000000000000000e+00   0.0000000000000000e+00   0.0000000000000000e+00   0.0000000000000000e+00   0.0000000000000000e+00   4.8055784082618425e-01   0.0000000000000000e+00   0.0000000000000000e+00  -9.1252057865581826e-02   6.0558156892319387e-02   0.0000000000000000e+00   0.0000000000000000e+00   0.0000000000000000e+00   0.0000000000000000e+00   0.0000000000000000e+00   2.8624190496107460e-01   0.0000000000000000e+00   0.0000000000000000e+00   0.0000000000000000e+00   0.0000000000000000e+00   0.0000000000000000e+00   8.9815968126588111e-02   0.0000000000000000e+00   0.0000000000000000e+00   0.0000000000000000e+00  -5.1640705436936640e-01   0.0000000000000000e+00   1.4766305842320723e-01   0.0000000000000000e+00   5.0127234753492171e-02   0.0000000000000000e+00   0.0000000000000000e+00   1.2678647504132484e-01   0.0000000000000000e+00   0.0000000000000000e+00   0.0000000000000000e+00   0.0000000000000000e+00   0.0000000000000000e+00   0.0000000000000000e+00   0.0000000000000000e+00   0.0000000000000000e+00   0.0000000000000000e+00   0.0000000000000000e+00   0.0000000000000000e+00   0.0000000000000000e+00   0.0000000000000000e+00  -6.8522475922758605e-02   0.0000000000000000e+00   1.9502169231190025e-01   0.0000000000000000e+00   2.0471139009319306e-01   0.0000000000000000e+00  -1.5937235236674555e-01   0.0000000000000000e+00   0.0000000000000000e+00   0.0000000000000000e+00   0.0000000000000000e+00   0.0000000000000000e+00   1.7100712905728313e-01   0.0000000000000000e+00   0.0000000000000000e+00   0.0000000000000000e+00   0.0000000000000000e+00   0.0000000000000000e+00   0.0000000000000000e+00   0.0000000000000000e+00   6.4441157137671255e-03   0.0000000000000000e+00  -3.6482425980651573e-02   0.0000000000000000e+00   0.0000000000000000e+00   0.0000000000000000e+00   0.0000000000000000e+00   0.0000000000000000e+00   0.0000000000000000e+00   0.0000000000000000e+00   0.0000000000000000e+00
   0.0000000000000000e+00   0.0000000000000000e+00  -2.5022055090943229e-01  -2.8442143678821452e-01   0.0000000000000000e+00   3.0341566651582152e-01   0.0000000000000000e+00   0.0000000000000000e+00   0.0000000000000000e+00  -3.0092214259513181e-02  -7.8852897796482899e-02   0.0000000000000000e+00   0.0000000000000000e+00   0.0000000000000000e+00   0.0000000000000000e+00   0.0000000000000000e+00   0.0000000000000000e+00  -8.7897855825436064e-02   0.0000000000000000e+00   1.2180365867558091e-01   5.4480071076358265e-02  -2.6895375707522564e-02   0.0000000000000000e+00   0.0000000000000000e+00  -8.7097889060946440e-02   0.0000000000000000e+00   0.0000000000000000e+00  -1.1575167434475386e-01   0.0000000000000000e+00   0.0000000000000000e+00   0.0000000000000000e+00   0.0000000000000000e+00   0.0000000000000000e+00   0.0000000000000000e+00   0.0000000000000000e+00   0.0000000000000000e+00   1.2462078416344209e-01   0.0000000000000000e+00   0.0000000000000000e+00   0.0000000000000000e+00   0.0000000000000000e+00   6.0273203432497854e-02  -1.0614554901056575e-01   0.0000000000000000e+00   0.0000000000000000e+00   0.0000000000000000e+00  -2.0559386660311485e-01  -8.8157827552775514e-02   0.0000000000000000e+00   2.9642822423997084e-01   0.0000000000000000e+00  -1.5553826285632849e-01   0.0000000000000000e+00   0.0000000000000000e+00   0.0000000000000000e+00   0.0000000000000000e+00   5.1856204460747589e-02   2.8123808389975402e-01   0.0000000000000000e+00   4.5499155111091782e-01   0.0000000000000000e+00   0.0000000000000000e+00  -3.4899620995945263e-01   0.0000000000000000e+00   0.0000000000000000e+00   0.0000000000000000e+00   0.0000000000000000e+00   4.8162942661363721e-02   0.0000000000000000e+00   0.0000000000000000e+00   0.0000000000000000e+00   0.0000000000000000e+00   0.0000000000000000e+00   0.0000000000000000e+00  -1.9188325600083775e-01   0.0000000000000000e+00   0.0000000000000000e+00   0.0000000000000000e+00   0.0000000000000000e+00  -5.1818145674091029e-02   0.0000000000000000e+00   0.0000000000000000e+00  -7.9404420939372999e-02   0.0000000000000000e+00   0.0000000000000000e+00   0.0000000000000000e+00   0.0000000000000000e+00   0.0000000000000000e+00   1.5618426933933799e-01   0.0000000000000000e+00  -1.3540099607355213e-01   0.0000000000000000e+00   1.2609757072641337e-01   0.0000000000000000e+00   0.0000000000000000e+00   0.0000000000000000e+00   0.0000000000000000e+00   0.0000000000000000e+00  -1.3523976835382999e-02   0.0000000000000000e+00
   0.0000000000000000e+00   0.0000000000000000e+00   0.0000000000000000e+00   0.0000000000000000e+00   1.3735009516796320e-01   0.0000000000000000e+00   0.0000000000000000e+00   0.0000000000000000e+00   0.0000000000000000e+00   0.0000000000000000e+00   0.0000000000000000e+00   0.0000000000000000e+00   0.0000000000000000e+00   0.0000000000000000e+00  -7.0393757246012947e-02   0.0000000000000000e+00   3.4317902837339337e-01   0.0000000000000000e+00   2.9770918293684882e-02   0.0000000000000000e+00   0.0000000000000000e+00   0.0000000000000000e+00   0.0000000000000000e+00   0.0000000000000000e+00   0.0000000000000000e+00   0.0000000000000000e+00   0.0000000000000000e+00   0.0000000000000000e+00  -1.9356580983481586e-01   0.0000000000000000e+00   0.0000000000000000e+00  -2.0211395010355182e-01   4.2458970309960875e-01   0.0000000000000000e+00   0.0000000000000000e+00   0.0000000000000000e+00   0.0000000000000000e+00   0.0000000000000000e+00   2.0311681745657650e-01   0.0000000000000000e+00   0.0000000000000000e+00   0.0000000000000000e+00   0.0000000000000000e+00   0.0000000000000000e+00  -7.9592980988895404e-02   0.0000000000000000e+00   0.0000000000000000e+00   0.0000000000000000e+00   2.5096749179826372e-01   0.0000000000000000e+00  -3.3572113649557933e-01   0.0000000000000000e+00   1.8865798722903701e-01   0.0000000000000000e+00   0.0000000000000000e+00   4.4810519765920070e-01   0.0000000000000000e+00   0.0000000000000000e+00   0.0000000000000000e+00   0.0000000000000000e+00   0.0000000000000000e+00   0.0000000000000000e+00   0.0000000000000000e+00   0.0000000000000000e+00   0.0000000000000000e+00   0.0000000000000000e+00   0.0000000000000000e+00   0.0000000000000000e+00   0.0000000000000000e+00   1.2539157713515961e-01   0.0000000000000000e+00   1.8451590636821308e-01   0.0000000000000000e+00   3.4313188391699535e-02   0.0000000000000000e+00  -1.6185836650724103e-01   0.0000000000000000e+00   0.0000000000000000e+00   0.0000000000000000e+00   0.0000000000000000e+00   0.0000000000000000e+00  -5.1670530113818794e-02   0.0000000000000000e+00   0.0000000000000000e+00   0.0000000000000000e+00   0.0000000000000000e+00   0.0000000000000000e+00   0.0000000000000000e+00   0.0000000000000000e+00  -2.4369891628702586e-01   0.0000000000000000e+00  -6.9770522271428992e-03   0.0000000000000000e+00   0.0000000000000000e+00   0.0000000000000000e+00   0.0000000000000000e+00   0.0000000000000000e+00   0.0000000000000000e+00   0.0000000000000000e+00   0.0000000000000000e+00
   0.0000000000000000e+00   2.0804128587674839e-01   0.0000000000000000e+00   0.0000000000000000e+00   0.0000000000000000e+00   0.0000000000000000e+00   0.0000000000000000e+00  -1.8154794971409960e-01   1.6289159293177716e-02   0.0000000000000000e+00   0.0000000000000000e+00  -2.4235472048526271e-02   0.0000000000000000e+00   0.0000000000000000e+00   0.0000000000000000e+00   0.0000000000000000e+00   0.0000000000000000e+00   0.0000000000000000e+00   0.0000000000000000e+00   0.0000000000000000e+00   0.0000000000000000e+00   0.0000000000000000e+00   0.0000000000000000e+00   0.0000000000000000e+00   0.0000000000000000e+00   0.0000000000000000e+00   1.6939123472063437e-02   0.0000000000000000e+00   0.0000000000000000e+00  -3.5458732247868263e-01   0.0000000000000000e+00   0.0000000000000000e+00   0.0000000000000000e+00   0.0000000000000000e+00   0.0000000000000000e+00   3.1073220341226976e-02   0.0000000000000000e+00   0.0000000000000000e+00   0.0000000000000000e+00  -1.1595811259465030e-01   0.0000000000000000e+00   0.0000000000000000e+00   0.0000000000000000e+00   0.0000000000000000e+00   0.0000000000000000e+00   3.7757688959599006e-01   0.0000000000000000e+00   0.0000000000000000e+00   0.0000000000000000e+00   0.0000000000000000e+00   0.0000000000000000e+00   0.0000000000000000e+00   0.0000000000000000e+00   2.0518676466341902e-02   1.4722540302622861e-01   0.0000000000000000e+00   0.0000000000000000e+00   0.0000000000000000e+00   0.0000000000000000e+00   0.0000000000000000e+00   0.0000000000000000e+00  -1.7089145294754260e-01   0.0000000000000000e+00   4.3526213508225553e-02   0.0000000000000000e+00   0.0000000000000000e+00   6.3389271334260602e-02   0.0000000000000000e+00   0.0000000000000000e+00   0.0000000000000000e+00   1.5900391311861314e-01   0.0000000000000000e+00   0.0000000000000000e+00   0.0000000000000000e+00   0.0000000000000000e+00   0.0000000000000000e+00   0.0000000000000000e+00   6.0098194504750367e-02  -5.3620253452978750e-01   0.0000000000000000e+00   0.0000000000000000e+00   0.0000000000000000e+00   0.0000000000000000e+00   0.0000000000000000e+00   0.0000000000000000e+00  -2.9285559854004062e-01   0.0000000000000000e+00   0.0000000000000000e+00   0.0000000000000000e+00   0.0000000000000000e+00   0.0000000000000000e+00   0.0000000000000000e+00   0.0000000000000000e+00   0.0000000000000000e+00   0.0000000000000000e+00  -4.0116066502571912e-01   0.0000000000000000e+00   0.0000000000000000e+00   0.0000000000000000e+00  -1.3998856977480351e-01
   0.0000000000000000e+00   6.3981617587833051e-02   0.0000000000000000e+00   0.0000000000000000e+00   0.0000000000000000e+00   0.0000000000000000e+00   0.0000000000000000e+00  -1.8060495141693833e-01   1.1747554543112208e-02   0.0000000000000000e+00   0.0000000000000000e+00   4.8112621262914101e-02   0.0000000000000000e+00   0.0000000000000000e+00   0.0000000000000000e+00   0.0000000000000000e+00   0.0000000000000000e+00   0.0000000000000000e+00   0.0000000000000000e+00   0.0000000000000000e+00   0.0000000000000000e+00   0.0000000000000000e+00   0.0000000000000000e+00   0.0000000000000000e+00   0.0000000000000000e+00   0.0000000000000000e+00  -2.3881012660155782e-01   0.0000000000000000e+00   0.0000000000000000e+00  -3.3928035344988960e-01   0.0000000000000000e+00   0.0000000000000000e+00   0.0000000000000000e+00   0.0000000000000000e+00   0.0000000000000000e+00   4.8283064098797165e-02   0.0000000000000000e+00   0.0000000000000000e+00   0.0000000000000000e+00   4.7271872604180798e-01   0.0000000000000000e+00   0.0000000000000000e+00   0.0000000000000000e+00   0.0000000000000000e+00   0.0000000000000000e+00   3.1229025560498700e-02   0.0000000000000000e+00   0.0000000000000000e+00   0.0000000000000000e+00   0.0000000000000000e+00   0.0000000000000000e+00   0.0000000000000000e+00   0.0000000000000000e+00   2.6507697961682364e-01  -1.1901439328371856e-01   0.0000000000000000e+00   0.0000000000000000e+00   0.0000000000000000e+00   0.0000000000000000e+00   0.0000000000000000e+00   0.0000000000000000e+00   3.2169971468761577e-01   0.0000000000000000e+00   1.8018409040787636e-01   0.0000000000000000e+00   0.0000000000000000e+00   1.2557687057198896e-01   0.0000000000000000e+00   0.0000000000000000e+00   0.0000000000000000e+00   1.1035702960244077e-01   0.0000000000000000e+00   0.0000000000000000e+00   0.0000000000000000e+00   0.0000000000000000e+00   0.0000000000000000e+00   0.0000000000000000e+00   1.2896287414079086e-02   1.5260266522218857e-01   0.0000000000000000e+00   0.0000000000000000e+00   0.0000000000000000e+00   0.0000000000000000e+00   0.0000000000000000e+00   0.0000000000000000e+00  -4.2860085323477715e-01   0.0000000000000000e+00   0.0000000000000000e+00   0.0000000000000000e+00   0.0000000000000000e+00   0.0000000000000000e+00   0.0000000000000000e+00   0.0000000000000000e+00   0.0000000000000000e+00   0.0000000000000000e+00   2.5427295054798477e-01   0.0000000000000000e+00   0.0000000000000000e+00   0.0000000000000000e+00   2.0440562385048039e-01
   0.0000000000000000e+00   0.0000000000000000e+00   0.0000000000000000e+00   0.0000000000000000e+00   3.4198342536017506e-01   0.0000000000000000e+00   0.0000000000000000e+00   0.0000000000000000e+00   0.0000000000000000e+00   0.0000000000000000e+00   0.0000000000000000e+00   0.0000000000000000e+00   0.0000000000000000e+00   0.0000000000000000e+00  -1.7966670727507744e-01   0.0000000000000000e+00   2.6329810799640191e-01   0.0000000000000000e+00  -7.2663496710550182e-02   0.0000000000000000e+00   0.0000000000000000e+00   0.0000000000000000e+00   0.0000000000000000e+00   0.0000000000000000e+00   0.0000000000000000e+00   0.0000000000000000e+00   0.0000000000000000e+00   0.0000000000000000e+00  -2.1330300969014404e-01   0.0000000000000000e+00   0.0000000000000000e+00   1.0699191600270994e-01  -9.8409519506530846e-02   0.0000000000000000e+00   0.0000000000000000e+00   0.0000000000000000e+00   0.0000000000000000e+00   0.0000000000000000e+00  -1.0676772179212245e-01   0.0000000000000000e+00   0.0000000000000000e+00   0.0000000000000000e+00   0.0000000000000000e+00   0.0000000000000000e+00   3.6561850778232075e-01   0.0000000000000000e+00   0.0000000000000000e+00   0.0000000000000000e+00  -2.8789805505514138e-01   0.0000000000000000e+00   8.4829131636200206e-02   0.0000000000000000e+00   2.6401449660010229e-01   0.0000000000000000e+00   0.0000000000000000e+00  -2.9975981487231851e-01   0.0000000000000000e+00   0.0000000000000000e+00   0.0000000000000000e+00   0.0000000000000000e+00   0.0000000000000000e+00   0.0000000000000000e+00   0.0000000000000000e+00   0.0000000000000000e+00   0.0000000000000000e+00   0.0000000000000000e+00   0.0000000000000000e+00   0.0000000000000000e+00   0.0000000000000000e+00   7.4084943547430726e-02   0.0000000000000000e+00   1.8155021200232074e-01   0.0000000000000000e+00  -1.2197457616749222e-01   0.0000000000000000e+00   1.3095227285071706e-01   0.0000000000000000e+00   0.0000000000000000e+00   0.0000000000000000e+00   0.0000000000000000e+00   0.0000000000000000e+00  -3.8255510382601016e-01   0.0000000000000000e+00   0.0000000000000000e+00   0.0000000000000000e+00   0.0000000000000000e+00   0.0000000000000000e+00   0.0000000000000000e+00   0.0000000000000000e+00  -3.0253381225599307e-01   0.0000000000000000e+00   8.0398229913541591e-02   0.0000000000000000e+00   0.0000000000000000e+00   0.0000000000000000e+00   0.0000000000000000e+00   0.0000000000000000e+00   0.0000000000000000e+00   0.0000000000000000e+00   0.0000000000000000e+00
   0.0000000000000000e+00   0.0000000000000000e+00  -9.4046128164890039e-02  -2.3790016322778740e-01   0.0000000000000000e+00  -1.5506996401856166e-01   0.0000000000000000e+00   0.0000000000000000e+00   0.0000000000000000e+00  -1.8812460641200282e-01   2.7735448677127361e-01   0.0000000000000000e+00   0.0000000000000000e+00   0.0000000000000000e+00   0.0000000000000000e+00   0.0000000000000000e+00   0.0000000000000000e+00  -2.5799788145202102e-01   0.0000000000000000e+00   2.3494028079096393e-01  -3.5751051389516936e-01   2.6763899251950762e-01   0.0000000000000000e+00   0.0000000000000000e+00  -2.6430968886216771e-01   0.0000000000000000e+00   0.0000000000000000e+00  -3.0490485172663256e-01   0.0000000000000000e+00   0.0000000000000000e+00   0.0000000000000000e+00   0.0000000000000000e+00   0.0000000000000000e+00   0.0000000000000000e+00   0.0000000000000000e+00   0.0000000000000000e+00   2.7051516579125858e-03   0.0000000000000000e+00   0.0000000000000000e+00   0.0000000000000000e+00   0.0000000000000000e+00   6.9212926797546828e-02  -8.4493840481413854e-02   0.0000000000000000e+00   0.0000000000000000e+00   0.0000000000000000e+00   1.5111694598636724e-01  -7.0093370124279190e-03   0.0000000000000000e+00  -2.0299612874579365e-02   0.0000000000000000e+00   2.9321231455802321e-01   0.0000000000000000e+00   0.0000000000000000e+00   0.0000000000000000e+00   0.0000000000000000e+00   1.2420814563392085e-02  -3.7244912206072969e-02   0.0000000000000000e+00  -1.2380792530942202e-02   0.0000000000000000e+00   0.0000000000000000e+00  -1.1769367233292801e-02   0.0000000000000000e+00   0.0000000000000000e+00   0.0000000000000000e+00   0.0000000000000000e+00  -6.6009385599707414e-03   0.0000000000000000e+00   0.0000000000000000e+00   0.0000000000000000e+00   0.0000000000000000e+00   0.0000000000000000e+00   0.0000000000000000e+00  -1.5273027689706581e-01   0.0000000000000000e+00   0.0000000000000000e+00   0.0000000000000000e+00   0.0000000000000000e+00   1.9650572267810576e-01   0.0000000000000000e+00   0.0000000000000000e+00  -1.2209553180736164e-01   0.0000000000000000e+00   0.0000000000000000e+00   0.0000000000000000e+00   0.0000000000000000e+00   0.0000000000000000e+00  -6.9331807063965092e-02   0.0000000000000000e+00   3.2610054754672957e-01   0.0000000000000000e+00  -3.9365599305472641e-02   0.0000000000000000e+00   0.0000000000000000e+00   0.0000000000000000e+00   0.0000000000000000e+00   0.0000000000000000e+00  -3.9162278693101106e-02   0.0000000000000000e+00
   0.0000000000000000e+00   0.0000000000000000e+00  -2.2909344551322686e-01   2.3364743826548465e-01   0.0000000000000000e+00  -1.1843416064099799e-01   0.0000000000000000e+00   0.0000000000000000e+00   0.0000000000000000e+00  -1.4024297080761239e-01  -8.2285325702756582e-02   0.0000000000000000e+00   0.0000000000000000e+00   0.0000000000000000e+00   0.0000000000000000e+00   0.0000000000000000e+00   0.0000000000000000e+00  -3.7906588899901852e-02   0.0000000000000000e+00   2.5525273835019335e-01   4.2905543334616401e-02   2.2335307845677838e-01   0.0000000000000000e+00   0.0000000000000000e+00   1.0889348768948026e-01   0.0000000000000000e+00   0.0000000000000000e+00  -9.9705669240362255e-02   0.0000000000000000e+00   0.0000000000000000e+00   0.0000000000000000e+00   0.0000000000000000e+00   0.0000000000000000e+00   0.0000000000000000e+00   0.0000000000000000e+00   0.0000000000000000e+00   2.7178366879550570e-01   0.0000000000000000e+00   0.0000000000000000e+00   0.0000000000000000e+00   0.0000000000000000e+00  -3.4241847918000756e-01  -1.0574226441212251e-01   0.0000000000000000e+00   0.0000000000000000e+00   0.0000000000000000e+00  -4.2140324733669449e-01  -8.9836110230349292e-02   0.0000000000000000e+00   1.5056141229062349e-02   0.0000000000000000e+00   2.5314210778559641e-02   0.0000000000000000e+00   0.0000000000000000e+00   0.0000000000000000e+00   0.0000000000000000e+00  -8.3620909779164143e-02  -2.2330585062624991e-01   0.0000000000000000e+00   3.9919987581214268e-02   0.0000000000000000e+00   0.0000000000000000e+00   1.0770969620275300e-01   0.0000000000000000e+00   0.0000000000000000e+00   0.0000000000000000e+00   0.0000000000000000e+00  -6.6552179501049163e-02   0.0000000000000000e+00   0.0000000000000000e+00   0.0000000000000000e+00   0.0000000000000000e+00   0.0000000000000000e+00   0.0000000000000000e+00   2.5376722794815210e-01   0.0000000000000000e+00   0.0000000000000000e+00   0.0000000000000000e+00   0.0000000000000000e+00   2.6949363140589688e-01   0.0000000000000000e+00   0.0000000000000000e+00   4.4448747977746422e-02   0.0000000000000000e+00   0.0000000000000000e+00   0.0000000000000000e+00   0.0000000000000000e+00   0.0000000000000000e+00  -1.0229013758589177e-01   0.0000000000000000e+00  -1.3418031566151345e-01   0.0000000000000000e+00   2.8525037703746792e-01   0.0000000000000000e+00   0.0000000000000000e+00   0.0000000000000000e+00   0.0000000000000000e+00   0.0000000000000000e+00   1.4398072918263432e-02   0.0000000000000000e+00
   1.4301196129013483e-01   0.0000000000000000e+00   0.0000000000000000e+00   0.0000000000000000e+00   0.0000000000000000e+00   0.0000000000000000e+00  -4.3422277821911281e-01   0.0000000000000000e+00   0.0000000000000000e+00   0.0000000000000000e+00   0.0000000000000000e+00   0.0000000000000000e+00  -3.7534946799256269e-01  -4.9981921618903830e-02   0.0000000000000000e+00   2.0962002382006245e-01   0.0000000000000000e+00   0.0000000000000000e+00   0.0000000000000000e+00   0.0000000000000000e+00   0.0000000000000000e+00   0.0000000000000000e+00  -8.7793915901806657e-02  -3.2291629558736334e-01   0.0000000000000000e+00  -9.8072152074705723e-02   0.0000000000000000e+00   0.0000000000000000e+00   0.0000000000000000e+00   0.0000000000000000e+00  -2.6710542098180745e-02   0.0000000000000000e+00   0.0000000000000000e+00  -2.0923081799153093e-01   6.6510970009364317e-02   0.0000000000000000e+00   0.0000000000000000e+00   1.9031708452833449e-02   0.0000000000000000e+00   0.0000000000000000e+00   3.6843511868490067e-02   0.0000000000000000e+00   0.0000000000000000e+00   9.7417555797163657e-02   0.0000000000000000e+00   0.0000000000000000e+00   0.0000000000000000e+00   0.0000000000000000e+00   0.0000000000000000e+00   0.0000000000000000e+00   0.0000000000000000e+00   0.0000000000000000e+00   0.0000000000000000e+00   0.0000000000000000e+00   0.0000000000000000e+00   0.0000000000000000e+00   0.0000000000000000e+00   0.0000000000000000e+00   5.2316439174053153e-02   0.0000000000000000e+00  -2.7308319459132135e-01   0.0000000000000000e+00   0.0000000000000000e+00   0.0000000000000000e+00   2.1334103889758782e-01  -2.2500919499431926e-01   0.0000000000000000e+00   0.0000000000000000e+00  -2.1120300018672422e-01   0.0000000000000000e+00   0.0000000000000000e+00   0.0000000000000000e+00   2.8239667633285052e-02   0.0000000000000000e+00   0.0000000000000000e+00   0.0000000000000000e+00   4.3714122473075608e-02   0.0000000000000000e+00   0.0000000000000000e+00   0.0000000000000000e+00   5.4564717553455655e-02   0.0000000000000000e+00   0.0000000000000000e+00   4.9045105812534608e-02   1.2663934193623752e-01   0.0000000000000000e+00   1.6427450022182297e-01   9.0754264016998196e-02   0.0000000000000000e+00   0.0000000000000000e+00   0.0000000000000000e+00   0.0000000000000000e+00   0.0000000000000000e+00  -1.6358073479024290e-01   2.6021741083289179e-01   0.0000000000000000e+00  -2.2192246037256114e-01  -2.8507565640314141e-02   0.0000000000000000e+00   0.0000000000000000e+00
   0.0000000000000000e+00   0.0000000000000000e+00   1.5518541309781597e-01  -2.5842786241540114e-02   0.0000000000000000e+00   1.8182961583683901e-01   0.0000000000000000e+00   0.0000000000000000e+00   0.0000000000000000e+00   4.3084834077455905e-02   2.1440544392554617e-01   0.0000000000000000e+00   0.0000000000000000e+00   0.0000000000000000e+00   0.0000000000000000e+00   0.0000000000000000e+00   0.0000000000000000e+00   2.5469115391911412e-01   0.0000000000000000e+00  -2.4121524780984303e-02  -2.3321341764156925e-01   2.7887346695366094e-01   0.0000000000000000e+00   0.0000000000000000e+00  -1.8017244600024226e-01   0.0000000000000000e+00   0.0000000000000000e+00  -4.3131654341552784e-02   0.0000000000000000e+00   0.0000000000000000e+00   0.0000000000000000e+00   0.0000000000000000e+00   0.0000000000000000e+00   0.0000000000000000e+00   0.0000000000000000e+00   0.0000000000000000e+00  -3.7753879321631698e-02   0.0000000000000000e+00   0.0000000000000000e+00   0.0000000000000000e+00   0.0000000000000000e+00  -1.2997031824570041e-01   3.6637940995402390e-01   0.0000000000000000e+00   0.0000000000000000e+00   0.0000000000000000e+00  -1.2249189490031215e-01  -1.5496549842790683e-01   0.0000000000000000e+00  -3.3164073574007258e-01   0.0000000000000000e+00  -4.3859297940967754e-02   0.0000000000000000e+00   0.0000000000000000e+00   0.0000000000000000e+00   0.0000000000000000e+00   9.3479286221319582e-02   1.0328912705419367e-01   0.0000000000000000e+00   1.5347997671361626e-02   0.0000000000000000e+00   0.0000000000000000e+00   5.1735634867533332e-02   0.0000000000000000e+00   0.0000000000000000e+00   0.0000000000000000e+00   0.0000000000000000e+00   1.4505855713309815e-01   0.0000000000000000e+00   0.0000000000000000e+00   0.0000000000000000e+00   0.0000000000000000e+00   0.0000000000000000e+00   0.0000000000000000e+00  -2.3158139891468077e-01   0.0000000000000000e+00   0.0000000000000000e+00   0.0000000000000000e+00   0.0000000000000000e+00   1.7008045796990414e-02   0.0000000000000000e+00   0.0000000000000000e+00  -8.6298695762369204e-02   0.0000000000000000e+00   0.0000000000000000e+00   0.0000000000000000e+00   0.0000000000000000e+00   0.0000000000000000e+00  -1.7884677563234530e-01   0.0000000000000000e+00  -4.6006020585955965e-01   0.0000000000000000e+00   7.7447422104278962e-02   0.0000000000000000e+00   0.0000000000000000e+00   0.0000000000000000e+00   0.0000000000000000e+00   0.0000000000000000e+00   6.7705637894907925e-02   0.0000000000000000e+00
   6.1954077608586670e-02   0.0000000000000000e+00   0.0000000000000000e+00   0.0000000000000000e+00   0.0000000000000000e+00   0.0000000000000000e+00  -2.2881195570035701e-01   0.0000000000000000e+00   0.0000000000000000e+00   0.0000000000000000e+00   0.0000000000000000e+00   0.0000000000000000e+00   2.6917943959686857e-01   2.6557785824450325e-01   0.0000000000000000e+00   3.0286994333500361e-01   0.0000000000000000e+00   0.0000000000000000e+00   0.0000000000000000e+00   0.0000000000000000e+00   0.0000000000000000e+00   0.0000000000000000e+00   7.3255176405837688e-02  -3.2316645320040582e-01   0.0000000000000000e+00   8.7747323820937764e-02   0.0000000000000000e+00   0.0000000000000000e+00   0.0000000000000000e+00   0.0000000000000000e+00  -1.3568411293908872e-01   0.0000000000000000e+00   0.0000000000000000e+00  -8.6857784590772934e-03  -3.7422770069278455e-01   0.0000000000000000e+00   0.0000000000000000e+00   1.4356990501163999e-01   0.0000000000000000e+00   0.0000000000000000e+00  -4.8639387880664582e-02   0.0000000000000000e+00   0.0000000000000000e+00   1.4999034453187871e-02   0.0000000000000000e+00   0.0000000000000000e+00   0.0000000000000000e+00   0.0000000000000000e+00   0.0000000000000000e+00   0.0000000000000000e+00   0.0000000000000000e+00   0.0000000000000000e+00   0.0000000000000000e+00   0.0000000000000000e+00   0.0000000000000000e+00   0.0000000000000000e+00   0.0000000000000000e+00   0.0000000000000000e+00  -1.7315696066017114e-01   0.0000000000000000e+00   1.1017689877301497e-01   0.0000000000000000e+00   0.0000000000000000e+00   0.0000000000000000e+00   6.1606221168559704e-03   2.2377833822706322e-01   0.0000000000000000e+00   0.0000000000000000e+00   2.4397149260914783e-01   0.0000000000000000e+00   0.0000000000000000e+00   0.0000000000000000e+00   2.4245814857651415e-01   0.0000000000000000e+00   0.0000000000000000e+00   0.0000000000000000e+00  -1.8868271493509606e-01   0.0000000000000000e+00   0.0000000000000000e+00   0.0000000000000000e+00   4.2164045532248742e-02   0.0000000000000000e+00   0.0000000000000000e+00   1.3631302377143027e-02   2.5952657897480608e-01   0.0000000000000000e+00   1.3494029862706905e-01   1.1386018980363163e-01   0.0000000000000000e+00   0.0000000000000000e+00   0.0000000000000000e+00   0.0000000000000000e+00   0.0000000000000000e+00   1.4047611736842017e-01  -1.6995322465214671e-01   0.0000000000000000e+00  -3.1505454814559249e-02  -1.1663084479511715e-01   0.0000000000000000e+00   0.0000000000000000e+00
   0.0000000000000000e+00  -1.4244004978911323e-01   0.0000000000000000e+00   0.0000000000000000e+00   0.0000000000000000e+00   0.0000000000000000e+00   0.0000000000000000e+00  -6.4769042949918298e-01  -2.1288366889516669e-01   0.0000000000000000e+00   0.0000000000000000e+00   3.1633661711594563e-01   0.0000000000000000e+00   0.0000000000000000e+00   0.0000000000000000e+00   0.0000000000000000e+00   0.0000000000000000e+00   0.0000000000000000e+00   0.0000000000000000e+00   0.0000000000000000e+00   0.0000000000000000e+00   0.0000000000000000e+00   0.0000000000000000e+00   0.0000000000000000e+00   0.0000000000000000e+00   0.0000000000000000e+00   1.1958614507067800e-01   0.0000000000000000e+00   0.0000000000000000e+00   2.7492759216374707e-01   0.0000000000000000e+00   0.0000000000000000e+00   0.0000000000000000e+00   0.0000000000000000e+00   0.0000000000000000e+00   1.2009001402686184e-01   0.0000000000000000e+00   0.0000000000000000e+00   0.0000000000000000e+00  -3.3224762771362257e-02   0.0000000000000000e+00   0.0000000000000000e+00   0.0000000000000000e+00   0.0000000000000000e+00   0.0000000000000000e+00  -1.2055101068320161e-02   0.0000000000000000e+00   0.0000000000000000e+00   0.0000000000000000e+00   0.0000000000000000e+00   0.0000000000000000e+00   0.0000000000000000e+00   0.0000000000000000e+00   6.3188597127969592e-02   5.0459230230015722e-02   0.0000000000000000e+00   0.0000000000000000e+00   0.0000000000000000e+00   0.0000000000000000e+00   0.0000000000000000e+00   0.0000000000000000e+00  -4.8804707475068321e-02   0.0000000000000000e+00   1.5940639574303202e-02   0.0000000000000000e+00   0.0000000000000000e+00   1.3406846247498794e-01   0.0000000000000000e+00   0.0000000000000000e+00   0.0000000000000000e+00   1.9820798100661982e-01   0.0000000000000000e+00   0.0000000000000000e+00   0.0000000000000000e+00   0.0000000000000000e+00   0.0000000000000000e+00   0.0000000000000000e+00  -1.7937637419317737e-01  -2.8271881528778736e-01   0.0000000000000000e+00   0.0000000000000000e+00   0.0000000000000000e+00   0.0000000000000000e+00   0.0000000000000000e+00   0.0000000000000000e+00   1.6541506322341548e-01   0.0000000000000000e+00   0.0000000000000000e+00   0.0000000000000000e+00   0.0000000000000000e+00   0.0000000000000000e+00   0.0000000000000000e+00   0.0000000000000000e+00   0.0000000000000000e+00   0.0000000000000000e+00   3.1729556997847186e-01   0.0000000000000000e+00   0.0000000000000000e+00   0.0000000000000000e+00   5.1794329496078755e-02
   0.0000000000000000e+00   0.0000000000000000e+00   6.3853612983080094e-02   2.8308933335788466e-01   0.0000000000000000e+00   7.8690987785837552e-02   0.0000000000000000e+00   0.0000000000000000e+00   0.0000000000000000e+00  -4.1387428670300180e-01   3.7999227726192264e-01   0.0000000000000000e+00   0.0000000000000000e+00   0.0000000000000000e+00   0.0000000000000000e+00   0.0000000000000000e+00   0.0000000000000000e+00  -9.2299527257707903e-02   0.0000000000000000e+00   5.6312247642531281e-02   3.0348939585575566e-03  -9.2198205196073801e-02   0.0000000000000000e+00   0.0000000000000000e+00   1.7073431775712980e-01   0.0000000000000000e+00   0.0000000000000000e+00  -4.6417915386675342e-02   0.0000000000000000e+00   0.0000000000000000e+00   0.0000000000000000e+00   0.0000000000000000e+00   0.0000000000000000e+00   0.0000000000000000e+00   0.0000000000000000e+00   0.0000000000000000e+00  -3.4626588668236799e-02   0.0000000000000000e+00   0.0000000000000000e+00   0.0000000000000000e+00   0.0000000000000000e+00   1.4613123005378259e-01   1.3089290858788219e-01   0.0000000000000000e+00   0.0000000000000000e+00   0.0000000000000000e+00  -9.3741278032830000e-02   1.7776771742457556e-01   0.0000000000000000e+00   1.2727176934227905e-01   0.0000000000000000e+00   2.0838189602892476e-01   0.0000000000000000e+00   0.0000000000000000e+00   0.0000000000000000e+00   0.0000000000000000e+00  -2.1102463305495348e-01   1.3224455960340722e-01   0.0000000000000000e+00   7.9661475738696544e-02   0.0000000000000000e+00   0.0000000000000000e+00  -7.0166154313432802e-02   0.0000000000000000e+00   0.0000000000000000e+00   0.0000000000000000e+00   0.0000000000000000e+00  -2.0814690143636672e-01   0.0000000000000000e+00   0.0000000000000000e+00   0.0000000000000000e+00   0.0000000000000000e+00   0.0000000000000000e+00   0.0000000000000000e+00  -1.2182384349716732e-02   0.0000000000000000e+00   0.0000000000000000e+00   0.0000000000000000e+00   0.0000000000000000e+00  -3.5540995450896506e-01   0.0000000000000000e+00   0.0000000000000000e+00   1.5359259144070042e-01   0.0000000000000000e+00   0.0000000000000000e+00   0.0000000000000000e+00   0.0000000000000000e+00   0.0000000000000000e+00  -2.0324815761312204e-01   0.0000000000000000e+00  -1.5362986110306115e-01   0.0000000000000000e+00   3.4439110156088401e-02   0.0000000000000000e+00   0.0000000000000000e+00   0.0000000000000000e+00   0.0000000000000000e+00   0.0000000000000000e+00  -2.6445430021498018e-01   0.0000000000000000e+00
   0.0000000000000000e+00   6.7447553377981820e-02   0.0000000000000000e+00   0.0000000000000000e+00   0.0000000000000000e+00   0.0000000000000000e+00   0.0000000000000000e+00  -1.2283852132259895e-01  -1.0685071193799913e-02   0.0000000000000000e+00   0.0000000000000000e+00   2.4476897901530814e-01   0.0000000000000000e+00   0.0000000000000000e+00   0.0000000000000000e+00   0.0000000000000000e+00   0.0000000000000000e+00   0.0000000000000000e+00   0.0000000000000000e+00   0.0000000000000000e+00   0.0000000000000000e+00   0.0000000000000000e+00   0.0000000000000000e+00   0.0000000000000000e+00   0.0000000000000000e+00   0.0000000000000000e+00  -5.8955577398700790e-02   0.0000000000000000e+00   0.0000000000000000e+00   1.0543109543594455e-01   0.0000000000000000e+00   0.0000000000000000e+00   0.0000000000000000e+00   0.0000000000000000e+00   0.0000000000000000e+00  -6.2323227181816188e-01   0.0000000000000000e+00   0.0000000000000000e+00   0.0000000000000000e+00   5.2941944054621437e-02   0.0000000000000000e+00   0.0000000000000000e+00   0.0000000000000000e+00   0.0000000000000000e+00   0.0000000000000000e+00  -1.0163937756509292e-01   0.0000000000000000e+00   0.0000000000000000e+00   0.0000000000000000e+00   0.0000000000000000e+00   0.0000000000000000e+00   0.0000000000000000e+00   0.0000000000000000e+00   4.5222600809404712e-01  -5.5542169821847030e-02   0.0000000000000000e+00   0.0000000000000000e+00   0.0000000000000000e+00   0.0000000000000000e+00   0.0000000000000000e+00   0.0000000000000000e+00  -1.2515685693326829e-02   0.0000000000000000e+00  -3.6914889148347514e-02   0.0000000000000000e+00   0.0000000000000000e+00   2.4625853928749969e-01   0.0000000000000000e+00   0.0000000000000000e+00   0.0000000000000000e+00  -2.9127587521322840e-01   0.0000000000000000e+00   0.0000000000000000e+00   0.0000000000000000e+00   0.0000000000000000e+00   0.0000000000000000e+00   0.0000000000000000e+00  -1.2915138739684029e-01   5.8056720442347561e-02   0.0000000000000000e+00   0.0000000000000000e+00   0.0000000000000000e+00   0.0000000000000000e+00   0.0000000000000000e+00   0.0000000000000000e+00   3.7814148751687399e-02   0.0000000000000000e+00   0.0000000000000000e+00   0.0000000000000000e+00   0.0000000000000000e+00   0.0000000000000000e+00   0.0000000000000000e+00   0.0000000000000000e+00   0.0000000000000000e+00   0.0000000000000000e+00  -3.2217606641931495e-01   0.0000000000000000e+00   0.0000000000000000e+00   0.0000000000000000e+00  -1.5593783013459192e-01
  -2.7014088610649734e-03   0.0000000000000000e+00   0.0000000000000000e+00   0.0000000000000000e+00   0.0000000000000000e+00   0.0000000000000000e+00   1.7351740778453598e-01   0.0000000000000000e+00   0.0000000000000000e+00   0.0000000000000000e+00   0.0000000000000000e+00   0.0000000000000000e+00  -2.2369609988272943e-01   1.1163073611185470e-01   0.0000000000000000e+00  -5.9602545786555827e-02   0.0000000000000000e+00   0.0000000000000000e+00   0.0000000000000000e+00   0.0000000000000000e+00   0.0000000000000000e+00   0.0000000000000000e+00  -1.9409057399327465e-01  -7.9828323521451250e-02   0.0000000000000000e+00  -1.3356204271432251e-01   0.0000000000000000e+00   0.0000000000000000e+00   0.0000000000000000e+00   0.0000000000000000e+00  -3.8889167230816778e-02   0.0000000000000000e+00   0.0000000000000000e+00  -3.0997019218417371e-01  -1.0873953609335320e-01   0.0000000000000000e+00   0.0000000000000000e+00  -1.6976180082071313e-01   0.0000000000000000e+00   0.0000000000000000e+00   1.9321321385679951e-01   0.0000000000000000e+00   0.0000000000000000e+00   3.5811050481176554e-02   0.0000000000000000e+00   0.0000000000000000e+00   0.0000000000000000e+00   0.0000000000000000e+00   0.0000000000000000e+00   0.0000000000000000e+00   0.0000000000000000e+00   0.0000000000000000e+00   0.0000000000000000e+00   0.0000000000000000e+00   0.0000000000000000e+00   0.0000000000000000e+00   0.0000000000000000e+00   0.0000000000000000e+00  -3.6594932379795891e-01   0.0000000000000000e+00  -1.8180130858013163e-01   0.0000000000000000e+00   0.0000000000000000e+00   0.0000000000000000e+00  -2.5055049359651566e-01   7.4387133703813224e-02   0.0000000000000000e+00   0.0000000000000000e+00  -1.2939728108599469e-01   0.0000000000000000e+00   0.0000000000000000e+00   0.0000000000000000e+00   2.6248258115392886e-01   0.0000000000000000e+00   0.0000000000000000e+00   0.0000000000000000e+00  -6.9998991777776326e-02   0.0000000000000000e+00   0.0000000000000000e+00   0.0000000000000000e+00   2.5174409110259227e-01   0.0000000000000000e+00   0.0000000000000000e+00  -1.5720122238320908e-02  -2.0188836442905395e-01   0.0000000000000000e+00  -9.6371262194438478e-02  -3.3506828325841953e-01   0.0000000000000000e+00   0.0000000000000000e+00   0.0000000000000000e+00   0.0000000000000000e+00   0.0000000000000000e+00   1.6081188586119882e-01  -5.1646171627843393e-02   0.0000000000000000e+00   6.1440513459174693e-02  -2.8466606416765344e-01   0.0000000000000000e+00   0.0000000000000000e+00
   2.0985907833266976e-01   0.0000000000000000e+00   0.0000000000000000e+00   0.0000000000000000e+00   0.0000000000000000e+00   0.0000000000000000e+00   1.3887217161267659e-01   0.0000000000000000e+00   0.0000000000000000e+00   0.0000000000000000e+00   0.0000000000000000e+00   0.0000000000000000e+00  -1.2550630327613127e-01   2.5442008336473343e-01   0.0000000000000000e+00   9.0555558840970815e-02   0.0000000000000000e+00   0.0000000000000000e+00   0.0000000000000000e+00   0.0000000000000000e+00   0.0000000000000000e+00   0.0000000000000000e+00  -8.6685886737247475e-02  -1.1060733043131379e-01   0.0000000000000000e+00  -2.6271988959253539e-01   0.0000000000000000e+00   0.0000000000000000e+00   0.0000000000000000e+00   0.0000000000000000e+00  -5.7808720044694492e-02   0.0000000000000000e+00   0.0000000000000000e+00   6.7469078646739289e-02   5.0790668739088274e-02   0.0000000000000000e+00   0.0000000000000000e+00  -7.3251298960767555e-02   0.0000000000000000e+00   0.0000000000000000e+00   3.2507466052304673e-01   0.0000000000000000e+00   0.0000000000000000e+00  -3.4014194306751962e-02   0.0000000000000000e+00   0.0000000000000000e+00   0.0000000000000000e+00   0.0000000000000000e+00   0.0000000000000000e+00   0.0000000000000000e+00   0.0000000000000000e+00   0.0000000000000000e+00   0.0000000000000000e+00   0.0000000000000000e+00   0.0000000000000000e+00   0.0000000000000000e+00   0.0000000000000000e+00   0.0000000000000000e+00   1.0429699058207798e-01   0.0000000000000000e+00   9.3692722860103259e-02   0.0000000000000000e+00   0.0000000000000000e+00   0.0000000000000000e+00   1.2089058672171935e-01  -2.3538617889712307e-01   0.0000000000000000e+00   0.0000000000000000e+00   5.4955740149166890e-02   0.0000000000000000e+00   0.0000000000000000e+00   0.0000000000000000e+00  -2.0970092787054317e-01   0.0000000000000000e+00   0.0000000000000000e+00   0.0000000000000000e+00   1.4223725946763441e-01   0.0000000000000000e+00   0.0000000000000000e+00   0.0000000000000000e+00  -1.4055140128919530e-01   0.0000000000000000e+00   0.0000000000000000e+00   1.0996195399218556e-01  -4.3895267621901143e-02   0.0000000000000000e+00   3.2221330554395700e-01   2.9214444228473357e-02   0.0000000000000000e+00   0.0000000000000000e+00   0.0000000000000000e+00   0.0000000000000000e+00   0.0000000000000000e+00  -3.2970205546373525e-02  -5.1241389623286915e-01   0.0000000000000000e+00   2.6815785211599774e-01  -7.5078735785701692e-02   0.0000000000000000e+00   0.0000000000000000e+00
   0.0000000000000000e+00  -1.3376717751598999e-01   0.0000000000000000e+00   0.0000000000000000e+00   0.0000000000000000e+00   0.0000000000000000e+00   0.0000000000000000e+00   2.1742979589466235e-02   1.7521689423514161e-01   0.0000000000000000e+00   0.0000000000000000e+00  -1.7522710259880850e-01   0.0000000000000000e+00   0.0000000000000000e+00   0.0000000000000000e+00   0.0000000000000000e+00   0.0000000000000000e+00   0.0000000000000000e+00   0.0000000000000000e+00   0.0000000000000000e+00   0.0000000000000000e+00   0.0000000000000000e+00   0.0000000000000000e+00   0.0000000000000000e+00   0.0000000000000000e+00   0.0000000000000000e+00   6.4721972856762844e-02   0.0000000000000000e+00   0.0000000000000000e+00   6.1071833772844020e-01   0.0000000000000000e+00   0.0000000000000000e+00   0.0000000000000000e+00   0.0000000000000000e+00   0.0000000000000000e+00  -2.6860148202194450e-01   0.0000000000000000e+00   0.0000000000000000e+00   0.0000000000000000e+00   2.4006755447129147e-01   0.0000000000000000e+00   0.0000000000000000e+00   0.0000000000000000e+00   0.0000000000000000e+00   0.0000000000000000e+00  -1.4523438242373300e-02   0.0000000000000000e+00   0.0000000000000000e+00   0.0000000000000000e+00   0.0000000000000000e+00   0.0000000000000000e+00   0.0000000000000000e+00   0.0000000000000000e+00  -1.5260388858302587e-01  -1.4618901667154430e-01   0.0000000000000000e+00   0.0000000000000000e+00   0.0000000000000000e+00   0.0000000000000000e+00   0.0000000000000000e+00   0.0000000000000000e+00  -1.4273789666841771e-03   0.0000000000000000e+00   5.3254071425843583e-02   0.0000000000000000e+00   0.0000000000000000e+00  -1.3041465099063168e-01   0.0000000000000000e+00   0.0000000000000000e+00   0.0000000000000000e+00   3.4730649777375522e-01   0.0000000000000000e+00   0.0000000000000000e+00   0.0000000000000000e+00   0.0000000000000000e+00   0.0000000000000000e+00   0.0000000000000000e+00   4.9802111238117175e-02  -1.3968124594110634e-01   0.0000000000000000e+00   0.0000000000000000e+00   0.0000000000000000e+00   0.0000000000000000e+00   0.0000000000000000e+00   0.0000000000000000e+00  -4.3335351910399755e-01   0.0000000000000000e+00   0.0000000000000000e+00   0.0000000000000000e+00   0.0000000000000000e+00   0.0000000000000000e+00   0.0000000000000000e+00   0.0000000000000000e+00   0.0000000000000000e+00   0.0000000000000000e+00  -1.3420481583544380e-01   0.0000000000000000e+00   0.0000000000000000e+00   0.0000000000000000e+00   1.2159326987519226e-02
   0.0000000000000000e+00   0.0000000000000000e+00  -5.4343900331136702e-02  -2.6601813102404080e-02   0.0000000000000000e+00  -9.7709752083681892e-02   0.0000000000000000e+00   0.0000000000000000e+00   0.0000000000000000e+00   1.7102459243522256e-01  -2.3336236602395522e-02   0.0000000000000000e+00   0.0000000000000000e+00   0.0000000000000000e+00   0.0000000000000000e+00   0.0000000000000000e+00   0.0000000000000000e+00   3.6871253903382079e-01   0.0000000000000000e+00   2.6691923419082364e-01   2.5824349567646919e-02   1.4470048675845518e-01   0.0000000000000000e+00   0.0000000000000000e+00   7.3006074129863541e-02   0.0000000000000000e+00   0.0000000000000000e+00  -1.0019526094755199e-01   0.0000000000000000e+00   0.0000000000000000e+00   0.0000000000000000e+00   0.0000000000000000e+00   0.0000000000000000e+00   0.0000000000000000e+00   0.0000000000000000e+00   0.0000000000000000e+00  -3.5588083317654973e-01   0.0000000000000000e+00   0.0000000000000000e+00   0.0000000000000000e+00   0.0000000000000000e+00  -2.5394380516700721e-01   2.0589645625962377e-01   0.0000000000000000e+00   0.0000000000000000e+00   0.0000000000000000e+00  -1.0012749325975170e-01   1.9640359832968143e-01   0.0000000000000000e+00   3.3073416570533926e-01   0.0000000000000000e+00  -1.1443302417015730e-01   0.0000000000000000e+00   0.0000000000000000e+00   0.0000000000000000e+00   0.0000000000000000e+00   9.2300104087199825e-02   1.0873194134310157e-01   0.0000000000000000e+00   1.6646043419651879e-01   0.0000000000000000e+00   0.0000000000000000e+00   7.4606687938188712e-02   0.0000000000000000e+00   0.0000000000000000e+00   0.0000000000000000e+00   0.0000000000000000e+00   3.8443812723253888e-03   0.0000000000000000e+00   0.0000000000000000e+00   0.0000000000000000e+00   0.0000000000000000e+00   0.0000000000000000e+00   0.0000000000000000e+00   1.1076138938495728e-01   0.0000000000000000e+00   0.0000000000000000e+00   0.0000000000000000e+00   0.0000000000000000e+00  -6.3146615421629956e-02   0.0000000000000000e+00   0.0000000000000000e+00  -1.2510132282974615e-01   0.0000000000000000e+00   0.0000000000000000e+00   0.0000000000000000e+00   0.0000000000000000e+00   0.0000000000000000e+00  -2.6028860181740965e-01   0.0000000000000000e+00   2.5173628927904856e-01   0.0000000000000000e+00  -2.6294212820146456e-01   0.0000000000000000e+00   0.0000000000000000e+00   0.0000000000000000e+00   0.0000000000000000e+00   0.0000000000000000e+00  -1.4973093453963290e-01   0.0000000000000000e+00
  -3.1128114979111138e-01   0.0000000000000000e+00   0.0000000000000000e+00   0.0000000000000000e+00   0.0000000000000000e+00   0.0000000000000000e+00   1.6837158212271081e-01   0.0000000000000000e+00   0.0000000000000000e+00   0.0000000000000000e+00   0.0000000000000000e+00   0.0000000000000000e+00  -2.6028601455755383e-02   8.6934116028052413e-02   0.0000000000000000e+00  -2.2225474208454504e-01   0.0000000000000000e+00   0.0000000000000000e+00   0.0000000000000000e+00   0.0000000000000000e+00   0.0000000000000000e+00   0.0000000000000000e+00  -1.7449180557477151e-01  -1.8009231636517056e-01   0.0000000000000000e+00   1.5860326699336597e-01   0.0000000000000000e+00   0.0000000000000000e+00   0.0000000000000000e+00   0.0000000000000000e+00  -7.6081883603752398e-02   0.0000000000000000e+00   0.0000000000000000e+00   8.4627702716817188e-02  -1.2668063351095521e-01   0.0000000000000000e+00   0.0000000000000000e+00  -2.7753392367195862e-01   0.0000000000000000e+00   0.0000000000000000e+00  -2.1055249091726769e-01   0.0000000000000000e+00   0.0000000000000000e+00  -8.3431972315472905e-02   0.0000000000000000e+00   0.0000000000000000e+00   0.0000000000000000e+00   0.0000000000000000e+00   0.0000000000000000e+00   0.0000000000000000e+00   0.0000000000000000e+00   0.0000000000000000e+00   0.0000000000000000e+00   0.0000000000000000e+00   0.0000000000000000e+00   0.0000000000000000e+00   0.0000000000000000e+00   0.0000000000000000e+00  -3.2321683144525004e-01   0.0000000000000000e+00   1.6968584292986777e-01   0.0000000000000000e+00   0.0000000000000000e+00   0.0000000000000000e+00   1.6101492556721939e-01   2.9062228813759999e-03   0.0000000000000000e+00   0.0000000000000000e+00  -2.3374340668367277e-01   0.0000000000000000e+00   0.0000000000000000e+00   0.0000000000000000e+00   7.3293671628213526e-03   0.0000000000000000e+00   0.0000000000000000e+00   0.0000000000000000e+00   2.8085523512696109e-01   0.0000000000000000e+00   0.0000000000000000e+00   0.0000000000000000e+00  -2.4822401442914269e-02   0.0000000000000000e+00   0.0000000000000000e+00  -2.2422963774350539e-02  -2.3342428714511400e-02   0.0000000000000000e+00   3.3776507695245944e-01   3.5631010742315389e-01   0.0000000000000000e+00   0.0000000000000000e+00   0.0000000000000000e+00   0.0000000000000000e+00   0.0000000000000000e+00  -3.7264206564120300e-03   1.6661454557279284e-01   0.0000000000000000e+00   6.4933723707819149e-02  -6.5635112874167498e-02   0.0000000000000000e+00   0.0000000000000000e+00
   0.0000000000000000e+00   0.0000000000000000e+00   0.0000000000000000e+00   0.0000000000000000e+00   7.8535466987068939e-02   0.0000000000000000e+00   0.0000000000000000e+00   0.0000000000000000e+00   0.0000000000000000e+00   0.0000000000000000e+00   0.0000000000000000e+00   0.0000000000000000e+00   0.0000000000000000e+00   0.0000000000000000e+00  -1.1598136707165342e-01   0.0000000000000000e+00   1.2037855313779532e-01   0.0000000000000000e+00  -1.8847756452078832e-01   0.0000000000000000e+00   0.0000000000000000e+00   0.0000000000000000e+00   0.0000000000000000e+00   0.0000000000000000e+00   0.0000000000000000e+00   0.0000000000000000e+00   0.0000000000000000e+00   0.0000000000000000e+00   1.9898858337332576e-01   0.0000000000000000e+00   0.0000000000000000e+00   3.9963346265996930e-01  -6.2513685364491894e-02   0.0000000000000000e+00   0.0000000000000000e+00   0.0000000000000000e+00   0.0000000000000000e+00   0.0000000000000000e+00   4.8104955509693403e-01   0.0000000000000000e+00   0.0000000000000000e+00   0.0000000000000000e+00   0.0000000000000000e+00   0.0000000000000000e+00  -1.4584370430336796e-01   0.0000000000000000e+00   0.0000000000000000e+00   0.0000000000000000e+00   4.4630617422011278e-02   0.0000000000000000e+00  -2.6275293311244974e-01   0.0000000000000000e+00  -2.3314244981428045e-01   0.0000000000000000e+00   0.0000000000000000e+00   4.1661574962511813e-02   0.0000000000000000e+00   0.0000000000000000e+00   0.0000000000000000e+00   0.0000000000000000e+00   0.0000000000000000e+00   0.0000000000000000e+00   0.0000000000000000e+00   0.0000000000000000e+00   0.0000000000000000e+00   0.0000000000000000e+00   0.0000000000000000e+00   0.0000000000000000e+00   0.0000000000000000e+00  -1.6131712117109101e-01   0.0000000000000000e+00   8.8046304941007625e-02   0.0000000000000000e+00   5.6551485220153852e-02   0.0000000000000000e+00   5.2554755453493796e-01   0.0000000000000000e+00   0.0000000000000000e+00   0.0000000000000000e+00   0.0000000000000000e+00   0.0000000000000000e+00  -1.4133178582667261e-01   0.0000000000000000e+00   0.0000000000000000e+00   0.0000000000000000e+00   0.0000000000000000e+00   0.0000000000000000e+00   0.0000000000000000e+00   0.0000000000000000e+00   4.7886820735653368e-02   0.0000000000000000e+00   1.0914100282348085e-01   0.0000000000000000e+00   0.0000000000000000e+00   0.0000000000000000e+00   0.0000000000000000e+00   0.0000000000000000e+00   0.0000000000000000e+00   0.0000000000000000e+00   0.0000000000000000e+00
   0.0000000000000000e+00   2.9618959297817554e-01   0.0000000000000000e+00   0.0000000000000000e+00   0.0000000000000000e+00   0.0000000000000000e+00   0.0000000000000000e+00  -1.3559080177354993e-01   6.7129246276086477e-02   0.0000000000000000e+00   0.0000000000000000e+00  -2.7533813244550015e-01   0.0000000000000000e+00   0.0000000000000000e+00   0.0000000000000000e+00   0.0000000000000000e+00   0.0000000000000000e+00   0.0000000000000000e+00   0.0000000000000000e+00   0.0000000000000000e+00   0.0000000000000000e+00   0.0000000000000000e+00   0.0000000000000000e+00   0.0000000000000000e+00   0.0000000000000000e+00   0.0000000000000000e+00   4.3500073519568644e-01   0.0000000000000000e+00   0.0000000000000000e+00  -9.4447092220863685e-02   0.0000000000000000e+00   0.0000000000000000e+00   0.0000000000000000e+00   0.0000000000000000e+00   0.0000000000000000e+00   1.0264267301595216e-01   0.0000000000000000e+00   0.0000000000000000e+00   0.0000000000000000e+00  -1.9731000450093336e-01   0.0000000000000000e+00   0.0000000000000000e+00   0.0000000000000000e+00   0.0000000000000000e+00   0.0000000000000000e+00  -4.4833121351529637e-01   0.0000000000000000e+00   0.0000000000000000e+00   0.0000000000000000e+00   0.0000000000000000e+00   0.0000000000000000e+00   0.0000000000000000e+00   0.0000000000000000e+00   2.0249320533273429e-01  -2.6869857864243546e-01   0.0000000000000000e+00   0.0000000000000000e+00   0.0000000000000000e+00   0.0000000000000000e+00   0.0000000000000000e+00   0.0000000000000000e+00  -2.1686385757602569e-01   0.0000000000000000e+00   2.8259659997480818e-01   0.0000000000000000e+00   0.0000000000000000e+00  -4.0731864831956496e-03   0.0000000000000000e+00   0.0000000000000000e+00   0.0000000000000000e+00   2.8660646190486590e-02   0.0000000000000000e+00   0.0000000000000000e+00   0.0000000000000000e+00   0.0000000000000000e+00   0.0000000000000000e+00   0.0000000000000000e+00  -7.9835496613359980e-02   8.3886746644637064e-02   0.0000000000000000e+00   0.0000000000000000e+00   0.0000000000000000e+00   0.0000000000000000e+00   0.0000000000000000e+00   0.0000000000000000e+00  -1.8812097825098134e-01   0.0000000000000000e+00   0.0000000000000000e+00   0.0000000000000000e+00   0.0000000000000000e+00   0.0000000000000000e+00   0.0000000000000000e+00   0.0000000000000000e+00   0.0000000000000000e+00   0.0000000000000000e+00   1.2341132486448528e-01   0.0000000000000000e+00   0.0000000000000000e+00   0.0000000000000000e+00  -2.4493701495708470e-01
   0.0000000000000000e+00   0.0000000000000000e+00   0.0000000000000000e+00   0.0000000000000000e+00  -2.4935540731123124e-01   0.0000000000000000e+00   0.0000000000000000e+00   0.0000000000000000e+00   0.0000000000000000e+00   0.0000000000000000e+00   0.0000000000000000e+00   0.0000000000000000e+00   0.0000000000000000e+00   0.0000000000000000e+00   1.0110315976430727e-01   0.0000000000000000e+00  -1.5768069702433898e-01   0.0000000000000000e+00   1.6837208862228450e-01   0.0000000000000000e+00   0.0000000000000000e+00   0.0000000000000000e+00   0.0000000000000000e+00   0.0000000000000000e+00   0.0000000000000000e+00   0.0000000000000000e+00   0.0000000000000000e+00   0.0000000000000000e+00  -1.9905599551129374e-01   0.0000000000000000e+00   0.0000000000000000e+00   2.8220733230927569e-01  -2.8913452753887148e-01   0.0000000000000000e+00   0.0000000000000000e+00   0.0000000000000000e+00   0.0000000000000000e+00   0.0000000000000000e+00  -9.1807181697567450e-02   0.0000000000000000e+00   0.0000000000000000e+00   0.0000000000000000e+00   0.0000000000000000e+00   0.0000000000000000e+00   1.0160936261277069e-01   0.0000000000000000e+00   0.0000000000000000e+00   0.0000000000000000e+00  -2.4740275524727663e-02   0.0000000000000000e+00  -2.6723054568419619e-01   0.0000000000000000e+00   5.0493761527643943e-01   0.0000000000000000e+00   0.0000000000000000e+00   1.9176581577119503e-01   0.0000000000000000e+00   0.0000000000000000e+00   0.0000000000000000e+00   0.0000000000000000e+00   0.0000000000000000e+00   0.0000000000000000e+00   0.0000000000000000e+00   0.0000000000000000e+00   0.0000000000000000e+00   0.0000000000000000e+00   0.0000000000000000e+00   0.0000000000000000e+00   0.0000000000000000e+00  -1.8977784156657393e-01   0.0000000000000000e+00   4.3175688532093026e-01   0.0000000000000000e+00   6.3378434128158120e-02   0.0000000000000000e+00   6.0996504199446522e-02   0.0000000000000000e+00   0.0000000000000000e+00   0.0000000000000000e+00   0.0000000000000000e+00   0.0000000000000000e+00   1.4436162553039181e-01   0.0000000000000000e+00   0.0000000000000000e+00   0.0000000000000000e+00   0.0000000000000000e+00   0.0000000000000000e+00   0.0000000000000000e+00   0.0000000000000000e+00   1.9332346545137127e-01   0.0000000000000000e+00  -2.5098974208014463e-02   0.0000000000000000e+00   0.0000000000000000e+00   0.0000000000000000e+00   0.0000000000000000e+00   0.0000000000000000e+00   0.0000000000000000e+00   0.0000000000000000e+00   0.0000000000000000e+00
   3.6588785539787277e-01   0.0000000000000000e+00   0.0000000000000000e+00   0.0000000000000000e+00   0.0000000000000000e+00   0.0000000000000000e+00   1.5646043787310160e-01   0.0000000000000000e+00   0.0000000000000000e+00   0.0000000000000000e+00   0.0000000000000000e+00   0.0000000000000000e+00   2.7702489488322285e-01  -2.6550311400741089e-01   0.0000000000000000e+00   3.5140749701053943e-02   0.0000000000000000e+00   0.0000000000000000e+00   0.0000000000000000e+00   0.0000000000000000e+00   0.0000000000000000e+00   0.0000000000000000e+00   1.4673768160503517e-02   1.7399747511973471e-02   0.0000000000000000e+00  -2.6086064431722351e-02   0.0000000000000000e+00   0.0000000000000000e+00   0.0000000000000000e+00   0.0000000000000000e+00  -8.5167137478333127e-02   0.0000000000000000e+00   0.0000000000000000e+00  -7.5249216434553290e-02   5.9402148088113144e-02   0.0000000000000000e+00   0.0000000000000000e+00   3.2371612447386677e-02   0.0000000000000000e+00   0.0000000000000000e+00   5.4275400542727458e-03   0.0000000000000000e+00   0.0000000000000000e+00   5.2660894685677452e-02   0.0000000000000000e+00   0.0000000000000000e+00   0.0000000000000000e+00   0.0000000000000000e+00   0.0000000000000000e+00   0.0000000000000000e+00   0.0000000000000000e+00   0.0000000000000000e+00   0.0000000000000000e+00   0.0000000000000000e+00   0.0000000000000000e+00   0.0000000000000000e+00   0.0000000000000000e+00   0.0000000000000000e+00  -3.7018192492638574e-01   0.0000000000000000e+00  -3.3558185683776658e-02   0.0000000000000000e+00   0.0000000000000000e+00   0.0000000000000000e+00   7.2537629137944426e-02  -1.4705839035841847e-01   0.0000000000000000e+00   0.0000000000000000e+00   3.2637722218985765e-01   0.0000000000000000e+00   0.0000000000000000e+00   0.0000000000000000e+00  -4.6070764177511422e-02   0.0000000000000000e+00   0.0000000000000000e+00   0.0000000000000000e+00   4.5659632175352421e-01   0.0000000000000000e+00   0.0000000000000000e+00   0.0000000000000000e+00  -1.5698610809159907e-01   0.0000000000000000e+00   0.0000000000000000e+00  -2.2157158045532444e-03   9.9214002184387723e-02   0.0000000000000000e+00   1.1107523071187449e-01  -2.3669010520586622e-01   0.0000000000000000e+00   0.0000000000000000e+00   0.0000000000000000e+00   0.0000000000000000e+00   0.0000000000000000e+00   5.3637667070055212e-02   1.9153354093701233e-01   0.0000000000000000e+00  -1.9250869321845931e-01  -1.0017469620997914e-01   0.0000000000000000e+00   0.0000000000000000e+00
   0.0000000000000000e+00   0.0000000000000000e+00   0.0000000000000000e+00   0.0000000000000000e+00   1.2595582561166746e-01   0.0000000000000000e+00   0.0000000000000000e+00   0.0000000000000000e+00   0.0000000000000000e+00   0.0000000000000000e+00   0.0000000000000000e+00   0.0000000000000000e+00   0.0000000000000000e+00   0.0000000000000000e+00  -3.5042137405996893e-01   0.0000000000000000e+00  -1.9829110414373900e-02   0.0000000000000000e+00   2.2172863153043862e-01   0.0000000000000000e+00   0.0000000000000000e+00   0.0000000000000000e+00   0.0000000000000000e+00   0.0000000000000000e+00   0.0000000000000000e+00   0.0000000000000000e+00   0.0000000000000000e+00   0.0000000000000000e+00   2.8432290600208021e-01   0.0000000000000000e+00   0.0000000000000000e+00   2.5624215874345374e-01   8.9486737579278330e-02   0.0000000000000000e+00   0.0000000000000000e+00   0.0000000000000000e+00   0.0000000000000000e+00   0.0000000000000000e+00  -3.2993426850100127e-01   0.0000000000000000e+00   0.0000000000000000e+00   0.0000000000000000e+00   0.0000000000000000e+00   0.0000000000000000e+00  -8.5462338693217052e-03   0.0000000000000000e+00   0.0000000000000000e+00   0.0000000000000000e+00   3.0016364809919543e-01   0.0000000000000000e+00  -1.1052179806203058e-02   0.0000000000000000e+00   4.9528253874107579e-02   0.0000000000000000e+00   0.0000000000000000e+00   9.8240667833962084e-02   0.0000000000000000e+00   0.0000000000000000e+00   0.0000000000000000e+00   0.0000000000000000e+00   0.0000000000000000e+00   0.0000000000000000e+00   0.0000000000000000e+00   0.0000000000000000e+00   0.0000000000000000e+00   0.0000000000000000e+00   0.0000000000000000e+00   0.0000000000000000e+00   0.0000000000000000e+00   7.1337085029399117e-02   0.0000000000000000e+00  -5.0813468214381534e-02   0.0000000000000000e+00   1.0141569738781814e-01   0.0000000000000000e+00  -1.2992816212987357e-01   0.0000000000000000e+00   0.0000000000000000e+00   0.0000000000000000e+00   0.0000000000000000e+00   0.0000000000000000e+00  -4.9237405458477429e-01   0.0000000000000000e+00   0.0000000000000000e+00   0.0000000000000000e+00   0.0000000000000000e+00   0.0000000000000000e+00   0.0000000000000000e+00   0.0000000000000000e+00   3.6846204498755425e-01   0.0000000000000000e+00  -1.8162468378175720e-01   0.0000000000000000e+00   0.0000000000000000e+00   0.0000000000000000e+00   0.0000000000000000e+00   0.0000000000000000e+00   0.0000000000000000e+00   0.0000000000000000e+00   0.0000000000000000e+00
   0.0000000000000000e+00   0.0000000000000000e+00   5.4220229889586669e-01  -2.0700259068803126e-01   0.0000000000000000e+00  -1.4454565293694116e-01   0.0000000000000000e+00   0.0000000000000000e+00   0.0000000000000000e+00   9.6993756821606825e-02   1.2292734828386045e-01   0.0000000000000000e+00   0.0000000000000000e+00   0.0000000000000000e+00   0.0000000000000000e+00   0.0000000000000000e+00   0.0000000000000000e+00  -2.1175170705755857e-02   0.0000000000000000e+00   1.1317388262632259e-01  -1.8749198388529709e-01  -1.9290501022914860e-01   0.0000000000000000e+00   0.0000000000000000e+00   2.5018644862432743e-01   0.0000000000000000e+00   0.0000000000000000e+00  -1.0804496046098945e-01   0.0000000000000000e+00   0.0000000000000000e+00   0.0000000000000000e+00   0.0000000000000000e+00   0.0000000000000000e+00   0.0000000000000000e+00   0.0000000000000000e+00   0.0000000000000000e+00  -1.8758003573512819e-02   0.0000000000000000e+00   0.0000000000000000e+00   0.0000000000000000e+00   0.0000000000000000e+00   2.1442568724962940e-01  -2.5701707533033660e-02   0.0000000000000000e+00   0.0000000000000000e+00   0.0000000000000000e+00   6.0983449217693496e-03  -5.0701370743866651e-02   0.0000000000000000e+00   6.3321237470414404e-02   0.0000000000000000e+00  -2.3669322410201837e-01   0.0000000000000000e+00   0.0000000000000000e+00   0.0000000000000000e+00   0.0000000000000000e+00   3.0817917519075103e-02   1.0190910093019992e-02   0.0000000000000000e+00   1.4819749629159906e-01   0.0000000000000000e+00   0.0000000000000000e+00   1.2013722918583141e-02   0.0000000000000000e+00   0.0000000000000000e+00   0.0000000000000000e+00   0.0000000000000000e+00  -6.1640400481075573e-02   0.0000000000000000e+00   0.0000000000000000e+00   0.0000000000000000e+00   0.0000000000000000e+00   0.0000000000000000e+00   0.0000000000000000e+00   2.7059039925159883e-01   0.0000000000000000e+00   0.0000000000000000e+00   0.0000000000000000e+00   0.0000000000000000e+00   1.7427255101498929e-01   0.0000000000000000e+00   0.0000000000000000e+00  -1.8763720886666385e-01   0.0000000000000000e+00   0.0000000000000000e+00   0.0000000000000000e+00   0.0000000000000000e+00   0.0000000000000000e+00  -8.9065443146008449e-02   0.0000000000000000e+00  -1.6232526354523658e-02   0.0000000000000000e+00   4.1163935063636459e-01   0.0000000000000000e+00   0.0000000000000000e+00   0.0000000000000000e+00   0.0000000000000000e+00   0.0000000000000000e+00  -6.9513877759943235e-02   0.0000000000000000e+00
   0.0000000000000000e+00   0.0000000000000000e+00   0.0000000000000000e+00   0.0000000000000000e+00   9.7524855097745389e-02   0.0000000000000000e+00   0.0000000000000000e+00   0.0000000000000000e+00   0.0000000000000000e+00   0.0000000000000000e+00   0.0000000000000000e+00   0.0000000000000000e+00   0.0000000000000000e+00   0.0000000000000000e+00   2.2173439865165495e-01   0.0000000000000000e+00   2.8726868763636004e-01   0.0000000000000000e+00   1.0991257282010683e-03   0.0000000000000000e+00   0.0000000000000000e+00   0.0000000000000000e+00   0.0000000000000000e+00   0.0000000000000000e+00   0.0000000000000000e+00   0.0000000000000000e+00   0.0000000000000000e+00   0.0000000000000000e+00  -1.8049094792556480e-02   0.0000000000000000e+00   0.0000000000000000e+00   1.8725340105295440e-01  -1.9664083863539067e-01   0.0000000000000000e+00   0.0000000000000000e+00   0.0000000000000000e+00   0.0000000000000000e+00   0.0000000000000000e+00   4.7800314519100356e-02   0.0000000000000000e+00   0.0000000000000000e+00   0.0000000000000000e+00   0.0000000000000000e+00   0.0000000000000000e+00   1.3827743353714295e-01   0.0000000000000000e+00   0.0000000000000000e+00   0.0000000000000000e+00   6.8398974186952594e-02   0.0000000000000000e+00   4.2561504914588516e-01   0.0000000000000000e+00   1.3633281166014435e-01   0.0000000000000000e+00   0.0000000000000000e+00   4.0778947760499917e-01   0.0000000000000000e+00   0.0000000000000000e+00   0.0000000000000000e+00   0.0000000000000000e+00   0.0000000000000000e+00   0.0000000000000000e+00   0.0000000000000000e+00   0.0000000000000000e+00   0.0000000000000000e+00   0.0000000000000000e+00   0.0000000000000000e+00   0.0000000000000000e+00   0.0000000000000000e+00   4.1628102473913070e-01   0.0000000000000000e+00  -2.2211269270853895e-01   0.0000000000000000e+00   6.2003332215868276e-02   0.0000000000000000e+00   2.8250444450778356e-01   0.0000000000000000e+00   0.0000000000000000e+00   0.0000000000000000e+00   0.0000000000000000e+00   0.0000000000000000e+00   1.6794078081067021e-01   0.0000000000000000e+00   0.0000000000000000e+00   0.0000000000000000e+00   0.0000000000000000e+00   0.0000000000000000e+00   0.0000000000000000e+00   0.0000000000000000e+00   8.4156244043363318e-02   0.0000000000000000e+00  -2.2597905036565014e-01   0.0000000000000000e+00   0.0000000000000000e+00   0.0000000000000000e+00   0.0000000000000000e+00   0.0000000000000000e+00   0.0000000000000000e+00   0.0000000000000000e+00   0.0000000000000000e+00
   5.2890574287241712e-02   0.0000000000000000e+00   0.0000000000000000e+00   0.0000000000000000e+00   0.0000000000000000e+00   0.0000000000000000e+00   1.2050603185299377e-03   0.0000000000000000e+00   0.0000000000000000e+00   0.0000000000000000e+00   0.0000000000000000e+00   0.0000000000000000e+00   6.3638154179166212e-02   3.1159959363446378e-02   0.0000000000000000e+00   1.3009464883472849e-01   0.0000000000000000e+00   0.0000000000000000e+00   0.0000000000000000e+00   0.0000000000000000e+00   0.0000000000000000e+00   0.0000000000000000e+00  -4.0115383950121380e-01   1.3279530051774741e-01   0.0000000000000000e+00   2.9919006415270333e-01   0.0000000000000000e+00   0.0000000000000000e+00   0.0000000000000000e+00   0.0000000000000000e+00  -1.7572957445305970e-01   0.0000000000000000e+00   0.0000000000000000e+00   1.4883724566255896e-01   6.9276703678000484e-02   0.0000000000000000e+00   0.0000000000000000e+00   1.9951978671949130e-01   0.0000000000000000e+00   0.0000000000000000e+00   1.7366805646845204e-01   0.0000000000000000e+00   0.0000000000000000e+00  -3.2578212466533879e-01   0.0000000000000000e+00   0.0000000000000000e+00   0.0000000000000000e+00   0.0000000000000000e+00   0.0000000000000000e+00   0.0000000000000000e+00   0.0000000000000000e+00   0.0000000000000000e+00   0.0000000000000000e+00   0.0000000000000000e+00   0.0000000000000000e+00   0.0000000000000000e+00   0.0000000000000000e+00   0.0000000000000000e+00   4.8965756049998657e-02   0.0000000000000000e+00  -3.8307003234731428e-02   0.0000000000000000e+00   0.0000000000000000e+00   0.0000000000000000e+00   1.6582631204662709e-01   9.9404740729401531e-02   0.0000000000000000e+00   0.0000000000000000e+00  -5.2536217105871211e-02   0.0000000000000000e+00   0.0000000000000000e+00   0.0000000000000000e+00   1.2025647241194207e-01   0.0000000000000000e+00   0.0000000000000000e+00   0.0000000000000000e+00   1.4904317224139041e-01   0.0000000000000000e+00   0.0000000000000000e+00   0.0000000000000000e+00   2.6302466094803245e-01   0.0000000000000000e+00   0.0000000000000000e+00  -1.0659563548166558e-01  -2.7371968172815092e-01   0.0000000000000000e+00   7.1096163364786210e-03   7.2694484713068819e-03   0.0000000000000000e+00   0.0000000000000000e+00   0.0000000000000000e+00   0.0000000000000000e+00   0.0000000000000000e+00  -1.0523113286602054e-01  -2.2378753287258116e-01   0.0000000000000000e+00  -4.1201158005960786e-01   7.8025229929725118e-02   0.0000000000000000e+00   0.0000000000000000e+00
   0.0000000000000000e+00   2.2952189586875343e-01   0.0000000000000000e+00   0.0000000000000000e+00   0.0000000000000000e+00   0.0000000000000000e+00   0.0000000000000000e+00   9.5311416151016570e-03  -1.5901967286948102e-01   0.0000000000000000e+00   0.0000000000000000e+00   7.2208047084956983e-02   0.0000000000000000e+00   0.0000000000000000e+00   0.0000000000000000e+00   0.0000000000000000e+00   0.0000000000000000e+00   0.0000000000000000e+00   0.0000000000000000e+00   0.0000000000000000e+00   0.0000000000000000e+00   0.0000000000000000e+00   0.0000000000000000e+00   0.0000000000000000e+00   0.0000000000000000e+00   0.0000000000000000e+00  -2.6272629180548057e-01   0.0000000000000000e+00   0.0000000000000000e+00  -8.4816018803117885e-02   0.0000000000000000e+00   0.0000000000000000e+00   0.0000000000000000e+00   0.0000000000000000e+00   0.0000000000000000e+00  -2.6314511545499186e-01   0.0000000000000000e+00   0.0000000000000000e+00   0.0000000000000000e+00   2.5722795691678142e-02   0.0000000000000000e+00   0.0000000000000000e+00   0.0000000000000000e+00   0.0000000000000000e+00   0.0000000000000000e+00  -4.0617263579130330e-01   0.0000000000000000e+00   0.0000000000000000e+00   0.0000000000000000e+00   0.0000000000000000e+00   0.0000000000000000e+00   0.0000000000000000e+00   0.0000000000000000e+00  -1.9713545980124861e-01   4.9795135630428589e-01   0.0000000000000000e+00   0.0000000000000000e+00   0.0000000000000000e+00   0.0000000000000000e+00   0.0000000000000000e+00   0.0000000000000000e+00   1.3174548482254098e-01   0.0000000000000000e+00  -3.3316718829771330e-02   0.0000000000000000e+00   0.0000000000000000e+00  -2.5419722246434140e-01   0.0000000000000000e+00   0.0000000000000000e+00   0.0000000000000000e+00   1.5245971688988724e-01   0.0000000000000000e+00   0.0000000000000000e+00   0.0000000000000000e+00   0.0000000000000000e+00   0.0000000000000000e+00   0.0000000000000000e+00   1.6639942887507662e-02  -1.0121616260798409e-01   0.0000000000000000e+00   0.0000000000000000e+00   0.0000000000000000e+00   0.0000000000000000e+00   0.0000000000000000e+00   0.0000000000000000e+00  -8.0765470045663437e-02   0.0000000000000000e+00   0.0000000000000000e+00   0.0000000000000000e+00   0.0000000000000000e+00   0.0000000000000000e+00   0.0000000000000000e+00   0.0000000000000000e+00   0.0000000000000000e+00   0.0000000000000000e+00   2.2116558385422797e-01   0.0000000000000000e+00   0.0000000000000000e+00   0.0000000000000000e+00  -3.8278143155124411e-01
   0.0000000000000000e+00   1.7552596195763820e-01   0.0000000000000000e+00   0.0000000000000000e+00   0.0000000000000000e+00   0.0000000000000000e+00   0.0000000000000000e+00  -3.1752024659147943e-01  -8.9678402535189647e-02   0.0000000000000000e+00   0.0000000000000000e+00  -3.7650445702316609e-01   0.0000000000000000e+00   0.0000000000000000e+00   0.0000000000000000e+00   0.0000000000000000e+00   0.0000000000000000e+00   0.0000000000000000e+00   0.0000000000000000e+00   0.0000000000000000e+00   0.0000000000000000e+00   0.0000000000000000e+00   0.0000000000000000e+00   0.0000000000000000e+00   0.0000000000000000e+00   0.0000000000000000e+00  -3.5811977507239778e-01   0.0000000000000000e+00   0.0000000000000000e+00  -4.5202935092145902e-02   0.0000000000000000e+00   0.0000000000000000e+00   0.0000000000000000e+00   0.0000000000000000e+00   0.0000000000000000e+00   3.6783025679424389e-02   0.0000000000000000e+00   0.0000000000000000e+00   0.0000000000000000e+00   1.6580937408627994e-01   0.0000000000000000e+00   0.0000000000000000e+00   0.0000000000000000e+00   0.0000000000000000e+00   0.0000000000000000e+00  -1.6077260855637474e-01   0.0000000000000000e+00   0.0000000000000000e+00   0.0000000000000000e+00   0.0000000000000000e+00   0.0000000000000000e+00   0.0000000000000000e+00   0.0000000000000000e+00  -1.5844944105112560e-01  -3.0606862498233522e-01   0.0000000000000000e+00   0.0000000000000000e+00   0.0000000000000000e+00   0.0000000000000000e+00   0.0000000000000000e+00   0.0000000000000000e+00   1.0053741047332485e-01   0.0000000000000000e+00  -2.8719375185335745e-02   0.0000000000000000e+00   0.0000000000000000e+00   5.0179872530695765e-02   0.0000000000000000e+00   0.0000000000000000e+00   0.0000000000000000e+00   2.6634854228948057e-01   0.0000000000000000e+00   0.0000000000000000e+00   0.0000000000000000e+00   0.0000000000000000e+00   0.0000000000000000e+00   0.0000000000000000e+00  -5.9053674844465557e-03   5.3826428724339598e-02   0.0000000000000000e+00   0.0000000000000000e+00   0.0000000000000000e+00   0.0000000000000000e+00   0.0000000000000000e+00   0.0000000000000000e+00   4.4713773331808643e-01   0.0000000000000000e+00   0.0000000000000000e+00   0.0000000000000000e+00   0.0000000000000000e+00   0.0000000000000000e+00   0.0000000000000000e+00   0.0000000000000000e+00   0.0000000000000000e+00   0.0000000000000000e+00  -3.5436213034675962e-01   0.0000000000000000e+00   0.0000000000000000e+00   0.0000000000000000e+00  -4.4428149681947554e-02
   0.0000000000000000e+00   0.0000000000000000e+00  -1.2144110097341479e-01  -6.0634839745559332e-02   0.0000000000000000e+00   4.3561313668467605e-03   0.0000000000000000e+00   0.0000000000000000e+00   0.0000000000000000e+00   1.2667380698169750e-01   2.1574224479442505e-01   0.0000000000000000e+00   0.0000000000000000e+00   0.0000000000000000e+00   0.0000000000000000e+00   0.0000000000000000e+00   0.0000000000000000e+00   2.4212187331136634e-01   0.0000000000000000e+00   3.1747206240454774e-02   1.6791470736773792e-01  -2.3909890246436658e-01   0.0000000000000000e+00   0.0000000000000000e+00  -4.5411048126306414e-01   0.0000000000000000e+00   0.0000000000000000e+00  -1.3442965400495255e-01   0.0000000000000000e+00   0.0000000000000000e+00   0.0000000000000000e+00   0.0000000000000000e+00   0.0000000000000000e+00   0.0000000000000000e+00   0.0000000000000000e+00   0.0000000000000000e+00   2.7875058832852534e-01   0.0000000000000000e+00   0.0000000000000000e+00   0.0000000000000000e+00   0.0000000000000000e+00   2.0403141077238690e-01   5.4248177300289746e-02   0.0000000000000000e+00   0.0000000000000000e+00   0.0000000000000000e+00  -1.7304535892056314e-01   4.5054200656182625e-02   0.0000000000000000e+00  -6.8822995915384572e-02   0.0000000000000000e+00  -3.2388929297583330e-01   0.0000000000000000e+00   0.0000000000000000e+00   0.0000000000000000e+00   0.0000000000000000e+00  -1.8595504134851903e-01  -1.8313883837727069e-01   0.0000000000000000e+00  -2.1481594977345503e-01   0.0000000000000000e+00   0.0000000000000000e+00  -7.1646093407361722e-02   0.0000000000000000e+00   0.0000000000000000e+00   0.0000000000000000e+00   0.0000000000000000e+00  -3.3014044837120132e-01   0.0000000000000000e+00   0.0000000000000000e+00   0.0000000000000000e+00   0.0000000000000000e+00   0.0000000000000000e+00   0.0000000000000000e+00   2.0258947756034984e-02   0.0000000000000000e+00   0.0000000000000000e+00   0.0000000000000000e+00   0.0000000000000000e+00   2.4649078597669891e-02   0.0000000000000000e+00   0.0000000000000000e+00  -1.1397513189773326e-01   0.0000000000000000e+00   0.0000000000000000e+00   0.0000000000000000e+00   0.0000000000000000e+00   0.0000000000000000e+00  -1.2468202429255071e-01   0.0000000000000000e+00   7.3313984905238411e-02   0.0000000000000000e+00  -8.4398533215486682e-02   0.0000000000000000e+00   0.0000000000000000e+00   0.0000000000000000e+00   0.0000000000000000e+00   0.0000000000000000e+00  -1.2390094896586815e-01   0.0000000000000000e+00
   3.9366509911900122e-01   0.0000000000000000e+00   0.0000000000000000e+00   0.0000000000000000e+00   0.0000000000000000e+00   0.0000000000000000e+00   1.2169361919444863e-01   0.0000000000000000e+00   0.0000000000000000e+00   0.0000000000000000e+00   0.0000000000000000e+00   0.0000000000000000e+00   2.6696827465690126e-01   2.1020660036527195e-02   0.0000000000000000e+00  -3.9380352075930276e-02   0.0000000000000000e+00   0.0000000000000000e+00   0.0000000000000000e+00   0.0000000000000000e+00   0.0000000000000000e+00   0.0000000000000000e+00   8.4466743936980490e-02  -1.0005691869710417e-01   0.0000000000000000e+00   2.2319249727097740e-01   0.0000000000000000e+00   0.0000000000000000e+00   0.0000000000000000e+00   0.0000000000000000e+00   1.4212150918186384e-01   0.0000000000000000e+00   0.0000000000000000e+00  -1.9700757160852800e-01   2.3174330563785633e-01   0.0000000000000000e+00   0.0000000000000000e+00  -3.1384967667090002e-01   0.0000000000000000e+00   0.0000000000000000e+00  -2.9060036183539939e-01   0.0000000000000000e+00   0.0000000000000000e+00  -6.0041692800742674e-02   0.0000000000000000e+00   0.0000000000000000e+00   0.0000000000000000e+00   0.0000000000000000e+00   0.0000000000000000e+00   0.0000000000000000e+00   0.0000000000000000e+00   0.0000000000000000e+00   0.0000000000000000e+00   0.0000000000000000e+00   0.0000000000000000e+00   0.0000000000000000e+00   0.0000000000000000e+00   0.0000000000000000e+00   1.6476752535660721e-03   0.0000000000000000e+00  -2.6475535329764105e-01   0.0000000000000000e+00   0.0000000000000000e+00   0.0000000000000000e+00   9.0138006455377825e-02  -1.9776150415444621e-01   0.0000000000000000e+00   0.0000000000000000e+00  -2.6178381193714420e-02   0.0000000000000000e+00   0.0000000000000000e+00   0.0000000000000000e+00   1.5949147867873499e-02   0.0000000000000000e+00   0.0000000000000000e+00   0.0000000000000000e+00  -2.2386962701072102e-01   0.0000000000000000e+00   0.0000000000000000e+00   0.0000000000000000e+00   2.9284630691379349e-01   0.0000000000000000e+00   0.0000000000000000e+00  -1.9107599271881065e-01  -4.1785459513753315e-02   0.0000000000000000e+00   2.8124114681627104e-02   2.0232462739638046e-01   0.0000000000000000e+00   0.0000000000000000e+00   0.0000000000000000e+00   0.0000000000000000e+00   0.0000000000000000e+00   5.1020412488789801e-02  -1.7936600207400544e-01   0.0000000000000000e+00   1.1867938342667228e-01   8.7926017628499262e-02   0.0000000000000000e+00   0.0000000000000000e+00
   0.0000000000000000e+00   0.0000000000000000e+00   0.0000000000000000e+00   0.0000000000000000e+00  -3.9178889177071241e-01   0.0000000000000000e+00   0.0000000000000000e+00   0.0000000000000000e+00   0.0000000000000000e+00   0.0000000000000000e+00   0.0000000000000000e+00   0.0000000000000000e+00   0.0000000000000000e+00   0.0000000000000000e+00  -9.3829938882875080e-02   0.0000000000000000e+00  -4.4718791373732741e-01   0.0000000000000000e+00  -4.7230034160173844e-02   0.0000000000000000e+00   0.0000000000000000e+00   0.0000000000000000e+00   0.0000000000000000e+00   0.0000000000000000e+00   0.0000000000000000e+00   0.0000000000000000e+00   0.0000000000000000e+00   0.0000000000000000e+00   3.6302137172342083e-02   0.0000000000000000e+00   0.0000000000000000e+00  -3.4014554828506453e-02   1.4613402102427947e-01   0.0000000000000000e+00   0.0000000000000000e+00   0.0000000000000000e+00   0.0000000000000000e+00   0.0000000000000000e+00   3.8174816956494696e-03   0.0000000000000000e+00   0.0000000000000000e+00   0.0000000000000000e+00   0.0000000000000000e+00   0.0000000000000000e+00   4.7360318584964367e-02   0.0000000000000000e+00   0.0000000000000000e+00   0.0000000000000000e+00  -2.0253585192351009e-01   0.0000000000000000e+00  -9.0229131419659270e-02   0.0000000000000000e+00   3.1302343334519173e-02   0.0000000000000000e+00   0.0000000000000000e+00   1.0080198196873236e-01   0.0000000000000000e+00   0.0000000000000000e+00   0.0000000000000000e+00   0.0000000000000000e+00   0.0000000000000000e+00   0.0000000000000000e+00   0.0000000000000000e+00   0.0000000000000000e+00   0.0000000000000000e+00   0.0000000000000000e+00   0.0000000000000000e+00   0.0000000000000000e+00   0.0000000000000000e+00   3.2982496993550592e-01   0.0000000000000000e+00  -5.2416355344482940e-02   0.0000000000000000e+00   2.6178356557551075e-01   0.0000000000000000e+00   2.4864909862278517e-01   0.0000000000000000e+00   0.0000000000000000e+00   0.0000000000000000e+00   0.0000000000000000e+00   0.0000000000000000e+00  -2.5847375657266525e-01   0.0000000000000000e+00   0.0000000000000000e+00   0.0000000000000000e+00   0.0000000000000000e+00   0.0000000000000000e+00   0.0000000000000000e+00   0.0000000000000000e+00  -3.9745685260734182e-01   0.0000000000000000e+00  -2.8710550251821182e-01   0.0000000000000000e+00   0.0000000000000000e+00   0.0000000000000000e+00   0.0000000000000000e+00   0.0000000000000000e+00   0.0000000000000000e+00   0.0000000000000000e+00   0.0000000000000000e+00
   0.0000000000000000e+00   0.0000000000000000e+00  -6.6219406123047858e-02  -3.9938655196383582e-01   0.0000000000000000e+00   1.7658470013607253e-02   0.0000000000000000e+00   0.0000000000000000e+00   0.0000000000000000e+00   6.2766842745469537e-02  -8.4912653347563719e-02   0.0000000000000000e+00   0.0000000000000000e+00   0.0000000000000000e+00   0.0000000000000000e+00   0.0000000000000000e+00   0.0000000000000000e+00  -2.4287366735169083e-01   0.0000000000000000e+00   3.3429623633517050e-02   1.4307894357466047e-01  -1.4819805828252000e-01   0.0000000000000000e+00   0.0000000000000000e+00  -1.3858143260751264e-02   0.0000000000000000e+00   0.0000000000000000e+00   2.0625146813416352e-02   0.0000000000000000e+00   0.0000000000000000e+00   0.0000000000000000e+00   0.0000000000000000e+00   0.0000000000000000e+00   0.0000000000000000e+00   0.0000000000000000e+00   0.0000000000000000e+00   4.7934215567708438e-03   0.0000000000000000e+00   0.0000000000000000e+00   0.0000000000000000e+00   0.0000000000000000e+00  -2.6239015294533841e-01   3.3969289089006616e-01   0.0000000000000000e+00   0.0000000000000000e+00   0.0000000000000000e+00   2.5006375362718680e-01   2.0965051698338444e-01   0.0000000000000000e+00  -1.1516204698643753e-02   0.0000000000000000e+00  -3.4101273704092768e-03   0.0000000000000000e+00   0.0000000000000000e+00   0.0000000000000000e+00   0.0000000000000000e+00  -1.5551042419157490e-01  -2.3228318521517258e-01   0.0000000000000000e+00  -1.1818428862197902e-02   0.0000000000000000e+00   0.0000000000000000e+00  -1.3394012619273182e-01   0.0000000000000000e+00   0.0000000000000000e+00   0.0000000000000000e+00   0.0000000000000000e+00   1.6181002212410761e-01   0.0000000000000000e+00   0.0000000000000000e+00   0.0000000000000000e+00   0.0000000000000000e+00   0.0000000000000000e+00   0.0000000000000000e+00  -7.2629189170659789e-03   0.0000000000000000e+00   0.0000000000000000e+00   0.0000000000000000e+00   0.0000000000000000e+00   1.5875239840002733e-01   0.0000000000000000e+00   0.0000000000000000e+00   3.3721099718393105e-01   0.0000000000000000e+00   0.0000000000000000e+00   0.0000000000000000e+00   0.0000000000000000e+00   0.0000000000000000e+00  -2.1067204685302673e-01   0.0000000000000000e+00  -1.5160872343281118e-01   0.0000000000000000e+00   1.0996408905333283e-01   0.0000000000000000e+00   0.0000000000000000e+00   0.0000000000000000e+00   0.0000000000000000e+00   0.0000000000000000e+00  -2.9961162985250089e-01   0.0000000000000000e+00
  -1.1081260912539512e-01   0.0000000000000000e+00   0.0000000000000000e+00   0.0000000000000000e+00   0.0000000000000000e+00   0.0000000000000000e+00  -9.5028455682002494e-02   0.0000000000000000e+00   0.0000000000000000e+00   0.0000000000000000e+00   0.0000000000000000e+00   0.0000000000000000e+00  -3.1647872650040548e-01  -3.0680989036311646e-01   0.0000000000000000e+00   1.1828686409500300e-01   0.0000000000000000e+00   0.0000000000000000e+00   0.0000000000000000e+00   0.0000000000000000e+00   0.0000000000000000e+00   0.0000000000000000e+00  -2.1361250490732936e-01   2.4324886574165935e-01   0.0000000000000000e+00   3.3418817977019996e-03   0.0000000000000000e+00   0.0000000000000000e+00   0.0000000000000000e+00   0.0000000000000000e+00   7.6874328721917018e-02   0.0000000000000000e+00   0.0000000000000000e+00   1.0746596924861712e-01  -5.5397684838561223e-02   0.0000000000000000e+00   0.0000000000000000e+00  -1.4673896455909782e-01   0.0000000000000000e+00   0.0000000000000000e+00  -1.3164923808704279e-01   0.0000000000000000e+00   0.0000000000000000e+00   6.5259316353220562e-02   0.0000000000000000e+00   0.0000000000000000e+00   0.0000000000000000e+00   0.0000000000000000e+00   0.0000000000000000e+00   0.0000000000000000e+00   0.0000000000000000e+00   0.0000000000000000e+00   0.0000000000000000e+00   0.0000000000000000e+00   0.0000000000000000e+00   0.0000000000000000e+00   0.0000000000000000e+00   0.0000000000000000e+00   2.1994913582857378e-02   0.0000000000000000e+00   1.0328269739926517e-01   0.0000000000000000e+00   0.0000000000000000e+00   0.0000000000000000e+00   7.6034819119340402e-02  -2.3169416747399274e-01   0.0000000000000000e+00   0.0000000000000000e+00   4.5563513245613052e-01   0.0000000000000000e+00   0.0000000000000000e+00   0.0000000000000000e+00   4.0647478799179554e-01   0.0000000000000000e+00   0.0000000000000000e+00   0.0000000000000000e+00  -3.9942338553509295e-02   0.0000000000000000e+00   0.0000000000000000e+00   0.0000000000000000e+00   1.5306090515716575e-01   0.0000000000000000e+00   0.0000000000000000e+00   2.0454227032442027e-02   2.9376668081859958e-03   0.0000000000000000e+00   1.7747526875503056e-01   1.6809691164386784e-02   0.0000000000000000e+00   0.0000000000000000e+00   0.0000000000000000e+00   0.0000000000000000e+00   0.0000000000000000e+00   1.7597750046627517e-01  -5.6682923744773288e-02   0.0000000000000000e+00   1.8579419803975294e-01   1.8048652506720120e-01   0.0000000000000000e+00   0.0000000000000000e+00
  -8.4115373234282559e-02   0.0000000000000000e+00   0.0000000000000000e+00   0.0000000000000000e+00   0.0000000000000000e+00   0.0000000000000000e+00  -6.1822904257683095e-02   0.0000000000000000e+00   0.0000000000000000e+00   0.0000000000000000e+00   0.0000000000000000e+00   0.0000000000000000e+00  -1.6707351316736188e-01  -1.1828443978022997e-01   0.0000000000000000e+00  -2.5407678275396595e-01   0.0000000000000000e+00   0.0000000000000000e+00   0.0000000000000000e+00   0.0000000000000000e+00   0.0000000000000000e+00   0.0000000000000000e+00   2.4597044356111553e-01  -8.0616174527536749e-02   0.0000000000000000e+00   4.7727646958578457e-01   0.0000000000000000e+00   0.0000000000000000e+00   0.0000000000000000e+00   0.0000000000000000e+00  -1.5400038581238978e-01   0.0000000000000000e+00   0.0000000000000000e+00  -5.0289898155449902e-02   2.3301807204479916e-01   0.0000000000000000e+00   0.0000000000000000e+00   2.9583557097982244e-01   0.0000000000000000e+00   0.0000000000000000e+00   1.6343262144519652e-01   0.0000000000000000e+00   0.0000000000000000e+00   3.6954563394339369e-02   0.0000000000000000e+00   0.0000000000000000e+00   0.0000000000000000e+00   0.0000000000000000e+00   0.0000000000000000e+00   0.0000000000000000e+00   0.0000000000000000e+00   0.0000000000000000e+00   0.0000000000000000e+00   0.0000000000000000e+00   0.0000000000000000e+00   0.0000000000000000e+00   0.0000000000000000e+00   0.0000000000000000e+00  -1.8289994903353611e-02   0.0000000000000000e+00   3.9471947039870149e-02   0.0000000000000000e+00   0.0000000000000000e+00   0.0000000000000000e+00   7.9592342142079622e-02  -1.6944061270775757e-01   0.0000000000000000e+00   0.0000000000000000e+00  -1.6918498404242630e-01   0.0000000000000000e+00   0.0000000000000000e+00   0.0000000000000000e+00   1.4091815029589691e-01   0.0000000000000000e+00   0.0000000000000000e+00   0.0000000000000000e+00  -3.4379476423204811e-02   0.0000000000000000e+00   0.0000000000000000e+00   0.0000000000000000e+00  -1.7951195207822918e-01   0.0000000000000000e+00   0.0000000000000000e+00  -1.7117356493681407e-01   1.4731020907057696e-01   0.0000000000000000e+00   1.1710885177113045e-01  -1.4753814034464297e-01   0.0000000000000000e+00   0.0000000000000000e+00   0.0000000000000000e+00   0.0000000000000000e+00   0.0000000000000000e+00   3.7109226145358865e-01  -1.7970695634213935e-01   0.0000000000000000e+00   7.4733444416145101e-02  -1.0399483561151905e-01   0.0000000000000000e+00   0.0000000000000000e+00
   0.0000000000000000e+00  -5.3179740455608970e-01   0.0000000000000000e+00   0.0000000000000000e+00   0.0000000000000000e+00   0.0000000000000000e+00   0.0000000000000000e+00   1.3792703583536534e-01  -1.4692580950307457e-01   0.0000000000000000e+00   0.0000000000000000e+00  -2.0851461717307875e-02   0.0000000000000000e+00   0.0000000000000000e+00   0.0000000000000000e+00   0.0000000000000000e+00   0.0000000000000000e+00   0.0000000000000000e+00   0.0000000000000000e+00   0.0000000000000000e+00   0.0000000000000000e+00   0.0000000000000000e+00   0.0000000000000000e+00   0.0000000000000000e+00   0.0000000000000000e+00   0.0000000000000000e+00   5.8441889388034435e-02   0.0000000000000000e+00   0.0000000000000000e+00  -1.9467810377391842e-01   0.0000000000000000e+00   0.0000000000000000e+00   0.0000000000000000e+00   0.0000000000000000e+00   0.0000000000000000e+00  -3.0139933514288106e-02   0.0000000000000000e+00   0.0000000000000000e+00   0.0000000000000000e+00   3.9917638548831852e-01   0.0000000000000000e+00   0.0000000000000000e+00   0.0000000000000000e+00   0.0000000000000000e+00   0.0000000000000000e+00  -1.6552512517191398e-01   0.0000000000000000e+00   0.0000000000000000e+00   0.0000000000000000e+00   0.0000000000000000e+00   0.0000000000000000e+00   0.0000000000000000e+00   0.0000000000000000e+00   4.3452336665221088e-02   7.8458269924802898e-02   0.0000000000000000e+00   0.0000000000000000e+00   0.0000000000000000e+00   0.0000000000000000e+00   0.0000000000000000e+00   0.0000000000000000e+00  -3.3406769944031245e-01   0.0000000000000000e+00   4.2817146263628092e-01   0.0000000000000000e+00   0.0000000000000000e+00   5.0295826883103759e-02   0.0000000000000000e+00   0.0000000000000000e+00   0.0000000000000000e+00   1.6367404175435710e-02   0.0000000000000000e+00   0.0000000000000000e+00   0.0000000000000000e+00   0.0000000000000000e+00   0.0000000000000000e+00   0.0000000000000000e+00   2.2388464887504703e-01  -1.5549410823559290e-01   0.0000000000000000e+00   0.0000000000000000e+00   0.0000000000000000e+00   0.0000000000000000e+00   0.0000000000000000e+00   0.0000000000000000e+00   1.9895256850607801e-01   0.0000000000000000e+00   0.0000000000000000e+00   0.0000000000000000e+00   0.0000000000000000e+00   0.0000000000000000e+00   0.0000000000000000e+00   0.0000000000000000e+00   0.0000000000000000e+00   0.0000000000000000e+00  -5.7181151156817066e-02   0.0000000000000000e+00   0.0000000000000000e+00   0.0000000000000000e+00  -1.5573673021909593e-01
   6.2542805602939927e-02   0.0000000000000000e+00   0.0000000000000000e+00   0.0000000000000000e+00   0.0000000000000000e+00   0.0000000000000000e+00   3.5646842811421897e-01   0.0000000000000000e+00   0.0000000000000000e+00   0.0000000000000000e+00   0.0000000000000000e+00   0.0000000000000000e+00  -6.7276675839627306e-02  -1.3361091281913914e-01   0.0000000000000000e+00   3.0430891602571047e-01   0.0000000000000000e+00   0.0000000000000000e+00   0.0000000000000000e+00   0.0000000000000000e+00   0.0000000000000000e+00   0.0000000000000000e+00  -1.9492990321743234e-01   7.2659479997784909e-02   0.0000000000000000e+00  -1.1557670442919044e-01   0.0000000000000000e+00   0.0000000000000000e+00   0.0000000000000000e+00   0.0000000000000000e+00  -2.0502983413892115e-01   0.0000000000000000e+00   0.0000000000000000e+00   6.7701639183357920e-02  -1.5863617202669925e-01   0.0000000000000000e+00   0.0000000000000000e+00   3.6062976550099740e-01   0.0000000000000000e+00   0.0000000000000000e+00  -3.3116986211970073e-01   0.0000000000000000e+00   0.0000000000000000e+00   2.1909867807113720e-01   0.0000000000000000e+00   0.0000000000000000e+00   0.0000000000000000e+00   0.0000000000000000e+00   0.0000000000000000e+00   0.0000000000000000e+00   0.0000000000000000e+00   0.0000000000000000e+00   0.0000000000000000e+00   0.0000000000000000e+00   0.0000000000000000e+00   0.0000000000000000e+00   0.0000000000000000e+00   0.0000000000000000e+00  -2.2135677932926527e-02   0.0000000000000000e+00  -2.1278474012372789e-01   0.0000000000000000e+00   0.0000000000000000e+00   0.0000000000000000e+00  -8.7198854060779873e-02   1.9136921687860249e-02   0.0000000000000000e+00   0.0000000000000000e+00  -3.3036212969410045e-01   0.0000000000000000e+00   0.0000000000000000e+00   0.0000000000000000e+00  -1.2516302750968527e-02   0.0000000000000000e+00   0.0000000000000000e+00   0.0000000000000000e+00   2.2950624795910687e-03   0.0000000000000000e+00   0.0000000000000000e+00   0.0000000000000000e+00  -7.8500193225625042e-02   0.0000000000000000e+00   0.0000000000000000e+00  -2.4808604366910852e-01   1.5767398510532210e-01   0.0000000000000000e+00   7.0866590540158370e-02  -1.5436694900330067e-02   0.0000000000000000e+00   0.0000000000000000e+00   0.0000000000000000e+00   0.0000000000000000e+00   0.0000000000000000e+00  -6.5337523513360959e-03  -9.1739400044938607e-02   0.0000000000000000e+00   1.8400124294795797e-01   1.8627940632877021e-01   0.0000000000000000e+00   0.0000000000000000e+00
   6.5661675542936185e-02   0.0000000000000000e+00   0.0000000000000000e+00   0.0000000000000000e+00   0.0000000000000000e+00   0.0000000000000000e+00  -4.0557566764092667e-02   0.0000000000000000e+00   0.0000000000000000e+00   0.0000000000000000e+00   0.0000000000000000e+00   0.0000000000000000e+00   1.5794426548758907e-02   2.1690271980928554e-02   0.0000000000000000e+00  -1.3798535201397522e-01   0.0000000000000000e+00   0.0000000000000000e+00   0.0000000000000000e+00   0.0000000000000000e+00   0.0000000000000000e+00   0.0000000000000000e+00   1.9345340533476363e-01  -4.2673007648279943e-03   0.0000000000000000e+00  -9.8351410566427794e-02   0.0000000000000000e+00   0.0000000000000000e+00   0.0000000000000000e+00   0.0000000000000000e+00  -3.4252736280616947e-01   0.0000000000000000e+00   0.0000000000000000e+00  -6.8339687797931994e-02  -3.5923406551086601e-01   0.0000000000000000e+00   0.0000000000000000e+00  -4.4184591432233404e-02   0.0000000000000000e+00   0.0000000000000000e+00   2.2054724493392511e-01   0.0000000000000000e+00   0.0000000000000000e+00   1.2708242908201320e-01   0.0000000000000000e+00   0.0000000000000000e+00   0.0000000000000000e+00   0.0000000000000000e+00   0.0000000000000000e+00   0.0000000000000000e+00   0.0000000000000000e+00   0.0000000000000000e+00   0.0000000000000000e+00   0.0000000000000000e+00   0.0000000000000000e+00   0.0000000000000000e+00   0.0000000000000000e+00   0.0000000000000000e+00  -1.6024462174532103e-01   0.0000000000000000e+00   1.6529176247130323e-01   0.0000000000000000e+00   0.0000000000000000e+00   0.0000000000000000e+00   9.5430613170604944e-02  -2.8935293601657708e-01   0.0000000000000000e+00   0.0000000000000000e+00  -7.4477849965862167e-02   0.0000000000000000e+00   0.0000000000000000e+00   0.0000000000000000e+00  -1.4111881287164738e-01   0.0000000000000000e+00   0.0000000000000000e+00   0.0000000000000000e+00  -4.7039784661758996e-02   0.0000000000000000e+00   0.0000000000000000e+00   0.0000000000000000e+00   1.8971536324070237e-01   0.0000000000000000e+00   0.0000000000000000e+00  -5.4339002037850644e-02  -1.5079027235306741e-01   0.0000000000000000e+00  -1.7988815678668327e-01   6.4183293903507230e-02   0.0000000000000000e+00   0.0000000000000000e+00   0.0000000000000000e+00   0.0000000000000000e+00   0.0000000000000000e+00   1.6164373583345037e-01   3.6116058683843218e-02   0.0000000000000000e+00  -9.8466855581578000e-02   5.4825555518628022e-01   0.0000000000000000e+00   0.0000000000000000e+00
   0.0000000000000000e+00   0.0000000000000000e+00   1.6799044883735909e-01   2.6903988412670596e-03   0.0000000000000000e+00   1.3450687695923869e-01   0.0000000000000000e+00   0.0000000000000000e+00   0.0000000000000000e+00   2.6734464327950888e-02  -9.2436674992350892e-02   0.0000000000000000e+00   0.0000000000000000e+00   0.0000000000000000e+00   0.0000000000000000e+00   0.0000000000000000e+00   0.0000000000000000e+00   1.5550188593736144e-01   0.0000000000000000e+00   3.7795308347524875e-01   2.4022181039960561e-01   3.8472831202705553e-02   0.0000000000000000e+00   0.0000000000000000e+00  -2.2804357651054943e-01   0.0000000000000000e+00   0.0000000000000000e+00  -6.3252775615589230e-02   0.0000000000000000e+00   0.0000000000000000e+00   0.0000000000000000e+00   0.0000000000000000e+00   0.0000000000000000e+00   0.0000000000000000e+00   0.0000000000000000e+00   0.0000000000000000e+00  -2.6292502596286932e-02   0.0000000000000000e+00   0.0000000000000000e+00   0.0000000000000000e+00   0.0000000000000000e+00   2.9888654917552698e-01   6.6545417566512333e-02   0.0000000000000000e+00   0.0000000000000000e+00   0.0000000000000000e+00   2.3444671367166815e-02   2.2133789572672433e-01   0.0000000000000000e+00   6.3616474462356055e-03   0.0000000000000000e+00   2.0758035757074114e-01   0.0000000000000000e+00   0.0000000000000000e+00   0.0000000000000000e+00   0.0000000000000000e+00  -1.9594584751343253e-01   2.6564378326053067e-01   0.0000000000000000e+00   5.5118226563246678e-02   0.0000000000000000e+00   0.0000000000000000e+00   2.7741682402769829e-01   0.0000000000000000e+00   0.0000000000000000e+00   0.0000000000000000e+00   0.0000000000000000e+00   5.7155918601955742e-02   0.0000000000000000e+00   0.0000000000000000e+00   0.0000000000000000e+00   0.0000000000000000e+00   0.0000000000000000e+00   0.0000000000000000e+00   9.5294769593805451e-02   0.0000000000000000e+00   0.0000000000000000e+00   0.0000000000000000e+00   0.0000000000000000e+00   2.5429988890988175e-01   0.0000000000000000e+00   0.0000000000000000e+00   3.4170060364136345e-01   0.0000000000000000e+00   0.0000000000000000e+00   0.0000000000000000e+00   0.0000000000000000e+00   0.0000000000000000e+00   1.5920264804495649e-01   0.0000000000000000e+00  -5.1888216427440931e-02   0.0000000000000000e+00   4.3461171373062595e-02   0.0000000000000000e+00   0.0000000000000000e+00   0.0000000000000000e+00   0.0000000000000000e+00   0.0000000000000000e+00   2.4982981796650283e-01   0.0000000000000000e+00
   0.0000000000000000e+00   0.0000000000000000e+00   0.0000000000000000e+00   0.0000000000000000e+00   2.1676644345523502e-01   0.0000000000000000e+00   0.0000000000000000e+00   0.0000000000000000e+00   0.0000000000000000e+00   0.0000000000000000e+00   0.0000000000000000e+00   0.0000000000000000e+00   0.0000000000000000e+00   0.0000000000000000e+00  -1.0430188788184708e-01   0.0000000000000000e+00  -4.4361795242917335e-01   0.0000000000000000e+00   1.3059338792793423e-01   0.0000000000000000e+00   0.0000000000000000e+00   0.0000000000000000e+00   0.0000000000000000e+00   0.0000000000000000e+00   0.0000000000000000e+00   0.0000000000000000e+00   0.0000000000000000e+00   0.0000000000000000e+00  -7.7775686671608751e-02   0.0000000000000000e+00   0.0000000000000000e+00  -2.1959758897092804e-01   2.5612571675127072e-01   0.0000000000000000e+00   0.0000000000000000e+00   0.0000000000000000e+00   0.0000000000000000e+00   0.0000000000000000e+00   7.2212689137704233e-02   0.0000000000000000e+00   0.0000000000000000e+00   0.0000000000000000e+00   0.0000000000000000e+00   0.0000000000000000e+00   1.8161354848417320e-02   0.0000000000000000e+00   0.0000000000000000e+00   0.0000000000000000e+00  -4.1875049359418312e-02   0.0000000000000000e+00   1.4336689725531618e-01   0.0000000000000000e+00   1.5398926030975837e-01   0.0000000000000000e+00   0.0000000000000000e+00   2.2023008228548177e-01   0.0000000000000000e+00   0.0000000000000000e+00   0.0000000000000000e+00   0.0000000000000000e+00   0.0000000000000000e+00   0.0000000000000000e+00   0.0000000000000000e+00   0.0000000000000000e+00   0.0000000000000000e+00   0.0000000000000000e+00   0.0000000000000000e+00   0.0000000000000000e+00   0.0000000000000000e+00  -1.3193407498621360e-02   0.0000000000000000e+00  -2.4320899469458382e-02   0.0000000000000000e+00  -5.3072487772783983e-01   0.0000000000000000e+00   3.7454116928689113e-01   0.0000000000000000e+00   0.0000000000000000e+00   0.0000000000000000e+00   0.0000000000000000e+00   0.0000000000000000e+00  -3.2263849316278292e-02   0.0000000000000000e+00   0.0000000000000000e+00   0.0000000000000000e+00   0.0000000000000000e+00   0.0000000000000000e+00   0.0000000000000000e+00   0.0000000000000000e+00   2.2432867136312776e-01   0.0000000000000000e+00   1.8510381744537302e-01   0.0000000000000000e+00   0.0000000000000000e+00   0.0000000000000000e+00   0.0000000000000000e+00   0.0000000000000000e+00   0.0000000000000000e+00   0.0000000000000000e+00   0.0000000000000000e+00
   0.0000000000000000e+00   0.0000000000000000e+00   1.0716751117221748e-01   3.2383468789232217e-01   0.0000000000000000e+00   5.8501022255592383e-01   0.0000000000000000e+00   0.0000000000000000e+00   0.0000000000000000e+00   6.8041362593275534e-02  -5.7740105686394282e-02   0.0000000000000000e+00   0.0000000000000000e+00   0.0000000000000000e+00   0.0000000000000000e+00   0.0000000000000000e+00   0.0000000000000000e+00   6.2347402612909567e-03   0.0000000000000000e+00  -1.4544881302529872e-01  -2.0010872202612115e-01  -7.3842946935409534e-03   0.0000000000000000e+00   0.0000000000000000e+00  -1.9733338305443462e-01   0.0000000000000000e+00   0.0000000000000000e+00   1.1562296550608844e-01   0.0000000000000000e+00   0.0000000000000000e+00   0.0000000000000000e+00   0.0000000000000000e+00   0.0000000000000000e+00   0.0000000000000000e+00   0.0000000000000000e+00   0.0000000000000000e+00  -1.8384540324313561e-01   0.0000000000000000e+00   0.0000000000000000e+00   0.0000000000000000e+00   0.0000000000000000e+00  -1.4083255876103740e-01  -5.9083945909658889e-02   0.0000000000000000e+00   0.0000000000000000e+00   0.0000000000000000e+00   1.8018448162467154e-01  -7.2135374154871659e-02   0.0000000000000000e+00   1.3078977692739610e-01   0.0000000000000000e+00   2.1368851206553095e-02   0.0000000000000000e+00   0.0000000000000000e+00   0.0000000000000000e+00   0.0000000000000000e+00  -7.0852411168594476e-02  -1.5298154660034688e-01   0.0000000000000000e+00   1.6791769765488190e-01   0.0000000000000000e+00   0.0000000000000000e+00  -2.4892623380985589e-02   0.0000000000000000e+00   0.0000000000000000e+00   0.0000000000000000e+00   0.0000000000000000e+00  -2.7681214844511459e-01   0.0000000000000000e+00   0.0000000000000000e+00   0.0000000000000000e+00   0.0000000000000000e+00   0.0000000000000000e+00   0.0000000000000000e+00   6.7944642737820596e-04   0.0000000000000000e+00   0.0000000000000000e+00   0.0000000000000000e+00   0.0000000000000000e+00   3.0961744815953363e-01   0.0000000000000000e+00   0.0000000000000000e+00   4.1772451237514122e-02   0.0000000000000000e+00   0.0000000000000000e+00   0.0000000000000000e+00   0.0000000000000000e+00   0.0000000000000000e+00  -8.0536372648312912e-02   0.0000000000000000e+00   1.9827857302824656e-01   0.0000000000000000e+00   1.3317702405045861e-01   0.0000000000000000e+00   0.0000000000000000e+00   0.0000000000000000e+00   0.0000000000000000e+00   0.0000000000000000e+00  -1.1170743152725977e-01   0.0000000000000000e+00
   0.0000000000000000e+00   0.0000000000000000e+00   0.0000000000000000e+00   0.0000000000000000e+00   1.9676696161854923e-01   0.0000000000000000e+00   0.0000000000000000e+00   0.0000000000000000e+00   0.0000000000000000e+00   0.0000000000000000e+00   0.0000000000000000e+00   0.0000000000000000e+00   0.0000000000000000e+00   0.0000000000000000e+00  -1.2408586677705810e-01   0.0000000000000000e+00  -2.9530049932388330e-01   0.0000000000000000e+00  -6.7999823186876251e-02   0.0000000000000000e+00   0.0000000000000000e+00   0.0000000000000000e+00   0.0000000000000000e+00   0.0000000000000000e+00   0.0000000000000000e+00   0.0000000000000000e+00   0.0000000000000000e+00   0.0000000000000000e+00  -5.3060731202149450e-02   0.0000000000000000e+00   0.0000000000000000e+00   1.5826262786458989e-01   1.6224379084724164e-01   0.0000000000000000e+00   0.0000000000000000e+00   0.0000000000000000e+00   0.0000000000000000e+00   0.0000000000000000e+00   8.7934896986382738e-02   0.0000000000000000e+00   0.0000000000000000e+00   0.0000000000000000e+00   0.0000000000000000e+00   0.0000000000000000e+00   5.4829249837302907e-01   0.0000000000000000e+00   0.0000000000000000e+00   0.0000000000000000e+00   3.0451961356521290e-01   0.0000000000000000e+00   4.9993927382942310e-02   0.0000000000000000e+00   3.9188513778606521e-02   0.0000000000000000e+00   0.0000000000000000e+00   8.8120613661909382e-03   0.0000000000000000e+00   0.0000000000000000e+00   0.0000000000000000e+00   0.0000000000000000e+00   0.0000000000000000e+00   0.0000000000000000e+00   0.0000000000000000e+00   0.0000000000000000e+00   0.0000000000000000e+00   0.0000000000000000e+00   0.0000000000000000e+00   0.0000000000000000e+00   0.0000000000000000e+00  -1.4322893383086041e-01   0.0000000000000000e+00  -2.0670860642411301e-01   0.0000000000000000e+00   4.1689383587717294e-01   0.0000000000000000e+00  -4.9269285147484271e-02   0.0000000000000000e+00   0.0000000000000000e+00   0.0000000000000000e+00   0.0000000000000000e+00   0.0000000000000000e+00   2.4063087213459064e-01   0.0000000000000000e+00   0.0000000000000000e+00   0.0000000000000000e+00   0.0000000000000000e+00   0.0000000000000000e+00   0.0000000000000000e+00   0.0000000000000000e+00  -9.6653654832094316e-02   0.0000000000000000e+00   2.9657260109691680e-01   0.0000000000000000e+00   0.0000000000000000e+00   0.0000000000000000e+00   0.0000000000000000e+00   0.0000000000000000e+00   0.0000000000000000e+00   0.0000000000000000e+00   0.0000000000000000e+00
   0.0000000000000000e+00   0.0000000000000000e+00   2.0221591722209700e-01   3.5768110206564396e-02   0.0000000000000000e+00   1.9289788602890945e-01   0.0000000000000000e+00   0.0000000000000000e+00   0.0000000000000000e+00   2.8529837085279369e-02   2.9820389440012141e-02   0.0000000000000000e+00   0.0000000000000000e+00   0.0000000000000000e+00   0.0000000000000000e+00   0.0000000000000000e+00   0.0000000000000000e+00   2.0092580446199958e-02   0.0000000000000000e+00   2.1645225865273582e-01  -8.3965928180622304e-02   1.2598081900037764e-01   0.0000000000000000e+00   0.0000000000000000e+00   4.8298080652694739e-02   0.0000000000000000e+00   0.0000000000000000e+00   2.6469808076855339e-01   0.0000000000000000e+00   0.0000000000000000e+00   0.0000000000000000e+00   0.0000000000000000e+00   0.0000000000000000e+00   0.0000000000000000e+00   0.0000000000000000e+00   0.0000000000000000e+00   2.0682487123516613e-01   0.0000000000000000e+00   0.0000000000000000e+00   0.0000000000000000e+00   0.0000000000000000e+00  -2.1152951885927404e-02  -7.4285197734116071e-02   0.0000000000000000e+00   0.0000000000000000e+00   0.0000000000000000e+00  -8.9122942485869494e-02   1.3639971721754537e-01   0.0000000000000000e+00   2.1095634329619698e-02   0.0000000000000000e+00   6.7196925783615691e-02   0.0000000000000000e+00   0.0000000000000000e+00   0.0000000000000000e+00   0.0000000000000000e+00   8.6737204549689390e-02   1.5017550979377622e-01   0.0000000000000000e+00  -3.9018524149285483e-01   0.0000000000000000e+00   0.0000000000000000e+00  -6.1004702163479796e-01   0.0000000000000000e+00   0.0000000000000000e+00   0.0000000000000000e+00   0.0000000000000000e+00   1.7335819967683622e-01   0.0000000000000000e+00   0.0000000000000000e+00   0.0000000000000000e+00   0.0000000000000000e+00   0.0000000000000000e+00   0.0000000000000000e+00   2.1699782355706709e-01   0.0000000000000000e+00   0.0000000000000000e+00   0.0000000000000000e+00   0.0000000000000000e+00   8.2684244485335151e-02   0.0000000000000000e+00   0.0000000000000000e+00   1.3896014261566060e-02   0.0000000000000000e+00   0.0000000000000000e+00   0.0000000000000000e+00   0.0000000000000000e+00   0.0000000000000000e+00  -1.5502186279435046e-01   0.0000000000000000e+00   8.5191058409307588e-02   0.0000000000000000e+00  -1.3763318299109892e-01   0.0000000000000000e+00   0.0000000000000000e+00   0.0000000000000000e+00   0.0000000000000000e+00   0.0000000000000000e+00   8.4914897650374646e-02   0.0000000000000000e+00
  -9.3642348418045002e-02   0.0000000000000000e+00   0.0000000000000000e+00   0.0000000000000000e+00   0.0000000000000000e+00   0.0000000000000000e+00  -3.0682778174571207e-01   0.0000000000000000e+00   0.0000000000000000e+00   0.0000000000000000e+00   0.0000000000000000e+00   0.0000000000000000e+00   2.4348191756778309e-01   4.1460878695856740e-02   0.0000000000000000e+00  -1.9739647072581143e-01   0.0000000000000000e+00   0.0000000000000000e+00   0.0000000000000000e+00   0.0000000000000000e+00   0.0000000000000000e+00   0.0000000000000000e+00  -3.0883910344112142e-01   3.5342024933694621e-02   0.0000000000000000e+00   1.1547497841111019e-01   0.0000000000000000e+00   0.0000000000000000e+00   0.0000000000000000e+00   0.0000000000000000e+00  -1.2229836786252687e-01   0.0000000000000000e+00   0.0000000000000000e+00  -1.7284249550549008e-01  -2.0714791946731520e-01   0.0000000000000000e+00   0.0000000000000000e+00   8.5465983861994485e-02   0.0000000000000000e+00   0.0000000000000000e+00  -2.0618349783223293e-02   0.0000000000000000e+00   0.0000000000000000e+00   1.1530371524531370e-01   0.0000000000000000e+00   0.0000000000000000e+00   0.0000000000000000e+00   0.0000000000000000e+00   0.0000000000000000e+00   0.0000000000000000e+00   0.0000000000000000e+00   0.0000000000000000e+00   0.0000000000000000e+00   0.0000000000000000e+00   0.0000000000000000e+00   0.0000000000000000e+00   0.0000000000000000e+00   0.0000000000000000e+00   4.4014474372888579e-02   0.0000000000000000e+00  -2.7841894080998097e-01   0.0000000000000000e+00   0.0000000000000000e+00   0.0000000000000000e+00   5.8364102293387288e-04  -2.3746890114070968e-01   0.0000000000000000e+00   0.0000000000000000e+00   1.2778725105268782e-01   0.0000000000000000e+00   0.0000000000000000e+00   0.0000000000000000e+00   7.6709066747375654e-02   0.0000000000000000e+00   0.0000000000000000e+00   0.0000000000000000e+00   1.1547496239283095e-01   0.0000000000000000e+00   0.0000000000000000e+00   0.0000000000000000e+00  -3.4622696929973551e-01   0.0000000000000000e+00   0.0000000000000000e+00  -7.3128621610339770e-02  -2.2997695943175858e-01   0.0000000000000000e+00  -2.7799924251572211e-01   1.3095930802992170e-01   0.0000000000000000e+00   0.0000000000000000e+00   0.0000000000000000e+00   0.0000000000000000e+00   0.0000000000000000e+00  -1.7165928679350240e-01  -7.8196435007133705e-02   0.0000000000000000e+00   2.9238927800491332e-01  -1.1565840250109206e-01   0.0000000000000000e+00   0.0000000000000000e+00
  -8.3346635581193373e-02   0.0000000000000000e+00   0.0000000000000000e+00   0.0000000000000000e+00   0.0000000000000000e+00   0.0000000000000000e+00   5.0755247312321450e-02   0.0000000000000000e+00   0.0000000000000000e+00   0.0000000000000000e+00   0.0000000000000000e+00   0.0000000000000000e+00   9.9972753720397114e-03   1.1132763791286980e-01   0.0000000000000000e+00  -9.4407556610907647e-02   0.0000000000000000e+00   0.0000000000000000e+00   0.0000000000000000e+00   0.0000000000000000e+00   0.0000000000000000e+00   0.0000000000000000e+00   2.2587352984738732e-01   2.8118833686456957e-01   0.0000000000000000e+00  -2.6139911481953365e-01   0.0000000000000000e+00   0.0000000000000000e+00   0.0000000000000000e+00   0.0000000000000000e+00  -3.4785837806384462e-01   0.0000000000000000e+00   0.0000000000000000e+00  -3.4376246862709382e-02  -5.6094617530210868e-02   0.0000000000000000e+00   0.0000000000000000e+00  -2.0092705765798136e-01   0.0000000000000000e+00   0.0000000000000000e+00   8.1518635569259659e-03   0.0000000000000000e+00   0.0000000000000000e+00  -2.1753590686208391e-01   0.0000000000000000e+00   0.0000000000000000e+00   0.0000000000000000e+00   0.0000000000000000e+00   0.0000000000000000e+00   0.0000000000000000e+00   0.0000000000000000e+00   0.0000000000000000e+00   0.0000000000000000e+00   0.0000000000000000e+00   0.0000000000000000e+00   0.0000000000000000e+00   0.0000000000000000e+00   0.0000000000000000e+00   1.2557675278949873e-01   0.0000000000000000e+00  -1.5468880580438063e-01   0.0000000000000000e+00   0.0000000000000000e+00   0.0000000000000000e+00   3.5217987928812700e-02  -5.8056366572281304e-02   0.0000000000000000e+00   0.0000000000000000e+00   9.0579738691001291e-02   0.0000000000000000e+00   0.0000000000000000e+00   0.0000000000000000e+00   1.9078736305901933e-01   0.0000000000000000e+00   0.0000000000000000e+00   0.0000000000000000e+00  -2.2443266149737140e-01   0.0000000000000000e+00   0.0000000000000000e+00   0.0000000000000000e+00  -2.1582103632426622e-01   0.0000000000000000e+00   0.0000000000000000e+00  -4.3786514810799038e-01   3.0849902761252983e-02   0.0000000000000000e+00   2.7705621572250244e-01  -2.5022452268753669e-02   0.0000000000000000e+00   0.0000000000000000e+00   0.0000000000000000e+00   0.0000000000000000e+00   0.0000000000000000e+00  -1.5886509135521448e-01   7.9832035422180050e-02   0.0000000000000000e+00  -2.2287568284686007e-01  -1.4265584893992811e-01   0.0000000000000000e+00   0.0000000000000000e+00
   0.0000000000000000e+00  -2.5958497126080271e-01   0.0000000000000000e+00   0.0000000000000000e+00   0.0000000000000000e+00   0.0000000000000000e+00   0.0000000000000000e+00  -3.4056253781815010e-01   2.0343276970237326e-01   0.0000000000000000e+00   0.0000000000000000e+00  -5.2745389423480588e-02   0.0000000000000000e+00   0.0000000000000000e+00   0.0000000000000000e+00   0.0000000000000000e+00   0.0000000000000000e+00   0.0000000000000000e+00   0.0000000000000000e+00   0.0000000000000000e+00   0.0000000000000000e+00   0.0000000000000000e+00   0.0000000000000000e+00   0.0000000000000000e+00   0.0000000000000000e+00   0.0000000000000000e+00   1.3937884276124757e-01   0.0000000000000000e+00   0.0000000000000000e+00  -1.1264569725530670e-01   0.0000000000000000e+00   0.0000000000000000e+00   0.0000000000000000e+00   0.0000000000000000e+00   0.0000000000000000e+00   1.2309343260963144e-02   0.0000000000000000e+00   0.0000000000000000e+00   0.0000000000000000e+00  -3.9764082919201443e-02   0.0000000000000000e+00   0.0000000000000000e+00   0.0000000000000000e+00   0.0000000000000000e+00   0.0000000000000000e+00  -1.9407648096675789e-01   0.0000000000000000e+00   0.0000000000000000e+00   0.0000000000000000e+00   0.0000000000000000e+00   0.0000000000000000e+00   0.0000000000000000e+00   0.0000000000000000e+00  -5.1115978261521844e-01   2.5115124226533975e-01   0.0000000000000000e+00   0.0000000000000000e+00   0.0000000000000000e+00   0.0000000000000000e+00   0.0000000000000000e+00   0.0000000000000000e+00   1.2827075443046576e-01   0.0000000000000000e+00   1.6222895371061089e-02   0.0000000000000000e+00   0.0000000000000000e+00   3.6867380217479939e-01   0.0000000000000000e+00   0.0000000000000000e+00   0.0000000000000000e+00  -2.5631966738676254e-01   0.0000000000000000e+00   0.0000000000000000e+00   0.0000000000000000e+00   0.0000000000000000e+00   0.0000000000000000e+00   0.0000000000000000e+00  -6.3271345634632076e-02   2.3206698984918958e-01   0.0000000000000000e+00   0.0000000000000000e+00   0.0000000000000000e+00   0.0000000000000000e+00   0.0000000000000000e+00   0.0000000000000000e+00  -2.2762282358948543e-01   0.0000000000000000e+00   0.0000000000000000e+00   0.0000000000000000e+00   0.0000000000000000e+00   0.0000000000000000e+00   0.0000000000000000e+00   0.0000000000000000e+00   0.0000000000000000e+00   0.0000000000000000e+00  -2.2027380622655038e-01   0.0000000000000000e+00   0.0000000000000000e+00   0.0000000000000000e+00   7.9310538660636275e-03
  -6.7095513615924238e-02   0.0000000000000000e+00   0.0000000000000000e+00   0.0000000000000000e+00   0.0000000000000000e+00   0.0000000000000000e+00   2.2666614714558692e-02   0.0000000000000000e+00   0.0000000000000000e+00   0.0000000000000000e+00   0.0000000000000000e+00   0.0000000000000000e+00   3.5579464089464907e-01  -5.2028007118748866e-02   0.0000000000000000e+00   2.8048211403989343e-01   0.0000000000000000e+00   0.0000000000000000e+00   0.0000000000000000e+00   0.0000000000000000e+00   0.0000000000000000e+00   0.0000000000000000e+00  -2.3861924322510962e-02   2.4070034038775556e-02   0.0000000000000000e+00  -5.5690028400326289e-02   0.0000000000000000e+00   0.0000000000000000e+00   0.0000000000000000e+00   0.0000000000000000e+00   3.2068486786168610e-01   0.0000000000000000e+00   0.0000000000000000e+00  -1.7772503834202510e-01   1.0215248046306050e-01   0.0000000000000000e+00   0.0000000000000000e+00   1.2495582949352042e-01   0.0000000000000000e+00   0.0000000000000000e+00   3.5648267253102184e-01   0.0000000000000000e+00   0.0000000000000000e+00   1.0616581769081654e-01   0.0000000000000000e+00   0.0000000000000000e+00   0.0000000000000000e+00   0.0000000000000000e+00   0.0000000000000000e+00   0.0000000000000000e+00   0.0000000000000000e+00   0.0000000000000000e+00   0.0000000000000000e+00   0.0000000000000000e+00   0.0000000000000000e+00   0.0000000000000000e+00   0.0000000000000000e+00   0.0000000000000000e+00   2.7299872592011595e-02   0.0000000000000000e+00   2.8213122027845761e-01   0.0000000000000000e+00   0.0000000000000000e+00   0.0000000000000000e+00  -1.2460327993316164e-01  -1.4799847227908797e-01   0.0000000000000000e+00   0.0000000000000000e+00  -2.1160077591452148e-01   0.0000000000000000e+00   0.0000000000000000e+00   0.0000000000000000e+00   2.4628995971463530e-01   0.0000000000000000e+00   0.0000000000000000e+00   0.0000000000000000e+00  -5.9468371860369226e-02   0.0000000000000000e+00   0.0000000000000000e+00   0.0000000000000000e+00  -5.4661224296266547e-02   0.0000000000000000e+00   0.0000000000000000e+00  -2.1711152268061890e-01  -2.3864675977774777e-01   0.0000000000000000e+00   2.4967959642328402e-01   1.0759983427911550e-01   0.0000000000000000e+00   0.0000000000000000e+00   0.0000000000000000e+00   0.0000000000000000e+00   0.0000000000000000e+00  -2.1222485609935535e-02   2.4764852259485159e-01   0.0000000000000000e+00   1.0204919976353435e-01   6.3323320122480597e-02   0.0000000000000000e+00   0.0000000000000000e+00
   1.4525735357894293e-01   0.0000000000000000e+00   0.0000000000000000e+00   0.0000000000000000e+00   0.0000000000000000e+00   0.0000000000000000e+00  -6.7936335494643729e-02   0.0000000000000000e+00   0.0000000000000000e+00   0.0000000000000000e+00   0.0000000000000000e+00   0.0000000000000000e+00  -1.0848217671584443e-01   9.4380919848969244e-04   0.0000000000000000e+00  -2.0508621757832049e-01   0.0000000000000000e+00   0.0000000000000000e+00   0.0000000000000000e+00   0.0000000000000000e+00   0.0000000000000000e+00   0.0000000000000000e+00  -8.2524553313783333e-02   1.8032919478345275e-01   0.0000000000000000e+00   2.0654904640464167e-01   0.0000000000000000e+00   0.0000000000000000e+00   0.0000000000000000e+00   0.0000000000000000e+00  -1.3457811798675223e-01   0.0000000000000000e+00   0.0000000000000000e+00  -1.1248969005749199e-01   1.1930889522214642e-01   0.0000000000000000e+00   0.0000000000000000e+00   4.9805756959987325e-02   0.0000000000000000e+00   0.0000000000000000e+00   9.2477972542847862e-03   0.0000000000000000e+00   0.0000000000000000e+00   4.2083602315702301e-01   0.0000000000000000e+00   0.0000000000000000e+00   0.0000000000000000e+00   0.0000000000000000e+00   0.0000000000000000e+00   0.0000000000000000e+00   0.0000000000000000e+00   0.0000000000000000e+00   0.0000000000000000e+00   0.0000000000000000e+00   0.0000000000000000e+00   0.0000000000000000e+00   0.0000000000000000e+00   0.0000000000000000e+00  -1.9630118284437301e-01   0.0000000000000000e+00   2.5987982855673974e-01   0.0000000000000000e+00   0.0000000000000000e+00   0.0000000000000000e+00  -3.1642668197011731e-01   4.4539007489342627e-02   0.0000000000000000e+00   0.0000000000000000e+00   8.8414382551183973e-02   0.0000000000000000e+00   0.0000000000000000e+00   0.0000000000000000e+00  -9.1698010672044694e-02   0.0000000000000000e+00   0.0000000000000000e+00   0.0000000000000000e+00  -1.7828453788836315e-01   0.0000000000000000e+00   0.0000000000000000e+00   0.0000000000000000e+00   1.0979518876218829e-01   0.0000000000000000e+00   0.0000000000000000e+00   1.0986709077658630e-02   8.9207313590669246e-02   0.0000000000000000e+00   2.0259462923846985e-01   9.6213857430269042e-02   0.0000000000000000e+00   0.0000000000000000e+00   0.0000000000000000e+00   0.0000000000000000e+00   0.0000000000000000e+00  -5.1057783628893538e-01  -1.2558860368361910e-01   0.0000000000000000e+00  -1.0128608776493687e-01  -2.1126182897934748e-02   0.0000000000000000e+00   0.0000000000000000e+00
   0.0000000000000000e+00   0.0000000000000000e+00  -5.9334942870220141e-02  -1.0021987586529935e-01   0.0000000000000000e+00   3.2622277079849347e-02   0.0000000000000000e+00   0.0000000000000000e+00   0.0000000000000000e+00  -4.0764854930613725e-01   6.7885635051982307e-02   0.0000000000000000e+00   0.0000000000000000e+00   0.0000000000000000e+00   0.0000000000000000e+00   0.0000000000000000e+00   0.0000000000000000e+00   2.1097022445997782e-01   0.0000000000000000e+00   2.8115973495311658e-01  -2.9118607980344845e-02   8.1138444676070634e-02   0.0000000000000000e+00   0.0000000000000000e+00   2.7778843221008492e-01   0.0000000000000000e+00   0.0000000000000000e+00   2.5370761340150227e-01   0.0000000000000000e+00   0.0000000000000000e+00   0.0000000000000000e+00   0.0000000000000000e+00   0.0000000000000000e+00   0.0000000000000000e+00   0.0000000000000000e+00   0.0000000000000000e+00  -1.1488052184436211e-01   0.0000000000000000e+00   0.0000000000000000e+00   0.0000000000000000e+00   0.0000000000000000e+00   6.2070615420990564e-02  -1.6331310652233985e-01   0.0000000000000000e+00   0.0000000000000000e+00   0.0000000000000000e+00   1.3043334333283069e-01  -1.1375961062849177e-01   0.0000000000000000e+00  -2.2240953079835196e-01   0.0000000000000000e+00  -4.7277641897862632e-01   0.0000000000000000e+00   0.0000000000000000e+00   0.0000000000000000e+00   0.0000000000000000e+00  -1.5587423628746416e-01  -1.0988966933628991e-01   0.0000000000000000e+00   5.1804358019848090e-02   0.0000000000000000e+00   0.0000000000000000e+00  -8.2248947876900555e-03   0.0000000000000000e+00   0.0000000000000000e+00   0.0000000000000000e+00   0.0000000000000000e+00  -1.7564914529587309e-02   0.0000000000000000e+00   0.0000000000000000e+00   0.0000000000000000e+00   0.0000000000000000e+00   0.0000000000000000e+00   0.0000000000000000e+00  -2.5270676391799468e-01   0.0000000000000000e+00   0.0000000000000000e+00   0.0000000000000000e+00   0.0000000000000000e+00   1.5446356473703890e-01   0.0000000000000000e+00   0.0000000000000000e+00   1.9753926004726141e-01   0.0000000000000000e+00   0.0000000000000000e+00   0.0000000000000000e+00   0.0000000000000000e+00   0.0000000000000000e+00   2.1832692761960502e-02   0.0000000000000000e+00   1.0094429129131370e-01   0.0000000000000000e+00  -1.3594434863300872e-01   0.0000000000000000e+00   0.0000000000000000e+00   0.0000000000000000e+00   0.0000000000000000e+00   0.0000000000000000e+00   8.9749259050554940e-03   0.0000000000000000e+00
   0.0000000000000000e+00   8.8761323559161151e-02   0.0000000000000000e+00   0.0000000000000000e+00   0.0000000000000000e+00   0.0000000000000000e+00   0.0000000000000000e+00  -1.7463674713914240e-01   3.0978303590613099e-01   0.0000000000000000e+00   0.0000000000000000e+00  -1.1035676649403242e-01   0.0000000000000000e+00   0.0000000000000000e+00   0.0000000000000000e+00   0.0000000000000000e+00   0.0000000000000000e+00   0.0000000000000000e+00   0.0000000000000000e+00   0.0000000000000000e+00   0.0000000000000000e+00   0.0000000000000000e+00   0.0000000000000000e+00   0.0000000000000000e+00   0.0000000000000000e+00   0.0000000000000000e+00   2.6133726485306635e-01   0.0000000000000000e+00   0.0000000000000000e+00  -1.8340788773712829e-01   0.0000000000000000e+00   0.0000000000000000e+00   0.0000000000000000e+00   0.0000000000000000e+00   0.0000000000000000e+00  -1.9462712597856618e-01   0.0000000000000000e+00   0.0000000000000000e+00   0.0000000000000000e+00   3.9675937208659912e-01   0.0000000000000000e+00   0.0000000000000000e+00   0.0000000000000000e+00   0.0000000000000000e+00   0.0000000000000000e+00   7.7390059525615590e-02   0.0000000000000000e+00   0.0000000000000000e+00   0.0000000000000000e+00   0.0000000000000000e+00   0.0000000000000000e+00   0.0000000000000000e+00   0.0000000000000000e+00  -1.1564219104329237e-01   2.2539652255816587e-02   0.0000000000000000e+00   0.0000000000000000e+00   0.0000000000000000e+00   0.0000000000000000e+00   0.0000000000000000e+00   0.0000000000000000e+00  -5.2366687251093474e-02   0.0000000000000000e+00  -7.6418427698277017e-02   0.0000000000000000e+00   0.0000000000000000e+00  -4.7603095087163150e-01   0.0000000000000000e+00   0.0000000000000000e+00   0.0000000000000000e+00  -2.7583074671112950e-01   0.0000000000000000e+00   0.0000000000000000e+00   0.0000000000000000e+00   0.0000000000000000e+00   0.0000000000000000e+00   0.0000000000000000e+00  -3.4844060268814647e-01  -1.8051816892607858e-01   0.0000000000000000e+00   0.0000000000000000e+00   0.0000000000000000e+00   0.0000000000000000e+00   0.0000000000000000e+00   0.0000000000000000e+00   1.9536784233490323e-01   0.0000000000000000e+00   0.0000000000000000e+00   0.0000000000000000e+00   0.0000000000000000e+00   0.0000000000000000e+00   0.0000000000000000e+00   0.0000000000000000e+00   0.0000000000000000e+00   0.0000000000000000e+00   8.2397730432064331e-02   0.0000000000000000e+00   0.0000000000000000e+00   0.0000000000000000e+00   1.6170906779800445e-01
