# Supplementary material for: ICOA: An Improved Coati Optimization Algorithm with Multi-Strategy Enhancement for Global Optimization and Engineering Design Problems
Source: Biomimetics (Basel). 2026 Apr 7;11(4):254. doi: 10.3390/biomimetics11040254 (PMC13113930; doi:10.3390/biomimetics11040254)
Supplement: Supplementary file 1 [file biomimetics-11-00254-s001.zip › ablation-study/input_data17/M_16_D30.txt]

   5.4330519858542564e-02   0.0000000000000000e+00   0.0000000000000000e+00   0.0000000000000000e+00  -5.9820705789964668e-01  -1.5342024629129075e-01   0.0000000000000000e+00   0.0000000000000000e+00   0.0000000000000000e+00   0.0000000000000000e+00   0.0000000000000000e+00   0.0000000000000000e+00   0.0000000000000000e+00  -1.3378933903309659e-01   0.0000000000000000e+00   0.0000000000000000e+00   0.0000000000000000e+00  -4.3689285418948964e-01   0.0000000000000000e+00  -5.4454450114912489e-01   9.2546474333101814e-02   0.0000000000000000e+00  -4.5365428207944314e-01   3.8336228104096287e-01   0.0000000000000000e+00   0.0000000000000000e+00   0.0000000000000000e+00   0.0000000000000000e+00   0.0000000000000000e+00   0.0000000000000000e+00
   0.0000000000000000e+00  -1.6638306892109996e-02   0.0000000000000000e+00   0.0000000000000000e+00   0.0000000000000000e+00   0.0000000000000000e+00   0.0000000000000000e+00  -8.4519261452254246e-02   0.0000000000000000e+00   0.0000000000000000e+00   0.0000000000000000e+00   0.0000000000000000e+00   3.9962805104355315e-01   0.0000000000000000e+00   0.0000000000000000e+00   0.0000000000000000e+00   0.0000000000000000e+00   0.0000000000000000e+00   0.0000000000000000e+00   0.0000000000000000e+00   0.0000000000000000e+00   0.0000000000000000e+00   0.0000000000000000e+00   0.0000000000000000e+00   0.0000000000000000e+00   0.0000000000000000e+00   0.0000000000000000e+00  -1.0256645453046187e+00   3.0644626505898298e-01  -9.7016325227227007e-01
   0.0000000000000000e+00   0.0000000000000000e+00  -3.7086603854741679e-01   0.0000000000000000e+00   0.0000000000000000e+00   0.0000000000000000e+00   5.1339982882085633e-02   0.0000000000000000e+00   0.0000000000000000e+00  -2.6050569787017153e-01   0.0000000000000000e+00   0.0000000000000000e+00   0.0000000000000000e+00   0.0000000000000000e+00   0.0000000000000000e+00  -7.6433592495510211e-02   0.0000000000000000e+00   0.0000000000000000e+00   0.0000000000000000e+00   0.0000000000000000e+00   0.0000000000000000e+00   0.0000000000000000e+00   0.0000000000000000e+00   0.0000000000000000e+00  -1.3594913703779716e+00   0.0000000000000000e+00   1.5258439924381481e-01   0.0000000000000000e+00   0.0000000000000000e+00   0.0000000000000000e+00
   0.0000000000000000e+00   0.0000000000000000e+00   0.0000000000000000e+00  -7.4210366028395786e-02   0.0000000000000000e+00   0.0000000000000000e+00   0.0000000000000000e+00   0.0000000000000000e+00   4.4298023414071819e-01   0.0000000000000000e+00   2.4354503376449857e-02  -1.4250557260037544e-01   0.0000000000000000e+00   0.0000000000000000e+00   7.2248952699912827e-01   0.0000000000000000e+00  -3.6335528626598716e-02   0.0000000000000000e+00   6.7206236097944239e-01   0.0000000000000000e+00   0.0000000000000000e+00   3.1060691854579392e-01   0.0000000000000000e+00   0.0000000000000000e+00   0.0000000000000000e+00   2.6567920061712430e-01   0.0000000000000000e+00   0.0000000000000000e+00   0.0000000000000000e+00   0.0000000000000000e+00
  -4.0376148654612393e-01   0.0000000000000000e+00   0.0000000000000000e+00   0.0000000000000000e+00  -3.8297414078460645e-01  -1.0971873102403290e-01   0.0000000000000000e+00   0.0000000000000000e+00   0.0000000000000000e+00   0.0000000000000000e+00   0.0000000000000000e+00   0.0000000000000000e+00   0.0000000000000000e+00  -2.6195096751438551e-01   0.0000000000000000e+00   0.0000000000000000e+00   0.0000000000000000e+00  -3.5588724332344718e-01   0.0000000000000000e+00  -9.3298103029800655e-02   4.6671679663234900e-01   0.0000000000000000e+00   6.9946603988825995e-01  -3.3249646177932302e-02   0.0000000000000000e+00   0.0000000000000000e+00   0.0000000000000000e+00   0.0000000000000000e+00   0.0000000000000000e+00   0.0000000000000000e+00
   5.5495417667565849e-01   0.0000000000000000e+00   0.0000000000000000e+00   0.0000000000000000e+00   3.7156624881477945e-02   1.2099481756367345e+00   0.0000000000000000e+00   0.0000000000000000e+00   0.0000000000000000e+00   0.0000000000000000e+00   0.0000000000000000e+00   0.0000000000000000e+00   0.0000000000000000e+00   9.9074483431760652e-01   0.0000000000000000e+00   0.0000000000000000e+00   0.0000000000000000e+00  -4.4070566036770925e-02   0.0000000000000000e+00  -8.4687370089462893e-02   1.6135172366821970e-01   0.0000000000000000e+00   3.4293577732477376e-01  -3.6349521465237294e-01   0.0000000000000000e+00   0.0000000000000000e+00   0.0000000000000000e+00   0.0000000000000000e+00   0.0000000000000000e+00   0.0000000000000000e+00
   0.0000000000000000e+00   0.0000000000000000e+00   1.0769218791944819e+00   0.0000000000000000e+00   0.0000000000000000e+00   0.0000000000000000e+00  -3.9067965205636668e-01   0.0000000000000000e+00   0.0000000000000000e+00   5.9953225583908332e-01   0.0000000000000000e+00   0.0000000000000000e+00   0.0000000000000000e+00   0.0000000000000000e+00   0.0000000000000000e+00  -2.4957329135380144e-01   0.0000000000000000e+00   0.0000000000000000e+00   0.0000000000000000e+00   0.0000000000000000e+00   0.0000000000000000e+00   0.0000000000000000e+00   0.0000000000000000e+00   0.0000000000000000e+00   1.6953957720571100e-01   0.0000000000000000e+00  -9.5918538001360620e-01   0.0000000000000000e+00   0.0000000000000000e+00   0.0000000000000000e+00
   0.0000000000000000e+00   6.4681546624095176e-01   0.0000000000000000e+00   0.0000000000000000e+00   0.0000000000000000e+00   0.0000000000000000e+00   0.0000000000000000e+00  -2.1697783525504252e-01   0.0000000000000000e+00   0.0000000000000000e+00   0.0000000000000000e+00   0.0000000000000000e+00  -9.8881473165346245e-01   0.0000000000000000e+00   0.0000000000000000e+00   0.0000000000000000e+00   0.0000000000000000e+00   0.0000000000000000e+00   0.0000000000000000e+00   0.0000000000000000e+00   0.0000000000000000e+00   0.0000000000000000e+00   0.0000000000000000e+00   0.0000000000000000e+00   0.0000000000000000e+00   0.0000000000000000e+00   0.0000000000000000e+00  -1.0640796974506721e+00  -4.7839598061359623e-01  -2.1319840439514337e-01
   0.0000000000000000e+00   0.0000000000000000e+00   0.0000000000000000e+00   6.3345776611228011e-01   0.0000000000000000e+00   0.0000000000000000e+00   0.0000000000000000e+00   0.0000000000000000e+00   2.1786513460303136e-02   0.0000000000000000e+00  -5.0007513659164238e-01  -8.2119473984725011e-01   0.0000000000000000e+00   0.0000000000000000e+00   4.6377332414130912e-01   0.0000000000000000e+00   3.8384686414934821e-01   0.0000000000000000e+00   1.6412862373112042e-01   0.0000000000000000e+00   0.0000000000000000e+00  -7.5442757180672015e-01   0.0000000000000000e+00   0.0000000000000000e+00   0.0000000000000000e+00  -3.9778898691009840e-02   0.0000000000000000e+00   0.0000000000000000e+00   0.0000000000000000e+00   0.0000000000000000e+00
   0.0000000000000000e+00   0.0000000000000000e+00  -3.0359945180865838e-01   0.0000000000000000e+00   0.0000000000000000e+00   0.0000000000000000e+00   4.6204495976518706e-01   0.0000000000000000e+00   0.0000000000000000e+00   6.0202333435405342e-01   0.0000000000000000e+00   0.0000000000000000e+00   0.0000000000000000e+00   0.0000000000000000e+00   0.0000000000000000e+00   1.3552094756593482e+00   0.0000000000000000e+00   0.0000000000000000e+00   0.0000000000000000e+00   0.0000000000000000e+00   0.0000000000000000e+00   0.0000000000000000e+00   0.0000000000000000e+00   0.0000000000000000e+00   4.9651879446156566e-02   0.0000000000000000e+00   4.5873487762092102e-02   0.0000000000000000e+00   0.0000000000000000e+00   0.0000000000000000e+00
   0.0000000000000000e+00   0.0000000000000000e+00   0.0000000000000000e+00   5.9423758662032450e-02   0.0000000000000000e+00   0.0000000000000000e+00   0.0000000000000000e+00   0.0000000000000000e+00   9.8921516710350232e-01   0.0000000000000000e+00   1.1762900190024295e-01  -1.9334481427797612e-01   0.0000000000000000e+00   0.0000000000000000e+00  -8.3692733666023189e-01   0.0000000000000000e+00   6.3845799290568259e-02   0.0000000000000000e+00   7.9348329303457321e-01   0.0000000000000000e+00   0.0000000000000000e+00  -5.9965201927560907e-01   0.0000000000000000e+00   0.0000000000000000e+00   0.0000000000000000e+00   1.5966125421801178e-01   0.0000000000000000e+00   0.0000000000000000e+00   0.0000000000000000e+00   0.0000000000000000e+00
   0.0000000000000000e+00   0.0000000000000000e+00   0.0000000000000000e+00   7.2038370497371929e-01   0.0000000000000000e+00   0.0000000000000000e+00   0.0000000000000000e+00   0.0000000000000000e+00  -2.4920509457042062e-01   0.0000000000000000e+00   4.8804002187054091e-01   4.9668985863740578e-01   0.0000000000000000e+00   0.0000000000000000e+00   1.3179705326222016e-01   0.0000000000000000e+00  -5.4388855786797130e-01   0.0000000000000000e+00   5.9495610889137220e-02   0.0000000000000000e+00   0.0000000000000000e+00  -3.0297492731007902e-01   0.0000000000000000e+00   0.0000000000000000e+00   0.0000000000000000e+00   3.6545769601845590e-01   0.0000000000000000e+00   0.0000000000000000e+00   0.0000000000000000e+00   0.0000000000000000e+00
   0.0000000000000000e+00   5.8599823521874694e-01   0.0000000000000000e+00   0.0000000000000000e+00   0.0000000000000000e+00   0.0000000000000000e+00   0.0000000000000000e+00   7.1481479503052137e-01   0.0000000000000000e+00   0.0000000000000000e+00   0.0000000000000000e+00   0.0000000000000000e+00   3.3056260778676916e-01   0.0000000000000000e+00   0.0000000000000000e+00   0.0000000000000000e+00   0.0000000000000000e+00   0.0000000000000000e+00   0.0000000000000000e+00   0.0000000000000000e+00   0.0000000000000000e+00   0.0000000000000000e+00   0.0000000000000000e+00   0.0000000000000000e+00   0.0000000000000000e+00   0.0000000000000000e+00   0.0000000000000000e+00   9.2391277033481645e-01  -2.9777888608098796e-01  -1.0323720087480619e+00
   2.6929162131614881e-01   0.0000000000000000e+00   0.0000000000000000e+00   0.0000000000000000e+00   1.1741937942025495e-01  -1.7827770887072486e-01   0.0000000000000000e+00   0.0000000000000000e+00   0.0000000000000000e+00   0.0000000000000000e+00   0.0000000000000000e+00   0.0000000000000000e+00   0.0000000000000000e+00  -4.5485411829191635e-01   0.0000000000000000e+00   0.0000000000000000e+00   0.0000000000000000e+00  -2.6567892878902422e-01   0.0000000000000000e+00   2.5725505294670903e-01   6.5326325670168450e-01   0.0000000000000000e+00  -4.0785761149637140e-01  -6.0386803816569667e-01   0.0000000000000000e+00   0.0000000000000000e+00   0.0000000000000000e+00   0.0000000000000000e+00   0.0000000000000000e+00   0.0000000000000000e+00
   0.0000000000000000e+00   0.0000000000000000e+00   0.0000000000000000e+00   2.5758088059595757e-01   0.0000000000000000e+00   0.0000000000000000e+00   0.0000000000000000e+00   0.0000000000000000e+00  -3.4771399390204416e-01   0.0000000000000000e+00  -1.1466270417827042e+00   6.0218731080692267e-01   0.0000000000000000e+00   0.0000000000000000e+00   4.2929517950362905e-01   0.0000000000000000e+00  -2.8073046939143791e-02   0.0000000000000000e+00   9.7692311994347317e-02   0.0000000000000000e+00   0.0000000000000000e+00   1.7209056366637321e-01   0.0000000000000000e+00   0.0000000000000000e+00   0.0000000000000000e+00  -9.3267520135294615e-02   0.0000000000000000e+00   0.0000000000000000e+00   0.0000000000000000e+00   0.0000000000000000e+00
   0.0000000000000000e+00   0.0000000000000000e+00   8.3803045720430436e-01   0.0000000000000000e+00   0.0000000000000000e+00   0.0000000000000000e+00   6.0854938784220658e-01   0.0000000000000000e+00   0.0000000000000000e+00  -4.7343998427520284e-01   0.0000000000000000e+00   0.0000000000000000e+00   0.0000000000000000e+00   0.0000000000000000e+00   0.0000000000000000e+00   1.9645753055498283e-01   0.0000000000000000e+00   0.0000000000000000e+00   0.0000000000000000e+00   0.0000000000000000e+00   0.0000000000000000e+00   0.0000000000000000e+00   0.0000000000000000e+00   0.0000000000000000e+00   2.6016652451602257e-01   0.0000000000000000e+00  -3.1503237614286994e-01   0.0000000000000000e+00   0.0000000000000000e+00   0.0000000000000000e+00
   0.0000000000000000e+00   0.0000000000000000e+00   0.0000000000000000e+00  -2.5273489528865634e-01   0.0000000000000000e+00   0.0000000000000000e+00   0.0000000000000000e+00   0.0000000000000000e+00   2.2349718216768674e-01   0.0000000000000000e+00  -5.6304278313609757e-01  -2.8458515554507413e-01   0.0000000000000000e+00   0.0000000000000000e+00   2.0851909116341388e-01   0.0000000000000000e+00  -1.9272830726231505e-01   0.0000000000000000e+00  -6.5638568410187048e-01   0.0000000000000000e+00   0.0000000000000000e+00  -2.9839208976302012e-01   0.0000000000000000e+00   0.0000000000000000e+00   0.0000000000000000e+00   6.1922803482788469e-01   0.0000000000000000e+00   0.0000000000000000e+00   0.0000000000000000e+00   0.0000000000000000e+00
   7.2760339232157545e-01   0.0000000000000000e+00   0.0000000000000000e+00   0.0000000000000000e+00  -3.6026729543030156e-01  -3.5726156889009808e-01   0.0000000000000000e+00   0.0000000000000000e+00   0.0000000000000000e+00   0.0000000000000000e+00   0.0000000000000000e+00   0.0000000000000000e+00   0.0000000000000000e+00   3.6009530721803018e-01   0.0000000000000000e+00   0.0000000000000000e+00   0.0000000000000000e+00   2.0205945485127341e-01   0.0000000000000000e+00   5.3077803372079768e-01   9.4807107906868693e-02   0.0000000000000000e+00   2.8895990839230767e-01   3.5277122244255171e-01   0.0000000000000000e+00   0.0000000000000000e+00   0.0000000000000000e+00   0.0000000000000000e+00   0.0000000000000000e+00   0.0000000000000000e+00
   0.0000000000000000e+00   0.0000000000000000e+00   0.0000000000000000e+00   8.2271677149054190e-01   0.0000000000000000e+00   0.0000000000000000e+00   0.0000000000000000e+00   0.0000000000000000e+00   5.8222472501208422e-01   0.0000000000000000e+00  -5.4275305137876893e-02  -1.1884029670928828e-01   0.0000000000000000e+00   0.0000000000000000e+00   5.6466917929996779e-02   0.0000000000000000e+00   2.8864400788347638e-01   0.0000000000000000e+00  -4.1258405523334463e-01   0.0000000000000000e+00   0.0000000000000000e+00   4.0876647080762962e-01   0.0000000000000000e+00   0.0000000000000000e+00   0.0000000000000000e+00   9.6235072773780933e-02   0.0000000000000000e+00   0.0000000000000000e+00   0.0000000000000000e+00   0.0000000000000000e+00
  -4.6570619548259579e-01   0.0000000000000000e+00   0.0000000000000000e+00   0.0000000000000000e+00  -8.0043394947930591e-01  -3.8928813738739121e-01   0.0000000000000000e+00   0.0000000000000000e+00   0.0000000000000000e+00   0.0000000000000000e+00   0.0000000000000000e+00   0.0000000000000000e+00   0.0000000000000000e+00  -2.1156738823051910e-01   0.0000000000000000e+00   0.0000000000000000e+00   0.0000000000000000e+00   9.3495469149893817e-02   0.0000000000000000e+00   4.4161823524642807e-01  -5.1033691918446344e-01   0.0000000000000000e+00  -3.0620795353858782e-01  -6.2118010629355180e-01   0.0000000000000000e+00   0.0000000000000000e+00   0.0000000000000000e+00   0.0000000000000000e+00   0.0000000000000000e+00   0.0000000000000000e+00
  -3.6995308185282355e-01   0.0000000000000000e+00   0.0000000000000000e+00   0.0000000000000000e+00   3.4444374003192135e-01  -4.0229749642176127e-01   0.0000000000000000e+00   0.0000000000000000e+00   0.0000000000000000e+00   0.0000000000000000e+00   0.0000000000000000e+00   0.0000000000000000e+00   0.0000000000000000e+00   5.2672236192736233e-01   0.0000000000000000e+00   0.0000000000000000e+00   0.0000000000000000e+00  -7.2844787547431067e-01   0.0000000000000000e+00   3.1614229692892731e-01  -2.3469837330488752e-01   0.0000000000000000e+00  -2.6449560162635299e-01   1.8432097806491041e-01   0.0000000000000000e+00   0.0000000000000000e+00   0.0000000000000000e+00   0.0000000000000000e+00   0.0000000000000000e+00   0.0000000000000000e+00
   0.0000000000000000e+00   0.0000000000000000e+00   0.0000000000000000e+00  -1.1451658340335355e-01   0.0000000000000000e+00   0.0000000000000000e+00   0.0000000000000000e+00   0.0000000000000000e+00  -5.2369311399711638e-01   0.0000000000000000e+00   2.3234753829945104e-01   6.9204007107686749e-01   0.0000000000000000e+00   0.0000000000000000e+00  -1.1320982659927925e-01   0.0000000000000000e+00   9.5317059315137753e-01   0.0000000000000000e+00   7.0281587358007075e-02   0.0000000000000000e+00   0.0000000000000000e+00   1.7762967056113005e-01   0.0000000000000000e+00   0.0000000000000000e+00   0.0000000000000000e+00   7.6764295620758860e-01   0.0000000000000000e+00   0.0000000000000000e+00   0.0000000000000000e+00   0.0000000000000000e+00
  -3.4055370084887460e-01   0.0000000000000000e+00   0.0000000000000000e+00   0.0000000000000000e+00  -4.3078852907672160e-02   4.2314608858373431e-01   0.0000000000000000e+00   0.0000000000000000e+00   0.0000000000000000e+00   0.0000000000000000e+00   0.0000000000000000e+00   0.0000000000000000e+00   0.0000000000000000e+00   2.5616688059040083e-01   0.0000000000000000e+00   0.0000000000000000e+00   0.0000000000000000e+00   3.9906824377306860e-01   0.0000000000000000e+00   4.7283353251794324e-01   5.4476514514872443e-01   0.0000000000000000e+00  -3.6558760429847287e-01   2.7679853690982692e-01   0.0000000000000000e+00   0.0000000000000000e+00   0.0000000000000000e+00   0.0000000000000000e+00   0.0000000000000000e+00   0.0000000000000000e+00
  -5.4481611064232639e-02   0.0000000000000000e+00   0.0000000000000000e+00   0.0000000000000000e+00   1.5433292518053721e-01  -5.0860903256585788e-01   0.0000000000000000e+00   0.0000000000000000e+00   0.0000000000000000e+00   0.0000000000000000e+00   0.0000000000000000e+00   0.0000000000000000e+00   0.0000000000000000e+00   5.5402764547269379e-01   0.0000000000000000e+00   0.0000000000000000e+00   0.0000000000000000e+00   4.2753353253467880e-01   0.0000000000000000e+00  -4.9694132826643533e-01   4.8085888193121701e-01   0.0000000000000000e+00  -4.1255727076818044e-02  -2.2031421553343614e-01   0.0000000000000000e+00   0.0000000000000000e+00   0.0000000000000000e+00   0.0000000000000000e+00   0.0000000000000000e+00   0.0000000000000000e+00
   0.0000000000000000e+00   0.0000000000000000e+00  -3.7922430260694967e-01   0.0000000000000000e+00   0.0000000000000000e+00   0.0000000000000000e+00   9.2441650732551128e-01   0.0000000000000000e+00   0.0000000000000000e+00   9.5535469350556268e-01   0.0000000000000000e+00   0.0000000000000000e+00   0.0000000000000000e+00   0.0000000000000000e+00   0.0000000000000000e+00  -2.3558071023845062e-01   0.0000000000000000e+00   0.0000000000000000e+00   0.0000000000000000e+00   0.0000000000000000e+00   0.0000000000000000e+00   0.0000000000000000e+00   0.0000000000000000e+00   0.0000000000000000e+00   2.0728338637589661e-02   0.0000000000000000e+00   2.0481913927075379e-03   0.0000000000000000e+00   0.0000000000000000e+00   0.0000000000000000e+00
   0.0000000000000000e+00   0.0000000000000000e+00   0.0000000000000000e+00   3.3397353075952163e-01   0.0000000000000000e+00   0.0000000000000000e+00   0.0000000000000000e+00   0.0000000000000000e+00  -3.6687705771057588e-01   0.0000000000000000e+00   4.1258048601579095e-01  -5.9151763518020306e-01   0.0000000000000000e+00   0.0000000000000000e+00  -7.7571698780174669e-01   0.0000000000000000e+00  -4.8569611689051634e-01   0.0000000000000000e+00   1.2655767290106570e-01   0.0000000000000000e+00   0.0000000000000000e+00   7.5023616484431765e-01   0.0000000000000000e+00   0.0000000000000000e+00   0.0000000000000000e+00   5.4418989068322821e-01   0.0000000000000000e+00   0.0000000000000000e+00   0.0000000000000000e+00   0.0000000000000000e+00
   0.0000000000000000e+00   0.0000000000000000e+00   6.0226430995630342e-01   0.0000000000000000e+00   0.0000000000000000e+00   0.0000000000000000e+00  -9.0400911796039152e-02   0.0000000000000000e+00   0.0000000000000000e+00   7.0983179725758594e-01   0.0000000000000000e+00   0.0000000000000000e+00   0.0000000000000000e+00   0.0000000000000000e+00   0.0000000000000000e+00  -3.7663290802016403e-01   0.0000000000000000e+00   0.0000000000000000e+00   0.0000000000000000e+00   0.0000000000000000e+00   0.0000000000000000e+00   0.0000000000000000e+00   0.0000000000000000e+00   0.0000000000000000e+00  -4.0893920417697571e-01   0.0000000000000000e+00   1.2514260868440441e+00   0.0000000000000000e+00   0.0000000000000000e+00   0.0000000000000000e+00
   0.0000000000000000e+00  -4.0711982622686099e-01   0.0000000000000000e+00   0.0000000000000000e+00   0.0000000000000000e+00   0.0000000000000000e+00   0.0000000000000000e+00  -9.5686809557915908e-01   0.0000000000000000e+00   0.0000000000000000e+00   0.0000000000000000e+00   0.0000000000000000e+00  -1.6472232191896474e-02   0.0000000000000000e+00   0.0000000000000000e+00   0.0000000000000000e+00   0.0000000000000000e+00   0.0000000000000000e+00   0.0000000000000000e+00   0.0000000000000000e+00   0.0000000000000000e+00   0.0000000000000000e+00   0.0000000000000000e+00   0.0000000000000000e+00   0.0000000000000000e+00   0.0000000000000000e+00   0.0000000000000000e+00   5.1589683680611309e-01  -4.0789717775266221e-01   1.1516289817870395e-02
   0.0000000000000000e+00  -1.2842683027794872e+00   0.0000000000000000e+00   0.0000000000000000e+00   0.0000000000000000e+00   0.0000000000000000e+00   0.0000000000000000e+00   5.2084050147567440e-01   0.0000000000000000e+00   0.0000000000000000e+00   0.0000000000000000e+00   0.0000000000000000e+00   5.3825691991990898e-01   0.0000000000000000e+00   0.0000000000000000e+00   0.0000000000000000e+00   0.0000000000000000e+00   0.0000000000000000e+00   0.0000000000000000e+00   0.0000000000000000e+00   0.0000000000000000e+00   0.0000000000000000e+00   0.0000000000000000e+00   0.0000000000000000e+00   0.0000000000000000e+00   0.0000000000000000e+00   0.0000000000000000e+00  -3.1712424437973263e-01  -6.4653140547419052e-01  -1.2960080073603486e-01
   0.0000000000000000e+00  -6.4378406266118859e-01   0.0000000000000000e+00   0.0000000000000000e+00   0.0000000000000000e+00   0.0000000000000000e+00   0.0000000000000000e+00   3.3232087988659820e-01   0.0000000000000000e+00   0.0000000000000000e+00   0.0000000000000000e+00   0.0000000000000000e+00  -1.0163908600883951e+00   0.0000000000000000e+00   0.0000000000000000e+00   0.0000000000000000e+00   0.0000000000000000e+00   0.0000000000000000e+00   0.0000000000000000e+00   0.0000000000000000e+00   0.0000000000000000e+00   0.0000000000000000e+00   0.0000000000000000e+00   0.0000000000000000e+00   0.0000000000000000e+00   0.0000000000000000e+00   0.0000000000000000e+00   2.6236098127333718e-01   1.2188233321619670e+00  -3.3298350535316057e-01
