# Supplementary material for: ICOA: An Improved Coati Optimization Algorithm with Multi-Strategy Enhancement for Global Optimization and Engineering Design Problems
Source: Biomimetics (Basel). 2026 Apr 7;11(4):254. doi: 10.3390/biomimetics11040254 (PMC13113930; doi:10.3390/biomimetics11040254)
Supplement: Supplementary file 1 [file biomimetics-11-00254-s001.zip › ablation-study/input_data17/M_16_D50.txt]

  -6.1169757125859439e-02   0.0000000000000000e+00   0.0000000000000000e+00   4.9494827889578807e-01   0.0000000000000000e+00  -1.0627632972668132e-01   0.0000000000000000e+00  -1.7951640678751921e-01   0.0000000000000000e+00   0.0000000000000000e+00   0.0000000000000000e+00   0.0000000000000000e+00   5.0097120718994259e-01   0.0000000000000000e+00  -2.9975401230469279e-01   0.0000000000000000e+00   0.0000000000000000e+00   0.0000000000000000e+00   0.0000000000000000e+00   0.0000000000000000e+00   0.0000000000000000e+00   0.0000000000000000e+00  -3.8311757474291741e-01   0.0000000000000000e+00   0.0000000000000000e+00   0.0000000000000000e+00   0.0000000000000000e+00   0.0000000000000000e+00   0.0000000000000000e+00   8.1702405226143471e-02   0.0000000000000000e+00  -2.0772585626326120e-01   0.0000000000000000e+00   5.0864857572819971e-02  -3.2337796459493050e-02   7.4119327961924802e-02   8.4938611991158389e-02   0.0000000000000000e+00   0.0000000000000000e+00   0.0000000000000000e+00   3.1943630253761812e-01   0.0000000000000000e+00   2.2793396829555734e-01   0.0000000000000000e+00   0.0000000000000000e+00   0.0000000000000000e+00   0.0000000000000000e+00   0.0000000000000000e+00   0.0000000000000000e+00   0.0000000000000000e+00
   0.0000000000000000e+00   4.4923238179613145e-01   9.2768552705400020e-02   0.0000000000000000e+00  -2.1702128856834335e-01   0.0000000000000000e+00   0.0000000000000000e+00   0.0000000000000000e+00  -2.4475365593141127e-01   0.0000000000000000e+00   0.0000000000000000e+00   0.0000000000000000e+00   0.0000000000000000e+00   0.0000000000000000e+00   0.0000000000000000e+00   0.0000000000000000e+00   0.0000000000000000e+00  -7.9105682623829388e-02   0.0000000000000000e+00   0.0000000000000000e+00   0.0000000000000000e+00   0.0000000000000000e+00   0.0000000000000000e+00   0.0000000000000000e+00   0.0000000000000000e+00   0.0000000000000000e+00  -3.9582658114878277e-01   0.0000000000000000e+00   0.0000000000000000e+00   0.0000000000000000e+00   0.0000000000000000e+00   0.0000000000000000e+00  -4.5876595592062391e-01   0.0000000000000000e+00   0.0000000000000000e+00   0.0000000000000000e+00   0.0000000000000000e+00  -1.9698569247868150e-01   0.0000000000000000e+00   0.0000000000000000e+00   0.0000000000000000e+00   0.0000000000000000e+00   0.0000000000000000e+00   0.0000000000000000e+00   0.0000000000000000e+00   0.0000000000000000e+00   5.0432860758174447e-01   0.0000000000000000e+00   0.0000000000000000e+00  -1.2660319840089798e-01
   0.0000000000000000e+00  -3.6932455822889881e-01   5.1526783630771666e-01   0.0000000000000000e+00  -2.5501805590469528e-01   0.0000000000000000e+00   0.0000000000000000e+00   0.0000000000000000e+00  -1.5297606762691129e-01   0.0000000000000000e+00   0.0000000000000000e+00   0.0000000000000000e+00   0.0000000000000000e+00   0.0000000000000000e+00   0.0000000000000000e+00   0.0000000000000000e+00   0.0000000000000000e+00  -2.3880260663537559e-02   0.0000000000000000e+00   0.0000000000000000e+00   0.0000000000000000e+00   0.0000000000000000e+00   0.0000000000000000e+00   0.0000000000000000e+00   0.0000000000000000e+00   0.0000000000000000e+00   6.0251454683618866e-01   0.0000000000000000e+00   0.0000000000000000e+00   0.0000000000000000e+00   0.0000000000000000e+00   0.0000000000000000e+00  -1.7781131519078799e-01   0.0000000000000000e+00   0.0000000000000000e+00   0.0000000000000000e+00   0.0000000000000000e+00  -4.0735645088767210e-02   0.0000000000000000e+00   0.0000000000000000e+00   0.0000000000000000e+00   0.0000000000000000e+00   0.0000000000000000e+00   0.0000000000000000e+00   0.0000000000000000e+00   0.0000000000000000e+00   3.3467784475515011e-01   0.0000000000000000e+00   0.0000000000000000e+00  -2.7981763571744499e-02
   3.8220567009738804e-01   0.0000000000000000e+00   0.0000000000000000e+00  -3.5860270942173200e-03   0.0000000000000000e+00  -3.8258269712073301e-01   0.0000000000000000e+00  -2.5760717225225399e-01   0.0000000000000000e+00   0.0000000000000000e+00   0.0000000000000000e+00   0.0000000000000000e+00   9.2333974663543456e-02   0.0000000000000000e+00  -9.3545409016288425e-02   0.0000000000000000e+00   0.0000000000000000e+00   0.0000000000000000e+00   0.0000000000000000e+00   0.0000000000000000e+00   0.0000000000000000e+00   0.0000000000000000e+00   7.9524101339003242e-02   0.0000000000000000e+00   0.0000000000000000e+00   0.0000000000000000e+00   0.0000000000000000e+00   0.0000000000000000e+00   0.0000000000000000e+00  -3.0956005265574044e-01   0.0000000000000000e+00  -4.8162967792699587e-02   0.0000000000000000e+00   1.6287649795524245e-01   3.9721268481164895e-01   9.1403749478864565e-03  -9.2831651533684903e-02   0.0000000000000000e+00   0.0000000000000000e+00   0.0000000000000000e+00  -4.7372189682761484e-01   0.0000000000000000e+00   3.1938556003874191e-01   0.0000000000000000e+00   0.0000000000000000e+00   0.0000000000000000e+00   0.0000000000000000e+00   0.0000000000000000e+00   0.0000000000000000e+00   0.0000000000000000e+00
   0.0000000000000000e+00   1.1971454078958815e-01  -5.8481471476969291e-02   0.0000000000000000e+00   4.0042842459255101e-01   0.0000000000000000e+00   0.0000000000000000e+00   0.0000000000000000e+00   4.3780010172635886e-01   0.0000000000000000e+00   0.0000000000000000e+00   0.0000000000000000e+00   0.0000000000000000e+00   0.0000000000000000e+00   0.0000000000000000e+00   0.0000000000000000e+00   0.0000000000000000e+00  -1.4994234931102823e-01   0.0000000000000000e+00   0.0000000000000000e+00   0.0000000000000000e+00   0.0000000000000000e+00   0.0000000000000000e+00   0.0000000000000000e+00   0.0000000000000000e+00   0.0000000000000000e+00   1.7081534780826083e-01   0.0000000000000000e+00   0.0000000000000000e+00   0.0000000000000000e+00   0.0000000000000000e+00   0.0000000000000000e+00   4.6220244446595650e-03   0.0000000000000000e+00   0.0000000000000000e+00   0.0000000000000000e+00   0.0000000000000000e+00  -3.1375806287180802e-01   0.0000000000000000e+00   0.0000000000000000e+00   0.0000000000000000e+00   0.0000000000000000e+00   0.0000000000000000e+00   0.0000000000000000e+00   0.0000000000000000e+00   0.0000000000000000e+00   4.1953343287289896e-01   0.0000000000000000e+00   0.0000000000000000e+00   5.5145454602825006e-01
   3.7174443312497280e-02   0.0000000000000000e+00   0.0000000000000000e+00   3.2880736045158931e-01   0.0000000000000000e+00   1.6325303578591857e-01   0.0000000000000000e+00   2.1162812916858989e-01   0.0000000000000000e+00   0.0000000000000000e+00   0.0000000000000000e+00   0.0000000000000000e+00  -1.6828334602350103e-01   0.0000000000000000e+00   4.2507543164844319e-01   0.0000000000000000e+00   0.0000000000000000e+00   0.0000000000000000e+00   0.0000000000000000e+00   0.0000000000000000e+00   0.0000000000000000e+00   0.0000000000000000e+00  -3.9007968041996116e-01   0.0000000000000000e+00   0.0000000000000000e+00   0.0000000000000000e+00   0.0000000000000000e+00   0.0000000000000000e+00   0.0000000000000000e+00  -3.5402328548943462e-01   0.0000000000000000e+00  -2.7403392561996722e-02   0.0000000000000000e+00  -4.0351746967953078e-01   2.9216518393231877e-01   2.6662980407079812e-01  -1.0764064967722654e-01   0.0000000000000000e+00   0.0000000000000000e+00   0.0000000000000000e+00  -1.8421137624033579e-02   0.0000000000000000e+00   2.4649983518993106e-02   0.0000000000000000e+00   0.0000000000000000e+00   0.0000000000000000e+00   0.0000000000000000e+00   0.0000000000000000e+00   0.0000000000000000e+00   0.0000000000000000e+00
   0.0000000000000000e+00   0.0000000000000000e+00   0.0000000000000000e+00   0.0000000000000000e+00   0.0000000000000000e+00   0.0000000000000000e+00   3.9551452331697740e-01   0.0000000000000000e+00   0.0000000000000000e+00  -1.6086341915204008e-01   0.0000000000000000e+00   0.0000000000000000e+00   0.0000000000000000e+00   1.7607193614311853e-01   0.0000000000000000e+00   2.9188163898990827e-01   1.9846155483313324e-01   0.0000000000000000e+00   0.0000000000000000e+00   0.0000000000000000e+00  -1.3973728176349720e-01   1.5024333829932845e-01   0.0000000000000000e+00   0.0000000000000000e+00   0.0000000000000000e+00   1.2379109056297306e-01   0.0000000000000000e+00   0.0000000000000000e+00   0.0000000000000000e+00   0.0000000000000000e+00  -2.9164289134242144e-01   0.0000000000000000e+00   0.0000000000000000e+00   0.0000000000000000e+00   0.0000000000000000e+00   0.0000000000000000e+00   0.0000000000000000e+00   0.0000000000000000e+00  -1.1620268032521607e-01   3.5349478037467463e-01   0.0000000000000000e+00  -5.6972009678885538e-01   0.0000000000000000e+00  -4.3122991330792886e-02  -6.7563298731875776e-02   0.0000000000000000e+00   0.0000000000000000e+00   2.2396793016073077e-01   0.0000000000000000e+00   0.0000000000000000e+00
  -3.6625725228990429e-02   0.0000000000000000e+00   0.0000000000000000e+00  -4.3065340099769700e-01   0.0000000000000000e+00   2.3023652177273932e-01   0.0000000000000000e+00  -3.4890332671430979e-01   0.0000000000000000e+00   0.0000000000000000e+00   0.0000000000000000e+00   0.0000000000000000e+00  -2.3583603370468109e-01   0.0000000000000000e+00  -2.5073385420589600e-01   0.0000000000000000e+00   0.0000000000000000e+00   0.0000000000000000e+00   0.0000000000000000e+00   0.0000000000000000e+00   0.0000000000000000e+00   0.0000000000000000e+00  -2.4110329174440145e-01   0.0000000000000000e+00   0.0000000000000000e+00   0.0000000000000000e+00   0.0000000000000000e+00   0.0000000000000000e+00   0.0000000000000000e+00   1.2870351071273589e-01   0.0000000000000000e+00  -8.3102880675048452e-02   0.0000000000000000e+00  -2.9850505791809701e-01  -8.9103859481785980e-03   1.0692146806417724e-01  -3.7781589056626913e-01   0.0000000000000000e+00   0.0000000000000000e+00   0.0000000000000000e+00   1.1784101147255656e-01   0.0000000000000000e+00   4.2557962929726478e-01   0.0000000000000000e+00   0.0000000000000000e+00   0.0000000000000000e+00   0.0000000000000000e+00   0.0000000000000000e+00   0.0000000000000000e+00   0.0000000000000000e+00
   0.0000000000000000e+00  -2.2259710383275549e-01   6.0118173650218465e-01   0.0000000000000000e+00   3.1248348777896606e-01   0.0000000000000000e+00   0.0000000000000000e+00   0.0000000000000000e+00  -2.9419342457247988e-01   0.0000000000000000e+00   0.0000000000000000e+00   0.0000000000000000e+00   0.0000000000000000e+00   0.0000000000000000e+00   0.0000000000000000e+00   0.0000000000000000e+00   0.0000000000000000e+00  -3.6526458839582304e-02   0.0000000000000000e+00   0.0000000000000000e+00   0.0000000000000000e+00   0.0000000000000000e+00   0.0000000000000000e+00   0.0000000000000000e+00   0.0000000000000000e+00   0.0000000000000000e+00  -4.9229799830643317e-01   0.0000000000000000e+00   0.0000000000000000e+00   0.0000000000000000e+00   0.0000000000000000e+00   0.0000000000000000e+00   1.2196402114164917e-01   0.0000000000000000e+00   0.0000000000000000e+00   0.0000000000000000e+00   0.0000000000000000e+00   7.9775009678034900e-02   0.0000000000000000e+00   0.0000000000000000e+00   0.0000000000000000e+00   0.0000000000000000e+00   0.0000000000000000e+00   0.0000000000000000e+00   0.0000000000000000e+00   0.0000000000000000e+00  -7.8833881700830999e-02   0.0000000000000000e+00   0.0000000000000000e+00   3.6563614565196545e-01
   0.0000000000000000e+00   0.0000000000000000e+00   0.0000000000000000e+00   0.0000000000000000e+00   0.0000000000000000e+00   0.0000000000000000e+00   1.3542423858961281e-01   0.0000000000000000e+00   0.0000000000000000e+00   1.7777336071828667e-01   0.0000000000000000e+00   0.0000000000000000e+00   0.0000000000000000e+00   1.0050677182421000e-01   0.0000000000000000e+00   1.3535697220745821e-01  -1.9769572897459159e-01   0.0000000000000000e+00   0.0000000000000000e+00   0.0000000000000000e+00  -1.6946136531750183e-01   1.8617040143827107e-01   0.0000000000000000e+00   0.0000000000000000e+00   0.0000000000000000e+00  -4.0081516415487123e-01   0.0000000000000000e+00   0.0000000000000000e+00   0.0000000000000000e+00   0.0000000000000000e+00   4.1593472499173317e-01   0.0000000000000000e+00   0.0000000000000000e+00   0.0000000000000000e+00   0.0000000000000000e+00   0.0000000000000000e+00   0.0000000000000000e+00   0.0000000000000000e+00   5.4012646225063055e-01   2.0494612611247634e-01   0.0000000000000000e+00  -2.2312199825858536e-01   0.0000000000000000e+00   1.8974158104305028e-02   2.5686680756095365e-01   0.0000000000000000e+00   0.0000000000000000e+00  -1.8882693144870918e-01   0.0000000000000000e+00   0.0000000000000000e+00
   0.0000000000000000e+00   0.0000000000000000e+00   0.0000000000000000e+00   0.0000000000000000e+00   0.0000000000000000e+00   0.0000000000000000e+00   0.0000000000000000e+00   0.0000000000000000e+00   0.0000000000000000e+00   0.0000000000000000e+00   7.2222909156953577e-02   9.3128116863623753e-02   0.0000000000000000e+00   0.0000000000000000e+00   0.0000000000000000e+00   0.0000000000000000e+00   0.0000000000000000e+00   0.0000000000000000e+00   2.2142691246350044e-01   7.1375795318507074e-01   0.0000000000000000e+00   0.0000000000000000e+00   0.0000000000000000e+00   1.5864733520638497e-01   3.7624238352259060e-01   0.0000000000000000e+00   0.0000000000000000e+00   2.7490896954284677e-01  -1.2030394038212815e-01   0.0000000000000000e+00   0.0000000000000000e+00   0.0000000000000000e+00   0.0000000000000000e+00   0.0000000000000000e+00   0.0000000000000000e+00   0.0000000000000000e+00   0.0000000000000000e+00   0.0000000000000000e+00   0.0000000000000000e+00   0.0000000000000000e+00   0.0000000000000000e+00   0.0000000000000000e+00   0.0000000000000000e+00   0.0000000000000000e+00   0.0000000000000000e+00  -7.8225742935227466e-02   0.0000000000000000e+00   0.0000000000000000e+00   4.0587702245026397e-01   0.0000000000000000e+00
   0.0000000000000000e+00   0.0000000000000000e+00   0.0000000000000000e+00   0.0000000000000000e+00   0.0000000000000000e+00   0.0000000000000000e+00   0.0000000000000000e+00   0.0000000000000000e+00   0.0000000000000000e+00   0.0000000000000000e+00  -3.0141798591077301e-01  -1.5257403692513577e-01   0.0000000000000000e+00   0.0000000000000000e+00   0.0000000000000000e+00   0.0000000000000000e+00   0.0000000000000000e+00   0.0000000000000000e+00  -2.9872990148552346e-02  -1.8768370908567394e-01   0.0000000000000000e+00   0.0000000000000000e+00   0.0000000000000000e+00  -4.4709689614099402e-01   2.1276092058127929e-02   0.0000000000000000e+00   0.0000000000000000e+00   2.2063713490582340e-01  -7.1756740551484999e-01   0.0000000000000000e+00   0.0000000000000000e+00   0.0000000000000000e+00   0.0000000000000000e+00   0.0000000000000000e+00   0.0000000000000000e+00   0.0000000000000000e+00   0.0000000000000000e+00   0.0000000000000000e+00   0.0000000000000000e+00   0.0000000000000000e+00   0.0000000000000000e+00   0.0000000000000000e+00   0.0000000000000000e+00   0.0000000000000000e+00   0.0000000000000000e+00   1.4328892631233150e-01   0.0000000000000000e+00   0.0000000000000000e+00   2.5551328935426432e-01   0.0000000000000000e+00
   4.9404427901909173e-02   0.0000000000000000e+00   0.0000000000000000e+00   6.0935569740767866e-02   0.0000000000000000e+00   4.0939601288368155e-01   0.0000000000000000e+00   7.1096744799548070e-02   0.0000000000000000e+00   0.0000000000000000e+00   0.0000000000000000e+00   0.0000000000000000e+00  -6.1403814504321884e-02   0.0000000000000000e+00  -4.4432591639513505e-03   0.0000000000000000e+00   0.0000000000000000e+00   0.0000000000000000e+00   0.0000000000000000e+00   0.0000000000000000e+00   0.0000000000000000e+00   0.0000000000000000e+00   1.9611618219525367e-01   0.0000000000000000e+00   0.0000000000000000e+00   0.0000000000000000e+00   0.0000000000000000e+00   0.0000000000000000e+00   0.0000000000000000e+00  -8.0934020011125693e-02   0.0000000000000000e+00   2.0161900747936692e-01   0.0000000000000000e+00   4.6711082543315807e-01  -6.0184133488689527e-02   5.9220037411529003e-01   1.7158185859384512e-01   0.0000000000000000e+00   0.0000000000000000e+00   0.0000000000000000e+00   5.2549153863002206e-02   0.0000000000000000e+00   3.5639341274229669e-01   0.0000000000000000e+00   0.0000000000000000e+00   0.0000000000000000e+00   0.0000000000000000e+00   0.0000000000000000e+00   0.0000000000000000e+00   0.0000000000000000e+00
   0.0000000000000000e+00   0.0000000000000000e+00   0.0000000000000000e+00   0.0000000000000000e+00   0.0000000000000000e+00   0.0000000000000000e+00   1.6370306736913473e-01   0.0000000000000000e+00   0.0000000000000000e+00   7.3599258068751283e-02   0.0000000000000000e+00   0.0000000000000000e+00   0.0000000000000000e+00  -5.7224491383862908e-01   0.0000000000000000e+00   1.1274986233315620e-01   2.6870634410537213e-02   0.0000000000000000e+00   0.0000000000000000e+00   0.0000000000000000e+00  -8.1712746220749203e-03   4.4753286336775339e-01   0.0000000000000000e+00   0.0000000000000000e+00   0.0000000000000000e+00   1.3281006065058547e-02   0.0000000000000000e+00   0.0000000000000000e+00   0.0000000000000000e+00   0.0000000000000000e+00   7.3608233105735721e-02   0.0000000000000000e+00   0.0000000000000000e+00   0.0000000000000000e+00   0.0000000000000000e+00   0.0000000000000000e+00   0.0000000000000000e+00   0.0000000000000000e+00  -3.7565546406636940e-01   2.9897829357737393e-01   0.0000000000000000e+00   2.2217429332483757e-01   0.0000000000000000e+00   2.5204535345688772e-01   2.2944286193246186e-01   0.0000000000000000e+00   0.0000000000000000e+00  -1.5780148616802192e-01   0.0000000000000000e+00   0.0000000000000000e+00
  -2.1553461337364438e-01   0.0000000000000000e+00   0.0000000000000000e+00   7.9440064015674952e-02   0.0000000000000000e+00   9.9487286450129622e-02   0.0000000000000000e+00  -6.0838549656907859e-01   0.0000000000000000e+00   0.0000000000000000e+00   0.0000000000000000e+00   0.0000000000000000e+00  -2.7587769183027722e-01   0.0000000000000000e+00   1.3812173705829445e-01   0.0000000000000000e+00   0.0000000000000000e+00   0.0000000000000000e+00   0.0000000000000000e+00   0.0000000000000000e+00   0.0000000000000000e+00   0.0000000000000000e+00  -3.5301534186323652e-01   0.0000000000000000e+00   0.0000000000000000e+00   0.0000000000000000e+00   0.0000000000000000e+00   0.0000000000000000e+00   0.0000000000000000e+00  -1.1727825512720175e-01   0.0000000000000000e+00   5.5759452233619486e-02   0.0000000000000000e+00   1.7190558844432333e-01  -1.9970221119141421e-01  -7.7526290160574912e-02   3.8448050172274384e-01   0.0000000000000000e+00   0.0000000000000000e+00   0.0000000000000000e+00  -2.8605888609305946e-01   0.0000000000000000e+00  -1.5948808438809584e-01   0.0000000000000000e+00   0.0000000000000000e+00   0.0000000000000000e+00   0.0000000000000000e+00   0.0000000000000000e+00   0.0000000000000000e+00   0.0000000000000000e+00
   0.0000000000000000e+00   0.0000000000000000e+00   0.0000000000000000e+00   0.0000000000000000e+00   0.0000000000000000e+00   0.0000000000000000e+00  -1.0179553843818753e-01   0.0000000000000000e+00   0.0000000000000000e+00   2.3936529722034597e-01   0.0000000000000000e+00   0.0000000000000000e+00   0.0000000000000000e+00   3.4167665025394339e-01   0.0000000000000000e+00  -8.4093889158312757e-03  -4.5978149464974485e-02   0.0000000000000000e+00   0.0000000000000000e+00   0.0000000000000000e+00   2.3057148237217645e-01   5.2831248386617957e-01   0.0000000000000000e+00   0.0000000000000000e+00   0.0000000000000000e+00   1.2240247357995779e-01   0.0000000000000000e+00   0.0000000000000000e+00   0.0000000000000000e+00   0.0000000000000000e+00   4.2823746559321962e-01   0.0000000000000000e+00   0.0000000000000000e+00   0.0000000000000000e+00   0.0000000000000000e+00   0.0000000000000000e+00   0.0000000000000000e+00   0.0000000000000000e+00  -2.8816737569354545e-01  -3.6048448897497587e-02   0.0000000000000000e+00  -1.1335133041422585e-02   0.0000000000000000e+00  -3.3701366164958629e-01  -2.4747534413181102e-01   0.0000000000000000e+00   0.0000000000000000e+00   1.5322086502412197e-01   0.0000000000000000e+00   0.0000000000000000e+00
   0.0000000000000000e+00   0.0000000000000000e+00   0.0000000000000000e+00   0.0000000000000000e+00   0.0000000000000000e+00   0.0000000000000000e+00   1.6556008209077275e-01   0.0000000000000000e+00   0.0000000000000000e+00   3.2338705819365848e-02   0.0000000000000000e+00   0.0000000000000000e+00   0.0000000000000000e+00   8.9133095070816654e-02   0.0000000000000000e+00   2.2627245093393938e-01   1.8570763880664143e-02   0.0000000000000000e+00   0.0000000000000000e+00   0.0000000000000000e+00   7.8090104960349613e-02  -2.8398458759516143e-01   0.0000000000000000e+00   0.0000000000000000e+00   0.0000000000000000e+00   5.2404986970056655e-01   0.0000000000000000e+00   0.0000000000000000e+00   0.0000000000000000e+00   0.0000000000000000e+00   1.2801476645003518e-01   0.0000000000000000e+00   0.0000000000000000e+00   0.0000000000000000e+00   0.0000000000000000e+00   0.0000000000000000e+00   0.0000000000000000e+00   0.0000000000000000e+00  -7.1102162876044983e-03   1.4671868381973049e-01   0.0000000000000000e+00   1.1645939158866594e-01   0.0000000000000000e+00  -4.3452580361203569e-01   3.0839898829883555e-01   0.0000000000000000e+00   0.0000000000000000e+00  -4.6393057592972925e-01   0.0000000000000000e+00   0.0000000000000000e+00
   0.0000000000000000e+00  -1.0556329084775332e-01   1.1060967905771023e-01   0.0000000000000000e+00   5.9691869290175814e-01   0.0000000000000000e+00   0.0000000000000000e+00   0.0000000000000000e+00   2.3692437671872974e-02   0.0000000000000000e+00   0.0000000000000000e+00   0.0000000000000000e+00   0.0000000000000000e+00   0.0000000000000000e+00   0.0000000000000000e+00   0.0000000000000000e+00   0.0000000000000000e+00   3.8977611041803839e-01   0.0000000000000000e+00   0.0000000000000000e+00   0.0000000000000000e+00   0.0000000000000000e+00   0.0000000000000000e+00   0.0000000000000000e+00   0.0000000000000000e+00   0.0000000000000000e+00   9.3047158160286109e-03   0.0000000000000000e+00   0.0000000000000000e+00   0.0000000000000000e+00   0.0000000000000000e+00   0.0000000000000000e+00  -6.9708485857986321e-02   0.0000000000000000e+00   0.0000000000000000e+00   0.0000000000000000e+00   0.0000000000000000e+00  -3.6770962520541856e-01   0.0000000000000000e+00   0.0000000000000000e+00   0.0000000000000000e+00   0.0000000000000000e+00   0.0000000000000000e+00   0.0000000000000000e+00   0.0000000000000000e+00   0.0000000000000000e+00   6.0563015627487830e-02   0.0000000000000000e+00   0.0000000000000000e+00  -5.6920920465634861e-01
   0.0000000000000000e+00   0.0000000000000000e+00   0.0000000000000000e+00   0.0000000000000000e+00   0.0000000000000000e+00   0.0000000000000000e+00   0.0000000000000000e+00   0.0000000000000000e+00   0.0000000000000000e+00   0.0000000000000000e+00  -5.5619484837989910e-02   3.8541437779682858e-01   0.0000000000000000e+00   0.0000000000000000e+00   0.0000000000000000e+00   0.0000000000000000e+00   0.0000000000000000e+00   0.0000000000000000e+00   9.1754544888241391e-02  -3.5091231364043507e-01   0.0000000000000000e+00   0.0000000000000000e+00   0.0000000000000000e+00   4.1084340992791768e-01  -3.3645304762385836e-01   0.0000000000000000e+00   0.0000000000000000e+00  -4.4802487532130550e-02  -9.7037674120376810e-02   0.0000000000000000e+00   0.0000000000000000e+00   0.0000000000000000e+00   0.0000000000000000e+00   0.0000000000000000e+00   0.0000000000000000e+00   0.0000000000000000e+00   0.0000000000000000e+00   0.0000000000000000e+00   0.0000000000000000e+00   0.0000000000000000e+00   0.0000000000000000e+00   0.0000000000000000e+00   0.0000000000000000e+00   0.0000000000000000e+00   0.0000000000000000e+00  -2.7976309386365050e-01   0.0000000000000000e+00   0.0000000000000000e+00   5.8746911357891418e-01   0.0000000000000000e+00
   0.0000000000000000e+00   0.0000000000000000e+00   0.0000000000000000e+00   0.0000000000000000e+00   0.0000000000000000e+00   0.0000000000000000e+00   0.0000000000000000e+00   0.0000000000000000e+00   0.0000000000000000e+00   0.0000000000000000e+00  -5.0178101183208812e-01  -1.0364028593441207e-02   0.0000000000000000e+00   0.0000000000000000e+00   0.0000000000000000e+00   0.0000000000000000e+00   0.0000000000000000e+00   0.0000000000000000e+00   4.3704186467868777e-01   1.8227992874611645e-01   0.0000000000000000e+00   0.0000000000000000e+00   0.0000000000000000e+00  -3.0023554733002028e-02  -5.1086185368888626e-01   0.0000000000000000e+00   0.0000000000000000e+00   4.2065728914560624e-01   2.0652574489747602e-01   0.0000000000000000e+00   0.0000000000000000e+00   0.0000000000000000e+00   0.0000000000000000e+00   0.0000000000000000e+00   0.0000000000000000e+00   0.0000000000000000e+00   0.0000000000000000e+00   0.0000000000000000e+00   0.0000000000000000e+00   0.0000000000000000e+00   0.0000000000000000e+00   0.0000000000000000e+00   0.0000000000000000e+00   0.0000000000000000e+00   0.0000000000000000e+00  -8.6764396516766235e-04   0.0000000000000000e+00   0.0000000000000000e+00  -2.0588686396776096e-01   0.0000000000000000e+00
   0.0000000000000000e+00   0.0000000000000000e+00   0.0000000000000000e+00   0.0000000000000000e+00   0.0000000000000000e+00   0.0000000000000000e+00  -5.8714506099793146e-02   0.0000000000000000e+00   0.0000000000000000e+00  -1.3201530547702686e-01   0.0000000000000000e+00   0.0000000000000000e+00   0.0000000000000000e+00   1.0461373114989320e-01   0.0000000000000000e+00   2.4770228690531845e-01  -2.6904663086012515e-01   0.0000000000000000e+00   0.0000000000000000e+00   0.0000000000000000e+00   1.3264351747412220e-01   8.3953915932718406e-02   0.0000000000000000e+00   0.0000000000000000e+00   0.0000000000000000e+00  -2.0504707919284401e-01   0.0000000000000000e+00   0.0000000000000000e+00   0.0000000000000000e+00   0.0000000000000000e+00  -2.4215687339895661e-01   0.0000000000000000e+00   0.0000000000000000e+00   0.0000000000000000e+00   0.0000000000000000e+00   0.0000000000000000e+00   0.0000000000000000e+00   0.0000000000000000e+00  -6.8721293940518263e-02  -9.5420770492098489e-02   0.0000000000000000e+00   2.1422393778149365e-01   0.0000000000000000e+00  -2.7432237414023297e-01   6.0497389295625559e-01   0.0000000000000000e+00   0.0000000000000000e+00   4.5622953715348075e-01   0.0000000000000000e+00   0.0000000000000000e+00
   0.0000000000000000e+00   0.0000000000000000e+00   0.0000000000000000e+00   0.0000000000000000e+00   0.0000000000000000e+00   0.0000000000000000e+00   3.4602099997028141e-01   0.0000000000000000e+00   0.0000000000000000e+00  -3.8815397112863886e-02   0.0000000000000000e+00   0.0000000000000000e+00   0.0000000000000000e+00  -5.4346200307928945e-03   0.0000000000000000e+00  -1.4454718400992225e-01  -2.8235672609096851e-01   0.0000000000000000e+00   0.0000000000000000e+00   0.0000000000000000e+00   4.8862316031204472e-01   2.8489371886880821e-01   0.0000000000000000e+00   0.0000000000000000e+00   0.0000000000000000e+00  -6.9396057347140216e-02   0.0000000000000000e+00   0.0000000000000000e+00   0.0000000000000000e+00   0.0000000000000000e+00  -3.8595843284337050e-01   0.0000000000000000e+00   0.0000000000000000e+00   0.0000000000000000e+00   0.0000000000000000e+00   0.0000000000000000e+00   0.0000000000000000e+00   0.0000000000000000e+00   1.0686830563296743e-01  -3.2382957023253423e-01   0.0000000000000000e+00  -1.5667105156311797e-01   0.0000000000000000e+00  -2.1756238109732682e-02  -5.6793923465017694e-02   0.0000000000000000e+00   0.0000000000000000e+00  -3.9985774021794362e-01   0.0000000000000000e+00   0.0000000000000000e+00
  -2.1109612055491628e-01   0.0000000000000000e+00   0.0000000000000000e+00  -4.2563390615322672e-01   0.0000000000000000e+00   7.6977272425343690e-02   0.0000000000000000e+00   8.4145066957774128e-02   0.0000000000000000e+00   0.0000000000000000e+00   0.0000000000000000e+00   0.0000000000000000e+00   5.4286197815981541e-01   0.0000000000000000e+00   3.0160923456738553e-01   0.0000000000000000e+00   0.0000000000000000e+00   0.0000000000000000e+00   0.0000000000000000e+00   0.0000000000000000e+00   0.0000000000000000e+00   0.0000000000000000e+00  -1.0441126915967319e-01   0.0000000000000000e+00   0.0000000000000000e+00   0.0000000000000000e+00   0.0000000000000000e+00   0.0000000000000000e+00   0.0000000000000000e+00   1.1033142900480353e-01   0.0000000000000000e+00   1.3042036413665944e-01   0.0000000000000000e+00  -2.0770675536645491e-01   1.3160523944162775e-01  -2.2852004275254315e-02   4.0724568066933720e-01   0.0000000000000000e+00   0.0000000000000000e+00   0.0000000000000000e+00  -1.9254378279900008e-01   0.0000000000000000e+00   2.6760127899859826e-01   0.0000000000000000e+00   0.0000000000000000e+00   0.0000000000000000e+00   0.0000000000000000e+00   0.0000000000000000e+00   0.0000000000000000e+00   0.0000000000000000e+00
   0.0000000000000000e+00   0.0000000000000000e+00   0.0000000000000000e+00   0.0000000000000000e+00   0.0000000000000000e+00   0.0000000000000000e+00   0.0000000000000000e+00   0.0000000000000000e+00   0.0000000000000000e+00   0.0000000000000000e+00  -3.4739141703440352e-01   3.5467661204449608e-02   0.0000000000000000e+00   0.0000000000000000e+00   0.0000000000000000e+00   0.0000000000000000e+00   0.0000000000000000e+00   0.0000000000000000e+00   3.2586368329687510e-01   3.7796825628706135e-02   0.0000000000000000e+00   0.0000000000000000e+00   0.0000000000000000e+00  -3.5318468025512673e-01   2.3605780999974926e-01   0.0000000000000000e+00   0.0000000000000000e+00  -5.3838434717532291e-01   7.1514129191534340e-02   0.0000000000000000e+00   0.0000000000000000e+00   0.0000000000000000e+00   0.0000000000000000e+00   0.0000000000000000e+00   0.0000000000000000e+00   0.0000000000000000e+00   0.0000000000000000e+00   0.0000000000000000e+00   0.0000000000000000e+00   0.0000000000000000e+00   0.0000000000000000e+00   0.0000000000000000e+00   0.0000000000000000e+00   0.0000000000000000e+00   0.0000000000000000e+00  -5.4305959301418338e-01   0.0000000000000000e+00   0.0000000000000000e+00   9.8540706899032660e-03   0.0000000000000000e+00
   0.0000000000000000e+00   0.0000000000000000e+00   0.0000000000000000e+00   0.0000000000000000e+00   0.0000000000000000e+00   0.0000000000000000e+00   0.0000000000000000e+00   0.0000000000000000e+00   0.0000000000000000e+00   0.0000000000000000e+00  -3.1264174329523886e-03  -3.6625878362857622e-01   0.0000000000000000e+00   0.0000000000000000e+00   0.0000000000000000e+00   0.0000000000000000e+00   0.0000000000000000e+00   0.0000000000000000e+00   3.1114983136720165e-01  -4.9500859153462973e-01   0.0000000000000000e+00   0.0000000000000000e+00   0.0000000000000000e+00   2.4509948775521240e-01   4.8888196957022761e-01   0.0000000000000000e+00   0.0000000000000000e+00   4.0680409253282956e-01   1.2737445773876069e-01   0.0000000000000000e+00   0.0000000000000000e+00   0.0000000000000000e+00   0.0000000000000000e+00   0.0000000000000000e+00   0.0000000000000000e+00   0.0000000000000000e+00   0.0000000000000000e+00   0.0000000000000000e+00   0.0000000000000000e+00   0.0000000000000000e+00   0.0000000000000000e+00   0.0000000000000000e+00   0.0000000000000000e+00   0.0000000000000000e+00   0.0000000000000000e+00  -2.0382956360679952e-01   0.0000000000000000e+00   0.0000000000000000e+00  -4.0710605761202903e-02   0.0000000000000000e+00
   0.0000000000000000e+00   0.0000000000000000e+00   0.0000000000000000e+00   0.0000000000000000e+00   0.0000000000000000e+00   0.0000000000000000e+00  -1.8972995851628333e-01   0.0000000000000000e+00   0.0000000000000000e+00   4.4656646447110138e-01   0.0000000000000000e+00   0.0000000000000000e+00   0.0000000000000000e+00   4.6578426390406524e-01   0.0000000000000000e+00   2.0780644786797928e-01   1.1734468798369840e-01   0.0000000000000000e+00   0.0000000000000000e+00   0.0000000000000000e+00   1.9876214968872513e-01  -1.3859290578404418e-03   0.0000000000000000e+00   0.0000000000000000e+00   0.0000000000000000e+00   1.2199009467311472e-01   0.0000000000000000e+00   0.0000000000000000e+00   0.0000000000000000e+00   0.0000000000000000e+00  -2.0068819406252536e-01   0.0000000000000000e+00   0.0000000000000000e+00   0.0000000000000000e+00   0.0000000000000000e+00   0.0000000000000000e+00   0.0000000000000000e+00   0.0000000000000000e+00  -4.0891632629444452e-02   5.9493196338263776e-02   0.0000000000000000e+00   5.2117085956292164e-02   0.0000000000000000e+00   5.7970078947008497e-01   2.0608408475007461e-01   0.0000000000000000e+00   0.0000000000000000e+00  -9.7752750429954974e-02   0.0000000000000000e+00   0.0000000000000000e+00
   0.0000000000000000e+00  -5.0670261909797198e-01  -4.0381950982730097e-01   0.0000000000000000e+00  -2.0276390812962602e-01   0.0000000000000000e+00   0.0000000000000000e+00   0.0000000000000000e+00  -2.6033495337000190e-01   0.0000000000000000e+00   0.0000000000000000e+00   0.0000000000000000e+00   0.0000000000000000e+00   0.0000000000000000e+00   0.0000000000000000e+00   0.0000000000000000e+00   0.0000000000000000e+00   7.0162386742254557e-02   0.0000000000000000e+00   0.0000000000000000e+00   0.0000000000000000e+00   0.0000000000000000e+00   0.0000000000000000e+00   0.0000000000000000e+00   0.0000000000000000e+00   0.0000000000000000e+00  -2.3240519015018432e-01   0.0000000000000000e+00   0.0000000000000000e+00   0.0000000000000000e+00   0.0000000000000000e+00   0.0000000000000000e+00   3.9988871694185602e-01   0.0000000000000000e+00   0.0000000000000000e+00   0.0000000000000000e+00   0.0000000000000000e+00  -3.1605271780402411e-01   0.0000000000000000e+00   0.0000000000000000e+00   0.0000000000000000e+00   0.0000000000000000e+00   0.0000000000000000e+00   0.0000000000000000e+00   0.0000000000000000e+00   0.0000000000000000e+00   3.8920199337872941e-01   0.0000000000000000e+00   0.0000000000000000e+00   3.2883703488650287e-02
   0.0000000000000000e+00   0.0000000000000000e+00   0.0000000000000000e+00   0.0000000000000000e+00   0.0000000000000000e+00   0.0000000000000000e+00   0.0000000000000000e+00   0.0000000000000000e+00   0.0000000000000000e+00   0.0000000000000000e+00   1.3421136766249109e-01  -6.0573576184678346e-01   0.0000000000000000e+00   0.0000000000000000e+00   0.0000000000000000e+00   0.0000000000000000e+00   0.0000000000000000e+00   0.0000000000000000e+00  -3.5819943767878171e-01   1.4267570047549277e-01   0.0000000000000000e+00   0.0000000000000000e+00   0.0000000000000000e+00  -1.5057034999064495e-01  -3.1502049280689193e-01   0.0000000000000000e+00   0.0000000000000000e+00   1.1635245451956676e-01   1.8595023008168710e-01   0.0000000000000000e+00   0.0000000000000000e+00   0.0000000000000000e+00   0.0000000000000000e+00   0.0000000000000000e+00   0.0000000000000000e+00   0.0000000000000000e+00   0.0000000000000000e+00   0.0000000000000000e+00   0.0000000000000000e+00   0.0000000000000000e+00   0.0000000000000000e+00   0.0000000000000000e+00   0.0000000000000000e+00   0.0000000000000000e+00   0.0000000000000000e+00  -4.5486706799992338e-01   0.0000000000000000e+00   0.0000000000000000e+00   2.9913129303851349e-01   0.0000000000000000e+00
   0.0000000000000000e+00   0.0000000000000000e+00   0.0000000000000000e+00   0.0000000000000000e+00   0.0000000000000000e+00   0.0000000000000000e+00   0.0000000000000000e+00   0.0000000000000000e+00   0.0000000000000000e+00   0.0000000000000000e+00   2.3945077681296884e-01  -4.5010505340485940e-01   0.0000000000000000e+00   0.0000000000000000e+00   0.0000000000000000e+00   0.0000000000000000e+00   0.0000000000000000e+00   0.0000000000000000e+00   5.4921885878405730e-01  -1.7940704241455607e-03   0.0000000000000000e+00   0.0000000000000000e+00   0.0000000000000000e+00   4.6006247300748163e-02  -1.8727072606718448e-01   0.0000000000000000e+00   0.0000000000000000e+00  -3.8831263013838424e-01  -1.9488190108067904e-03   0.0000000000000000e+00   0.0000000000000000e+00   0.0000000000000000e+00   0.0000000000000000e+00   0.0000000000000000e+00   0.0000000000000000e+00   0.0000000000000000e+00   0.0000000000000000e+00   0.0000000000000000e+00   0.0000000000000000e+00   0.0000000000000000e+00   0.0000000000000000e+00   0.0000000000000000e+00   0.0000000000000000e+00   0.0000000000000000e+00   0.0000000000000000e+00   4.2504562573809229e-01   0.0000000000000000e+00   0.0000000000000000e+00   2.6416474526001216e-01   0.0000000000000000e+00
   1.1213346505582100e-01   0.0000000000000000e+00   0.0000000000000000e+00   9.3634600018674907e-02   0.0000000000000000e+00  -1.4527236955588502e-01   0.0000000000000000e+00  -4.4471652438628761e-01   0.0000000000000000e+00   0.0000000000000000e+00   0.0000000000000000e+00   0.0000000000000000e+00  -8.2469512021864200e-02   0.0000000000000000e+00   1.8485731194546970e-01   0.0000000000000000e+00   0.0000000000000000e+00   0.0000000000000000e+00   0.0000000000000000e+00   0.0000000000000000e+00   0.0000000000000000e+00   0.0000000000000000e+00   5.0403344826643082e-01   0.0000000000000000e+00   0.0000000000000000e+00   0.0000000000000000e+00   0.0000000000000000e+00   0.0000000000000000e+00   0.0000000000000000e+00   2.3334574610529298e-02   0.0000000000000000e+00  -9.9925441599536258e-03   0.0000000000000000e+00  -3.8485664042031886e-01   1.4753915141512505e-01   1.4244355075676768e-01   3.1879923300307256e-01   0.0000000000000000e+00   0.0000000000000000e+00   0.0000000000000000e+00   4.1441910942406862e-01   0.0000000000000000e+00   2.3780949367200044e-02   0.0000000000000000e+00   0.0000000000000000e+00   0.0000000000000000e+00   0.0000000000000000e+00   0.0000000000000000e+00   0.0000000000000000e+00   0.0000000000000000e+00
   0.0000000000000000e+00   0.0000000000000000e+00   0.0000000000000000e+00   0.0000000000000000e+00   0.0000000000000000e+00   0.0000000000000000e+00   9.7138993086549455e-02   0.0000000000000000e+00   0.0000000000000000e+00  -1.2710339668901560e-01   0.0000000000000000e+00   0.0000000000000000e+00   0.0000000000000000e+00   7.6347738661926567e-02   0.0000000000000000e+00  -8.2165770503508512e-02   8.2109055260888586e-01   0.0000000000000000e+00   0.0000000000000000e+00   0.0000000000000000e+00   1.6141904461332443e-02   2.7177302917571561e-01   0.0000000000000000e+00   0.0000000000000000e+00   0.0000000000000000e+00  -9.9015645628432264e-02   0.0000000000000000e+00   0.0000000000000000e+00   0.0000000000000000e+00   0.0000000000000000e+00  -9.0050660397750643e-03   0.0000000000000000e+00   0.0000000000000000e+00   0.0000000000000000e+00   0.0000000000000000e+00   0.0000000000000000e+00   0.0000000000000000e+00   0.0000000000000000e+00   2.3384536801533556e-01  -2.4781958348639477e-01   0.0000000000000000e+00   1.8640309226000470e-01   0.0000000000000000e+00  -1.0840030754228747e-01   1.9694899766201251e-01   0.0000000000000000e+00   0.0000000000000000e+00  -4.7420216425745940e-02   0.0000000000000000e+00   0.0000000000000000e+00
   3.5325735923200208e-01   0.0000000000000000e+00   0.0000000000000000e+00   3.7234807299910211e-01   0.0000000000000000e+00   1.3527859242802470e-01   0.0000000000000000e+00   3.6221835509193223e-02   0.0000000000000000e+00   0.0000000000000000e+00   0.0000000000000000e+00   0.0000000000000000e+00  -6.7635810881665537e-02   0.0000000000000000e+00   1.7202262996473547e-01   0.0000000000000000e+00   0.0000000000000000e+00   0.0000000000000000e+00   0.0000000000000000e+00   0.0000000000000000e+00   0.0000000000000000e+00   0.0000000000000000e+00   9.1752197035304517e-02   0.0000000000000000e+00   0.0000000000000000e+00   0.0000000000000000e+00   0.0000000000000000e+00   0.0000000000000000e+00   0.0000000000000000e+00   4.8639202905362822e-01   0.0000000000000000e+00   1.5630130850531245e-02   0.0000000000000000e+00  -2.2478384555611577e-01  -3.5908429618752813e-01  -1.5579912718652811e-01   1.4832099532538640e-03   0.0000000000000000e+00   0.0000000000000000e+00   0.0000000000000000e+00  -3.6867090840802474e-01   0.0000000000000000e+00   3.1286475575217354e-01   0.0000000000000000e+00   0.0000000000000000e+00   0.0000000000000000e+00   0.0000000000000000e+00   0.0000000000000000e+00   0.0000000000000000e+00   0.0000000000000000e+00
   0.0000000000000000e+00  -2.6607333797524957e-01   1.0829159584049669e-01   0.0000000000000000e+00   2.9897258042736768e-02   0.0000000000000000e+00   0.0000000000000000e+00   0.0000000000000000e+00   4.1888523962467561e-01   0.0000000000000000e+00   0.0000000000000000e+00   0.0000000000000000e+00   0.0000000000000000e+00   0.0000000000000000e+00   0.0000000000000000e+00   0.0000000000000000e+00   0.0000000000000000e+00  -6.8395617376130913e-01   0.0000000000000000e+00   0.0000000000000000e+00   0.0000000000000000e+00   0.0000000000000000e+00   0.0000000000000000e+00   0.0000000000000000e+00   0.0000000000000000e+00   0.0000000000000000e+00  -2.3324987575674105e-01   0.0000000000000000e+00   0.0000000000000000e+00   0.0000000000000000e+00   0.0000000000000000e+00   0.0000000000000000e+00   5.1530891435651059e-02   0.0000000000000000e+00   0.0000000000000000e+00   0.0000000000000000e+00   0.0000000000000000e+00   1.2712854074435090e-01   0.0000000000000000e+00   0.0000000000000000e+00   0.0000000000000000e+00   0.0000000000000000e+00   0.0000000000000000e+00   0.0000000000000000e+00   0.0000000000000000e+00   0.0000000000000000e+00   1.3213778402903772e-01   0.0000000000000000e+00   0.0000000000000000e+00  -4.2736421737943986e-01
  -1.8451295610832380e-01   0.0000000000000000e+00   0.0000000000000000e+00   1.0470997669162059e-01   0.0000000000000000e+00  -1.7827596516865982e-01   0.0000000000000000e+00   1.8236709841050633e-01   0.0000000000000000e+00   0.0000000000000000e+00   0.0000000000000000e+00   0.0000000000000000e+00  -2.7641942779969625e-01   0.0000000000000000e+00  -2.6513091115294568e-03   0.0000000000000000e+00   0.0000000000000000e+00   0.0000000000000000e+00   0.0000000000000000e+00   0.0000000000000000e+00   0.0000000000000000e+00   0.0000000000000000e+00  -1.9650510093142906e-02   0.0000000000000000e+00   0.0000000000000000e+00   0.0000000000000000e+00   0.0000000000000000e+00   0.0000000000000000e+00   0.0000000000000000e+00  -2.6091262372003216e-01   0.0000000000000000e+00   3.7562713104795997e-01   0.0000000000000000e+00   5.0899888248509731e-02  -4.8239408405505502e-02  -4.9581118273015540e-01   1.2337758663680469e-01   0.0000000000000000e+00   0.0000000000000000e+00   0.0000000000000000e+00   2.6350967673623127e-01   0.0000000000000000e+00   5.1824005435400267e-01   0.0000000000000000e+00   0.0000000000000000e+00   0.0000000000000000e+00   0.0000000000000000e+00   0.0000000000000000e+00   0.0000000000000000e+00   0.0000000000000000e+00
   2.0520068900811250e-01   0.0000000000000000e+00   0.0000000000000000e+00   7.6456929833711218e-02   0.0000000000000000e+00   5.9193921750220047e-01   0.0000000000000000e+00  -2.6580815940011804e-01   0.0000000000000000e+00   0.0000000000000000e+00   0.0000000000000000e+00   0.0000000000000000e+00   3.3401666449818712e-01   0.0000000000000000e+00   1.2850843412449919e-01   0.0000000000000000e+00   0.0000000000000000e+00   0.0000000000000000e+00   0.0000000000000000e+00   0.0000000000000000e+00   0.0000000000000000e+00   0.0000000000000000e+00   1.2368687500789152e-01   0.0000000000000000e+00   0.0000000000000000e+00   0.0000000000000000e+00   0.0000000000000000e+00   0.0000000000000000e+00   0.0000000000000000e+00  -2.0727946555961341e-01   0.0000000000000000e+00   1.7893704162542867e-01   0.0000000000000000e+00   9.8868224994971637e-02   1.3430633634768074e-01  -4.3096296438474679e-01  -2.6710885796773992e-01   0.0000000000000000e+00   0.0000000000000000e+00   0.0000000000000000e+00   1.2789469939448558e-01   0.0000000000000000e+00  -1.0673038472198329e-01   0.0000000000000000e+00   0.0000000000000000e+00   0.0000000000000000e+00   0.0000000000000000e+00   0.0000000000000000e+00   0.0000000000000000e+00   0.0000000000000000e+00
   2.9567969215848910e-01   0.0000000000000000e+00   0.0000000000000000e+00  -1.2368726037753766e-01   0.0000000000000000e+00  -3.2534167208054821e-01   0.0000000000000000e+00  -1.2345060972789229e-01   0.0000000000000000e+00   0.0000000000000000e+00   0.0000000000000000e+00   0.0000000000000000e+00   2.7666955130317292e-02   0.0000000000000000e+00   3.8848774000220554e-01   0.0000000000000000e+00   0.0000000000000000e+00   0.0000000000000000e+00   0.0000000000000000e+00   0.0000000000000000e+00   0.0000000000000000e+00   0.0000000000000000e+00  -3.2089922979821489e-01   0.0000000000000000e+00   0.0000000000000000e+00   0.0000000000000000e+00   0.0000000000000000e+00   0.0000000000000000e+00   0.0000000000000000e+00   3.2859834643947389e-01   0.0000000000000000e+00   4.5392101434812004e-01   0.0000000000000000e+00   2.5427008991639566e-01   2.0684270840430993e-02   1.2333457320966398e-01  -2.1293637707041768e-01   0.0000000000000000e+00   0.0000000000000000e+00   0.0000000000000000e+00   2.7169626574244676e-01   0.0000000000000000e+00  -8.9714924760406239e-02   0.0000000000000000e+00   0.0000000000000000e+00   0.0000000000000000e+00   0.0000000000000000e+00   0.0000000000000000e+00   0.0000000000000000e+00   0.0000000000000000e+00
   2.0283657744299735e-01   0.0000000000000000e+00   0.0000000000000000e+00  -4.1454143366256996e-03   0.0000000000000000e+00   2.2191473959348174e-01   0.0000000000000000e+00   1.2819784979892301e-01   0.0000000000000000e+00   0.0000000000000000e+00   0.0000000000000000e+00   0.0000000000000000e+00  -2.8043454569711013e-01   0.0000000000000000e+00  -1.7163177564820364e-01   0.0000000000000000e+00   0.0000000000000000e+00   0.0000000000000000e+00   0.0000000000000000e+00   0.0000000000000000e+00   0.0000000000000000e+00   0.0000000000000000e+00  -1.7596171632183127e-01   0.0000000000000000e+00   0.0000000000000000e+00   0.0000000000000000e+00   0.0000000000000000e+00   0.0000000000000000e+00   0.0000000000000000e+00   3.9385694554251266e-01   0.0000000000000000e+00  -1.3468270320407913e-01   0.0000000000000000e+00   1.5140805478979535e-01   6.1528849498293570e-01  -2.0295817088813162e-01   3.5894101974849707e-01   0.0000000000000000e+00   0.0000000000000000e+00   0.0000000000000000e+00   8.8186704673831204e-02   0.0000000000000000e+00  -3.9001881085974986e-02   0.0000000000000000e+00   0.0000000000000000e+00   0.0000000000000000e+00   0.0000000000000000e+00   0.0000000000000000e+00   0.0000000000000000e+00   0.0000000000000000e+00
   0.0000000000000000e+00   1.8340493412319750e-01   3.7690719181727095e-01   0.0000000000000000e+00  -4.3557519264428157e-01   0.0000000000000000e+00   0.0000000000000000e+00   0.0000000000000000e+00   3.4515955794429176e-01   0.0000000000000000e+00   0.0000000000000000e+00   0.0000000000000000e+00   0.0000000000000000e+00   0.0000000000000000e+00   0.0000000000000000e+00   0.0000000000000000e+00   0.0000000000000000e+00   1.0895477379558940e-01   0.0000000000000000e+00   0.0000000000000000e+00   0.0000000000000000e+00   0.0000000000000000e+00   0.0000000000000000e+00   0.0000000000000000e+00   0.0000000000000000e+00   0.0000000000000000e+00  -1.0700771521366741e-01   0.0000000000000000e+00   0.0000000000000000e+00   0.0000000000000000e+00   0.0000000000000000e+00   0.0000000000000000e+00   3.3134698203718072e-01   0.0000000000000000e+00   0.0000000000000000e+00   0.0000000000000000e+00   0.0000000000000000e+00  -5.6593095007681848e-01   0.0000000000000000e+00   0.0000000000000000e+00   0.0000000000000000e+00   0.0000000000000000e+00   0.0000000000000000e+00   0.0000000000000000e+00   0.0000000000000000e+00   0.0000000000000000e+00  -2.4709022366902361e-01   0.0000000000000000e+00   0.0000000000000000e+00  -3.1602132323282843e-02
   0.0000000000000000e+00   0.0000000000000000e+00   0.0000000000000000e+00   0.0000000000000000e+00   0.0000000000000000e+00   0.0000000000000000e+00  -5.6993070957140157e-01   0.0000000000000000e+00   0.0000000000000000e+00  -5.5530151905143121e-01   0.0000000000000000e+00   0.0000000000000000e+00   0.0000000000000000e+00  -2.6275466706615708e-02   0.0000000000000000e+00   4.3285575365136719e-01  -2.8283076485872069e-03   0.0000000000000000e+00   0.0000000000000000e+00   0.0000000000000000e+00   1.7503171752435309e-01   1.9238654936875443e-01   0.0000000000000000e+00   0.0000000000000000e+00   0.0000000000000000e+00   1.7461538092207948e-02   0.0000000000000000e+00   0.0000000000000000e+00   0.0000000000000000e+00   0.0000000000000000e+00   1.4718969810118027e-02   0.0000000000000000e+00   0.0000000000000000e+00   0.0000000000000000e+00   0.0000000000000000e+00   0.0000000000000000e+00   0.0000000000000000e+00   0.0000000000000000e+00   1.2206646507630427e-01   8.1756651233547389e-02   0.0000000000000000e+00  -8.1797602553427592e-02   0.0000000000000000e+00   6.3402350210717315e-02  -1.3397142360756947e-01   0.0000000000000000e+00   0.0000000000000000e+00  -2.4564821661074571e-01   0.0000000000000000e+00   0.0000000000000000e+00
   0.0000000000000000e+00   0.0000000000000000e+00   0.0000000000000000e+00   0.0000000000000000e+00   0.0000000000000000e+00   0.0000000000000000e+00   1.9620746357795491e-03   0.0000000000000000e+00   0.0000000000000000e+00  -2.0767143048033504e-01   0.0000000000000000e+00   0.0000000000000000e+00   0.0000000000000000e+00   4.7316134748782920e-02   0.0000000000000000e+00  -4.5953475841457059e-01   7.5304055180053661e-02   0.0000000000000000e+00   0.0000000000000000e+00   0.0000000000000000e+00   5.6191372589544775e-01  -1.2405116048450615e-01   0.0000000000000000e+00   0.0000000000000000e+00   0.0000000000000000e+00  -1.0102074245659724e-02   0.0000000000000000e+00   0.0000000000000000e+00   0.0000000000000000e+00   0.0000000000000000e+00   1.0962926536855727e-01   0.0000000000000000e+00   0.0000000000000000e+00   0.0000000000000000e+00   0.0000000000000000e+00   0.0000000000000000e+00   0.0000000000000000e+00   0.0000000000000000e+00   1.2344844534829921e-01   5.8113209420368450e-01   0.0000000000000000e+00   2.0257418910286554e-02   0.0000000000000000e+00   5.7656920148254104e-02   1.0301696498211617e-01   0.0000000000000000e+00   0.0000000000000000e+00   1.6501349670573354e-01   0.0000000000000000e+00   0.0000000000000000e+00
  -1.0232753994655111e-01   0.0000000000000000e+00   0.0000000000000000e+00   1.7539946520517483e-01   0.0000000000000000e+00   2.6144599132838529e-02   0.0000000000000000e+00  -3.1897482810694412e-02   0.0000000000000000e+00   0.0000000000000000e+00   0.0000000000000000e+00   0.0000000000000000e+00   4.8789192331306394e-02   0.0000000000000000e+00  -4.7959608335919146e-01   0.0000000000000000e+00   0.0000000000000000e+00   0.0000000000000000e+00   0.0000000000000000e+00   0.0000000000000000e+00   0.0000000000000000e+00   0.0000000000000000e+00   1.0454304973625830e-02   0.0000000000000000e+00   0.0000000000000000e+00   0.0000000000000000e+00   0.0000000000000000e+00   0.0000000000000000e+00   0.0000000000000000e+00   8.0882070040655923e-02   0.0000000000000000e+00   6.9769959115246039e-01   0.0000000000000000e+00  -3.1403512706788916e-01   1.6411493630514562e-01   1.4879662028332058e-01   6.9563843599484351e-03   0.0000000000000000e+00   0.0000000000000000e+00   0.0000000000000000e+00  -2.0891483703344055e-01   0.0000000000000000e+00  -1.9962062774994416e-01   0.0000000000000000e+00   0.0000000000000000e+00   0.0000000000000000e+00   0.0000000000000000e+00   0.0000000000000000e+00   0.0000000000000000e+00   0.0000000000000000e+00
   0.0000000000000000e+00   0.0000000000000000e+00   0.0000000000000000e+00   0.0000000000000000e+00   0.0000000000000000e+00   0.0000000000000000e+00  -4.0462352751216107e-01   0.0000000000000000e+00   0.0000000000000000e+00   4.6010845560047187e-01   0.0000000000000000e+00   0.0000000000000000e+00   0.0000000000000000e+00  -4.3922803707067992e-01   0.0000000000000000e+00  -1.3501971201580726e-02   1.8563973032244568e-01   0.0000000000000000e+00   0.0000000000000000e+00   0.0000000000000000e+00   1.9988491946794890e-01  -5.2958406053236547e-02   0.0000000000000000e+00   0.0000000000000000e+00   0.0000000000000000e+00   9.3869868977020099e-04   0.0000000000000000e+00   0.0000000000000000e+00   0.0000000000000000e+00   0.0000000000000000e+00  -1.4862146357786535e-01   0.0000000000000000e+00   0.0000000000000000e+00   0.0000000000000000e+00   0.0000000000000000e+00   0.0000000000000000e+00   0.0000000000000000e+00   0.0000000000000000e+00   7.2698425857346483e-02  -2.0662642773649958e-02   0.0000000000000000e+00  -4.7750930155386895e-01   0.0000000000000000e+00  -2.7676675562548492e-01   1.3774847916629035e-01   0.0000000000000000e+00   0.0000000000000000e+00   5.3524899760306707e-02   0.0000000000000000e+00   0.0000000000000000e+00
   6.3359218105117132e-01   0.0000000000000000e+00   0.0000000000000000e+00  -2.4484190346611262e-01   0.0000000000000000e+00   4.3491203105485300e-02   0.0000000000000000e+00   1.3013692957583603e-01   0.0000000000000000e+00   0.0000000000000000e+00   0.0000000000000000e+00   0.0000000000000000e+00   2.9090807155741718e-02   0.0000000000000000e+00  -2.3894907689371808e-01   0.0000000000000000e+00   0.0000000000000000e+00   0.0000000000000000e+00   0.0000000000000000e+00   0.0000000000000000e+00   0.0000000000000000e+00   0.0000000000000000e+00  -2.2454372226545263e-01   0.0000000000000000e+00   0.0000000000000000e+00   0.0000000000000000e+00   0.0000000000000000e+00   0.0000000000000000e+00   0.0000000000000000e+00  -3.2452846261496554e-01   0.0000000000000000e+00   4.0959183623807030e-02   0.0000000000000000e+00  -1.7567689030927053e-01  -3.4336186338272007e-01   3.0673450546900641e-04   3.5254567906345152e-01   0.0000000000000000e+00   0.0000000000000000e+00   0.0000000000000000e+00   1.3769879066436952e-01   0.0000000000000000e+00  -1.1143537124817163e-01   0.0000000000000000e+00   0.0000000000000000e+00   0.0000000000000000e+00   0.0000000000000000e+00   0.0000000000000000e+00   0.0000000000000000e+00   0.0000000000000000e+00
   0.0000000000000000e+00   0.0000000000000000e+00   0.0000000000000000e+00   0.0000000000000000e+00   0.0000000000000000e+00   0.0000000000000000e+00  -6.7850357778555456e-02   0.0000000000000000e+00   0.0000000000000000e+00   2.5347969879824811e-01   0.0000000000000000e+00   0.0000000000000000e+00   0.0000000000000000e+00  -3.3572298228638914e-03   0.0000000000000000e+00   6.1778799273879990e-02  -4.3962615967613222e-02   0.0000000000000000e+00   0.0000000000000000e+00   0.0000000000000000e+00  -1.2925172671589433e-01   1.8621511133444482e-01   0.0000000000000000e+00   0.0000000000000000e+00   0.0000000000000000e+00  -3.0742667485596925e-03   0.0000000000000000e+00   0.0000000000000000e+00   0.0000000000000000e+00   0.0000000000000000e+00  -4.5031985865108060e-01   0.0000000000000000e+00   0.0000000000000000e+00   0.0000000000000000e+00   0.0000000000000000e+00   0.0000000000000000e+00   0.0000000000000000e+00   0.0000000000000000e+00   3.5441933301985845e-01   3.9261935251560198e-01   0.0000000000000000e+00   4.4208613913305067e-01   0.0000000000000000e+00  -2.6756195515708170e-01  -3.5270243942806750e-01   0.0000000000000000e+00   0.0000000000000000e+00   3.5610706928664027e-03   0.0000000000000000e+00   0.0000000000000000e+00
   0.0000000000000000e+00   0.0000000000000000e+00   0.0000000000000000e+00   0.0000000000000000e+00   0.0000000000000000e+00   0.0000000000000000e+00  -5.4604629251991672e-02   0.0000000000000000e+00   0.0000000000000000e+00   3.6348086735055629e-02   0.0000000000000000e+00   0.0000000000000000e+00   0.0000000000000000e+00   1.8793542283986561e-01   0.0000000000000000e+00   2.0747577151482274e-02   1.4339318726764588e-01   0.0000000000000000e+00   0.0000000000000000e+00   0.0000000000000000e+00   7.6225756073390327e-03  -2.2187771643210585e-01   0.0000000000000000e+00   0.0000000000000000e+00   0.0000000000000000e+00  -6.5864845625850010e-01   0.0000000000000000e+00   0.0000000000000000e+00   0.0000000000000000e+00   0.0000000000000000e+00  -9.6843885930876936e-02   0.0000000000000000e+00   0.0000000000000000e+00   0.0000000000000000e+00   0.0000000000000000e+00   0.0000000000000000e+00   0.0000000000000000e+00   0.0000000000000000e+00  -4.7612894886821661e-01   1.8510876819084413e-01   0.0000000000000000e+00   1.0264964629162425e-02   0.0000000000000000e+00  -2.2354118810356829e-01  -6.3558203966048138e-02   0.0000000000000000e+00   0.0000000000000000e+00  -3.6307202911016279e-01   0.0000000000000000e+00   0.0000000000000000e+00
   0.0000000000000000e+00   0.0000000000000000e+00   0.0000000000000000e+00   0.0000000000000000e+00   0.0000000000000000e+00   0.0000000000000000e+00   0.0000000000000000e+00   0.0000000000000000e+00   0.0000000000000000e+00   0.0000000000000000e+00   6.7178190598536625e-01   2.2836347758675229e-01   0.0000000000000000e+00   0.0000000000000000e+00   0.0000000000000000e+00   0.0000000000000000e+00   0.0000000000000000e+00   0.0000000000000000e+00   3.4301145837097607e-01  -5.3908159507239761e-02   0.0000000000000000e+00   0.0000000000000000e+00   0.0000000000000000e+00  -3.4124301372644056e-01  -1.9436428272603046e-01   0.0000000000000000e+00   0.0000000000000000e+00   2.0716266608506148e-01  -1.9684002618329641e-01   0.0000000000000000e+00   0.0000000000000000e+00   0.0000000000000000e+00   0.0000000000000000e+00   0.0000000000000000e+00   0.0000000000000000e+00   0.0000000000000000e+00   0.0000000000000000e+00   0.0000000000000000e+00   0.0000000000000000e+00   0.0000000000000000e+00   0.0000000000000000e+00   0.0000000000000000e+00   0.0000000000000000e+00   0.0000000000000000e+00   0.0000000000000000e+00  -3.1039894318481681e-01   0.0000000000000000e+00   0.0000000000000000e+00  -2.0919393821435311e-01   0.0000000000000000e+00
   0.0000000000000000e+00  -4.5891560182461988e-01  -7.9780763428889900e-02   0.0000000000000000e+00  -1.8334351612462144e-01   0.0000000000000000e+00   0.0000000000000000e+00   0.0000000000000000e+00   4.0618145260798882e-01   0.0000000000000000e+00   0.0000000000000000e+00   0.0000000000000000e+00   0.0000000000000000e+00   0.0000000000000000e+00   0.0000000000000000e+00   0.0000000000000000e+00   0.0000000000000000e+00   3.2117357453016410e-01   0.0000000000000000e+00   0.0000000000000000e+00   0.0000000000000000e+00   0.0000000000000000e+00   0.0000000000000000e+00   0.0000000000000000e+00   0.0000000000000000e+00   0.0000000000000000e+00  -2.7358913541722063e-01   0.0000000000000000e+00   0.0000000000000000e+00   0.0000000000000000e+00   0.0000000000000000e+00   0.0000000000000000e+00  -6.0026435062222339e-01   0.0000000000000000e+00   0.0000000000000000e+00   0.0000000000000000e+00   0.0000000000000000e+00  -4.9964303256210957e-03   0.0000000000000000e+00   0.0000000000000000e+00   0.0000000000000000e+00   0.0000000000000000e+00   0.0000000000000000e+00   0.0000000000000000e+00   0.0000000000000000e+00   0.0000000000000000e+00  -1.2725172198309434e-01   0.0000000000000000e+00   0.0000000000000000e+00   1.7290039662929840e-01
   0.0000000000000000e+00   0.0000000000000000e+00   0.0000000000000000e+00   0.0000000000000000e+00   0.0000000000000000e+00   0.0000000000000000e+00   3.0970244577367773e-01   0.0000000000000000e+00   0.0000000000000000e+00   1.2445688290653345e-01   0.0000000000000000e+00   0.0000000000000000e+00   0.0000000000000000e+00  -2.0446558082906288e-01   0.0000000000000000e+00   5.4529845013575196e-01   1.2507000637849641e-01   0.0000000000000000e+00   0.0000000000000000e+00   0.0000000000000000e+00   4.3956025213556182e-01  -2.8554103555648602e-01   0.0000000000000000e+00   0.0000000000000000e+00   0.0000000000000000e+00  -1.6868632525773186e-01   0.0000000000000000e+00   0.0000000000000000e+00   0.0000000000000000e+00   0.0000000000000000e+00   2.0566591061373507e-01   0.0000000000000000e+00   0.0000000000000000e+00   0.0000000000000000e+00   0.0000000000000000e+00   0.0000000000000000e+00   0.0000000000000000e+00   0.0000000000000000e+00   1.0156991972161866e-01  -9.3054417515867155e-02   0.0000000000000000e+00   1.5498712303575513e-01   0.0000000000000000e+00   5.3186818512883628e-02  -3.0660068401850360e-01   0.0000000000000000e+00   0.0000000000000000e+00   2.2014985676819171e-01   0.0000000000000000e+00   0.0000000000000000e+00
   0.0000000000000000e+00   0.0000000000000000e+00   0.0000000000000000e+00   0.0000000000000000e+00   0.0000000000000000e+00   0.0000000000000000e+00   0.0000000000000000e+00   0.0000000000000000e+00   0.0000000000000000e+00   0.0000000000000000e+00   4.1502676815877909e-02   2.4966569578537007e-01   0.0000000000000000e+00   0.0000000000000000e+00   0.0000000000000000e+00   0.0000000000000000e+00   0.0000000000000000e+00   0.0000000000000000e+00  -6.8431486983051969e-03  -1.7097138866988221e-01   0.0000000000000000e+00   0.0000000000000000e+00   0.0000000000000000e+00  -5.2838782196801903e-01   1.3036076854549197e-01   0.0000000000000000e+00   0.0000000000000000e+00   1.8492230196219517e-01   5.6911245104811559e-01   0.0000000000000000e+00   0.0000000000000000e+00   0.0000000000000000e+00   0.0000000000000000e+00   0.0000000000000000e+00   0.0000000000000000e+00   0.0000000000000000e+00   0.0000000000000000e+00   0.0000000000000000e+00   0.0000000000000000e+00   0.0000000000000000e+00   0.0000000000000000e+00   0.0000000000000000e+00   0.0000000000000000e+00   0.0000000000000000e+00   0.0000000000000000e+00   2.7332274921642763e-01   0.0000000000000000e+00   0.0000000000000000e+00   4.2153094597808716e-01   0.0000000000000000e+00
   0.0000000000000000e+00   1.2239903066683881e-01   1.5999287759411662e-01   0.0000000000000000e+00  -9.0659419524310364e-02   0.0000000000000000e+00   0.0000000000000000e+00   0.0000000000000000e+00   3.3250009639226863e-01   0.0000000000000000e+00   0.0000000000000000e+00   0.0000000000000000e+00   0.0000000000000000e+00   0.0000000000000000e+00   0.0000000000000000e+00   0.0000000000000000e+00   0.0000000000000000e+00   4.7925703094838817e-01   0.0000000000000000e+00   0.0000000000000000e+00   0.0000000000000000e+00   0.0000000000000000e+00   0.0000000000000000e+00   0.0000000000000000e+00   0.0000000000000000e+00   0.0000000000000000e+00  -1.1813727398320578e-01   0.0000000000000000e+00   0.0000000000000000e+00   0.0000000000000000e+00   0.0000000000000000e+00   0.0000000000000000e+00   3.2478692010626536e-01   0.0000000000000000e+00   0.0000000000000000e+00   0.0000000000000000e+00   0.0000000000000000e+00   5.3213241834062286e-01   0.0000000000000000e+00   0.0000000000000000e+00   0.0000000000000000e+00   0.0000000000000000e+00   0.0000000000000000e+00   0.0000000000000000e+00   0.0000000000000000e+00   0.0000000000000000e+00   4.4896243689435328e-01   0.0000000000000000e+00   0.0000000000000000e+00  -8.2358186482595463e-02
