# Supplementary material for: ICOA: An Improved Coati Optimization Algorithm with Multi-Strategy Enhancement for Global Optimization and Engineering Design Problems
Source: Biomimetics (Basel). 2026 Apr 7;11(4):254. doi: 10.3390/biomimetics11040254 (PMC13113930; doi:10.3390/biomimetics11040254)
Supplement: Supplementary file 1 [file biomimetics-11-00254-s001.zip › ablation-study/input_data17/M_17_D30.txt]

  -6.3753291845159188e-01   0.0000000000000000e+00   0.0000000000000000e+00   0.0000000000000000e+00   0.0000000000000000e+00   0.0000000000000000e+00   0.0000000000000000e+00   6.0746640866867851e-01   0.0000000000000000e+00   0.0000000000000000e+00   0.0000000000000000e+00   0.0000000000000000e+00   0.0000000000000000e+00   0.0000000000000000e+00   0.0000000000000000e+00   0.0000000000000000e+00  -4.7385265666636767e-01   0.0000000000000000e+00   0.0000000000000000e+00   0.0000000000000000e+00   0.0000000000000000e+00   0.0000000000000000e+00   0.0000000000000000e+00   0.0000000000000000e+00   0.0000000000000000e+00   0.0000000000000000e+00   0.0000000000000000e+00   0.0000000000000000e+00   0.0000000000000000e+00   0.0000000000000000e+00
   0.0000000000000000e+00  -4.4257600470590341e-01   0.0000000000000000e+00   0.0000000000000000e+00   0.0000000000000000e+00   0.0000000000000000e+00   0.0000000000000000e+00   0.0000000000000000e+00   0.0000000000000000e+00   0.0000000000000000e+00   0.0000000000000000e+00   0.0000000000000000e+00   0.0000000000000000e+00   0.0000000000000000e+00   0.0000000000000000e+00   0.0000000000000000e+00   0.0000000000000000e+00   0.0000000000000000e+00  -3.7680310396975697e-03   7.6834632148894255e-01   0.0000000000000000e+00  -3.5812519345357446e-01   0.0000000000000000e+00  -2.1074833533405837e-01   2.0270100449379949e-01   0.0000000000000000e+00   0.0000000000000000e+00   0.0000000000000000e+00   0.0000000000000000e+00   0.0000000000000000e+00
   0.0000000000000000e+00   0.0000000000000000e+00   6.3841835955296333e-01  -6.6316624587199058e-02   2.0930720414856227e-01   0.0000000000000000e+00   0.0000000000000000e+00   0.0000000000000000e+00   0.0000000000000000e+00   0.0000000000000000e+00   0.0000000000000000e+00   0.0000000000000000e+00   0.0000000000000000e+00   1.1477136646323220e-01  -2.1678898057425616e-01   0.0000000000000000e+00   0.0000000000000000e+00   3.9173249420486239e-01   0.0000000000000000e+00   0.0000000000000000e+00   0.0000000000000000e+00   0.0000000000000000e+00  -3.7124260216728205e-01   0.0000000000000000e+00   0.0000000000000000e+00   0.0000000000000000e+00  -4.3114293580544749e-01   0.0000000000000000e+00  -8.2976028752137956e-02   0.0000000000000000e+00
   0.0000000000000000e+00   0.0000000000000000e+00  -1.8723489320640113e-01   1.2388339130267143e-02  -3.7252608149445365e-02   0.0000000000000000e+00   0.0000000000000000e+00   0.0000000000000000e+00   0.0000000000000000e+00   0.0000000000000000e+00   0.0000000000000000e+00   0.0000000000000000e+00   0.0000000000000000e+00   3.0304367000506893e-01   2.3224352541595095e-01   0.0000000000000000e+00   0.0000000000000000e+00   1.1749299395182443e-01   0.0000000000000000e+00   0.0000000000000000e+00   0.0000000000000000e+00   0.0000000000000000e+00  -6.9050023045219872e-02   0.0000000000000000e+00   0.0000000000000000e+00   0.0000000000000000e+00  -3.2723173788300708e-01   0.0000000000000000e+00   8.3185108426305909e-01   0.0000000000000000e+00
   0.0000000000000000e+00   0.0000000000000000e+00   3.1465721485676679e-01  -1.6236177887135431e-01  -2.0567619068286441e-01   0.0000000000000000e+00   0.0000000000000000e+00   0.0000000000000000e+00   0.0000000000000000e+00   0.0000000000000000e+00   0.0000000000000000e+00   0.0000000000000000e+00   0.0000000000000000e+00  -4.4537101333032286e-01   5.0148781064238979e-01   0.0000000000000000e+00   0.0000000000000000e+00   3.3703352959449345e-01   0.0000000000000000e+00   0.0000000000000000e+00   0.0000000000000000e+00   0.0000000000000000e+00  -1.8051357465917089e-01   0.0000000000000000e+00   0.0000000000000000e+00   0.0000000000000000e+00   4.4383624779181691e-01   0.0000000000000000e+00   1.9827774758566574e-01   0.0000000000000000e+00
   0.0000000000000000e+00   0.0000000000000000e+00   0.0000000000000000e+00   0.0000000000000000e+00   0.0000000000000000e+00  -8.8431139721892738e-01   0.0000000000000000e+00   0.0000000000000000e+00   1.7769993156020553e-01   1.6985460005696476e-01  -1.2962112420066924e-01   0.0000000000000000e+00   0.0000000000000000e+00   0.0000000000000000e+00   0.0000000000000000e+00   0.0000000000000000e+00   0.0000000000000000e+00   0.0000000000000000e+00   0.0000000000000000e+00   0.0000000000000000e+00  -2.5303273076473426e-01   0.0000000000000000e+00   0.0000000000000000e+00   0.0000000000000000e+00   0.0000000000000000e+00   0.0000000000000000e+00   0.0000000000000000e+00  -2.7701679233286725e-01   0.0000000000000000e+00   0.0000000000000000e+00
   0.0000000000000000e+00   0.0000000000000000e+00   0.0000000000000000e+00   0.0000000000000000e+00   0.0000000000000000e+00   0.0000000000000000e+00  -7.6001774355523688e-01   0.0000000000000000e+00   0.0000000000000000e+00   0.0000000000000000e+00   0.0000000000000000e+00  -3.1182809071655671e-01  -1.5486363192506228e-01   0.0000000000000000e+00   0.0000000000000000e+00   1.7189958717139900e-01   0.0000000000000000e+00   0.0000000000000000e+00   0.0000000000000000e+00   0.0000000000000000e+00   0.0000000000000000e+00   0.0000000000000000e+00   0.0000000000000000e+00   0.0000000000000000e+00   0.0000000000000000e+00  -3.5105766645847053e-01   0.0000000000000000e+00   0.0000000000000000e+00   0.0000000000000000e+00  -3.8517862554831278e-01
  -5.1057275687804049e-01   0.0000000000000000e+00   0.0000000000000000e+00   0.0000000000000000e+00   0.0000000000000000e+00   0.0000000000000000e+00   0.0000000000000000e+00   1.2745828115324820e-01   0.0000000000000000e+00   0.0000000000000000e+00   0.0000000000000000e+00   0.0000000000000000e+00   0.0000000000000000e+00   0.0000000000000000e+00   0.0000000000000000e+00   0.0000000000000000e+00   8.5033513775417768e-01   0.0000000000000000e+00   0.0000000000000000e+00   0.0000000000000000e+00   0.0000000000000000e+00   0.0000000000000000e+00   0.0000000000000000e+00   0.0000000000000000e+00   0.0000000000000000e+00   0.0000000000000000e+00   0.0000000000000000e+00   0.0000000000000000e+00   0.0000000000000000e+00   0.0000000000000000e+00
   0.0000000000000000e+00   0.0000000000000000e+00   0.0000000000000000e+00   0.0000000000000000e+00   0.0000000000000000e+00   2.5012289678342015e-01   0.0000000000000000e+00   0.0000000000000000e+00  -7.2371464894782994e-02   3.5721498098426180e-01  -3.5005806667555545e-01   0.0000000000000000e+00   0.0000000000000000e+00   0.0000000000000000e+00   0.0000000000000000e+00   0.0000000000000000e+00   0.0000000000000000e+00   0.0000000000000000e+00   0.0000000000000000e+00   0.0000000000000000e+00   3.2523375136384908e-01   0.0000000000000000e+00   0.0000000000000000e+00   0.0000000000000000e+00   0.0000000000000000e+00   0.0000000000000000e+00   0.0000000000000000e+00  -7.5913155767840157e-01   0.0000000000000000e+00   0.0000000000000000e+00
   0.0000000000000000e+00   0.0000000000000000e+00   0.0000000000000000e+00   0.0000000000000000e+00   0.0000000000000000e+00  -1.3756164228576187e-01   0.0000000000000000e+00   0.0000000000000000e+00  -5.2662416205143359e-01   7.2618782422626238e-01   4.3403956551584272e-02   0.0000000000000000e+00   0.0000000000000000e+00   0.0000000000000000e+00   0.0000000000000000e+00   0.0000000000000000e+00   0.0000000000000000e+00   0.0000000000000000e+00   0.0000000000000000e+00   0.0000000000000000e+00   1.4882012639495953e-01   0.0000000000000000e+00   0.0000000000000000e+00   0.0000000000000000e+00   0.0000000000000000e+00   0.0000000000000000e+00   0.0000000000000000e+00   3.9033792666899914e-01   0.0000000000000000e+00   0.0000000000000000e+00
   0.0000000000000000e+00   0.0000000000000000e+00   0.0000000000000000e+00   0.0000000000000000e+00   0.0000000000000000e+00   3.4747846448916336e-01   0.0000000000000000e+00   0.0000000000000000e+00   4.8837963524652184e-01   4.8112657503692768e-01  -2.0285777009142497e-01   0.0000000000000000e+00   0.0000000000000000e+00   0.0000000000000000e+00   0.0000000000000000e+00   0.0000000000000000e+00   0.0000000000000000e+00   0.0000000000000000e+00   0.0000000000000000e+00   0.0000000000000000e+00  -5.9164930844819408e-01   0.0000000000000000e+00   0.0000000000000000e+00   0.0000000000000000e+00   0.0000000000000000e+00   0.0000000000000000e+00   0.0000000000000000e+00   1.3439154851504453e-01   0.0000000000000000e+00   0.0000000000000000e+00
   0.0000000000000000e+00   0.0000000000000000e+00   0.0000000000000000e+00   0.0000000000000000e+00   0.0000000000000000e+00   0.0000000000000000e+00   1.0264318597369049e-01   0.0000000000000000e+00   0.0000000000000000e+00   0.0000000000000000e+00   0.0000000000000000e+00  -1.1483711657827717e-01  -3.6097752429345997e-01   0.0000000000000000e+00   0.0000000000000000e+00   6.9873434149871516e-01   0.0000000000000000e+00   0.0000000000000000e+00   0.0000000000000000e+00   0.0000000000000000e+00   0.0000000000000000e+00   0.0000000000000000e+00   0.0000000000000000e+00   0.0000000000000000e+00   0.0000000000000000e+00   5.7221133587061701e-01   0.0000000000000000e+00   0.0000000000000000e+00   0.0000000000000000e+00  -1.7411647565824165e-01
   0.0000000000000000e+00   0.0000000000000000e+00   0.0000000000000000e+00   0.0000000000000000e+00   0.0000000000000000e+00   0.0000000000000000e+00   1.5222173755086507e-01   0.0000000000000000e+00   0.0000000000000000e+00   0.0000000000000000e+00   0.0000000000000000e+00   3.0487786187167637e-01  -4.5414676868462511e-01   0.0000000000000000e+00   0.0000000000000000e+00  -4.6374555004680318e-01   0.0000000000000000e+00   0.0000000000000000e+00   0.0000000000000000e+00   0.0000000000000000e+00   0.0000000000000000e+00   0.0000000000000000e+00   0.0000000000000000e+00   0.0000000000000000e+00   0.0000000000000000e+00   1.0941146189672454e-01   0.0000000000000000e+00   0.0000000000000000e+00   0.0000000000000000e+00  -6.7126592440572874e-01
   0.0000000000000000e+00   0.0000000000000000e+00  -3.1568228983006524e-01   6.4160958601622553e-01   3.0253562254965333e-01   0.0000000000000000e+00   0.0000000000000000e+00   0.0000000000000000e+00   0.0000000000000000e+00   0.0000000000000000e+00   0.0000000000000000e+00   0.0000000000000000e+00   0.0000000000000000e+00  -1.6472900813336519e-01   8.9233765459174774e-02   0.0000000000000000e+00   0.0000000000000000e+00   5.8390799774533575e-01   0.0000000000000000e+00   0.0000000000000000e+00   0.0000000000000000e+00   0.0000000000000000e+00   8.1616503311168057e-02   0.0000000000000000e+00   0.0000000000000000e+00   0.0000000000000000e+00  -2.5109540913745423e-02   0.0000000000000000e+00  -1.1753903437153553e-01   0.0000000000000000e+00
   0.0000000000000000e+00   0.0000000000000000e+00   1.3739444588505836e-01   5.2134892598224125e-01  -7.1800975738580686e-02   0.0000000000000000e+00   0.0000000000000000e+00   0.0000000000000000e+00   0.0000000000000000e+00   0.0000000000000000e+00   0.0000000000000000e+00   0.0000000000000000e+00   0.0000000000000000e+00  -4.0373303600938111e-02  -4.2902574985690006e-01   0.0000000000000000e+00   0.0000000000000000e+00  -2.6563400631622031e-01   0.0000000000000000e+00   0.0000000000000000e+00   0.0000000000000000e+00   0.0000000000000000e+00  -4.5455905847054934e-01   0.0000000000000000e+00   0.0000000000000000e+00   0.0000000000000000e+00   3.8462876439458210e-01   0.0000000000000000e+00   3.0552403582568743e-01   0.0000000000000000e+00
   0.0000000000000000e+00   0.0000000000000000e+00   0.0000000000000000e+00   0.0000000000000000e+00   0.0000000000000000e+00   0.0000000000000000e+00  -5.3809971735659479e-01   0.0000000000000000e+00   0.0000000000000000e+00   0.0000000000000000e+00   0.0000000000000000e+00   1.4789333794647841e-01  -3.2751778050970015e-01   0.0000000000000000e+00   0.0000000000000000e+00  -3.4136019917875732e-01   0.0000000000000000e+00   0.0000000000000000e+00   0.0000000000000000e+00   0.0000000000000000e+00   0.0000000000000000e+00   0.0000000000000000e+00   0.0000000000000000e+00   0.0000000000000000e+00   0.0000000000000000e+00   4.8287309874010143e-01   0.0000000000000000e+00   0.0000000000000000e+00   0.0000000000000000e+00   4.8126410956101850e-01
  -5.7694647743491134e-01   0.0000000000000000e+00   0.0000000000000000e+00   0.0000000000000000e+00   0.0000000000000000e+00   0.0000000000000000e+00   0.0000000000000000e+00  -7.8405289930248845e-01   0.0000000000000000e+00   0.0000000000000000e+00   0.0000000000000000e+00   0.0000000000000000e+00   0.0000000000000000e+00   0.0000000000000000e+00   0.0000000000000000e+00   0.0000000000000000e+00  -2.2889694902031563e-01   0.0000000000000000e+00   0.0000000000000000e+00   0.0000000000000000e+00   0.0000000000000000e+00   0.0000000000000000e+00   0.0000000000000000e+00   0.0000000000000000e+00   0.0000000000000000e+00   0.0000000000000000e+00   0.0000000000000000e+00   0.0000000000000000e+00   0.0000000000000000e+00   0.0000000000000000e+00
   0.0000000000000000e+00   0.0000000000000000e+00   5.0742876357330297e-02   1.8801614228514393e-01   4.3719976677210742e-01   0.0000000000000000e+00   0.0000000000000000e+00   0.0000000000000000e+00   0.0000000000000000e+00   0.0000000000000000e+00   0.0000000000000000e+00   0.0000000000000000e+00   0.0000000000000000e+00  -3.2191046211930571e-02   5.9372478243081261e-01   0.0000000000000000e+00   0.0000000000000000e+00  -4.9417425373866336e-01   0.0000000000000000e+00   0.0000000000000000e+00   0.0000000000000000e+00   0.0000000000000000e+00  -3.4985149099933882e-01   0.0000000000000000e+00   0.0000000000000000e+00   0.0000000000000000e+00  -1.6735608651621678e-01   0.0000000000000000e+00  -1.5090975925443531e-01   0.0000000000000000e+00
   0.0000000000000000e+00   3.5555859257014111e-01   0.0000000000000000e+00   0.0000000000000000e+00   0.0000000000000000e+00   0.0000000000000000e+00   0.0000000000000000e+00   0.0000000000000000e+00   0.0000000000000000e+00   0.0000000000000000e+00   0.0000000000000000e+00   0.0000000000000000e+00   0.0000000000000000e+00   0.0000000000000000e+00   0.0000000000000000e+00   0.0000000000000000e+00   0.0000000000000000e+00   0.0000000000000000e+00   7.1909489540362126e-01  -1.1244524226214410e-01   0.0000000000000000e+00  -3.1438734735948887e-01   0.0000000000000000e+00  -1.9960672553091804e-01   4.5293977203342745e-01   0.0000000000000000e+00   0.0000000000000000e+00   0.0000000000000000e+00   0.0000000000000000e+00   0.0000000000000000e+00
   0.0000000000000000e+00  -6.6866844205133524e-01   0.0000000000000000e+00   0.0000000000000000e+00   0.0000000000000000e+00   0.0000000000000000e+00   0.0000000000000000e+00   0.0000000000000000e+00   0.0000000000000000e+00   0.0000000000000000e+00   0.0000000000000000e+00   0.0000000000000000e+00   0.0000000000000000e+00   0.0000000000000000e+00   0.0000000000000000e+00   0.0000000000000000e+00   0.0000000000000000e+00   0.0000000000000000e+00   5.8823890477572904e-01  -1.5328066785740860e-01   0.0000000000000000e+00   3.9102898593957869e-01   0.0000000000000000e+00   2.5508208525707315e-03  -1.7450606821007580e-01   0.0000000000000000e+00   0.0000000000000000e+00   0.0000000000000000e+00   0.0000000000000000e+00   0.0000000000000000e+00
   0.0000000000000000e+00   0.0000000000000000e+00   0.0000000000000000e+00   0.0000000000000000e+00   0.0000000000000000e+00   3.2294399654469133e-02   0.0000000000000000e+00   0.0000000000000000e+00   2.5369884242843121e-01   2.6371536418792640e-01   8.8796341245378718e-01   0.0000000000000000e+00   0.0000000000000000e+00   0.0000000000000000e+00   0.0000000000000000e+00   0.0000000000000000e+00   0.0000000000000000e+00   0.0000000000000000e+00   0.0000000000000000e+00   0.0000000000000000e+00   7.8081204134793192e-02   0.0000000000000000e+00   0.0000000000000000e+00   0.0000000000000000e+00   0.0000000000000000e+00   0.0000000000000000e+00   0.0000000000000000e+00  -2.6546653178309965e-01   0.0000000000000000e+00   0.0000000000000000e+00
   0.0000000000000000e+00   4.5549162667266585e-01   0.0000000000000000e+00   0.0000000000000000e+00   0.0000000000000000e+00   0.0000000000000000e+00   0.0000000000000000e+00   0.0000000000000000e+00   0.0000000000000000e+00   0.0000000000000000e+00   0.0000000000000000e+00   0.0000000000000000e+00   0.0000000000000000e+00   0.0000000000000000e+00   0.0000000000000000e+00   0.0000000000000000e+00   0.0000000000000000e+00   0.0000000000000000e+00   2.0188101302194769e-01   5.6468840400771281e-01   0.0000000000000000e+00   6.2901126831721599e-01   0.0000000000000000e+00  -1.1752117957907363e-01  -1.5307526799536184e-01   0.0000000000000000e+00   0.0000000000000000e+00   0.0000000000000000e+00   0.0000000000000000e+00   0.0000000000000000e+00
   0.0000000000000000e+00   0.0000000000000000e+00   4.8654706869454351e-01   1.4086538270204174e-01   4.1757168006741452e-01   0.0000000000000000e+00   0.0000000000000000e+00   0.0000000000000000e+00   0.0000000000000000e+00   0.0000000000000000e+00   0.0000000000000000e+00   0.0000000000000000e+00   0.0000000000000000e+00   2.2971735980738578e-01   4.8306518441593838e-02   0.0000000000000000e+00   0.0000000000000000e+00  -8.1995332347536865e-02   0.0000000000000000e+00   0.0000000000000000e+00   0.0000000000000000e+00   0.0000000000000000e+00   6.1396720333310151e-01   0.0000000000000000e+00   0.0000000000000000e+00   0.0000000000000000e+00   2.9524522477708204e-01   0.0000000000000000e+00   2.0763067388198131e-01   0.0000000000000000e+00
   0.0000000000000000e+00  -1.0754412416431078e-01   0.0000000000000000e+00   0.0000000000000000e+00   0.0000000000000000e+00   0.0000000000000000e+00   0.0000000000000000e+00   0.0000000000000000e+00   0.0000000000000000e+00   0.0000000000000000e+00   0.0000000000000000e+00   0.0000000000000000e+00   0.0000000000000000e+00   0.0000000000000000e+00   0.0000000000000000e+00   0.0000000000000000e+00   0.0000000000000000e+00   0.0000000000000000e+00  -1.2673022432102557e-01   4.0935463293005167e-02   0.0000000000000000e+00   3.6209096820680048e-01   0.0000000000000000e+00   5.0035518541293411e-01   7.6761501979814939e-01   0.0000000000000000e+00   0.0000000000000000e+00   0.0000000000000000e+00   0.0000000000000000e+00   0.0000000000000000e+00
   0.0000000000000000e+00   1.0746497709287667e-01   0.0000000000000000e+00   0.0000000000000000e+00   0.0000000000000000e+00   0.0000000000000000e+00   0.0000000000000000e+00   0.0000000000000000e+00   0.0000000000000000e+00   0.0000000000000000e+00   0.0000000000000000e+00   0.0000000000000000e+00   0.0000000000000000e+00   0.0000000000000000e+00   0.0000000000000000e+00   0.0000000000000000e+00   0.0000000000000000e+00   0.0000000000000000e+00   2.8292548679744051e-01   2.3012242140302805e-01   0.0000000000000000e+00  -3.0534935543110736e-01   0.0000000000000000e+00   8.0719839467783061e-01  -3.3262688038372323e-01   0.0000000000000000e+00   0.0000000000000000e+00   0.0000000000000000e+00   0.0000000000000000e+00   0.0000000000000000e+00
   0.0000000000000000e+00   0.0000000000000000e+00   0.0000000000000000e+00   0.0000000000000000e+00   0.0000000000000000e+00   0.0000000000000000e+00   3.0848345353074430e-01   0.0000000000000000e+00   0.0000000000000000e+00   0.0000000000000000e+00   0.0000000000000000e+00  -4.7096618464766005e-01  -6.6826651603911857e-01   0.0000000000000000e+00   0.0000000000000000e+00  -9.9115828776061066e-02   0.0000000000000000e+00   0.0000000000000000e+00   0.0000000000000000e+00   0.0000000000000000e+00   0.0000000000000000e+00   0.0000000000000000e+00   0.0000000000000000e+00   0.0000000000000000e+00   0.0000000000000000e+00  -3.5331205034889301e-01   0.0000000000000000e+00   0.0000000000000000e+00   0.0000000000000000e+00   3.1905379314686783e-01
   0.0000000000000000e+00   0.0000000000000000e+00  -1.4227952566536345e-01  -1.1741772620909463e-01   4.3071659907126914e-02   0.0000000000000000e+00   0.0000000000000000e+00   0.0000000000000000e+00   0.0000000000000000e+00   0.0000000000000000e+00   0.0000000000000000e+00   0.0000000000000000e+00   0.0000000000000000e+00   7.4077196181204807e-01   1.5108281028400022e-01   0.0000000000000000e+00   0.0000000000000000e+00   2.3188915015640782e-01   0.0000000000000000e+00   0.0000000000000000e+00   0.0000000000000000e+00   0.0000000000000000e+00  -2.9175154784051899e-01   0.0000000000000000e+00   0.0000000000000000e+00   0.0000000000000000e+00   4.5356260382916647e-01   0.0000000000000000e+00  -2.1894006502032287e-01   0.0000000000000000e+00
   0.0000000000000000e+00   0.0000000000000000e+00   0.0000000000000000e+00   0.0000000000000000e+00   0.0000000000000000e+00   1.2134443659366127e-01   0.0000000000000000e+00   0.0000000000000000e+00  -6.1884919533199256e-01  -1.2316469311411476e-01   1.7071471503346083e-01   0.0000000000000000e+00   0.0000000000000000e+00   0.0000000000000000e+00   0.0000000000000000e+00   0.0000000000000000e+00   0.0000000000000000e+00   0.0000000000000000e+00   0.0000000000000000e+00   0.0000000000000000e+00  -6.7223837698316691e-01   0.0000000000000000e+00   0.0000000000000000e+00   0.0000000000000000e+00   0.0000000000000000e+00   0.0000000000000000e+00   0.0000000000000000e+00  -3.2570494331050703e-01   0.0000000000000000e+00   0.0000000000000000e+00
   0.0000000000000000e+00   0.0000000000000000e+00  -2.8333202296603860e-01  -4.6544567394728381e-01   6.6966554867947459e-01   0.0000000000000000e+00   0.0000000000000000e+00   0.0000000000000000e+00   0.0000000000000000e+00   0.0000000000000000e+00   0.0000000000000000e+00   0.0000000000000000e+00   0.0000000000000000e+00  -2.5558100471458933e-01  -2.7907175973747900e-01   0.0000000000000000e+00   0.0000000000000000e+00   5.4179964909339601e-02   0.0000000000000000e+00   0.0000000000000000e+00   0.0000000000000000e+00   0.0000000000000000e+00  -1.6452940337958968e-01   0.0000000000000000e+00   0.0000000000000000e+00   0.0000000000000000e+00   2.0143964428239636e-01   0.0000000000000000e+00   2.0210225570492613e-01   0.0000000000000000e+00
   0.0000000000000000e+00   0.0000000000000000e+00   0.0000000000000000e+00   0.0000000000000000e+00   0.0000000000000000e+00   0.0000000000000000e+00   6.2869718862583399e-02   0.0000000000000000e+00   0.0000000000000000e+00   0.0000000000000000e+00   0.0000000000000000e+00  -7.4360176260285693e-01   2.9260068685190138e-01   0.0000000000000000e+00   0.0000000000000000e+00  -3.7524683030657124e-01   0.0000000000000000e+00   0.0000000000000000e+00   0.0000000000000000e+00   0.0000000000000000e+00   0.0000000000000000e+00   0.0000000000000000e+00   0.0000000000000000e+00   0.0000000000000000e+00   0.0000000000000000e+00   4.2351623288713991e-01   0.0000000000000000e+00   0.0000000000000000e+00   0.0000000000000000e+00  -1.9316436520182381e-01
