# Supplementary material for: ICOA: An Improved Coati Optimization Algorithm with Multi-Strategy Enhancement for Global Optimization and Engineering Design Problems
Source: Biomimetics (Basel). 2026 Apr 7;11(4):254. doi: 10.3390/biomimetics11040254 (PMC13113930; doi:10.3390/biomimetics11040254)
Supplement: Supplementary file 1 [file biomimetics-11-00254-s001.zip › ablation-study/input_data17/M_17_D50.txt]

   1.8558427912269854e-01   0.0000000000000000e+00   0.0000000000000000e+00  -5.3063769687626139e-01   0.0000000000000000e+00   0.0000000000000000e+00   0.0000000000000000e+00   0.0000000000000000e+00   0.0000000000000000e+00   0.0000000000000000e+00  -5.0052674661183716e-01   0.0000000000000000e+00   0.0000000000000000e+00   0.0000000000000000e+00   0.0000000000000000e+00   0.0000000000000000e+00   0.0000000000000000e+00   0.0000000000000000e+00  -2.8530897723557314e-01   0.0000000000000000e+00   0.0000000000000000e+00   0.0000000000000000e+00   0.0000000000000000e+00   0.0000000000000000e+00   7.0203347336535860e-01   0.0000000000000000e+00   0.0000000000000000e+00   0.0000000000000000e+00   4.8128610541263284e-01  -1.2873079090147507e-01   0.0000000000000000e+00   0.0000000000000000e+00   0.0000000000000000e+00   0.0000000000000000e+00   4.5486443659300380e-01   0.0000000000000000e+00   0.0000000000000000e+00   0.0000000000000000e+00  -5.7088618406597891e-01   0.0000000000000000e+00   0.0000000000000000e+00  -8.7337925215109091e-01   0.0000000000000000e+00   0.0000000000000000e+00   0.0000000000000000e+00   0.0000000000000000e+00   0.0000000000000000e+00   0.0000000000000000e+00   0.0000000000000000e+00   0.0000000000000000e+00
   0.0000000000000000e+00  -1.1696537147531327e-02  -8.4688399293805353e-02   0.0000000000000000e+00   0.0000000000000000e+00   0.0000000000000000e+00   0.0000000000000000e+00   0.0000000000000000e+00   0.0000000000000000e+00   0.0000000000000000e+00   0.0000000000000000e+00   0.0000000000000000e+00  -1.0850037153996395e+00   0.0000000000000000e+00  -3.5155459684337576e-01   0.0000000000000000e+00   8.2786231800909971e-01   0.0000000000000000e+00   0.0000000000000000e+00   0.0000000000000000e+00   0.0000000000000000e+00   3.0721482697362101e-01   0.0000000000000000e+00   0.0000000000000000e+00   0.0000000000000000e+00   0.0000000000000000e+00   0.0000000000000000e+00   0.0000000000000000e+00   0.0000000000000000e+00   0.0000000000000000e+00   0.0000000000000000e+00   0.0000000000000000e+00   0.0000000000000000e+00   0.0000000000000000e+00   0.0000000000000000e+00   0.0000000000000000e+00   1.9076856862289604e-01   0.0000000000000000e+00   0.0000000000000000e+00   0.0000000000000000e+00   5.5528046539425890e-02   0.0000000000000000e+00   0.0000000000000000e+00   0.0000000000000000e+00   0.0000000000000000e+00   0.0000000000000000e+00  -1.9858668601258944e-01   3.6793132707868698e-01   0.0000000000000000e+00   0.0000000000000000e+00
   0.0000000000000000e+00  -1.5895526765249510e-01  -1.1836809441451779e+00   0.0000000000000000e+00   0.0000000000000000e+00   0.0000000000000000e+00   0.0000000000000000e+00   0.0000000000000000e+00   0.0000000000000000e+00   0.0000000000000000e+00   0.0000000000000000e+00   0.0000000000000000e+00  -8.3497073640875108e-02   0.0000000000000000e+00  -1.0994249707480530e-02   0.0000000000000000e+00  -5.2589375114006942e-01   0.0000000000000000e+00   0.0000000000000000e+00   0.0000000000000000e+00   0.0000000000000000e+00   1.1238894097207448e-01   0.0000000000000000e+00   0.0000000000000000e+00   0.0000000000000000e+00   0.0000000000000000e+00   0.0000000000000000e+00   0.0000000000000000e+00   0.0000000000000000e+00   0.0000000000000000e+00   0.0000000000000000e+00   0.0000000000000000e+00   0.0000000000000000e+00   0.0000000000000000e+00   0.0000000000000000e+00   0.0000000000000000e+00   2.5339072457724421e-01   0.0000000000000000e+00   0.0000000000000000e+00   0.0000000000000000e+00  -2.5577842841421755e-01   0.0000000000000000e+00   0.0000000000000000e+00   0.0000000000000000e+00   0.0000000000000000e+00   0.0000000000000000e+00  -1.5063184931442997e-01   6.7160987536870764e-01   0.0000000000000000e+00   0.0000000000000000e+00
   3.9867463614248844e-01   0.0000000000000000e+00   0.0000000000000000e+00  -4.0987223121186844e-01   0.0000000000000000e+00   0.0000000000000000e+00   0.0000000000000000e+00   0.0000000000000000e+00   0.0000000000000000e+00   0.0000000000000000e+00  -4.2305704711183667e-02   0.0000000000000000e+00   0.0000000000000000e+00   0.0000000000000000e+00   0.0000000000000000e+00   0.0000000000000000e+00   0.0000000000000000e+00   0.0000000000000000e+00  -5.1160036297463951e-01   0.0000000000000000e+00   0.0000000000000000e+00   0.0000000000000000e+00   0.0000000000000000e+00   0.0000000000000000e+00   4.7297410314113530e-01   0.0000000000000000e+00   0.0000000000000000e+00   0.0000000000000000e+00  -4.3882087810525466e-01   1.4321023998237772e-01   0.0000000000000000e+00   0.0000000000000000e+00   0.0000000000000000e+00   0.0000000000000000e+00   1.5541898593294776e-01   0.0000000000000000e+00   0.0000000000000000e+00   0.0000000000000000e+00   1.4133808142764909e-01   0.0000000000000000e+00   0.0000000000000000e+00   7.5325105119525992e-01   0.0000000000000000e+00   0.0000000000000000e+00   0.0000000000000000e+00   0.0000000000000000e+00   0.0000000000000000e+00   0.0000000000000000e+00   0.0000000000000000e+00   0.0000000000000000e+00
   0.0000000000000000e+00   0.0000000000000000e+00   0.0000000000000000e+00   0.0000000000000000e+00   6.1671679602636448e-02  -3.6666354406749219e-01  -3.5890438871147762e-01   0.0000000000000000e+00   1.4981263082615526e-01   0.0000000000000000e+00   0.0000000000000000e+00   0.0000000000000000e+00   0.0000000000000000e+00   0.0000000000000000e+00   0.0000000000000000e+00   0.0000000000000000e+00   0.0000000000000000e+00  -6.3966963890342488e-01   0.0000000000000000e+00   0.0000000000000000e+00  -5.4860513923994425e-01   0.0000000000000000e+00   1.2031672996305087e-02   0.0000000000000000e+00   0.0000000000000000e+00   0.0000000000000000e+00   0.0000000000000000e+00   0.0000000000000000e+00   0.0000000000000000e+00   0.0000000000000000e+00  -4.3933424689180151e-01   0.0000000000000000e+00  -7.1125225791005642e-01   0.0000000000000000e+00   0.0000000000000000e+00   1.4788361371477401e-01   0.0000000000000000e+00   2.0081688142362833e-01   0.0000000000000000e+00   2.3519815559952562e-01   0.0000000000000000e+00   0.0000000000000000e+00  -7.1007536447270869e-01   0.0000000000000000e+00   0.0000000000000000e+00  -2.5249564878263897e-01   0.0000000000000000e+00   0.0000000000000000e+00  -2.2629684330604333e-01   0.0000000000000000e+00
   0.0000000000000000e+00   0.0000000000000000e+00   0.0000000000000000e+00   0.0000000000000000e+00  -3.8934262477648418e-01   1.4026272840970916e-01  -2.1801201798301595e-01   0.0000000000000000e+00   5.6935716901565736e-01   0.0000000000000000e+00   0.0000000000000000e+00   0.0000000000000000e+00   0.0000000000000000e+00   0.0000000000000000e+00   0.0000000000000000e+00   0.0000000000000000e+00   0.0000000000000000e+00  -9.2364145508876658e-02   0.0000000000000000e+00   0.0000000000000000e+00   8.4319974566568895e-02   0.0000000000000000e+00  -3.4864930418172813e-01   0.0000000000000000e+00   0.0000000000000000e+00   0.0000000000000000e+00   0.0000000000000000e+00   0.0000000000000000e+00   0.0000000000000000e+00   0.0000000000000000e+00   4.2657461699732196e-01   0.0000000000000000e+00   7.0124598230608726e-01   0.0000000000000000e+00   0.0000000000000000e+00   2.8401774144815611e-01   0.0000000000000000e+00  -3.9991427545791325e-02   0.0000000000000000e+00  -8.3734722872526679e-01   0.0000000000000000e+00   0.0000000000000000e+00  -5.9668367089825347e-01   0.0000000000000000e+00   0.0000000000000000e+00   1.1367758166419370e-02   0.0000000000000000e+00   0.0000000000000000e+00   9.9337969141286564e-03   0.0000000000000000e+00
   0.0000000000000000e+00   0.0000000000000000e+00   0.0000000000000000e+00   0.0000000000000000e+00  -1.0147095637664223e+00   4.2698371030532234e-01  -8.7991831295639450e-02   0.0000000000000000e+00  -5.4838091951273711e-02   0.0000000000000000e+00   0.0000000000000000e+00   0.0000000000000000e+00   0.0000000000000000e+00   0.0000000000000000e+00   0.0000000000000000e+00   0.0000000000000000e+00   0.0000000000000000e+00   1.6157987284573153e-01   0.0000000000000000e+00   0.0000000000000000e+00  -1.1515716845189433e-01   0.0000000000000000e+00   4.9704657629077514e-01   0.0000000000000000e+00   0.0000000000000000e+00   0.0000000000000000e+00   0.0000000000000000e+00   0.0000000000000000e+00   0.0000000000000000e+00   0.0000000000000000e+00   3.1418897245730365e-01   0.0000000000000000e+00  -1.4723639047099557e-01   0.0000000000000000e+00   0.0000000000000000e+00   7.2610801585718221e-01   0.0000000000000000e+00   1.0896293186704202e-01   0.0000000000000000e+00   5.3529909719661839e-01   0.0000000000000000e+00   0.0000000000000000e+00  -1.6419914645388195e-03   0.0000000000000000e+00   0.0000000000000000e+00  -5.5207675937231215e-01   0.0000000000000000e+00   0.0000000000000000e+00  -1.5724723271291827e-01   0.0000000000000000e+00
   0.0000000000000000e+00   0.0000000000000000e+00   0.0000000000000000e+00   0.0000000000000000e+00   0.0000000000000000e+00   0.0000000000000000e+00   0.0000000000000000e+00  -6.8741393399172318e-02   0.0000000000000000e+00  -4.1320871678820947e-01   0.0000000000000000e+00   0.0000000000000000e+00   0.0000000000000000e+00  -9.6595605739693480e-01   0.0000000000000000e+00  -5.2649400468710597e-02   0.0000000000000000e+00   0.0000000000000000e+00   0.0000000000000000e+00   0.0000000000000000e+00   0.0000000000000000e+00   0.0000000000000000e+00   0.0000000000000000e+00   1.2410343153236961e-01   0.0000000000000000e+00  -5.2582993896934904e-01   0.0000000000000000e+00   0.0000000000000000e+00   0.0000000000000000e+00   0.0000000000000000e+00   0.0000000000000000e+00   1.4043284682208751e-03   0.0000000000000000e+00  -7.4374602631741937e-01   0.0000000000000000e+00   0.0000000000000000e+00   0.0000000000000000e+00   0.0000000000000000e+00   0.0000000000000000e+00   0.0000000000000000e+00   0.0000000000000000e+00   0.0000000000000000e+00   0.0000000000000000e+00  -3.1285804644850995e-01   0.0000000000000000e+00   0.0000000000000000e+00   0.0000000000000000e+00   0.0000000000000000e+00   0.0000000000000000e+00  -4.9308279538072552e-01
   0.0000000000000000e+00   0.0000000000000000e+00   0.0000000000000000e+00   0.0000000000000000e+00  -3.3733173307025133e-01   1.4540549987598503e-01   3.2644746529602631e-01   0.0000000000000000e+00  -1.6822119826194720e-01   0.0000000000000000e+00   0.0000000000000000e+00   0.0000000000000000e+00   0.0000000000000000e+00   0.0000000000000000e+00   0.0000000000000000e+00   0.0000000000000000e+00   0.0000000000000000e+00   3.2701270097465412e-01   0.0000000000000000e+00   0.0000000000000000e+00   3.6277330098178756e-01   0.0000000000000000e+00  -2.5088203085949262e-01   0.0000000000000000e+00   0.0000000000000000e+00   0.0000000000000000e+00   0.0000000000000000e+00   0.0000000000000000e+00   0.0000000000000000e+00   0.0000000000000000e+00  -8.0563083082476311e-02   0.0000000000000000e+00  -8.5792565785725017e-01   0.0000000000000000e+00   0.0000000000000000e+00   3.7617510602203375e-01   0.0000000000000000e+00  -7.4408941990904931e-01   0.0000000000000000e+00  -6.3754085576962993e-02   0.0000000000000000e+00   0.0000000000000000e+00  -4.0037084550505653e-01   0.0000000000000000e+00   0.0000000000000000e+00   4.9749222635520229e-01   0.0000000000000000e+00   0.0000000000000000e+00   5.3150805908891555e-02   0.0000000000000000e+00
   0.0000000000000000e+00   0.0000000000000000e+00   0.0000000000000000e+00   0.0000000000000000e+00   0.0000000000000000e+00   0.0000000000000000e+00   0.0000000000000000e+00  -2.0168310715393956e-01   0.0000000000000000e+00   5.5806933065775366e-01   0.0000000000000000e+00   0.0000000000000000e+00   0.0000000000000000e+00   3.4854249989872416e-01   0.0000000000000000e+00  -4.3707360333564482e-02   0.0000000000000000e+00   0.0000000000000000e+00   0.0000000000000000e+00   0.0000000000000000e+00   0.0000000000000000e+00   0.0000000000000000e+00   0.0000000000000000e+00   1.7924182270625655e-01   0.0000000000000000e+00   8.4831144323353147e-02   0.0000000000000000e+00   0.0000000000000000e+00   0.0000000000000000e+00   0.0000000000000000e+00   0.0000000000000000e+00   1.1476701731412118e+00   0.0000000000000000e+00  -5.3815106371750332e-01   0.0000000000000000e+00   0.0000000000000000e+00   0.0000000000000000e+00   0.0000000000000000e+00   0.0000000000000000e+00   0.0000000000000000e+00   0.0000000000000000e+00   0.0000000000000000e+00   0.0000000000000000e+00  -1.7583542486788156e-01   0.0000000000000000e+00   0.0000000000000000e+00   0.0000000000000000e+00   0.0000000000000000e+00   0.0000000000000000e+00  -3.3974277018709192e-01
  -3.3383207781803997e-01   0.0000000000000000e+00   0.0000000000000000e+00  -9.5554020958416686e-01   0.0000000000000000e+00   0.0000000000000000e+00   0.0000000000000000e+00   0.0000000000000000e+00   0.0000000000000000e+00   0.0000000000000000e+00   5.2298991573586484e-01   0.0000000000000000e+00   0.0000000000000000e+00   0.0000000000000000e+00   0.0000000000000000e+00   0.0000000000000000e+00   0.0000000000000000e+00   0.0000000000000000e+00   2.2950284831822692e-02   0.0000000000000000e+00   0.0000000000000000e+00   0.0000000000000000e+00   0.0000000000000000e+00   0.0000000000000000e+00   9.9599165026353548e-02   0.0000000000000000e+00   0.0000000000000000e+00   0.0000000000000000e+00   3.9108134828243740e-02  -8.0140395042397006e-02   0.0000000000000000e+00   0.0000000000000000e+00   0.0000000000000000e+00   0.0000000000000000e+00  -2.0565086079439876e-01   0.0000000000000000e+00   0.0000000000000000e+00   0.0000000000000000e+00  -1.0547686730272558e-01   0.0000000000000000e+00   0.0000000000000000e+00  -1.4678038379408714e-01   0.0000000000000000e+00   0.0000000000000000e+00   0.0000000000000000e+00   0.0000000000000000e+00   0.0000000000000000e+00   0.0000000000000000e+00   0.0000000000000000e+00   0.0000000000000000e+00
   0.0000000000000000e+00   0.0000000000000000e+00   0.0000000000000000e+00   0.0000000000000000e+00   0.0000000000000000e+00   0.0000000000000000e+00   0.0000000000000000e+00   0.0000000000000000e+00   0.0000000000000000e+00   0.0000000000000000e+00   0.0000000000000000e+00   4.6695184685710045e-01   0.0000000000000000e+00   0.0000000000000000e+00   0.0000000000000000e+00   0.0000000000000000e+00   0.0000000000000000e+00   0.0000000000000000e+00   0.0000000000000000e+00  -1.0771427262284121e+00   0.0000000000000000e+00   0.0000000000000000e+00   0.0000000000000000e+00   0.0000000000000000e+00   0.0000000000000000e+00   0.0000000000000000e+00  -6.0745348576211955e-01  -1.8076545138531502e-01   0.0000000000000000e+00   0.0000000000000000e+00   0.0000000000000000e+00   0.0000000000000000e+00   0.0000000000000000e+00   0.0000000000000000e+00   0.0000000000000000e+00   0.0000000000000000e+00   0.0000000000000000e+00   0.0000000000000000e+00   0.0000000000000000e+00   0.0000000000000000e+00   0.0000000000000000e+00   0.0000000000000000e+00   0.0000000000000000e+00   0.0000000000000000e+00   1.1287323706060113e+00   0.0000000000000000e+00   0.0000000000000000e+00   0.0000000000000000e+00   0.0000000000000000e+00   0.0000000000000000e+00
   0.0000000000000000e+00   8.0108470642523980e-02  -1.3871765640640495e-03   0.0000000000000000e+00   0.0000000000000000e+00   0.0000000000000000e+00   0.0000000000000000e+00   0.0000000000000000e+00   0.0000000000000000e+00   0.0000000000000000e+00   0.0000000000000000e+00   0.0000000000000000e+00   5.9304174824744027e-01   0.0000000000000000e+00   8.6093801371630785e-01   0.0000000000000000e+00   6.9192763974151680e-02   0.0000000000000000e+00   0.0000000000000000e+00   0.0000000000000000e+00   0.0000000000000000e+00   1.6266531281980115e-01   0.0000000000000000e+00   0.0000000000000000e+00   0.0000000000000000e+00   0.0000000000000000e+00   0.0000000000000000e+00   0.0000000000000000e+00   0.0000000000000000e+00   0.0000000000000000e+00   0.0000000000000000e+00   0.0000000000000000e+00   0.0000000000000000e+00   0.0000000000000000e+00   0.0000000000000000e+00   0.0000000000000000e+00  -8.9695346288022904e-01   0.0000000000000000e+00   0.0000000000000000e+00   0.0000000000000000e+00  -1.4099779936663995e-01   0.0000000000000000e+00   0.0000000000000000e+00   0.0000000000000000e+00   0.0000000000000000e+00   0.0000000000000000e+00  -5.8957910354655063e-01   6.8552884803915237e-01   0.0000000000000000e+00   0.0000000000000000e+00
   0.0000000000000000e+00   0.0000000000000000e+00   0.0000000000000000e+00   0.0000000000000000e+00   0.0000000000000000e+00   0.0000000000000000e+00   0.0000000000000000e+00  -1.8314140981684221e-01   0.0000000000000000e+00   6.8023102791585577e-01   0.0000000000000000e+00   0.0000000000000000e+00   0.0000000000000000e+00   4.6865238970957279e-01   0.0000000000000000e+00  -1.3778601651466263e-01   0.0000000000000000e+00   0.0000000000000000e+00   0.0000000000000000e+00   0.0000000000000000e+00   0.0000000000000000e+00   0.0000000000000000e+00   0.0000000000000000e+00  -9.7240419115053900e-01   0.0000000000000000e+00  -5.2603680552159005e-01   0.0000000000000000e+00   0.0000000000000000e+00   0.0000000000000000e+00   0.0000000000000000e+00   0.0000000000000000e+00  -3.7739529478363559e-01   0.0000000000000000e+00  -1.6301894394537439e-01   0.0000000000000000e+00   0.0000000000000000e+00   0.0000000000000000e+00   0.0000000000000000e+00   0.0000000000000000e+00   0.0000000000000000e+00   0.0000000000000000e+00   0.0000000000000000e+00   0.0000000000000000e+00  -5.7185170742123592e-01   0.0000000000000000e+00   0.0000000000000000e+00   0.0000000000000000e+00   0.0000000000000000e+00   0.0000000000000000e+00  -3.4860057232002084e-01
   0.0000000000000000e+00  -3.6442696251835238e-01   1.8923438713103726e-02   0.0000000000000000e+00   0.0000000000000000e+00   0.0000000000000000e+00   0.0000000000000000e+00   0.0000000000000000e+00   0.0000000000000000e+00   0.0000000000000000e+00   0.0000000000000000e+00   0.0000000000000000e+00  -7.7665207316021767e-01   0.0000000000000000e+00   1.9408379254273808e-01   0.0000000000000000e+00  -6.1385159926894239e-01   0.0000000000000000e+00   0.0000000000000000e+00   0.0000000000000000e+00   0.0000000000000000e+00   1.4747677174400101e-01   0.0000000000000000e+00   0.0000000000000000e+00   0.0000000000000000e+00   0.0000000000000000e+00   0.0000000000000000e+00   0.0000000000000000e+00   0.0000000000000000e+00   0.0000000000000000e+00   0.0000000000000000e+00   0.0000000000000000e+00   0.0000000000000000e+00   0.0000000000000000e+00   0.0000000000000000e+00   0.0000000000000000e+00  -5.0773493613427159e-02   0.0000000000000000e+00   0.0000000000000000e+00   0.0000000000000000e+00  -1.4719783270881043e-01   0.0000000000000000e+00   0.0000000000000000e+00   0.0000000000000000e+00   0.0000000000000000e+00   0.0000000000000000e+00  -1.0352149154877601e+00  -5.9150094128288810e-01   0.0000000000000000e+00   0.0000000000000000e+00
   0.0000000000000000e+00   0.0000000000000000e+00   0.0000000000000000e+00   0.0000000000000000e+00   0.0000000000000000e+00   0.0000000000000000e+00   0.0000000000000000e+00   5.4188207291009693e-01   0.0000000000000000e+00   4.9681911894677477e-01   0.0000000000000000e+00   0.0000000000000000e+00   0.0000000000000000e+00  -1.9734847716810328e-01   0.0000000000000000e+00   8.4857311835793048e-01   0.0000000000000000e+00   0.0000000000000000e+00   0.0000000000000000e+00   0.0000000000000000e+00   0.0000000000000000e+00   0.0000000000000000e+00   0.0000000000000000e+00   4.8129414573092327e-01   0.0000000000000000e+00  -2.1302188947960560e-01   0.0000000000000000e+00   0.0000000000000000e+00   0.0000000000000000e+00   0.0000000000000000e+00   0.0000000000000000e+00  -4.7999359667354177e-02   0.0000000000000000e+00   8.8823551425584324e-01   0.0000000000000000e+00   0.0000000000000000e+00   0.0000000000000000e+00   0.0000000000000000e+00   0.0000000000000000e+00   0.0000000000000000e+00   0.0000000000000000e+00   0.0000000000000000e+00   0.0000000000000000e+00  -1.9967939223660539e-01   0.0000000000000000e+00   0.0000000000000000e+00   0.0000000000000000e+00   0.0000000000000000e+00   0.0000000000000000e+00  -9.7059337514807242e-01
   0.0000000000000000e+00   9.7046975612152442e-01  -1.7582812898757270e-02   0.0000000000000000e+00   0.0000000000000000e+00   0.0000000000000000e+00   0.0000000000000000e+00   0.0000000000000000e+00   0.0000000000000000e+00   0.0000000000000000e+00   0.0000000000000000e+00   0.0000000000000000e+00  -1.5173234663196117e-01   0.0000000000000000e+00   6.1079688359343876e-01   0.0000000000000000e+00   3.7017623221266560e-03   0.0000000000000000e+00   0.0000000000000000e+00   0.0000000000000000e+00   0.0000000000000000e+00  -2.7967481043377063e-01   0.0000000000000000e+00   0.0000000000000000e+00   0.0000000000000000e+00   0.0000000000000000e+00   0.0000000000000000e+00   0.0000000000000000e+00   0.0000000000000000e+00   0.0000000000000000e+00   0.0000000000000000e+00   0.0000000000000000e+00   0.0000000000000000e+00   0.0000000000000000e+00   0.0000000000000000e+00   0.0000000000000000e+00  -1.5327216706934127e-02   0.0000000000000000e+00   0.0000000000000000e+00   0.0000000000000000e+00  -7.9145843972274688e-01   0.0000000000000000e+00   0.0000000000000000e+00   0.0000000000000000e+00   0.0000000000000000e+00   0.0000000000000000e+00   1.6324958035512963e-01  -2.6094995150362033e-01   0.0000000000000000e+00   0.0000000000000000e+00
   0.0000000000000000e+00   0.0000000000000000e+00   0.0000000000000000e+00   0.0000000000000000e+00   1.8669515655179533e-01   1.3895389018760215e-01  -2.8407986979763739e-01   0.0000000000000000e+00  -1.1760459131370304e-01   0.0000000000000000e+00   0.0000000000000000e+00   0.0000000000000000e+00   0.0000000000000000e+00   0.0000000000000000e+00   0.0000000000000000e+00   0.0000000000000000e+00   0.0000000000000000e+00  -3.3447183404808772e-01   0.0000000000000000e+00   0.0000000000000000e+00  -6.4577311869908738e-01   0.0000000000000000e+00   6.8311861082389166e-02   0.0000000000000000e+00   0.0000000000000000e+00   0.0000000000000000e+00   0.0000000000000000e+00   0.0000000000000000e+00   0.0000000000000000e+00   0.0000000000000000e+00   3.5391437608471887e-01   0.0000000000000000e+00   4.0187264815932172e-01   0.0000000000000000e+00   0.0000000000000000e+00   1.9084540960949431e-01   0.0000000000000000e+00  -4.7442532918331148e-01   0.0000000000000000e+00   4.0530650544786395e-01   0.0000000000000000e+00   0.0000000000000000e+00  -5.2056178122220254e-01   0.0000000000000000e+00   0.0000000000000000e+00   4.5670174044242934e-01   0.0000000000000000e+00   0.0000000000000000e+00   5.3355782903288164e-02   0.0000000000000000e+00
   3.0990773985308551e-01   0.0000000000000000e+00   0.0000000000000000e+00  -1.8698698087539364e-02   0.0000000000000000e+00   0.0000000000000000e+00   0.0000000000000000e+00   0.0000000000000000e+00   0.0000000000000000e+00   0.0000000000000000e+00  -5.2887603083382695e-02   0.0000000000000000e+00   0.0000000000000000e+00   0.0000000000000000e+00   0.0000000000000000e+00   0.0000000000000000e+00   0.0000000000000000e+00   0.0000000000000000e+00   2.1546762967254199e-01   0.0000000000000000e+00   0.0000000000000000e+00   0.0000000000000000e+00   0.0000000000000000e+00   0.0000000000000000e+00  -1.3426797821731951e-01   0.0000000000000000e+00   0.0000000000000000e+00   0.0000000000000000e+00   9.0564132193221303e-01   1.1880894383625005e+00   0.0000000000000000e+00   0.0000000000000000e+00   0.0000000000000000e+00   0.0000000000000000e+00  -9.8737261023870593e-02   0.0000000000000000e+00   0.0000000000000000e+00   0.0000000000000000e+00   4.9314327660840634e-01   0.0000000000000000e+00   0.0000000000000000e+00   1.0890655619388651e-02   0.0000000000000000e+00   0.0000000000000000e+00   0.0000000000000000e+00   0.0000000000000000e+00   0.0000000000000000e+00   0.0000000000000000e+00   0.0000000000000000e+00   0.0000000000000000e+00
   0.0000000000000000e+00   0.0000000000000000e+00   0.0000000000000000e+00   0.0000000000000000e+00   0.0000000000000000e+00   0.0000000000000000e+00   0.0000000000000000e+00   0.0000000000000000e+00   0.0000000000000000e+00   0.0000000000000000e+00   0.0000000000000000e+00  -6.4077472634682830e-01   0.0000000000000000e+00   0.0000000000000000e+00   0.0000000000000000e+00   0.0000000000000000e+00   0.0000000000000000e+00   0.0000000000000000e+00   0.0000000000000000e+00  -9.6435070661542566e-01   0.0000000000000000e+00   0.0000000000000000e+00   0.0000000000000000e+00   0.0000000000000000e+00   0.0000000000000000e+00   0.0000000000000000e+00   1.8742097989726475e-01  -2.7112088218175684e-01   0.0000000000000000e+00   0.0000000000000000e+00   0.0000000000000000e+00   0.0000000000000000e+00   0.0000000000000000e+00   0.0000000000000000e+00   0.0000000000000000e+00   0.0000000000000000e+00   0.0000000000000000e+00   0.0000000000000000e+00   0.0000000000000000e+00   0.0000000000000000e+00   0.0000000000000000e+00   0.0000000000000000e+00   0.0000000000000000e+00   0.0000000000000000e+00   2.0759767210347974e-02   0.0000000000000000e+00   0.0000000000000000e+00   0.0000000000000000e+00   0.0000000000000000e+00   0.0000000000000000e+00
   0.0000000000000000e+00   0.0000000000000000e+00   0.0000000000000000e+00   0.0000000000000000e+00   1.3670164980131705e-01  -6.4453402534633297e-01  -9.8092754189352566e-02   0.0000000000000000e+00  -2.9403467004121947e-01   0.0000000000000000e+00   0.0000000000000000e+00   0.0000000000000000e+00   0.0000000000000000e+00   0.0000000000000000e+00   0.0000000000000000e+00   0.0000000000000000e+00   0.0000000000000000e+00   5.6312914006626680e-01   0.0000000000000000e+00   0.0000000000000000e+00   1.6894317716423979e-01   0.0000000000000000e+00  -5.2480103098879727e-01   0.0000000000000000e+00   0.0000000000000000e+00   0.0000000000000000e+00   0.0000000000000000e+00   0.0000000000000000e+00   0.0000000000000000e+00   0.0000000000000000e+00  -1.5537422063806350e-01   0.0000000000000000e+00   5.1070770243438957e-01   0.0000000000000000e+00   0.0000000000000000e+00   1.4026476248967565e-02   0.0000000000000000e+00  -4.5640920129296297e-01   0.0000000000000000e+00   2.6240249778367836e-01   0.0000000000000000e+00   0.0000000000000000e+00  -3.9412179171254691e-01   0.0000000000000000e+00   0.0000000000000000e+00  -5.1708001044549556e-01   0.0000000000000000e+00   0.0000000000000000e+00   4.5114687420944044e-02   0.0000000000000000e+00
   0.0000000000000000e+00   2.4844113794445813e-01   8.8937376946536209e-02   0.0000000000000000e+00   0.0000000000000000e+00   0.0000000000000000e+00   0.0000000000000000e+00   0.0000000000000000e+00   0.0000000000000000e+00   0.0000000000000000e+00   0.0000000000000000e+00   0.0000000000000000e+00   1.2680041462315450e-01   0.0000000000000000e+00  -1.2026271896975438e+00   0.0000000000000000e+00  -4.6122844249011707e-01   0.0000000000000000e+00   0.0000000000000000e+00   0.0000000000000000e+00   0.0000000000000000e+00  -2.1959191850636786e-01   0.0000000000000000e+00   0.0000000000000000e+00   0.0000000000000000e+00   0.0000000000000000e+00   0.0000000000000000e+00   0.0000000000000000e+00   0.0000000000000000e+00   0.0000000000000000e+00   0.0000000000000000e+00   0.0000000000000000e+00   0.0000000000000000e+00   0.0000000000000000e+00   0.0000000000000000e+00   0.0000000000000000e+00  -2.0787189024392344e-01   0.0000000000000000e+00   0.0000000000000000e+00   0.0000000000000000e+00  -3.8897663112116521e-01   0.0000000000000000e+00   0.0000000000000000e+00   0.0000000000000000e+00   0.0000000000000000e+00   0.0000000000000000e+00  -8.0787340368806637e-02   5.6635666537324414e-01   0.0000000000000000e+00   0.0000000000000000e+00
   0.0000000000000000e+00   0.0000000000000000e+00   0.0000000000000000e+00   0.0000000000000000e+00  -3.3201685988291718e-01  -8.5815112337654242e-01  -1.5632650626153746e-01   0.0000000000000000e+00   1.0365444404290411e-01   0.0000000000000000e+00   0.0000000000000000e+00   0.0000000000000000e+00   0.0000000000000000e+00   0.0000000000000000e+00   0.0000000000000000e+00   0.0000000000000000e+00   0.0000000000000000e+00  -1.6236113659486948e-01   0.0000000000000000e+00   0.0000000000000000e+00   2.9991141312899749e-01   0.0000000000000000e+00  -3.1870075149095806e-01   0.0000000000000000e+00   0.0000000000000000e+00   0.0000000000000000e+00   0.0000000000000000e+00   0.0000000000000000e+00   0.0000000000000000e+00   0.0000000000000000e+00  -6.7479872734330718e-02   0.0000000000000000e+00   3.1939607099980294e-01   0.0000000000000000e+00   0.0000000000000000e+00   2.0070582206047816e-01   0.0000000000000000e+00  -2.2454691941690758e-01   0.0000000000000000e+00   1.7578107622973763e-01   0.0000000000000000e+00   0.0000000000000000e+00   3.7252773529760619e-01   0.0000000000000000e+00   0.0000000000000000e+00   5.5314334295506962e-01   0.0000000000000000e+00   0.0000000000000000e+00  -8.2764940835729572e-01   0.0000000000000000e+00
   0.0000000000000000e+00   0.0000000000000000e+00   0.0000000000000000e+00   0.0000000000000000e+00   0.0000000000000000e+00   0.0000000000000000e+00   0.0000000000000000e+00  -1.0113141776319130e+00   0.0000000000000000e+00  -1.5840478161241608e-01   0.0000000000000000e+00   0.0000000000000000e+00   0.0000000000000000e+00  -2.6762511053587695e-01   0.0000000000000000e+00   1.7429381807161073e-01   0.0000000000000000e+00   0.0000000000000000e+00   0.0000000000000000e+00   0.0000000000000000e+00   0.0000000000000000e+00   0.0000000000000000e+00   0.0000000000000000e+00  -1.5549510387549059e-01   0.0000000000000000e+00  -4.1471805698121839e-01   0.0000000000000000e+00   0.0000000000000000e+00   0.0000000000000000e+00   0.0000000000000000e+00   0.0000000000000000e+00   5.4248765172684066e-01   0.0000000000000000e+00   5.7362617532757720e-01   0.0000000000000000e+00   0.0000000000000000e+00   0.0000000000000000e+00   0.0000000000000000e+00   0.0000000000000000e+00   0.0000000000000000e+00   0.0000000000000000e+00   0.0000000000000000e+00   0.0000000000000000e+00  -3.1655242367482689e-01   0.0000000000000000e+00   0.0000000000000000e+00   0.0000000000000000e+00   0.0000000000000000e+00   0.0000000000000000e+00   6.1012799057263301e-01
   4.8451006828059744e-02   0.0000000000000000e+00   0.0000000000000000e+00   5.2676788501082594e-01   0.0000000000000000e+00   0.0000000000000000e+00   0.0000000000000000e+00   0.0000000000000000e+00   0.0000000000000000e+00   0.0000000000000000e+00   7.1687738359215691e-01   0.0000000000000000e+00   0.0000000000000000e+00   0.0000000000000000e+00   0.0000000000000000e+00   0.0000000000000000e+00   0.0000000000000000e+00   0.0000000000000000e+00   3.8873567286615818e-01   0.0000000000000000e+00   0.0000000000000000e+00   0.0000000000000000e+00   0.0000000000000000e+00   0.0000000000000000e+00   4.5685577461800175e-01   0.0000000000000000e+00   0.0000000000000000e+00   0.0000000000000000e+00   1.1052121015747460e-01  -2.9152967130946078e-01   0.0000000000000000e+00   0.0000000000000000e+00   0.0000000000000000e+00   0.0000000000000000e+00   5.3810013576477700e-01   0.0000000000000000e+00   0.0000000000000000e+00   0.0000000000000000e+00  -9.9568219447610518e-02   0.0000000000000000e+00   0.0000000000000000e+00   5.3536860949917298e-01   0.0000000000000000e+00   0.0000000000000000e+00   0.0000000000000000e+00   0.0000000000000000e+00   0.0000000000000000e+00   0.0000000000000000e+00   0.0000000000000000e+00   0.0000000000000000e+00
   0.0000000000000000e+00   0.0000000000000000e+00   0.0000000000000000e+00   0.0000000000000000e+00   0.0000000000000000e+00   0.0000000000000000e+00   0.0000000000000000e+00  -8.2987034518052361e-01   0.0000000000000000e+00   6.1050983242768642e-01   0.0000000000000000e+00   0.0000000000000000e+00   0.0000000000000000e+00  -2.5710831860189459e-01   0.0000000000000000e+00  -7.3105780849573709e-01   0.0000000000000000e+00   0.0000000000000000e+00   0.0000000000000000e+00   0.0000000000000000e+00   0.0000000000000000e+00   0.0000000000000000e+00   0.0000000000000000e+00   6.7041062973221976e-01   0.0000000000000000e+00   5.4221714418082978e-01   0.0000000000000000e+00   0.0000000000000000e+00   0.0000000000000000e+00   0.0000000000000000e+00   0.0000000000000000e+00  -4.5702190274893006e-01   0.0000000000000000e+00   4.5365174273407999e-02   0.0000000000000000e+00   0.0000000000000000e+00   0.0000000000000000e+00   0.0000000000000000e+00   0.0000000000000000e+00   0.0000000000000000e+00   0.0000000000000000e+00   0.0000000000000000e+00   0.0000000000000000e+00  -4.0277538956854020e-01   0.0000000000000000e+00   0.0000000000000000e+00   0.0000000000000000e+00   0.0000000000000000e+00   0.0000000000000000e+00  -1.2408865623479119e-01
   0.0000000000000000e+00   0.0000000000000000e+00   0.0000000000000000e+00   0.0000000000000000e+00   0.0000000000000000e+00   0.0000000000000000e+00   0.0000000000000000e+00   0.0000000000000000e+00   0.0000000000000000e+00   0.0000000000000000e+00   0.0000000000000000e+00   4.9767858511125129e-01   0.0000000000000000e+00   0.0000000000000000e+00   0.0000000000000000e+00   0.0000000000000000e+00   0.0000000000000000e+00   0.0000000000000000e+00   0.0000000000000000e+00  -2.1643267240630232e-01   0.0000000000000000e+00   0.0000000000000000e+00   0.0000000000000000e+00   0.0000000000000000e+00   0.0000000000000000e+00   0.0000000000000000e+00  -1.8870765971802167e-01  -8.5254528412121977e-01   0.0000000000000000e+00   0.0000000000000000e+00   0.0000000000000000e+00   0.0000000000000000e+00   0.0000000000000000e+00   0.0000000000000000e+00   0.0000000000000000e+00   0.0000000000000000e+00   0.0000000000000000e+00   0.0000000000000000e+00   0.0000000000000000e+00   0.0000000000000000e+00   0.0000000000000000e+00   0.0000000000000000e+00   0.0000000000000000e+00   0.0000000000000000e+00  -8.7314136466893322e-01   0.0000000000000000e+00   0.0000000000000000e+00   0.0000000000000000e+00   0.0000000000000000e+00   0.0000000000000000e+00
   0.0000000000000000e+00   0.0000000000000000e+00   0.0000000000000000e+00   0.0000000000000000e+00   0.0000000000000000e+00   0.0000000000000000e+00   0.0000000000000000e+00   0.0000000000000000e+00   0.0000000000000000e+00   0.0000000000000000e+00   0.0000000000000000e+00  -5.0550623876428302e-01   0.0000000000000000e+00   0.0000000000000000e+00   0.0000000000000000e+00   0.0000000000000000e+00   0.0000000000000000e+00   0.0000000000000000e+00   0.0000000000000000e+00   2.2303397457124638e-01   0.0000000000000000e+00   0.0000000000000000e+00   0.0000000000000000e+00   0.0000000000000000e+00   0.0000000000000000e+00   0.0000000000000000e+00  -2.9011228746139806e-01  -8.7103736426634848e-01   0.0000000000000000e+00   0.0000000000000000e+00   0.0000000000000000e+00   0.0000000000000000e+00   0.0000000000000000e+00   0.0000000000000000e+00   0.0000000000000000e+00   0.0000000000000000e+00   0.0000000000000000e+00   0.0000000000000000e+00   0.0000000000000000e+00   0.0000000000000000e+00   0.0000000000000000e+00   0.0000000000000000e+00   0.0000000000000000e+00   0.0000000000000000e+00   5.6364582037722177e-01   0.0000000000000000e+00   0.0000000000000000e+00   0.0000000000000000e+00   0.0000000000000000e+00   0.0000000000000000e+00
   5.9550642308853052e-01   0.0000000000000000e+00   0.0000000000000000e+00  -3.5288272351549854e-02   0.0000000000000000e+00   0.0000000000000000e+00   0.0000000000000000e+00   0.0000000000000000e+00   0.0000000000000000e+00   0.0000000000000000e+00   2.5439072500820059e-02   0.0000000000000000e+00   0.0000000000000000e+00   0.0000000000000000e+00   0.0000000000000000e+00   0.0000000000000000e+00   0.0000000000000000e+00   0.0000000000000000e+00   3.7071970611785299e-01   0.0000000000000000e+00   0.0000000000000000e+00   0.0000000000000000e+00   0.0000000000000000e+00   0.0000000000000000e+00   5.0681213001434067e-01   0.0000000000000000e+00   0.0000000000000000e+00   0.0000000000000000e+00  -4.7123534957343172e-01   1.4084323474552574e-01   0.0000000000000000e+00   0.0000000000000000e+00   0.0000000000000000e+00   0.0000000000000000e+00  -5.6768450927561820e-01   0.0000000000000000e+00   0.0000000000000000e+00   0.0000000000000000e+00   6.5032297781278364e-02   0.0000000000000000e+00   0.0000000000000000e+00  -1.6472362702371396e-01   0.0000000000000000e+00   0.0000000000000000e+00   0.0000000000000000e+00   0.0000000000000000e+00   0.0000000000000000e+00   0.0000000000000000e+00   0.0000000000000000e+00   0.0000000000000000e+00
  -5.3272449103485803e-02   0.0000000000000000e+00   0.0000000000000000e+00  -6.6935991924329596e-01   0.0000000000000000e+00   0.0000000000000000e+00   0.0000000000000000e+00   0.0000000000000000e+00   0.0000000000000000e+00   0.0000000000000000e+00  -5.6288546169983622e-01   0.0000000000000000e+00   0.0000000000000000e+00   0.0000000000000000e+00   0.0000000000000000e+00   0.0000000000000000e+00   0.0000000000000000e+00   0.0000000000000000e+00   6.4973089958415453e-01   0.0000000000000000e+00   0.0000000000000000e+00   0.0000000000000000e+00   0.0000000000000000e+00   0.0000000000000000e+00   4.9899440357890129e-01   0.0000000000000000e+00   0.0000000000000000e+00   0.0000000000000000e+00   2.3435571537676747e-01  -5.2363256284696358e-01   0.0000000000000000e+00   0.0000000000000000e+00   0.0000000000000000e+00   0.0000000000000000e+00   4.9749105444307284e-01   0.0000000000000000e+00   0.0000000000000000e+00   0.0000000000000000e+00   4.5545598439642998e-01   0.0000000000000000e+00   0.0000000000000000e+00   1.5941563994237509e-01   0.0000000000000000e+00   0.0000000000000000e+00   0.0000000000000000e+00   0.0000000000000000e+00   0.0000000000000000e+00   0.0000000000000000e+00   0.0000000000000000e+00   0.0000000000000000e+00
   0.0000000000000000e+00   0.0000000000000000e+00   0.0000000000000000e+00   0.0000000000000000e+00  -3.2434485745130759e-01  -4.5278336259503899e-01   4.8069326166777626e-01   0.0000000000000000e+00  -6.8062595650323687e-02   0.0000000000000000e+00   0.0000000000000000e+00   0.0000000000000000e+00   0.0000000000000000e+00   0.0000000000000000e+00   0.0000000000000000e+00   0.0000000000000000e+00   0.0000000000000000e+00  -1.7782914032785982e-01   0.0000000000000000e+00   0.0000000000000000e+00   1.9487534239531507e-01   0.0000000000000000e+00   5.5735642549361708e-01   0.0000000000000000e+00   0.0000000000000000e+00   0.0000000000000000e+00   0.0000000000000000e+00   0.0000000000000000e+00   0.0000000000000000e+00   0.0000000000000000e+00   3.6616571469136749e-01   0.0000000000000000e+00  -1.6572958599806417e-01   0.0000000000000000e+00   0.0000000000000000e+00  -4.1746081490397019e-01   0.0000000000000000e+00   6.7302121594221065e-01   0.0000000000000000e+00   1.7138777007221573e-01   0.0000000000000000e+00   0.0000000000000000e+00  -5.3799004095323399e-01   0.0000000000000000e+00   0.0000000000000000e+00   6.6262549071858690e-01   0.0000000000000000e+00   0.0000000000000000e+00   1.7405017824471797e-01   0.0000000000000000e+00
   0.0000000000000000e+00   0.0000000000000000e+00   0.0000000000000000e+00   0.0000000000000000e+00   0.0000000000000000e+00   0.0000000000000000e+00   0.0000000000000000e+00   5.4101048315641151e-02   0.0000000000000000e+00   4.1526504492799621e-01   0.0000000000000000e+00   0.0000000000000000e+00   0.0000000000000000e+00  -6.9502424025063625e-01   0.0000000000000000e+00   1.3390440140756202e-01   0.0000000000000000e+00   0.0000000000000000e+00   0.0000000000000000e+00   0.0000000000000000e+00   0.0000000000000000e+00   0.0000000000000000e+00   0.0000000000000000e+00  -2.9808021244502464e-01   0.0000000000000000e+00   7.5931542182932510e-01   0.0000000000000000e+00   0.0000000000000000e+00   0.0000000000000000e+00   0.0000000000000000e+00   0.0000000000000000e+00   2.5178264005791784e-01   0.0000000000000000e+00  -4.5648312864537222e-01   0.0000000000000000e+00   0.0000000000000000e+00   0.0000000000000000e+00   0.0000000000000000e+00   0.0000000000000000e+00   0.0000000000000000e+00   0.0000000000000000e+00   0.0000000000000000e+00   0.0000000000000000e+00  -7.0295668095365571e-01   0.0000000000000000e+00   0.0000000000000000e+00   0.0000000000000000e+00   0.0000000000000000e+00   0.0000000000000000e+00  -1.1070930876721517e-01
   0.0000000000000000e+00   0.0000000000000000e+00   0.0000000000000000e+00   0.0000000000000000e+00  -1.0547061021971277e-01  -2.8861412934442338e-01  -4.8474513865764435e-01   0.0000000000000000e+00  -3.5596949566206143e-01   0.0000000000000000e+00   0.0000000000000000e+00   0.0000000000000000e+00   0.0000000000000000e+00   0.0000000000000000e+00   0.0000000000000000e+00   0.0000000000000000e+00   0.0000000000000000e+00   2.8051943112922562e-01   0.0000000000000000e+00   0.0000000000000000e+00   9.6556246658754161e-02   0.0000000000000000e+00  -2.3063638097441308e-01   0.0000000000000000e+00   0.0000000000000000e+00   0.0000000000000000e+00   0.0000000000000000e+00   0.0000000000000000e+00   0.0000000000000000e+00   0.0000000000000000e+00   7.7744587988226410e-01   0.0000000000000000e+00  -5.8494785854789699e-01   0.0000000000000000e+00   0.0000000000000000e+00   1.2493452986276161e-01   0.0000000000000000e+00   2.7402696068988852e-01   0.0000000000000000e+00  -6.5622965883241424e-01   0.0000000000000000e+00   0.0000000000000000e+00   5.7434955462241521e-01   0.0000000000000000e+00   0.0000000000000000e+00  -3.0503583742026230e-01   0.0000000000000000e+00   0.0000000000000000e+00   1.9490114492479907e-01   0.0000000000000000e+00
   0.0000000000000000e+00   0.0000000000000000e+00   0.0000000000000000e+00   0.0000000000000000e+00   0.0000000000000000e+00   0.0000000000000000e+00   0.0000000000000000e+00  -5.8072654918770761e-01   0.0000000000000000e+00   1.7001113382992999e-01   0.0000000000000000e+00   0.0000000000000000e+00   0.0000000000000000e+00  -9.5842653030932812e-02   0.0000000000000000e+00   1.9053022651200757e-01   0.0000000000000000e+00   0.0000000000000000e+00   0.0000000000000000e+00   0.0000000000000000e+00   0.0000000000000000e+00   0.0000000000000000e+00   0.0000000000000000e+00  -3.9279845184538048e-01   0.0000000000000000e+00   2.2809758437885813e-01   0.0000000000000000e+00   0.0000000000000000e+00   0.0000000000000000e+00   0.0000000000000000e+00   0.0000000000000000e+00   8.2475586167065351e-02   0.0000000000000000e+00  -2.2072059242243292e-01   0.0000000000000000e+00   0.0000000000000000e+00   0.0000000000000000e+00   0.0000000000000000e+00   0.0000000000000000e+00   0.0000000000000000e+00   0.0000000000000000e+00   0.0000000000000000e+00   0.0000000000000000e+00   9.0204303884185255e-01   0.0000000000000000e+00   0.0000000000000000e+00   0.0000000000000000e+00   0.0000000000000000e+00   0.0000000000000000e+00  -8.0226692608419403e-01
  -9.4839605534452420e-01   0.0000000000000000e+00   0.0000000000000000e+00   5.2003110533105990e-01   0.0000000000000000e+00   0.0000000000000000e+00   0.0000000000000000e+00   0.0000000000000000e+00   0.0000000000000000e+00   0.0000000000000000e+00  -3.2195018687684923e-01   0.0000000000000000e+00   0.0000000000000000e+00   0.0000000000000000e+00   0.0000000000000000e+00   0.0000000000000000e+00   0.0000000000000000e+00   0.0000000000000000e+00  -5.5231765760897764e-02   0.0000000000000000e+00   0.0000000000000000e+00   0.0000000000000000e+00   0.0000000000000000e+00   0.0000000000000000e+00   4.9764976165126490e-01   0.0000000000000000e+00   0.0000000000000000e+00   0.0000000000000000e+00  -2.0202712194476907e-01   2.4959990283193767e-01   0.0000000000000000e+00   0.0000000000000000e+00   0.0000000000000000e+00   0.0000000000000000e+00  -4.8819889658135995e-01   0.0000000000000000e+00   0.0000000000000000e+00   0.0000000000000000e+00  -3.5694298848552719e-01   0.0000000000000000e+00   0.0000000000000000e+00   1.9343819629208522e-01   0.0000000000000000e+00   0.0000000000000000e+00   0.0000000000000000e+00   0.0000000000000000e+00   0.0000000000000000e+00   0.0000000000000000e+00   0.0000000000000000e+00   0.0000000000000000e+00
   0.0000000000000000e+00   0.0000000000000000e+00   0.0000000000000000e+00   0.0000000000000000e+00   2.3471401166408398e-01  -4.4755606791748292e-01  -2.8416869219892160e-01   0.0000000000000000e+00   1.0784449288234823e+00   0.0000000000000000e+00   0.0000000000000000e+00   0.0000000000000000e+00   0.0000000000000000e+00   0.0000000000000000e+00   0.0000000000000000e+00   0.0000000000000000e+00   0.0000000000000000e+00   4.9928894197273332e-01   0.0000000000000000e+00   0.0000000000000000e+00  -1.7975651504541412e-01   0.0000000000000000e+00   1.4245220097674766e-01   0.0000000000000000e+00   0.0000000000000000e+00   0.0000000000000000e+00   0.0000000000000000e+00   0.0000000000000000e+00   0.0000000000000000e+00   0.0000000000000000e+00   1.4621619461017799e-01   0.0000000000000000e+00  -1.2970900895933207e-01   0.0000000000000000e+00   0.0000000000000000e+00   1.9257454222375076e-01   0.0000000000000000e+00   1.5003623559140952e-01   0.0000000000000000e+00   4.9762040273749475e-01   0.0000000000000000e+00   0.0000000000000000e+00   1.0805370371551069e-01   0.0000000000000000e+00   0.0000000000000000e+00   1.8427627811833416e-01   0.0000000000000000e+00   0.0000000000000000e+00   2.1385540800729419e-01   0.0000000000000000e+00
   0.0000000000000000e+00   8.5670552312546400e-01  -2.0342085088336120e-01   0.0000000000000000e+00   0.0000000000000000e+00   0.0000000000000000e+00   0.0000000000000000e+00   0.0000000000000000e+00   0.0000000000000000e+00   0.0000000000000000e+00   0.0000000000000000e+00   0.0000000000000000e+00   3.3103043434979273e-01   0.0000000000000000e+00  -2.6803169839225080e-02   0.0000000000000000e+00   3.4060972123933886e-02   0.0000000000000000e+00   0.0000000000000000e+00   0.0000000000000000e+00   0.0000000000000000e+00   9.7390156391791904e-01   0.0000000000000000e+00   0.0000000000000000e+00   0.0000000000000000e+00   0.0000000000000000e+00   0.0000000000000000e+00   0.0000000000000000e+00   0.0000000000000000e+00   0.0000000000000000e+00   0.0000000000000000e+00   0.0000000000000000e+00   0.0000000000000000e+00   0.0000000000000000e+00   0.0000000000000000e+00   0.0000000000000000e+00   1.1590557825447496e-01   0.0000000000000000e+00   0.0000000000000000e+00   0.0000000000000000e+00   2.7638066189423238e-01   0.0000000000000000e+00   0.0000000000000000e+00   0.0000000000000000e+00   0.0000000000000000e+00   0.0000000000000000e+00  -4.4403432164395878e-01  -2.9268984020182320e-01   0.0000000000000000e+00   0.0000000000000000e+00
   0.0000000000000000e+00   0.0000000000000000e+00   0.0000000000000000e+00   0.0000000000000000e+00  -2.0637098842841525e-02  -1.4495983448802713e-01  -8.8505442216121466e-01   0.0000000000000000e+00   4.7152766246731939e-02   0.0000000000000000e+00   0.0000000000000000e+00   0.0000000000000000e+00   0.0000000000000000e+00   0.0000000000000000e+00   0.0000000000000000e+00   0.0000000000000000e+00   0.0000000000000000e+00  -6.7107244939008492e-01   0.0000000000000000e+00   0.0000000000000000e+00   1.0018451665941359e+00   0.0000000000000000e+00   6.9368301728816695e-01   0.0000000000000000e+00   0.0000000000000000e+00   0.0000000000000000e+00   0.0000000000000000e+00   0.0000000000000000e+00   0.0000000000000000e+00   0.0000000000000000e+00   1.8088548301088317e-01   0.0000000000000000e+00  -5.0508697867993405e-03   0.0000000000000000e+00   0.0000000000000000e+00  -6.0588889578047485e-02   0.0000000000000000e+00  -6.7006668955220317e-01   0.0000000000000000e+00   2.1998515432573501e-01   0.0000000000000000e+00   0.0000000000000000e+00  -1.1083243094811641e-01   0.0000000000000000e+00   0.0000000000000000e+00  -1.5196162870180710e-01   0.0000000000000000e+00   0.0000000000000000e+00   2.2357371201727716e-01   0.0000000000000000e+00
  -2.1505245605585907e-01   0.0000000000000000e+00   0.0000000000000000e+00   6.8705653134045297e-01   0.0000000000000000e+00   0.0000000000000000e+00   0.0000000000000000e+00   0.0000000000000000e+00   0.0000000000000000e+00   0.0000000000000000e+00   2.6780645629175054e-01   0.0000000000000000e+00   0.0000000000000000e+00   0.0000000000000000e+00   0.0000000000000000e+00   0.0000000000000000e+00   0.0000000000000000e+00   0.0000000000000000e+00  -5.3795713862948502e-01   0.0000000000000000e+00   0.0000000000000000e+00   0.0000000000000000e+00   0.0000000000000000e+00   0.0000000000000000e+00   3.9531142455294216e-01   0.0000000000000000e+00   0.0000000000000000e+00   0.0000000000000000e+00   5.0347580025042871e-01  -7.1606003588763889e-01   0.0000000000000000e+00   0.0000000000000000e+00   0.0000000000000000e+00   0.0000000000000000e+00  -2.2175586701475855e-01   0.0000000000000000e+00   0.0000000000000000e+00   0.0000000000000000e+00   7.1532172014829309e-01   0.0000000000000000e+00   0.0000000000000000e+00  -1.0890105152572596e-01   0.0000000000000000e+00   0.0000000000000000e+00   0.0000000000000000e+00   0.0000000000000000e+00   0.0000000000000000e+00   0.0000000000000000e+00   0.0000000000000000e+00   0.0000000000000000e+00
   0.0000000000000000e+00   0.0000000000000000e+00   0.0000000000000000e+00   0.0000000000000000e+00  -3.8216914467484137e-01   2.1756958587742398e-01  -2.4214778191489761e-01   0.0000000000000000e+00   2.3615172798066397e-01   0.0000000000000000e+00   0.0000000000000000e+00   0.0000000000000000e+00   0.0000000000000000e+00   0.0000000000000000e+00   0.0000000000000000e+00   0.0000000000000000e+00   0.0000000000000000e+00  -3.7776092909933712e-01   0.0000000000000000e+00   0.0000000000000000e+00   2.8432631228594230e-01   0.0000000000000000e+00  -1.0607866151019238e+00   0.0000000000000000e+00   0.0000000000000000e+00   0.0000000000000000e+00   0.0000000000000000e+00   0.0000000000000000e+00   0.0000000000000000e+00   0.0000000000000000e+00   5.0724891024918610e-02   0.0000000000000000e+00  -1.0816396968046663e-02   0.0000000000000000e+00   0.0000000000000000e+00  -3.4764898001897770e-01   0.0000000000000000e+00   1.8412786007853660e-01   0.0000000000000000e+00   6.6470666968932068e-01   0.0000000000000000e+00   0.0000000000000000e+00  -2.3115075018410264e-01   0.0000000000000000e+00   0.0000000000000000e+00  -6.3570436791480195e-02   0.0000000000000000e+00   0.0000000000000000e+00   3.9035085682673976e-01   0.0000000000000000e+00
   0.0000000000000000e+00   2.8571566666618115e-01   3.1126891354348507e-01   0.0000000000000000e+00   0.0000000000000000e+00   0.0000000000000000e+00   0.0000000000000000e+00   0.0000000000000000e+00   0.0000000000000000e+00   0.0000000000000000e+00   0.0000000000000000e+00   0.0000000000000000e+00  -4.2793218923682527e-02   0.0000000000000000e+00   6.1048175068808463e-01   0.0000000000000000e+00  -1.8103472126071438e-01   0.0000000000000000e+00   0.0000000000000000e+00   0.0000000000000000e+00   0.0000000000000000e+00  -1.7801272123370349e-01   0.0000000000000000e+00   0.0000000000000000e+00   0.0000000000000000e+00   0.0000000000000000e+00   0.0000000000000000e+00   0.0000000000000000e+00   0.0000000000000000e+00   0.0000000000000000e+00   0.0000000000000000e+00   0.0000000000000000e+00   0.0000000000000000e+00   0.0000000000000000e+00   0.0000000000000000e+00   0.0000000000000000e+00   8.1754664908446262e-01   0.0000000000000000e+00   0.0000000000000000e+00   0.0000000000000000e+00  -1.5722062884204666e-01   0.0000000000000000e+00   0.0000000000000000e+00   0.0000000000000000e+00   0.0000000000000000e+00   0.0000000000000000e+00  -1.9101656704301312e-01   9.2071451794300618e-01   0.0000000000000000e+00   0.0000000000000000e+00
   2.4074455528514255e-03   0.0000000000000000e+00   0.0000000000000000e+00   1.6118165664321094e-01   0.0000000000000000e+00   0.0000000000000000e+00   0.0000000000000000e+00   0.0000000000000000e+00   0.0000000000000000e+00   0.0000000000000000e+00  -2.1403160672649307e-01   0.0000000000000000e+00   0.0000000000000000e+00   0.0000000000000000e+00   0.0000000000000000e+00   0.0000000000000000e+00   0.0000000000000000e+00   0.0000000000000000e+00   2.9530949694344066e-01   0.0000000000000000e+00   0.0000000000000000e+00   0.0000000000000000e+00   0.0000000000000000e+00   0.0000000000000000e+00  -1.9863406022679048e-01   0.0000000000000000e+00   0.0000000000000000e+00   0.0000000000000000e+00   6.0732514824336492e-01  -7.2728451511636250e-01   0.0000000000000000e+00   0.0000000000000000e+00   0.0000000000000000e+00   0.0000000000000000e+00  -3.7957184506238623e-01   0.0000000000000000e+00   0.0000000000000000e+00   0.0000000000000000e+00  -7.6689172776091397e-01   0.0000000000000000e+00   0.0000000000000000e+00   7.5231393707099914e-01   0.0000000000000000e+00   0.0000000000000000e+00   0.0000000000000000e+00   0.0000000000000000e+00   0.0000000000000000e+00   0.0000000000000000e+00   0.0000000000000000e+00   0.0000000000000000e+00
   0.0000000000000000e+00   0.0000000000000000e+00   0.0000000000000000e+00   0.0000000000000000e+00   8.3918795254973699e-01   2.3081181069853046e-01   1.7376196083350243e-01   0.0000000000000000e+00  -1.1174395476202692e-01   0.0000000000000000e+00   0.0000000000000000e+00   0.0000000000000000e+00   0.0000000000000000e+00   0.0000000000000000e+00   0.0000000000000000e+00   0.0000000000000000e+00   0.0000000000000000e+00  -5.7472812908740734e-02   0.0000000000000000e+00   0.0000000000000000e+00   4.2515812508614731e-01   0.0000000000000000e+00  -3.1660242894160429e-01   0.0000000000000000e+00   0.0000000000000000e+00   0.0000000000000000e+00   0.0000000000000000e+00   0.0000000000000000e+00   0.0000000000000000e+00   0.0000000000000000e+00   3.4799511163999447e-01   0.0000000000000000e+00  -6.1577207963861902e-02   0.0000000000000000e+00   0.0000000000000000e+00   2.6315996205438030e-01   0.0000000000000000e+00   4.6089339829283066e-01   0.0000000000000000e+00   3.1746653605696212e-01   0.0000000000000000e+00   0.0000000000000000e+00  -3.8760046874675880e-01   0.0000000000000000e+00   0.0000000000000000e+00   2.2387669514790393e-01   0.0000000000000000e+00   0.0000000000000000e+00  -6.3585029301109686e-01   0.0000000000000000e+00
   0.0000000000000000e+00   0.0000000000000000e+00   0.0000000000000000e+00   0.0000000000000000e+00   0.0000000000000000e+00   0.0000000000000000e+00   0.0000000000000000e+00  -1.6033289369073633e-01   0.0000000000000000e+00   7.8689105542659110e-01   0.0000000000000000e+00   0.0000000000000000e+00   0.0000000000000000e+00  -6.3489214257457904e-02   0.0000000000000000e+00   6.1210113377816577e-01   0.0000000000000000e+00   0.0000000000000000e+00   0.0000000000000000e+00   0.0000000000000000e+00   0.0000000000000000e+00   0.0000000000000000e+00   0.0000000000000000e+00   4.3927448234973032e-01   0.0000000000000000e+00  -1.6593280232475849e-01   0.0000000000000000e+00   0.0000000000000000e+00   0.0000000000000000e+00   0.0000000000000000e+00   0.0000000000000000e+00  -3.9188892976631629e-01   0.0000000000000000e+00  -7.1421889586528997e-01   0.0000000000000000e+00   0.0000000000000000e+00   0.0000000000000000e+00   0.0000000000000000e+00   0.0000000000000000e+00   0.0000000000000000e+00   0.0000000000000000e+00   0.0000000000000000e+00   0.0000000000000000e+00   3.1530057523356303e-01   0.0000000000000000e+00   0.0000000000000000e+00   0.0000000000000000e+00   0.0000000000000000e+00   0.0000000000000000e+00   4.5338186117831791e-01
   0.0000000000000000e+00   0.0000000000000000e+00   0.0000000000000000e+00   0.0000000000000000e+00   0.0000000000000000e+00   0.0000000000000000e+00   0.0000000000000000e+00   0.0000000000000000e+00   0.0000000000000000e+00   0.0000000000000000e+00   0.0000000000000000e+00   5.3117904679088190e-01   0.0000000000000000e+00   0.0000000000000000e+00   0.0000000000000000e+00   0.0000000000000000e+00   0.0000000000000000e+00   0.0000000000000000e+00   0.0000000000000000e+00  -4.8135810712957050e-01   0.0000000000000000e+00   0.0000000000000000e+00   0.0000000000000000e+00   0.0000000000000000e+00   0.0000000000000000e+00   0.0000000000000000e+00   8.4535908934397685e-01  -8.7733048075413222e-01   0.0000000000000000e+00   0.0000000000000000e+00   0.0000000000000000e+00   0.0000000000000000e+00   0.0000000000000000e+00   0.0000000000000000e+00   0.0000000000000000e+00   0.0000000000000000e+00   0.0000000000000000e+00   0.0000000000000000e+00   0.0000000000000000e+00   0.0000000000000000e+00   0.0000000000000000e+00   0.0000000000000000e+00   0.0000000000000000e+00   0.0000000000000000e+00   3.3189550683432212e-01   0.0000000000000000e+00   0.0000000000000000e+00   0.0000000000000000e+00   0.0000000000000000e+00   0.0000000000000000e+00
   0.0000000000000000e+00   0.0000000000000000e+00   0.0000000000000000e+00   0.0000000000000000e+00  -1.6986442124200616e-02   1.1800296544658970e-01  -3.3865100518023034e-01   0.0000000000000000e+00  -2.8562535374872333e-01   0.0000000000000000e+00   0.0000000000000000e+00   0.0000000000000000e+00   0.0000000000000000e+00   0.0000000000000000e+00   0.0000000000000000e+00   0.0000000000000000e+00   0.0000000000000000e+00   2.0501043163971173e-03   0.0000000000000000e+00   0.0000000000000000e+00   1.4620521596081668e-01   0.0000000000000000e+00  -1.5034623100738048e-01   0.0000000000000000e+00   0.0000000000000000e+00   0.0000000000000000e+00   0.0000000000000000e+00   0.0000000000000000e+00   0.0000000000000000e+00   0.0000000000000000e+00  -4.8156746978870835e-01   0.0000000000000000e+00   2.4808109909570525e-01   0.0000000000000000e+00   0.0000000000000000e+00   5.7149480391935259e-01   0.0000000000000000e+00   6.4058640881201168e-01   0.0000000000000000e+00  -5.6180024289035735e-02   0.0000000000000000e+00   0.0000000000000000e+00  -3.0730466892114339e-02   0.0000000000000000e+00   0.0000000000000000e+00   4.2169095868478390e-01   0.0000000000000000e+00   0.0000000000000000e+00   8.6620019311722862e-01   0.0000000000000000e+00
   0.0000000000000000e+00  -1.3373345623025013e-01  -1.8756981623052413e-01   0.0000000000000000e+00   0.0000000000000000e+00   0.0000000000000000e+00   0.0000000000000000e+00   0.0000000000000000e+00   0.0000000000000000e+00   0.0000000000000000e+00   0.0000000000000000e+00   0.0000000000000000e+00   2.0437973279496227e-01   0.0000000000000000e+00  -2.0887325816404514e-01   0.0000000000000000e+00   4.4074152901043434e-01   0.0000000000000000e+00   0.0000000000000000e+00   0.0000000000000000e+00   0.0000000000000000e+00  -1.7676139608609548e-01   0.0000000000000000e+00   0.0000000000000000e+00   0.0000000000000000e+00   0.0000000000000000e+00   0.0000000000000000e+00   0.0000000000000000e+00   0.0000000000000000e+00   0.0000000000000000e+00   0.0000000000000000e+00   0.0000000000000000e+00   0.0000000000000000e+00   0.0000000000000000e+00   0.0000000000000000e+00   0.0000000000000000e+00   3.4119393893195488e-01   0.0000000000000000e+00   0.0000000000000000e+00   0.0000000000000000e+00  -8.0915372399748720e-01   0.0000000000000000e+00   0.0000000000000000e+00   0.0000000000000000e+00   0.0000000000000000e+00   0.0000000000000000e+00  -8.4335671581407090e-01  -5.3013736336641593e-01   0.0000000000000000e+00   0.0000000000000000e+00
   0.0000000000000000e+00  -3.8399486902900637e-01   5.3843087427466263e-01   0.0000000000000000e+00   0.0000000000000000e+00   0.0000000000000000e+00   0.0000000000000000e+00   0.0000000000000000e+00   0.0000000000000000e+00   0.0000000000000000e+00   0.0000000000000000e+00   0.0000000000000000e+00   5.0374094857909602e-01   0.0000000000000000e+00  -2.0545240629522130e-01   0.0000000000000000e+00   1.6871071859487835e-01   0.0000000000000000e+00   0.0000000000000000e+00   0.0000000000000000e+00   0.0000000000000000e+00   1.1270072721947757e+00   0.0000000000000000e+00   0.0000000000000000e+00   0.0000000000000000e+00   0.0000000000000000e+00   0.0000000000000000e+00   0.0000000000000000e+00   0.0000000000000000e+00   0.0000000000000000e+00   0.0000000000000000e+00   0.0000000000000000e+00   0.0000000000000000e+00   0.0000000000000000e+00   0.0000000000000000e+00   0.0000000000000000e+00  -3.4560022227207554e-01   0.0000000000000000e+00   0.0000000000000000e+00   0.0000000000000000e+00  -7.4704361443808887e-01   0.0000000000000000e+00   0.0000000000000000e+00   0.0000000000000000e+00   0.0000000000000000e+00   0.0000000000000000e+00   2.8658917539134759e-01   9.4376771307991922e-02   0.0000000000000000e+00   0.0000000000000000e+00
   0.0000000000000000e+00   0.0000000000000000e+00   0.0000000000000000e+00   0.0000000000000000e+00   7.0498083091384570e-02  -3.1347964722399357e-01   9.9703821781116053e-01   0.0000000000000000e+00   1.8695900618929770e-01   0.0000000000000000e+00   0.0000000000000000e+00   0.0000000000000000e+00   0.0000000000000000e+00   0.0000000000000000e+00   0.0000000000000000e+00   0.0000000000000000e+00   0.0000000000000000e+00  -5.5765203838084965e-01   0.0000000000000000e+00   0.0000000000000000e+00  -2.6651100509474746e-01   0.0000000000000000e+00  -1.3284699446385342e-01   0.0000000000000000e+00   0.0000000000000000e+00   0.0000000000000000e+00   0.0000000000000000e+00   0.0000000000000000e+00   0.0000000000000000e+00   0.0000000000000000e+00   1.3230655265817354e-01   0.0000000000000000e+00   2.1109144668280153e-01   0.0000000000000000e+00   0.0000000000000000e+00   4.7196373344208797e-01   0.0000000000000000e+00  -2.5962411574588939e-01   0.0000000000000000e+00   1.8126105860416636e-01   0.0000000000000000e+00   0.0000000000000000e+00   4.4393277380530011e-01   0.0000000000000000e+00   0.0000000000000000e+00  -1.5943117629145701e-01   0.0000000000000000e+00   0.0000000000000000e+00   6.9281895223210299e-01   0.0000000000000000e+00
   0.0000000000000000e+00   0.0000000000000000e+00   0.0000000000000000e+00   0.0000000000000000e+00   0.0000000000000000e+00   0.0000000000000000e+00   0.0000000000000000e+00   5.1084660009992167e-01   0.0000000000000000e+00   6.0106558181797076e-01   0.0000000000000000e+00   0.0000000000000000e+00   0.0000000000000000e+00  -7.4727795855317003e-01   0.0000000000000000e+00  -8.9645981238310601e-01   0.0000000000000000e+00   0.0000000000000000e+00   0.0000000000000000e+00   0.0000000000000000e+00   0.0000000000000000e+00   0.0000000000000000e+00   0.0000000000000000e+00  -2.1718374632381060e-01   0.0000000000000000e+00  -4.4834518884467267e-01   0.0000000000000000e+00   0.0000000000000000e+00   0.0000000000000000e+00   0.0000000000000000e+00   0.0000000000000000e+00   1.6965974346104670e-01   0.0000000000000000e+00  -3.2789833290530035e-02   0.0000000000000000e+00   0.0000000000000000e+00   0.0000000000000000e+00   0.0000000000000000e+00   0.0000000000000000e+00   0.0000000000000000e+00   0.0000000000000000e+00   0.0000000000000000e+00   0.0000000000000000e+00   4.5081447720304024e-01   0.0000000000000000e+00   0.0000000000000000e+00   0.0000000000000000e+00   0.0000000000000000e+00   0.0000000000000000e+00   2.6835297545536813e-01
