# Supplementary material for: ICOA: An Improved Coati Optimization Algorithm with Multi-Strategy Enhancement for Global Optimization and Engineering Design Problems
Source: Biomimetics (Basel). 2026 Apr 7;11(4):254. doi: 10.3390/biomimetics11040254 (PMC13113930; doi:10.3390/biomimetics11040254)
Supplement: Supplementary file 1 [file biomimetics-11-00254-s001.zip › ablation-study/input_data17/M_18_D10.txt]

  -1.2976187773300218e+00   0.0000000000000000e+00   0.0000000000000000e+00   0.0000000000000000e+00   0.0000000000000000e+00  -3.8123386049370245e-01   0.0000000000000000e+00   0.0000000000000000e+00   0.0000000000000000e+00   0.0000000000000000e+00
   0.0000000000000000e+00   1.4686269208375720e+00   0.0000000000000000e+00   0.0000000000000000e+00   1.2909791124016061e+00   0.0000000000000000e+00   0.0000000000000000e+00   0.0000000000000000e+00   0.0000000000000000e+00   0.0000000000000000e+00
   0.0000000000000000e+00   0.0000000000000000e+00   1.2578308049715390e+00   0.0000000000000000e+00   0.0000000000000000e+00   0.0000000000000000e+00   0.0000000000000000e+00  -3.6154536958345529e-01   0.0000000000000000e+00   0.0000000000000000e+00
   0.0000000000000000e+00   0.0000000000000000e+00   0.0000000000000000e+00   8.6063279821484162e-01   0.0000000000000000e+00   0.0000000000000000e+00   0.0000000000000000e+00   0.0000000000000000e+00   0.0000000000000000e+00   1.1164565812197438e+00
   0.0000000000000000e+00   4.0412733253758498e-01   0.0000000000000000e+00   0.0000000000000000e+00  -1.0065728974247061e+00   0.0000000000000000e+00   0.0000000000000000e+00   0.0000000000000000e+00   0.0000000000000000e+00   0.0000000000000000e+00
   1.3686051394830838e+00   0.0000000000000000e+00   0.0000000000000000e+00   0.0000000000000000e+00   0.0000000000000000e+00  -1.1391954285872532e+00   0.0000000000000000e+00   0.0000000000000000e+00   0.0000000000000000e+00   0.0000000000000000e+00
   0.0000000000000000e+00   0.0000000000000000e+00   0.0000000000000000e+00   0.0000000000000000e+00   0.0000000000000000e+00   0.0000000000000000e+00   4.3225641057600223e-01   0.0000000000000000e+00   9.0233437565993901e-01   0.0000000000000000e+00
   0.0000000000000000e+00   0.0000000000000000e+00  -5.1551246020792485e-01   0.0000000000000000e+00   0.0000000000000000e+00   0.0000000000000000e+00   0.0000000000000000e+00   1.7382156123932915e+00   0.0000000000000000e+00   0.0000000000000000e+00
   0.0000000000000000e+00   0.0000000000000000e+00   0.0000000000000000e+00   0.0000000000000000e+00   0.0000000000000000e+00   0.0000000000000000e+00  -1.8270349037967866e+00   0.0000000000000000e+00   8.1295173923585884e-01   0.0000000000000000e+00
   0.0000000000000000e+00   0.0000000000000000e+00   0.0000000000000000e+00  -1.7341644991839271e+00   0.0000000000000000e+00   0.0000000000000000e+00   0.0000000000000000e+00   0.0000000000000000e+00   0.0000000000000000e+00   7.4225188838919043e-02
