# Supplementary material for: ICOA: An Improved Coati Optimization Algorithm with Multi-Strategy Enhancement for Global Optimization and Engineering Design Problems
Source: Biomimetics (Basel). 2026 Apr 7;11(4):254. doi: 10.3390/biomimetics11040254 (PMC13113930; doi:10.3390/biomimetics11040254)
Supplement: Supplementary file 1 [file biomimetics-11-00254-s001.zip › ablation-study/input_data17/M_18_D30.txt]

  -1.4418340811967703e+00   0.0000000000000000e+00   0.0000000000000000e+00   2.9047652295861331e-01   0.0000000000000000e+00   0.0000000000000000e+00   0.0000000000000000e+00   0.0000000000000000e+00   0.0000000000000000e+00   0.0000000000000000e+00   0.0000000000000000e+00   0.0000000000000000e+00   0.0000000000000000e+00   0.0000000000000000e+00   0.0000000000000000e+00   0.0000000000000000e+00   0.0000000000000000e+00   0.0000000000000000e+00   0.0000000000000000e+00   0.0000000000000000e+00   6.2173024975484020e-02   0.0000000000000000e+00   0.0000000000000000e+00   0.0000000000000000e+00  -3.0453859205628131e-01  -2.6085977648023957e-02   0.0000000000000000e+00   0.0000000000000000e+00  -8.5387751350783514e-01   0.0000000000000000e+00
   0.0000000000000000e+00   2.2297047733291536e-01   0.0000000000000000e+00   0.0000000000000000e+00  -1.7849001469082942e-02   0.0000000000000000e+00   0.0000000000000000e+00  -7.5615117122683184e-01   0.0000000000000000e+00   0.0000000000000000e+00   0.0000000000000000e+00   0.0000000000000000e+00  -5.0138717535897603e-01   0.0000000000000000e+00   0.0000000000000000e+00   0.0000000000000000e+00   0.0000000000000000e+00   0.0000000000000000e+00   5.4257569376316805e-01   0.0000000000000000e+00   0.0000000000000000e+00   0.0000000000000000e+00  -2.6703779141430356e-01   0.0000000000000000e+00   0.0000000000000000e+00   0.0000000000000000e+00   0.0000000000000000e+00   0.0000000000000000e+00   0.0000000000000000e+00   0.0000000000000000e+00
   0.0000000000000000e+00   0.0000000000000000e+00   4.3698590367832538e-02   0.0000000000000000e+00   0.0000000000000000e+00   0.0000000000000000e+00   0.0000000000000000e+00   0.0000000000000000e+00   0.0000000000000000e+00  -9.7150846036933258e-01   0.0000000000000000e+00   0.0000000000000000e+00   0.0000000000000000e+00   7.2837327094106008e-01   0.0000000000000000e+00   0.0000000000000000e+00   0.0000000000000000e+00   7.9428929981892693e-01   0.0000000000000000e+00   0.0000000000000000e+00   0.0000000000000000e+00   0.0000000000000000e+00   0.0000000000000000e+00   0.0000000000000000e+00   0.0000000000000000e+00   0.0000000000000000e+00  -1.5475688574566196e-01  -9.8953466600771367e-02   0.0000000000000000e+00   0.0000000000000000e+00
   2.0615695748054408e-01   0.0000000000000000e+00   0.0000000000000000e+00  -1.3564489424080810e+00   0.0000000000000000e+00   0.0000000000000000e+00   0.0000000000000000e+00   0.0000000000000000e+00   0.0000000000000000e+00   0.0000000000000000e+00   0.0000000000000000e+00   0.0000000000000000e+00   0.0000000000000000e+00   0.0000000000000000e+00   0.0000000000000000e+00   0.0000000000000000e+00   0.0000000000000000e+00   0.0000000000000000e+00   0.0000000000000000e+00   0.0000000000000000e+00   5.4417849554548281e-01   0.0000000000000000e+00   0.0000000000000000e+00   0.0000000000000000e+00   3.8473194160149660e-01   1.4529211350759091e-01   0.0000000000000000e+00   0.0000000000000000e+00  -1.1081739226628949e-01   0.0000000000000000e+00
   0.0000000000000000e+00   5.4960015633537718e-01   0.0000000000000000e+00   0.0000000000000000e+00  -4.4956384258256349e-01   0.0000000000000000e+00   0.0000000000000000e+00  -1.1719939707266132e+00   0.0000000000000000e+00   0.0000000000000000e+00   0.0000000000000000e+00   0.0000000000000000e+00   1.1100670356229541e+00   0.0000000000000000e+00   0.0000000000000000e+00   0.0000000000000000e+00   0.0000000000000000e+00   0.0000000000000000e+00   2.1882827730779225e-01   0.0000000000000000e+00   0.0000000000000000e+00   0.0000000000000000e+00   2.0182560964906199e-02   0.0000000000000000e+00   0.0000000000000000e+00   0.0000000000000000e+00   0.0000000000000000e+00   0.0000000000000000e+00   0.0000000000000000e+00   0.0000000000000000e+00
   0.0000000000000000e+00   0.0000000000000000e+00   0.0000000000000000e+00   0.0000000000000000e+00   0.0000000000000000e+00  -7.6143074844886738e-01   0.0000000000000000e+00   0.0000000000000000e+00   0.0000000000000000e+00   0.0000000000000000e+00   0.0000000000000000e+00   0.0000000000000000e+00   0.0000000000000000e+00   0.0000000000000000e+00   6.4879895045786140e-01  -3.6735952594780968e-01   2.5462007615064841e-01   0.0000000000000000e+00   0.0000000000000000e+00   0.0000000000000000e+00   0.0000000000000000e+00   0.0000000000000000e+00   0.0000000000000000e+00   3.8647599584488745e-01   0.0000000000000000e+00   0.0000000000000000e+00   0.0000000000000000e+00   0.0000000000000000e+00   0.0000000000000000e+00   5.5772073800468691e-01
   0.0000000000000000e+00   0.0000000000000000e+00   0.0000000000000000e+00   0.0000000000000000e+00   0.0000000000000000e+00   0.0000000000000000e+00  -2.7984129878435188e-01   0.0000000000000000e+00  -6.8021551699501570e-01   0.0000000000000000e+00  -2.4078017989321021e-02   2.3255052181435937e-01   0.0000000000000000e+00   0.0000000000000000e+00   0.0000000000000000e+00   0.0000000000000000e+00   0.0000000000000000e+00   0.0000000000000000e+00   0.0000000000000000e+00  -7.3984809010363328e-01   0.0000000000000000e+00  -1.0286210756788692e+00   0.0000000000000000e+00   0.0000000000000000e+00   0.0000000000000000e+00   0.0000000000000000e+00   0.0000000000000000e+00   0.0000000000000000e+00   0.0000000000000000e+00   0.0000000000000000e+00
   0.0000000000000000e+00   5.2108388843367437e-01   0.0000000000000000e+00   0.0000000000000000e+00  -3.5609168678271352e-02   0.0000000000000000e+00   0.0000000000000000e+00   8.4816382159200931e-01   0.0000000000000000e+00   0.0000000000000000e+00   0.0000000000000000e+00   0.0000000000000000e+00   2.7703381892497714e-01   0.0000000000000000e+00   0.0000000000000000e+00   0.0000000000000000e+00   0.0000000000000000e+00   0.0000000000000000e+00   1.5634135927340531e+00   0.0000000000000000e+00   0.0000000000000000e+00   0.0000000000000000e+00  -1.3490880852397036e-01   0.0000000000000000e+00   0.0000000000000000e+00   0.0000000000000000e+00   0.0000000000000000e+00   0.0000000000000000e+00   0.0000000000000000e+00   0.0000000000000000e+00
   0.0000000000000000e+00   0.0000000000000000e+00   0.0000000000000000e+00   0.0000000000000000e+00   0.0000000000000000e+00   0.0000000000000000e+00   8.4936090088213756e-01   0.0000000000000000e+00  -2.3464956613541019e-01   0.0000000000000000e+00  -1.0380381964309502e+00  -3.0681379193677605e-01   0.0000000000000000e+00   0.0000000000000000e+00   0.0000000000000000e+00   0.0000000000000000e+00   0.0000000000000000e+00   0.0000000000000000e+00   0.0000000000000000e+00  -3.2994116823673342e-01   0.0000000000000000e+00   2.6142416347442778e-02   0.0000000000000000e+00   0.0000000000000000e+00   0.0000000000000000e+00   0.0000000000000000e+00   0.0000000000000000e+00   0.0000000000000000e+00   0.0000000000000000e+00   0.0000000000000000e+00
   0.0000000000000000e+00   0.0000000000000000e+00  -1.3583195581662316e-01   0.0000000000000000e+00   0.0000000000000000e+00   0.0000000000000000e+00   0.0000000000000000e+00   0.0000000000000000e+00   0.0000000000000000e+00   1.6066394033779335e-01   0.0000000000000000e+00   0.0000000000000000e+00   0.0000000000000000e+00   2.1802951807931506e-01   0.0000000000000000e+00   0.0000000000000000e+00   0.0000000000000000e+00   2.3774283231925464e-01   0.0000000000000000e+00   0.0000000000000000e+00   0.0000000000000000e+00   0.0000000000000000e+00   0.0000000000000000e+00   0.0000000000000000e+00   0.0000000000000000e+00   0.0000000000000000e+00   1.3435103861586890e+00  -5.6881386223170860e-01   0.0000000000000000e+00   0.0000000000000000e+00
   0.0000000000000000e+00   0.0000000000000000e+00   0.0000000000000000e+00   0.0000000000000000e+00   0.0000000000000000e+00   0.0000000000000000e+00   4.3420562498115467e-01   0.0000000000000000e+00   1.7985703519193663e-01   0.0000000000000000e+00   5.2248264635924267e-02   8.1552364729180671e-01   0.0000000000000000e+00   0.0000000000000000e+00   0.0000000000000000e+00   0.0000000000000000e+00   0.0000000000000000e+00   0.0000000000000000e+00   0.0000000000000000e+00   1.1870520964222171e+00   0.0000000000000000e+00  -7.6726095714588771e-01   0.0000000000000000e+00   0.0000000000000000e+00   0.0000000000000000e+00   0.0000000000000000e+00   0.0000000000000000e+00   0.0000000000000000e+00   0.0000000000000000e+00   0.0000000000000000e+00
   0.0000000000000000e+00   0.0000000000000000e+00   0.0000000000000000e+00   0.0000000000000000e+00   0.0000000000000000e+00   0.0000000000000000e+00  -3.8194199485430103e-01   0.0000000000000000e+00  -1.9716777672863919e-01   0.0000000000000000e+00  -7.3005008618817324e-01  -1.0289982473812707e+00   0.0000000000000000e+00   0.0000000000000000e+00   0.0000000000000000e+00   0.0000000000000000e+00   0.0000000000000000e+00   0.0000000000000000e+00   0.0000000000000000e+00   9.9787576682939705e-01   0.0000000000000000e+00  -3.8379535618486532e-01   0.0000000000000000e+00   0.0000000000000000e+00   0.0000000000000000e+00   0.0000000000000000e+00   0.0000000000000000e+00   0.0000000000000000e+00   0.0000000000000000e+00   0.0000000000000000e+00
   0.0000000000000000e+00   2.0547653749703410e-01   0.0000000000000000e+00   0.0000000000000000e+00   1.2013153267136722e+00   0.0000000000000000e+00   0.0000000000000000e+00  -3.3210438545641913e-01   0.0000000000000000e+00   0.0000000000000000e+00   0.0000000000000000e+00   0.0000000000000000e+00   4.5634662085640898e-01   0.0000000000000000e+00   0.0000000000000000e+00   0.0000000000000000e+00   0.0000000000000000e+00   0.0000000000000000e+00  -2.0760536816345576e-01   0.0000000000000000e+00   0.0000000000000000e+00   0.0000000000000000e+00  -1.1957706014950854e-01   0.0000000000000000e+00   0.0000000000000000e+00   0.0000000000000000e+00   0.0000000000000000e+00   0.0000000000000000e+00   0.0000000000000000e+00   0.0000000000000000e+00
   0.0000000000000000e+00   0.0000000000000000e+00  -7.9532294352544053e-01   0.0000000000000000e+00   0.0000000000000000e+00   0.0000000000000000e+00   0.0000000000000000e+00   0.0000000000000000e+00   0.0000000000000000e+00   4.5921248070689105e-02   0.0000000000000000e+00   0.0000000000000000e+00   0.0000000000000000e+00   6.6123200440303243e-01   0.0000000000000000e+00   0.0000000000000000e+00   0.0000000000000000e+00  -4.7254902394716908e-01   0.0000000000000000e+00   0.0000000000000000e+00   0.0000000000000000e+00   0.0000000000000000e+00   0.0000000000000000e+00   0.0000000000000000e+00   0.0000000000000000e+00   0.0000000000000000e+00  -2.6689347848864131e-01  -5.2853669158724270e-01   0.0000000000000000e+00   0.0000000000000000e+00
   0.0000000000000000e+00   0.0000000000000000e+00   0.0000000000000000e+00   0.0000000000000000e+00   0.0000000000000000e+00  -3.9944727552832893e-01   0.0000000000000000e+00   0.0000000000000000e+00   0.0000000000000000e+00   0.0000000000000000e+00   0.0000000000000000e+00   0.0000000000000000e+00   0.0000000000000000e+00   0.0000000000000000e+00   3.0462536066332169e-01   8.0200978435031556e-01  -3.1774464609595460e-02   0.0000000000000000e+00   0.0000000000000000e+00   0.0000000000000000e+00   0.0000000000000000e+00   0.0000000000000000e+00   0.0000000000000000e+00   1.0006059801448419e-02   0.0000000000000000e+00   0.0000000000000000e+00   0.0000000000000000e+00   0.0000000000000000e+00   0.0000000000000000e+00  -7.7819530286413485e-01
   0.0000000000000000e+00   0.0000000000000000e+00   0.0000000000000000e+00   0.0000000000000000e+00   0.0000000000000000e+00   2.9733800309606498e-02   0.0000000000000000e+00   0.0000000000000000e+00   0.0000000000000000e+00   0.0000000000000000e+00   0.0000000000000000e+00   0.0000000000000000e+00   0.0000000000000000e+00   0.0000000000000000e+00   3.8136129759836368e-01   5.9242166149097031e-01  -5.8336983065196346e-01   0.0000000000000000e+00   0.0000000000000000e+00   0.0000000000000000e+00   0.0000000000000000e+00   0.0000000000000000e+00   0.0000000000000000e+00  -2.2898204929917543e-01   0.0000000000000000e+00   0.0000000000000000e+00   0.0000000000000000e+00   0.0000000000000000e+00   0.0000000000000000e+00   1.0503408739163318e+00
   0.0000000000000000e+00   0.0000000000000000e+00   0.0000000000000000e+00   0.0000000000000000e+00   0.0000000000000000e+00   4.6462540331406316e-01   0.0000000000000000e+00   0.0000000000000000e+00   0.0000000000000000e+00   0.0000000000000000e+00   0.0000000000000000e+00   0.0000000000000000e+00   0.0000000000000000e+00   0.0000000000000000e+00  -3.3589425268487666e-01   4.1283380051903407e-01   9.7153885919151262e-01   0.0000000000000000e+00   0.0000000000000000e+00   0.0000000000000000e+00   0.0000000000000000e+00   0.0000000000000000e+00   0.0000000000000000e+00  -1.5335869521539286e-02   0.0000000000000000e+00   0.0000000000000000e+00   0.0000000000000000e+00   0.0000000000000000e+00   0.0000000000000000e+00   3.8361601650184762e-02
   0.0000000000000000e+00   0.0000000000000000e+00   7.1763439467564605e-01   0.0000000000000000e+00   0.0000000000000000e+00   0.0000000000000000e+00   0.0000000000000000e+00   0.0000000000000000e+00   0.0000000000000000e+00   7.1285721791370799e-02   0.0000000000000000e+00   0.0000000000000000e+00   0.0000000000000000e+00   6.4212793593739692e-01   0.0000000000000000e+00   0.0000000000000000e+00   0.0000000000000000e+00  -5.3693630375266754e-01   0.0000000000000000e+00   0.0000000000000000e+00   0.0000000000000000e+00   0.0000000000000000e+00   0.0000000000000000e+00   0.0000000000000000e+00   0.0000000000000000e+00   0.0000000000000000e+00   1.5091459813508690e-01   1.0336362872302518e+00   0.0000000000000000e+00   0.0000000000000000e+00
   0.0000000000000000e+00   8.7923102642422002e-01   0.0000000000000000e+00   0.0000000000000000e+00  -6.5946721799263153e-01   0.0000000000000000e+00   0.0000000000000000e+00  -1.4394256788001672e-01   0.0000000000000000e+00   0.0000000000000000e+00   0.0000000000000000e+00   0.0000000000000000e+00  -7.1115709297382845e-01   0.0000000000000000e+00   0.0000000000000000e+00   0.0000000000000000e+00   0.0000000000000000e+00   0.0000000000000000e+00  -3.1383758162203512e-02   0.0000000000000000e+00   0.0000000000000000e+00   0.0000000000000000e+00   1.1422939104902965e+00   0.0000000000000000e+00   0.0000000000000000e+00   0.0000000000000000e+00   0.0000000000000000e+00   0.0000000000000000e+00   0.0000000000000000e+00   0.0000000000000000e+00
   0.0000000000000000e+00   0.0000000000000000e+00   0.0000000000000000e+00   0.0000000000000000e+00   0.0000000000000000e+00   0.0000000000000000e+00  -2.4320042066292835e-01   0.0000000000000000e+00   1.3019910568272532e+00   0.0000000000000000e+00  -7.0014252279688260e-01   1.9625248008724350e-01   0.0000000000000000e+00   0.0000000000000000e+00   0.0000000000000000e+00   0.0000000000000000e+00   0.0000000000000000e+00   0.0000000000000000e+00   0.0000000000000000e+00   2.5194363493139094e-01   0.0000000000000000e+00   3.0513639681137450e-01   0.0000000000000000e+00   0.0000000000000000e+00   0.0000000000000000e+00   0.0000000000000000e+00   0.0000000000000000e+00   0.0000000000000000e+00   0.0000000000000000e+00   0.0000000000000000e+00
  -4.3837578131560528e-01   0.0000000000000000e+00   0.0000000000000000e+00  -2.7159978977140303e-01   0.0000000000000000e+00   0.0000000000000000e+00   0.0000000000000000e+00   0.0000000000000000e+00   0.0000000000000000e+00   0.0000000000000000e+00   0.0000000000000000e+00   0.0000000000000000e+00   0.0000000000000000e+00   0.0000000000000000e+00   0.0000000000000000e+00   0.0000000000000000e+00   0.0000000000000000e+00   0.0000000000000000e+00   0.0000000000000000e+00   0.0000000000000000e+00  -6.6255509871986829e-01   0.0000000000000000e+00   0.0000000000000000e+00   0.0000000000000000e+00   6.3692706387078557e-01   2.2652790338044948e-01   0.0000000000000000e+00   0.0000000000000000e+00   7.5667063059741591e-01   0.0000000000000000e+00
   0.0000000000000000e+00   0.0000000000000000e+00   0.0000000000000000e+00   0.0000000000000000e+00   0.0000000000000000e+00   0.0000000000000000e+00   1.0507790778796775e+00   0.0000000000000000e+00   8.2210792730965487e-01   0.0000000000000000e+00   1.2653928222732211e-01  -4.8225667544148509e-01   0.0000000000000000e+00   0.0000000000000000e+00   0.0000000000000000e+00   0.0000000000000000e+00   0.0000000000000000e+00   0.0000000000000000e+00   0.0000000000000000e+00  -4.8427612905607492e-01   0.0000000000000000e+00  -7.8193158110785799e-01   0.0000000000000000e+00   0.0000000000000000e+00   0.0000000000000000e+00   0.0000000000000000e+00   0.0000000000000000e+00   0.0000000000000000e+00   0.0000000000000000e+00   0.0000000000000000e+00
   0.0000000000000000e+00  -1.0194921253127860e+00   0.0000000000000000e+00   0.0000000000000000e+00   2.8284241371307378e-01   0.0000000000000000e+00   0.0000000000000000e+00  -2.4368538250601207e-01   0.0000000000000000e+00   0.0000000000000000e+00   0.0000000000000000e+00   0.0000000000000000e+00  -3.3928324909759083e-02   0.0000000000000000e+00   0.0000000000000000e+00   0.0000000000000000e+00   0.0000000000000000e+00   0.0000000000000000e+00   6.4948047619461990e-01   0.0000000000000000e+00   0.0000000000000000e+00   0.0000000000000000e+00   1.2501674953778883e+00   0.0000000000000000e+00   0.0000000000000000e+00   0.0000000000000000e+00   0.0000000000000000e+00   0.0000000000000000e+00   0.0000000000000000e+00   0.0000000000000000e+00
   0.0000000000000000e+00   0.0000000000000000e+00   0.0000000000000000e+00   0.0000000000000000e+00   0.0000000000000000e+00  -4.8632428101423220e-01   0.0000000000000000e+00   0.0000000000000000e+00   0.0000000000000000e+00   0.0000000000000000e+00   0.0000000000000000e+00   0.0000000000000000e+00   0.0000000000000000e+00   0.0000000000000000e+00  -7.1932286081135266e-01   5.1004070635923959e-01  -4.2041389652097433e-01   0.0000000000000000e+00   0.0000000000000000e+00   0.0000000000000000e+00   0.0000000000000000e+00   0.0000000000000000e+00   0.0000000000000000e+00   1.3564608797277133e+00   0.0000000000000000e+00   0.0000000000000000e+00   0.0000000000000000e+00   0.0000000000000000e+00   0.0000000000000000e+00  -2.0928960180264444e-01
   6.6787645574040611e-01   0.0000000000000000e+00   0.0000000000000000e+00  -1.8104197792377635e-01   0.0000000000000000e+00   0.0000000000000000e+00   0.0000000000000000e+00   0.0000000000000000e+00   0.0000000000000000e+00   0.0000000000000000e+00   0.0000000000000000e+00   0.0000000000000000e+00   0.0000000000000000e+00   0.0000000000000000e+00   0.0000000000000000e+00   0.0000000000000000e+00   0.0000000000000000e+00   0.0000000000000000e+00   0.0000000000000000e+00   0.0000000000000000e+00  -8.8193308674495940e-01   0.0000000000000000e+00   0.0000000000000000e+00   0.0000000000000000e+00   4.3700844669626218e-02  -6.6475518556356161e-01   0.0000000000000000e+00   0.0000000000000000e+00  -5.0067168112824179e-01   0.0000000000000000e+00
  -4.6786708768155261e-01   0.0000000000000000e+00   0.0000000000000000e+00  -9.3628933476447807e-01   0.0000000000000000e+00   0.0000000000000000e+00   0.0000000000000000e+00   0.0000000000000000e+00   0.0000000000000000e+00   0.0000000000000000e+00   0.0000000000000000e+00   0.0000000000000000e+00   0.0000000000000000e+00   0.0000000000000000e+00   0.0000000000000000e+00   0.0000000000000000e+00   0.0000000000000000e+00   0.0000000000000000e+00   0.0000000000000000e+00   0.0000000000000000e+00  -9.5667823296710275e-01   0.0000000000000000e+00   0.0000000000000000e+00   0.0000000000000000e+00  -1.1421141116174853e+00   4.2610494387562980e-01   0.0000000000000000e+00   0.0000000000000000e+00   2.3824116207957663e-01   0.0000000000000000e+00
   0.0000000000000000e+00   0.0000000000000000e+00   1.0728684112963913e+00   0.0000000000000000e+00   0.0000000000000000e+00   0.0000000000000000e+00   0.0000000000000000e+00   0.0000000000000000e+00   0.0000000000000000e+00  -2.6501740761272768e-01   0.0000000000000000e+00   0.0000000000000000e+00   0.0000000000000000e+00  -2.0062491708824104e-01   0.0000000000000000e+00   0.0000000000000000e+00   0.0000000000000000e+00  -7.4753692223644896e-01   0.0000000000000000e+00   0.0000000000000000e+00   0.0000000000000000e+00   0.0000000000000000e+00   0.0000000000000000e+00   0.0000000000000000e+00   0.0000000000000000e+00   0.0000000000000000e+00  -1.6676818154696424e-01  -4.0429028497715741e-01   0.0000000000000000e+00   0.0000000000000000e+00
   0.0000000000000000e+00   0.0000000000000000e+00  -1.0625977295542885e-01   0.0000000000000000e+00   0.0000000000000000e+00   0.0000000000000000e+00   0.0000000000000000e+00   0.0000000000000000e+00   0.0000000000000000e+00   7.8121167798226077e-01   0.0000000000000000e+00   0.0000000000000000e+00   0.0000000000000000e+00   5.3455295363158750e-01   0.0000000000000000e+00   0.0000000000000000e+00   0.0000000000000000e+00   5.0930112991518584e-01   0.0000000000000000e+00   0.0000000000000000e+00   0.0000000000000000e+00   0.0000000000000000e+00   0.0000000000000000e+00   0.0000000000000000e+00   0.0000000000000000e+00   0.0000000000000000e+00  -4.8494993267784475e-01  -7.2518882624908909e-01   0.0000000000000000e+00   0.0000000000000000e+00
   3.9477643823658481e-01   0.0000000000000000e+00   0.0000000000000000e+00   3.5063266290157280e-01   0.0000000000000000e+00   0.0000000000000000e+00   0.0000000000000000e+00   0.0000000000000000e+00   0.0000000000000000e+00   0.0000000000000000e+00   0.0000000000000000e+00   0.0000000000000000e+00   0.0000000000000000e+00   0.0000000000000000e+00   0.0000000000000000e+00   0.0000000000000000e+00   0.0000000000000000e+00   0.0000000000000000e+00   0.0000000000000000e+00   0.0000000000000000e+00  -2.7075357791176696e-01   0.0000000000000000e+00   0.0000000000000000e+00   0.0000000000000000e+00   2.8316562409879203e-01   7.5496857265193718e-01   0.0000000000000000e+00   0.0000000000000000e+00  -7.9323686561059592e-01   0.0000000000000000e+00
   0.0000000000000000e+00   0.0000000000000000e+00   0.0000000000000000e+00   0.0000000000000000e+00   0.0000000000000000e+00  -1.0311924948642248e+00   0.0000000000000000e+00   0.0000000000000000e+00   0.0000000000000000e+00   0.0000000000000000e+00   0.0000000000000000e+00   0.0000000000000000e+00   0.0000000000000000e+00   0.0000000000000000e+00  -7.0890583760566372e-01  -4.0048992190631197e-02  -1.6341757040526948e-02   0.0000000000000000e+00   0.0000000000000000e+00   0.0000000000000000e+00   0.0000000000000000e+00   0.0000000000000000e+00   0.0000000000000000e+00  -1.0708626207725318e+00   0.0000000000000000e+00   0.0000000000000000e+00   0.0000000000000000e+00   0.0000000000000000e+00   0.0000000000000000e+00   5.4542773385635479e-01
