# Supplementary material for: ICOA: An Improved Coati Optimization Algorithm with Multi-Strategy Enhancement for Global Optimization and Engineering Design Problems
Source: Biomimetics (Basel). 2026 Apr 7;11(4):254. doi: 10.3390/biomimetics11040254 (PMC13113930; doi:10.3390/biomimetics11040254)
Supplement: Supplementary file 1 [file biomimetics-11-00254-s001.zip › ablation-study/input_data17/M_21_D10.txt]

  -1.0305294470331290e-01   0.0000000000000000e+00   2.5927374561996452e-02   0.0000000000000000e+00  -9.0244441188591118e-01   2.1081644079000361e-01   0.0000000000000000e+00   0.0000000000000000e+00   0.0000000000000000e+00   0.0000000000000000e+00
   0.0000000000000000e+00  -3.4014069782625300e-01   0.0000000000000000e+00   1.9261348791116462e-02   0.0000000000000000e+00   0.0000000000000000e+00  -4.8302563975482404e-01  -5.8681788641987120e-01   3.5669150440397068e-01  -4.2312583982568930e-01
   5.6908408155908785e-01   0.0000000000000000e+00  -7.0713990774551538e-01   0.0000000000000000e+00   4.2600018377748644e-01  -1.0019541925450026e-01   0.0000000000000000e+00   0.0000000000000000e+00   0.0000000000000000e+00   0.0000000000000000e+00
   0.0000000000000000e+00  -1.4505235594843791e-01   0.0000000000000000e+00  -7.2011475831244209e-01   0.0000000000000000e+00   0.0000000000000000e+00  -1.3158107612949654e-01   2.3294981292053360e-01   5.1778021756962733e-01   3.4744639910763919e-01
  -2.8769970956603252e-01   0.0000000000000000e+00   4.5465033483108186e-01   0.0000000000000000e+00  -9.5077326007155238e-03  -1.6735145368470877e-01   0.0000000000000000e+00   0.0000000000000000e+00   0.0000000000000000e+00   0.0000000000000000e+00
  -4.1401311627028353e-01   0.0000000000000000e+00   8.4018200425224177e-02   0.0000000000000000e+00   8.0109629301004703e-01  -1.5586942747038868e-01   0.0000000000000000e+00   0.0000000000000000e+00   0.0000000000000000e+00   0.0000000000000000e+00
   0.0000000000000000e+00   7.1686359629570551e-01   0.0000000000000000e+00  -2.9981218998385289e-01   0.0000000000000000e+00   0.0000000000000000e+00  -5.5801138872921563e-01  -6.8923984346454026e-02  -2.6996896422167743e-01  -8.4904462959664292e-02
   0.0000000000000000e+00   5.2876457999877313e-01   0.0000000000000000e+00   1.5516295645291445e-03   0.0000000000000000e+00   0.0000000000000000e+00   4.7176952815337231e-01  -5.0663914455210873e-02   5.6997179388084573e-01  -4.1280073357817226e-01
   0.0000000000000000e+00  -2.5142681786896132e-01   0.0000000000000000e+00  -2.8234332329415301e-01   0.0000000000000000e+00   0.0000000000000000e+00  -1.8896977861554191e-02   5.3514584822472544e-01  -2.2490706325592302e-01  -7.2093372878554962e-01
   0.0000000000000000e+00   8.1014061847764829e-02   0.0000000000000000e+00   5.5808263391486657e-01   0.0000000000000000e+00   0.0000000000000000e+00  -4.6375894420073827e-01   5.5468975663854414e-01   3.9539921903628289e-01   5.3729588172236692e-02
  -3.6372816517427692e-01   0.0000000000000000e+00   0.0000000000000000e+00   0.0000000000000000e+00   4.5991072805632388e-01  -3.9316918424674463e-01  -4.8194153797115041e-01   4.6682262358217425e-01   0.0000000000000000e+00   2.2673978196660485e-01
   0.0000000000000000e+00  -4.1243878210856538e-01   1.1807793231736146e+00  -9.5020150269489334e-01   0.0000000000000000e+00   0.0000000000000000e+00   0.0000000000000000e+00   0.0000000000000000e+00   3.9434080545619775e-02   0.0000000000000000e+00
   0.0000000000000000e+00   9.0343186086063187e-01   6.7564547862222502e-01   7.6021823433545049e-02   0.0000000000000000e+00   0.0000000000000000e+00   0.0000000000000000e+00   0.0000000000000000e+00  -4.6112624967801169e-01   0.0000000000000000e+00
   0.0000000000000000e+00  -4.7303087652779158e-01  -6.3013901234891934e-01  -3.5831429178783469e-01   0.0000000000000000e+00   0.0000000000000000e+00   0.0000000000000000e+00   0.0000000000000000e+00  -9.8955612332294551e-01   0.0000000000000000e+00
  -4.5725678324434421e-01   0.0000000000000000e+00   0.0000000000000000e+00   0.0000000000000000e+00  -4.3763002347342800e-01  -1.7341697597457947e-03  -9.7372462860440545e-02  -3.5733097897180621e-01   0.0000000000000000e+00   6.7987231472569087e-01
   3.0041431159846443e-01   0.0000000000000000e+00   0.0000000000000000e+00   0.0000000000000000e+00  -4.0598390159010689e-01  -7.8192090675980297e-01  -2.4755288575955797e-01  -1.8569283838938339e-01   0.0000000000000000e+00  -1.9432896626965276e-01
   6.6386528901187969e-01   0.0000000000000000e+00   0.0000000000000000e+00   0.0000000000000000e+00   2.5430197955453093e-01   2.1942854474989412e-01  -4.6272359840208843e-01  -2.3153186934609565e-01   0.0000000000000000e+00   4.2278169301388802e-01
  -5.3766979192256509e-02   0.0000000000000000e+00   0.0000000000000000e+00   0.0000000000000000e+00   5.9081677929799392e-01  -3.7558291102340341e-01   4.5307240186210213e-01  -5.3433970544956955e-01   0.0000000000000000e+00   1.2723442948606239e-01
   0.0000000000000000e+00   5.2784088270108109e-01   6.1758595632189617e-01   3.3925754195713420e-01   0.0000000000000000e+00   0.0000000000000000e+00   0.0000000000000000e+00   0.0000000000000000e+00  -6.4960622506810473e-01   0.0000000000000000e+00
   3.5321563869189387e-01   0.0000000000000000e+00   0.0000000000000000e+00   0.0000000000000000e+00  -1.3566573966045137e-01  -2.1166783289401919e-01   5.2685937057182231e-01   5.2989003765589893e-01   0.0000000000000000e+00   5.0365265790771208e-01
  -4.2228730981302820e-01  -3.7845365333789449e-01   4.0665090321450081e-01   0.0000000000000000e+00   7.4457969430774568e-02   0.0000000000000000e+00   4.1104668174077308e-01   0.0000000000000000e+00  -5.8187450483678371e-01   0.0000000000000000e+00
   4.7669184408363108e-01  -4.0173447898418257e-02   4.4867520026570640e-01   0.0000000000000000e+00  -4.4962392226792897e-01   0.0000000000000000e+00  -4.6336091784322131e-01   0.0000000000000000e+00  -3.9112214572243270e-01   0.0000000000000000e+00
   1.7779127339854217e-01  -7.2178358365469564e-01   3.0659452112669305e-01   0.0000000000000000e+00   3.1215125444205793e-01   0.0000000000000000e+00  -1.6442117837388981e-01   0.0000000000000000e+00   4.7848280171537411e-01   0.0000000000000000e+00
   0.0000000000000000e+00   0.0000000000000000e+00   0.0000000000000000e+00  -2.0039689024997037e-01   0.0000000000000000e+00  -7.2069626046764301e-01   0.0000000000000000e+00   7.3900412078069089e-01   0.0000000000000000e+00  -9.6929081663433544e-02
   6.9319944985872683e-01  -1.4992900270579212e-01  -3.5392814144397328e-01   0.0000000000000000e+00   3.4293983473858847e-01   0.0000000000000000e+00   3.5378290057491096e-01   0.0000000000000000e+00  -3.5911086946442039e-01   0.0000000000000000e+00
   0.0000000000000000e+00   0.0000000000000000e+00   0.0000000000000000e+00   6.6015604084630627e-02   0.0000000000000000e+00  -4.6978062175270413e-01   0.0000000000000000e+00  -3.6718679748111061e-01   0.0000000000000000e+00   6.5705015756710838e-01
   1.6435564364846589e-01   5.5830830171513735e-01   6.0952479206251386e-01   0.0000000000000000e+00   5.1303995907173405e-01   0.0000000000000000e+00   1.2859410342708921e-01   0.0000000000000000e+00   1.0006071885342216e-01   0.0000000000000000e+00
   0.0000000000000000e+00   0.0000000000000000e+00   0.0000000000000000e+00  -9.8721089647755145e-01   0.0000000000000000e+00  -1.2352806438117458e-01   0.0000000000000000e+00  -3.8207610440363160e-01   0.0000000000000000e+00   4.2738473142028888e-01
  -2.3513894185099066e-01   7.2049243210065006e-04  -2.0625180181423247e-01   0.0000000000000000e+00   5.6039111681756815e-01   0.0000000000000000e+00  -6.6903226915606606e-01   0.0000000000000000e+00  -3.7486927345953225e-01   0.0000000000000000e+00
   0.0000000000000000e+00   0.0000000000000000e+00   0.0000000000000000e+00  -3.3572699171556053e-01   0.0000000000000000e+00   8.4343975446965369e-01   0.0000000000000000e+00   7.5595635303825670e-01   0.0000000000000000e+00   4.0266384692451129e-01
   1.1557624663215817e-01   0.0000000000000000e+00  -1.6118681927368028e-01   0.0000000000000000e+00   0.0000000000000000e+00   0.0000000000000000e+00   2.6507592866597263e-01   1.5886511198061226e-01   8.0769213067427081e-01  -4.6129273871477106e-01
   0.0000000000000000e+00   4.7189726435412560e-01   0.0000000000000000e+00  -3.7640868220044726e-01   4.1045131557853037e-01   6.0476087801363509e-01   0.0000000000000000e+00   0.0000000000000000e+00   0.0000000000000000e+00   0.0000000000000000e+00
   6.8812656136750971e-01   0.0000000000000000e+00   1.4073624424895972e-01   0.0000000000000000e+00   0.0000000000000000e+00   0.0000000000000000e+00  -3.6798711118314453e-01  -5.7937329074377653e-01   1.8510928852763556e-01   3.6356187531543738e-02
   0.0000000000000000e+00   5.0552439351544742e-01   0.0000000000000000e+00   4.5545597954948769e-01  -7.4602554566772628e-01  -6.0935709938583027e-01   0.0000000000000000e+00   0.0000000000000000e+00   0.0000000000000000e+00   0.0000000000000000e+00
   0.0000000000000000e+00  -9.7286166977367083e-01   0.0000000000000000e+00  -9.9381685036211209e-01  -4.9054438579585025e-01  -3.2326498744746657e-01   0.0000000000000000e+00   0.0000000000000000e+00   0.0000000000000000e+00   0.0000000000000000e+00
   0.0000000000000000e+00  -7.7133153732853593e-02   0.0000000000000000e+00  -6.4266433933121841e-02  -7.7863370898625406e-01   9.2916747000025046e-01   0.0000000000000000e+00   0.0000000000000000e+00   0.0000000000000000e+00   0.0000000000000000e+00
  -3.4017094059589187e-01   0.0000000000000000e+00  -4.8184005832820687e-01   0.0000000000000000e+00   0.0000000000000000e+00   0.0000000000000000e+00  -7.7573707742593823e-01   4.3263112477379712e-02   2.1763150937224407e-01   3.3327245583279375e-02
  -5.8714158812284623e-01   0.0000000000000000e+00   1.5845593041138872e-01   0.0000000000000000e+00   0.0000000000000000e+00   0.0000000000000000e+00   1.2525132936617620e-01  -7.3397731155757096e-01   6.6350354699249714e-02  -2.6710206786180501e-01
   1.0202728244248056e-01   0.0000000000000000e+00  -7.5847751358571036e-01   0.0000000000000000e+00   0.0000000000000000e+00   0.0000000000000000e+00   4.1752417318442275e-01  -3.1324872530649756e-01  -2.6821706339257803e-02   3.7567498185507253e-01
  -2.0557939357591043e-01   0.0000000000000000e+00   3.4877766060873339e-01   0.0000000000000000e+00   0.0000000000000000e+00   0.0000000000000000e+00   5.0377515324699570e-02   1.9217478488597339e-02   5.1076680195206725e-01   7.5650599792147610e-01
   5.1133908025012553e-01   0.0000000000000000e+00   0.0000000000000000e+00   0.0000000000000000e+00  -4.9759032424292116e-01   0.0000000000000000e+00   0.0000000000000000e+00   4.8101302147867303e-01   0.0000000000000000e+00   3.5163719449009689e-01
   0.0000000000000000e+00   3.7875338417371762e-01  -4.6541512880325786e-01   2.8489658867142198e-01   0.0000000000000000e+00   5.7737904842699384e-01  -1.4253406824159737e-01   0.0000000000000000e+00  -4.5286426161646742e-01   0.0000000000000000e+00
   0.0000000000000000e+00  -3.3508018049985261e-01   2.0512968528991091e-01  -1.6316384779114831e-01   0.0000000000000000e+00   8.0334874794450095e-01   1.9078535483394354e-01   0.0000000000000000e+00   3.7047588474814824e-01   0.0000000000000000e+00
   0.0000000000000000e+00   8.1899973152761742e-03   6.8068303370091354e-01   4.9311204601197656e-01   0.0000000000000000e+00   4.7588324751593650e-02   3.3116447714131292e-01   0.0000000000000000e+00  -4.2603929640425953e-01   0.0000000000000000e+00
  -7.3401472780270838e-01   0.0000000000000000e+00   0.0000000000000000e+00   0.0000000000000000e+00   6.6426554189020970e-01   0.0000000000000000e+00   0.0000000000000000e+00  -1.1118077985976258e+00   0.0000000000000000e+00   2.1010544536970374e-01
   0.0000000000000000e+00  -5.3056630831703289e-01   1.1673573337563803e-01  -3.8582518778606190e-01   0.0000000000000000e+00   5.2044538338074292e-02  -4.3554328868740300e-01   0.0000000000000000e+00  -6.0299626467373457e-01   0.0000000000000000e+00
   0.0000000000000000e+00   2.0796530431522944e-01  -1.1293173039334248e-01  -5.9502939701775814e-01   0.0000000000000000e+00  -1.9214707414005924e-02   6.9451976194728471e-01   0.0000000000000000e+00  -3.2742933350541903e-01   0.0000000000000000e+00
   7.5380226291930374e-01   0.0000000000000000e+00   0.0000000000000000e+00   0.0000000000000000e+00   4.2464026643568542e-01   0.0000000000000000e+00   0.0000000000000000e+00  -1.8858176196185999e-01   0.0000000000000000e+00  -1.0617452201183669e-01
   0.0000000000000000e+00  -6.4764951573905183e-01  -5.0159781752839283e-01   3.8227077284274424e-01   0.0000000000000000e+00  -1.2618136157550811e-01   4.0194454940346536e-01   0.0000000000000000e+00  -7.3059110586786227e-02   0.0000000000000000e+00
  -3.8575055045223577e-01   0.0000000000000000e+00   0.0000000000000000e+00   0.0000000000000000e+00   1.0582637137172032e-01   0.0000000000000000e+00   0.0000000000000000e+00   8.4509043225999425e-01   0.0000000000000000e+00  -7.9418077033668166e-01
  -3.6830212243759486e-01   0.0000000000000000e+00   0.0000000000000000e+00  -3.5890473420249280e-01   0.0000000000000000e+00   0.0000000000000000e+00   7.8081082095189935e-01   6.3230491277057099e-01   0.0000000000000000e+00   0.0000000000000000e+00
   0.0000000000000000e+00  -1.9865150240051802e-01   2.5366809490593789e-01   0.0000000000000000e+00   2.7735999933505207e-01  -7.0614570083128692e-01   0.0000000000000000e+00   0.0000000000000000e+00  -1.8771561298546213e-01  -5.3421213654189237e-01
   0.0000000000000000e+00   5.0202832008420892e-02   7.6177442280647678e-01   0.0000000000000000e+00  -5.9333546187927888e-01   1.5176663029429610e-01   0.0000000000000000e+00   0.0000000000000000e+00  -1.7726774749229174e-01  -1.0332216471221564e-01
   1.0190147116733050e+00   0.0000000000000000e+00   0.0000000000000000e+00   2.9580041924050726e-02   0.0000000000000000e+00   0.0000000000000000e+00   4.8808027762308470e-01   1.0606742350815073e+00   0.0000000000000000e+00   0.0000000000000000e+00
   0.0000000000000000e+00  -6.5285141341993772e-02   3.1600611760469244e-02   0.0000000000000000e+00  -4.2173315132072599e-02   2.3198106438095259e-01   0.0000000000000000e+00   0.0000000000000000e+00   7.8682135647856610e-01  -5.6573633603030982e-01
   0.0000000000000000e+00  -8.3900573376600940e-01   2.2294779113994337e-01   0.0000000000000000e+00   5.5521817635218872e-02  -4.8976097595005694e-02   0.0000000000000000e+00   0.0000000000000000e+00   2.4473435268761407e-01   4.2542617147867268e-01
  -2.0853617996138671e-01   0.0000000000000000e+00   0.0000000000000000e+00   9.7468455781273222e-01   0.0000000000000000e+00   0.0000000000000000e+00   1.4052312109198287e-01   9.3569060159131162e-02   0.0000000000000000e+00   0.0000000000000000e+00
   4.4321042854923121e-01   0.0000000000000000e+00   0.0000000000000000e+00  -3.5521304994561520e-01   0.0000000000000000e+00   0.0000000000000000e+00  -6.8168144963758193e-01  -5.3631276596340899e-02   0.0000000000000000e+00   0.0000000000000000e+00
   0.0000000000000000e+00  -4.8384070368823195e-01  -2.9509466940277751e-01   0.0000000000000000e+00  -7.1921783432166514e-02   4.7435170238977864e-01   0.0000000000000000e+00   0.0000000000000000e+00  -4.9580779160881888e-01  -4.5034393837641878e-01
   0.0000000000000000e+00   1.2539002645563246e-01   4.6644082822679750e-01   0.0000000000000000e+00   7.4899296176302743e-01   4.4396140507882920e-01   0.0000000000000000e+00   0.0000000000000000e+00  -9.2362750740171917e-02   9.3397716323309621e-03
  -3.3885649776295290e-01   0.0000000000000000e+00  -6.9609864702754343e-01   4.9149315538251687e-01   3.6699974844075667e-01   1.4035861873617003e-01   0.0000000000000000e+00   0.0000000000000000e+00   0.0000000000000000e+00  -6.8323264948931151e-02
   0.0000000000000000e+00   2.7258560994835052e-01   0.0000000000000000e+00   0.0000000000000000e+00   0.0000000000000000e+00   0.0000000000000000e+00  -7.4623491826856880e-01   2.9871564778843668e-01   9.1479581213186945e-01   0.0000000000000000e+00
  -1.6683476378976028e-01   0.0000000000000000e+00  -3.3404804325026594e-01  -6.8021851196363459e-01  -5.1964217453846828e-02   1.6275693085911530e-01   0.0000000000000000e+00   0.0000000000000000e+00   0.0000000000000000e+00  -6.0719909744299916e-01
  -6.5374804334409387e-01   0.0000000000000000e+00   5.3246612634157242e-01   6.4205219578919143e-02   3.6686829209612348e-01  -2.6118136652443014e-01   0.0000000000000000e+00   0.0000000000000000e+00   0.0000000000000000e+00  -2.8664082042915195e-01
   5.4748152078310597e-01   0.0000000000000000e+00   2.4469673676512826e-01   3.1941878762521858e-01   3.1737076161064470e-01   2.9992638059030768e-01   0.0000000000000000e+00   0.0000000000000000e+00   0.0000000000000000e+00  -5.8964319332137438e-01
   1.9509054687960431e-01   0.0000000000000000e+00  -2.1690420329289956e-01   1.9587096955445144e-01  -2.4184075988992176e-01  -8.3149724277758263e-01   0.0000000000000000e+00   0.0000000000000000e+00   0.0000000000000000e+00  -3.5588227057136684e-01
   0.0000000000000000e+00  -7.2916247308018600e-02   0.0000000000000000e+00   0.0000000000000000e+00   0.0000000000000000e+00   0.0000000000000000e+00   3.3636301449031236e-02  -7.3448457091541064e-01  -3.9716043695429876e-01   0.0000000000000000e+00
   0.0000000000000000e+00  -7.8764224133594785e-01   0.0000000000000000e+00   0.0000000000000000e+00   0.0000000000000000e+00   0.0000000000000000e+00  -6.2573415385202258e-01  -3.8255485072827577e-01   1.5238436517395604e-01   0.0000000000000000e+00
   0.0000000000000000e+00   3.2918288761043396e-01   0.0000000000000000e+00   0.0000000000000000e+00   0.0000000000000000e+00   0.0000000000000000e+00  -6.6964698470994144e-01  -3.3958876732721477e-01  -9.1829970395698601e-01   0.0000000000000000e+00
  -3.0357798711046935e-01   0.0000000000000000e+00   1.1582088031206821e-01   3.8887163096679267e-01  -7.5419321631386249e-01   3.2287835923688440e-01   0.0000000000000000e+00   0.0000000000000000e+00   0.0000000000000000e+00  -2.6485267915875277e-01
   3.0114442901035843e-01   2.6387863323451966e-01   0.0000000000000000e+00  -1.3675156623111340e-01  -4.7907290847629369e-01   0.0000000000000000e+00   0.0000000000000000e+00  -2.9541033166590086e-01  -7.1007111843867532e-01   0.0000000000000000e+00
   6.1261638928503526e-01  -2.8583259798109467e-01   0.0000000000000000e+00   1.4870416545946280e-01  -5.1911567058798280e-01   0.0000000000000000e+00   0.0000000000000000e+00   3.9263149126208602e-01   3.1184513673464342e-01   0.0000000000000000e+00
   0.0000000000000000e+00   0.0000000000000000e+00   8.3342585078237819e-01   0.0000000000000000e+00   0.0000000000000000e+00  -1.9271678850743115e-02  -3.0774607014707028e-01   0.0000000000000000e+00   0.0000000000000000e+00  -2.2787687257356901e-01
  -2.8184001179317075e-01   9.4265882129959955e-03   0.0000000000000000e+00  -8.5552518384868514e-01  -3.4560193869826472e-01   0.0000000000000000e+00   0.0000000000000000e+00   1.3410260174424118e-01   2.2611899336673977e-01   0.0000000000000000e+00
  -2.9429976397985225e-01   3.6740683224537130e-01   0.0000000000000000e+00   1.7624751623981283e-01  -7.4640728324197880e-02   0.0000000000000000e+00   0.0000000000000000e+00   8.0480463401716673e-01  -3.0668378551832581e-01   0.0000000000000000e+00
   0.0000000000000000e+00   0.0000000000000000e+00   1.2127743364781080e-01   0.0000000000000000e+00   0.0000000000000000e+00  -2.6464549578272817e-01   4.1813896937497685e-01   0.0000000000000000e+00   0.0000000000000000e+00   1.2488549990457436e+00
   0.0000000000000000e+00   0.0000000000000000e+00  -1.0461677579153683e-01   0.0000000000000000e+00   0.0000000000000000e+00   1.0794444124908102e+00   7.5370046628224541e-01   0.0000000000000000e+00   0.0000000000000000e+00  -4.1478723596625006e-01
  -5.0491586453716841e-01   1.4525871638612831e-01   0.0000000000000000e+00   4.4005637250182322e-01  -6.0219134552051601e-01   0.0000000000000000e+00   0.0000000000000000e+00  -2.9491719088065760e-01   2.8407692263949841e-01   0.0000000000000000e+00
   3.3619491201965634e-01   8.3216047564252760e-01   0.0000000000000000e+00  -5.0496951876818019e-02   1.1559288013315736e-01   0.0000000000000000e+00   0.0000000000000000e+00  -7.6831580794193166e-02   4.1553240068234554e-01   0.0000000000000000e+00
   0.0000000000000000e+00   0.0000000000000000e+00  -9.2535862522289225e-01   0.0000000000000000e+00   0.0000000000000000e+00   3.9191846005193864e-01   3.3677842588635454e-01   0.0000000000000000e+00   0.0000000000000000e+00   5.9657397598146378e-01
   8.5086596483417820e-02   0.0000000000000000e+00   0.0000000000000000e+00  -3.2054153463366070e-01   3.1155241519782362e-01  -2.0184968782224116e-02   0.0000000000000000e+00   6.1816908087225075e-01   6.4063097235989630e-01   0.0000000000000000e+00
   0.0000000000000000e+00  -3.9682332017368765e-01  -1.4445085807277214e-01   0.0000000000000000e+00   0.0000000000000000e+00   0.0000000000000000e+00  -8.7287075211576970e-01   0.0000000000000000e+00   0.0000000000000000e+00  -3.9608576135160289e-01
   0.0000000000000000e+00   3.2018811828553412e-01  -7.9254893555505956e-01   0.0000000000000000e+00   0.0000000000000000e+00   0.0000000000000000e+00  -6.7409120951711865e-01   0.0000000000000000e+00   0.0000000000000000e+00  -1.4238644246218107e-01
   4.5222653155817791e-02   0.0000000000000000e+00   0.0000000000000000e+00  -1.1415688747505798e-01  -2.7318061137670419e-01   7.0913861622691921e-01   0.0000000000000000e+00   5.0284726767919219e-01  -3.9314439919035576e-01   0.0000000000000000e+00
   2.7030160423594612e-01   0.0000000000000000e+00   0.0000000000000000e+00  -2.1362238683112339e-01  -7.3854725545966260e-01   1.3348186511547624e-01   0.0000000000000000e+00  -2.7918673026744656e-01   4.8998758287625310e-01   0.0000000000000000e+00
   3.4354750433981929e-01   0.0000000000000000e+00   0.0000000000000000e+00  -7.3949518058594610e-01   3.5625966205944692e-01   1.3628922593983478e-01   0.0000000000000000e+00  -3.7305463229867308e-01  -2.2462531369939262e-01   0.0000000000000000e+00
   0.0000000000000000e+00  -3.4251848207704216e-01   1.2822131164134709e+00   0.0000000000000000e+00   0.0000000000000000e+00   0.0000000000000000e+00  -3.0425112513330110e-01   0.0000000000000000e+00   0.0000000000000000e+00   1.8475205707837200e-01
  -8.0516998403393603e-01   0.0000000000000000e+00   0.0000000000000000e+00  -5.1143763492328043e-01  -2.3254313652165029e-01  -1.7592658108709741e-01   0.0000000000000000e+00   2.6045047272446165e-02  -6.6543411628254584e-02   0.0000000000000000e+00
   3.8900981293607845e-01   0.0000000000000000e+00   0.0000000000000000e+00  -1.7368140066086069e-01  -3.1915222144176658e-01  -6.5526534064915298e-01   0.0000000000000000e+00   3.8369034300693194e-01  -3.7424196728838077e-01   0.0000000000000000e+00
   0.0000000000000000e+00   2.2835058140170000e-01  -4.1518665371976682e-02   0.0000000000000000e+00   0.0000000000000000e+00   0.0000000000000000e+00   4.4460288360778288e-01   0.0000000000000000e+00   0.0000000000000000e+00   1.1263137256966036e+00
  -9.4435918147771347e-01   0.0000000000000000e+00  -8.2141636378154093e-01   0.0000000000000000e+00   0.0000000000000000e+00   0.0000000000000000e+00   0.0000000000000000e+00   0.0000000000000000e+00   3.2166496571044034e-01  -2.1604276856855759e-01
   0.0000000000000000e+00   3.4287333363817274e-01   0.0000000000000000e+00   2.2913535038565305e-01   5.0545342095002943e-01  -8.0021169013906546e-02  -6.2548249115577426e-01   4.2049967098752605e-01   0.0000000000000000e+00   0.0000000000000000e+00
  -1.2564349310300427e-02   0.0000000000000000e+00   8.8335240913268231e-01   0.0000000000000000e+00   0.0000000000000000e+00   0.0000000000000000e+00   0.0000000000000000e+00   0.0000000000000000e+00  -2.9203097667583722e-01   3.1300086790086412e-01
   0.0000000000000000e+00  -5.8832194377167535e-01   0.0000000000000000e+00  -5.3993732711152520e-01   6.7087995793909061e-02  -2.7667339144926872e-01  -7.8008070024204609e-02   5.2460532742605137e-01   0.0000000000000000e+00   0.0000000000000000e+00
   0.0000000000000000e+00   3.2776084027144081e-01   0.0000000000000000e+00   2.7200574225932145e-01  -1.4757065504409489e-01  -3.3035043190535446e-01   5.9242703534050900e-01   5.8026494764889347e-01   0.0000000000000000e+00   0.0000000000000000e+00
   0.0000000000000000e+00  -5.4263047106234952e-01   0.0000000000000000e+00   5.7460980727690258e-01   4.6118540791046642e-01  -2.9407470964381788e-01   1.8656683740922356e-01  -2.0346164531266009e-01   0.0000000000000000e+00   0.0000000000000000e+00
   0.0000000000000000e+00   3.6522713069487678e-01   0.0000000000000000e+00  -4.8624319935131644e-01   4.9633703033704990e-01  -4.4694724427755461e-01   2.4235066183364079e-01  -3.5402056994852327e-01   0.0000000000000000e+00   0.0000000000000000e+00
   0.0000000000000000e+00  -3.2393116863983454e-02   0.0000000000000000e+00  -1.2397044260249207e-01   5.0911345855985868e-01   7.2227090838144425e-01   3.9771292907603339e-01   2.1103237335916730e-01   0.0000000000000000e+00   0.0000000000000000e+00
  -9.4096371795637068e-01   0.0000000000000000e+00   2.0364844528445480e-01   0.0000000000000000e+00   0.0000000000000000e+00   0.0000000000000000e+00   0.0000000000000000e+00   0.0000000000000000e+00   5.7133203734757707e-02   4.2914442000075226e-01
   2.2717416770028254e-02   0.0000000000000000e+00  -8.8651778529493852e-01   0.0000000000000000e+00   0.0000000000000000e+00   0.0000000000000000e+00   0.0000000000000000e+00   0.0000000000000000e+00  -5.5829799612349351e-01   9.3086181678069480e-01
