# Supplementary material for: ICOA: An Improved Coati Optimization Algorithm with Multi-Strategy Enhancement for Global Optimization and Engineering Design Problems
Source: Biomimetics (Basel). 2026 Apr 7;11(4):254. doi: 10.3390/biomimetics11040254 (PMC13113930; doi:10.3390/biomimetics11040254)
Supplement: Supplementary file 1 [file biomimetics-11-00254-s001.zip › ablation-study/input_data17/M_21_D2.txt]

  -3.1499278678218878e-01  -2.9784870371144128e+00
  -9.7908584630183870e-01   2.6605529423036534e-01
   5.9277159964671788e-01  -8.0537061695363044e-01
  -8.0537061695363077e-01  -5.9277159964671755e-01
  -2.7684221532932407e-01  -9.6091539055816577e-01
  -9.6091539055816599e-01   2.7684221532932413e-01
   4.9954348166276036e-01  -8.6628881438481442e-01
  -8.6628881438481442e-01  -4.9954348166276041e-01
  -1.1085628622071067e-01   9.9383644721118569e-01
  -9.9383644721118569e-01  -1.1085628622071120e-01
  -9.9840805822021239e-01   5.6403450966628299e-02
   5.6403450966627910e-02   9.9840805822021261e-01
  -2.9810776244043996e-01   9.5453222154768247e-01
  -9.5453222154768280e-01  -2.9810776244043985e-01
  -8.2910021286408053e-01   5.5910002417164950e-01
   5.5910002417164728e-01   8.2910021286407909e-01
