# Supplementary material for: ICOA: An Improved Coati Optimization Algorithm with Multi-Strategy Enhancement for Global Optimization and Engineering Design Problems
Source: Biomimetics (Basel). 2026 Apr 7;11(4):254. doi: 10.3390/biomimetics11040254 (PMC13113930; doi:10.3390/biomimetics11040254)
Supplement: Supplementary file 1 [file biomimetics-11-00254-s001.zip › ablation-study/input_data17/M_21_D20.txt]

  -5.9870890390451503e-01  -1.8745271067867014e-01   0.0000000000000000e+00  -4.7971706377521274e-02   0.0000000000000000e+00   0.0000000000000000e+00   0.0000000000000000e+00  -1.0860758259206555e+00   0.0000000000000000e+00   0.0000000000000000e+00   0.0000000000000000e+00   4.9805511857228163e-01   0.0000000000000000e+00   0.0000000000000000e+00   0.0000000000000000e+00   0.0000000000000000e+00   0.0000000000000000e+00   3.0631750289720128e-01   0.0000000000000000e+00   0.0000000000000000e+00
  -7.5142123281705697e-01  -2.5468733900184844e-02   0.0000000000000000e+00  -1.2354674884191628e+00   0.0000000000000000e+00   0.0000000000000000e+00   0.0000000000000000e+00  -4.4546201204268621e-01   0.0000000000000000e+00   0.0000000000000000e+00   0.0000000000000000e+00   1.7206997175695216e-01   0.0000000000000000e+00   0.0000000000000000e+00   0.0000000000000000e+00   0.0000000000000000e+00   0.0000000000000000e+00  -5.7422181720477405e-01   0.0000000000000000e+00   0.0000000000000000e+00
   0.0000000000000000e+00   0.0000000000000000e+00  -1.1456026816576700e-01   0.0000000000000000e+00  -4.6532647868609112e-01  -4.7798440463825942e-01   0.0000000000000000e+00   0.0000000000000000e+00  -4.0948600420575004e-01   0.0000000000000000e+00   0.0000000000000000e+00   0.0000000000000000e+00  -1.2396486128664294e-01   0.0000000000000000e+00   0.0000000000000000e+00  -4.0459493976740601e-01  -2.0808971534411497e-02   0.0000000000000000e+00   0.0000000000000000e+00  -4.4125046068880225e-01
   1.2175361214717213e+00   5.8452882628941527e-01   0.0000000000000000e+00  -4.0923450221077760e-02   0.0000000000000000e+00   0.0000000000000000e+00   0.0000000000000000e+00  -3.4025636540516502e-01   0.0000000000000000e+00   0.0000000000000000e+00   0.0000000000000000e+00  -1.5398574934979872e-01   0.0000000000000000e+00   0.0000000000000000e+00   0.0000000000000000e+00   0.0000000000000000e+00   0.0000000000000000e+00  -5.6414246118900668e-02   0.0000000000000000e+00   0.0000000000000000e+00
   0.0000000000000000e+00   0.0000000000000000e+00   4.5878843447620088e-01   0.0000000000000000e+00  -6.1297669074206096e-01  -1.6093179051172246e-01   0.0000000000000000e+00   0.0000000000000000e+00   2.4576754447013133e-01   0.0000000000000000e+00   0.0000000000000000e+00   0.0000000000000000e+00   2.8701225976321731e-01   0.0000000000000000e+00   0.0000000000000000e+00   3.3183995803746674e-01   3.6033679802571406e-01   0.0000000000000000e+00   0.0000000000000000e+00   7.1663232340452562e-02
   0.0000000000000000e+00   0.0000000000000000e+00  -6.0686096525733146e-01   0.0000000000000000e+00  -3.9480944358669617e-01   5.5652687200305223e-02   0.0000000000000000e+00   0.0000000000000000e+00  -4.4092103159716393e-02   0.0000000000000000e+00   0.0000000000000000e+00   0.0000000000000000e+00   2.9071984002080492e-01   0.0000000000000000e+00   0.0000000000000000e+00  -1.3752526027769385e-01  -6.8700620321503758e-02   0.0000000000000000e+00   0.0000000000000000e+00   6.0220672457164770e-01
   0.0000000000000000e+00   0.0000000000000000e+00   0.0000000000000000e+00   0.0000000000000000e+00   0.0000000000000000e+00   0.0000000000000000e+00   2.3451968433211950e-01   0.0000000000000000e+00   0.0000000000000000e+00   2.8621910791365235e-01   1.5224464826606146e-01   0.0000000000000000e+00   0.0000000000000000e+00   2.1170181858874221e-01  -3.4939666495499638e-01   0.0000000000000000e+00   0.0000000000000000e+00   0.0000000000000000e+00  -8.2036883017626028e-01   0.0000000000000000e+00
  -2.2333965521824714e-01   7.1435351903606759e-01   0.0000000000000000e+00  -1.3323105163348159e-01   0.0000000000000000e+00   0.0000000000000000e+00   0.0000000000000000e+00   3.7965402787667435e-01   0.0000000000000000e+00   0.0000000000000000e+00   0.0000000000000000e+00   2.9251430822001367e-01   0.0000000000000000e+00   0.0000000000000000e+00   0.0000000000000000e+00   0.0000000000000000e+00   0.0000000000000000e+00   6.7554587872835925e-01   0.0000000000000000e+00   0.0000000000000000e+00
   0.0000000000000000e+00   0.0000000000000000e+00  -5.7386625302473848e-01   0.0000000000000000e+00   1.6567695607406310e-01  -4.0560700658870902e-01   0.0000000000000000e+00   0.0000000000000000e+00   4.1052415755554811e-01   0.0000000000000000e+00   0.0000000000000000e+00   0.0000000000000000e+00  -8.4492948941978716e-02   0.0000000000000000e+00   0.0000000000000000e+00   3.1109258335663575e-01   3.8124295773675737e-01   0.0000000000000000e+00   0.0000000000000000e+00  -2.4681510381365757e-01
   0.0000000000000000e+00   0.0000000000000000e+00   0.0000000000000000e+00   0.0000000000000000e+00   0.0000000000000000e+00   0.0000000000000000e+00   8.1401295984125133e-01   0.0000000000000000e+00   0.0000000000000000e+00   1.5499673324723218e-01   6.0889790463121568e-03   0.0000000000000000e+00   0.0000000000000000e+00  -3.3196974668273843e-01  -3.0474701194118292e-01   0.0000000000000000e+00   0.0000000000000000e+00   0.0000000000000000e+00   3.3203491416967623e-01   0.0000000000000000e+00
   0.0000000000000000e+00   0.0000000000000000e+00   0.0000000000000000e+00   0.0000000000000000e+00   0.0000000000000000e+00   0.0000000000000000e+00  -1.9002331916481735e-01   0.0000000000000000e+00   0.0000000000000000e+00  -2.3869665401971712e-01   7.8575675887775909e-01   0.0000000000000000e+00   0.0000000000000000e+00   1.0632635906244642e-01  -4.7146962165946393e-01   0.0000000000000000e+00   0.0000000000000000e+00   0.0000000000000000e+00   2.3645816254065177e-01   0.0000000000000000e+00
   2.8512350191989333e-01  -1.8632487887178315e-01   0.0000000000000000e+00   1.7835213448416559e-01   0.0000000000000000e+00   0.0000000000000000e+00   0.0000000000000000e+00   1.6944057150849162e-01   0.0000000000000000e+00   0.0000000000000000e+00   0.0000000000000000e+00   1.1134162221355690e+00   0.0000000000000000e+00   0.0000000000000000e+00   0.0000000000000000e+00   0.0000000000000000e+00   0.0000000000000000e+00  -4.5968466756493742e-01   0.0000000000000000e+00   0.0000000000000000e+00
   0.0000000000000000e+00   0.0000000000000000e+00  -1.3111945306541267e-01   0.0000000000000000e+00   1.6432534391681805e-01   1.3487973565338712e-01   0.0000000000000000e+00   0.0000000000000000e+00  -3.6029257725587727e-01   0.0000000000000000e+00   0.0000000000000000e+00   0.0000000000000000e+00   7.7696547295015961e-01   0.0000000000000000e+00   0.0000000000000000e+00   2.3590621537888626e-01  -7.0334661929585263e-03   0.0000000000000000e+00   0.0000000000000000e+00  -3.8525968878289707e-01
   0.0000000000000000e+00   0.0000000000000000e+00   0.0000000000000000e+00   0.0000000000000000e+00   0.0000000000000000e+00   0.0000000000000000e+00   3.2588057432069201e-01   0.0000000000000000e+00   0.0000000000000000e+00  -3.7929498761679725e-02   5.6184756917480738e-01   0.0000000000000000e+00   0.0000000000000000e+00  -3.4524180723176950e-02   7.4519012722809830e-01   0.0000000000000000e+00   0.0000000000000000e+00   0.0000000000000000e+00  -1.4209246511911780e-01   0.0000000000000000e+00
   0.0000000000000000e+00   0.0000000000000000e+00   0.0000000000000000e+00   0.0000000000000000e+00   0.0000000000000000e+00   0.0000000000000000e+00   2.1027728895123543e-01   0.0000000000000000e+00   0.0000000000000000e+00   2.2747693732747054e-01  -5.8559194436139973e-02   0.0000000000000000e+00   0.0000000000000000e+00   8.8762602055282303e-01   6.7605839168938614e-02   0.0000000000000000e+00   0.0000000000000000e+00   0.0000000000000000e+00   3.2887387191786061e-01   0.0000000000000000e+00
   0.0000000000000000e+00   0.0000000000000000e+00  -2.7292077443163545e-02   0.0000000000000000e+00  -9.2012860880070824e-02   3.2146371948374358e-01   0.0000000000000000e+00   0.0000000000000000e+00   6.0070047112241243e-01   0.0000000000000000e+00   0.0000000000000000e+00   0.0000000000000000e+00   2.5465511876086883e-01   0.0000000000000000e+00   0.0000000000000000e+00  -5.9383010790871615e-01   2.1675083417477370e-02   0.0000000000000000e+00   0.0000000000000000e+00  -3.2962943008679524e-01
   0.0000000000000000e+00   0.0000000000000000e+00  -2.4487257916824157e-01   0.0000000000000000e+00  -3.9672364807147764e-01   6.4936601052120602e-01   0.0000000000000000e+00   0.0000000000000000e+00  -1.1287185711842437e-01   0.0000000000000000e+00   0.0000000000000000e+00   0.0000000000000000e+00  -3.7534651785952938e-01   0.0000000000000000e+00   0.0000000000000000e+00   3.2483824034379477e-01   6.5819454343812256e-02   0.0000000000000000e+00   0.0000000000000000e+00  -3.1224093878560899e-01
   1.4685163721598388e-01  -6.4022076195932964e-01   0.0000000000000000e+00  -8.7667340955061057e-01   0.0000000000000000e+00   0.0000000000000000e+00   0.0000000000000000e+00   4.9939814672870231e-02   0.0000000000000000e+00   0.0000000000000000e+00   0.0000000000000000e+00   2.9071343969137120e-01   0.0000000000000000e+00   0.0000000000000000e+00   0.0000000000000000e+00   0.0000000000000000e+00   0.0000000000000000e+00   5.9429232623297101e-01   0.0000000000000000e+00   0.0000000000000000e+00
   0.0000000000000000e+00   0.0000000000000000e+00   0.0000000000000000e+00   0.0000000000000000e+00   0.0000000000000000e+00   0.0000000000000000e+00   3.0961245142366145e-01   0.0000000000000000e+00   0.0000000000000000e+00  -8.8537796359260734e-01  -2.0067121628620904e-01   0.0000000000000000e+00   0.0000000000000000e+00   2.1119010688262313e-01  -5.3747091787020029e-02   0.0000000000000000e+00   0.0000000000000000e+00   0.0000000000000000e+00  -1.8024162488614032e-01   0.0000000000000000e+00
   0.0000000000000000e+00   0.0000000000000000e+00  -2.9776859188111501e-02   0.0000000000000000e+00  -1.7761941380787560e-01  -1.8657416939210666e-01   0.0000000000000000e+00   0.0000000000000000e+00   3.1313491594719822e-01   0.0000000000000000e+00   0.0000000000000000e+00   0.0000000000000000e+00   3.4496492171079390e-02   0.0000000000000000e+00   0.0000000000000000e+00   3.1094623719773279e-01  -8.4546255456871977e-01   0.0000000000000000e+00   0.0000000000000000e+00  -1.4838053999234790e-01
   2.2823963746690201e-01   0.0000000000000000e+00   1.1399523291380818e-01   0.0000000000000000e+00   0.0000000000000000e+00   2.9711952603350911e-02   0.0000000000000000e+00   0.0000000000000000e+00   5.0993504239102672e-01  -1.2522463717046833e-01   0.0000000000000000e+00   0.0000000000000000e+00   0.0000000000000000e+00   0.0000000000000000e+00   0.0000000000000000e+00   0.0000000000000000e+00   6.8796624929451239e-02  -8.0012184857036694e-01   0.0000000000000000e+00   1.1569809531811803e-01
   0.0000000000000000e+00  -8.1381018694546492e-01   0.0000000000000000e+00   0.0000000000000000e+00  -1.0433127383173657e+00   0.0000000000000000e+00  -6.5746923159347659e-02   0.0000000000000000e+00   0.0000000000000000e+00   0.0000000000000000e+00  -6.1842696978848799e-01   0.0000000000000000e+00   0.0000000000000000e+00   1.9155702238084038e-01   0.0000000000000000e+00   0.0000000000000000e+00   0.0000000000000000e+00   0.0000000000000000e+00  -3.1450014125016484e-01   0.0000000000000000e+00
   3.7125202214990827e-01   0.0000000000000000e+00   4.6947762654592429e-01   0.0000000000000000e+00   0.0000000000000000e+00   5.8669387741794178e-02   0.0000000000000000e+00   0.0000000000000000e+00  -3.7704586828656650e-01   4.1773598113456312e-01   0.0000000000000000e+00   0.0000000000000000e+00   0.0000000000000000e+00   0.0000000000000000e+00   0.0000000000000000e+00   0.0000000000000000e+00   6.3868126658013905e-02  -2.0132854808389003e-01   0.0000000000000000e+00  -5.2634716543514681e-01
   0.0000000000000000e+00   0.0000000000000000e+00   0.0000000000000000e+00   4.8513704825343379e-01   0.0000000000000000e+00   0.0000000000000000e+00   0.0000000000000000e+00   1.9043896851120445e-01   0.0000000000000000e+00   0.0000000000000000e+00   0.0000000000000000e+00  -6.6080310620737548e-02  -5.9804284063030078e-01   0.0000000000000000e+00   4.7675947999088114e-01   3.7289890753697064e-01   0.0000000000000000e+00   0.0000000000000000e+00   0.0000000000000000e+00   0.0000000000000000e+00
   0.0000000000000000e+00   4.5773114103208154e-02   0.0000000000000000e+00   0.0000000000000000e+00  -2.2694307049987689e-01   0.0000000000000000e+00  -4.6128577044903851e-01   0.0000000000000000e+00   0.0000000000000000e+00   0.0000000000000000e+00   4.4814206691124181e-03   0.0000000000000000e+00   0.0000000000000000e+00  -9.5664724816185454e-01   0.0000000000000000e+00   0.0000000000000000e+00   0.0000000000000000e+00   0.0000000000000000e+00  -5.6421180201489674e-01   0.0000000000000000e+00
   1.7410546646808411e-01   0.0000000000000000e+00  -8.3948223736888844e-02   0.0000000000000000e+00   0.0000000000000000e+00  -8.1998117572130735e-01   0.0000000000000000e+00   0.0000000000000000e+00  -3.9354022717554504e-01  -4.9476482629059390e-03   0.0000000000000000e+00   0.0000000000000000e+00   0.0000000000000000e+00   0.0000000000000000e+00   0.0000000000000000e+00   0.0000000000000000e+00  -3.8783737532369477e-03  -1.9830553855301278e-01   0.0000000000000000e+00   3.0989084482696794e-01
   0.0000000000000000e+00  -9.4394666144453254e-01   0.0000000000000000e+00   0.0000000000000000e+00   6.4582184863432224e-01   0.0000000000000000e+00  -1.1803375286986075e+00   0.0000000000000000e+00   0.0000000000000000e+00   0.0000000000000000e+00   6.3472537361563230e-01   0.0000000000000000e+00   0.0000000000000000e+00   1.1123893590119317e-01   0.0000000000000000e+00   0.0000000000000000e+00   0.0000000000000000e+00   0.0000000000000000e+00   9.3584484526252912e-02   0.0000000000000000e+00
   0.0000000000000000e+00   0.0000000000000000e+00   0.0000000000000000e+00  -3.4993601841233135e-01   0.0000000000000000e+00   0.0000000000000000e+00   0.0000000000000000e+00   2.2449249431061119e-01   0.0000000000000000e+00   0.0000000000000000e+00   0.0000000000000000e+00   6.9590006109460800e-01  -3.0291018835654121e-01   0.0000000000000000e+00   2.9800807655102701e-01  -4.0287418890344251e-01   0.0000000000000000e+00   0.0000000000000000e+00   0.0000000000000000e+00   0.0000000000000000e+00
   7.7371328624846192e-02   0.0000000000000000e+00  -6.4107042107005008e-01   0.0000000000000000e+00   0.0000000000000000e+00   1.6838379372029533e-01   0.0000000000000000e+00   0.0000000000000000e+00  -5.3729716901759761e-03   7.1116101172171631e-01   0.0000000000000000e+00   0.0000000000000000e+00   0.0000000000000000e+00   0.0000000000000000e+00   0.0000000000000000e+00   0.0000000000000000e+00   8.5437664442388928e-02  -1.5047626036584111e-01   0.0000000000000000e+00   1.3772341083257639e-01
  -2.0905800360284932e-01   0.0000000000000000e+00  -7.3011244286832533e-02   0.0000000000000000e+00   0.0000000000000000e+00  -1.7299753097277243e-01   0.0000000000000000e+00   0.0000000000000000e+00   7.6853452789031412e-02  -6.1447569883150255e-02   0.0000000000000000e+00   0.0000000000000000e+00   0.0000000000000000e+00   0.0000000000000000e+00   0.0000000000000000e+00   0.0000000000000000e+00   9.2508777724635971e-01   2.7829986234982895e-02   0.0000000000000000e+00  -2.3407648925087457e-01
   0.0000000000000000e+00  -1.7559915789167860e-01   0.0000000000000000e+00   0.0000000000000000e+00   3.7436981505998146e-01   0.0000000000000000e+00   5.5606572983026281e-01   0.0000000000000000e+00   0.0000000000000000e+00   0.0000000000000000e+00   8.0907201873698958e-02   0.0000000000000000e+00   0.0000000000000000e+00   3.1972285799767486e-01   0.0000000000000000e+00   0.0000000000000000e+00   0.0000000000000000e+00   0.0000000000000000e+00  -1.1915543167202871e+00   0.0000000000000000e+00
   0.0000000000000000e+00   0.0000000000000000e+00   0.0000000000000000e+00   3.0448127795124219e-01   0.0000000000000000e+00   0.0000000000000000e+00   0.0000000000000000e+00   1.0477781120054892e-01   0.0000000000000000e+00   0.0000000000000000e+00   0.0000000000000000e+00  -4.4536156393623105e-01  -4.0903065854133377e-02   0.0000000000000000e+00   1.7365074442999096e-01  -8.1617289662676051e-01   0.0000000000000000e+00   0.0000000000000000e+00   0.0000000000000000e+00   0.0000000000000000e+00
   0.0000000000000000e+00   0.0000000000000000e+00   0.0000000000000000e+00  -6.2323193662409593e-01   0.0000000000000000e+00   0.0000000000000000e+00   0.0000000000000000e+00   5.6504329324923519e-01   0.0000000000000000e+00   0.0000000000000000e+00   0.0000000000000000e+00  -5.0240077203489764e-01  -1.1135621090846200e-01   0.0000000000000000e+00   9.0439062771622114e-02   1.3900382873028222e-01   0.0000000000000000e+00   0.0000000000000000e+00   0.0000000000000000e+00   0.0000000000000000e+00
   0.0000000000000000e+00  -2.1032379410790331e-01   0.0000000000000000e+00   0.0000000000000000e+00  -1.0070818282488863e+00   0.0000000000000000e+00   7.5916333578956297e-01   0.0000000000000000e+00   0.0000000000000000e+00   0.0000000000000000e+00   9.5569487288086075e-01   0.0000000000000000e+00   0.0000000000000000e+00   2.3976383904322929e-01   0.0000000000000000e+00   0.0000000000000000e+00   0.0000000000000000e+00   0.0000000000000000e+00   1.6495211740212329e-01   0.0000000000000000e+00
   0.0000000000000000e+00   0.0000000000000000e+00   0.0000000000000000e+00   1.9794522226221384e-01   0.0000000000000000e+00   0.0000000000000000e+00   0.0000000000000000e+00   3.6721068069641916e-01   0.0000000000000000e+00   0.0000000000000000e+00   0.0000000000000000e+00   9.4620024377824172e-02  -4.1813318015912210e-01   0.0000000000000000e+00  -7.9742648494186785e-01  -7.9351753074853107e-02   0.0000000000000000e+00   0.0000000000000000e+00   0.0000000000000000e+00   0.0000000000000000e+00
   0.0000000000000000e+00   0.0000000000000000e+00   0.0000000000000000e+00  -3.4910975489405793e-01   0.0000000000000000e+00   0.0000000000000000e+00   0.0000000000000000e+00  -6.6950737284001760e-01   0.0000000000000000e+00   0.0000000000000000e+00   0.0000000000000000e+00  -2.2726656183992747e-01  -6.0139966387295829e-01   0.0000000000000000e+00  -9.8329957522310524e-02  -8.2956798198101783e-02   0.0000000000000000e+00   0.0000000000000000e+00   0.0000000000000000e+00   0.0000000000000000e+00
   1.0648889462507785e-01   0.0000000000000000e+00  -4.9941630157792483e-01   0.0000000000000000e+00   0.0000000000000000e+00   2.5207201662185763e-01   0.0000000000000000e+00   0.0000000000000000e+00  -4.6460464158603992e-01  -5.2197756260475192e-01   0.0000000000000000e+00   0.0000000000000000e+00   0.0000000000000000e+00   0.0000000000000000e+00   0.0000000000000000e+00   0.0000000000000000e+00  -3.5219131201213949e-02  -2.9445268597965929e-01   0.0000000000000000e+00  -3.1534481309615975e-01
  -3.9877063321659169e-02   0.0000000000000000e+00  -2.7782157626673132e-01   0.0000000000000000e+00   0.0000000000000000e+00  -4.4823031810932135e-01   0.0000000000000000e+00   0.0000000000000000e+00   4.2246192461132004e-01   4.4161689453884281e-02   0.0000000000000000e+00   0.0000000000000000e+00   0.0000000000000000e+00   0.0000000000000000e+00   0.0000000000000000e+00   0.0000000000000000e+00  -3.1595319065716876e-01   7.2210126738314950e-02   0.0000000000000000e+00  -6.5943120934438293e-01
   0.0000000000000000e+00  -8.9745029537793042e-01   0.0000000000000000e+00   0.0000000000000000e+00   1.0456424166755286e-01   0.0000000000000000e+00   2.6704883787392092e-01   0.0000000000000000e+00   0.0000000000000000e+00   0.0000000000000000e+00  -6.1060520316851030e-01   0.0000000000000000e+00   0.0000000000000000e+00  -8.4308042145488371e-01   0.0000000000000000e+00   0.0000000000000000e+00   0.0000000000000000e+00   0.0000000000000000e+00   7.2319105444488274e-01   0.0000000000000000e+00
  -8.4684370120069952e-01   0.0000000000000000e+00   1.2901605982514686e-01   0.0000000000000000e+00   0.0000000000000000e+00  -2.3958441741786095e-02   0.0000000000000000e+00   0.0000000000000000e+00  -2.0654753105360191e-01   1.6079285423151185e-01   0.0000000000000000e+00   0.0000000000000000e+00   0.0000000000000000e+00   0.0000000000000000e+00   0.0000000000000000e+00   0.0000000000000000e+00  -1.6437472131550218e-01  -4.0572460708495833e-01   0.0000000000000000e+00  -7.4086873028579345e-02
  -1.8098783380013500e-01   4.1534070532492418e-01   1.5027374522873399e-01   0.0000000000000000e+00   0.0000000000000000e+00  -1.6917064537476467e-01   0.0000000000000000e+00  -8.5382152372314413e-01   0.0000000000000000e+00  -2.8803015239485155e-02   0.0000000000000000e+00   0.0000000000000000e+00   1.0190642762611254e-01   0.0000000000000000e+00   5.7522766828716196e-02   0.0000000000000000e+00   0.0000000000000000e+00   0.0000000000000000e+00   0.0000000000000000e+00   0.0000000000000000e+00
  -6.2179983854930176e-01  -5.3259956730733540e-02  -1.0622368920369779e-01   0.0000000000000000e+00   0.0000000000000000e+00  -4.3809805582884281e-01   0.0000000000000000e+00   1.6386299957083084e-01   0.0000000000000000e+00   4.9237351480569624e-02   0.0000000000000000e+00   0.0000000000000000e+00  -3.5458041535377727e-01   0.0000000000000000e+00   5.0230696666323316e-01   0.0000000000000000e+00   0.0000000000000000e+00   0.0000000000000000e+00   0.0000000000000000e+00   0.0000000000000000e+00
   3.9154890369278955e-01   1.0203059462939930e-01  -8.0111548225402923e-02   0.0000000000000000e+00   0.0000000000000000e+00   4.6631821198979012e-01   0.0000000000000000e+00  -1.4660881163003706e-01   0.0000000000000000e+00   1.5660689622276283e-01   0.0000000000000000e+00   0.0000000000000000e+00  -3.7922953234495632e-01   0.0000000000000000e+00   6.5005674905307020e-01   0.0000000000000000e+00   0.0000000000000000e+00   0.0000000000000000e+00   0.0000000000000000e+00   0.0000000000000000e+00
   0.0000000000000000e+00   0.0000000000000000e+00   0.0000000000000000e+00   1.8337005304514117e-01   5.7090319878441986e-03   0.0000000000000000e+00  -8.9999815491483948e-02   0.0000000000000000e+00  -1.1660035987627746e+00   0.0000000000000000e+00   0.0000000000000000e+00   0.0000000000000000e+00   0.0000000000000000e+00   0.0000000000000000e+00   0.0000000000000000e+00   0.0000000000000000e+00   0.0000000000000000e+00   0.0000000000000000e+00  -2.6039382831236957e-01   4.2524457096175805e-01
   0.0000000000000000e+00   0.0000000000000000e+00   0.0000000000000000e+00   9.0057417367747317e-01  -1.0399974756908246e+00   0.0000000000000000e+00   6.3132707547326572e-01   0.0000000000000000e+00   8.3091294310111596e-01   0.0000000000000000e+00   0.0000000000000000e+00   0.0000000000000000e+00   0.0000000000000000e+00   0.0000000000000000e+00   0.0000000000000000e+00   0.0000000000000000e+00   0.0000000000000000e+00   0.0000000000000000e+00  -7.5715421503448987e-01  -5.0993364854765910e-02
  -7.7451908895741856e-02   3.5166511439141646e-01  -5.6232973483239079e-02   0.0000000000000000e+00   0.0000000000000000e+00   1.7256741267757666e-01   0.0000000000000000e+00   1.9875704261705671e-01   0.0000000000000000e+00  -8.6675112199879489e-01   0.0000000000000000e+00   0.0000000000000000e+00   1.1607516898149675e-01   0.0000000000000000e+00   1.8208754919913153e-01   0.0000000000000000e+00   0.0000000000000000e+00   0.0000000000000000e+00   0.0000000000000000e+00   0.0000000000000000e+00
   0.0000000000000000e+00   0.0000000000000000e+00   0.0000000000000000e+00  -1.5388560414867611e-01   1.0342806443205979e+00   0.0000000000000000e+00   4.0176366985280682e-02   0.0000000000000000e+00   3.7705199777269366e-01   0.0000000000000000e+00   0.0000000000000000e+00   0.0000000000000000e+00   0.0000000000000000e+00   0.0000000000000000e+00   0.0000000000000000e+00   0.0000000000000000e+00   0.0000000000000000e+00   0.0000000000000000e+00  -1.2270241679321157e+00   5.1810970429660941e-01
  -1.5155978308656123e-01  -2.8879607106878685e-01   3.2751410345674842e-01   0.0000000000000000e+00   0.0000000000000000e+00   2.1876124299411312e-01   0.0000000000000000e+00  -1.9156769793286305e-01   0.0000000000000000e+00  -2.9409273089523441e-01   0.0000000000000000e+00   0.0000000000000000e+00  -6.9737753234943101e-01   0.0000000000000000e+00  -3.5913834688610480e-01   0.0000000000000000e+00   0.0000000000000000e+00   0.0000000000000000e+00   0.0000000000000000e+00   0.0000000000000000e+00
   0.0000000000000000e+00   0.0000000000000000e+00   0.0000000000000000e+00  -1.0635105882940459e+00  -8.1078604616765282e-01   0.0000000000000000e+00   5.5179408428881738e-01   0.0000000000000000e+00   3.5349670401786382e-03   0.0000000000000000e+00   0.0000000000000000e+00   0.0000000000000000e+00   0.0000000000000000e+00   0.0000000000000000e+00   0.0000000000000000e+00   0.0000000000000000e+00   0.0000000000000000e+00   0.0000000000000000e+00   1.6861137434307005e-01   1.0770313546005705e+00
  -5.9843290583260700e-01   1.8242341563128400e-01   1.7946255422532803e-01   0.0000000000000000e+00   0.0000000000000000e+00   6.5522688693200259e-01   0.0000000000000000e+00   1.2917666554324750e-01   0.0000000000000000e+00   2.9513592941484712e-01   0.0000000000000000e+00   0.0000000000000000e+00   2.0438053150293128e-01   0.0000000000000000e+00  -3.8825809825647678e-02   0.0000000000000000e+00   0.0000000000000000e+00   0.0000000000000000e+00   0.0000000000000000e+00   0.0000000000000000e+00
   0.0000000000000000e+00   0.0000000000000000e+00   0.0000000000000000e+00   0.0000000000000000e+00   0.0000000000000000e+00   0.0000000000000000e+00   0.0000000000000000e+00   0.0000000000000000e+00   0.0000000000000000e+00   0.0000000000000000e+00   4.5906261484611927e-01  -2.6889137813815112e-01   0.0000000000000000e+00   2.1842025609375826e-01   0.0000000000000000e+00  -5.7913600852676561e-01   4.4886489481898184e-01  -3.6383144994403238e-01   0.0000000000000000e+00   0.0000000000000000e+00
   0.0000000000000000e+00   0.0000000000000000e+00   0.0000000000000000e+00   0.0000000000000000e+00   0.0000000000000000e+00   0.0000000000000000e+00   0.0000000000000000e+00   0.0000000000000000e+00   0.0000000000000000e+00   0.0000000000000000e+00  -4.0017046043661614e-01  -4.3500183855978836e-01   0.0000000000000000e+00   3.2534178545756182e-01   0.0000000000000000e+00  -2.1599020900091098e-01  -5.9544883021124073e-01  -3.7891772971800064e-01   0.0000000000000000e+00   0.0000000000000000e+00
   1.6033635239130462e-01   2.2205421360796590e-02   9.0392326544265800e-01   0.0000000000000000e+00   0.0000000000000000e+00  -1.8028269276597042e-01   0.0000000000000000e+00   2.0361847886291501e-01   0.0000000000000000e+00   1.7971887177037238e-02   0.0000000000000000e+00   0.0000000000000000e+00   1.2807303524798413e-01   0.0000000000000000e+00   2.5697057851783489e-01   0.0000000000000000e+00   0.0000000000000000e+00   0.0000000000000000e+00   0.0000000000000000e+00   0.0000000000000000e+00
   0.0000000000000000e+00   0.0000000000000000e+00   0.0000000000000000e+00   0.0000000000000000e+00   0.0000000000000000e+00   0.0000000000000000e+00   0.0000000000000000e+00   0.0000000000000000e+00   0.0000000000000000e+00   0.0000000000000000e+00   6.5950269247048676e-01   3.9950475119933160e-01   0.0000000000000000e+00   2.9162016156682746e-01   0.0000000000000000e+00   3.4830761250366396e-02  -5.6363608061314530e-01  -3.8871846661152912e-02   0.0000000000000000e+00   0.0000000000000000e+00
  -1.2041165263846151e-01  -7.5723333696801498e-01  -2.1807660062113585e-03   0.0000000000000000e+00   0.0000000000000000e+00   1.5012859609349483e-01   0.0000000000000000e+00  -2.9714295989417672e-01   0.0000000000000000e+00  -2.1689652412131416e-01   0.0000000000000000e+00   0.0000000000000000e+00   4.0260377464516628e-01   0.0000000000000000e+00   3.0352514893936844e-01   0.0000000000000000e+00   0.0000000000000000e+00   0.0000000000000000e+00   0.0000000000000000e+00   0.0000000000000000e+00
   0.0000000000000000e+00   0.0000000000000000e+00   0.0000000000000000e+00   0.0000000000000000e+00   0.0000000000000000e+00   0.0000000000000000e+00   0.0000000000000000e+00   0.0000000000000000e+00   0.0000000000000000e+00   0.0000000000000000e+00  -2.1871357920489443e-01   5.0937046566824606e-01   0.0000000000000000e+00  -4.7738509541950369e-01   0.0000000000000000e+00  -6.4800453885762177e-01  -1.7352453543030399e-01  -1.2160971536529490e-01   0.0000000000000000e+00   0.0000000000000000e+00
   0.0000000000000000e+00   0.0000000000000000e+00   0.0000000000000000e+00   0.0000000000000000e+00   0.0000000000000000e+00   0.0000000000000000e+00   0.0000000000000000e+00   0.0000000000000000e+00   0.0000000000000000e+00   0.0000000000000000e+00   2.2956128621292762e-01  -4.7521129982228522e-01   0.0000000000000000e+00  -2.4497923112251940e-01   0.0000000000000000e+00  -3.3045258056495108e-01  -2.6332027452134310e-01   6.9492772123154578e-01   0.0000000000000000e+00   0.0000000000000000e+00
   0.0000000000000000e+00   0.0000000000000000e+00   0.0000000000000000e+00   0.0000000000000000e+00   0.0000000000000000e+00   0.0000000000000000e+00   0.0000000000000000e+00   0.0000000000000000e+00   0.0000000000000000e+00   0.0000000000000000e+00  -3.0601846841721697e-01   3.0591294547282338e-01   0.0000000000000000e+00   6.8810729012334271e-01   0.0000000000000000e+00  -2.9601983199109277e-01   1.6378960302767423e-01   4.7415561693059577e-01   0.0000000000000000e+00   0.0000000000000000e+00
   0.0000000000000000e+00   0.0000000000000000e+00   0.0000000000000000e+00   6.7451641550722830e-01   4.3187072255734560e-01   0.0000000000000000e+00  -2.4621221906595880e-02   0.0000000000000000e+00   4.4403238654866950e-01   0.0000000000000000e+00   0.0000000000000000e+00   0.0000000000000000e+00   0.0000000000000000e+00   0.0000000000000000e+00   0.0000000000000000e+00   0.0000000000000000e+00   0.0000000000000000e+00   0.0000000000000000e+00   7.4603612078259030e-01   1.4175401437586517e+00
   0.0000000000000000e+00   0.0000000000000000e+00   0.0000000000000000e+00   2.4538112405578780e-01   3.8402398864660098e-02   0.0000000000000000e+00   1.3475625519357948e+00   0.0000000000000000e+00  -8.1185431867543978e-01   0.0000000000000000e+00   0.0000000000000000e+00   0.0000000000000000e+00   0.0000000000000000e+00   0.0000000000000000e+00   0.0000000000000000e+00   0.0000000000000000e+00   0.0000000000000000e+00   0.0000000000000000e+00   2.8807752533918751e-01  -1.4220344574132482e-01
  -4.3824568779871798e-01  -5.0494051472168677e-01   0.0000000000000000e+00   0.0000000000000000e+00  -6.5113902007397029e-02   0.0000000000000000e+00  -1.5701465537904277e-01   0.0000000000000000e+00   7.2212790468187960e-03   0.0000000000000000e+00   0.0000000000000000e+00   3.5472230259846846e-02   0.0000000000000000e+00  -5.0188183777417121e-02   0.0000000000000000e+00   0.0000000000000000e+00   0.0000000000000000e+00   0.0000000000000000e+00   0.0000000000000000e+00  -7.2128572126338475e-01
  -3.6901321025124384e-01  -3.5788664310032003e-01   0.0000000000000000e+00   0.0000000000000000e+00   6.2420737041449381e-01   0.0000000000000000e+00   1.5050610411866894e-01   0.0000000000000000e+00  -3.2457879125005040e-01   0.0000000000000000e+00   0.0000000000000000e+00   1.7556478926746152e-01   0.0000000000000000e+00   2.1404073879438604e-01   0.0000000000000000e+00   0.0000000000000000e+00   0.0000000000000000e+00   0.0000000000000000e+00   0.0000000000000000e+00   3.7612716981119121e-01
   0.0000000000000000e+00   0.0000000000000000e+00   6.1561620932166328e-01   0.0000000000000000e+00   0.0000000000000000e+00  -5.0737550018788102e-01   0.0000000000000000e+00   4.1495713359096617e-02   0.0000000000000000e+00   0.0000000000000000e+00   0.0000000000000000e+00   0.0000000000000000e+00   0.0000000000000000e+00   0.0000000000000000e+00  -3.6931749661383578e-01  -9.5526436446050034e-01   0.0000000000000000e+00   0.0000000000000000e+00  -2.9607426900196676e-01   0.0000000000000000e+00
   0.0000000000000000e+00   0.0000000000000000e+00   0.0000000000000000e+00  -2.6717996793110765e-01   0.0000000000000000e+00   0.0000000000000000e+00   0.0000000000000000e+00   0.0000000000000000e+00   0.0000000000000000e+00  -1.1375444030754678e-01   4.9755268909706202e-01   0.0000000000000000e+00  -1.4818337476679938e-01   0.0000000000000000e+00   0.0000000000000000e+00   0.0000000000000000e+00  -6.9499469103937772e-01   4.0390615307114830e-01   0.0000000000000000e+00   0.0000000000000000e+00
   5.7253290539836366e-01  -3.9613756786200949e-01   0.0000000000000000e+00   0.0000000000000000e+00   7.4452527337261959e-02   0.0000000000000000e+00   1.6506574789563672e-01   0.0000000000000000e+00   2.7858499485121530e-01   0.0000000000000000e+00   0.0000000000000000e+00   7.6376199961669611e-02   0.0000000000000000e+00   6.1379051686254171e-01   0.0000000000000000e+00   0.0000000000000000e+00   0.0000000000000000e+00   0.0000000000000000e+00   0.0000000000000000e+00  -1.4936364263770616e-01
   0.0000000000000000e+00   0.0000000000000000e+00  -1.0764312656215769e-01   0.0000000000000000e+00   0.0000000000000000e+00  -5.2954430419622467e-01   0.0000000000000000e+00   5.9900267964707221e-01   0.0000000000000000e+00   0.0000000000000000e+00   0.0000000000000000e+00   0.0000000000000000e+00   0.0000000000000000e+00   0.0000000000000000e+00   4.0517690565727099e-01   5.8674089486625935e-01   0.0000000000000000e+00   0.0000000000000000e+00  -6.9721132699879385e-01   0.0000000000000000e+00
   3.0049343111059079e-01   1.4148077935736345e-01   0.0000000000000000e+00   0.0000000000000000e+00   2.6280002970967165e-01   0.0000000000000000e+00  -5.5965168546486332e-01   0.0000000000000000e+00  -1.3722055146533690e-01   0.0000000000000000e+00   0.0000000000000000e+00   6.7239566308015075e-01   0.0000000000000000e+00  -1.2654532995187270e-01   0.0000000000000000e+00   0.0000000000000000e+00   0.0000000000000000e+00   0.0000000000000000e+00   0.0000000000000000e+00  -1.4301711179665308e-01
   0.0000000000000000e+00   0.0000000000000000e+00   7.2565159382628530e-01   0.0000000000000000e+00   0.0000000000000000e+00   3.5439652088032064e-01   0.0000000000000000e+00  -8.0602001217713615e-01   0.0000000000000000e+00   0.0000000000000000e+00   0.0000000000000000e+00   0.0000000000000000e+00   0.0000000000000000e+00   0.0000000000000000e+00  -3.5267770790098590e-01   4.3674756676814286e-01   0.0000000000000000e+00   0.0000000000000000e+00  -6.7016881327399380e-01   0.0000000000000000e+00
  -4.2560569017104644e-02  -5.0413865888599674e-01   0.0000000000000000e+00   0.0000000000000000e+00  -4.6401760198730641e-01   0.0000000000000000e+00  -1.3555818781634962e-02   0.0000000000000000e+00   2.7150324975419193e-01   0.0000000000000000e+00   0.0000000000000000e+00   3.9599702285948080e-01   0.0000000000000000e+00  -2.8492995359033890e-01   0.0000000000000000e+00   0.0000000000000000e+00   0.0000000000000000e+00   0.0000000000000000e+00   0.0000000000000000e+00   4.6564361931742199e-01
   0.0000000000000000e+00   0.0000000000000000e+00   0.0000000000000000e+00   7.5522932811966059e-01   0.0000000000000000e+00   0.0000000000000000e+00   0.0000000000000000e+00   0.0000000000000000e+00   0.0000000000000000e+00   2.1496271697750277e-01   6.2268958143058648e-02   0.0000000000000000e+00  -2.3314550170129167e-01   0.0000000000000000e+00   0.0000000000000000e+00   0.0000000000000000e+00   9.5497381104366758e-02   5.6219720236587312e-01   0.0000000000000000e+00   0.0000000000000000e+00
   0.0000000000000000e+00   0.0000000000000000e+00   0.0000000000000000e+00  -1.0971848549124766e-01   0.0000000000000000e+00   0.0000000000000000e+00   0.0000000000000000e+00   0.0000000000000000e+00   0.0000000000000000e+00  -7.0342772899447870e-01  -5.4598255524802886e-01   0.0000000000000000e+00  -1.0271424295634321e-01   0.0000000000000000e+00   0.0000000000000000e+00   0.0000000000000000e+00   3.7043876064125840e-02   4.2793909488157417e-01   0.0000000000000000e+00   0.0000000000000000e+00
  -2.8604719832355080e-01   3.8164958075562416e-01   0.0000000000000000e+00   0.0000000000000000e+00  -1.6881346627561555e-01   0.0000000000000000e+00   5.4806447012843984e-01   0.0000000000000000e+00   9.1217377627257124e-02   0.0000000000000000e+00   0.0000000000000000e+00   5.9197279928518975e-01   0.0000000000000000e+00   2.2658164268186029e-01   0.0000000000000000e+00   0.0000000000000000e+00   0.0000000000000000e+00   0.0000000000000000e+00   0.0000000000000000e+00  -1.8318379336618751e-01
   0.0000000000000000e+00   0.0000000000000000e+00   0.0000000000000000e+00   4.5013602447985473e-01   0.0000000000000000e+00   0.0000000000000000e+00   0.0000000000000000e+00   0.0000000000000000e+00   0.0000000000000000e+00  -6.0112202597760789e-01   3.3135203996154267e-01   0.0000000000000000e+00  -2.5611184930006065e-01   0.0000000000000000e+00   0.0000000000000000e+00   0.0000000000000000e+00  -7.6211664431027518e-02  -5.0481105159864237e-01   0.0000000000000000e+00   0.0000000000000000e+00
  -3.2639760409821172e-01   1.7800498040952348e-01   0.0000000000000000e+00   0.0000000000000000e+00   3.0394517672751042e-01   0.0000000000000000e+00  -3.0009445055732498e-01   0.0000000000000000e+00   8.0521752282082870e-01   0.0000000000000000e+00   0.0000000000000000e+00  -4.8335164773980505e-02   0.0000000000000000e+00   1.3005856088873927e-01   0.0000000000000000e+00   0.0000000000000000e+00   0.0000000000000000e+00   0.0000000000000000e+00   0.0000000000000000e+00   1.0822525031267279e-01
   0.0000000000000000e+00   0.0000000000000000e+00   9.4240520229418234e-01   0.0000000000000000e+00   0.0000000000000000e+00   2.1592627235064177e-01   0.0000000000000000e+00   6.8884043502841297e-01   0.0000000000000000e+00   0.0000000000000000e+00   0.0000000000000000e+00   0.0000000000000000e+00   0.0000000000000000e+00   0.0000000000000000e+00  -4.8931602321251200e-01  -1.3446404524229663e-01   0.0000000000000000e+00   0.0000000000000000e+00   4.5925174134503277e-01   0.0000000000000000e+00
   0.0000000000000000e+00   0.0000000000000000e+00   7.8480471573900756e-01   0.0000000000000000e+00   0.0000000000000000e+00  -6.9699958682262764e-01   0.0000000000000000e+00  -9.8128561923795510e-01   0.0000000000000000e+00   0.0000000000000000e+00   0.0000000000000000e+00   0.0000000000000000e+00   0.0000000000000000e+00   0.0000000000000000e+00   1.1288316123976969e+00   3.3696391569458323e-01   0.0000000000000000e+00   0.0000000000000000e+00   1.9100176038308564e-01   0.0000000000000000e+00
   0.0000000000000000e+00   0.0000000000000000e+00   0.0000000000000000e+00   3.7522738015815105e-01   0.0000000000000000e+00   0.0000000000000000e+00   0.0000000000000000e+00   0.0000000000000000e+00   0.0000000000000000e+00  -3.8799823697793986e-02  -2.5427750407427763e-01   0.0000000000000000e+00   7.2142115041911403e-01   0.0000000000000000e+00   0.0000000000000000e+00   0.0000000000000000e+00  -5.1682006903840305e-01  -7.4097758060076666e-02   0.0000000000000000e+00   0.0000000000000000e+00
   0.0000000000000000e+00   0.0000000000000000e+00   0.0000000000000000e+00   5.2795390621596536e-02   0.0000000000000000e+00   0.0000000000000000e+00   0.0000000000000000e+00   0.0000000000000000e+00   0.0000000000000000e+00   2.8842203672263567e-01  -5.2537198661898021e-01   0.0000000000000000e+00  -5.7192035385108031e-01   0.0000000000000000e+00   0.0000000000000000e+00   0.0000000000000000e+00  -4.8330029931630059e-01  -2.7809635141355971e-01   0.0000000000000000e+00   0.0000000000000000e+00
   0.0000000000000000e+00   0.0000000000000000e+00  -1.1744563497674573e-01   0.0000000000000000e+00   0.0000000000000000e+00  -6.2132364199886336e-01   0.0000000000000000e+00  -6.5303121522115548e-01   0.0000000000000000e+00   0.0000000000000000e+00   0.0000000000000000e+00   0.0000000000000000e+00   0.0000000000000000e+00   0.0000000000000000e+00  -1.3809995223566487e+00   5.8360787993348961e-01   0.0000000000000000e+00   0.0000000000000000e+00   1.1181640642778627e-01   0.0000000000000000e+00
  -2.5201178586829492e-01   9.2263106163174208e-02   0.0000000000000000e+00   0.0000000000000000e+00  -4.4195623339571521e-01   0.0000000000000000e+00  -4.7076798696587435e-01   0.0000000000000000e+00  -2.6028349665871814e-01   0.0000000000000000e+00   0.0000000000000000e+00  -1.9691334120360740e-02   0.0000000000000000e+00   6.3990283692808447e-01   0.0000000000000000e+00   0.0000000000000000e+00   0.0000000000000000e+00   0.0000000000000000e+00   0.0000000000000000e+00   1.8280831834034897e-01
   7.7842232290928140e-02   0.0000000000000000e+00   0.0000000000000000e+00   0.0000000000000000e+00  -5.8086866876650955e-01   0.0000000000000000e+00   0.0000000000000000e+00   0.0000000000000000e+00  -2.1329183640654081e-01   0.0000000000000000e+00   0.0000000000000000e+00   0.0000000000000000e+00   0.0000000000000000e+00   4.0018674164905593e-01   0.0000000000000000e+00   0.0000000000000000e+00   0.0000000000000000e+00  -6.3757460669833210e-01   2.1068450759723992e-01   0.0000000000000000e+00
   0.0000000000000000e+00   1.8456607572162148e-01   6.1098737152181032e-02  -8.9168598973105931e-02   0.0000000000000000e+00  -6.8008033147047053e-01   0.0000000000000000e+00   0.0000000000000000e+00   0.0000000000000000e+00   0.0000000000000000e+00   0.0000000000000000e+00   0.0000000000000000e+00  -5.2753798407088215e-02   0.0000000000000000e+00  -3.3110014576248303e-01   0.0000000000000000e+00   5.9557579186952836e-01   0.0000000000000000e+00   0.0000000000000000e+00  -1.5691149761564860e-01
   0.0000000000000000e+00  -4.3914224591044465e-01   7.9703701445595215e-02   4.1814030110025768e-01   0.0000000000000000e+00   2.5917700723745940e-01   0.0000000000000000e+00   0.0000000000000000e+00   0.0000000000000000e+00   0.0000000000000000e+00   0.0000000000000000e+00   0.0000000000000000e+00  -1.9237311130575169e-02   0.0000000000000000e+00   2.3466247892555228e-01   0.0000000000000000e+00   6.7376807196927169e-01   0.0000000000000000e+00   0.0000000000000000e+00   2.2223277748255638e-01
   0.0000000000000000e+00   3.8632942535983938e-01  -3.2151133462161852e-01   7.9708694045643080e-01   0.0000000000000000e+00  -2.1591759623949983e-01   0.0000000000000000e+00   0.0000000000000000e+00   0.0000000000000000e+00   0.0000000000000000e+00   0.0000000000000000e+00   0.0000000000000000e+00  -1.6499211065741984e-01   0.0000000000000000e+00   7.8520128321235713e-02   0.0000000000000000e+00  -1.7111715523513971e-01   0.0000000000000000e+00   0.0000000000000000e+00   5.2375088089493226e-02
   7.9195304861059704e-02   0.0000000000000000e+00   0.0000000000000000e+00   0.0000000000000000e+00   6.3500056661337079e-01   0.0000000000000000e+00   0.0000000000000000e+00   0.0000000000000000e+00  -7.0236138602722331e-01   0.0000000000000000e+00   0.0000000000000000e+00   0.0000000000000000e+00   0.0000000000000000e+00   5.6575277286295814e-02   0.0000000000000000e+00   0.0000000000000000e+00   0.0000000000000000e+00  -2.3224647612250837e-01   2.0012915788369118e-01   0.0000000000000000e+00
   0.0000000000000000e+00  -1.8950840201682795e-01  -5.1869352875637298e-01   6.3708139173027090e-04   0.0000000000000000e+00   1.3707747286926530e-03   0.0000000000000000e+00   0.0000000000000000e+00   0.0000000000000000e+00   0.0000000000000000e+00   0.0000000000000000e+00   0.0000000000000000e+00   4.7835861780174627e-01   0.0000000000000000e+00  -5.1848871926241935e-01   0.0000000000000000e+00  -1.5292605188635011e-02   0.0000000000000000e+00   0.0000000000000000e+00   4.4401567640590861e-01
   0.0000000000000000e+00   0.0000000000000000e+00   0.0000000000000000e+00   0.0000000000000000e+00   0.0000000000000000e+00   0.0000000000000000e+00  -9.1813784526716369e-01   8.9669418000325152e-01   0.0000000000000000e+00  -4.4804945146820135e-01   3.3866844369326299e-01   1.4722650882111521e-01   0.0000000000000000e+00   0.0000000000000000e+00   0.0000000000000000e+00   6.0320205416494699e-01   0.0000000000000000e+00   0.0000000000000000e+00   0.0000000000000000e+00   0.0000000000000000e+00
   0.0000000000000000e+00   0.0000000000000000e+00   0.0000000000000000e+00   0.0000000000000000e+00   0.0000000000000000e+00   0.0000000000000000e+00  -6.8276117715140994e-01  -9.7701970233113583e-02   0.0000000000000000e+00   1.2347364961119092e+00   8.9411750151965386e-01   4.7410234560736730e-01   0.0000000000000000e+00   0.0000000000000000e+00   0.0000000000000000e+00  -3.3517512499833213e-01   0.0000000000000000e+00   0.0000000000000000e+00   0.0000000000000000e+00   0.0000000000000000e+00
  -5.5591753969008206e-01   0.0000000000000000e+00   0.0000000000000000e+00   0.0000000000000000e+00   1.5098016846143206e-01   0.0000000000000000e+00   0.0000000000000000e+00   0.0000000000000000e+00   3.1557960927187800e-01   0.0000000000000000e+00   0.0000000000000000e+00   0.0000000000000000e+00   0.0000000000000000e+00  -6.5254797217556199e-02   0.0000000000000000e+00   0.0000000000000000e+00   0.0000000000000000e+00  -1.0621585247128355e-01   7.4365999766828028e-01   0.0000000000000000e+00
   0.0000000000000000e+00   0.0000000000000000e+00   0.0000000000000000e+00   0.0000000000000000e+00   0.0000000000000000e+00   0.0000000000000000e+00   2.2608406583739135e-01  -4.9453020056965735e-01   0.0000000000000000e+00   1.2332042264171975e-01   3.0805842539210782e-01  -1.1995236832363474e+00   0.0000000000000000e+00   0.0000000000000000e+00   0.0000000000000000e+00   6.0748935055216813e-01   0.0000000000000000e+00   0.0000000000000000e+00   0.0000000000000000e+00   0.0000000000000000e+00
   0.0000000000000000e+00   0.0000000000000000e+00   0.0000000000000000e+00   0.0000000000000000e+00   0.0000000000000000e+00   0.0000000000000000e+00   5.0053404628933007e-01   5.4944749537234094e-01   0.0000000000000000e+00  -2.7471277823786910e-01   6.0447190356748226e-01  -6.2779725298907163e-01   0.0000000000000000e+00   0.0000000000000000e+00   0.0000000000000000e+00  -4.0850604717981448e-01   0.0000000000000000e+00   0.0000000000000000e+00   0.0000000000000000e+00   0.0000000000000000e+00
   0.0000000000000000e+00   0.0000000000000000e+00   0.0000000000000000e+00   0.0000000000000000e+00   0.0000000000000000e+00   0.0000000000000000e+00  -2.9441335642170141e-01   8.6665307375701550e-01   0.0000000000000000e+00   4.5358039095597208e-01  -7.2067850104029751e-01  -6.9551211904546417e-01   0.0000000000000000e+00   0.0000000000000000e+00   0.0000000000000000e+00  -8.0003682626135297e-01   0.0000000000000000e+00   0.0000000000000000e+00   0.0000000000000000e+00   0.0000000000000000e+00
   0.0000000000000000e+00  -4.5604040405351244e-02   6.6401634257083342e-01   2.8725925757823234e-01   0.0000000000000000e+00  -2.5674754261561561e-01   0.0000000000000000e+00   0.0000000000000000e+00   0.0000000000000000e+00   0.0000000000000000e+00   0.0000000000000000e+00   0.0000000000000000e+00   5.8904610306605010e-01   0.0000000000000000e+00   8.1512803753433366e-03   0.0000000000000000e+00  -2.1474628925225206e-01   0.0000000000000000e+00   0.0000000000000000e+00   1.2412760747446804e-01
   4.0110004395198379e-02   0.0000000000000000e+00   0.0000000000000000e+00   0.0000000000000000e+00  -3.4089086898813648e-01   0.0000000000000000e+00   0.0000000000000000e+00   0.0000000000000000e+00  -4.1103327461975120e-01   0.0000000000000000e+00   0.0000000000000000e+00   0.0000000000000000e+00   0.0000000000000000e+00   2.1159673559912126e-01   0.0000000000000000e+00   0.0000000000000000e+00   0.0000000000000000e+00   7.1613937667969840e-01   3.9447112035725057e-01   0.0000000000000000e+00
   0.0000000000000000e+00  -6.4382128090735191e-01   1.1610461449482734e-01   1.1338186562031967e-01   0.0000000000000000e+00  -3.2316530577551855e-01   0.0000000000000000e+00   0.0000000000000000e+00   0.0000000000000000e+00   0.0000000000000000e+00   0.0000000000000000e+00   0.0000000000000000e+00  -5.1439491491148481e-01   0.0000000000000000e+00  -2.6551190304289379e-01   0.0000000000000000e+00  -3.3274736588862830e-01   0.0000000000000000e+00   0.0000000000000000e+00   9.4356270513559742e-02
   0.0000000000000000e+00   0.0000000000000000e+00   0.0000000000000000e+00   0.0000000000000000e+00   0.0000000000000000e+00   0.0000000000000000e+00   1.1299589026980483e+00   5.2275680875315689e-01   0.0000000000000000e+00   1.1506460335085149e+00   8.5641800136068397e-02   2.9140011313371211e-01   0.0000000000000000e+00   0.0000000000000000e+00   0.0000000000000000e+00   6.5462745761734475e-01   0.0000000000000000e+00   0.0000000000000000e+00   0.0000000000000000e+00   0.0000000000000000e+00
   0.0000000000000000e+00  -3.3183514829294425e-01  -2.0794562375317543e-01   2.1490514672615621e-01   0.0000000000000000e+00   6.1391534935248904e-02   0.0000000000000000e+00   0.0000000000000000e+00   0.0000000000000000e+00   0.0000000000000000e+00   0.0000000000000000e+00   0.0000000000000000e+00   2.9796034813320083e-01   0.0000000000000000e+00  -1.0866399438992164e-01   0.0000000000000000e+00  -2.7269563546500800e-02   0.0000000000000000e+00   0.0000000000000000e+00  -8.3388191456330463e-01
  -8.2090851249270125e-01   0.0000000000000000e+00   0.0000000000000000e+00   0.0000000000000000e+00  -8.9902285739917404e-02   0.0000000000000000e+00   0.0000000000000000e+00   0.0000000000000000e+00  -2.9995678407076820e-01   0.0000000000000000e+00   0.0000000000000000e+00   0.0000000000000000e+00   0.0000000000000000e+00   1.5740927785546768e-01   0.0000000000000000e+00   0.0000000000000000e+00   0.0000000000000000e+00   3.2223910795419128e-02  -4.4970730441449325e-01   0.0000000000000000e+00
   5.5899743195225129e-02   0.0000000000000000e+00   0.0000000000000000e+00   0.0000000000000000e+00   3.3508484483296158e-01   0.0000000000000000e+00   0.0000000000000000e+00   0.0000000000000000e+00   3.2044057326958292e-01   0.0000000000000000e+00   0.0000000000000000e+00   0.0000000000000000e+00   0.0000000000000000e+00   8.7340755777426271e-01   0.0000000000000000e+00   0.0000000000000000e+00   0.0000000000000000e+00   1.1993498508694025e-01  -6.8454670049840335e-02   0.0000000000000000e+00
   0.0000000000000000e+00  -2.4743778273040476e-01  -3.4621147017990667e-01  -2.0075383540230299e-01   0.0000000000000000e+00  -4.9957151461967930e-01   0.0000000000000000e+00   0.0000000000000000e+00   0.0000000000000000e+00   0.0000000000000000e+00   0.0000000000000000e+00   0.0000000000000000e+00   2.0109646870581283e-01   0.0000000000000000e+00   6.9133159496772634e-01   0.0000000000000000e+00  -6.5043903596907621e-02   0.0000000000000000e+00   0.0000000000000000e+00   8.0177849955576377e-02
  -2.8022401162841626e-01   0.0000000000000000e+00   0.0000000000000000e+00   0.0000000000000000e+00   4.8604932714391585e-01   0.0000000000000000e+00   0.0000000000000000e+00   2.5349800159753816e-01   0.0000000000000000e+00   0.0000000000000000e+00   0.0000000000000000e+00  -5.0447926721826342e-01   0.0000000000000000e+00   0.0000000000000000e+00   0.0000000000000000e+00   4.7443422804723523e-03   0.0000000000000000e+00   6.0534905487588575e-01   0.0000000000000000e+00   0.0000000000000000e+00
   0.0000000000000000e+00  -8.8699273107766674e-01   0.0000000000000000e+00   0.0000000000000000e+00   0.0000000000000000e+00  -6.7139858918119064e-02   0.0000000000000000e+00   0.0000000000000000e+00   0.0000000000000000e+00   0.0000000000000000e+00   0.0000000000000000e+00   0.0000000000000000e+00  -8.9093540857634623e-01   1.7262627092262053e-01   0.0000000000000000e+00   0.0000000000000000e+00  -2.8935548448415221e-01   0.0000000000000000e+00   7.4670405611007185e-02   0.0000000000000000e+00
   0.0000000000000000e+00   0.0000000000000000e+00   2.1402110368468724e-01  -2.0684470603911825e-01   0.0000000000000000e+00   0.0000000000000000e+00  -4.6238059867689751e-01   0.0000000000000000e+00   1.9987369711712372e-01   8.8369277334958807e-02   5.6545818136391512e-01   0.0000000000000000e+00   0.0000000000000000e+00   0.0000000000000000e+00   5.4608938047168532e-01   0.0000000000000000e+00   0.0000000000000000e+00   0.0000000000000000e+00   0.0000000000000000e+00  -1.7860354536533773e-01
   0.0000000000000000e+00   0.0000000000000000e+00   3.0750812694428775e-01   4.4709959880585337e-01   0.0000000000000000e+00   0.0000000000000000e+00  -1.9081169169277307e-01   0.0000000000000000e+00   6.9544616762999292e-02  -7.7644452523750115e-03   3.6161618048963612e-01   0.0000000000000000e+00   0.0000000000000000e+00   0.0000000000000000e+00  -2.9247797341557652e-01   0.0000000000000000e+00   0.0000000000000000e+00   0.0000000000000000e+00   0.0000000000000000e+00   6.6927216561591607e-01
   4.4991899705157851e-02   0.0000000000000000e+00   0.0000000000000000e+00   0.0000000000000000e+00   6.1324098332440835e-01   0.0000000000000000e+00   0.0000000000000000e+00  -6.1427916519976900e-01   0.0000000000000000e+00   0.0000000000000000e+00   0.0000000000000000e+00   2.0479412425396260e-01   0.0000000000000000e+00   0.0000000000000000e+00   0.0000000000000000e+00  -4.4835325605824627e-01   0.0000000000000000e+00  -4.0137974372531013e-02   0.0000000000000000e+00   0.0000000000000000e+00
   0.0000000000000000e+00   1.7724907549970159e-01   0.0000000000000000e+00   0.0000000000000000e+00   0.0000000000000000e+00  -3.2081644191582009e-01   0.0000000000000000e+00   0.0000000000000000e+00   0.0000000000000000e+00   0.0000000000000000e+00   0.0000000000000000e+00   0.0000000000000000e+00  -1.0717069942172475e-01   3.2552147481427895e-01   0.0000000000000000e+00   0.0000000000000000e+00  -1.5133806545076260e+00   0.0000000000000000e+00   4.3524037591664427e-01   0.0000000000000000e+00
   0.0000000000000000e+00   0.0000000000000000e+00  -1.2499156491460912e-01   1.1283174347295501e-01   0.0000000000000000e+00   0.0000000000000000e+00   2.7579746804539906e-01   0.0000000000000000e+00  -5.5166943166614157e-01   5.1243533057937296e-01   5.8488814056711691e-02   0.0000000000000000e+00   0.0000000000000000e+00   0.0000000000000000e+00   4.8289848226312126e-01   0.0000000000000000e+00   0.0000000000000000e+00   0.0000000000000000e+00   0.0000000000000000e+00   3.0338234553477328e-01
  -4.1919394561835494e-01   0.0000000000000000e+00   0.0000000000000000e+00   0.0000000000000000e+00  -1.0851445823200814e-01   0.0000000000000000e+00   0.0000000000000000e+00  -3.7958434735632063e-01   0.0000000000000000e+00   0.0000000000000000e+00   0.0000000000000000e+00  -6.4985629705666192e-01   0.0000000000000000e+00   0.0000000000000000e+00   0.0000000000000000e+00   7.6616447209802041e-02   0.0000000000000000e+00  -4.9013618999861347e-01   0.0000000000000000e+00   0.0000000000000000e+00
   0.0000000000000000e+00   0.0000000000000000e+00   7.6959913394045643e-01  -1.7317236288601962e-02   0.0000000000000000e+00   0.0000000000000000e+00   1.7337894025298142e-01   0.0000000000000000e+00  -2.3119651561210211e-01   3.2527073920687122e-01   8.6515815918405126e-03   0.0000000000000000e+00   0.0000000000000000e+00   0.0000000000000000e+00  -2.6425606469813079e-01   0.0000000000000000e+00   0.0000000000000000e+00   0.0000000000000000e+00   0.0000000000000000e+00  -3.8496497143640251e-01
   0.0000000000000000e+00   0.0000000000000000e+00   2.3867165594063677e-01   6.0374048584999090e-02   0.0000000000000000e+00   0.0000000000000000e+00   5.9787707343908747e-01   0.0000000000000000e+00  -4.5354950971581778e-02  -6.5151546274920047e-01   2.4892512841244790e-01   0.0000000000000000e+00   0.0000000000000000e+00   0.0000000000000000e+00   3.0523441169730181e-01   0.0000000000000000e+00   0.0000000000000000e+00   0.0000000000000000e+00   0.0000000000000000e+00   1.6510134634067350e-02
   0.0000000000000000e+00   0.0000000000000000e+00  -3.0954965740639584e-01   6.1742777697098539e-01   0.0000000000000000e+00   0.0000000000000000e+00   2.5631950032362649e-01   0.0000000000000000e+00   2.8607040464710420e-01   2.4579599869300139e-01   3.4199749383328854e-01   0.0000000000000000e+00   0.0000000000000000e+00   0.0000000000000000e+00  -7.0126309768169692e-02   0.0000000000000000e+00   0.0000000000000000e+00   0.0000000000000000e+00   0.0000000000000000e+00  -4.3946595895438156e-01
  -3.2628797316149549e-01   0.0000000000000000e+00   0.0000000000000000e+00   0.0000000000000000e+00  -5.2457408811270090e-01   0.0000000000000000e+00   0.0000000000000000e+00  -3.3272440534551750e-02   0.0000000000000000e+00   0.0000000000000000e+00   0.0000000000000000e+00   8.0870736583140701e-03   0.0000000000000000e+00   0.0000000000000000e+00   0.0000000000000000e+00  -7.2750178286837719e-01   0.0000000000000000e+00   2.9652467775000435e-01   0.0000000000000000e+00   0.0000000000000000e+00
   0.0000000000000000e+00  -7.0229554866552524e-01   0.0000000000000000e+00   0.0000000000000000e+00   0.0000000000000000e+00  -1.3166133068237315e-01   0.0000000000000000e+00   0.0000000000000000e+00   0.0000000000000000e+00   0.0000000000000000e+00   0.0000000000000000e+00   0.0000000000000000e+00   8.0275214657746097e-01  -1.9229514822933441e-01   0.0000000000000000e+00   0.0000000000000000e+00  -3.2757386455082765e-01   0.0000000000000000e+00  -5.5768883120410495e-01   0.0000000000000000e+00
   0.0000000000000000e+00   3.2064178490000095e-01   0.0000000000000000e+00   0.0000000000000000e+00   0.0000000000000000e+00   4.5907967542598688e-01   0.0000000000000000e+00   0.0000000000000000e+00   0.0000000000000000e+00   0.0000000000000000e+00   0.0000000000000000e+00   0.0000000000000000e+00  -5.9384380729361208e-01   1.0304745864724056e+00   0.0000000000000000e+00   0.0000000000000000e+00   4.8713284124720646e-03   0.0000000000000000e+00  -1.1776622956780614e+00   0.0000000000000000e+00
   0.0000000000000000e+00   0.0000000000000000e+00  -9.8969476533083939e-02   3.4924887435085300e-01   0.0000000000000000e+00   0.0000000000000000e+00  -4.4083764685836579e-01   0.0000000000000000e+00  -6.6707252125479943e-01  -3.7166274144762257e-01   4.8473983606787910e-02   0.0000000000000000e+00   0.0000000000000000e+00   0.0000000000000000e+00  -4.4255477430714590e-02   0.0000000000000000e+00   0.0000000000000000e+00   0.0000000000000000e+00   0.0000000000000000e+00  -2.9404968836724577e-01
   2.7627242319769546e-01   0.0000000000000000e+00   0.0000000000000000e+00   0.0000000000000000e+00  -3.1618891472144794e-01   0.0000000000000000e+00   0.0000000000000000e+00  -6.2815127263575998e-01   0.0000000000000000e+00   0.0000000000000000e+00   0.0000000000000000e+00  -1.2364739318994639e-01   0.0000000000000000e+00   0.0000000000000000e+00   0.0000000000000000e+00   3.5113598885692632e-01   0.0000000000000000e+00   5.3901663848217241e-01   0.0000000000000000e+00   0.0000000000000000e+00
   0.0000000000000000e+00  -4.1625651663297714e-01   0.0000000000000000e+00   0.0000000000000000e+00   0.0000000000000000e+00   7.6098226741056513e-02   0.0000000000000000e+00   0.0000000000000000e+00   0.0000000000000000e+00   0.0000000000000000e+00   0.0000000000000000e+00   0.0000000000000000e+00   4.3823794320822840e-02   1.4408002982692620e+00   0.0000000000000000e+00   0.0000000000000000e+00   1.6457309086847199e-02   0.0000000000000000e+00   6.0596051763076886e-01   0.0000000000000000e+00
  -7.4895685788658817e-01   0.0000000000000000e+00   0.0000000000000000e+00   0.0000000000000000e+00   2.7618048390042838e-02   0.0000000000000000e+00   0.0000000000000000e+00  -1.3650830383736876e-01   0.0000000000000000e+00   0.0000000000000000e+00   0.0000000000000000e+00   5.1564789361613383e-01   0.0000000000000000e+00   0.0000000000000000e+00   0.0000000000000000e+00   3.7487523560251756e-01   0.0000000000000000e+00   1.1507457995760895e-01   0.0000000000000000e+00   0.0000000000000000e+00
   0.0000000000000000e+00   1.6052088865237138e-01   0.0000000000000000e+00   0.0000000000000000e+00   0.0000000000000000e+00  -1.2425763861164962e+00   0.0000000000000000e+00   0.0000000000000000e+00   0.0000000000000000e+00   0.0000000000000000e+00   0.0000000000000000e+00   0.0000000000000000e+00   7.1173946495868501e-02   2.3216225952608527e-01   0.0000000000000000e+00   0.0000000000000000e+00  -3.0812078228279111e-01   0.0000000000000000e+00   7.6824963292750348e-02   0.0000000000000000e+00
   0.0000000000000000e+00   0.0000000000000000e+00   2.9857644539381301e-01   4.8728786725117301e-01   0.0000000000000000e+00   0.0000000000000000e+00  -1.6179019716649140e-01   0.0000000000000000e+00   2.6180902239643083e-01  -2.6801079230012792e-02  -6.0391991147235946e-01   0.0000000000000000e+00   0.0000000000000000e+00   0.0000000000000000e+00   4.6171042766270609e-01   0.0000000000000000e+00   0.0000000000000000e+00   0.0000000000000000e+00   0.0000000000000000e+00  -8.2784204590052590e-03
   3.3582855386280519e-01   0.0000000000000000e+00   0.0000000000000000e+00   0.0000000000000000e+00   0.0000000000000000e+00   0.0000000000000000e+00   8.1845633446954835e-02   0.0000000000000000e+00   0.0000000000000000e+00  -1.4106557464545277e-01   0.0000000000000000e+00   0.0000000000000000e+00   7.8624662723897398e-01   0.0000000000000000e+00   0.0000000000000000e+00   0.0000000000000000e+00  -2.9490075973100155e-01   0.0000000000000000e+00   0.0000000000000000e+00  -3.9429780802262643e-01
   0.0000000000000000e+00   1.7610118813161635e+00   0.0000000000000000e+00   0.0000000000000000e+00   0.0000000000000000e+00  -5.4910027748479906e-01   0.0000000000000000e+00  -3.0916931401986486e-01   3.9982049946483134e-01   0.0000000000000000e+00   0.0000000000000000e+00  -4.1880553769101819e-01   0.0000000000000000e+00   0.0000000000000000e+00   0.0000000000000000e+00   0.0000000000000000e+00   0.0000000000000000e+00   1.5005753385202109e-01   0.0000000000000000e+00   0.0000000000000000e+00
   0.0000000000000000e+00   0.0000000000000000e+00  -7.3807593969927462e-02  -6.6680376678133180e-01  -4.3883311080512960e-01   0.0000000000000000e+00   0.0000000000000000e+00   0.0000000000000000e+00   0.0000000000000000e+00   0.0000000000000000e+00  -4.0232981514706040e-01   0.0000000000000000e+00   0.0000000000000000e+00   9.5014321364771004e-02  -2.1531584369429585e-01  -1.4538045770894625e-01   0.0000000000000000e+00   0.0000000000000000e+00  -3.4490184848673278e-01   0.0000000000000000e+00
   0.0000000000000000e+00   0.0000000000000000e+00   1.2646412435114607e-01  -2.6005888592613058e-01  -2.2970010743263714e-03   0.0000000000000000e+00   0.0000000000000000e+00   0.0000000000000000e+00   0.0000000000000000e+00   0.0000000000000000e+00   6.7207282798040036e-01   0.0000000000000000e+00   0.0000000000000000e+00  -3.3744832551755205e-01   1.0232624203409874e-01  -5.3281979373279764e-01   0.0000000000000000e+00   0.0000000000000000e+00  -2.3759224310268801e-01   0.0000000000000000e+00
   0.0000000000000000e+00   0.0000000000000000e+00   4.8187070632748802e-01   8.8490035070218770e-02  -4.9703924596675114e-01   0.0000000000000000e+00   0.0000000000000000e+00   0.0000000000000000e+00   0.0000000000000000e+00   0.0000000000000000e+00   2.8004588790378004e-01   0.0000000000000000e+00   0.0000000000000000e+00   1.7207705430806336e-01  -5.1075565944838597e-01   5.1856420141765364e-02   0.0000000000000000e+00   0.0000000000000000e+00   3.7593281331362027e-01   0.0000000000000000e+00
   0.0000000000000000e+00   1.5036821319463717e-01   0.0000000000000000e+00   0.0000000000000000e+00   0.0000000000000000e+00   7.5015845899262323e-01   0.0000000000000000e+00   1.1083791398208001e+00  -2.1924759122859400e-01   0.0000000000000000e+00   0.0000000000000000e+00  -9.6939148027526445e-01   0.0000000000000000e+00   0.0000000000000000e+00   0.0000000000000000e+00   0.0000000000000000e+00   0.0000000000000000e+00  -5.4680198648135825e-01   0.0000000000000000e+00   0.0000000000000000e+00
   4.4529581159286424e-01   0.0000000000000000e+00   0.0000000000000000e+00   0.0000000000000000e+00   0.0000000000000000e+00   0.0000000000000000e+00   1.1710323838501685e-01   0.0000000000000000e+00   0.0000000000000000e+00  -3.6012458203613834e-01   0.0000000000000000e+00   0.0000000000000000e+00   2.2043478893580570e-01   0.0000000000000000e+00   0.0000000000000000e+00   0.0000000000000000e+00   5.1608668047197437e-01   0.0000000000000000e+00   0.0000000000000000e+00   5.8597935050403904e-01
   0.0000000000000000e+00   1.0593573175540502e-01   0.0000000000000000e+00   0.0000000000000000e+00   0.0000000000000000e+00   3.1466958779254928e-02   0.0000000000000000e+00  -7.1558891622415577e-01  -3.2073053080397107e-01   0.0000000000000000e+00   0.0000000000000000e+00   3.9630929717416413e-01   0.0000000000000000e+00   0.0000000000000000e+00   0.0000000000000000e+00   0.0000000000000000e+00   0.0000000000000000e+00  -1.1107215440059282e+00   0.0000000000000000e+00   0.0000000000000000e+00
   0.0000000000000000e+00   4.0785213664772035e-01   0.0000000000000000e+00   0.0000000000000000e+00   0.0000000000000000e+00   7.5548895474125166e-01   0.0000000000000000e+00  -4.0890197034732889e-01  -9.7343471440464358e-01   0.0000000000000000e+00   0.0000000000000000e+00   8.9678633522309453e-02   0.0000000000000000e+00   0.0000000000000000e+00   0.0000000000000000e+00   0.0000000000000000e+00   0.0000000000000000e+00   5.7785373204587476e-01   0.0000000000000000e+00   0.0000000000000000e+00
   6.4101420865651393e-01   0.0000000000000000e+00   0.0000000000000000e+00   0.0000000000000000e+00   0.0000000000000000e+00   0.0000000000000000e+00   1.4647104453283596e-01   0.0000000000000000e+00   0.0000000000000000e+00  -2.4664528136128491e-01   0.0000000000000000e+00   0.0000000000000000e+00  -5.3616574796494909e-01   0.0000000000000000e+00   0.0000000000000000e+00   0.0000000000000000e+00  -4.6487395458647596e-01   0.0000000000000000e+00   0.0000000000000000e+00  -5.6847336370780072e-02
   0.0000000000000000e+00   0.0000000000000000e+00   2.8175598699781412e-01  -4.0980154947760894e-01  -9.3990736390052426e-02   0.0000000000000000e+00   0.0000000000000000e+00   0.0000000000000000e+00   0.0000000000000000e+00   0.0000000000000000e+00   2.2993955141271430e-01   0.0000000000000000e+00   0.0000000000000000e+00   3.0583700469731373e-01   6.2631164008993534e-01   4.4403693516196641e-01   0.0000000000000000e+00   0.0000000000000000e+00   8.9434077751228844e-02   0.0000000000000000e+00
   0.0000000000000000e+00   5.5678989138542179e-01   0.0000000000000000e+00   0.0000000000000000e+00   0.0000000000000000e+00   1.0380778371703907e+00   0.0000000000000000e+00   4.4159696892545419e-01   2.2174999168161336e-01   0.0000000000000000e+00   0.0000000000000000e+00   9.3750810397156958e-01   0.0000000000000000e+00   0.0000000000000000e+00   0.0000000000000000e+00   0.0000000000000000e+00   0.0000000000000000e+00   2.7514010045989434e-01   0.0000000000000000e+00   0.0000000000000000e+00
  -4.0238998201399057e-01   0.0000000000000000e+00   0.0000000000000000e+00   0.0000000000000000e+00   0.0000000000000000e+00   0.0000000000000000e+00  -3.3763952515823137e-01   0.0000000000000000e+00   0.0000000000000000e+00  -7.0702704722128895e-01   0.0000000000000000e+00   0.0000000000000000e+00   6.3511468714407326e-02   0.0000000000000000e+00   0.0000000000000000e+00   0.0000000000000000e+00  -3.9107165894353529e-01   0.0000000000000000e+00   0.0000000000000000e+00   2.5927564258167590e-01
   0.0000000000000000e+00   0.0000000000000000e+00  -7.7970612077789409e-02   1.2908790351270311e-01   1.7942623874075422e-01   0.0000000000000000e+00   0.0000000000000000e+00   0.0000000000000000e+00   0.0000000000000000e+00   0.0000000000000000e+00   1.4935476377204759e-01   0.0000000000000000e+00   0.0000000000000000e+00   8.6475450504757922e-01  -4.8676662655953412e-02  -3.5387465971766574e-01   0.0000000000000000e+00   0.0000000000000000e+00  -2.1762175886420354e-01   0.0000000000000000e+00
   0.0000000000000000e+00   0.0000000000000000e+00  -6.3465936410197310e-01   2.2696640155615705e-02  -4.5258283535732396e-01   0.0000000000000000e+00   0.0000000000000000e+00   0.0000000000000000e+00   0.0000000000000000e+00   0.0000000000000000e+00   1.0222336472879992e-01   0.0000000000000000e+00   0.0000000000000000e+00   5.8279625949088198e-02   2.6508984846800682e-01  -2.3987149174126610e-01   0.0000000000000000e+00   0.0000000000000000e+00   5.0020399819977102e-01   0.0000000000000000e+00
   0.0000000000000000e+00   0.0000000000000000e+00   4.9552617965748869e-01   2.6992166512340415e-01  -1.9805989886665051e-01   0.0000000000000000e+00   0.0000000000000000e+00   0.0000000000000000e+00   0.0000000000000000e+00   0.0000000000000000e+00  -4.4442407864200134e-01   0.0000000000000000e+00   0.0000000000000000e+00  -3.8357947001632531e-02   4.4540680526333082e-01  -4.9120342258915750e-01   0.0000000000000000e+00   0.0000000000000000e+00   6.0961119730832902e-02   0.0000000000000000e+00
  -3.2317204619350204e-01   0.0000000000000000e+00   0.0000000000000000e+00   0.0000000000000000e+00   0.0000000000000000e+00   0.0000000000000000e+00   8.1649303826626185e-01   0.0000000000000000e+00   0.0000000000000000e+00  -3.7934148498280651e-01   0.0000000000000000e+00   0.0000000000000000e+00  -8.4033292421087036e-02   0.0000000000000000e+00   0.0000000000000000e+00   0.0000000000000000e+00   1.3939994642334338e-01   0.0000000000000000e+00   0.0000000000000000e+00  -2.4187816250111147e-01
   0.0000000000000000e+00  -2.7674846687631410e-01   0.0000000000000000e+00   0.0000000000000000e+00   0.0000000000000000e+00   7.4516725391134730e-01   0.0000000000000000e+00  -7.4386557505899542e-01   2.8185864817099576e-01   0.0000000000000000e+00   0.0000000000000000e+00  -3.4424464638780111e-01   0.0000000000000000e+00   0.0000000000000000e+00   0.0000000000000000e+00   0.0000000000000000e+00   0.0000000000000000e+00  -8.8311232782702254e-02   0.0000000000000000e+00   0.0000000000000000e+00
   0.0000000000000000e+00   0.0000000000000000e+00   1.1205057332629363e-01  -4.7110273464018060e-01   5.2467631215924027e-01   0.0000000000000000e+00   0.0000000000000000e+00   0.0000000000000000e+00   0.0000000000000000e+00   0.0000000000000000e+00  -1.5773938526503353e-01   0.0000000000000000e+00   0.0000000000000000e+00   3.5859718074697330e-02  -1.3784609552574670e-01  -2.6657699098225063e-01   0.0000000000000000e+00   0.0000000000000000e+00   6.1154654661255325e-01   0.0000000000000000e+00
  -1.0804507310663247e-01   0.0000000000000000e+00   0.0000000000000000e+00   0.0000000000000000e+00   0.0000000000000000e+00   0.0000000000000000e+00   4.2127547575490426e-01   0.0000000000000000e+00   0.0000000000000000e+00   3.8182415653549684e-01   0.0000000000000000e+00   0.0000000000000000e+00   1.8616050815885068e-01   0.0000000000000000e+00   0.0000000000000000e+00   0.0000000000000000e+00  -5.0814456506485217e-01   0.0000000000000000e+00   0.0000000000000000e+00   6.1007943367065609e-01
   3.2743537954947927e-01   0.0000000000000000e+00   9.8924273433682014e-02   0.0000000000000000e+00  -5.3870592349790303e-01   0.0000000000000000e+00   1.4056789154547678e-01   0.0000000000000000e+00  -1.8179170929763930e-01   0.0000000000000000e+00   0.0000000000000000e+00   3.3693063979281684e-01   0.0000000000000000e+00   0.0000000000000000e+00   0.0000000000000000e+00  -5.8039515645101070e-01   0.0000000000000000e+00   2.9934534732861412e-01   0.0000000000000000e+00   0.0000000000000000e+00
   0.0000000000000000e+00  -2.6012695334162572e-01   0.0000000000000000e+00   0.0000000000000000e+00   0.0000000000000000e+00  -4.2682310751742936e-01   0.0000000000000000e+00   4.5428774479373812e-01   0.0000000000000000e+00   0.0000000000000000e+00   5.1097145676442135e-01   0.0000000000000000e+00   3.4725765725818969e-01   0.0000000000000000e+00   0.0000000000000000e+00   0.0000000000000000e+00  -4.0261512367546282e-01   0.0000000000000000e+00   0.0000000000000000e+00   0.0000000000000000e+00
   4.5305310783589958e-01   0.0000000000000000e+00   1.6095499349369488e-01   0.0000000000000000e+00   4.8903726985930551e-01   0.0000000000000000e+00  -1.4660782389695162e-01   0.0000000000000000e+00  -6.8733639015503201e-01   0.0000000000000000e+00   0.0000000000000000e+00  -8.2073642575662811e-02   0.0000000000000000e+00   0.0000000000000000e+00   0.0000000000000000e+00   4.5865875118312915e-02   0.0000000000000000e+00   1.6405484349167915e-01   0.0000000000000000e+00   0.0000000000000000e+00
   0.0000000000000000e+00   0.0000000000000000e+00   0.0000000000000000e+00   6.6049175434029928e-01   0.0000000000000000e+00   0.0000000000000000e+00   0.0000000000000000e+00   0.0000000000000000e+00   0.0000000000000000e+00   3.1721568570896258e-01   0.0000000000000000e+00   0.0000000000000000e+00   0.0000000000000000e+00  -5.3830355172428368e-01  -1.7870149676539571e-01   0.0000000000000000e+00   0.0000000000000000e+00   0.0000000000000000e+00   8.0609876457931084e-01  -3.9379412844986689e-01
  -3.8337780225078485e-02   0.0000000000000000e+00  -4.5987896262808103e-01   0.0000000000000000e+00   4.6366933241943947e-01   0.0000000000000000e+00   8.4010172479706158e-02   0.0000000000000000e+00   1.4144637571500268e-01   0.0000000000000000e+00   0.0000000000000000e+00  -2.0571649082534554e-01   0.0000000000000000e+00   0.0000000000000000e+00   0.0000000000000000e+00  -7.0619559301427082e-01   0.0000000000000000e+00  -6.2896963678649997e-02   0.0000000000000000e+00   0.0000000000000000e+00
   0.0000000000000000e+00  -4.6568155245539256e-02   0.0000000000000000e+00   0.0000000000000000e+00   0.0000000000000000e+00   8.1144058415689280e-02   0.0000000000000000e+00  -4.9261909640380686e-01   0.0000000000000000e+00   0.0000000000000000e+00  -2.5583065920816728e-01   0.0000000000000000e+00   7.8465551892197816e-01   0.0000000000000000e+00   0.0000000000000000e+00   0.0000000000000000e+00  -2.5969186547435369e-01   0.0000000000000000e+00   0.0000000000000000e+00   0.0000000000000000e+00
  -5.4029232372134006e-01   0.0000000000000000e+00   7.2334577729316479e-02   0.0000000000000000e+00   1.6898024888589319e-01   0.0000000000000000e+00   3.7553962174100552e-01   0.0000000000000000e+00  -4.3243991497164908e-01   0.0000000000000000e+00   0.0000000000000000e+00   5.1080979200697851e-01   0.0000000000000000e+00   0.0000000000000000e+00   0.0000000000000000e+00  -7.2358606782008283e-02   0.0000000000000000e+00  -2.8302100652649015e-01   0.0000000000000000e+00   0.0000000000000000e+00
   0.0000000000000000e+00  -9.0421139483211274e-03   0.0000000000000000e+00   0.0000000000000000e+00   0.0000000000000000e+00  -3.8827896291334407e-01   0.0000000000000000e+00  -2.7237620006832663e-01   0.0000000000000000e+00   0.0000000000000000e+00  -3.1265301012870428e-01   0.0000000000000000e+00  -4.5931282670040274e-01   0.0000000000000000e+00   0.0000000000000000e+00   0.0000000000000000e+00  -6.8282407343076845e-01   0.0000000000000000e+00   0.0000000000000000e+00   0.0000000000000000e+00
   2.7105530308341241e-01   0.0000000000000000e+00   3.0211362713828399e-01   0.0000000000000000e+00  -1.8890036314776448e-01   0.0000000000000000e+00   1.7252871915161319e-01   0.0000000000000000e+00  -7.8908042108017440e-02   0.0000000000000000e+00   0.0000000000000000e+00  -3.4564507872768857e-01   0.0000000000000000e+00   0.0000000000000000e+00   0.0000000000000000e+00  -1.6002884213105167e-01   0.0000000000000000e+00  -7.8644811842006401e-01   0.0000000000000000e+00   0.0000000000000000e+00
   0.0000000000000000e+00   0.0000000000000000e+00   0.0000000000000000e+00   4.3053263406746822e-01   0.0000000000000000e+00   0.0000000000000000e+00   0.0000000000000000e+00   0.0000000000000000e+00   0.0000000000000000e+00  -4.7534891924758495e-02   0.0000000000000000e+00   0.0000000000000000e+00   0.0000000000000000e+00   1.2225809425532086e+00   6.8955095188968474e-01   0.0000000000000000e+00   0.0000000000000000e+00   0.0000000000000000e+00   4.0874368145765660e-01  -6.1495983035609214e-01
   0.0000000000000000e+00   3.8910406042575080e-01   0.0000000000000000e+00   0.0000000000000000e+00   0.0000000000000000e+00   2.6462873303050644e-01   0.0000000000000000e+00   6.5428611775453283e-01   0.0000000000000000e+00   0.0000000000000000e+00  -4.9340232701016906e-01   0.0000000000000000e+00   1.4927873112456552e-01   0.0000000000000000e+00   0.0000000000000000e+00   0.0000000000000000e+00  -2.9111740597804941e-01   0.0000000000000000e+00   0.0000000000000000e+00   0.0000000000000000e+00
   3.8829715578499885e-01   0.0000000000000000e+00  -7.4713396639208052e-01   0.0000000000000000e+00  -1.3853401649169056e-01   0.0000000000000000e+00   9.1812174460752821e-02   0.0000000000000000e+00  -1.1686744297871457e-01   0.0000000000000000e+00   0.0000000000000000e+00   2.8619511683229715e-01   0.0000000000000000e+00   0.0000000000000000e+00   0.0000000000000000e+00   3.0318436135809462e-01   0.0000000000000000e+00  -2.7551516268408155e-01   0.0000000000000000e+00   0.0000000000000000e+00
   0.0000000000000000e+00  -2.3353057507912131e-01   0.0000000000000000e+00   0.0000000000000000e+00   0.0000000000000000e+00   7.6733435042834230e-01   0.0000000000000000e+00  -6.9748646636771910e-02   0.0000000000000000e+00   0.0000000000000000e+00   3.4754938876526392e-01   0.0000000000000000e+00  -1.7219741497746618e-01   0.0000000000000000e+00   0.0000000000000000e+00   0.0000000000000000e+00  -4.4872493143591807e-01   0.0000000000000000e+00   0.0000000000000000e+00   0.0000000000000000e+00
   0.0000000000000000e+00   0.0000000000000000e+00   0.0000000000000000e+00  -1.7289445618622890e-02   0.0000000000000000e+00   0.0000000000000000e+00   0.0000000000000000e+00   0.0000000000000000e+00   0.0000000000000000e+00   7.5428468560168049e-01   0.0000000000000000e+00   0.0000000000000000e+00   0.0000000000000000e+00  -1.7000329599325836e-01   8.2770922229321831e-01   0.0000000000000000e+00   0.0000000000000000e+00   0.0000000000000000e+00  -8.7344134979190191e-02   4.2993141457582551e-01
   0.0000000000000000e+00   0.0000000000000000e+00   0.0000000000000000e+00   1.1521716497698975e+00   0.0000000000000000e+00   0.0000000000000000e+00   0.0000000000000000e+00   0.0000000000000000e+00   0.0000000000000000e+00  -5.9820038022975086e-01   0.0000000000000000e+00   0.0000000000000000e+00   0.0000000000000000e+00   5.5531594710485566e-01   1.3056141467914328e-01   0.0000000000000000e+00   0.0000000000000000e+00   0.0000000000000000e+00  -4.1529105081087458e-01   1.1276740110221593e+00
   1.8051653892229183e-01   0.0000000000000000e+00   2.0776674378374513e-01   0.0000000000000000e+00   2.3847421082132919e-01   0.0000000000000000e+00  -5.7182464919419751e-01   0.0000000000000000e+00   3.0954713915180021e-01   0.0000000000000000e+00   0.0000000000000000e+00   5.8010106505978531e-01   0.0000000000000000e+00   0.0000000000000000e+00   0.0000000000000000e+00  -1.3691590039035254e-01   0.0000000000000000e+00  -2.9884902522817647e-01   0.0000000000000000e+00   0.0000000000000000e+00
   0.0000000000000000e+00  -8.5096716499579450e-01   0.0000000000000000e+00   0.0000000000000000e+00   0.0000000000000000e+00   4.0580191464079499e-02   0.0000000000000000e+00   2.0929662880927363e-01   0.0000000000000000e+00   0.0000000000000000e+00  -4.5985922357658637e-01   0.0000000000000000e+00  -2.8696237353819321e-02   0.0000000000000000e+00   0.0000000000000000e+00   0.0000000000000000e+00   1.3456995869100530e-01   0.0000000000000000e+00   0.0000000000000000e+00   0.0000000000000000e+00
  -3.7055565559020415e-01   0.0000000000000000e+00  -2.3438792530758140e-01   0.0000000000000000e+00  -3.3963205412249758e-01   0.0000000000000000e+00  -6.6744290656492578e-01   0.0000000000000000e+00  -4.1449390133140623e-01   0.0000000000000000e+00   0.0000000000000000e+00  -1.9646967176803198e-01   0.0000000000000000e+00   0.0000000000000000e+00   0.0000000000000000e+00  -1.4427005660914416e-01   0.0000000000000000e+00  -1.2530548858388055e-01   0.0000000000000000e+00   0.0000000000000000e+00
   0.0000000000000000e+00   0.0000000000000000e+00   0.0000000000000000e+00   4.5054524177717237e-01   0.0000000000000000e+00   0.0000000000000000e+00   0.0000000000000000e+00   0.0000000000000000e+00   0.0000000000000000e+00   1.3708959687194751e+00   0.0000000000000000e+00   0.0000000000000000e+00   0.0000000000000000e+00   3.1575402692236443e-01  -7.3470956139127441e-01   0.0000000000000000e+00   0.0000000000000000e+00   0.0000000000000000e+00   1.0856208559756916e-01   2.0854534287860166e-01
   0.0000000000000000e+00   0.0000000000000000e+00   0.0000000000000000e+00   2.5797767875413996e-01   0.0000000000000000e+00   0.0000000000000000e+00   0.0000000000000000e+00   0.0000000000000000e+00   0.0000000000000000e+00   1.4853280588834977e-01   0.0000000000000000e+00   0.0000000000000000e+00   0.0000000000000000e+00  -5.0837508629592332e-01  -2.4156866526465082e-01   0.0000000000000000e+00   0.0000000000000000e+00   0.0000000000000000e+00  -8.5365880215707168e-01  -6.2861911953028060e-01
   3.3141957730861465e-01   0.0000000000000000e+00  -3.5449038375843969e-02   0.0000000000000000e+00   3.2586203343709697e-01  -5.5437967482955278e-02   0.0000000000000000e+00   0.0000000000000000e+00   0.0000000000000000e+00   0.0000000000000000e+00   0.0000000000000000e+00   4.6253321094411132e-01   0.0000000000000000e+00   0.0000000000000000e+00   0.0000000000000000e+00  -7.0808001226264783e-01   0.0000000000000000e+00   0.0000000000000000e+00   2.4897519471615850e-01   4.8394977056686085e-02
   0.0000000000000000e+00  -7.1276644905755138e-01   0.0000000000000000e+00   0.0000000000000000e+00   0.0000000000000000e+00   0.0000000000000000e+00   0.0000000000000000e+00   6.3107855251862088e-01   2.6518928670395722e-02   0.0000000000000000e+00   0.0000000000000000e+00   0.0000000000000000e+00   0.0000000000000000e+00  -1.0457073798006850e-01  -9.6264096963349688e-01   0.0000000000000000e+00  -6.8088897070572196e-01   0.0000000000000000e+00   0.0000000000000000e+00   0.0000000000000000e+00
   4.2439841601725120e-01   0.0000000000000000e+00  -5.3152433835788326e-01   0.0000000000000000e+00  -5.3653083241816157e-01  -1.9186717324406466e-01   0.0000000000000000e+00   0.0000000000000000e+00   0.0000000000000000e+00   0.0000000000000000e+00   0.0000000000000000e+00  -3.0484847096401341e-02   0.0000000000000000e+00   0.0000000000000000e+00   0.0000000000000000e+00  -1.2689020079184676e-01   0.0000000000000000e+00   0.0000000000000000e+00  -2.0964373533074296e-01  -3.8949784490847972e-01
   0.0000000000000000e+00   0.0000000000000000e+00   0.0000000000000000e+00   3.4820930070238287e-02   0.0000000000000000e+00   0.0000000000000000e+00  -3.9552753919062489e-01   0.0000000000000000e+00   0.0000000000000000e+00   3.1884866067877632e-01  -4.5473427293031332e-01   0.0000000000000000e+00   6.6933977056454697e-01   0.0000000000000000e+00   0.0000000000000000e+00   0.0000000000000000e+00   0.0000000000000000e+00   2.9305633028027755e-01   0.0000000000000000e+00   0.0000000000000000e+00
  -1.0283109413264635e-01   0.0000000000000000e+00  -9.0023780806691184e-02   0.0000000000000000e+00   1.6139258032159554e-01   7.9450456034467898e-01   0.0000000000000000e+00   0.0000000000000000e+00   0.0000000000000000e+00   0.0000000000000000e+00   0.0000000000000000e+00  -1.1163064421882894e-01   0.0000000000000000e+00   0.0000000000000000e+00   0.0000000000000000e+00  -1.4650350764457737e-01   0.0000000000000000e+00   0.0000000000000000e+00  -1.4876062756380759e-02  -5.3841475449080101e-01
   1.5803986428820646e-01   0.0000000000000000e+00  -4.5472921818276990e-01   0.0000000000000000e+00   7.1378757846286667e-01  -2.4208317629879542e-01   0.0000000000000000e+00   0.0000000000000000e+00   0.0000000000000000e+00   0.0000000000000000e+00   0.0000000000000000e+00  -4.1433804027537802e-01   0.0000000000000000e+00   0.0000000000000000e+00   0.0000000000000000e+00   1.4595585228428470e-01   0.0000000000000000e+00   0.0000000000000000e+00  -6.8815894437435479e-02  -4.9325634809475320e-02
   0.0000000000000000e+00   0.0000000000000000e+00   0.0000000000000000e+00  -2.6803796781745926e-01   0.0000000000000000e+00   0.0000000000000000e+00   3.0275619324069064e-01   0.0000000000000000e+00   0.0000000000000000e+00   1.4797610274386508e-01   5.7493469498696348e-01   0.0000000000000000e+00   6.3622417887447547e-01   0.0000000000000000e+00   0.0000000000000000e+00   0.0000000000000000e+00   0.0000000000000000e+00  -2.8154271255917396e-01   0.0000000000000000e+00   0.0000000000000000e+00
   0.0000000000000000e+00   7.2850739975732537e-01   0.0000000000000000e+00   0.0000000000000000e+00   0.0000000000000000e+00   0.0000000000000000e+00   0.0000000000000000e+00  -4.1736933052225478e-02  -9.0660559334834967e-02   0.0000000000000000e+00   0.0000000000000000e+00   0.0000000000000000e+00   0.0000000000000000e+00   9.7711644835074063e-01  -4.9798010899733769e-01   0.0000000000000000e+00  -5.2260407204323722e-01   0.0000000000000000e+00   0.0000000000000000e+00   0.0000000000000000e+00
   0.0000000000000000e+00  -6.1307800732176498e-01   0.0000000000000000e+00   0.0000000000000000e+00   0.0000000000000000e+00   0.0000000000000000e+00   0.0000000000000000e+00  -2.2685517652839016e-01  -1.1901350854681132e+00   0.0000000000000000e+00   0.0000000000000000e+00   0.0000000000000000e+00   0.0000000000000000e+00   6.8271311506230359e-01   1.6663149724320431e-01   0.0000000000000000e+00  -6.5082755397122494e-01   0.0000000000000000e+00   0.0000000000000000e+00   0.0000000000000000e+00
   0.0000000000000000e+00   0.0000000000000000e+00   0.0000000000000000e+00   6.6331705755777792e-02   0.0000000000000000e+00   0.0000000000000000e+00  -7.1167441334735715e-01   0.0000000000000000e+00   0.0000000000000000e+00  -3.7433248668755154e-01   1.2442600237978999e-01   0.0000000000000000e+00   8.8703878100651778e-02   0.0000000000000000e+00   0.0000000000000000e+00   0.0000000000000000e+00   0.0000000000000000e+00  -5.7065279772399746e-01   0.0000000000000000e+00   0.0000000000000000e+00
   0.0000000000000000e+00   0.0000000000000000e+00   0.0000000000000000e+00  -9.1372952250673445e-01   0.0000000000000000e+00   0.0000000000000000e+00  -4.9366392341133075e-02   0.0000000000000000e+00   0.0000000000000000e+00  -3.1253154543669437e-01  -2.2973713698804685e-01   0.0000000000000000e+00  -3.4753245810979279e-02   0.0000000000000000e+00   0.0000000000000000e+00   0.0000000000000000e+00   0.0000000000000000e+00   1.0487331361181881e-01   0.0000000000000000e+00   0.0000000000000000e+00
  -3.8359392881407983e-01   0.0000000000000000e+00  -3.6508565366639828e-01   0.0000000000000000e+00  -1.9772689000103372e-01  -7.3813750555797100e-02   0.0000000000000000e+00   0.0000000000000000e+00   0.0000000000000000e+00   0.0000000000000000e+00   0.0000000000000000e+00  -2.1416229092934469e-01   0.0000000000000000e+00   0.0000000000000000e+00   0.0000000000000000e+00  -1.0893052721186533e-01   0.0000000000000000e+00   0.0000000000000000e+00   7.8546283878079315e-01   1.8454071177515324e-02
   0.0000000000000000e+00   0.0000000000000000e+00   0.0000000000000000e+00  -3.6686532368032022e-02   0.0000000000000000e+00   0.0000000000000000e+00  -4.0597746031318721e-01   0.0000000000000000e+00   0.0000000000000000e+00  -5.5102561190507930e-02   6.2203094475428478e-01   0.0000000000000000e+00  -7.8802072358711894e-02   0.0000000000000000e+00   0.0000000000000000e+00   0.0000000000000000e+00   0.0000000000000000e+00   6.6156469447120037e-01   0.0000000000000000e+00   0.0000000000000000e+00
   0.0000000000000000e+00   9.4394354998574981e-01   0.0000000000000000e+00   0.0000000000000000e+00   0.0000000000000000e+00   0.0000000000000000e+00   0.0000000000000000e+00   6.0080715516634831e-01  -6.0169408978640282e-01   0.0000000000000000e+00   0.0000000000000000e+00   0.0000000000000000e+00   0.0000000000000000e+00  -9.8822679847726558e-01   2.8426541076187317e-01   0.0000000000000000e+00  -1.1585604747418787e-01   0.0000000000000000e+00   0.0000000000000000e+00   0.0000000000000000e+00
   0.0000000000000000e+00  -2.4115558700916104e-01   0.0000000000000000e+00   0.0000000000000000e+00   0.0000000000000000e+00   0.0000000000000000e+00   0.0000000000000000e+00   1.0786042554928603e+00   5.9383199587721536e-02   0.0000000000000000e+00   0.0000000000000000e+00   0.0000000000000000e+00   0.0000000000000000e+00   5.5832792214186959e-02   8.7130761090543585e-01   0.0000000000000000e+00  -1.0900293528891603e-02   0.0000000000000000e+00   0.0000000000000000e+00   0.0000000000000000e+00
   6.7310818236415704e-01   0.0000000000000000e+00   3.6054587437801910e-01   0.0000000000000000e+00  -2.1579077083370146e-02   8.6673720361354692e-02   0.0000000000000000e+00   0.0000000000000000e+00   0.0000000000000000e+00   0.0000000000000000e+00   0.0000000000000000e+00  -1.7710687331776553e-01   0.0000000000000000e+00   0.0000000000000000e+00   0.0000000000000000e+00   3.3113952132322061e-01   0.0000000000000000e+00   0.0000000000000000e+00   4.9981593353814346e-01  -1.3460260902816767e-01
   0.0000000000000000e+00   3.4272852268859422e-01   0.0000000000000000e+00   0.0000000000000000e+00   0.0000000000000000e+00   0.0000000000000000e+00   0.0000000000000000e+00  -3.4462866244992757e-01   5.5344025272575714e-01   0.0000000000000000e+00   0.0000000000000000e+00   0.0000000000000000e+00   0.0000000000000000e+00   5.4302607938176123e-02   4.6435170649507046e-01   0.0000000000000000e+00  -1.0898214708094380e+00   0.0000000000000000e+00   0.0000000000000000e+00   0.0000000000000000e+00
   0.0000000000000000e+00   0.0000000000000000e+00   0.0000000000000000e+00   2.9376132061808852e-01   0.0000000000000000e+00   0.0000000000000000e+00   2.7957368189402632e-01   0.0000000000000000e+00   0.0000000000000000e+00  -7.9724621972612719e-01  -8.6506410809840562e-02   0.0000000000000000e+00   3.6320398271987259e-01   0.0000000000000000e+00   0.0000000000000000e+00   0.0000000000000000e+00   0.0000000000000000e+00   2.4605043356710118e-01   0.0000000000000000e+00   0.0000000000000000e+00
   1.6441058997285871e-01   0.0000000000000000e+00  -4.8776852815955396e-01   0.0000000000000000e+00   2.1071153235967845e-03   4.0394267659832095e-01   0.0000000000000000e+00   0.0000000000000000e+00   0.0000000000000000e+00   0.0000000000000000e+00   0.0000000000000000e+00   4.4977837719772501e-01   0.0000000000000000e+00   0.0000000000000000e+00   0.0000000000000000e+00   4.1634709081042420e-01   0.0000000000000000e+00   0.0000000000000000e+00   6.2138246770195346e-02   4.3860032443768165e-01
   2.1736247640760900e-01   0.0000000000000000e+00  -1.1970853128510983e-02   0.0000000000000000e+00  -1.7561978631672151e-01   3.0682465576853479e-01   0.0000000000000000e+00   0.0000000000000000e+00   0.0000000000000000e+00   0.0000000000000000e+00   0.0000000000000000e+00  -5.6697739857614637e-01   0.0000000000000000e+00   0.0000000000000000e+00   0.0000000000000000e+00  -3.8064555986088044e-01   0.0000000000000000e+00   0.0000000000000000e+00  -1.3592252148342243e-01   5.8548888051570203e-01
   2.0457902184379262e-03   0.0000000000000000e+00   2.4316246568016503e-01   0.0000000000000000e+00   5.6947962181827505e-01   0.0000000000000000e+00   0.0000000000000000e+00   0.0000000000000000e+00   0.0000000000000000e+00   0.0000000000000000e+00   0.0000000000000000e+00   0.0000000000000000e+00   6.8458119189988523e-02   5.3253772849852254e-01  -5.5636815993246458e-01   0.0000000000000000e+00   0.0000000000000000e+00  -6.4778742471641323e-02   1.2056545583291467e-01   0.0000000000000000e+00
   0.0000000000000000e+00  -8.9935899426272436e-01   0.0000000000000000e+00  -7.0926437213526233e-02   0.0000000000000000e+00  -1.2432881815116931e-01  -5.2142474792440252e-01   0.0000000000000000e+00  -1.1292811116850530e+00   0.0000000000000000e+00   0.0000000000000000e+00   0.0000000000000000e+00   0.0000000000000000e+00   0.0000000000000000e+00   0.0000000000000000e+00  -2.2931584479877132e-01   0.0000000000000000e+00   0.0000000000000000e+00   0.0000000000000000e+00   0.0000000000000000e+00
   3.0740956475149578e-01   0.0000000000000000e+00  -1.4322983232531095e-01   0.0000000000000000e+00   9.7583041899211020e-03   0.0000000000000000e+00   0.0000000000000000e+00   0.0000000000000000e+00   0.0000000000000000e+00   0.0000000000000000e+00   0.0000000000000000e+00   0.0000000000000000e+00  -2.5927745712206039e-02  -6.5018985450197808e-01  -5.9774826395649538e-01   0.0000000000000000e+00   0.0000000000000000e+00  -1.3606382867581099e-01   2.9266688008510977e-01   0.0000000000000000e+00
   0.0000000000000000e+00  -3.6191876395118305e-01   0.0000000000000000e+00   5.3194156878694432e-01   0.0000000000000000e+00  -8.0149166976588737e-01   6.8475585494314462e-01   0.0000000000000000e+00  -2.4296300683852751e-01   0.0000000000000000e+00   0.0000000000000000e+00   0.0000000000000000e+00   0.0000000000000000e+00   0.0000000000000000e+00   0.0000000000000000e+00   1.1037965986250711e+00   0.0000000000000000e+00   0.0000000000000000e+00   0.0000000000000000e+00   0.0000000000000000e+00
   1.0749847584458452e-01   0.0000000000000000e+00   4.3725019022125777e-01   0.0000000000000000e+00  -4.5465261133449908e-01   0.0000000000000000e+00   0.0000000000000000e+00   0.0000000000000000e+00   0.0000000000000000e+00   0.0000000000000000e+00   0.0000000000000000e+00   0.0000000000000000e+00  -2.4906169317320290e-01   1.5284719482015408e-01  -9.5552038972183395e-02   0.0000000000000000e+00   0.0000000000000000e+00  -6.9897172161776211e-01  -8.6381132810084249e-02   0.0000000000000000e+00
   0.0000000000000000e+00   9.8736466916845400e-01   0.0000000000000000e+00   7.1972657297283238e-01   0.0000000000000000e+00  -8.5800182463264607e-01  -6.6392310753600270e-01   0.0000000000000000e+00   3.0361141005963810e-01   0.0000000000000000e+00   0.0000000000000000e+00   0.0000000000000000e+00   0.0000000000000000e+00   0.0000000000000000e+00   0.0000000000000000e+00  -4.0340812476574245e-01   0.0000000000000000e+00   0.0000000000000000e+00   0.0000000000000000e+00   0.0000000000000000e+00
   0.0000000000000000e+00  -7.1648749805635903e-01   0.0000000000000000e+00   1.1109957524346254e+00   0.0000000000000000e+00   3.4074162826580112e-01   2.5374550782933464e-01   0.0000000000000000e+00   2.1207458485886996e-01   0.0000000000000000e+00   0.0000000000000000e+00   0.0000000000000000e+00   0.0000000000000000e+00   0.0000000000000000e+00   0.0000000000000000e+00  -4.8495647132021702e-02   0.0000000000000000e+00   0.0000000000000000e+00   0.0000000000000000e+00   0.0000000000000000e+00
   0.0000000000000000e+00   0.0000000000000000e+00   0.0000000000000000e+00   0.0000000000000000e+00   0.0000000000000000e+00   0.0000000000000000e+00   0.0000000000000000e+00   8.0556627494117006e-01   0.0000000000000000e+00  -1.7538869984592692e-01  -1.6861988976684808e-01  -2.9366377255317244e-01   0.0000000000000000e+00   0.0000000000000000e+00   0.0000000000000000e+00   0.0000000000000000e+00  -2.3905858298758953e-01   0.0000000000000000e+00   0.0000000000000000e+00   3.8533322723142061e-01
   0.0000000000000000e+00   4.8139424657626106e-01   0.0000000000000000e+00   8.5965382325622230e-01   0.0000000000000000e+00   7.9550565500024217e-01   7.9990595190053448e-01   0.0000000000000000e+00  -7.3251271957078434e-01   0.0000000000000000e+00   0.0000000000000000e+00   0.0000000000000000e+00   0.0000000000000000e+00   0.0000000000000000e+00   0.0000000000000000e+00  -6.0765423767137816e-01   0.0000000000000000e+00   0.0000000000000000e+00   0.0000000000000000e+00   0.0000000000000000e+00
   0.0000000000000000e+00   0.0000000000000000e+00   0.0000000000000000e+00   0.0000000000000000e+00   0.0000000000000000e+00   0.0000000000000000e+00   0.0000000000000000e+00   9.4233490691648339e-02   0.0000000000000000e+00   7.9622421278106292e-01   4.8422320745080893e-01  -2.3754639245422282e-01   0.0000000000000000e+00   0.0000000000000000e+00   0.0000000000000000e+00   0.0000000000000000e+00  -2.5450783079704670e-01   0.0000000000000000e+00   0.0000000000000000e+00   3.8372035054944131e-02
   0.0000000000000000e+00   0.0000000000000000e+00   0.0000000000000000e+00   0.0000000000000000e+00   0.0000000000000000e+00   0.0000000000000000e+00   0.0000000000000000e+00  -5.1867486623759262e-01   0.0000000000000000e+00   5.7791612635052343e-02  -2.1694700742977227e-01  -1.8390801578112950e-01   0.0000000000000000e+00   0.0000000000000000e+00   0.0000000000000000e+00   0.0000000000000000e+00  -1.3276579186655643e-01   0.0000000000000000e+00   0.0000000000000000e+00   7.9317185707210747e-01
   0.0000000000000000e+00   0.0000000000000000e+00   0.0000000000000000e+00   0.0000000000000000e+00   0.0000000000000000e+00   0.0000000000000000e+00   0.0000000000000000e+00  -1.8939487427888893e-01   0.0000000000000000e+00   5.9925014580356734e-02  -5.1864832027491170e-01  -3.8466718700299374e-01   0.0000000000000000e+00   0.0000000000000000e+00   0.0000000000000000e+00   0.0000000000000000e+00  -5.7917525563337791e-01   0.0000000000000000e+00   0.0000000000000000e+00  -4.5621231088787834e-01
   1.8775086253658835e-01   0.0000000000000000e+00   4.0251993792659224e-01   0.0000000000000000e+00   1.3448683015455948e-01   0.0000000000000000e+00   0.0000000000000000e+00   0.0000000000000000e+00   0.0000000000000000e+00   0.0000000000000000e+00   0.0000000000000000e+00   0.0000000000000000e+00   7.5725398420036738e-01  -1.7425213582983623e-01   3.1070029067320132e-01   0.0000000000000000e+00   0.0000000000000000e+00  -1.8487883421320361e-01   2.2389360935561170e-01   0.0000000000000000e+00
   2.2118496121168763e-01   0.0000000000000000e+00  -4.9209578160589174e-01   0.0000000000000000e+00  -3.6162113964233314e-02   0.0000000000000000e+00   0.0000000000000000e+00   0.0000000000000000e+00   0.0000000000000000e+00   0.0000000000000000e+00   0.0000000000000000e+00   0.0000000000000000e+00   4.3449790833368068e-01   1.3156020678979935e-01  -1.7612413983386249e-01   0.0000000000000000e+00   0.0000000000000000e+00  -2.7459451603067470e-01  -6.2856413749899276e-01   0.0000000000000000e+00
   1.1978300092899580e-01   0.0000000000000000e+00   2.2206128253063301e-01   0.0000000000000000e+00   6.0863486208698403e-01   0.0000000000000000e+00   0.0000000000000000e+00   0.0000000000000000e+00   0.0000000000000000e+00   0.0000000000000000e+00   0.0000000000000000e+00   0.0000000000000000e+00  -3.4226023577567960e-01  -3.6933185498263621e-01   2.4229197559594659e-01   0.0000000000000000e+00   0.0000000000000000e+00  -1.7198690807968822e-01  -4.7336184685134342e-01   0.0000000000000000e+00
   0.0000000000000000e+00  -4.1228974734918761e-01   0.0000000000000000e+00  -1.2444831414099108e-01   0.0000000000000000e+00  -5.7997379540880201e-01   1.0932018361948825e+00   0.0000000000000000e+00   6.1718581162831510e-01   0.0000000000000000e+00   0.0000000000000000e+00   0.0000000000000000e+00   0.0000000000000000e+00   0.0000000000000000e+00   0.0000000000000000e+00  -3.4409772396795124e-01   0.0000000000000000e+00   0.0000000000000000e+00   0.0000000000000000e+00   0.0000000000000000e+00
   0.0000000000000000e+00   0.0000000000000000e+00   0.0000000000000000e+00   0.0000000000000000e+00   0.0000000000000000e+00   0.0000000000000000e+00   0.0000000000000000e+00  -1.4380223885164362e-01   0.0000000000000000e+00  -3.2543812167372249e-01   3.4678967215926343e-01  -7.9994700284019093e-01   0.0000000000000000e+00   0.0000000000000000e+00   0.0000000000000000e+00   0.0000000000000000e+00   3.1884032941724111e-01   0.0000000000000000e+00   0.0000000000000000e+00  -1.0758022741427281e-01
  -8.4745799572020841e-01   0.0000000000000000e+00  -1.6701422922485840e-01   0.0000000000000000e+00   1.3458309286519896e-01   0.0000000000000000e+00   0.0000000000000000e+00   0.0000000000000000e+00   0.0000000000000000e+00   0.0000000000000000e+00   0.0000000000000000e+00   0.0000000000000000e+00   1.2928207713776621e-01  -2.0166021339473694e-01  -5.2697064667753646e-02   0.0000000000000000e+00   0.0000000000000000e+00  -4.1364731811683314e-01   6.7429980689891117e-02   0.0000000000000000e+00
  -2.7790836018668502e-01   0.0000000000000000e+00   4.9777904425800801e-01   0.0000000000000000e+00  -2.4687107695229069e-01   0.0000000000000000e+00   0.0000000000000000e+00   0.0000000000000000e+00   0.0000000000000000e+00   0.0000000000000000e+00   0.0000000000000000e+00   0.0000000000000000e+00   1.9113230369824138e-01  -2.1342375744227624e-01  -3.6740240347499614e-01   0.0000000000000000e+00   0.0000000000000000e+00   4.2244875371855556e-01  -4.6744936030013645e-01   0.0000000000000000e+00
   0.0000000000000000e+00   0.0000000000000000e+00   0.0000000000000000e+00   0.0000000000000000e+00   0.0000000000000000e+00   0.0000000000000000e+00   0.0000000000000000e+00   1.2887942714424161e-01   0.0000000000000000e+00   4.7161950558219551e-01  -5.4842506987556305e-01  -1.8875139666627938e-01   0.0000000000000000e+00   0.0000000000000000e+00   0.0000000000000000e+00   0.0000000000000000e+00   6.5065111240365292e-01   0.0000000000000000e+00   0.0000000000000000e+00  -3.4944500708700636e-02
