# Supplementary material for: ICOA: An Improved Coati Optimization Algorithm with Multi-Strategy Enhancement for Global Optimization and Engineering Design Problems
Source: Biomimetics (Basel). 2026 Apr 7;11(4):254. doi: 10.3390/biomimetics11040254 (PMC13113930; doi:10.3390/biomimetics11040254)
Supplement: Supplementary file 1 [file biomimetics-11-00254-s001.zip › ablation-study/input_data17/M_21_D30.txt]

   3.1256847986581227e-01   7.8149715273965387e-02   5.3554450137667298e-01   0.0000000000000000e+00   1.8722927443956391e-01   0.0000000000000000e+00   0.0000000000000000e+00   0.0000000000000000e+00  -3.5453505628870219e-01   0.0000000000000000e+00  -5.2542291986806733e-01   0.0000000000000000e+00   0.0000000000000000e+00   0.0000000000000000e+00   0.0000000000000000e+00   0.0000000000000000e+00   0.0000000000000000e+00   0.0000000000000000e+00  -3.4838138575406463e-01   0.0000000000000000e+00   0.0000000000000000e+00   0.0000000000000000e+00   0.0000000000000000e+00  -2.2626734725719530e-01   0.0000000000000000e+00   0.0000000000000000e+00   0.0000000000000000e+00   0.0000000000000000e+00   0.0000000000000000e+00   0.0000000000000000e+00
   6.0600157828181944e-01   3.1705493247007160e-01  -2.9740291119186280e-01   0.0000000000000000e+00  -1.7878895596937458e-01   0.0000000000000000e+00   0.0000000000000000e+00   0.0000000000000000e+00  -5.0213401375966882e-01   0.0000000000000000e+00   7.0360262065160120e-02   0.0000000000000000e+00   0.0000000000000000e+00   0.0000000000000000e+00   0.0000000000000000e+00   0.0000000000000000e+00   0.0000000000000000e+00   0.0000000000000000e+00   3.5058127686930185e-01   0.0000000000000000e+00   0.0000000000000000e+00   0.0000000000000000e+00   0.0000000000000000e+00   1.7840377969860111e-01   0.0000000000000000e+00   0.0000000000000000e+00   0.0000000000000000e+00   0.0000000000000000e+00   0.0000000000000000e+00   0.0000000000000000e+00
   4.4506960282357916e-01  -1.6459001567858911e-01   2.0930783541495052e-01   0.0000000000000000e+00  -6.3093924974179993e-01   0.0000000000000000e+00   0.0000000000000000e+00   0.0000000000000000e+00   5.4292069208459892e-01   0.0000000000000000e+00  -1.6056760085050581e-01   0.0000000000000000e+00   0.0000000000000000e+00   0.0000000000000000e+00   0.0000000000000000e+00   0.0000000000000000e+00   0.0000000000000000e+00   0.0000000000000000e+00   8.2924218331633534e-02   0.0000000000000000e+00   0.0000000000000000e+00   0.0000000000000000e+00   0.0000000000000000e+00  -7.4214622737910213e-02   0.0000000000000000e+00   0.0000000000000000e+00   0.0000000000000000e+00   0.0000000000000000e+00   0.0000000000000000e+00   0.0000000000000000e+00
   0.0000000000000000e+00   0.0000000000000000e+00   0.0000000000000000e+00   2.7130723263208067e-01   0.0000000000000000e+00  -1.2128143468019006e-01   0.0000000000000000e+00   0.0000000000000000e+00   0.0000000000000000e+00   0.0000000000000000e+00   0.0000000000000000e+00   1.1036832985167240e+00   0.0000000000000000e+00   0.0000000000000000e+00   0.0000000000000000e+00  -3.5647563787666803e-01   0.0000000000000000e+00   0.0000000000000000e+00   0.0000000000000000e+00   0.0000000000000000e+00  -9.8786155523351615e-01   0.0000000000000000e+00   0.0000000000000000e+00   0.0000000000000000e+00   0.0000000000000000e+00   0.0000000000000000e+00   0.0000000000000000e+00  -3.3204950369349434e-01  -2.6470593591629715e-01   1.1576864188411000e-01
   9.3074547751683556e-02   2.1851621647477745e-01  -5.3891377127038598e-01   0.0000000000000000e+00  -9.8783854438590030e-02   0.0000000000000000e+00   0.0000000000000000e+00   0.0000000000000000e+00   1.5649178540272873e-01   0.0000000000000000e+00  -2.2891629522678453e-01   0.0000000000000000e+00   0.0000000000000000e+00   0.0000000000000000e+00   0.0000000000000000e+00   0.0000000000000000e+00   0.0000000000000000e+00   0.0000000000000000e+00  -7.1524183854857970e-01   0.0000000000000000e+00   0.0000000000000000e+00   0.0000000000000000e+00   0.0000000000000000e+00   2.3438910428279980e-01   0.0000000000000000e+00   0.0000000000000000e+00   0.0000000000000000e+00   0.0000000000000000e+00   0.0000000000000000e+00   0.0000000000000000e+00
   0.0000000000000000e+00   0.0000000000000000e+00   0.0000000000000000e+00  -5.8252837636260024e-01   0.0000000000000000e+00  -5.8724894615603329e-01   0.0000000000000000e+00   0.0000000000000000e+00   0.0000000000000000e+00   0.0000000000000000e+00   0.0000000000000000e+00   1.0094920052199668e-01   0.0000000000000000e+00   0.0000000000000000e+00   0.0000000000000000e+00   2.5369188626028022e-02   0.0000000000000000e+00   0.0000000000000000e+00   0.0000000000000000e+00   0.0000000000000000e+00  -1.5775443533667380e-01   0.0000000000000000e+00   0.0000000000000000e+00   0.0000000000000000e+00   0.0000000000000000e+00   0.0000000000000000e+00   0.0000000000000000e+00   3.5308154055712271e-01   2.4130379555927239e-02   8.2773818795440635e-01
   0.0000000000000000e+00   0.0000000000000000e+00   0.0000000000000000e+00   0.0000000000000000e+00   0.0000000000000000e+00   0.0000000000000000e+00  -4.2920146709357598e-01   0.0000000000000000e+00   0.0000000000000000e+00   0.0000000000000000e+00   0.0000000000000000e+00   0.0000000000000000e+00   0.0000000000000000e+00   0.0000000000000000e+00   0.0000000000000000e+00   0.0000000000000000e+00  -1.3284933705147675e-01   0.0000000000000000e+00   0.0000000000000000e+00   0.0000000000000000e+00   0.0000000000000000e+00   0.0000000000000000e+00   0.0000000000000000e+00   0.0000000000000000e+00   0.0000000000000000e+00   0.0000000000000000e+00   0.0000000000000000e+00   0.0000000000000000e+00   0.0000000000000000e+00   0.0000000000000000e+00
   0.0000000000000000e+00   0.0000000000000000e+00   0.0000000000000000e+00   0.0000000000000000e+00   0.0000000000000000e+00   0.0000000000000000e+00   0.0000000000000000e+00   8.0234733797370827e-01   0.0000000000000000e+00  -3.3981434064631649e-01   0.0000000000000000e+00   0.0000000000000000e+00   0.0000000000000000e+00   0.0000000000000000e+00  -3.7211444821120787e-01   0.0000000000000000e+00   0.0000000000000000e+00   0.0000000000000000e+00   0.0000000000000000e+00   0.0000000000000000e+00   0.0000000000000000e+00  -1.4858406082247302e-01  -5.7213631949760935e-01   0.0000000000000000e+00   0.0000000000000000e+00  -4.5209203527687314e-01   0.0000000000000000e+00   0.0000000000000000e+00   0.0000000000000000e+00   0.0000000000000000e+00
   2.5787068545176534e-01  -5.5084225361555128e-01   2.3196367322055533e-01   0.0000000000000000e+00   7.5491743934182412e-02   0.0000000000000000e+00   0.0000000000000000e+00   0.0000000000000000e+00  -1.4637012517338946e-01   0.0000000000000000e+00   3.7933327580573784e-01   0.0000000000000000e+00   0.0000000000000000e+00   0.0000000000000000e+00   0.0000000000000000e+00   0.0000000000000000e+00   0.0000000000000000e+00   0.0000000000000000e+00  -2.8718952994688068e-01   0.0000000000000000e+00   0.0000000000000000e+00   0.0000000000000000e+00   0.0000000000000000e+00   5.6813167341056192e-01   0.0000000000000000e+00   0.0000000000000000e+00   0.0000000000000000e+00   0.0000000000000000e+00   0.0000000000000000e+00   0.0000000000000000e+00
   0.0000000000000000e+00   0.0000000000000000e+00   0.0000000000000000e+00   0.0000000000000000e+00   0.0000000000000000e+00   0.0000000000000000e+00   0.0000000000000000e+00  -9.0943888930811678e-02   0.0000000000000000e+00   5.6174399483365778e-01   0.0000000000000000e+00   0.0000000000000000e+00   0.0000000000000000e+00   0.0000000000000000e+00   8.2390523851922792e-01   0.0000000000000000e+00   0.0000000000000000e+00   0.0000000000000000e+00   0.0000000000000000e+00   0.0000000000000000e+00   0.0000000000000000e+00  -2.8537120919629588e-01  -7.9747195771652579e-01   0.0000000000000000e+00   0.0000000000000000e+00  -1.7447500049171097e-01   0.0000000000000000e+00   0.0000000000000000e+00   0.0000000000000000e+00   0.0000000000000000e+00
  -2.2520532462316414e-01  -4.2287945115945996e-01  -2.0278316113921660e-01   0.0000000000000000e+00  -5.3126703628732919e-01   0.0000000000000000e+00   0.0000000000000000e+00   0.0000000000000000e+00  -4.9756390774288484e-01   0.0000000000000000e+00   4.0437816265844806e-02   0.0000000000000000e+00   0.0000000000000000e+00   0.0000000000000000e+00   0.0000000000000000e+00   0.0000000000000000e+00   0.0000000000000000e+00   0.0000000000000000e+00  -1.8649134868226880e-01   0.0000000000000000e+00   0.0000000000000000e+00   0.0000000000000000e+00   0.0000000000000000e+00  -4.0386355970207155e-01   0.0000000000000000e+00   0.0000000000000000e+00   0.0000000000000000e+00   0.0000000000000000e+00   0.0000000000000000e+00   0.0000000000000000e+00
   0.0000000000000000e+00   0.0000000000000000e+00   0.0000000000000000e+00  -7.8476181728818750e-01   0.0000000000000000e+00   1.0423794218979108e+00   0.0000000000000000e+00   0.0000000000000000e+00   0.0000000000000000e+00   0.0000000000000000e+00   0.0000000000000000e+00   9.5487701965521116e-02   0.0000000000000000e+00   0.0000000000000000e+00   0.0000000000000000e+00  -3.3381485952961831e-01   0.0000000000000000e+00   0.0000000000000000e+00   0.0000000000000000e+00   0.0000000000000000e+00  -4.0254699092900283e-02   0.0000000000000000e+00   0.0000000000000000e+00   0.0000000000000000e+00   0.0000000000000000e+00   0.0000000000000000e+00   0.0000000000000000e+00   2.9570649353556222e-01  -8.9998570049417659e-01  -3.5830300658071801e-03
   0.0000000000000000e+00   0.0000000000000000e+00   0.0000000000000000e+00   0.0000000000000000e+00   0.0000000000000000e+00   0.0000000000000000e+00   0.0000000000000000e+00   0.0000000000000000e+00   0.0000000000000000e+00   0.0000000000000000e+00   0.0000000000000000e+00   0.0000000000000000e+00   3.8363993399976426e-02  -3.4303020771690856e-01   0.0000000000000000e+00   0.0000000000000000e+00   0.0000000000000000e+00   2.5000616662309350e-01   0.0000000000000000e+00   7.0688212090689184e-01   0.0000000000000000e+00   0.0000000000000000e+00   0.0000000000000000e+00   0.0000000000000000e+00   3.7006554432646283e-01   0.0000000000000000e+00   4.2629163409461313e-01   0.0000000000000000e+00   0.0000000000000000e+00   0.0000000000000000e+00
   0.0000000000000000e+00   0.0000000000000000e+00   0.0000000000000000e+00   0.0000000000000000e+00   0.0000000000000000e+00   0.0000000000000000e+00   0.0000000000000000e+00   0.0000000000000000e+00   0.0000000000000000e+00   0.0000000000000000e+00   0.0000000000000000e+00   0.0000000000000000e+00  -5.6748057350495248e-02   8.2754522019211774e-01   0.0000000000000000e+00   0.0000000000000000e+00   0.0000000000000000e+00   2.5271465067362942e-01   0.0000000000000000e+00  -7.4265195794024949e-02   0.0000000000000000e+00   0.0000000000000000e+00   0.0000000000000000e+00   0.0000000000000000e+00   2.6842908872046667e-01   0.0000000000000000e+00   4.1293386502127577e-01   0.0000000000000000e+00   0.0000000000000000e+00   0.0000000000000000e+00
   0.0000000000000000e+00   0.0000000000000000e+00   0.0000000000000000e+00   0.0000000000000000e+00   0.0000000000000000e+00   0.0000000000000000e+00   0.0000000000000000e+00  -6.8161497402348370e-01   0.0000000000000000e+00  -6.1087224760558767e-01   0.0000000000000000e+00   0.0000000000000000e+00   0.0000000000000000e+00   0.0000000000000000e+00   6.2587875327812659e-01   0.0000000000000000e+00   0.0000000000000000e+00   0.0000000000000000e+00   0.0000000000000000e+00   0.0000000000000000e+00   0.0000000000000000e+00  -7.5089478964170009e-01   2.6638404443093855e-01   0.0000000000000000e+00   0.0000000000000000e+00  -5.6640487237547421e-01   0.0000000000000000e+00   0.0000000000000000e+00   0.0000000000000000e+00   0.0000000000000000e+00
   0.0000000000000000e+00   0.0000000000000000e+00   0.0000000000000000e+00   7.1071686748874457e-02   0.0000000000000000e+00   3.9319357688286094e-01   0.0000000000000000e+00   0.0000000000000000e+00   0.0000000000000000e+00   0.0000000000000000e+00   0.0000000000000000e+00  -1.4876957814825589e-01   0.0000000000000000e+00   0.0000000000000000e+00   0.0000000000000000e+00   1.0413994212748190e+00   0.0000000000000000e+00   0.0000000000000000e+00   0.0000000000000000e+00   0.0000000000000000e+00  -1.1992611602081713e-01   0.0000000000000000e+00   0.0000000000000000e+00   0.0000000000000000e+00   0.0000000000000000e+00   0.0000000000000000e+00   0.0000000000000000e+00   3.4284266882944128e-02  -5.6507786525540216e-01   3.5755942117304751e-01
   0.0000000000000000e+00   0.0000000000000000e+00   0.0000000000000000e+00   0.0000000000000000e+00   0.0000000000000000e+00   0.0000000000000000e+00  -4.9384556967437321e-02   0.0000000000000000e+00   0.0000000000000000e+00   0.0000000000000000e+00   0.0000000000000000e+00   0.0000000000000000e+00   0.0000000000000000e+00   0.0000000000000000e+00   0.0000000000000000e+00   0.0000000000000000e+00  -4.8703119714834486e-01   0.0000000000000000e+00   0.0000000000000000e+00   0.0000000000000000e+00   0.0000000000000000e+00   0.0000000000000000e+00   0.0000000000000000e+00   0.0000000000000000e+00   0.0000000000000000e+00   0.0000000000000000e+00   0.0000000000000000e+00   0.0000000000000000e+00   0.0000000000000000e+00   0.0000000000000000e+00
   0.0000000000000000e+00   0.0000000000000000e+00   0.0000000000000000e+00   0.0000000000000000e+00   0.0000000000000000e+00   0.0000000000000000e+00   0.0000000000000000e+00   0.0000000000000000e+00   0.0000000000000000e+00   0.0000000000000000e+00   0.0000000000000000e+00   0.0000000000000000e+00  -4.0170666604194871e-01  -2.2031557739977523e-01   0.0000000000000000e+00   0.0000000000000000e+00   0.0000000000000000e+00   5.3242369761342545e-01   0.0000000000000000e+00  -3.4162240975901675e-01   0.0000000000000000e+00   0.0000000000000000e+00   0.0000000000000000e+00   0.0000000000000000e+00   5.2309631758013464e-01   0.0000000000000000e+00  -3.4100172831916764e-01   0.0000000000000000e+00   0.0000000000000000e+00   0.0000000000000000e+00
  -2.9386161806596600e-01   5.6326961493583672e-01   4.4193860191414835e-01   0.0000000000000000e+00  -4.4489839150090854e-01   0.0000000000000000e+00   0.0000000000000000e+00   0.0000000000000000e+00  -1.2092211365807594e-01   0.0000000000000000e+00   3.2355655146408635e-01   0.0000000000000000e+00   0.0000000000000000e+00   0.0000000000000000e+00   0.0000000000000000e+00   0.0000000000000000e+00   0.0000000000000000e+00   0.0000000000000000e+00  -1.9870925763695013e-01   0.0000000000000000e+00   0.0000000000000000e+00   0.0000000000000000e+00   0.0000000000000000e+00   2.1055169212872873e-01   0.0000000000000000e+00   0.0000000000000000e+00   0.0000000000000000e+00   0.0000000000000000e+00   0.0000000000000000e+00   0.0000000000000000e+00
   0.0000000000000000e+00   0.0000000000000000e+00   0.0000000000000000e+00   0.0000000000000000e+00   0.0000000000000000e+00   0.0000000000000000e+00   0.0000000000000000e+00   0.0000000000000000e+00   0.0000000000000000e+00   0.0000000000000000e+00   0.0000000000000000e+00   0.0000000000000000e+00   7.7368259132826722e-01  -2.0650067620838658e-01   0.0000000000000000e+00   0.0000000000000000e+00   0.0000000000000000e+00   3.8420339271339243e-01   0.0000000000000000e+00  -4.0510067208046807e-01   0.0000000000000000e+00   0.0000000000000000e+00   0.0000000000000000e+00   0.0000000000000000e+00  -7.1159500527307185e-03   0.0000000000000000e+00   2.1680239934875448e-01   0.0000000000000000e+00   0.0000000000000000e+00   0.0000000000000000e+00
   0.0000000000000000e+00   0.0000000000000000e+00   0.0000000000000000e+00  -5.7977621685009029e-01   0.0000000000000000e+00  -2.2064857897414772e-01   0.0000000000000000e+00   0.0000000000000000e+00   0.0000000000000000e+00   0.0000000000000000e+00   0.0000000000000000e+00   7.1802326287624163e-01   0.0000000000000000e+00   0.0000000000000000e+00   0.0000000000000000e+00   5.3125942407840909e-01   0.0000000000000000e+00   0.0000000000000000e+00   0.0000000000000000e+00   0.0000000000000000e+00   1.5499114328440169e-01   0.0000000000000000e+00   0.0000000000000000e+00   0.0000000000000000e+00   0.0000000000000000e+00   0.0000000000000000e+00   0.0000000000000000e+00   3.0789070425986115e-01   7.5534478700173080e-01  -6.4892527430361213e-01
   0.0000000000000000e+00   0.0000000000000000e+00   0.0000000000000000e+00   0.0000000000000000e+00   0.0000000000000000e+00   0.0000000000000000e+00   0.0000000000000000e+00   1.1013406616245491e+00   0.0000000000000000e+00   7.0454007803208318e-01   0.0000000000000000e+00   0.0000000000000000e+00   0.0000000000000000e+00   0.0000000000000000e+00  -4.0977957162121831e-01   0.0000000000000000e+00   0.0000000000000000e+00   0.0000000000000000e+00   0.0000000000000000e+00   0.0000000000000000e+00   0.0000000000000000e+00  -4.0733088290139391e-01   7.4764765579122583e-01   0.0000000000000000e+00   0.0000000000000000e+00  -3.3031458833434846e-01   0.0000000000000000e+00   0.0000000000000000e+00   0.0000000000000000e+00   0.0000000000000000e+00
   0.0000000000000000e+00   0.0000000000000000e+00   0.0000000000000000e+00   0.0000000000000000e+00   0.0000000000000000e+00   0.0000000000000000e+00   0.0000000000000000e+00  -9.0530244745364974e-01   0.0000000000000000e+00   3.4551909818319348e-01   0.0000000000000000e+00   0.0000000000000000e+00   0.0000000000000000e+00   0.0000000000000000e+00  -1.0011332698230300e+00   0.0000000000000000e+00   0.0000000000000000e+00   0.0000000000000000e+00   0.0000000000000000e+00   0.0000000000000000e+00   0.0000000000000000e+00  -1.1922055799167666e+00  -2.8379874396541843e-01   0.0000000000000000e+00   0.0000000000000000e+00   1.9623967288097227e-01   0.0000000000000000e+00   0.0000000000000000e+00   0.0000000000000000e+00   0.0000000000000000e+00
  -3.5319092639996286e-01  -1.3785029555395967e-01   1.6367303730459040e-02   0.0000000000000000e+00  -1.9813852539545179e-01   0.0000000000000000e+00   0.0000000000000000e+00   0.0000000000000000e+00  -1.3891564308101190e-01   0.0000000000000000e+00  -6.2496221567631682e-01   0.0000000000000000e+00   0.0000000000000000e+00   0.0000000000000000e+00   0.0000000000000000e+00   0.0000000000000000e+00   0.0000000000000000e+00   0.0000000000000000e+00   2.8378450707788533e-01   0.0000000000000000e+00   0.0000000000000000e+00   0.0000000000000000e+00   0.0000000000000000e+00   5.7124226758358476e-01   0.0000000000000000e+00   0.0000000000000000e+00   0.0000000000000000e+00   0.0000000000000000e+00   0.0000000000000000e+00   0.0000000000000000e+00
   0.0000000000000000e+00   0.0000000000000000e+00   0.0000000000000000e+00   0.0000000000000000e+00   0.0000000000000000e+00   0.0000000000000000e+00   0.0000000000000000e+00   0.0000000000000000e+00   0.0000000000000000e+00   0.0000000000000000e+00   0.0000000000000000e+00   0.0000000000000000e+00  -2.8869933951696303e-01  -3.0709574842572074e-01   0.0000000000000000e+00   0.0000000000000000e+00   0.0000000000000000e+00  -4.2207380816899953e-01   0.0000000000000000e+00  -4.6163593277175691e-01   0.0000000000000000e+00   0.0000000000000000e+00   0.0000000000000000e+00   0.0000000000000000e+00   1.8730083534483177e-01   0.0000000000000000e+00   6.2929266305282494e-01   0.0000000000000000e+00   0.0000000000000000e+00   0.0000000000000000e+00
   0.0000000000000000e+00   0.0000000000000000e+00   0.0000000000000000e+00   0.0000000000000000e+00   0.0000000000000000e+00   0.0000000000000000e+00   0.0000000000000000e+00  -3.7574308280111263e-01   0.0000000000000000e+00   1.6956621238769770e-01   0.0000000000000000e+00   0.0000000000000000e+00   0.0000000000000000e+00   0.0000000000000000e+00   3.9755901275870953e-01   0.0000000000000000e+00   0.0000000000000000e+00   0.0000000000000000e+00   0.0000000000000000e+00   0.0000000000000000e+00   0.0000000000000000e+00   5.8105694460173651e-01  -1.4699989727428395e-01   0.0000000000000000e+00   0.0000000000000000e+00  -1.2075480435874102e+00   0.0000000000000000e+00   0.0000000000000000e+00   0.0000000000000000e+00   0.0000000000000000e+00
   0.0000000000000000e+00   0.0000000000000000e+00   0.0000000000000000e+00   0.0000000000000000e+00   0.0000000000000000e+00   0.0000000000000000e+00   0.0000000000000000e+00   0.0000000000000000e+00   0.0000000000000000e+00   0.0000000000000000e+00   0.0000000000000000e+00   0.0000000000000000e+00   3.8988146364357323e-01   1.0958970531129689e-01   0.0000000000000000e+00   0.0000000000000000e+00   0.0000000000000000e+00  -5.1419712337799728e-01   0.0000000000000000e+00   2.9701650462448152e-02   0.0000000000000000e+00   0.0000000000000000e+00   0.0000000000000000e+00   0.0000000000000000e+00   6.9443165257578909e-01   0.0000000000000000e+00  -2.9743293524319064e-01   0.0000000000000000e+00   0.0000000000000000e+00   0.0000000000000000e+00
   0.0000000000000000e+00   0.0000000000000000e+00   0.0000000000000000e+00  -4.3755345365134735e-01   0.0000000000000000e+00   1.8637092784208265e-01   0.0000000000000000e+00   0.0000000000000000e+00   0.0000000000000000e+00   0.0000000000000000e+00   0.0000000000000000e+00   6.5950739202380393e-01   0.0000000000000000e+00   0.0000000000000000e+00   0.0000000000000000e+00  -5.8873440211983624e-02   0.0000000000000000e+00   0.0000000000000000e+00   0.0000000000000000e+00   0.0000000000000000e+00   8.6532252322461234e-01   0.0000000000000000e+00   0.0000000000000000e+00   0.0000000000000000e+00   0.0000000000000000e+00   0.0000000000000000e+00   0.0000000000000000e+00  -8.2401716652142065e-01   4.5669645986321178e-01   4.4301326540735236e-01
   0.0000000000000000e+00   0.0000000000000000e+00   0.0000000000000000e+00   3.9207467150675240e-01   0.0000000000000000e+00   2.9391052104009435e-01   0.0000000000000000e+00   0.0000000000000000e+00   0.0000000000000000e+00   0.0000000000000000e+00   0.0000000000000000e+00   5.5525366592357350e-01   0.0000000000000000e+00   0.0000000000000000e+00   0.0000000000000000e+00  -2.3917164715505693e-01   0.0000000000000000e+00   0.0000000000000000e+00   0.0000000000000000e+00   0.0000000000000000e+00   6.2642252080304228e-01   0.0000000000000000e+00   0.0000000000000000e+00   0.0000000000000000e+00   0.0000000000000000e+00   0.0000000000000000e+00   0.0000000000000000e+00   8.3161881445067021e-01  -1.8828964670713114e-01  -9.2097113217842141e-02
   0.0000000000000000e+00   0.0000000000000000e+00   0.0000000000000000e+00   1.3118264833823273e-01   0.0000000000000000e+00   5.7959467374780371e-01   0.0000000000000000e+00   0.0000000000000000e+00   0.0000000000000000e+00   0.0000000000000000e+00   0.0000000000000000e+00  -2.3356884667464589e-01   0.0000000000000000e+00   0.0000000000000000e+00   0.0000000000000000e+00  -1.4903753692792304e-01   0.0000000000000000e+00   0.0000000000000000e+00   0.0000000000000000e+00   0.0000000000000000e+00  -6.3040572013372320e-01   0.0000000000000000e+00   0.0000000000000000e+00   0.0000000000000000e+00   0.0000000000000000e+00   0.0000000000000000e+00   0.0000000000000000e+00   5.8496942998385648e-02   1.2996901214119303e+00   3.3676645870656696e-01
  -4.7929132321270729e-01   0.0000000000000000e+00   2.7426634392330063e-02   0.0000000000000000e+00   0.0000000000000000e+00   0.0000000000000000e+00   0.0000000000000000e+00   0.0000000000000000e+00   0.0000000000000000e+00   0.0000000000000000e+00   0.0000000000000000e+00   0.0000000000000000e+00   0.0000000000000000e+00   0.0000000000000000e+00   0.0000000000000000e+00   0.0000000000000000e+00   0.0000000000000000e+00   0.0000000000000000e+00   0.0000000000000000e+00  -5.0641825228166293e-01  -4.8412129929799474e-01   7.8042721514138336e-01  -9.0775037494805821e-01   0.0000000000000000e+00   0.0000000000000000e+00   0.0000000000000000e+00   0.0000000000000000e+00   0.0000000000000000e+00   0.0000000000000000e+00   0.0000000000000000e+00
   0.0000000000000000e+00   3.4433752696017628e-01   0.0000000000000000e+00   3.5013008291542347e-01   0.0000000000000000e+00   0.0000000000000000e+00   0.0000000000000000e+00   0.0000000000000000e+00   1.8773979110140132e-01   0.0000000000000000e+00   7.9365123596364373e-01   0.0000000000000000e+00   0.0000000000000000e+00   0.0000000000000000e+00   0.0000000000000000e+00   0.0000000000000000e+00   0.0000000000000000e+00   0.0000000000000000e+00   0.0000000000000000e+00   0.0000000000000000e+00   0.0000000000000000e+00   0.0000000000000000e+00   0.0000000000000000e+00   0.0000000000000000e+00   0.0000000000000000e+00  -3.0127256504853284e-01   0.0000000000000000e+00   0.0000000000000000e+00   0.0000000000000000e+00   5.4285546918697664e-02
   1.2176329066707363e-01   0.0000000000000000e+00   5.1565693096149290e-01   0.0000000000000000e+00   0.0000000000000000e+00   0.0000000000000000e+00   0.0000000000000000e+00   0.0000000000000000e+00   0.0000000000000000e+00   0.0000000000000000e+00   0.0000000000000000e+00   0.0000000000000000e+00   0.0000000000000000e+00   0.0000000000000000e+00   0.0000000000000000e+00   0.0000000000000000e+00   0.0000000000000000e+00   0.0000000000000000e+00   0.0000000000000000e+00   4.0457874317861309e-01  -8.9836328448188851e-01   4.6082961539597816e-01   5.1818908328948765e-01   0.0000000000000000e+00   0.0000000000000000e+00   0.0000000000000000e+00   0.0000000000000000e+00   0.0000000000000000e+00   0.0000000000000000e+00   0.0000000000000000e+00
   0.0000000000000000e+00   2.1042784028916894e-01   0.0000000000000000e+00  -7.6426239361020087e-01   0.0000000000000000e+00   0.0000000000000000e+00   0.0000000000000000e+00   0.0000000000000000e+00   2.6737225219912902e-01   0.0000000000000000e+00   3.4480916062884603e-01   0.0000000000000000e+00   0.0000000000000000e+00   0.0000000000000000e+00   0.0000000000000000e+00   0.0000000000000000e+00   0.0000000000000000e+00   0.0000000000000000e+00   0.0000000000000000e+00   0.0000000000000000e+00   0.0000000000000000e+00   0.0000000000000000e+00   0.0000000000000000e+00   0.0000000000000000e+00   0.0000000000000000e+00   4.2562887744286354e-01   0.0000000000000000e+00   0.0000000000000000e+00   0.0000000000000000e+00  -9.0497475970315600e-03
   0.0000000000000000e+00   0.0000000000000000e+00   0.0000000000000000e+00   0.0000000000000000e+00  -6.8378548676961459e-01   0.0000000000000000e+00   0.0000000000000000e+00   0.0000000000000000e+00   0.0000000000000000e+00  -5.8417581870854197e-02   0.0000000000000000e+00   0.0000000000000000e+00   7.3235098493844408e-01  -2.5349652801488337e-01  -6.1114442594705297e-02   0.0000000000000000e+00  -5.9894307677874281e-01  -4.3976523912017468e-01   0.0000000000000000e+00   0.0000000000000000e+00   0.0000000000000000e+00   0.0000000000000000e+00   0.0000000000000000e+00  -9.9525077683628005e-01   0.0000000000000000e+00   0.0000000000000000e+00   0.0000000000000000e+00   0.0000000000000000e+00   0.0000000000000000e+00   0.0000000000000000e+00
   0.0000000000000000e+00   0.0000000000000000e+00   0.0000000000000000e+00   0.0000000000000000e+00   0.0000000000000000e+00   2.8076181517439802e-01   1.2082245317099494e-01  -1.4891247398292309e-01   0.0000000000000000e+00   0.0000000000000000e+00   0.0000000000000000e+00   0.0000000000000000e+00   0.0000000000000000e+00   0.0000000000000000e+00   0.0000000000000000e+00   1.3101475895455017e-02   0.0000000000000000e+00   0.0000000000000000e+00   5.7550576796066261e-02   0.0000000000000000e+00   0.0000000000000000e+00   0.0000000000000000e+00   0.0000000000000000e+00   0.0000000000000000e+00   1.2180121614094480e-01   0.0000000000000000e+00   0.0000000000000000e+00   9.1017781517965890e-01  -1.9405386876641390e-01   0.0000000000000000e+00
   0.0000000000000000e+00   0.0000000000000000e+00   0.0000000000000000e+00   0.0000000000000000e+00   0.0000000000000000e+00   2.4346561479417947e-01  -1.7492438840101898e-01  -4.2340560223997481e-01   0.0000000000000000e+00   0.0000000000000000e+00   0.0000000000000000e+00   0.0000000000000000e+00   0.0000000000000000e+00   0.0000000000000000e+00   0.0000000000000000e+00   9.8556144797434880e-02   0.0000000000000000e+00   0.0000000000000000e+00   2.1450551922970401e-01   0.0000000000000000e+00   0.0000000000000000e+00   0.0000000000000000e+00   0.0000000000000000e+00   0.0000000000000000e+00   4.7831960590140860e-01   0.0000000000000000e+00   0.0000000000000000e+00  -3.2463675845040513e-01  -5.8390842343899285e-01   0.0000000000000000e+00
   0.0000000000000000e+00   0.0000000000000000e+00   0.0000000000000000e+00   0.0000000000000000e+00   0.0000000000000000e+00   3.1171204077517972e-01  -2.1629585449388547e-02   1.0261542628803547e-01   0.0000000000000000e+00   0.0000000000000000e+00   0.0000000000000000e+00   0.0000000000000000e+00   0.0000000000000000e+00   0.0000000000000000e+00   0.0000000000000000e+00  -8.7366958708077669e-01   0.0000000000000000e+00   0.0000000000000000e+00  -1.5865858385096820e-01   0.0000000000000000e+00   0.0000000000000000e+00   0.0000000000000000e+00   0.0000000000000000e+00   0.0000000000000000e+00  -1.8515740137438599e-01   0.0000000000000000e+00   0.0000000000000000e+00  -8.2325911473478064e-02  -2.4961155092186438e-01   0.0000000000000000e+00
   0.0000000000000000e+00   4.0625663206919110e-01   0.0000000000000000e+00  -2.3977277499549488e-01   0.0000000000000000e+00   0.0000000000000000e+00   0.0000000000000000e+00   0.0000000000000000e+00  -2.7324516780653157e-01   0.0000000000000000e+00  -1.0406722942690022e-01   0.0000000000000000e+00   0.0000000000000000e+00   0.0000000000000000e+00   0.0000000000000000e+00   0.0000000000000000e+00   0.0000000000000000e+00   0.0000000000000000e+00   0.0000000000000000e+00   0.0000000000000000e+00   0.0000000000000000e+00   0.0000000000000000e+00   0.0000000000000000e+00   0.0000000000000000e+00   0.0000000000000000e+00  -3.9104459781127232e-01   0.0000000000000000e+00   0.0000000000000000e+00   0.0000000000000000e+00  -7.3420417992761466e-01
   0.0000000000000000e+00   0.0000000000000000e+00   0.0000000000000000e+00   0.0000000000000000e+00   1.1772870465850607e-01   0.0000000000000000e+00   0.0000000000000000e+00   0.0000000000000000e+00   0.0000000000000000e+00  -1.1774339625324626e+00   0.0000000000000000e+00   0.0000000000000000e+00  -7.7336226303419031e-01  -3.2903218810385582e-01   1.4616843782253680e-01   0.0000000000000000e+00   6.1196900602451387e-01  -1.3439675386525143e-01   0.0000000000000000e+00   0.0000000000000000e+00   0.0000000000000000e+00   0.0000000000000000e+00   0.0000000000000000e+00  -1.3463833482152604e-01   0.0000000000000000e+00   0.0000000000000000e+00   0.0000000000000000e+00   0.0000000000000000e+00   0.0000000000000000e+00   0.0000000000000000e+00
   0.0000000000000000e+00   7.5665273810388689e-01   0.0000000000000000e+00  -1.2944605270503892e-02   0.0000000000000000e+00   0.0000000000000000e+00   0.0000000000000000e+00   0.0000000000000000e+00   2.6908617032202039e-02   0.0000000000000000e+00  -3.9550989455800051e-01   0.0000000000000000e+00   0.0000000000000000e+00   0.0000000000000000e+00   0.0000000000000000e+00   0.0000000000000000e+00   0.0000000000000000e+00   0.0000000000000000e+00   0.0000000000000000e+00   0.0000000000000000e+00   0.0000000000000000e+00   0.0000000000000000e+00   0.0000000000000000e+00   0.0000000000000000e+00   0.0000000000000000e+00  -8.2911519326857183e-02   0.0000000000000000e+00   0.0000000000000000e+00   0.0000000000000000e+00   5.1311070999670905e-01
   0.0000000000000000e+00   0.0000000000000000e+00   0.0000000000000000e+00   0.0000000000000000e+00   0.0000000000000000e+00   0.0000000000000000e+00   0.0000000000000000e+00   0.0000000000000000e+00   0.0000000000000000e+00   0.0000000000000000e+00   0.0000000000000000e+00  -8.0578870830936733e-02   0.0000000000000000e+00   0.0000000000000000e+00   0.0000000000000000e+00   0.0000000000000000e+00   0.0000000000000000e+00   0.0000000000000000e+00   0.0000000000000000e+00   0.0000000000000000e+00   0.0000000000000000e+00   0.0000000000000000e+00   0.0000000000000000e+00   0.0000000000000000e+00   0.0000000000000000e+00   0.0000000000000000e+00  -5.6045952364865936e-01   0.0000000000000000e+00   0.0000000000000000e+00   0.0000000000000000e+00
   0.0000000000000000e+00   0.0000000000000000e+00   0.0000000000000000e+00   0.0000000000000000e+00   2.4082289398221113e-01   0.0000000000000000e+00   0.0000000000000000e+00   0.0000000000000000e+00   0.0000000000000000e+00   8.2252904171036589e-01   0.0000000000000000e+00   0.0000000000000000e+00  -7.7616943215810086e-02  -2.6392258018998793e-01   2.2462684979895226e-01   0.0000000000000000e+00   5.9508958554197289e-01  -4.3113504089348137e-01   0.0000000000000000e+00   0.0000000000000000e+00   0.0000000000000000e+00   0.0000000000000000e+00   0.0000000000000000e+00  -9.1752227188338820e-01   0.0000000000000000e+00   0.0000000000000000e+00   0.0000000000000000e+00   0.0000000000000000e+00   0.0000000000000000e+00   0.0000000000000000e+00
   0.0000000000000000e+00   0.0000000000000000e+00   0.0000000000000000e+00   0.0000000000000000e+00  -8.7403584252188068e-02   0.0000000000000000e+00   0.0000000000000000e+00   0.0000000000000000e+00   0.0000000000000000e+00  -3.0063228929338826e-02   0.0000000000000000e+00   0.0000000000000000e+00   9.8662398712972624e-02   1.0671685548457763e+00  -2.4634631037951063e-01   0.0000000000000000e+00   3.0643754117749139e-01  -1.1305571591605639e+00   0.0000000000000000e+00   0.0000000000000000e+00   0.0000000000000000e+00   0.0000000000000000e+00   0.0000000000000000e+00   5.0721506918604636e-02   0.0000000000000000e+00   0.0000000000000000e+00   0.0000000000000000e+00   0.0000000000000000e+00   0.0000000000000000e+00   0.0000000000000000e+00
   0.0000000000000000e+00   0.0000000000000000e+00   0.0000000000000000e+00   0.0000000000000000e+00  -1.1373880421076378e-02   0.0000000000000000e+00   0.0000000000000000e+00   0.0000000000000000e+00   0.0000000000000000e+00  -4.1196769851494514e-01   0.0000000000000000e+00   0.0000000000000000e+00  -9.7874707337629929e-01   3.7031690357457026e-01  -8.2087233587718933e-01   0.0000000000000000e+00  -6.7873935242085381e-01   1.2368950574407749e-01   0.0000000000000000e+00   0.0000000000000000e+00   0.0000000000000000e+00   0.0000000000000000e+00   0.0000000000000000e+00  -4.3540607598445286e-01   0.0000000000000000e+00   0.0000000000000000e+00   0.0000000000000000e+00   0.0000000000000000e+00   0.0000000000000000e+00   0.0000000000000000e+00
   0.0000000000000000e+00   0.0000000000000000e+00   0.0000000000000000e+00   0.0000000000000000e+00   0.0000000000000000e+00   2.6435640836850838e-01  -7.0841316068034926e-02   1.0669547261064259e-01   0.0000000000000000e+00   0.0000000000000000e+00   0.0000000000000000e+00   0.0000000000000000e+00   0.0000000000000000e+00   0.0000000000000000e+00   0.0000000000000000e+00  -1.0179000700828403e-01   0.0000000000000000e+00   0.0000000000000000e+00  -4.1221416650657777e-01   0.0000000000000000e+00   0.0000000000000000e+00   0.0000000000000000e+00   0.0000000000000000e+00   0.0000000000000000e+00   7.1006804897490117e-01   0.0000000000000000e+00   0.0000000000000000e+00  -2.0190191295456822e-02   4.7835893513305022e-01   0.0000000000000000e+00
   0.0000000000000000e+00   0.0000000000000000e+00   0.0000000000000000e+00   0.0000000000000000e+00  -9.6317491235221964e-01   0.0000000000000000e+00   0.0000000000000000e+00   0.0000000000000000e+00   0.0000000000000000e+00   3.6142389265032970e-01   0.0000000000000000e+00   0.0000000000000000e+00  -9.7320030418705183e-01  -6.5425585515198725e-02   3.4548380202114193e-01   0.0000000000000000e+00  -5.5464702243691577e-01  -5.2793722418567413e-01   0.0000000000000000e+00   0.0000000000000000e+00   0.0000000000000000e+00   0.0000000000000000e+00   0.0000000000000000e+00   4.1205891461872018e-01   0.0000000000000000e+00   0.0000000000000000e+00   0.0000000000000000e+00   0.0000000000000000e+00   0.0000000000000000e+00   0.0000000000000000e+00
   0.0000000000000000e+00   0.0000000000000000e+00   0.0000000000000000e+00   0.0000000000000000e+00   9.8953540602215462e-01   0.0000000000000000e+00   0.0000000000000000e+00   0.0000000000000000e+00   0.0000000000000000e+00  -2.9538908726502511e-01   0.0000000000000000e+00   0.0000000000000000e+00   3.9060975504102702e-03  -4.2808511515518521e-01   7.1953134070007119e-01   0.0000000000000000e+00  -4.9338162981773925e-01  -2.0459500820940843e-01   0.0000000000000000e+00   0.0000000000000000e+00   0.0000000000000000e+00   0.0000000000000000e+00   0.0000000000000000e+00   1.8416470538940612e-02   0.0000000000000000e+00   0.0000000000000000e+00   0.0000000000000000e+00   0.0000000000000000e+00   0.0000000000000000e+00   0.0000000000000000e+00
   0.0000000000000000e+00   0.0000000000000000e+00   0.0000000000000000e+00   0.0000000000000000e+00   0.0000000000000000e+00  -6.8888225674358838e-01  -3.0695880019603872e-01  -4.4050806218452748e-01   0.0000000000000000e+00   0.0000000000000000e+00   0.0000000000000000e+00   0.0000000000000000e+00   0.0000000000000000e+00   0.0000000000000000e+00   0.0000000000000000e+00  -3.8955457297371288e-01   0.0000000000000000e+00   0.0000000000000000e+00   4.4166342408696865e-02   0.0000000000000000e+00   0.0000000000000000e+00   0.0000000000000000e+00   0.0000000000000000e+00   0.0000000000000000e+00   1.8448604941077756e-01   0.0000000000000000e+00   0.0000000000000000e+00   1.8544942954460453e-01   1.2263830561610439e-01   0.0000000000000000e+00
  -7.7156208613159905e-01   0.0000000000000000e+00  -6.7201233711496244e-01   0.0000000000000000e+00   0.0000000000000000e+00   0.0000000000000000e+00   0.0000000000000000e+00   0.0000000000000000e+00   0.0000000000000000e+00   0.0000000000000000e+00   0.0000000000000000e+00   0.0000000000000000e+00   0.0000000000000000e+00   0.0000000000000000e+00   0.0000000000000000e+00   0.0000000000000000e+00   0.0000000000000000e+00   0.0000000000000000e+00   0.0000000000000000e+00   7.1200052108832257e-01  -2.2174159880702338e-01  -3.4664605713219609e-01   1.9873619281556529e-01   0.0000000000000000e+00   0.0000000000000000e+00   0.0000000000000000e+00   0.0000000000000000e+00   0.0000000000000000e+00   0.0000000000000000e+00   0.0000000000000000e+00
   1.0812685251655055e-01   0.0000000000000000e+00  -7.8851873012783646e-01   0.0000000000000000e+00   0.0000000000000000e+00   0.0000000000000000e+00   0.0000000000000000e+00   0.0000000000000000e+00   0.0000000000000000e+00   0.0000000000000000e+00   0.0000000000000000e+00   0.0000000000000000e+00   0.0000000000000000e+00   0.0000000000000000e+00   0.0000000000000000e+00   0.0000000000000000e+00   0.0000000000000000e+00   0.0000000000000000e+00   0.0000000000000000e+00  -1.2688061234572097e+00  -9.3607043831399256e-02  -4.1455417345326578e-01   4.0043322556420330e-01   0.0000000000000000e+00   0.0000000000000000e+00   0.0000000000000000e+00   0.0000000000000000e+00   0.0000000000000000e+00   0.0000000000000000e+00   0.0000000000000000e+00
  -2.2554924713659727e-01   0.0000000000000000e+00  -3.8519844696944838e-01   0.0000000000000000e+00   0.0000000000000000e+00   0.0000000000000000e+00   0.0000000000000000e+00   0.0000000000000000e+00   0.0000000000000000e+00   0.0000000000000000e+00   0.0000000000000000e+00   0.0000000000000000e+00   0.0000000000000000e+00   0.0000000000000000e+00   0.0000000000000000e+00   0.0000000000000000e+00   0.0000000000000000e+00   0.0000000000000000e+00   0.0000000000000000e+00  -2.6198250179339289e-01   3.6849422162581003e-01   8.5410294861606606e-01   6.2664431538659726e-01   0.0000000000000000e+00   0.0000000000000000e+00   0.0000000000000000e+00   0.0000000000000000e+00   0.0000000000000000e+00   0.0000000000000000e+00   0.0000000000000000e+00
   1.6606650669305474e+00   0.0000000000000000e+00  -5.0248515429859619e-01   0.0000000000000000e+00   0.0000000000000000e+00   0.0000000000000000e+00   0.0000000000000000e+00   0.0000000000000000e+00   0.0000000000000000e+00   0.0000000000000000e+00   0.0000000000000000e+00   0.0000000000000000e+00   0.0000000000000000e+00   0.0000000000000000e+00   0.0000000000000000e+00   0.0000000000000000e+00   0.0000000000000000e+00   0.0000000000000000e+00   0.0000000000000000e+00   5.0148606536505613e-01  -1.1596682311505875e-01   2.0988170463309314e-01   1.0750033539421942e-01   0.0000000000000000e+00   0.0000000000000000e+00   0.0000000000000000e+00   0.0000000000000000e+00   0.0000000000000000e+00   0.0000000000000000e+00   0.0000000000000000e+00
   0.0000000000000000e+00   0.0000000000000000e+00   0.0000000000000000e+00   0.0000000000000000e+00  -1.1766961187772030e-03   0.0000000000000000e+00   0.0000000000000000e+00   0.0000000000000000e+00   0.0000000000000000e+00  -1.7648672402289303e-02   0.0000000000000000e+00   0.0000000000000000e+00   1.3750154401764553e-01  -8.0032386348782902e-01  -6.6803807104114787e-01   0.0000000000000000e+00  -4.6255335770923378e-01  -3.1594977442207606e-01   0.0000000000000000e+00   0.0000000000000000e+00   0.0000000000000000e+00   0.0000000000000000e+00   0.0000000000000000e+00   3.6998257388356814e-01   0.0000000000000000e+00   0.0000000000000000e+00   0.0000000000000000e+00   0.0000000000000000e+00   0.0000000000000000e+00   0.0000000000000000e+00
   0.0000000000000000e+00   0.0000000000000000e+00   0.0000000000000000e+00   0.0000000000000000e+00   0.0000000000000000e+00  -2.3735871303888775e-01   2.2548260361902053e-01  -1.5306134489078260e-01   0.0000000000000000e+00   0.0000000000000000e+00   0.0000000000000000e+00   0.0000000000000000e+00   0.0000000000000000e+00   0.0000000000000000e+00   0.0000000000000000e+00   1.6668111060379515e-01   0.0000000000000000e+00   0.0000000000000000e+00  -8.3057358358446676e-01   0.0000000000000000e+00   0.0000000000000000e+00   0.0000000000000000e+00   0.0000000000000000e+00   0.0000000000000000e+00  -6.5911891245975573e-02   0.0000000000000000e+00   0.0000000000000000e+00  -4.6697801602028216e-03  -3.8391328040991718e-01   0.0000000000000000e+00
   0.0000000000000000e+00   9.3547650534873683e-02   0.0000000000000000e+00   2.6411113352021764e-01   0.0000000000000000e+00   0.0000000000000000e+00   0.0000000000000000e+00   0.0000000000000000e+00   8.3042016021287146e-01   0.0000000000000000e+00  -2.8047756106042965e-01   0.0000000000000000e+00   0.0000000000000000e+00   0.0000000000000000e+00   0.0000000000000000e+00   0.0000000000000000e+00   0.0000000000000000e+00   0.0000000000000000e+00   0.0000000000000000e+00   0.0000000000000000e+00   0.0000000000000000e+00   0.0000000000000000e+00   0.0000000000000000e+00   0.0000000000000000e+00   0.0000000000000000e+00   1.2567323275631592e-01   0.0000000000000000e+00   0.0000000000000000e+00   0.0000000000000000e+00  -3.7072237598001334e-01
   0.0000000000000000e+00   0.0000000000000000e+00   0.0000000000000000e+00   0.0000000000000000e+00   0.0000000000000000e+00   0.0000000000000000e+00   0.0000000000000000e+00   0.0000000000000000e+00   0.0000000000000000e+00   0.0000000000000000e+00   0.0000000000000000e+00   6.9798337343235928e-03   0.0000000000000000e+00   0.0000000000000000e+00   0.0000000000000000e+00   0.0000000000000000e+00   0.0000000000000000e+00   0.0000000000000000e+00   0.0000000000000000e+00   0.0000000000000000e+00   0.0000000000000000e+00   0.0000000000000000e+00   0.0000000000000000e+00   0.0000000000000000e+00   0.0000000000000000e+00   0.0000000000000000e+00  -9.0677179564559104e-03   0.0000000000000000e+00   0.0000000000000000e+00   0.0000000000000000e+00
   0.0000000000000000e+00   0.0000000000000000e+00   0.0000000000000000e+00   0.0000000000000000e+00   0.0000000000000000e+00  -4.0410655557791059e-01   2.5212504621113496e-01   6.5407685143237937e-01   0.0000000000000000e+00   0.0000000000000000e+00   0.0000000000000000e+00   0.0000000000000000e+00   0.0000000000000000e+00   0.0000000000000000e+00   0.0000000000000000e+00  -9.5336735038916334e-02   0.0000000000000000e+00   0.0000000000000000e+00   1.7847675379486075e-01   0.0000000000000000e+00   0.0000000000000000e+00   0.0000000000000000e+00   0.0000000000000000e+00   0.0000000000000000e+00   4.1265132172111235e-01   0.0000000000000000e+00   0.0000000000000000e+00   5.5907209744634867e-02  -3.6189024733978381e-01   0.0000000000000000e+00
   0.0000000000000000e+00   0.0000000000000000e+00   0.0000000000000000e+00   0.0000000000000000e+00   0.0000000000000000e+00   2.5466840606719603e-02  -8.6062995163062861e-01   3.6241863330569374e-01   0.0000000000000000e+00   0.0000000000000000e+00   0.0000000000000000e+00   0.0000000000000000e+00   0.0000000000000000e+00   0.0000000000000000e+00   0.0000000000000000e+00   1.6682575859454862e-01   0.0000000000000000e+00   0.0000000000000000e+00  -1.7867611154506685e-01   0.0000000000000000e+00   0.0000000000000000e+00   0.0000000000000000e+00   0.0000000000000000e+00   0.0000000000000000e+00  -9.6095409594691261e-02   0.0000000000000000e+00   0.0000000000000000e+00   1.4650326421803145e-01  -1.9200713496999369e-01   0.0000000000000000e+00
   0.0000000000000000e+00   3.0138482287149210e-01   0.0000000000000000e+00   4.0730661849135397e-01   0.0000000000000000e+00   0.0000000000000000e+00   0.0000000000000000e+00   0.0000000000000000e+00  -3.5816366608436234e-01   0.0000000000000000e+00   7.2791697380483938e-02   0.0000000000000000e+00   0.0000000000000000e+00   0.0000000000000000e+00   0.0000000000000000e+00   0.0000000000000000e+00   0.0000000000000000e+00   0.0000000000000000e+00   0.0000000000000000e+00   0.0000000000000000e+00   0.0000000000000000e+00   0.0000000000000000e+00   0.0000000000000000e+00   0.0000000000000000e+00   0.0000000000000000e+00   7.4329734379312473e-01   0.0000000000000000e+00   0.0000000000000000e+00   0.0000000000000000e+00  -2.3916045424650262e-01
  -1.1722919666589508e-01   0.0000000000000000e+00   0.0000000000000000e+00   0.0000000000000000e+00   0.0000000000000000e+00   0.0000000000000000e+00   0.0000000000000000e+00   0.0000000000000000e+00   0.0000000000000000e+00   0.0000000000000000e+00   0.0000000000000000e+00   1.8565485507796356e-01   0.0000000000000000e+00  -1.2243172411498247e+00   0.0000000000000000e+00   0.0000000000000000e+00   0.0000000000000000e+00  -1.9324510032720225e-02   0.0000000000000000e+00   0.0000000000000000e+00   0.0000000000000000e+00   0.0000000000000000e+00   0.0000000000000000e+00  -1.0324238272362274e-01   0.0000000000000000e+00   0.0000000000000000e+00   0.0000000000000000e+00   0.0000000000000000e+00   3.3572787430027851e-01   0.0000000000000000e+00
   0.0000000000000000e+00  -3.5997242466158419e-01   0.0000000000000000e+00   0.0000000000000000e+00   0.0000000000000000e+00   0.0000000000000000e+00   0.0000000000000000e+00   0.0000000000000000e+00  -5.6518417944063903e-01   0.0000000000000000e+00   2.1821006999107523e-01   0.0000000000000000e+00   0.0000000000000000e+00   0.0000000000000000e+00   0.0000000000000000e+00   0.0000000000000000e+00   0.0000000000000000e+00   0.0000000000000000e+00   0.0000000000000000e+00  -2.1006730912428326e-01   0.0000000000000000e+00   0.0000000000000000e+00   0.0000000000000000e+00   0.0000000000000000e+00   4.5505933077963878e-01   1.7376195897322272e-01  -1.8831675883645183e-01   0.0000000000000000e+00   0.0000000000000000e+00   4.3186499419442748e-01
   0.0000000000000000e+00   0.0000000000000000e+00  -5.5820572841354679e-02   0.0000000000000000e+00   0.0000000000000000e+00   0.0000000000000000e+00  -7.7041553181807151e-02   0.0000000000000000e+00   0.0000000000000000e+00   0.0000000000000000e+00   0.0000000000000000e+00   0.0000000000000000e+00   0.0000000000000000e+00   0.0000000000000000e+00   0.0000000000000000e+00   0.0000000000000000e+00   0.0000000000000000e+00   0.0000000000000000e+00   0.0000000000000000e+00   0.0000000000000000e+00   0.0000000000000000e+00   0.0000000000000000e+00   0.0000000000000000e+00   0.0000000000000000e+00   0.0000000000000000e+00   0.0000000000000000e+00   0.0000000000000000e+00   0.0000000000000000e+00   0.0000000000000000e+00   0.0000000000000000e+00
   0.0000000000000000e+00   0.0000000000000000e+00   0.0000000000000000e+00  -4.1154622646961292e-01   0.0000000000000000e+00   0.0000000000000000e+00   0.0000000000000000e+00   0.0000000000000000e+00   0.0000000000000000e+00   0.0000000000000000e+00   0.0000000000000000e+00   0.0000000000000000e+00  -1.7192963654401469e-02   0.0000000000000000e+00   0.0000000000000000e+00   0.0000000000000000e+00  -2.6844361356875718e-01   0.0000000000000000e+00   0.0000000000000000e+00   0.0000000000000000e+00   1.7397753332648158e-01   0.0000000000000000e+00  -3.0878560400209931e-01   0.0000000000000000e+00   0.0000000000000000e+00   0.0000000000000000e+00   0.0000000000000000e+00   7.9539637946890351e-01   0.0000000000000000e+00   0.0000000000000000e+00
   0.0000000000000000e+00   0.0000000000000000e+00   0.0000000000000000e+00   0.0000000000000000e+00   5.1879238140790274e-01   3.5046752437078943e-01   0.0000000000000000e+00  -5.7409871014159752e-01   0.0000000000000000e+00   5.1387725856277089e-01   0.0000000000000000e+00   0.0000000000000000e+00   0.0000000000000000e+00   0.0000000000000000e+00  -2.8491512630936705e-01   1.3854265304268601e-01   0.0000000000000000e+00   0.0000000000000000e+00  -3.7138826515339163e-01   0.0000000000000000e+00   0.0000000000000000e+00   5.6115886396271530e-01   0.0000000000000000e+00   0.0000000000000000e+00   0.0000000000000000e+00   0.0000000000000000e+00   0.0000000000000000e+00   0.0000000000000000e+00   0.0000000000000000e+00   0.0000000000000000e+00
   0.0000000000000000e+00   0.0000000000000000e+00   0.0000000000000000e+00   0.0000000000000000e+00  -1.1812130332525841e-01   9.6104179796107614e-01   0.0000000000000000e+00   2.8820520564684976e-01   0.0000000000000000e+00  -2.8177160786253791e-02   0.0000000000000000e+00   0.0000000000000000e+00   0.0000000000000000e+00   0.0000000000000000e+00   5.5123766054253498e-01  -1.9085013203127490e-01   0.0000000000000000e+00   0.0000000000000000e+00   8.3585670422926639e-01   0.0000000000000000e+00   0.0000000000000000e+00  -1.3288629679986441e-01   0.0000000000000000e+00   0.0000000000000000e+00   0.0000000000000000e+00   0.0000000000000000e+00   0.0000000000000000e+00   0.0000000000000000e+00   0.0000000000000000e+00   0.0000000000000000e+00
   0.0000000000000000e+00   0.0000000000000000e+00   7.3140188926967081e-02   0.0000000000000000e+00   0.0000000000000000e+00   0.0000000000000000e+00   2.2322196276846418e-01   0.0000000000000000e+00   0.0000000000000000e+00   0.0000000000000000e+00   0.0000000000000000e+00   0.0000000000000000e+00   0.0000000000000000e+00   0.0000000000000000e+00   0.0000000000000000e+00   0.0000000000000000e+00   0.0000000000000000e+00   0.0000000000000000e+00   0.0000000000000000e+00   0.0000000000000000e+00   0.0000000000000000e+00   0.0000000000000000e+00   0.0000000000000000e+00   0.0000000000000000e+00   0.0000000000000000e+00   0.0000000000000000e+00   0.0000000000000000e+00   0.0000000000000000e+00   0.0000000000000000e+00   0.0000000000000000e+00
   0.0000000000000000e+00   0.0000000000000000e+00   0.0000000000000000e+00   0.0000000000000000e+00   2.2263548817195708e-02  -4.9468768404968289e-01   0.0000000000000000e+00   1.2600328222629986e-01   0.0000000000000000e+00   5.9656872644145564e-01   0.0000000000000000e+00   0.0000000000000000e+00   0.0000000000000000e+00   0.0000000000000000e+00   4.1305534503490021e-01  -7.0392434547731619e-01   0.0000000000000000e+00   0.0000000000000000e+00   4.4857511785262749e-01   0.0000000000000000e+00   0.0000000000000000e+00   1.5203563190193095e-01   0.0000000000000000e+00   0.0000000000000000e+00   0.0000000000000000e+00   0.0000000000000000e+00   0.0000000000000000e+00   0.0000000000000000e+00   0.0000000000000000e+00   0.0000000000000000e+00
   0.0000000000000000e+00  -1.7616626269022456e-01   0.0000000000000000e+00   0.0000000000000000e+00   0.0000000000000000e+00   0.0000000000000000e+00   0.0000000000000000e+00   0.0000000000000000e+00   4.6000178618050869e-01   0.0000000000000000e+00   3.2177191609095751e-01   0.0000000000000000e+00   0.0000000000000000e+00   0.0000000000000000e+00   0.0000000000000000e+00   0.0000000000000000e+00   0.0000000000000000e+00   0.0000000000000000e+00   0.0000000000000000e+00   2.3175203315437792e-02   0.0000000000000000e+00   0.0000000000000000e+00   0.0000000000000000e+00   0.0000000000000000e+00   1.7765537819350460e-01  -6.2043731638328126e-01   1.8864208900641644e-01   0.0000000000000000e+00   0.0000000000000000e+00   4.4855302235106304e-01
   0.0000000000000000e+00   0.0000000000000000e+00   0.0000000000000000e+00   0.0000000000000000e+00   1.3723239606928183e-02  -4.2458671766588088e-02   0.0000000000000000e+00   9.1593284719896839e-01   0.0000000000000000e+00   4.1958488695498597e-01   0.0000000000000000e+00   0.0000000000000000e+00   0.0000000000000000e+00   0.0000000000000000e+00  -4.7638236659301658e-01   5.2091964842662652e-01   0.0000000000000000e+00   0.0000000000000000e+00  -4.6586357529001399e-01   0.0000000000000000e+00   0.0000000000000000e+00  -2.6637824943673283e-02   0.0000000000000000e+00   0.0000000000000000e+00   0.0000000000000000e+00   0.0000000000000000e+00   0.0000000000000000e+00   0.0000000000000000e+00   0.0000000000000000e+00   0.0000000000000000e+00
   0.0000000000000000e+00   5.3207928416577777e-01   0.0000000000000000e+00   0.0000000000000000e+00   0.0000000000000000e+00   0.0000000000000000e+00   0.0000000000000000e+00   0.0000000000000000e+00   1.6223831568184005e-01   0.0000000000000000e+00  -3.7572340869781956e-01   0.0000000000000000e+00   0.0000000000000000e+00   0.0000000000000000e+00   0.0000000000000000e+00   0.0000000000000000e+00   0.0000000000000000e+00   0.0000000000000000e+00   0.0000000000000000e+00   8.1404978070464068e-02   0.0000000000000000e+00   0.0000000000000000e+00   0.0000000000000000e+00   0.0000000000000000e+00   5.5090817522187724e-02   1.1406765344081102e-01  -3.9393587257219614e-01   0.0000000000000000e+00   0.0000000000000000e+00   6.0954377574725382e-01
  -1.4210335160087822e-01   0.0000000000000000e+00   0.0000000000000000e+00   0.0000000000000000e+00   0.0000000000000000e+00   0.0000000000000000e+00   0.0000000000000000e+00   0.0000000000000000e+00   0.0000000000000000e+00   0.0000000000000000e+00   0.0000000000000000e+00  -5.4588945308992665e-01   0.0000000000000000e+00  -3.5076382702485726e-01   0.0000000000000000e+00   0.0000000000000000e+00   0.0000000000000000e+00   9.4851641520754104e-01   0.0000000000000000e+00   0.0000000000000000e+00   0.0000000000000000e+00   0.0000000000000000e+00   0.0000000000000000e+00  -3.7672154182910178e-01   0.0000000000000000e+00   0.0000000000000000e+00   0.0000000000000000e+00   0.0000000000000000e+00  -4.2602401620453723e-01   0.0000000000000000e+00
   0.0000000000000000e+00   0.0000000000000000e+00   0.0000000000000000e+00  -7.5964821037049746e-01   0.0000000000000000e+00   0.0000000000000000e+00   0.0000000000000000e+00   0.0000000000000000e+00   0.0000000000000000e+00   0.0000000000000000e+00   0.0000000000000000e+00   0.0000000000000000e+00   3.8664636915479600e-01   0.0000000000000000e+00   0.0000000000000000e+00   0.0000000000000000e+00   3.1750827203632281e-01   0.0000000000000000e+00   0.0000000000000000e+00   0.0000000000000000e+00  -3.2385232031010913e-01   0.0000000000000000e+00   2.3285572885825445e-01   0.0000000000000000e+00   0.0000000000000000e+00   0.0000000000000000e+00   0.0000000000000000e+00  -1.1629945423978004e-01   0.0000000000000000e+00   0.0000000000000000e+00
   1.1654948359842134e+00   0.0000000000000000e+00   0.0000000000000000e+00   0.0000000000000000e+00   0.0000000000000000e+00   0.0000000000000000e+00   0.0000000000000000e+00   0.0000000000000000e+00   0.0000000000000000e+00   0.0000000000000000e+00   0.0000000000000000e+00  -5.7122765892171068e-01   0.0000000000000000e+00  -4.4770452567714913e-01   0.0000000000000000e+00   0.0000000000000000e+00   0.0000000000000000e+00  -5.7866175148925197e-02   0.0000000000000000e+00   0.0000000000000000e+00   0.0000000000000000e+00   0.0000000000000000e+00   0.0000000000000000e+00   3.8954757091539904e-01   0.0000000000000000e+00   0.0000000000000000e+00   0.0000000000000000e+00   0.0000000000000000e+00   4.7015765257461850e-01   0.0000000000000000e+00
   0.0000000000000000e+00   0.0000000000000000e+00   0.0000000000000000e+00   0.0000000000000000e+00  -8.0208248293967555e-01   4.9302995051445295e-02   0.0000000000000000e+00  -4.5342821611557788e-01   0.0000000000000000e+00   3.0586685351661275e-01   0.0000000000000000e+00   0.0000000000000000e+00   0.0000000000000000e+00   0.0000000000000000e+00  -8.4897106575485481e-01   5.3418648432509097e-02   0.0000000000000000e+00   0.0000000000000000e+00   7.9328077981920223e-02   0.0000000000000000e+00   0.0000000000000000e+00   3.4782185179415653e-01   0.0000000000000000e+00   0.0000000000000000e+00   0.0000000000000000e+00   0.0000000000000000e+00   0.0000000000000000e+00   0.0000000000000000e+00   0.0000000000000000e+00   0.0000000000000000e+00
   0.0000000000000000e+00   0.0000000000000000e+00   0.0000000000000000e+00   0.0000000000000000e+00   1.7076368524239147e-03  -2.6858603602682773e-01   0.0000000000000000e+00  -6.1787861678057873e-02   0.0000000000000000e+00   1.4287266708413621e-01   0.0000000000000000e+00   0.0000000000000000e+00   0.0000000000000000e+00   0.0000000000000000e+00   3.3842637242032697e-01   1.1141706990149380e+00   0.0000000000000000e+00   0.0000000000000000e+00   5.0353327059324826e-01   0.0000000000000000e+00   0.0000000000000000e+00   1.6178179625217179e-01   0.0000000000000000e+00   0.0000000000000000e+00   0.0000000000000000e+00   0.0000000000000000e+00   0.0000000000000000e+00   0.0000000000000000e+00   0.0000000000000000e+00   0.0000000000000000e+00
   0.0000000000000000e+00   0.0000000000000000e+00   0.0000000000000000e+00  -1.7317944901285609e-01   0.0000000000000000e+00   0.0000000000000000e+00   0.0000000000000000e+00   0.0000000000000000e+00   0.0000000000000000e+00   0.0000000000000000e+00   0.0000000000000000e+00   0.0000000000000000e+00  -4.8591665748394536e-01   0.0000000000000000e+00   0.0000000000000000e+00   0.0000000000000000e+00   1.8352630935978309e-01   0.0000000000000000e+00   0.0000000000000000e+00   0.0000000000000000e+00  -4.1489478667773649e-01   0.0000000000000000e+00  -6.9362628929955050e-01   0.0000000000000000e+00   0.0000000000000000e+00   0.0000000000000000e+00   0.0000000000000000e+00  -2.1669531829779384e-01   0.0000000000000000e+00   0.0000000000000000e+00
  -3.1590342339705146e-03   0.0000000000000000e+00   0.0000000000000000e+00   0.0000000000000000e+00   0.0000000000000000e+00   0.0000000000000000e+00   0.0000000000000000e+00   0.0000000000000000e+00   0.0000000000000000e+00   0.0000000000000000e+00   0.0000000000000000e+00  -8.2934046654541516e-01   0.0000000000000000e+00  -2.3185413420715906e-01   0.0000000000000000e+00   0.0000000000000000e+00   0.0000000000000000e+00  -1.1606142294948141e+00   0.0000000000000000e+00   0.0000000000000000e+00   0.0000000000000000e+00   0.0000000000000000e+00   0.0000000000000000e+00  -3.2697876442147833e-01   0.0000000000000000e+00   0.0000000000000000e+00   0.0000000000000000e+00   0.0000000000000000e+00  -5.7318701965988372e-02   0.0000000000000000e+00
   0.0000000000000000e+00   0.0000000000000000e+00   0.0000000000000000e+00   0.0000000000000000e+00   4.9832863890692863e-01  -3.0149274412724408e-01   0.0000000000000000e+00   2.3141244266776897e-01   0.0000000000000000e+00  -4.3393711552154807e-01   0.0000000000000000e+00   0.0000000000000000e+00   0.0000000000000000e+00   0.0000000000000000e+00  -9.5297596986980293e-01   4.0656161541745250e-01   0.0000000000000000e+00   0.0000000000000000e+00   3.9990211769290640e-01   0.0000000000000000e+00   0.0000000000000000e+00   7.8189861797451676e-01   0.0000000000000000e+00   0.0000000000000000e+00   0.0000000000000000e+00   0.0000000000000000e+00   0.0000000000000000e+00   0.0000000000000000e+00   0.0000000000000000e+00   0.0000000000000000e+00
   0.0000000000000000e+00   2.5626865798332921e-01   0.0000000000000000e+00   0.0000000000000000e+00   0.0000000000000000e+00   0.0000000000000000e+00   0.0000000000000000e+00   0.0000000000000000e+00  -2.5616415282783961e-01   0.0000000000000000e+00  -1.4554341033254540e-02   0.0000000000000000e+00   0.0000000000000000e+00   0.0000000000000000e+00   0.0000000000000000e+00   0.0000000000000000e+00   0.0000000000000000e+00   0.0000000000000000e+00   0.0000000000000000e+00  -8.2789113596051511e-03   0.0000000000000000e+00   0.0000000000000000e+00   0.0000000000000000e+00   0.0000000000000000e+00  -1.7442429494754749e-01   1.8423312979016579e-01   8.2508325573360275e-01   0.0000000000000000e+00   0.0000000000000000e+00   3.5113796840133160e-01
   0.0000000000000000e+00   0.0000000000000000e+00   0.0000000000000000e+00   5.9321953333278041e-02   0.0000000000000000e+00   0.0000000000000000e+00   0.0000000000000000e+00   0.0000000000000000e+00   0.0000000000000000e+00   0.0000000000000000e+00   0.0000000000000000e+00   0.0000000000000000e+00  -3.7178896130907962e-01   0.0000000000000000e+00   0.0000000000000000e+00   0.0000000000000000e+00  -3.5322816145105562e-01   0.0000000000000000e+00   0.0000000000000000e+00   0.0000000000000000e+00  -6.6961314167960961e-01   0.0000000000000000e+00   4.7902539011161638e-01   0.0000000000000000e+00   0.0000000000000000e+00   0.0000000000000000e+00   0.0000000000000000e+00   2.3587423805435892e-01   0.0000000000000000e+00   0.0000000000000000e+00
   0.0000000000000000e+00   0.0000000000000000e+00   0.0000000000000000e+00   0.0000000000000000e+00  -4.6563430779550713e-01   1.7372979552317777e-01   0.0000000000000000e+00   4.8182869003626361e-01   0.0000000000000000e+00  -2.6666048974027773e-01   0.0000000000000000e+00   0.0000000000000000e+00   0.0000000000000000e+00   0.0000000000000000e+00   5.4958265502106018e-01  -1.7911760886805343e-02   0.0000000000000000e+00   0.0000000000000000e+00  -4.8039899892592797e-01   0.0000000000000000e+00   0.0000000000000000e+00   7.3840505709039794e-01   0.0000000000000000e+00   0.0000000000000000e+00   0.0000000000000000e+00   0.0000000000000000e+00   0.0000000000000000e+00   0.0000000000000000e+00   0.0000000000000000e+00   0.0000000000000000e+00
   0.0000000000000000e+00   0.0000000000000000e+00   0.0000000000000000e+00  -2.6790518775140504e-01   0.0000000000000000e+00   0.0000000000000000e+00   0.0000000000000000e+00   0.0000000000000000e+00   0.0000000000000000e+00   0.0000000000000000e+00   0.0000000000000000e+00   0.0000000000000000e+00  -6.8112609578305938e-01   0.0000000000000000e+00   0.0000000000000000e+00   0.0000000000000000e+00   3.6616083731512367e-01   0.0000000000000000e+00   0.0000000000000000e+00   0.0000000000000000e+00   4.3587244933441638e-01   0.0000000000000000e+00   3.7394210860471616e-01   0.0000000000000000e+00   0.0000000000000000e+00   0.0000000000000000e+00   0.0000000000000000e+00   2.0069891862544136e-02   0.0000000000000000e+00   0.0000000000000000e+00
   4.4841642069691523e-01   0.0000000000000000e+00   0.0000000000000000e+00   0.0000000000000000e+00   0.0000000000000000e+00   0.0000000000000000e+00   0.0000000000000000e+00   0.0000000000000000e+00   0.0000000000000000e+00   0.0000000000000000e+00   0.0000000000000000e+00   6.7649599693069395e-01   0.0000000000000000e+00  -1.6488122466562538e-01   0.0000000000000000e+00   0.0000000000000000e+00   0.0000000000000000e+00   4.7600537558756303e-02   0.0000000000000000e+00   0.0000000000000000e+00   0.0000000000000000e+00   0.0000000000000000e+00   0.0000000000000000e+00  -3.7520196497668601e-01   0.0000000000000000e+00   0.0000000000000000e+00   0.0000000000000000e+00   0.0000000000000000e+00  -8.7934530181301729e-01   0.0000000000000000e+00
   0.0000000000000000e+00   5.0091150564864059e-02   0.0000000000000000e+00   0.0000000000000000e+00   0.0000000000000000e+00   0.0000000000000000e+00   0.0000000000000000e+00   0.0000000000000000e+00  -1.6018834956331915e-01   0.0000000000000000e+00  -3.9777412003734264e-01   0.0000000000000000e+00   0.0000000000000000e+00   0.0000000000000000e+00   0.0000000000000000e+00   0.0000000000000000e+00   0.0000000000000000e+00   0.0000000000000000e+00   0.0000000000000000e+00  -7.8186143467542468e-01   0.0000000000000000e+00   0.0000000000000000e+00   0.0000000000000000e+00   0.0000000000000000e+00  -1.1892567487465475e-01  -4.3141537074578762e-01   9.7843006392603349e-03   0.0000000000000000e+00   0.0000000000000000e+00  -4.4053886275273867e-02
   0.0000000000000000e+00  -5.0423428760740086e-01   0.0000000000000000e+00   0.0000000000000000e+00   0.0000000000000000e+00   0.0000000000000000e+00   0.0000000000000000e+00   0.0000000000000000e+00  -2.0252548402090287e-01   0.0000000000000000e+00  -2.7511380199167346e-01   0.0000000000000000e+00   0.0000000000000000e+00   0.0000000000000000e+00   0.0000000000000000e+00   0.0000000000000000e+00   0.0000000000000000e+00   0.0000000000000000e+00   0.0000000000000000e+00   3.1381766399151811e-01   0.0000000000000000e+00   0.0000000000000000e+00   0.0000000000000000e+00   0.0000000000000000e+00  -6.3915443556605234e-01  -1.5430166039881824e-01  -1.3000404556470030e-01   0.0000000000000000e+00   0.0000000000000000e+00   2.8519052311563547e-01
   0.0000000000000000e+00  -1.8455920513337723e-01   0.0000000000000000e+00   0.0000000000000000e+00   0.0000000000000000e+00   0.0000000000000000e+00   0.0000000000000000e+00   0.0000000000000000e+00   4.3133983203302001e-01   0.0000000000000000e+00   3.0339023206522397e-01   0.0000000000000000e+00   0.0000000000000000e+00   0.0000000000000000e+00   0.0000000000000000e+00   0.0000000000000000e+00   0.0000000000000000e+00   0.0000000000000000e+00   0.0000000000000000e+00  -4.8856862828754810e-01   0.0000000000000000e+00   0.0000000000000000e+00   0.0000000000000000e+00   0.0000000000000000e+00  -3.8535780130422148e-01   5.0960601095239855e-01  -8.2240412161137477e-02   0.0000000000000000e+00   0.0000000000000000e+00   1.8486888549894545e-01
   0.0000000000000000e+00   0.0000000000000000e+00   0.0000000000000000e+00  -3.8507258358358132e-01   0.0000000000000000e+00   0.0000000000000000e+00   0.0000000000000000e+00   0.0000000000000000e+00   0.0000000000000000e+00   0.0000000000000000e+00   0.0000000000000000e+00   0.0000000000000000e+00  -1.0924375996762690e-01   0.0000000000000000e+00   0.0000000000000000e+00   0.0000000000000000e+00  -7.3116395183982341e-01   0.0000000000000000e+00   0.0000000000000000e+00   0.0000000000000000e+00   2.3312498132162188e-01   0.0000000000000000e+00  -3.7691023014344155e-03   0.0000000000000000e+00   0.0000000000000000e+00   0.0000000000000000e+00   0.0000000000000000e+00  -5.0082204300730293e-01   0.0000000000000000e+00   0.0000000000000000e+00
  -8.3998259843654810e-01   0.0000000000000000e+00   0.0000000000000000e+00   0.0000000000000000e+00   0.0000000000000000e+00   0.0000000000000000e+00   0.0000000000000000e+00   0.0000000000000000e+00   0.0000000000000000e+00   0.0000000000000000e+00   0.0000000000000000e+00   1.5270487895240653e-01   0.0000000000000000e+00  -1.5586398111895716e-01   0.0000000000000000e+00   0.0000000000000000e+00   0.0000000000000000e+00  -4.2633628234922455e-01   0.0000000000000000e+00   0.0000000000000000e+00   0.0000000000000000e+00   0.0000000000000000e+00   0.0000000000000000e+00   7.9392444473115720e-01   0.0000000000000000e+00   0.0000000000000000e+00   0.0000000000000000e+00   0.0000000000000000e+00  -1.1256452776440640e+00   0.0000000000000000e+00
   0.0000000000000000e+00  -4.4696741638150439e-01   0.0000000000000000e+00   0.0000000000000000e+00   0.0000000000000000e+00   0.0000000000000000e+00   0.0000000000000000e+00   0.0000000000000000e+00   3.5255201891277577e-01   0.0000000000000000e+00  -6.1766479837597721e-01   0.0000000000000000e+00   0.0000000000000000e+00   0.0000000000000000e+00   0.0000000000000000e+00   0.0000000000000000e+00   0.0000000000000000e+00   0.0000000000000000e+00   0.0000000000000000e+00   1.2295972837995890e-02   0.0000000000000000e+00   0.0000000000000000e+00   0.0000000000000000e+00   0.0000000000000000e+00   3.9590200246011109e-01   2.6131309087520588e-01   2.6314034318368396e-01   0.0000000000000000e+00   0.0000000000000000e+00  -6.6432476459832475e-04
   7.8836007087733195e-02   0.0000000000000000e+00   0.0000000000000000e+00   0.0000000000000000e+00   0.0000000000000000e+00  -8.0618360693759450e-01   0.0000000000000000e+00   0.0000000000000000e+00   0.0000000000000000e+00   0.0000000000000000e+00   0.0000000000000000e+00   0.0000000000000000e+00   0.0000000000000000e+00   0.0000000000000000e+00   0.0000000000000000e+00  -2.7504640493785310e-01   0.0000000000000000e+00   2.6608447561990400e-01   0.0000000000000000e+00   0.0000000000000000e+00   0.0000000000000000e+00   0.0000000000000000e+00   0.0000000000000000e+00   0.0000000000000000e+00   0.0000000000000000e+00   0.0000000000000000e+00   9.4289598007616993e-02   0.0000000000000000e+00   0.0000000000000000e+00   4.3417839025446336e-01
   0.0000000000000000e+00  -1.6430757132080295e-01   0.0000000000000000e+00   0.0000000000000000e+00   0.0000000000000000e+00   0.0000000000000000e+00   0.0000000000000000e+00   0.0000000000000000e+00   0.0000000000000000e+00   0.0000000000000000e+00   0.0000000000000000e+00   0.0000000000000000e+00   0.0000000000000000e+00   0.0000000000000000e+00   0.0000000000000000e+00   0.0000000000000000e+00   0.0000000000000000e+00   0.0000000000000000e+00   0.0000000000000000e+00   0.0000000000000000e+00   0.0000000000000000e+00   0.0000000000000000e+00   0.0000000000000000e+00   0.0000000000000000e+00   0.0000000000000000e+00   0.0000000000000000e+00   0.0000000000000000e+00   0.0000000000000000e+00   9.0647571587004497e-02   0.0000000000000000e+00
   0.0000000000000000e+00   0.0000000000000000e+00   5.4615971688020037e-01   0.0000000000000000e+00   1.7480827011809091e-01   0.0000000000000000e+00   0.0000000000000000e+00   0.0000000000000000e+00   0.0000000000000000e+00   0.0000000000000000e+00   0.0000000000000000e+00   1.0612159595325835e-01   0.0000000000000000e+00   1.1659243532628494e+00   0.0000000000000000e+00   0.0000000000000000e+00   0.0000000000000000e+00   0.0000000000000000e+00   0.0000000000000000e+00  -5.6072521262159181e-01   0.0000000000000000e+00  -6.2470525044280267e-01   0.0000000000000000e+00   0.0000000000000000e+00   0.0000000000000000e+00   0.0000000000000000e+00   0.0000000000000000e+00   0.0000000000000000e+00   0.0000000000000000e+00   0.0000000000000000e+00
   0.0000000000000000e+00   0.0000000000000000e+00   0.0000000000000000e+00  -8.6960009862921628e-02   0.0000000000000000e+00   0.0000000000000000e+00   0.0000000000000000e+00   0.0000000000000000e+00  -3.4924521769147365e-01  -8.6650935702219101e-01   0.0000000000000000e+00   0.0000000000000000e+00   0.0000000000000000e+00   0.0000000000000000e+00   0.0000000000000000e+00   0.0000000000000000e+00   0.0000000000000000e+00   0.0000000000000000e+00   2.6960984957865725e-01   0.0000000000000000e+00  -5.9680537323656813e-01   0.0000000000000000e+00  -5.9187773637623742e-01  -9.6474201635390100e-01   0.0000000000000000e+00   0.0000000000000000e+00   0.0000000000000000e+00  -2.1630917293182786e-01   0.0000000000000000e+00   0.0000000000000000e+00
   0.0000000000000000e+00   0.0000000000000000e+00  -9.8851929613486722e-01   0.0000000000000000e+00   5.5813738046357231e-01   0.0000000000000000e+00   0.0000000000000000e+00   0.0000000000000000e+00   0.0000000000000000e+00   0.0000000000000000e+00   0.0000000000000000e+00  -6.2367664544554291e-01   0.0000000000000000e+00   9.6382603106951473e-02   0.0000000000000000e+00   0.0000000000000000e+00   0.0000000000000000e+00   0.0000000000000000e+00   0.0000000000000000e+00  -3.9584632126270863e-02   0.0000000000000000e+00  -9.6800502431813795e-01   0.0000000000000000e+00   0.0000000000000000e+00   0.0000000000000000e+00   0.0000000000000000e+00   0.0000000000000000e+00   0.0000000000000000e+00   0.0000000000000000e+00   0.0000000000000000e+00
  -3.1683634781525871e-01   0.0000000000000000e+00   0.0000000000000000e+00   0.0000000000000000e+00   0.0000000000000000e+00   2.1435815001828792e-01   0.0000000000000000e+00   0.0000000000000000e+00   0.0000000000000000e+00   0.0000000000000000e+00   0.0000000000000000e+00   0.0000000000000000e+00   0.0000000000000000e+00   0.0000000000000000e+00   0.0000000000000000e+00   8.2812405231679459e-02   0.0000000000000000e+00  -3.7271914301552433e-01   0.0000000000000000e+00   0.0000000000000000e+00   0.0000000000000000e+00   0.0000000000000000e+00   0.0000000000000000e+00   0.0000000000000000e+00   0.0000000000000000e+00   0.0000000000000000e+00  -2.7321632723776751e-01   0.0000000000000000e+00   0.0000000000000000e+00   7.9576422181702111e-01
   0.0000000000000000e+00   0.0000000000000000e+00   0.0000000000000000e+00   0.0000000000000000e+00   0.0000000000000000e+00   0.0000000000000000e+00  -4.1976914120693654e-01  -5.8739892423360607e-01   0.0000000000000000e+00   0.0000000000000000e+00  -6.0392212905257192e-01   0.0000000000000000e+00   9.6393072391164430e-02   0.0000000000000000e+00  -3.4352387974990344e-02   0.0000000000000000e+00   9.7210441833406325e-02   0.0000000000000000e+00   0.0000000000000000e+00   0.0000000000000000e+00   0.0000000000000000e+00   0.0000000000000000e+00   0.0000000000000000e+00   0.0000000000000000e+00   2.7303206803682645e-01  -1.3987974405784634e-01   0.0000000000000000e+00   0.0000000000000000e+00   0.0000000000000000e+00   0.0000000000000000e+00
   0.0000000000000000e+00   0.0000000000000000e+00   0.0000000000000000e+00   0.0000000000000000e+00   0.0000000000000000e+00   0.0000000000000000e+00   5.7645541267007927e-01  -8.3179085725095803e-02   0.0000000000000000e+00   0.0000000000000000e+00  -1.8788374648478942e-01   0.0000000000000000e+00  -5.8822304379238521e-02   0.0000000000000000e+00  -5.7013243219481669e-01   0.0000000000000000e+00   2.5486268788870149e-02   0.0000000000000000e+00   0.0000000000000000e+00   0.0000000000000000e+00   0.0000000000000000e+00   0.0000000000000000e+00   0.0000000000000000e+00   0.0000000000000000e+00  -4.6186651182344184e-02  -5.4238942129347090e-01   0.0000000000000000e+00   0.0000000000000000e+00   0.0000000000000000e+00   0.0000000000000000e+00
   0.0000000000000000e+00   0.0000000000000000e+00   0.0000000000000000e+00  -2.5217205824096356e-01   0.0000000000000000e+00   0.0000000000000000e+00   0.0000000000000000e+00   0.0000000000000000e+00   5.4987196906452041e-02  -1.3316297901912105e-01   0.0000000000000000e+00   0.0000000000000000e+00   0.0000000000000000e+00   0.0000000000000000e+00   0.0000000000000000e+00   0.0000000000000000e+00   0.0000000000000000e+00   0.0000000000000000e+00  -1.8797794197538062e-02   0.0000000000000000e+00   9.3511340055332137e-01   0.0000000000000000e+00  -4.0079258143800783e-02  -3.8157220397346914e-01   0.0000000000000000e+00   0.0000000000000000e+00   0.0000000000000000e+00   4.8484764167090938e-01   0.0000000000000000e+00   0.0000000000000000e+00
   0.0000000000000000e+00   0.0000000000000000e+00   0.0000000000000000e+00   6.1553880113818971e-01   0.0000000000000000e+00   0.0000000000000000e+00   0.0000000000000000e+00   0.0000000000000000e+00  -7.3693112993436971e-01   5.8257778758180001e-02   0.0000000000000000e+00   0.0000000000000000e+00   0.0000000000000000e+00   0.0000000000000000e+00   0.0000000000000000e+00   0.0000000000000000e+00   0.0000000000000000e+00   0.0000000000000000e+00  -5.0594248637926187e-01   0.0000000000000000e+00   1.2607578050632887e-01   0.0000000000000000e+00   1.7225561788781030e-01  -3.5013187902755527e-01   0.0000000000000000e+00   0.0000000000000000e+00   0.0000000000000000e+00  -1.5947402475630651e-01   0.0000000000000000e+00   0.0000000000000000e+00
   0.0000000000000000e+00   0.0000000000000000e+00   0.0000000000000000e+00   0.0000000000000000e+00   0.0000000000000000e+00   0.0000000000000000e+00  -4.5044190896460723e-01   5.0026680771737997e-01   0.0000000000000000e+00   0.0000000000000000e+00  -2.4546523054901725e-01   0.0000000000000000e+00  -3.2520423692670586e-01   0.0000000000000000e+00   8.6757310667766319e-02   0.0000000000000000e+00   1.4036739932928610e-01   0.0000000000000000e+00   0.0000000000000000e+00   0.0000000000000000e+00   0.0000000000000000e+00   0.0000000000000000e+00   0.0000000000000000e+00   0.0000000000000000e+00  -3.3511131692210500e-01  -4.9121767083746953e-01   0.0000000000000000e+00   0.0000000000000000e+00   0.0000000000000000e+00   0.0000000000000000e+00
   0.0000000000000000e+00   0.0000000000000000e+00   9.5959346265696477e-01   0.0000000000000000e+00   4.4898269914255651e-01   0.0000000000000000e+00   0.0000000000000000e+00   0.0000000000000000e+00   0.0000000000000000e+00   0.0000000000000000e+00   0.0000000000000000e+00   5.0740841581993690e-01   0.0000000000000000e+00  -1.1698715334717336e+00   0.0000000000000000e+00   0.0000000000000000e+00   0.0000000000000000e+00   0.0000000000000000e+00   0.0000000000000000e+00  -3.9010374145408638e-01   0.0000000000000000e+00  -3.2030917599310493e-01   0.0000000000000000e+00   0.0000000000000000e+00   0.0000000000000000e+00   0.0000000000000000e+00   0.0000000000000000e+00   0.0000000000000000e+00   0.0000000000000000e+00   0.0000000000000000e+00
   0.0000000000000000e+00   0.0000000000000000e+00   0.0000000000000000e+00   0.0000000000000000e+00   0.0000000000000000e+00   0.0000000000000000e+00   1.7093336200663123e-01   2.1817448488632230e-01   0.0000000000000000e+00   0.0000000000000000e+00  -2.8694772037702643e-01   0.0000000000000000e+00   8.2600439259225289e-01   0.0000000000000000e+00   2.4772450447276004e-01   0.0000000000000000e+00   1.6013657597414468e-01   0.0000000000000000e+00   0.0000000000000000e+00   0.0000000000000000e+00   0.0000000000000000e+00   0.0000000000000000e+00   0.0000000000000000e+00   0.0000000000000000e+00  -2.5735165211606997e-01  -7.2927382776016514e-02   0.0000000000000000e+00   0.0000000000000000e+00   0.0000000000000000e+00   0.0000000000000000e+00
   0.0000000000000000e+00   0.0000000000000000e+00   5.7019698181278511e-01   0.0000000000000000e+00   6.4551197382828263e-01   0.0000000000000000e+00   0.0000000000000000e+00   0.0000000000000000e+00   0.0000000000000000e+00   0.0000000000000000e+00   0.0000000000000000e+00  -3.6023623495129653e-01   0.0000000000000000e+00   1.3475472586586940e-01   0.0000000000000000e+00   0.0000000000000000e+00   0.0000000000000000e+00   0.0000000000000000e+00   0.0000000000000000e+00  -1.2505164226622684e-01   0.0000000000000000e+00   9.5537566452144485e-01   0.0000000000000000e+00   0.0000000000000000e+00   0.0000000000000000e+00   0.0000000000000000e+00   0.0000000000000000e+00   0.0000000000000000e+00   0.0000000000000000e+00   0.0000000000000000e+00
   0.0000000000000000e+00   0.0000000000000000e+00   0.0000000000000000e+00   0.0000000000000000e+00   0.0000000000000000e+00   0.0000000000000000e+00   4.1739884949583295e-01   2.0345257293339908e-01   0.0000000000000000e+00   0.0000000000000000e+00  -6.2401591832124470e-01   0.0000000000000000e+00  -3.5344799983284353e-01   0.0000000000000000e+00   3.3928359814565612e-01   0.0000000000000000e+00  -2.4560731986244849e-01   0.0000000000000000e+00   0.0000000000000000e+00   0.0000000000000000e+00   0.0000000000000000e+00   0.0000000000000000e+00   0.0000000000000000e+00   0.0000000000000000e+00   1.0264628091623421e-01   2.8998503681324084e-01   0.0000000000000000e+00   0.0000000000000000e+00   0.0000000000000000e+00   0.0000000000000000e+00
  -1.4704676389349075e-01   0.0000000000000000e+00   0.0000000000000000e+00   0.0000000000000000e+00   0.0000000000000000e+00  -2.3169170966555366e-01   0.0000000000000000e+00   0.0000000000000000e+00   0.0000000000000000e+00   0.0000000000000000e+00   0.0000000000000000e+00   0.0000000000000000e+00   0.0000000000000000e+00   0.0000000000000000e+00   0.0000000000000000e+00  -1.6464829131776226e-02   0.0000000000000000e+00  -7.1567847367676496e-01   0.0000000000000000e+00   0.0000000000000000e+00   0.0000000000000000e+00   0.0000000000000000e+00   0.0000000000000000e+00   0.0000000000000000e+00   0.0000000000000000e+00   0.0000000000000000e+00   6.3209897256238534e-01   0.0000000000000000e+00   0.0000000000000000e+00  -1.1260693363926888e-01
   0.0000000000000000e+00   0.0000000000000000e+00   0.0000000000000000e+00   0.0000000000000000e+00   0.0000000000000000e+00   0.0000000000000000e+00  -8.5732299212563645e-02   2.1661408231952628e-01   0.0000000000000000e+00   0.0000000000000000e+00   1.1652621332775670e-01   0.0000000000000000e+00   2.0960342643297680e-01   0.0000000000000000e+00   1.5040885141654778e-01   0.0000000000000000e+00  -6.2622817133352693e-01   0.0000000000000000e+00   0.0000000000000000e+00   0.0000000000000000e+00   0.0000000000000000e+00   0.0000000000000000e+00   0.0000000000000000e+00   0.0000000000000000e+00   5.4401334115456657e-01  -4.2128529162233275e-01   0.0000000000000000e+00   0.0000000000000000e+00   0.0000000000000000e+00   0.0000000000000000e+00
   1.6536941785309592e-01   0.0000000000000000e+00   0.0000000000000000e+00   0.0000000000000000e+00   0.0000000000000000e+00  -1.8346916918879036e-01   0.0000000000000000e+00   0.0000000000000000e+00   0.0000000000000000e+00   0.0000000000000000e+00   0.0000000000000000e+00   0.0000000000000000e+00   0.0000000000000000e+00   0.0000000000000000e+00   0.0000000000000000e+00   9.4244063028820668e-01   0.0000000000000000e+00   1.1612632653375271e-01   0.0000000000000000e+00   0.0000000000000000e+00   0.0000000000000000e+00   0.0000000000000000e+00   0.0000000000000000e+00   0.0000000000000000e+00   0.0000000000000000e+00   0.0000000000000000e+00   1.4912333946757705e-01   0.0000000000000000e+00   0.0000000000000000e+00   1.2277859703500857e-01
   0.0000000000000000e+00   0.0000000000000000e+00   0.0000000000000000e+00  -7.6553233044457214e-01   0.0000000000000000e+00   0.0000000000000000e+00   0.0000000000000000e+00   0.0000000000000000e+00  -4.3246616780134534e-01  -2.4674033261462289e-01   0.0000000000000000e+00   0.0000000000000000e+00   0.0000000000000000e+00   0.0000000000000000e+00   0.0000000000000000e+00   0.0000000000000000e+00   0.0000000000000000e+00   0.0000000000000000e+00  -2.9814925389855057e-01   0.0000000000000000e+00  -5.9267960164110567e-01   0.0000000000000000e+00   2.9639470052596717e-01  -6.3371625570041862e-02   0.0000000000000000e+00   0.0000000000000000e+00   0.0000000000000000e+00   3.8898374091651533e-01   0.0000000000000000e+00   0.0000000000000000e+00
   0.0000000000000000e+00   0.0000000000000000e+00  -2.9438773893444226e-01   0.0000000000000000e+00   4.8247357182316031e-01   0.0000000000000000e+00   0.0000000000000000e+00   0.0000000000000000e+00   0.0000000000000000e+00   0.0000000000000000e+00   0.0000000000000000e+00   4.3998758096737289e-01   0.0000000000000000e+00  -7.5994232657625643e-02   0.0000000000000000e+00   0.0000000000000000e+00   0.0000000000000000e+00   0.0000000000000000e+00   0.0000000000000000e+00   1.1112619006237012e+00   0.0000000000000000e+00   3.4443075159835129e-01   0.0000000000000000e+00   0.0000000000000000e+00   0.0000000000000000e+00   0.0000000000000000e+00   0.0000000000000000e+00   0.0000000000000000e+00   0.0000000000000000e+00   0.0000000000000000e+00
   0.0000000000000000e+00   0.0000000000000000e+00   0.0000000000000000e+00   4.1323206144649827e-01   0.0000000000000000e+00   0.0000000000000000e+00   0.0000000000000000e+00   0.0000000000000000e+00  -2.3864532789344939e-01   3.8674870517511045e-01   0.0000000000000000e+00   0.0000000000000000e+00   0.0000000000000000e+00   0.0000000000000000e+00   0.0000000000000000e+00   0.0000000000000000e+00   0.0000000000000000e+00   0.0000000000000000e+00   6.7380420497425519e-01   0.0000000000000000e+00  -1.3407897861950069e-01   0.0000000000000000e+00  -9.6197386095561721e-02   4.0513150843734330e-01   0.0000000000000000e+00   0.0000000000000000e+00   0.0000000000000000e+00   8.1057895595570451e-01   0.0000000000000000e+00   0.0000000000000000e+00
   0.0000000000000000e+00   0.0000000000000000e+00   3.3442085046428005e-01   0.0000000000000000e+00  -4.6717053500480832e-02   0.0000000000000000e+00   0.0000000000000000e+00   0.0000000000000000e+00   0.0000000000000000e+00   0.0000000000000000e+00   0.0000000000000000e+00  -7.6607090939824196e-01   0.0000000000000000e+00  -6.2080593867375611e-01   0.0000000000000000e+00   0.0000000000000000e+00   0.0000000000000000e+00   0.0000000000000000e+00   0.0000000000000000e+00   9.3292734286184731e-01   0.0000000000000000e+00  -6.4053487210764937e-01   0.0000000000000000e+00   0.0000000000000000e+00   0.0000000000000000e+00   0.0000000000000000e+00   0.0000000000000000e+00   0.0000000000000000e+00   0.0000000000000000e+00   0.0000000000000000e+00
   0.0000000000000000e+00   0.0000000000000000e+00   0.0000000000000000e+00  -4.3124818866284387e-02   0.0000000000000000e+00   0.0000000000000000e+00   0.0000000000000000e+00   0.0000000000000000e+00  -7.5961306716613286e-01  -3.4891735073476737e-01   0.0000000000000000e+00   0.0000000000000000e+00   0.0000000000000000e+00   0.0000000000000000e+00   0.0000000000000000e+00   0.0000000000000000e+00   0.0000000000000000e+00   0.0000000000000000e+00   7.5284616530806603e-01   0.0000000000000000e+00   4.2151571989874448e-01   0.0000000000000000e+00   8.1737967784895138e-01   1.1503023219831338e-01   0.0000000000000000e+00   0.0000000000000000e+00   0.0000000000000000e+00  -5.1709295440313052e-01   0.0000000000000000e+00   0.0000000000000000e+00
   0.0000000000000000e+00   0.0000000000000000e+00   0.0000000000000000e+00   5.4991934060102676e-01   0.0000000000000000e+00   0.0000000000000000e+00   0.0000000000000000e+00   0.0000000000000000e+00   1.1442057495200366e+00  -1.9943600854661722e-01   0.0000000000000000e+00   0.0000000000000000e+00   0.0000000000000000e+00   0.0000000000000000e+00   0.0000000000000000e+00   0.0000000000000000e+00   0.0000000000000000e+00   0.0000000000000000e+00  -1.9186689177101657e-01   0.0000000000000000e+00  -3.5017511012386904e-01   0.0000000000000000e+00   5.0017837329316039e-01  -2.4992202968430785e-01   0.0000000000000000e+00   0.0000000000000000e+00   0.0000000000000000e+00   7.4025596601230603e-01   0.0000000000000000e+00   0.0000000000000000e+00
   0.0000000000000000e+00   0.0000000000000000e+00   0.0000000000000000e+00   0.0000000000000000e+00   0.0000000000000000e+00   0.0000000000000000e+00   2.7890567515383174e-01  -2.8206562706972277e-01   0.0000000000000000e+00   0.0000000000000000e+00   2.2915124200039969e-01   0.0000000000000000e+00  -1.7183102250209853e-01   0.0000000000000000e+00   6.5624119008994353e-01   0.0000000000000000e+00   3.8870201403210386e-01   0.0000000000000000e+00   0.0000000000000000e+00   0.0000000000000000e+00   0.0000000000000000e+00   0.0000000000000000e+00   0.0000000000000000e+00   0.0000000000000000e+00   1.2698547749258463e-01  -4.0341956770961263e-01   0.0000000000000000e+00   0.0000000000000000e+00   0.0000000000000000e+00   0.0000000000000000e+00
   0.0000000000000000e+00   0.0000000000000000e+00   0.0000000000000000e+00   0.0000000000000000e+00   0.0000000000000000e+00   0.0000000000000000e+00   4.0859972415668577e-03   4.2696736489034209e-01   0.0000000000000000e+00   0.0000000000000000e+00  -4.3601259021445085e-02   0.0000000000000000e+00   2.8675330047478437e-02   0.0000000000000000e+00  -1.9101303621398910e-01   0.0000000000000000e+00   5.8393485637374209e-01   0.0000000000000000e+00   0.0000000000000000e+00   0.0000000000000000e+00   0.0000000000000000e+00   0.0000000000000000e+00   0.0000000000000000e+00   0.0000000000000000e+00   6.4975282197605533e-01   1.2375056947665274e-01   0.0000000000000000e+00   0.0000000000000000e+00   0.0000000000000000e+00   0.0000000000000000e+00
   4.4825206298476417e-01   0.0000000000000000e+00   0.0000000000000000e+00   0.0000000000000000e+00   0.0000000000000000e+00  -3.2009238935376461e-01   0.0000000000000000e+00   0.0000000000000000e+00   0.0000000000000000e+00   0.0000000000000000e+00   0.0000000000000000e+00   0.0000000000000000e+00   0.0000000000000000e+00   0.0000000000000000e+00   0.0000000000000000e+00   4.6921859107185278e-02   0.0000000000000000e+00  -5.1267267672784766e-01   0.0000000000000000e+00   0.0000000000000000e+00   0.0000000000000000e+00   0.0000000000000000e+00   0.0000000000000000e+00   0.0000000000000000e+00   0.0000000000000000e+00   0.0000000000000000e+00  -6.2713981726990775e-01   0.0000000000000000e+00   0.0000000000000000e+00  -1.9563145344498642e-01
   0.0000000000000000e+00   0.0000000000000000e+00   0.0000000000000000e+00   2.4662907295884851e-01   0.0000000000000000e+00   0.0000000000000000e+00   0.0000000000000000e+00   0.0000000000000000e+00  -6.1927775988176753e-02  -6.9696395499827712e-01   0.0000000000000000e+00   0.0000000000000000e+00   0.0000000000000000e+00   0.0000000000000000e+00   0.0000000000000000e+00   0.0000000000000000e+00   0.0000000000000000e+00   0.0000000000000000e+00  -3.2096664447438805e-01   0.0000000000000000e+00   3.0613257160369861e-01   0.0000000000000000e+00  -4.7763025395377176e-02   8.3769628586974942e-01   0.0000000000000000e+00   0.0000000000000000e+00   0.0000000000000000e+00   3.2619207820407325e-01   0.0000000000000000e+00   0.0000000000000000e+00
   0.0000000000000000e+00   9.2444158762227613e-02   0.0000000000000000e+00   0.0000000000000000e+00   0.0000000000000000e+00   0.0000000000000000e+00   0.0000000000000000e+00   0.0000000000000000e+00   0.0000000000000000e+00   0.0000000000000000e+00   0.0000000000000000e+00   0.0000000000000000e+00   0.0000000000000000e+00   0.0000000000000000e+00   0.0000000000000000e+00   0.0000000000000000e+00   0.0000000000000000e+00   0.0000000000000000e+00   0.0000000000000000e+00   0.0000000000000000e+00   0.0000000000000000e+00   0.0000000000000000e+00   0.0000000000000000e+00   0.0000000000000000e+00   0.0000000000000000e+00   0.0000000000000000e+00   0.0000000000000000e+00   0.0000000000000000e+00   3.7813693122798098e-01   0.0000000000000000e+00
   8.0218445857971810e-01   0.0000000000000000e+00   0.0000000000000000e+00   0.0000000000000000e+00   0.0000000000000000e+00   3.3810864131674212e-01   0.0000000000000000e+00   0.0000000000000000e+00   0.0000000000000000e+00   0.0000000000000000e+00   0.0000000000000000e+00   0.0000000000000000e+00   0.0000000000000000e+00   0.0000000000000000e+00   0.0000000000000000e+00  -1.6378182924873261e-01   0.0000000000000000e+00  -4.2014490381648902e-02   0.0000000000000000e+00   0.0000000000000000e+00   0.0000000000000000e+00   0.0000000000000000e+00   0.0000000000000000e+00   0.0000000000000000e+00   0.0000000000000000e+00   0.0000000000000000e+00   3.1838825095243145e-01   0.0000000000000000e+00   0.0000000000000000e+00   3.3499531002906929e-01
   2.9504650793323478e-01   0.0000000000000000e+00   0.0000000000000000e+00   0.0000000000000000e+00   0.0000000000000000e+00   1.2449653995452103e+00   0.0000000000000000e+00   0.0000000000000000e+00  -9.3087387099261704e-03   0.0000000000000000e+00   0.0000000000000000e+00   4.4925039812473877e-01   0.0000000000000000e+00   0.0000000000000000e+00   0.0000000000000000e+00   0.0000000000000000e+00   0.0000000000000000e+00   0.0000000000000000e+00   0.0000000000000000e+00   0.0000000000000000e+00   0.0000000000000000e+00   0.0000000000000000e+00   0.0000000000000000e+00   0.0000000000000000e+00   0.0000000000000000e+00   7.8582757528084191e-01   5.8431060490400089e-01   0.0000000000000000e+00   0.0000000000000000e+00   0.0000000000000000e+00
   0.0000000000000000e+00   8.0294164117256428e-01   0.0000000000000000e+00   0.0000000000000000e+00   0.0000000000000000e+00   0.0000000000000000e+00   0.0000000000000000e+00   2.9712794558706113e-01   0.0000000000000000e+00   0.0000000000000000e+00  -1.7136138748483570e-01   0.0000000000000000e+00   0.0000000000000000e+00   0.0000000000000000e+00   0.0000000000000000e+00   1.8904316760122863e-01   0.0000000000000000e+00   0.0000000000000000e+00  -3.2444847615434219e-01   1.0434447738043780e-01   1.8921132372282845e-01   0.0000000000000000e+00   0.0000000000000000e+00   0.0000000000000000e+00   0.0000000000000000e+00   0.0000000000000000e+00   0.0000000000000000e+00   2.2347740785428846e-01   0.0000000000000000e+00   0.0000000000000000e+00
   0.0000000000000000e+00   0.0000000000000000e+00   6.1709474518395768e-01   1.7299978408211678e-01   0.0000000000000000e+00   0.0000000000000000e+00   0.0000000000000000e+00   0.0000000000000000e+00   0.0000000000000000e+00   0.0000000000000000e+00   0.0000000000000000e+00   0.0000000000000000e+00   0.0000000000000000e+00   5.0036202067155400e-01  -1.9001763053170495e-01   0.0000000000000000e+00   0.0000000000000000e+00   3.1971801893948615e-01   0.0000000000000000e+00   0.0000000000000000e+00   0.0000000000000000e+00   6.8778585849520979e-01   0.0000000000000000e+00  -1.0893655587613431e+00   0.0000000000000000e+00   0.0000000000000000e+00   0.0000000000000000e+00   0.0000000000000000e+00   0.0000000000000000e+00   3.1044578594650452e-01
   0.0000000000000000e+00   0.0000000000000000e+00  -7.2089053373482992e-01   3.2099725708291377e-01   0.0000000000000000e+00   0.0000000000000000e+00   0.0000000000000000e+00   0.0000000000000000e+00   0.0000000000000000e+00   0.0000000000000000e+00   0.0000000000000000e+00   0.0000000000000000e+00   0.0000000000000000e+00   8.3879825197494162e-01   7.4388230661230204e-01   0.0000000000000000e+00   0.0000000000000000e+00  -2.0031463435576674e-01   0.0000000000000000e+00   0.0000000000000000e+00   0.0000000000000000e+00   6.1623871169135302e-01   0.0000000000000000e+00  -4.9698069403955042e-01   0.0000000000000000e+00   0.0000000000000000e+00   0.0000000000000000e+00   0.0000000000000000e+00   0.0000000000000000e+00   1.4637447146055582e-01
   0.0000000000000000e+00   0.0000000000000000e+00   0.0000000000000000e+00   0.0000000000000000e+00   1.5737794166088240e-01   0.0000000000000000e+00  -4.4675208666946281e-01   0.0000000000000000e+00   0.0000000000000000e+00   3.8153042814679322e-01   0.0000000000000000e+00   0.0000000000000000e+00   7.8695703186353627e-01   0.0000000000000000e+00   0.0000000000000000e+00   0.0000000000000000e+00   0.0000000000000000e+00   0.0000000000000000e+00   0.0000000000000000e+00   0.0000000000000000e+00   0.0000000000000000e+00   0.0000000000000000e+00   4.3968075522264546e-02   0.0000000000000000e+00   0.0000000000000000e+00   0.0000000000000000e+00   0.0000000000000000e+00   0.0000000000000000e+00  -9.4046410184493015e-02   0.0000000000000000e+00
   9.6453842404087098e-01   0.0000000000000000e+00   0.0000000000000000e+00   0.0000000000000000e+00   0.0000000000000000e+00   5.2970058671989687e-02   0.0000000000000000e+00   0.0000000000000000e+00   1.9815993973374119e-01   0.0000000000000000e+00   0.0000000000000000e+00  -7.0075318302373302e-01   0.0000000000000000e+00   0.0000000000000000e+00   0.0000000000000000e+00   0.0000000000000000e+00   0.0000000000000000e+00   0.0000000000000000e+00   0.0000000000000000e+00   0.0000000000000000e+00   0.0000000000000000e+00   0.0000000000000000e+00   0.0000000000000000e+00   0.0000000000000000e+00   0.0000000000000000e+00   2.2268346335527528e-01  -5.4877519497517846e-01   0.0000000000000000e+00   0.0000000000000000e+00   0.0000000000000000e+00
   0.0000000000000000e+00   0.0000000000000000e+00   0.0000000000000000e+00   0.0000000000000000e+00   3.9280636883401776e-01   0.0000000000000000e+00   6.3746697610439695e-01   0.0000000000000000e+00   0.0000000000000000e+00   2.2332914258354114e-01   0.0000000000000000e+00   0.0000000000000000e+00   2.2497262532092435e-01   0.0000000000000000e+00   0.0000000000000000e+00   0.0000000000000000e+00   0.0000000000000000e+00   0.0000000000000000e+00   0.0000000000000000e+00   0.0000000000000000e+00   0.0000000000000000e+00   0.0000000000000000e+00  -5.6098281530281036e-01   0.0000000000000000e+00   0.0000000000000000e+00   0.0000000000000000e+00   0.0000000000000000e+00   0.0000000000000000e+00   1.5539853230900799e-01   0.0000000000000000e+00
   0.0000000000000000e+00  -1.8834353498026352e-01   0.0000000000000000e+00   0.0000000000000000e+00   0.0000000000000000e+00   0.0000000000000000e+00   0.0000000000000000e+00  -1.8221551415939147e-01   0.0000000000000000e+00   0.0000000000000000e+00  -3.3807191376767687e-01   0.0000000000000000e+00   0.0000000000000000e+00   0.0000000000000000e+00   0.0000000000000000e+00   7.6875584910633066e-01   0.0000000000000000e+00   0.0000000000000000e+00  -7.6402789886528738e-02  -3.9333871872818288e-01   2.2988191443388545e-01   0.0000000000000000e+00   0.0000000000000000e+00   0.0000000000000000e+00   0.0000000000000000e+00   0.0000000000000000e+00   0.0000000000000000e+00  -1.1246162136511280e-01   0.0000000000000000e+00   0.0000000000000000e+00
  -5.0729375659117437e-01   0.0000000000000000e+00   0.0000000000000000e+00   0.0000000000000000e+00   0.0000000000000000e+00   3.4677930650327876e-01   0.0000000000000000e+00   0.0000000000000000e+00  -2.9105136638464812e-03   0.0000000000000000e+00   0.0000000000000000e+00   1.6637962507095039e-01   0.0000000000000000e+00   0.0000000000000000e+00   0.0000000000000000e+00   0.0000000000000000e+00   0.0000000000000000e+00   0.0000000000000000e+00   0.0000000000000000e+00   0.0000000000000000e+00   0.0000000000000000e+00   0.0000000000000000e+00   0.0000000000000000e+00   0.0000000000000000e+00   0.0000000000000000e+00  -6.4861138368710236e-01  -8.4191372428205580e-01   0.0000000000000000e+00   0.0000000000000000e+00   0.0000000000000000e+00
   0.0000000000000000e+00   0.0000000000000000e+00   0.0000000000000000e+00   0.0000000000000000e+00  -4.9974833408185848e-01   0.0000000000000000e+00  -1.8536886616263987e-01   0.0000000000000000e+00   0.0000000000000000e+00   1.2193532229993947e-02   0.0000000000000000e+00   0.0000000000000000e+00   9.9326188691214512e-02   0.0000000000000000e+00   0.0000000000000000e+00   0.0000000000000000e+00   0.0000000000000000e+00   0.0000000000000000e+00   0.0000000000000000e+00   0.0000000000000000e+00   0.0000000000000000e+00   0.0000000000000000e+00  -2.9831378514065476e-01   0.0000000000000000e+00   0.0000000000000000e+00   0.0000000000000000e+00   0.0000000000000000e+00   0.0000000000000000e+00   7.8541994986559482e-01   0.0000000000000000e+00
   0.0000000000000000e+00  -2.4316358080459166e-01   0.0000000000000000e+00   0.0000000000000000e+00   0.0000000000000000e+00   0.0000000000000000e+00   0.0000000000000000e+00   3.0761076043787072e-01   0.0000000000000000e+00   0.0000000000000000e+00   6.4219083199997296e-01   0.0000000000000000e+00   0.0000000000000000e+00   0.0000000000000000e+00   0.0000000000000000e+00   2.9475476533808159e-01   0.0000000000000000e+00   0.0000000000000000e+00  -1.5033834664045434e-01  -1.3272000985973711e-01  -2.7821143975545193e-03   0.0000000000000000e+00   0.0000000000000000e+00   0.0000000000000000e+00   0.0000000000000000e+00   0.0000000000000000e+00   0.0000000000000000e+00   5.5383544215815916e-01   0.0000000000000000e+00   0.0000000000000000e+00
  -1.0378081449148524e-01   0.0000000000000000e+00   0.0000000000000000e+00   0.0000000000000000e+00   0.0000000000000000e+00  -5.0101581341414958e-01   0.0000000000000000e+00   0.0000000000000000e+00   1.2254491602052560e-01   0.0000000000000000e+00   0.0000000000000000e+00   2.2986482365978173e-01   0.0000000000000000e+00   0.0000000000000000e+00   0.0000000000000000e+00   0.0000000000000000e+00   0.0000000000000000e+00   0.0000000000000000e+00   0.0000000000000000e+00   0.0000000000000000e+00   0.0000000000000000e+00   0.0000000000000000e+00   0.0000000000000000e+00   0.0000000000000000e+00   0.0000000000000000e+00   8.4911121382532473e-01  -7.6877625502556723e-01   0.0000000000000000e+00   0.0000000000000000e+00   0.0000000000000000e+00
   0.0000000000000000e+00   0.0000000000000000e+00   0.0000000000000000e+00   0.0000000000000000e+00  -1.6617387595891091e-02   0.0000000000000000e+00   3.2233484049020222e-01   0.0000000000000000e+00   0.0000000000000000e+00   6.1184815311000829e-01   0.0000000000000000e+00   0.0000000000000000e+00  -1.0871042198957992e-01   0.0000000000000000e+00   0.0000000000000000e+00   0.0000000000000000e+00   0.0000000000000000e+00   0.0000000000000000e+00   0.0000000000000000e+00   0.0000000000000000e+00   0.0000000000000000e+00   0.0000000000000000e+00   6.4143768254834288e-01   0.0000000000000000e+00   0.0000000000000000e+00   0.0000000000000000e+00   0.0000000000000000e+00   0.0000000000000000e+00   3.1337787753664759e-01   0.0000000000000000e+00
   0.0000000000000000e+00   0.0000000000000000e+00   5.2676643207534291e-03  -4.3130423128522105e-01   0.0000000000000000e+00   0.0000000000000000e+00   0.0000000000000000e+00   0.0000000000000000e+00   0.0000000000000000e+00   0.0000000000000000e+00   0.0000000000000000e+00   0.0000000000000000e+00   0.0000000000000000e+00   9.9962386266697434e-01  -9.9064158383326273e-02   0.0000000000000000e+00   0.0000000000000000e+00   2.1995393546656511e-01   0.0000000000000000e+00   0.0000000000000000e+00   0.0000000000000000e+00   1.0726762706052023e-01   0.0000000000000000e+00   6.1350941481710830e-01   0.0000000000000000e+00   0.0000000000000000e+00   0.0000000000000000e+00   0.0000000000000000e+00   0.0000000000000000e+00   1.0053772589719656e-01
   0.0000000000000000e+00   0.0000000000000000e+00  -4.4028217065738257e-01  -1.7172103545857659e-01   0.0000000000000000e+00   0.0000000000000000e+00   0.0000000000000000e+00   0.0000000000000000e+00   0.0000000000000000e+00   0.0000000000000000e+00   0.0000000000000000e+00   0.0000000000000000e+00   0.0000000000000000e+00  -3.1730168888429805e-02  -1.2780801154252390e+00   0.0000000000000000e+00   0.0000000000000000e+00  -5.1680506221736977e-02   0.0000000000000000e+00   0.0000000000000000e+00   0.0000000000000000e+00   8.8384178999702856e-02   0.0000000000000000e+00  -1.7769715384703250e-01   0.0000000000000000e+00   0.0000000000000000e+00   0.0000000000000000e+00   0.0000000000000000e+00   0.0000000000000000e+00  -3.4180276750208882e-01
   0.0000000000000000e+00  -1.1612392557943106e-01   0.0000000000000000e+00   0.0000000000000000e+00   0.0000000000000000e+00   0.0000000000000000e+00   0.0000000000000000e+00   2.7110567736981817e-01   0.0000000000000000e+00   0.0000000000000000e+00  -5.0424281462457324e-03   0.0000000000000000e+00   0.0000000000000000e+00   0.0000000000000000e+00   0.0000000000000000e+00   1.5925684853714073e-01   0.0000000000000000e+00   0.0000000000000000e+00   5.4925298960104618e-01   4.8722751232476391e-01   5.9027404423622043e-01   0.0000000000000000e+00   0.0000000000000000e+00   0.0000000000000000e+00   0.0000000000000000e+00   0.0000000000000000e+00   0.0000000000000000e+00  -1.1654744417391394e-02   0.0000000000000000e+00   0.0000000000000000e+00
   0.0000000000000000e+00   0.0000000000000000e+00   0.0000000000000000e+00   0.0000000000000000e+00   0.0000000000000000e+00   0.0000000000000000e+00   0.0000000000000000e+00   0.0000000000000000e+00   0.0000000000000000e+00   0.0000000000000000e+00   0.0000000000000000e+00   0.0000000000000000e+00   0.0000000000000000e+00   0.0000000000000000e+00   0.0000000000000000e+00   0.0000000000000000e+00  -4.4340307777763388e-01   0.0000000000000000e+00   0.0000000000000000e+00   0.0000000000000000e+00   0.0000000000000000e+00   0.0000000000000000e+00   0.0000000000000000e+00   0.0000000000000000e+00  -1.6310926583468263e-01   0.0000000000000000e+00   0.0000000000000000e+00   0.0000000000000000e+00   0.0000000000000000e+00   0.0000000000000000e+00
   0.0000000000000000e+00   0.0000000000000000e+00   1.8343742861875253e-01   1.8152172236500810e-01   0.0000000000000000e+00   0.0000000000000000e+00   0.0000000000000000e+00   0.0000000000000000e+00   0.0000000000000000e+00   0.0000000000000000e+00   0.0000000000000000e+00   0.0000000000000000e+00   0.0000000000000000e+00  -3.8038697777639929e-01   2.9326334664734738e-01   0.0000000000000000e+00   0.0000000000000000e+00   1.6970387739734169e-01   0.0000000000000000e+00   0.0000000000000000e+00   0.0000000000000000e+00   7.6610087852709741e-01   0.0000000000000000e+00   4.4821824145883832e-01   0.0000000000000000e+00   0.0000000000000000e+00   0.0000000000000000e+00   0.0000000000000000e+00   0.0000000000000000e+00  -9.9403817884150825e-01
   0.0000000000000000e+00   2.5167067114498226e-01   0.0000000000000000e+00   0.0000000000000000e+00   0.0000000000000000e+00   0.0000000000000000e+00   0.0000000000000000e+00  -2.7930279991262175e-02   0.0000000000000000e+00   0.0000000000000000e+00   6.0244200937241366e-01   0.0000000000000000e+00   0.0000000000000000e+00   0.0000000000000000e+00   0.0000000000000000e+00   2.5699712780030848e-01   0.0000000000000000e+00   0.0000000000000000e+00  -5.0666919016247508e-02   7.2127643894372193e-02  -2.8181423688702675e-02   0.0000000000000000e+00   0.0000000000000000e+00   0.0000000000000000e+00   0.0000000000000000e+00   0.0000000000000000e+00   0.0000000000000000e+00  -7.0592786320791157e-01   0.0000000000000000e+00   0.0000000000000000e+00
   0.0000000000000000e+00   2.5251992178164162e-01   0.0000000000000000e+00   0.0000000000000000e+00   0.0000000000000000e+00   0.0000000000000000e+00   0.0000000000000000e+00  -5.2683733361699048e-01   0.0000000000000000e+00   0.0000000000000000e+00   2.7584883836727525e-01   0.0000000000000000e+00   0.0000000000000000e+00   0.0000000000000000e+00   0.0000000000000000e+00  -2.6604343363932043e-01   0.0000000000000000e+00   0.0000000000000000e+00   1.5640860786657271e-01  -3.9386959857212950e-01   5.4883046528369195e-01   0.0000000000000000e+00   0.0000000000000000e+00   0.0000000000000000e+00   0.0000000000000000e+00   0.0000000000000000e+00   0.0000000000000000e+00   1.7604723764352420e-01   0.0000000000000000e+00   0.0000000000000000e+00
   0.0000000000000000e+00  -3.1751777176606322e-01   0.0000000000000000e+00   0.0000000000000000e+00   0.0000000000000000e+00   0.0000000000000000e+00   0.0000000000000000e+00  -1.9135618796941284e-01   0.0000000000000000e+00   0.0000000000000000e+00   4.5979559995009828e-03   0.0000000000000000e+00   0.0000000000000000e+00   0.0000000000000000e+00   0.0000000000000000e+00  -1.2586810812640761e-01   0.0000000000000000e+00   0.0000000000000000e+00  -7.2276973561274283e-01   3.9036610240672609e-01   4.0832102786889146e-01   0.0000000000000000e+00   0.0000000000000000e+00   0.0000000000000000e+00   0.0000000000000000e+00   0.0000000000000000e+00   0.0000000000000000e+00  -7.2065981364253351e-02   0.0000000000000000e+00   0.0000000000000000e+00
   0.0000000000000000e+00   0.0000000000000000e+00  -1.8613249313665292e-01  -1.4161890884362376e+00   0.0000000000000000e+00   0.0000000000000000e+00   0.0000000000000000e+00   0.0000000000000000e+00   0.0000000000000000e+00   0.0000000000000000e+00   0.0000000000000000e+00   0.0000000000000000e+00   0.0000000000000000e+00  -3.7596661719261809e-01   4.4324020431840361e-01   0.0000000000000000e+00   0.0000000000000000e+00  -6.0875791667349721e-01   0.0000000000000000e+00   0.0000000000000000e+00   0.0000000000000000e+00   2.0453027783376015e-01   0.0000000000000000e+00   1.0774122162325594e-02   0.0000000000000000e+00   0.0000000000000000e+00   0.0000000000000000e+00   0.0000000000000000e+00   0.0000000000000000e+00  -5.7967822438776268e-02
   0.0000000000000000e+00   0.0000000000000000e+00   0.0000000000000000e+00   0.0000000000000000e+00   5.3171880513840464e-01   0.0000000000000000e+00   7.7080718520763508e-03   0.0000000000000000e+00   0.0000000000000000e+00  -5.7169273703364376e-01   0.0000000000000000e+00   0.0000000000000000e+00   2.0991501153216008e-01   0.0000000000000000e+00   0.0000000000000000e+00   0.0000000000000000e+00   0.0000000000000000e+00   0.0000000000000000e+00   0.0000000000000000e+00   0.0000000000000000e+00   0.0000000000000000e+00   0.0000000000000000e+00   3.6544172634781436e-01   0.0000000000000000e+00   0.0000000000000000e+00   0.0000000000000000e+00   0.0000000000000000e+00   0.0000000000000000e+00   4.6127122703554263e-01   0.0000000000000000e+00
   0.0000000000000000e+00   0.0000000000000000e+00   6.8287006748370083e-01   3.3813768726193066e-01   0.0000000000000000e+00   0.0000000000000000e+00   0.0000000000000000e+00   0.0000000000000000e+00   0.0000000000000000e+00   0.0000000000000000e+00   0.0000000000000000e+00   0.0000000000000000e+00   0.0000000000000000e+00   1.3278585712458793e-01  -2.8589256530948215e-01   0.0000000000000000e+00   0.0000000000000000e+00  -8.7114841889373940e-01   0.0000000000000000e+00   0.0000000000000000e+00   0.0000000000000000e+00   2.2000622590909735e-01   0.0000000000000000e+00   7.3641282409287856e-02   0.0000000000000000e+00   0.0000000000000000e+00   0.0000000000000000e+00   0.0000000000000000e+00   0.0000000000000000e+00   9.4261718295055835e-02
   0.0000000000000000e+00   0.0000000000000000e+00   0.0000000000000000e+00   0.0000000000000000e+00   0.0000000000000000e+00   0.0000000000000000e+00   0.0000000000000000e+00   0.0000000000000000e+00   0.0000000000000000e+00   0.0000000000000000e+00   0.0000000000000000e+00   0.0000000000000000e+00   0.0000000000000000e+00   0.0000000000000000e+00   0.0000000000000000e+00   0.0000000000000000e+00  -2.6641335320359505e-01   0.0000000000000000e+00   0.0000000000000000e+00   0.0000000000000000e+00   0.0000000000000000e+00   0.0000000000000000e+00   0.0000000000000000e+00   0.0000000000000000e+00  -3.4622500907910675e-01   0.0000000000000000e+00   0.0000000000000000e+00   0.0000000000000000e+00   0.0000000000000000e+00   0.0000000000000000e+00
   7.4768536525501561e-01   0.0000000000000000e+00   0.0000000000000000e+00   0.0000000000000000e+00   0.0000000000000000e+00  -3.5115625130261968e-01   0.0000000000000000e+00   0.0000000000000000e+00   4.2430285015276548e-01   0.0000000000000000e+00   0.0000000000000000e+00   1.0617410773004456e+00   0.0000000000000000e+00   0.0000000000000000e+00   0.0000000000000000e+00   0.0000000000000000e+00   0.0000000000000000e+00   0.0000000000000000e+00   0.0000000000000000e+00   0.0000000000000000e+00   0.0000000000000000e+00   0.0000000000000000e+00   0.0000000000000000e+00   0.0000000000000000e+00   0.0000000000000000e+00  -1.9950036454535874e-01   2.5865360054582637e-01   0.0000000000000000e+00   0.0000000000000000e+00   0.0000000000000000e+00
   2.0732469749578800e-01   0.0000000000000000e+00   0.0000000000000000e+00   0.0000000000000000e+00   0.0000000000000000e+00  -2.7296556747305506e-01   0.0000000000000000e+00   0.0000000000000000e+00  -1.4215415156983273e+00   0.0000000000000000e+00   0.0000000000000000e+00   2.6773691518720855e-01   0.0000000000000000e+00   0.0000000000000000e+00   0.0000000000000000e+00   0.0000000000000000e+00   0.0000000000000000e+00   0.0000000000000000e+00   0.0000000000000000e+00   0.0000000000000000e+00   0.0000000000000000e+00   0.0000000000000000e+00   0.0000000000000000e+00   0.0000000000000000e+00   0.0000000000000000e+00  -1.2244583892985111e-01  -7.2808400529282280e-01   0.0000000000000000e+00   0.0000000000000000e+00   0.0000000000000000e+00
   0.0000000000000000e+00   1.3883863864969748e-01   0.0000000000000000e+00   0.0000000000000000e+00   0.0000000000000000e+00   0.0000000000000000e+00   0.0000000000000000e+00  -6.2883619075582176e-01   0.0000000000000000e+00   0.0000000000000000e+00   6.9699840241458186e-02   0.0000000000000000e+00   0.0000000000000000e+00   0.0000000000000000e+00   0.0000000000000000e+00   3.2918778353559880e-01   0.0000000000000000e+00   0.0000000000000000e+00   1.2324144979403084e-01   5.1640127905030009e-01  -3.0689910209581672e-01   0.0000000000000000e+00   0.0000000000000000e+00   0.0000000000000000e+00   0.0000000000000000e+00   0.0000000000000000e+00   0.0000000000000000e+00   3.0987161573061817e-01   0.0000000000000000e+00   0.0000000000000000e+00
   0.0000000000000000e+00   0.0000000000000000e+00   0.0000000000000000e+00   0.0000000000000000e+00  -5.3682950492321146e-01   0.0000000000000000e+00   5.0569521168867437e-01   0.0000000000000000e+00   0.0000000000000000e+00  -3.2127744427773708e-01   0.0000000000000000e+00   0.0000000000000000e+00   5.1413810224600387e-01   0.0000000000000000e+00   0.0000000000000000e+00   0.0000000000000000e+00   0.0000000000000000e+00   0.0000000000000000e+00   0.0000000000000000e+00   0.0000000000000000e+00   0.0000000000000000e+00   0.0000000000000000e+00   2.2222515365231782e-01   0.0000000000000000e+00   0.0000000000000000e+00   0.0000000000000000e+00   0.0000000000000000e+00   0.0000000000000000e+00  -1.9785154085953910e-01   0.0000000000000000e+00
   0.0000000000000000e+00   0.0000000000000000e+00   3.6361946606956974e-01   1.9208819541653482e-01   0.0000000000000000e+00   0.0000000000000000e+00   0.0000000000000000e+00   0.0000000000000000e+00   0.0000000000000000e+00   0.0000000000000000e+00   0.0000000000000000e+00   0.0000000000000000e+00   0.0000000000000000e+00   3.6640714212568443e-01  -2.5240074581824329e-01   0.0000000000000000e+00   0.0000000000000000e+00   1.0449384700128853e-01   0.0000000000000000e+00   0.0000000000000000e+00   0.0000000000000000e+00  -1.0092884262093424e+00   0.0000000000000000e+00  -5.3091715548039664e-01   0.0000000000000000e+00   0.0000000000000000e+00   0.0000000000000000e+00   0.0000000000000000e+00   0.0000000000000000e+00  -9.1593040190744968e-01
   7.9423217069894719e-02   0.0000000000000000e+00   0.0000000000000000e+00   0.0000000000000000e+00   4.1769126325281861e-02   0.0000000000000000e+00   0.0000000000000000e+00   0.0000000000000000e+00   0.0000000000000000e+00   3.1976199827490409e-01  -8.8842761086386846e-01  -9.1360932445434706e-01   0.0000000000000000e+00   0.0000000000000000e+00   0.0000000000000000e+00   0.0000000000000000e+00   0.0000000000000000e+00   0.0000000000000000e+00   0.0000000000000000e+00   0.0000000000000000e+00   0.0000000000000000e+00   0.0000000000000000e+00  -5.0112401407709006e-01   0.0000000000000000e+00  -6.3800950964974734e-01   0.0000000000000000e+00   0.0000000000000000e+00   5.4017786162215353e-01   0.0000000000000000e+00   0.0000000000000000e+00
   0.0000000000000000e+00   5.5919922649000675e-01   0.0000000000000000e+00   0.0000000000000000e+00   0.0000000000000000e+00   0.0000000000000000e+00  -2.1904287445076998e-02   0.0000000000000000e+00   0.0000000000000000e+00   0.0000000000000000e+00   0.0000000000000000e+00   0.0000000000000000e+00   0.0000000000000000e+00   0.0000000000000000e+00   0.0000000000000000e+00   0.0000000000000000e+00   0.0000000000000000e+00   0.0000000000000000e+00   0.0000000000000000e+00   5.8753084611288720e-01   1.4541349183341662e-01  -1.9394553185048063e-01   0.0000000000000000e+00  -1.5545822072097404e-01   0.0000000000000000e+00   0.0000000000000000e+00   0.0000000000000000e+00   0.0000000000000000e+00   4.3170345514336117e-01  -2.6894023062006717e-01
   0.0000000000000000e+00   0.0000000000000000e+00   3.3666176175376394e-01   0.0000000000000000e+00   0.0000000000000000e+00   0.0000000000000000e+00   0.0000000000000000e+00   0.0000000000000000e+00   0.0000000000000000e+00   0.0000000000000000e+00   0.0000000000000000e+00   0.0000000000000000e+00   0.0000000000000000e+00  -1.5783038749425313e-01  -1.8474435906425146e-01   0.0000000000000000e+00   0.0000000000000000e+00  -6.4532484300205495e-01   1.1545087937923760e-02   0.0000000000000000e+00   0.0000000000000000e+00   0.0000000000000000e+00   0.0000000000000000e+00   0.0000000000000000e+00   0.0000000000000000e+00   0.0000000000000000e+00   6.4112440812925198e-01   0.0000000000000000e+00   0.0000000000000000e+00   0.0000000000000000e+00
   0.0000000000000000e+00   0.0000000000000000e+00   0.0000000000000000e+00  -7.0998226397294173e-01   0.0000000000000000e+00   1.5895882977634795e-01   0.0000000000000000e+00  -3.0775509475211804e-01   7.5237911387040612e-01   0.0000000000000000e+00   0.0000000000000000e+00   0.0000000000000000e+00   2.4530564602291693e-01   0.0000000000000000e+00   0.0000000000000000e+00   0.0000000000000000e+00   0.0000000000000000e+00   0.0000000000000000e+00   0.0000000000000000e+00   0.0000000000000000e+00   0.0000000000000000e+00   0.0000000000000000e+00   0.0000000000000000e+00   0.0000000000000000e+00   0.0000000000000000e+00   1.7267704632483499e-01   0.0000000000000000e+00   0.0000000000000000e+00   0.0000000000000000e+00   0.0000000000000000e+00
  -8.5808798202493919e-01   0.0000000000000000e+00   0.0000000000000000e+00   0.0000000000000000e+00  -4.0296964628756965e-01   0.0000000000000000e+00   0.0000000000000000e+00   0.0000000000000000e+00   0.0000000000000000e+00  -4.9869453203398578e-01  -6.3922014753783696e-01   2.3528329508269763e-01   0.0000000000000000e+00   0.0000000000000000e+00   0.0000000000000000e+00   0.0000000000000000e+00   0.0000000000000000e+00   0.0000000000000000e+00   0.0000000000000000e+00   0.0000000000000000e+00   0.0000000000000000e+00   0.0000000000000000e+00   1.0499132662003932e-01   0.0000000000000000e+00   6.4094106238307136e-01   0.0000000000000000e+00   0.0000000000000000e+00  -3.5169899207756883e-01   0.0000000000000000e+00   0.0000000000000000e+00
   0.0000000000000000e+00   0.0000000000000000e+00   0.0000000000000000e+00  -1.8322179726715723e-01   0.0000000000000000e+00   9.9099493051881898e-02   0.0000000000000000e+00   9.1292708486179541e-01  -3.8278900048830489e-01   0.0000000000000000e+00   0.0000000000000000e+00   0.0000000000000000e+00   5.2595351420747094e-01   0.0000000000000000e+00   0.0000000000000000e+00   0.0000000000000000e+00   0.0000000000000000e+00   0.0000000000000000e+00   0.0000000000000000e+00   0.0000000000000000e+00   0.0000000000000000e+00   0.0000000000000000e+00   0.0000000000000000e+00   0.0000000000000000e+00   0.0000000000000000e+00   1.1250205389397132e+00   0.0000000000000000e+00   0.0000000000000000e+00   0.0000000000000000e+00   0.0000000000000000e+00
   0.0000000000000000e+00  -2.2355357242231300e-01   0.0000000000000000e+00   0.0000000000000000e+00   0.0000000000000000e+00   0.0000000000000000e+00  -5.3164888471995450e-02   0.0000000000000000e+00   0.0000000000000000e+00   0.0000000000000000e+00   0.0000000000000000e+00   0.0000000000000000e+00   0.0000000000000000e+00   0.0000000000000000e+00   0.0000000000000000e+00   0.0000000000000000e+00   0.0000000000000000e+00   0.0000000000000000e+00   0.0000000000000000e+00   2.8844152333529083e-01  -2.1208951042051813e-01   3.5763221359916053e-01   0.0000000000000000e+00   6.4769287791987096e-01   0.0000000000000000e+00   0.0000000000000000e+00   0.0000000000000000e+00   0.0000000000000000e+00   4.8245402596511566e-01   1.9709913900033910e-01
   0.0000000000000000e+00   0.0000000000000000e+00   0.0000000000000000e+00  -5.4256593415063914e-01   0.0000000000000000e+00  -2.5661511395981418e-01   0.0000000000000000e+00   9.0881438584208851e-01   8.5064876419929769e-02   0.0000000000000000e+00   0.0000000000000000e+00   0.0000000000000000e+00  -3.7590935453444230e-01   0.0000000000000000e+00   0.0000000000000000e+00   0.0000000000000000e+00   0.0000000000000000e+00   0.0000000000000000e+00   0.0000000000000000e+00   0.0000000000000000e+00   0.0000000000000000e+00   0.0000000000000000e+00   0.0000000000000000e+00   0.0000000000000000e+00   0.0000000000000000e+00  -8.7880434080567582e-01   0.0000000000000000e+00   0.0000000000000000e+00   0.0000000000000000e+00   0.0000000000000000e+00
   0.0000000000000000e+00   0.0000000000000000e+00   0.0000000000000000e+00   4.9736550689533227e-01   0.0000000000000000e+00  -7.6598629395207662e-01   0.0000000000000000e+00   6.2486638774061254e-01   6.8329742274865868e-01   0.0000000000000000e+00   0.0000000000000000e+00   0.0000000000000000e+00   5.6522756425653231e-01   0.0000000000000000e+00   0.0000000000000000e+00   0.0000000000000000e+00   0.0000000000000000e+00   0.0000000000000000e+00   0.0000000000000000e+00   0.0000000000000000e+00   0.0000000000000000e+00   0.0000000000000000e+00   0.0000000000000000e+00   0.0000000000000000e+00   0.0000000000000000e+00   3.3041769189325931e-01   0.0000000000000000e+00   0.0000000000000000e+00   0.0000000000000000e+00   0.0000000000000000e+00
  -6.3298081420025687e-02   0.0000000000000000e+00   0.0000000000000000e+00   0.0000000000000000e+00  -3.5739940363007544e-01   0.0000000000000000e+00   0.0000000000000000e+00   0.0000000000000000e+00   0.0000000000000000e+00   2.5122616615694985e-02  -8.2435235678604099e-02   1.1071826600381935e+00   0.0000000000000000e+00   0.0000000000000000e+00   0.0000000000000000e+00   0.0000000000000000e+00   0.0000000000000000e+00   0.0000000000000000e+00   0.0000000000000000e+00   0.0000000000000000e+00   0.0000000000000000e+00   0.0000000000000000e+00  -6.2556971942566653e-01   0.0000000000000000e+00  -4.4236734392521271e-01   0.0000000000000000e+00   0.0000000000000000e+00  -1.9136409529499135e-01   0.0000000000000000e+00   0.0000000000000000e+00
  -6.7014403458827554e-01   0.0000000000000000e+00   0.0000000000000000e+00   0.0000000000000000e+00  -5.3140627399523044e-01   0.0000000000000000e+00   0.0000000000000000e+00   0.0000000000000000e+00   0.0000000000000000e+00   4.7783682068356703e-01   5.6835067225296187e-01  -4.3621472362425789e-01   0.0000000000000000e+00   0.0000000000000000e+00   0.0000000000000000e+00   0.0000000000000000e+00   0.0000000000000000e+00   0.0000000000000000e+00   0.0000000000000000e+00   0.0000000000000000e+00   0.0000000000000000e+00   0.0000000000000000e+00  -4.1853113011675480e-01   0.0000000000000000e+00  -7.7022125786355411e-01   0.0000000000000000e+00   0.0000000000000000e+00  -3.7914464121864772e-01   0.0000000000000000e+00   0.0000000000000000e+00
  -1.0377540688013295e-01   0.0000000000000000e+00   0.0000000000000000e+00   0.0000000000000000e+00   1.0536254363484434e+00   0.0000000000000000e+00   0.0000000000000000e+00   0.0000000000000000e+00   0.0000000000000000e+00  -2.9889305881123712e-01  -1.9425406630689826e-01   1.3705940583973616e-01   0.0000000000000000e+00   0.0000000000000000e+00   0.0000000000000000e+00   0.0000000000000000e+00   0.0000000000000000e+00   0.0000000000000000e+00   0.0000000000000000e+00   0.0000000000000000e+00   0.0000000000000000e+00   0.0000000000000000e+00  -3.0573555131272234e-01   0.0000000000000000e+00  -5.9408587478112329e-01   0.0000000000000000e+00   0.0000000000000000e+00  -2.0656369555264201e-01   0.0000000000000000e+00   0.0000000000000000e+00
   0.0000000000000000e+00   0.0000000000000000e+00   0.0000000000000000e+00  -8.0320684830560296e-01   0.0000000000000000e+00  -1.0968955930450524e+00   0.0000000000000000e+00  -2.7051098047078992e-01  -4.4356297437699377e-01   0.0000000000000000e+00   0.0000000000000000e+00   0.0000000000000000e+00   1.0541418640007022e-01   0.0000000000000000e+00   0.0000000000000000e+00   0.0000000000000000e+00   0.0000000000000000e+00   0.0000000000000000e+00   0.0000000000000000e+00   0.0000000000000000e+00   0.0000000000000000e+00   0.0000000000000000e+00   0.0000000000000000e+00   0.0000000000000000e+00   0.0000000000000000e+00  -3.9870532815044601e-01   0.0000000000000000e+00   0.0000000000000000e+00   0.0000000000000000e+00   0.0000000000000000e+00
   0.0000000000000000e+00   0.0000000000000000e+00   4.6265198078629483e-01   0.0000000000000000e+00   0.0000000000000000e+00   0.0000000000000000e+00   0.0000000000000000e+00   0.0000000000000000e+00   0.0000000000000000e+00   0.0000000000000000e+00   0.0000000000000000e+00   0.0000000000000000e+00   0.0000000000000000e+00   5.3663027461566515e-01   3.2170284955520406e-01   0.0000000000000000e+00   0.0000000000000000e+00   1.3935430204800905e-01   6.0223268307329081e-01   0.0000000000000000e+00   0.0000000000000000e+00   0.0000000000000000e+00   0.0000000000000000e+00   0.0000000000000000e+00   0.0000000000000000e+00   0.0000000000000000e+00   1.1128586418567457e-01   0.0000000000000000e+00   0.0000000000000000e+00   0.0000000000000000e+00
   0.0000000000000000e+00   0.0000000000000000e+00   4.3549056551804288e-01   0.0000000000000000e+00   0.0000000000000000e+00   0.0000000000000000e+00   0.0000000000000000e+00   0.0000000000000000e+00   0.0000000000000000e+00   0.0000000000000000e+00   0.0000000000000000e+00   0.0000000000000000e+00   0.0000000000000000e+00  -3.1308316841457884e-01   6.7051713524576317e-01   0.0000000000000000e+00   0.0000000000000000e+00   1.8415119304020158e-01  -4.7139309942581553e-01   0.0000000000000000e+00   0.0000000000000000e+00   0.0000000000000000e+00   0.0000000000000000e+00   0.0000000000000000e+00   0.0000000000000000e+00   0.0000000000000000e+00   8.1305302764778375e-02   0.0000000000000000e+00   0.0000000000000000e+00   0.0000000000000000e+00
   0.0000000000000000e+00   0.0000000000000000e+00   0.0000000000000000e+00   0.0000000000000000e+00   0.0000000000000000e+00   0.0000000000000000e+00   0.0000000000000000e+00   0.0000000000000000e+00   0.0000000000000000e+00   0.0000000000000000e+00   0.0000000000000000e+00   0.0000000000000000e+00   0.0000000000000000e+00   0.0000000000000000e+00   0.0000000000000000e+00   1.0166032738996598e-01   1.7348104831448569e-01   0.0000000000000000e+00   0.0000000000000000e+00   0.0000000000000000e+00   0.0000000000000000e+00   0.0000000000000000e+00   0.0000000000000000e+00   0.0000000000000000e+00   0.0000000000000000e+00   0.0000000000000000e+00   0.0000000000000000e+00   0.0000000000000000e+00   0.0000000000000000e+00   0.0000000000000000e+00
   0.0000000000000000e+00   0.0000000000000000e+00   0.0000000000000000e+00   0.0000000000000000e+00   0.0000000000000000e+00   0.0000000000000000e+00   0.0000000000000000e+00   0.0000000000000000e+00   0.0000000000000000e+00   0.0000000000000000e+00   0.0000000000000000e+00   0.0000000000000000e+00   0.0000000000000000e+00   0.0000000000000000e+00   0.0000000000000000e+00   3.6246717885627383e-01  -5.8790790332859687e-02   0.0000000000000000e+00   0.0000000000000000e+00   0.0000000000000000e+00   0.0000000000000000e+00   0.0000000000000000e+00   0.0000000000000000e+00   0.0000000000000000e+00   0.0000000000000000e+00   0.0000000000000000e+00   0.0000000000000000e+00   0.0000000000000000e+00   0.0000000000000000e+00   0.0000000000000000e+00
   0.0000000000000000e+00   0.0000000000000000e+00  -2.1051686515516962e-01   0.0000000000000000e+00   0.0000000000000000e+00   0.0000000000000000e+00   0.0000000000000000e+00   0.0000000000000000e+00   0.0000000000000000e+00   0.0000000000000000e+00   0.0000000000000000e+00   0.0000000000000000e+00   0.0000000000000000e+00  -3.0140343984891643e-01   4.7306386556065150e-01   0.0000000000000000e+00   0.0000000000000000e+00  -5.7067563387203757e-01   3.8516597325700885e-01   0.0000000000000000e+00   0.0000000000000000e+00   0.0000000000000000e+00   0.0000000000000000e+00   0.0000000000000000e+00   0.0000000000000000e+00   0.0000000000000000e+00  -4.0868776466028961e-01   0.0000000000000000e+00   0.0000000000000000e+00   0.0000000000000000e+00
   0.0000000000000000e+00   0.0000000000000000e+00  -6.5995064640257384e-01   0.0000000000000000e+00   0.0000000000000000e+00   0.0000000000000000e+00   0.0000000000000000e+00   0.0000000000000000e+00   0.0000000000000000e+00   0.0000000000000000e+00   0.0000000000000000e+00   0.0000000000000000e+00   0.0000000000000000e+00   1.2657123261015474e-01   4.1083568234555590e-01   0.0000000000000000e+00   0.0000000000000000e+00   1.0912570003207675e-01   3.7651757362577504e-02   0.0000000000000000e+00   0.0000000000000000e+00   0.0000000000000000e+00   0.0000000000000000e+00   0.0000000000000000e+00   0.0000000000000000e+00   0.0000000000000000e+00   6.0525435666342053e-01   0.0000000000000000e+00   0.0000000000000000e+00   0.0000000000000000e+00
   0.0000000000000000e+00   1.5560958469723335e-01   0.0000000000000000e+00   0.0000000000000000e+00   0.0000000000000000e+00   0.0000000000000000e+00  -3.4901528658527609e-02   0.0000000000000000e+00   0.0000000000000000e+00   0.0000000000000000e+00   0.0000000000000000e+00   0.0000000000000000e+00   0.0000000000000000e+00   0.0000000000000000e+00   0.0000000000000000e+00   0.0000000000000000e+00   0.0000000000000000e+00   0.0000000000000000e+00   0.0000000000000000e+00   3.5301809412525603e-01  -3.2314000149765831e-01   5.9503228534846486e-01   0.0000000000000000e+00  -4.5820263247504087e-02   0.0000000000000000e+00   0.0000000000000000e+00   0.0000000000000000e+00   0.0000000000000000e+00  -5.2964118767579405e-01  -3.2991453482107580e-01
   0.0000000000000000e+00   3.6090348348575063e-01   0.0000000000000000e+00   0.0000000000000000e+00   0.0000000000000000e+00   0.0000000000000000e+00  -6.7509326974379313e-01   0.0000000000000000e+00   0.0000000000000000e+00   0.0000000000000000e+00   0.0000000000000000e+00   0.0000000000000000e+00   0.0000000000000000e+00   0.0000000000000000e+00   0.0000000000000000e+00   0.0000000000000000e+00   0.0000000000000000e+00   0.0000000000000000e+00   0.0000000000000000e+00  -8.4601608678811696e-02  -4.0185287738005315e-01  -6.9351052249005257e-02   0.0000000000000000e+00  -1.1228534345768502e-01   0.0000000000000000e+00   0.0000000000000000e+00   0.0000000000000000e+00   0.0000000000000000e+00  -2.5847261269541046e-02   4.7672732015925190e-01
   0.0000000000000000e+00   4.9850871505272426e-02   0.0000000000000000e+00   0.0000000000000000e+00   0.0000000000000000e+00   0.0000000000000000e+00   1.1818659450746546e-01   0.0000000000000000e+00   0.0000000000000000e+00   0.0000000000000000e+00   0.0000000000000000e+00   0.0000000000000000e+00   0.0000000000000000e+00   0.0000000000000000e+00   0.0000000000000000e+00   0.0000000000000000e+00   0.0000000000000000e+00   0.0000000000000000e+00   0.0000000000000000e+00  -3.6748691166717384e-01  -6.8234751500137925e-01  -2.0183527313055832e-01   0.0000000000000000e+00   3.4317589326318891e-02   0.0000000000000000e+00   0.0000000000000000e+00   0.0000000000000000e+00   0.0000000000000000e+00   2.7077317690959068e-01  -5.1736715228461072e-01
  -3.2875853457793636e-01   0.0000000000000000e+00   0.0000000000000000e+00   0.0000000000000000e+00   3.9122868301391128e-01   0.0000000000000000e+00   0.0000000000000000e+00   0.0000000000000000e+00   0.0000000000000000e+00   8.8929820645052715e-01  -7.5644975271433434e-01   4.6919340820764638e-01   0.0000000000000000e+00   0.0000000000000000e+00   0.0000000000000000e+00   0.0000000000000000e+00   0.0000000000000000e+00   0.0000000000000000e+00   0.0000000000000000e+00   0.0000000000000000e+00   0.0000000000000000e+00   0.0000000000000000e+00   5.4896964202121279e-01   0.0000000000000000e+00   2.8102940833097456e-01   0.0000000000000000e+00   0.0000000000000000e+00  -2.5698319442975071e-01   0.0000000000000000e+00   0.0000000000000000e+00
   0.0000000000000000e+00   4.6218980835940476e-01   0.0000000000000000e+00   0.0000000000000000e+00   0.0000000000000000e+00   0.0000000000000000e+00  -1.7862192635672225e-01   0.0000000000000000e+00   0.0000000000000000e+00   0.0000000000000000e+00   0.0000000000000000e+00   0.0000000000000000e+00   0.0000000000000000e+00   0.0000000000000000e+00   0.0000000000000000e+00   0.0000000000000000e+00   0.0000000000000000e+00   0.0000000000000000e+00   0.0000000000000000e+00  -3.2167370097878861e-01   3.2512418354687178e-01  -4.5778935181016472e-02   0.0000000000000000e+00   6.5832672904651901e-01   0.0000000000000000e+00   0.0000000000000000e+00   0.0000000000000000e+00   0.0000000000000000e+00  -2.1829279899583290e-01  -2.4930612641503339e-01
   6.3350320548134920e-01   0.0000000000000000e+00   0.0000000000000000e+00   0.0000000000000000e+00  -5.4837975804175820e-02   0.0000000000000000e+00   0.0000000000000000e+00   0.0000000000000000e+00   0.0000000000000000e+00   1.5491962248340652e-02  -4.4554176305837417e-01  -2.4630416848036205e-01   0.0000000000000000e+00   0.0000000000000000e+00   0.0000000000000000e+00   0.0000000000000000e+00   0.0000000000000000e+00   0.0000000000000000e+00   0.0000000000000000e+00   0.0000000000000000e+00   0.0000000000000000e+00   0.0000000000000000e+00   5.3678394534262452e-01   0.0000000000000000e+00  -3.1506756738547875e-01   0.0000000000000000e+00   0.0000000000000000e+00  -9.2195563557519078e-01   0.0000000000000000e+00   0.0000000000000000e+00
   0.0000000000000000e+00   0.0000000000000000e+00   0.0000000000000000e+00   3.3420190145330020e-01   0.0000000000000000e+00  -1.0121794078882020e+00   0.0000000000000000e+00   1.4415513394183474e-01   3.8870341844516998e-01   0.0000000000000000e+00   0.0000000000000000e+00   0.0000000000000000e+00  -1.2266100379064793e+00   0.0000000000000000e+00   0.0000000000000000e+00   0.0000000000000000e+00   0.0000000000000000e+00   0.0000000000000000e+00   0.0000000000000000e+00   0.0000000000000000e+00   0.0000000000000000e+00   0.0000000000000000e+00   0.0000000000000000e+00   0.0000000000000000e+00   0.0000000000000000e+00   7.6962076864529727e-01   0.0000000000000000e+00   0.0000000000000000e+00   0.0000000000000000e+00   0.0000000000000000e+00
   0.0000000000000000e+00   0.0000000000000000e+00  -5.5747322717866921e-02   0.0000000000000000e+00   0.0000000000000000e+00   0.0000000000000000e+00   0.0000000000000000e+00   0.0000000000000000e+00   0.0000000000000000e+00   0.0000000000000000e+00   0.0000000000000000e+00   0.0000000000000000e+00   0.0000000000000000e+00   6.9442936021427304e-01   1.4215551672830468e-01   0.0000000000000000e+00   0.0000000000000000e+00  -4.3891396207481659e-01  -5.1497628140436180e-01   0.0000000000000000e+00   0.0000000000000000e+00   0.0000000000000000e+00   0.0000000000000000e+00   0.0000000000000000e+00   0.0000000000000000e+00   0.0000000000000000e+00  -1.9132661140734178e-01   0.0000000000000000e+00   0.0000000000000000e+00   0.0000000000000000e+00
   4.8614326840743921e-01   0.0000000000000000e+00   0.0000000000000000e+00   0.0000000000000000e+00   7.4327260035891851e-04   0.0000000000000000e+00   0.0000000000000000e+00   0.0000000000000000e+00   0.0000000000000000e+00   3.6612068871511266e-01   3.6382878499043769e-01   8.2808097091409752e-03   0.0000000000000000e+00   0.0000000000000000e+00   0.0000000000000000e+00   0.0000000000000000e+00   0.0000000000000000e+00   0.0000000000000000e+00   0.0000000000000000e+00   0.0000000000000000e+00   0.0000000000000000e+00   0.0000000000000000e+00  -7.0556211197596863e-01   0.0000000000000000e+00   8.1154686943242060e-01   0.0000000000000000e+00   0.0000000000000000e+00  -9.5392675420346029e-01   0.0000000000000000e+00   0.0000000000000000e+00
   0.0000000000000000e+00   5.1040793676662621e-01   0.0000000000000000e+00   0.0000000000000000e+00   0.0000000000000000e+00   0.0000000000000000e+00   6.7114089442773173e-01   0.0000000000000000e+00   0.0000000000000000e+00   0.0000000000000000e+00   0.0000000000000000e+00   0.0000000000000000e+00   0.0000000000000000e+00   0.0000000000000000e+00   0.0000000000000000e+00   0.0000000000000000e+00   0.0000000000000000e+00   0.0000000000000000e+00   0.0000000000000000e+00  -1.7401657505909621e-01  -1.4023387093585421e-01   2.0102586819632021e-01   0.0000000000000000e+00  -1.5098129718546086e-03   0.0000000000000000e+00   0.0000000000000000e+00   0.0000000000000000e+00   0.0000000000000000e+00   2.4026243025671107e-02   4.4510155176791422e-01
   0.0000000000000000e+00  -7.8952947081804822e-02   0.0000000000000000e+00   0.0000000000000000e+00   0.0000000000000000e+00   0.0000000000000000e+00   2.0837632638881862e-01   0.0000000000000000e+00   0.0000000000000000e+00   0.0000000000000000e+00   0.0000000000000000e+00   0.0000000000000000e+00   0.0000000000000000e+00   0.0000000000000000e+00   0.0000000000000000e+00   0.0000000000000000e+00   0.0000000000000000e+00   0.0000000000000000e+00   0.0000000000000000e+00   4.1355461183216730e-01  -2.7748577589244644e-01  -6.2639185287347188e-01   0.0000000000000000e+00   3.2717751141115181e-01   0.0000000000000000e+00   0.0000000000000000e+00   0.0000000000000000e+00   0.0000000000000000e+00  -4.2206071988340266e-01   1.5739389241504820e-01
   9.8826156276052313e-01   0.0000000000000000e+00   0.0000000000000000e+00   5.3794727968150824e-03   0.0000000000000000e+00   0.0000000000000000e+00  -4.4574425935735601e-01   0.0000000000000000e+00   0.0000000000000000e+00   0.0000000000000000e+00  -3.4896707143114514e-01  -7.0478056323048799e-01   0.0000000000000000e+00   1.8970156468218188e-01   0.0000000000000000e+00   0.0000000000000000e+00   2.4127782717195939e-01   0.0000000000000000e+00   0.0000000000000000e+00   0.0000000000000000e+00   0.0000000000000000e+00   0.0000000000000000e+00   0.0000000000000000e+00   0.0000000000000000e+00  -1.2544204288161692e-02   0.0000000000000000e+00   0.0000000000000000e+00   0.0000000000000000e+00   0.0000000000000000e+00   0.0000000000000000e+00
   0.0000000000000000e+00  -2.3404812133334957e-01   0.0000000000000000e+00   0.0000000000000000e+00  -1.3300928026942838e-01   0.0000000000000000e+00   0.0000000000000000e+00   6.9288466186585151e-01   0.0000000000000000e+00   0.0000000000000000e+00   0.0000000000000000e+00   0.0000000000000000e+00   0.0000000000000000e+00   0.0000000000000000e+00  -6.9196658504776742e-02   0.0000000000000000e+00   0.0000000000000000e+00   0.0000000000000000e+00   0.0000000000000000e+00   0.0000000000000000e+00   0.0000000000000000e+00   0.0000000000000000e+00   0.0000000000000000e+00   6.1784300237520073e-01   0.0000000000000000e+00   0.0000000000000000e+00   5.5911547031213649e-02  -1.1608559394898417e-01  -2.1052490177516561e-01   0.0000000000000000e+00
   0.0000000000000000e+00   0.0000000000000000e+00   1.6582729221117837e-01   0.0000000000000000e+00   0.0000000000000000e+00   3.7402806066937777e-01   0.0000000000000000e+00   0.0000000000000000e+00   0.0000000000000000e+00  -3.4799360087186965e-01   0.0000000000000000e+00   0.0000000000000000e+00   0.0000000000000000e+00   0.0000000000000000e+00   0.0000000000000000e+00   8.1052672647993651e-01   0.0000000000000000e+00  -2.3041026549873939e-01   0.0000000000000000e+00  -3.8240135415074233e-02   0.0000000000000000e+00   0.0000000000000000e+00   0.0000000000000000e+00   0.0000000000000000e+00   0.0000000000000000e+00   0.0000000000000000e+00   0.0000000000000000e+00   0.0000000000000000e+00   0.0000000000000000e+00   0.0000000000000000e+00
   2.8833205246988181e-01   0.0000000000000000e+00   0.0000000000000000e+00  -2.1484027259534369e-01   0.0000000000000000e+00   0.0000000000000000e+00  -8.2927060820760023e-01   0.0000000000000000e+00   0.0000000000000000e+00   0.0000000000000000e+00   1.1283406415684152e+00  -7.0719149107875690e-03   0.0000000000000000e+00  -6.0770532233020169e-01   0.0000000000000000e+00   0.0000000000000000e+00  -2.7993016545224664e-01   0.0000000000000000e+00   0.0000000000000000e+00   0.0000000000000000e+00   0.0000000000000000e+00   0.0000000000000000e+00   0.0000000000000000e+00   0.0000000000000000e+00   3.2999122425659100e-01   0.0000000000000000e+00   0.0000000000000000e+00   0.0000000000000000e+00   0.0000000000000000e+00   0.0000000000000000e+00
   0.0000000000000000e+00  -3.9868937819342087e-01   0.0000000000000000e+00   0.0000000000000000e+00  -1.4743457933589876e-01   0.0000000000000000e+00   0.0000000000000000e+00   8.1171462360496549e-02   0.0000000000000000e+00   0.0000000000000000e+00   0.0000000000000000e+00   0.0000000000000000e+00   0.0000000000000000e+00   0.0000000000000000e+00   7.6030529905279354e-01   0.0000000000000000e+00   0.0000000000000000e+00   0.0000000000000000e+00   0.0000000000000000e+00   0.0000000000000000e+00   0.0000000000000000e+00   0.0000000000000000e+00   0.0000000000000000e+00  -6.5512471205200137e-02   0.0000000000000000e+00   0.0000000000000000e+00   4.7626373133270311e-02  -1.4623303785822961e-01   4.5465658886658844e-01   0.0000000000000000e+00
   0.0000000000000000e+00   0.0000000000000000e+00  -4.9473966596882274e-02   0.0000000000000000e+00   0.0000000000000000e+00  -5.2558388585005267e-01   0.0000000000000000e+00   0.0000000000000000e+00   0.0000000000000000e+00  -6.3867811116684425e-01   0.0000000000000000e+00   0.0000000000000000e+00   0.0000000000000000e+00   0.0000000000000000e+00   0.0000000000000000e+00  -3.7078716285953543e-02   0.0000000000000000e+00   3.7875790759498977e-02   0.0000000000000000e+00  -5.5731029880418392e-01   0.0000000000000000e+00   0.0000000000000000e+00   0.0000000000000000e+00   0.0000000000000000e+00   0.0000000000000000e+00   0.0000000000000000e+00   0.0000000000000000e+00   0.0000000000000000e+00   0.0000000000000000e+00   0.0000000000000000e+00
  -9.7238131159111862e-01   0.0000000000000000e+00   0.0000000000000000e+00   2.0367300938989186e-02   0.0000000000000000e+00   0.0000000000000000e+00  -3.0059384769223183e-02   0.0000000000000000e+00   0.0000000000000000e+00   0.0000000000000000e+00   4.9545644068789840e-01  -1.7343791449605619e-01   0.0000000000000000e+00   7.0285587682521167e-01   0.0000000000000000e+00   0.0000000000000000e+00   3.9968642261887732e-01   0.0000000000000000e+00   0.0000000000000000e+00   0.0000000000000000e+00   0.0000000000000000e+00   0.0000000000000000e+00   0.0000000000000000e+00   0.0000000000000000e+00  -2.9936099078678058e-01   0.0000000000000000e+00   0.0000000000000000e+00   0.0000000000000000e+00   0.0000000000000000e+00   0.0000000000000000e+00
   0.0000000000000000e+00  -3.4857853892121787e-01   0.0000000000000000e+00   0.0000000000000000e+00  -4.5748354375287514e-01   0.0000000000000000e+00   0.0000000000000000e+00   1.1805330680404648e-01   0.0000000000000000e+00   0.0000000000000000e+00   0.0000000000000000e+00   0.0000000000000000e+00   0.0000000000000000e+00   0.0000000000000000e+00   3.5137418867376785e-02   0.0000000000000000e+00   0.0000000000000000e+00   0.0000000000000000e+00   0.0000000000000000e+00   0.0000000000000000e+00   0.0000000000000000e+00   0.0000000000000000e+00   0.0000000000000000e+00  -3.7925823214264348e-01   0.0000000000000000e+00   0.0000000000000000e+00  -3.8820797988648198e-01   4.4127861267856100e-01  -4.0590827984140160e-01   0.0000000000000000e+00
   0.0000000000000000e+00   0.0000000000000000e+00   0.0000000000000000e+00   0.0000000000000000e+00   0.0000000000000000e+00   0.0000000000000000e+00   0.0000000000000000e+00   0.0000000000000000e+00   3.7407302684805507e-02   0.0000000000000000e+00   0.0000000000000000e+00   0.0000000000000000e+00   2.1315243358248265e-01   0.0000000000000000e+00   0.0000000000000000e+00   0.0000000000000000e+00   0.0000000000000000e+00   0.0000000000000000e+00  -6.9679953681945317e-01   0.0000000000000000e+00   9.6484489755128189e-01  -8.6225899664634897e-02   0.0000000000000000e+00   0.0000000000000000e+00   0.0000000000000000e+00   6.4633804962250863e-01   0.0000000000000000e+00   0.0000000000000000e+00   0.0000000000000000e+00   0.0000000000000000e+00
   0.0000000000000000e+00   0.0000000000000000e+00   1.7525236808996292e-01   0.0000000000000000e+00   0.0000000000000000e+00   6.0987274970448269e-01   0.0000000000000000e+00   0.0000000000000000e+00   0.0000000000000000e+00  -1.9158375555155582e-01   0.0000000000000000e+00   0.0000000000000000e+00   0.0000000000000000e+00   0.0000000000000000e+00   0.0000000000000000e+00  -2.3244580525623604e-01   0.0000000000000000e+00   6.3962825439602866e-01   0.0000000000000000e+00  -3.1222130781319690e-01   0.0000000000000000e+00   0.0000000000000000e+00   0.0000000000000000e+00   0.0000000000000000e+00   0.0000000000000000e+00   0.0000000000000000e+00   0.0000000000000000e+00   0.0000000000000000e+00   0.0000000000000000e+00   0.0000000000000000e+00
  -3.8764386530187878e-01   0.0000000000000000e+00   0.0000000000000000e+00  -2.9892424920612037e-01   0.0000000000000000e+00   0.0000000000000000e+00  -3.8447005174527782e-01   0.0000000000000000e+00   0.0000000000000000e+00   0.0000000000000000e+00  -4.2611945486391056e-01  -4.7407278991438079e-01   0.0000000000000000e+00  -6.5314437910059275e-01   0.0000000000000000e+00   0.0000000000000000e+00   3.9316379503103661e-02   0.0000000000000000e+00   0.0000000000000000e+00   0.0000000000000000e+00   0.0000000000000000e+00   0.0000000000000000e+00   0.0000000000000000e+00   0.0000000000000000e+00   2.4915104772377453e-01   0.0000000000000000e+00   0.0000000000000000e+00   0.0000000000000000e+00   0.0000000000000000e+00   0.0000000000000000e+00
   2.2492438058364234e-01   0.0000000000000000e+00   0.0000000000000000e+00   1.9584841809842202e-01   0.0000000000000000e+00   0.0000000000000000e+00   7.9103893546734616e-01   0.0000000000000000e+00   0.0000000000000000e+00   0.0000000000000000e+00  -3.0204866655765328e-01  -8.7450491706374062e-02   0.0000000000000000e+00  -2.5673472384827539e-01   0.0000000000000000e+00   0.0000000000000000e+00   6.2868187962777655e-01   0.0000000000000000e+00   0.0000000000000000e+00   0.0000000000000000e+00   0.0000000000000000e+00   0.0000000000000000e+00   0.0000000000000000e+00   0.0000000000000000e+00   1.3530766896241933e+00   0.0000000000000000e+00   0.0000000000000000e+00   0.0000000000000000e+00   0.0000000000000000e+00   0.0000000000000000e+00
   0.0000000000000000e+00   0.0000000000000000e+00   0.0000000000000000e+00   0.0000000000000000e+00   0.0000000000000000e+00   0.0000000000000000e+00   0.0000000000000000e+00   0.0000000000000000e+00  -2.8213190912485475e-01   0.0000000000000000e+00   0.0000000000000000e+00   0.0000000000000000e+00  -1.0243513371375905e+00   0.0000000000000000e+00   0.0000000000000000e+00   0.0000000000000000e+00   0.0000000000000000e+00   0.0000000000000000e+00   4.7109149817750537e-02   0.0000000000000000e+00   7.8790145674393286e-01  -4.6041099911892047e-01   0.0000000000000000e+00   0.0000000000000000e+00   0.0000000000000000e+00   1.5153296485530363e-01   0.0000000000000000e+00   0.0000000000000000e+00   0.0000000000000000e+00   0.0000000000000000e+00
  -1.2964283842101992e-02   0.0000000000000000e+00   0.0000000000000000e+00   6.2290661655809543e-01   0.0000000000000000e+00   0.0000000000000000e+00   3.7258150810414292e-01   0.0000000000000000e+00   0.0000000000000000e+00   0.0000000000000000e+00   7.9259045302920703e-02  -5.7899527526917849e-01   0.0000000000000000e+00  -1.2643596406324845e-01   0.0000000000000000e+00   0.0000000000000000e+00  -4.8969614537701200e-01   0.0000000000000000e+00   0.0000000000000000e+00   0.0000000000000000e+00   0.0000000000000000e+00   0.0000000000000000e+00   0.0000000000000000e+00   0.0000000000000000e+00   1.9823943373346190e-01   0.0000000000000000e+00   0.0000000000000000e+00   0.0000000000000000e+00   0.0000000000000000e+00   0.0000000000000000e+00
   0.0000000000000000e+00   6.1981205073190060e-01   0.0000000000000000e+00   0.0000000000000000e+00  -1.8121564381338864e-01   0.0000000000000000e+00   0.0000000000000000e+00  -2.7676689048015776e-02   0.0000000000000000e+00   0.0000000000000000e+00   0.0000000000000000e+00   0.0000000000000000e+00   0.0000000000000000e+00   0.0000000000000000e+00   4.2525633153819742e-01   0.0000000000000000e+00   0.0000000000000000e+00   0.0000000000000000e+00   0.0000000000000000e+00   0.0000000000000000e+00   0.0000000000000000e+00   0.0000000000000000e+00   0.0000000000000000e+00   3.7994390423116470e-01   0.0000000000000000e+00   0.0000000000000000e+00  -1.3270465409161780e-01   4.8928130348200544e-01   4.5690324776137409e-03   0.0000000000000000e+00
   0.0000000000000000e+00   0.0000000000000000e+00   8.6728828197490948e-01   0.0000000000000000e+00   0.0000000000000000e+00   4.7072114417904820e-03   0.0000000000000000e+00   0.0000000000000000e+00   0.0000000000000000e+00  -1.4949169335239237e-02   0.0000000000000000e+00   0.0000000000000000e+00   0.0000000000000000e+00   0.0000000000000000e+00   0.0000000000000000e+00  -3.0032985725067574e-01   0.0000000000000000e+00  -3.9031840078915342e-01   0.0000000000000000e+00  -7.0844359654279432e-02   0.0000000000000000e+00   0.0000000000000000e+00   0.0000000000000000e+00   0.0000000000000000e+00   0.0000000000000000e+00   0.0000000000000000e+00   0.0000000000000000e+00   0.0000000000000000e+00   0.0000000000000000e+00   0.0000000000000000e+00
  -2.9489386439380316e-02   0.0000000000000000e+00   0.0000000000000000e+00   6.9407949743284791e-01   0.0000000000000000e+00   0.0000000000000000e+00  -8.7344785422624516e-01   0.0000000000000000e+00   0.0000000000000000e+00   0.0000000000000000e+00  -1.8846015400203038e-02   4.9455821145908585e-01   0.0000000000000000e+00  -1.7627110716045097e-01   0.0000000000000000e+00   0.0000000000000000e+00  -4.5139816046644715e-02   0.0000000000000000e+00   0.0000000000000000e+00   0.0000000000000000e+00   0.0000000000000000e+00   0.0000000000000000e+00   0.0000000000000000e+00   0.0000000000000000e+00   8.1119218037639096e-01   0.0000000000000000e+00   0.0000000000000000e+00   0.0000000000000000e+00   0.0000000000000000e+00   0.0000000000000000e+00
   0.0000000000000000e+00   0.0000000000000000e+00   3.7468536852066014e-01   0.0000000000000000e+00   0.0000000000000000e+00  -4.0730366860074430e-01   0.0000000000000000e+00   0.0000000000000000e+00   0.0000000000000000e+00   4.6389672398149551e-01   0.0000000000000000e+00   0.0000000000000000e+00   0.0000000000000000e+00   0.0000000000000000e+00   0.0000000000000000e+00   4.4429076278311086e-01   0.0000000000000000e+00   5.0002147829074695e-01   0.0000000000000000e+00  -1.7634813578171507e-01   0.0000000000000000e+00   0.0000000000000000e+00   0.0000000000000000e+00   0.0000000000000000e+00   0.0000000000000000e+00   0.0000000000000000e+00   0.0000000000000000e+00   0.0000000000000000e+00   0.0000000000000000e+00   0.0000000000000000e+00
   0.0000000000000000e+00   0.0000000000000000e+00   0.0000000000000000e+00   0.0000000000000000e+00   0.0000000000000000e+00   0.0000000000000000e+00   0.0000000000000000e+00   0.0000000000000000e+00   1.1371703128488588e+00   0.0000000000000000e+00   0.0000000000000000e+00   0.0000000000000000e+00  -3.5784958129461275e-01   0.0000000000000000e+00   0.0000000000000000e+00   0.0000000000000000e+00   0.0000000000000000e+00   0.0000000000000000e+00   5.7864538261323373e-01   0.0000000000000000e+00   4.9734005921061952e-01   5.8987944795434233e-01   0.0000000000000000e+00   0.0000000000000000e+00   0.0000000000000000e+00   7.9908262080666714e-01   0.0000000000000000e+00   0.0000000000000000e+00   0.0000000000000000e+00   0.0000000000000000e+00
   0.0000000000000000e+00   0.0000000000000000e+00  -2.1624558684857878e-01   0.0000000000000000e+00   0.0000000000000000e+00   2.1447932683448123e-01   0.0000000000000000e+00   0.0000000000000000e+00   0.0000000000000000e+00   4.6782768247803352e-01   0.0000000000000000e+00   0.0000000000000000e+00   0.0000000000000000e+00   0.0000000000000000e+00   0.0000000000000000e+00   6.9452882211616107e-03   0.0000000000000000e+00  -3.6603592372711963e-01   0.0000000000000000e+00  -7.4454226847717242e-01   0.0000000000000000e+00   0.0000000000000000e+00   0.0000000000000000e+00   0.0000000000000000e+00   0.0000000000000000e+00   0.0000000000000000e+00   0.0000000000000000e+00   0.0000000000000000e+00   0.0000000000000000e+00   0.0000000000000000e+00
   0.0000000000000000e+00   0.0000000000000000e+00   0.0000000000000000e+00   0.0000000000000000e+00   0.0000000000000000e+00   0.0000000000000000e+00   0.0000000000000000e+00   0.0000000000000000e+00   2.2034991160753822e-01   0.0000000000000000e+00   0.0000000000000000e+00   0.0000000000000000e+00  -5.7095722375084712e-01   0.0000000000000000e+00   0.0000000000000000e+00   0.0000000000000000e+00   0.0000000000000000e+00   0.0000000000000000e+00  -6.4368259311856368e-01   0.0000000000000000e+00  -8.1874373119751132e-01  -5.3057501779923655e-01   0.0000000000000000e+00   0.0000000000000000e+00   0.0000000000000000e+00   5.2290414879900077e-02   0.0000000000000000e+00   0.0000000000000000e+00   0.0000000000000000e+00   0.0000000000000000e+00
   0.0000000000000000e+00   0.0000000000000000e+00   0.0000000000000000e+00   0.0000000000000000e+00   0.0000000000000000e+00   0.0000000000000000e+00   0.0000000000000000e+00   0.0000000000000000e+00  -2.2704701089623305e-01   0.0000000000000000e+00   0.0000000000000000e+00   0.0000000000000000e+00   3.9095162602859113e-01   0.0000000000000000e+00   0.0000000000000000e+00   0.0000000000000000e+00   0.0000000000000000e+00   0.0000000000000000e+00   7.8064923531479558e-01   0.0000000000000000e+00  -8.0583822059727472e-01  -4.7294889117910066e-01   0.0000000000000000e+00   0.0000000000000000e+00   0.0000000000000000e+00   5.4284166905708386e-01   0.0000000000000000e+00   0.0000000000000000e+00   0.0000000000000000e+00   0.0000000000000000e+00
   0.0000000000000000e+00   0.0000000000000000e+00   0.0000000000000000e+00   0.0000000000000000e+00   0.0000000000000000e+00   0.0000000000000000e+00   0.0000000000000000e+00   0.0000000000000000e+00   0.0000000000000000e+00   0.0000000000000000e+00   0.0000000000000000e+00   0.0000000000000000e+00   0.0000000000000000e+00   0.0000000000000000e+00   0.0000000000000000e+00   0.0000000000000000e+00   0.0000000000000000e+00   0.0000000000000000e+00   0.0000000000000000e+00   0.0000000000000000e+00   0.0000000000000000e+00   0.0000000000000000e+00  -9.4157585311482675e-02   0.0000000000000000e+00   0.0000000000000000e+00   0.0000000000000000e+00   0.0000000000000000e+00   0.0000000000000000e+00   0.0000000000000000e+00  -3.2582787031464534e-02
   0.0000000000000000e+00  -1.3348904511678522e-01   0.0000000000000000e+00   0.0000000000000000e+00   2.8337916504882582e-01   0.0000000000000000e+00   0.0000000000000000e+00  -1.1140979450945114e-01   0.0000000000000000e+00   0.0000000000000000e+00   0.0000000000000000e+00   0.0000000000000000e+00   0.0000000000000000e+00   0.0000000000000000e+00   3.3187730489088274e-01   0.0000000000000000e+00   0.0000000000000000e+00   0.0000000000000000e+00   0.0000000000000000e+00   0.0000000000000000e+00   0.0000000000000000e+00   0.0000000000000000e+00   0.0000000000000000e+00  -4.4139533686192924e-02   0.0000000000000000e+00   0.0000000000000000e+00   6.4271689878437133e-01   1.9324075254799097e-01  -5.7179273952492327e-01   0.0000000000000000e+00
  -3.0261095678741923e-01   0.0000000000000000e+00   0.0000000000000000e+00   6.1888896587919306e-01   0.0000000000000000e+00   0.0000000000000000e+00   3.6823468531688880e-01   0.0000000000000000e+00   0.0000000000000000e+00   0.0000000000000000e+00   2.2047060814916745e-02   1.6902742776679289e-01   0.0000000000000000e+00  -5.3598267277157263e-01   0.0000000000000000e+00   0.0000000000000000e+00   8.1188204145099008e-01   0.0000000000000000e+00   0.0000000000000000e+00   0.0000000000000000e+00   0.0000000000000000e+00   0.0000000000000000e+00   0.0000000000000000e+00   0.0000000000000000e+00  -2.2696965644725145e-01   0.0000000000000000e+00   0.0000000000000000e+00   0.0000000000000000e+00   0.0000000000000000e+00   0.0000000000000000e+00
   0.0000000000000000e+00   0.0000000000000000e+00   0.0000000000000000e+00   0.0000000000000000e+00   0.0000000000000000e+00   0.0000000000000000e+00   0.0000000000000000e+00   0.0000000000000000e+00  -9.0240784674965557e-01   0.0000000000000000e+00   0.0000000000000000e+00   0.0000000000000000e+00  -3.6314802991756290e-01   0.0000000000000000e+00   0.0000000000000000e+00   0.0000000000000000e+00   0.0000000000000000e+00   0.0000000000000000e+00   4.7166258576389825e-01   0.0000000000000000e+00  -4.0672509835495624e-01   1.0343039958488183e+00   0.0000000000000000e+00   0.0000000000000000e+00   0.0000000000000000e+00   8.6620046101929737e-01   0.0000000000000000e+00   0.0000000000000000e+00   0.0000000000000000e+00   0.0000000000000000e+00
   0.0000000000000000e+00   5.0990329408338475e-01   0.0000000000000000e+00   0.0000000000000000e+00  -2.6168148923483103e-01   0.0000000000000000e+00   0.0000000000000000e+00   4.1073130826662363e-01   0.0000000000000000e+00   0.0000000000000000e+00   0.0000000000000000e+00   0.0000000000000000e+00   0.0000000000000000e+00   0.0000000000000000e+00   1.5347630277512408e-01   0.0000000000000000e+00   0.0000000000000000e+00   0.0000000000000000e+00   0.0000000000000000e+00   0.0000000000000000e+00   0.0000000000000000e+00   0.0000000000000000e+00   0.0000000000000000e+00  -4.6984156159525192e-01   0.0000000000000000e+00   0.0000000000000000e+00   1.4266881757166341e-01  -4.4765641699630743e-01  -1.9433088684840161e-01   0.0000000000000000e+00
   0.0000000000000000e+00   4.5860373155061501e-03   0.0000000000000000e+00   0.0000000000000000e+00   4.3974119290345126e-01   0.0000000000000000e+00   0.0000000000000000e+00  -1.0724580178240029e-01   0.0000000000000000e+00   0.0000000000000000e+00   0.0000000000000000e+00   0.0000000000000000e+00   0.0000000000000000e+00   0.0000000000000000e+00   3.1837142086673231e-01   0.0000000000000000e+00   0.0000000000000000e+00   0.0000000000000000e+00   0.0000000000000000e+00   0.0000000000000000e+00   0.0000000000000000e+00   0.0000000000000000e+00   0.0000000000000000e+00   1.0094517393337393e-01   0.0000000000000000e+00   0.0000000000000000e+00  -6.1917278411497956e-01  -3.6825289248992277e-01  -4.0567175196778493e-01   0.0000000000000000e+00
   0.0000000000000000e+00  -5.2464791675945144e-02   0.0000000000000000e+00   0.0000000000000000e+00  -6.1342318515262051e-01   0.0000000000000000e+00   0.0000000000000000e+00  -5.5317758882864432e-01   0.0000000000000000e+00   0.0000000000000000e+00   0.0000000000000000e+00   0.0000000000000000e+00   0.0000000000000000e+00   0.0000000000000000e+00  -3.4937553103843184e-03   0.0000000000000000e+00   0.0000000000000000e+00   0.0000000000000000e+00   0.0000000000000000e+00   0.0000000000000000e+00   0.0000000000000000e+00   0.0000000000000000e+00   0.0000000000000000e+00   3.0478622663346105e-01   0.0000000000000000e+00   0.0000000000000000e+00   9.7341289012610854e-02  -3.9707502643860521e-01  -2.3431441127223288e-01   0.0000000000000000e+00
   0.0000000000000000e+00   0.0000000000000000e+00   0.0000000000000000e+00   0.0000000000000000e+00   0.0000000000000000e+00   0.0000000000000000e+00   0.0000000000000000e+00   0.0000000000000000e+00   0.0000000000000000e+00   0.0000000000000000e+00   0.0000000000000000e+00   0.0000000000000000e+00   0.0000000000000000e+00   0.0000000000000000e+00   0.0000000000000000e+00   0.0000000000000000e+00   0.0000000000000000e+00   0.0000000000000000e+00   0.0000000000000000e+00   0.0000000000000000e+00   0.0000000000000000e+00   0.0000000000000000e+00  -3.7884358521555223e-02   0.0000000000000000e+00   0.0000000000000000e+00   0.0000000000000000e+00   0.0000000000000000e+00   0.0000000000000000e+00   0.0000000000000000e+00   6.5891402154426487e-02
  -3.7172317478248540e-01   5.3569144100200528e-02   5.6729231930728496e-01   0.0000000000000000e+00   0.0000000000000000e+00   0.0000000000000000e+00   0.0000000000000000e+00   0.0000000000000000e+00   0.0000000000000000e+00   0.0000000000000000e+00  -1.1179795490885900e+00   0.0000000000000000e+00   0.0000000000000000e+00   0.0000000000000000e+00   0.0000000000000000e+00   0.0000000000000000e+00   0.0000000000000000e+00   0.0000000000000000e+00   0.0000000000000000e+00  -4.3676505635758123e-01   0.0000000000000000e+00   0.0000000000000000e+00  -1.1680904762618768e-01   0.0000000000000000e+00   0.0000000000000000e+00   0.0000000000000000e+00   0.0000000000000000e+00   0.0000000000000000e+00   0.0000000000000000e+00   0.0000000000000000e+00
  -4.1920843339969155e-01   5.4262530265175213e-01  -5.9781446705741914e-01   0.0000000000000000e+00   0.0000000000000000e+00   0.0000000000000000e+00   0.0000000000000000e+00   0.0000000000000000e+00   0.0000000000000000e+00   0.0000000000000000e+00  -6.9846979263113584e-01   0.0000000000000000e+00   0.0000000000000000e+00   0.0000000000000000e+00   0.0000000000000000e+00   0.0000000000000000e+00   0.0000000000000000e+00   0.0000000000000000e+00   0.0000000000000000e+00   7.4632979710345204e-01   0.0000000000000000e+00   0.0000000000000000e+00  -4.0652192859516739e-01   0.0000000000000000e+00   0.0000000000000000e+00   0.0000000000000000e+00   0.0000000000000000e+00   0.0000000000000000e+00   0.0000000000000000e+00   0.0000000000000000e+00
  -6.1710967960844332e-01  -4.8252059750331994e-01   2.1624035409603623e-01   0.0000000000000000e+00   0.0000000000000000e+00   0.0000000000000000e+00   0.0000000000000000e+00   0.0000000000000000e+00   0.0000000000000000e+00   0.0000000000000000e+00   2.7618422341361015e-01   0.0000000000000000e+00   0.0000000000000000e+00   0.0000000000000000e+00   0.0000000000000000e+00   0.0000000000000000e+00   0.0000000000000000e+00   0.0000000000000000e+00   0.0000000000000000e+00   7.9271795698251113e-01   0.0000000000000000e+00   0.0000000000000000e+00   7.5530777438932550e-01   0.0000000000000000e+00   0.0000000000000000e+00   0.0000000000000000e+00   0.0000000000000000e+00   0.0000000000000000e+00   0.0000000000000000e+00   0.0000000000000000e+00
   0.0000000000000000e+00   0.0000000000000000e+00   0.0000000000000000e+00  -8.2986202039256640e-01   0.0000000000000000e+00   0.0000000000000000e+00   0.0000000000000000e+00   9.4175966645590373e-02   0.0000000000000000e+00   0.0000000000000000e+00   0.0000000000000000e+00   0.0000000000000000e+00   0.0000000000000000e+00  -3.8755704443422612e-01  -6.2246201869506723e-01   0.0000000000000000e+00   0.0000000000000000e+00   0.0000000000000000e+00   0.0000000000000000e+00   0.0000000000000000e+00   0.0000000000000000e+00  -5.6938954068645253e-01   0.0000000000000000e+00   0.0000000000000000e+00  -2.9004340755708113e-01  -6.5287788948943815e-01  -5.6381226535041096e-01   0.0000000000000000e+00   0.0000000000000000e+00   0.0000000000000000e+00
   0.0000000000000000e+00   0.0000000000000000e+00   0.0000000000000000e+00   0.0000000000000000e+00  -5.4048314749426507e-01   0.0000000000000000e+00   0.0000000000000000e+00   0.0000000000000000e+00   0.0000000000000000e+00   0.0000000000000000e+00   0.0000000000000000e+00   4.8026146447767659e-01   3.7617410318239797e-01   0.0000000000000000e+00   0.0000000000000000e+00   0.0000000000000000e+00  -4.3139556589923472e-01  -4.7932111526391791e-02   0.0000000000000000e+00   0.0000000000000000e+00   0.0000000000000000e+00   0.0000000000000000e+00   0.0000000000000000e+00  -2.9678736093072960e-01   0.0000000000000000e+00   0.0000000000000000e+00   0.0000000000000000e+00   0.0000000000000000e+00  -3.1099413192567801e-02   2.4139263535849512e-01
   0.0000000000000000e+00   0.0000000000000000e+00   0.0000000000000000e+00   0.0000000000000000e+00   0.0000000000000000e+00  -5.9248531239261348e-01   0.0000000000000000e+00   0.0000000000000000e+00   0.0000000000000000e+00   3.4959083987104117e-01   0.0000000000000000e+00   0.0000000000000000e+00   0.0000000000000000e+00   0.0000000000000000e+00   0.0000000000000000e+00   2.3600310345234674e-01   0.0000000000000000e+00   0.0000000000000000e+00  -1.3414449169979864e-01   0.0000000000000000e+00   2.0496387555388323e-01   0.0000000000000000e+00   0.0000000000000000e+00   0.0000000000000000e+00   0.0000000000000000e+00   0.0000000000000000e+00   0.0000000000000000e+00   6.4112791196662555e-01   0.0000000000000000e+00   0.0000000000000000e+00
   0.0000000000000000e+00   0.0000000000000000e+00   0.0000000000000000e+00   0.0000000000000000e+00   0.0000000000000000e+00   0.0000000000000000e+00   3.1566105722137683e-01   0.0000000000000000e+00   5.9480927842610543e-01   0.0000000000000000e+00   0.0000000000000000e+00   0.0000000000000000e+00   0.0000000000000000e+00   0.0000000000000000e+00   0.0000000000000000e+00   0.0000000000000000e+00   0.0000000000000000e+00   0.0000000000000000e+00   0.0000000000000000e+00   0.0000000000000000e+00   0.0000000000000000e+00   0.0000000000000000e+00   0.0000000000000000e+00   0.0000000000000000e+00   0.0000000000000000e+00   0.0000000000000000e+00   0.0000000000000000e+00   0.0000000000000000e+00   0.0000000000000000e+00   0.0000000000000000e+00
   0.0000000000000000e+00   0.0000000000000000e+00   0.0000000000000000e+00  -1.0669157562962045e-01   0.0000000000000000e+00   0.0000000000000000e+00   0.0000000000000000e+00   5.7482306475441358e-01   0.0000000000000000e+00   0.0000000000000000e+00   0.0000000000000000e+00   0.0000000000000000e+00   0.0000000000000000e+00  -7.2957340682906671e-02   5.8617311858773569e-01   0.0000000000000000e+00   0.0000000000000000e+00   0.0000000000000000e+00   0.0000000000000000e+00   0.0000000000000000e+00   0.0000000000000000e+00   2.1943344702543990e-01   0.0000000000000000e+00   0.0000000000000000e+00   1.1231287144071760e+00   4.1862298723079255e-01   1.0861940755125342e-01   0.0000000000000000e+00   0.0000000000000000e+00   0.0000000000000000e+00
   0.0000000000000000e+00   0.0000000000000000e+00   0.0000000000000000e+00   0.0000000000000000e+00   0.0000000000000000e+00   0.0000000000000000e+00  -2.0437070060274254e-01   0.0000000000000000e+00  -3.1319076355784492e-01   0.0000000000000000e+00   0.0000000000000000e+00   0.0000000000000000e+00   0.0000000000000000e+00   0.0000000000000000e+00   0.0000000000000000e+00   0.0000000000000000e+00   0.0000000000000000e+00   0.0000000000000000e+00   0.0000000000000000e+00   0.0000000000000000e+00   0.0000000000000000e+00   0.0000000000000000e+00   0.0000000000000000e+00   0.0000000000000000e+00   0.0000000000000000e+00   0.0000000000000000e+00   0.0000000000000000e+00   0.0000000000000000e+00   0.0000000000000000e+00   0.0000000000000000e+00
   0.0000000000000000e+00   0.0000000000000000e+00   0.0000000000000000e+00   0.0000000000000000e+00   0.0000000000000000e+00   1.8906156692319187e-01   0.0000000000000000e+00   0.0000000000000000e+00   0.0000000000000000e+00  -5.5361223212652344e-01   0.0000000000000000e+00   0.0000000000000000e+00   0.0000000000000000e+00   0.0000000000000000e+00   0.0000000000000000e+00   7.1244865621995812e-01   0.0000000000000000e+00   0.0000000000000000e+00   1.1879866347751822e-01   0.0000000000000000e+00  -2.0696167020317907e-01   0.0000000000000000e+00   0.0000000000000000e+00   0.0000000000000000e+00   0.0000000000000000e+00   0.0000000000000000e+00   0.0000000000000000e+00   3.0535205456239667e-01   0.0000000000000000e+00   0.0000000000000000e+00
   6.2217358978761927e-01  -7.1595761236438360e-01  -4.2588222697969519e-01   0.0000000000000000e+00   0.0000000000000000e+00   0.0000000000000000e+00   0.0000000000000000e+00   0.0000000000000000e+00   0.0000000000000000e+00   0.0000000000000000e+00  -2.0227550533593927e-01   0.0000000000000000e+00   0.0000000000000000e+00   0.0000000000000000e+00   0.0000000000000000e+00   0.0000000000000000e+00   0.0000000000000000e+00   0.0000000000000000e+00   0.0000000000000000e+00   1.8390312914456208e-01   0.0000000000000000e+00   0.0000000000000000e+00   2.2780129261969900e-01   0.0000000000000000e+00   0.0000000000000000e+00   0.0000000000000000e+00   0.0000000000000000e+00   0.0000000000000000e+00   0.0000000000000000e+00   0.0000000000000000e+00
   0.0000000000000000e+00   0.0000000000000000e+00   0.0000000000000000e+00   0.0000000000000000e+00   3.7105344294496811e-01   0.0000000000000000e+00   0.0000000000000000e+00   0.0000000000000000e+00   0.0000000000000000e+00   0.0000000000000000e+00   0.0000000000000000e+00   3.8254925579878646e-01  -2.1200428497700541e-01   0.0000000000000000e+00   0.0000000000000000e+00   0.0000000000000000e+00  -3.3937786878179488e-01  -4.9238252367738317e-01   0.0000000000000000e+00   0.0000000000000000e+00   0.0000000000000000e+00   0.0000000000000000e+00   0.0000000000000000e+00   1.9296210591492330e-01   0.0000000000000000e+00   0.0000000000000000e+00   0.0000000000000000e+00   0.0000000000000000e+00   5.2552523590165912e-01   7.4644991425752705e-04
   0.0000000000000000e+00   0.0000000000000000e+00   0.0000000000000000e+00   0.0000000000000000e+00   4.4966885718473459e-03   0.0000000000000000e+00   0.0000000000000000e+00   0.0000000000000000e+00   0.0000000000000000e+00   0.0000000000000000e+00   0.0000000000000000e+00  -3.0696243011304392e-01   1.4652226843442445e-02   0.0000000000000000e+00   0.0000000000000000e+00   0.0000000000000000e+00   6.8059754487895238e-02   2.6312302563222595e-01   0.0000000000000000e+00   0.0000000000000000e+00   0.0000000000000000e+00   0.0000000000000000e+00   0.0000000000000000e+00  -5.3040065053474506e-01   0.0000000000000000e+00   0.0000000000000000e+00   0.0000000000000000e+00   0.0000000000000000e+00   7.1111848172544900e-01   2.1132665852067051e-01
   0.0000000000000000e+00   0.0000000000000000e+00   0.0000000000000000e+00  -1.2512281273694104e-01   0.0000000000000000e+00   0.0000000000000000e+00   0.0000000000000000e+00  -8.2734988489960204e-01   0.0000000000000000e+00   0.0000000000000000e+00   0.0000000000000000e+00   0.0000000000000000e+00   0.0000000000000000e+00  -6.8039707718164433e-01   6.1315989430878615e-01   0.0000000000000000e+00   0.0000000000000000e+00   0.0000000000000000e+00   0.0000000000000000e+00   0.0000000000000000e+00   0.0000000000000000e+00  -3.0131351945676232e-01   0.0000000000000000e+00   0.0000000000000000e+00   5.9538370623732018e-01  -7.1144372663453179e-02   6.2566190021965312e-02   0.0000000000000000e+00   0.0000000000000000e+00   0.0000000000000000e+00
   0.0000000000000000e+00   0.0000000000000000e+00   0.0000000000000000e+00  -3.3157235886163344e-01   0.0000000000000000e+00   0.0000000000000000e+00   0.0000000000000000e+00  -1.5095480725390412e-01   0.0000000000000000e+00   0.0000000000000000e+00   0.0000000000000000e+00   0.0000000000000000e+00   0.0000000000000000e+00   4.8280012943427192e-01   2.8350409942640453e-01   0.0000000000000000e+00   0.0000000000000000e+00   0.0000000000000000e+00   0.0000000000000000e+00   0.0000000000000000e+00   0.0000000000000000e+00  -1.2509483055121289e+00   0.0000000000000000e+00   0.0000000000000000e+00   6.7968028312533846e-02  -3.4965719189665491e-02   2.8800724594181148e-02   0.0000000000000000e+00   0.0000000000000000e+00   0.0000000000000000e+00
   0.0000000000000000e+00   0.0000000000000000e+00   0.0000000000000000e+00   0.0000000000000000e+00   0.0000000000000000e+00   4.5445974712159515e-01   0.0000000000000000e+00   0.0000000000000000e+00   0.0000000000000000e+00   4.7838976980331466e-01   0.0000000000000000e+00   0.0000000000000000e+00   0.0000000000000000e+00   0.0000000000000000e+00   0.0000000000000000e+00   4.6786931258656084e-01   0.0000000000000000e+00   0.0000000000000000e+00   1.0042320880154165e-01   0.0000000000000000e+00   5.5406512525504115e-01   0.0000000000000000e+00   0.0000000000000000e+00   0.0000000000000000e+00   0.0000000000000000e+00   0.0000000000000000e+00   0.0000000000000000e+00  -1.6921846484234068e-01   0.0000000000000000e+00   0.0000000000000000e+00
   0.0000000000000000e+00   0.0000000000000000e+00   0.0000000000000000e+00   0.0000000000000000e+00  -3.4760192350280372e-01   0.0000000000000000e+00   0.0000000000000000e+00   0.0000000000000000e+00   0.0000000000000000e+00   0.0000000000000000e+00   0.0000000000000000e+00  -3.6544608758027441e-01   3.3727757591446433e-01   0.0000000000000000e+00   0.0000000000000000e+00   0.0000000000000000e+00  -7.5389396604039746e-02  -2.3260578915074881e-02   0.0000000000000000e+00   0.0000000000000000e+00   0.0000000000000000e+00   0.0000000000000000e+00   0.0000000000000000e+00   6.9933311700670375e-01   0.0000000000000000e+00   0.0000000000000000e+00   0.0000000000000000e+00   0.0000000000000000e+00   3.1999019064341444e-01   1.8488036762343729e-01
   0.0000000000000000e+00   0.0000000000000000e+00   0.0000000000000000e+00   0.0000000000000000e+00   2.8972347810498206e-01   0.0000000000000000e+00   0.0000000000000000e+00   0.0000000000000000e+00   0.0000000000000000e+00   0.0000000000000000e+00   0.0000000000000000e+00   3.7998861999169153e-01   8.7657470299072629e-02   0.0000000000000000e+00   0.0000000000000000e+00   0.0000000000000000e+00   3.9493362656860664e-01   2.2899780811814141e-01   0.0000000000000000e+00   0.0000000000000000e+00   0.0000000000000000e+00   0.0000000000000000e+00   0.0000000000000000e+00   1.7926390826143790e-01   0.0000000000000000e+00   0.0000000000000000e+00   0.0000000000000000e+00   0.0000000000000000e+00  -4.3056885759284173e-02   7.2220711231497325e-01
   0.0000000000000000e+00   0.0000000000000000e+00   0.0000000000000000e+00   0.0000000000000000e+00   0.0000000000000000e+00   2.2159486708470938e-01   0.0000000000000000e+00   0.0000000000000000e+00   0.0000000000000000e+00   3.6225616937014171e-01   0.0000000000000000e+00   0.0000000000000000e+00   0.0000000000000000e+00   0.0000000000000000e+00   0.0000000000000000e+00  -1.5764389084657099e-01   0.0000000000000000e+00   0.0000000000000000e+00   7.2602601037607628e-01   0.0000000000000000e+00  -3.8872145742755526e-01   0.0000000000000000e+00   0.0000000000000000e+00   0.0000000000000000e+00   0.0000000000000000e+00   0.0000000000000000e+00   0.0000000000000000e+00   3.4146221914954561e-01   0.0000000000000000e+00   0.0000000000000000e+00
   3.7846610285185855e-01   7.3307176931605378e-01  -3.7100979973420278e-01   0.0000000000000000e+00   0.0000000000000000e+00   0.0000000000000000e+00   0.0000000000000000e+00   0.0000000000000000e+00   0.0000000000000000e+00   0.0000000000000000e+00  -1.7996520160791957e-01   0.0000000000000000e+00   0.0000000000000000e+00   0.0000000000000000e+00   0.0000000000000000e+00   0.0000000000000000e+00   0.0000000000000000e+00   0.0000000000000000e+00   0.0000000000000000e+00  -1.0843867692819964e-01   0.0000000000000000e+00   0.0000000000000000e+00   6.8483552188248342e-01   0.0000000000000000e+00   0.0000000000000000e+00   0.0000000000000000e+00   0.0000000000000000e+00   0.0000000000000000e+00   0.0000000000000000e+00   0.0000000000000000e+00
   0.0000000000000000e+00   0.0000000000000000e+00   0.0000000000000000e+00   0.0000000000000000e+00   0.0000000000000000e+00   5.0320650783066156e-01   0.0000000000000000e+00   0.0000000000000000e+00   0.0000000000000000e+00   2.6781326173608822e-01   0.0000000000000000e+00   0.0000000000000000e+00   0.0000000000000000e+00   0.0000000000000000e+00   0.0000000000000000e+00  -6.3917199139072317e-02   0.0000000000000000e+00   0.0000000000000000e+00  -6.5326686996432581e-01   0.0000000000000000e+00  -3.7237747419866407e-01   0.0000000000000000e+00   0.0000000000000000e+00   0.0000000000000000e+00   0.0000000000000000e+00   0.0000000000000000e+00   0.0000000000000000e+00   3.2488655294703184e-01   0.0000000000000000e+00   0.0000000000000000e+00
   0.0000000000000000e+00   0.0000000000000000e+00   0.0000000000000000e+00   6.2236623029601956e-01   0.0000000000000000e+00   0.0000000000000000e+00   0.0000000000000000e+00   4.8331129914968379e-02   0.0000000000000000e+00   0.0000000000000000e+00   0.0000000000000000e+00   0.0000000000000000e+00   0.0000000000000000e+00   4.3478824903600319e-02   1.4320519529153944e-01   0.0000000000000000e+00   0.0000000000000000e+00   0.0000000000000000e+00   0.0000000000000000e+00   0.0000000000000000e+00   0.0000000000000000e+00  -1.3410324428912418e-01   0.0000000000000000e+00   0.0000000000000000e+00   1.6846797713500575e-01  -4.0941894386567967e-01  -6.4799735122742519e-01   0.0000000000000000e+00   0.0000000000000000e+00   0.0000000000000000e+00
   7.8434826180266670e-01   6.6929268919765228e-01   9.2824698337504896e-01   0.0000000000000000e+00   0.0000000000000000e+00   0.0000000000000000e+00   0.0000000000000000e+00   0.0000000000000000e+00   0.0000000000000000e+00   0.0000000000000000e+00  -5.8747736742580159e-01   0.0000000000000000e+00   0.0000000000000000e+00   0.0000000000000000e+00   0.0000000000000000e+00   0.0000000000000000e+00   0.0000000000000000e+00   0.0000000000000000e+00   0.0000000000000000e+00   7.1152615790315399e-01   0.0000000000000000e+00   0.0000000000000000e+00  -5.1305821329447554e-01   0.0000000000000000e+00   0.0000000000000000e+00   0.0000000000000000e+00   0.0000000000000000e+00   0.0000000000000000e+00   0.0000000000000000e+00   0.0000000000000000e+00
   0.0000000000000000e+00   0.0000000000000000e+00   0.0000000000000000e+00   0.0000000000000000e+00  -1.7333363600992563e-01   0.0000000000000000e+00   0.0000000000000000e+00   0.0000000000000000e+00   0.0000000000000000e+00   0.0000000000000000e+00   0.0000000000000000e+00  -2.3321701581983972e-01   2.4975416964303804e-02   0.0000000000000000e+00   0.0000000000000000e+00   0.0000000000000000e+00   3.8919609494206797e-01  -7.8887153682137412e-01   0.0000000000000000e+00   0.0000000000000000e+00   0.0000000000000000e+00   0.0000000000000000e+00   0.0000000000000000e+00  -2.3169338504831974e-01   0.0000000000000000e+00   0.0000000000000000e+00   0.0000000000000000e+00   0.0000000000000000e+00  -1.0087729251279426e-01   2.7801357514012309e-01
   0.0000000000000000e+00   0.0000000000000000e+00   0.0000000000000000e+00   5.7633259980498508e-03   0.0000000000000000e+00   0.0000000000000000e+00   0.0000000000000000e+00   4.5349748455337680e-01   0.0000000000000000e+00   0.0000000000000000e+00   0.0000000000000000e+00   0.0000000000000000e+00   0.0000000000000000e+00  -1.2108751783077315e-01   3.4687869852589448e-01   0.0000000000000000e+00   0.0000000000000000e+00   0.0000000000000000e+00   0.0000000000000000e+00   0.0000000000000000e+00   0.0000000000000000e+00   3.4381093331446205e-02   0.0000000000000000e+00   0.0000000000000000e+00  -6.3706096804065271e-01  -7.4069414490787544e-01   3.7101258429787343e-01   0.0000000000000000e+00   0.0000000000000000e+00   0.0000000000000000e+00
   0.0000000000000000e+00   0.0000000000000000e+00   0.0000000000000000e+00  -8.5760250720727571e-02   0.0000000000000000e+00   0.0000000000000000e+00   0.0000000000000000e+00  -3.1744624544066080e-01   0.0000000000000000e+00   0.0000000000000000e+00   0.0000000000000000e+00   0.0000000000000000e+00   0.0000000000000000e+00   4.5336648376958881e-02  -5.2729997636370163e-01   0.0000000000000000e+00   0.0000000000000000e+00   0.0000000000000000e+00   0.0000000000000000e+00   0.0000000000000000e+00   0.0000000000000000e+00  -5.0226437068659269e-01   0.0000000000000000e+00   0.0000000000000000e+00   6.5253101192807061e-01  -7.5068797175472990e-01   4.2671363261848005e-01   0.0000000000000000e+00   0.0000000000000000e+00   0.0000000000000000e+00
   0.0000000000000000e+00   0.0000000000000000e+00   0.0000000000000000e+00   2.9686018867011410e-01   0.0000000000000000e+00   0.0000000000000000e+00   0.0000000000000000e+00   2.8854552823768725e-01   0.0000000000000000e+00   0.0000000000000000e+00   0.0000000000000000e+00   0.0000000000000000e+00   0.0000000000000000e+00  -6.8726195911305943e-01  -3.4492410171384391e-01   0.0000000000000000e+00   0.0000000000000000e+00   0.0000000000000000e+00   0.0000000000000000e+00   0.0000000000000000e+00   0.0000000000000000e+00  -7.0011362513559827e-01   0.0000000000000000e+00   0.0000000000000000e+00  -8.2088114336191925e-02   2.6093234909967122e-01   2.4005941077149046e-01   0.0000000000000000e+00   0.0000000000000000e+00   0.0000000000000000e+00
   0.0000000000000000e+00   0.0000000000000000e+00   0.0000000000000000e+00   0.0000000000000000e+00   0.0000000000000000e+00  -3.2305129951190492e-01   0.0000000000000000e+00   0.0000000000000000e+00   0.0000000000000000e+00   3.7348292311326536e-01   0.0000000000000000e+00   0.0000000000000000e+00   0.0000000000000000e+00   0.0000000000000000e+00   0.0000000000000000e+00   4.3460412916122398e-01   0.0000000000000000e+00   0.0000000000000000e+00  -6.2737077561599713e-02   0.0000000000000000e+00  -5.6426869397971913e-01   0.0000000000000000e+00   0.0000000000000000e+00   0.0000000000000000e+00   0.0000000000000000e+00   0.0000000000000000e+00   0.0000000000000000e+00  -4.9490657202739130e-01   0.0000000000000000e+00   0.0000000000000000e+00
   0.0000000000000000e+00   0.0000000000000000e+00   0.0000000000000000e+00   0.0000000000000000e+00   4.5895306028914773e-01   0.0000000000000000e+00   0.0000000000000000e+00   0.0000000000000000e+00   0.0000000000000000e+00   0.0000000000000000e+00   0.0000000000000000e+00  -4.3877174837570268e-03   8.3136759195819865e-01   0.0000000000000000e+00   0.0000000000000000e+00   0.0000000000000000e+00   7.7462116317583318e-02  -9.9845688573814206e-02   0.0000000000000000e+00   0.0000000000000000e+00   0.0000000000000000e+00   0.0000000000000000e+00   0.0000000000000000e+00  -1.0384674161316725e-01   0.0000000000000000e+00   0.0000000000000000e+00   0.0000000000000000e+00   0.0000000000000000e+00   9.5150390724330208e-03  -2.6707029172997437e-01
   0.0000000000000000e+00   0.0000000000000000e+00   0.0000000000000000e+00   0.0000000000000000e+00  -3.5316828515025700e-01   0.0000000000000000e+00   0.0000000000000000e+00   0.0000000000000000e+00   0.0000000000000000e+00   0.0000000000000000e+00   0.0000000000000000e+00   4.4320134966073610e-01   9.8336041179685058e-03   0.0000000000000000e+00   0.0000000000000000e+00   0.0000000000000000e+00   6.1233837657388956e-01   2.7563066879138023e-02   0.0000000000000000e+00   0.0000000000000000e+00   0.0000000000000000e+00   0.0000000000000000e+00   0.0000000000000000e+00   8.7690992802405776e-02   0.0000000000000000e+00   0.0000000000000000e+00   0.0000000000000000e+00   0.0000000000000000e+00   3.2039378309436339e-01  -4.3896256071316275e-01
   1.2541494669269054e-01   0.0000000000000000e+00   0.0000000000000000e+00   0.0000000000000000e+00   0.0000000000000000e+00   0.0000000000000000e+00   0.0000000000000000e+00   0.0000000000000000e+00   0.0000000000000000e+00   0.0000000000000000e+00   0.0000000000000000e+00   0.0000000000000000e+00   0.0000000000000000e+00   0.0000000000000000e+00   2.8721170009494035e-01   0.0000000000000000e+00   1.8175457390315652e-01   0.0000000000000000e+00   0.0000000000000000e+00   7.6425785714613725e-02   0.0000000000000000e+00  -3.4191410598755978e-01   0.0000000000000000e+00  -8.2464456050427604e-01   0.0000000000000000e+00  -2.5469992769271521e-01   0.0000000000000000e+00   0.0000000000000000e+00  -3.2999157695020487e-02   0.0000000000000000e+00
   0.0000000000000000e+00   1.1280586496906602e+00   0.0000000000000000e+00   5.8878817542143147e-01   0.0000000000000000e+00   1.9586503119485624e-01   2.1653780101593728e-01   5.8291963660358259e-01   0.0000000000000000e+00   0.0000000000000000e+00  -4.7737296424159081e-02   8.4274121131014879e-01   0.0000000000000000e+00   0.0000000000000000e+00   0.0000000000000000e+00   0.0000000000000000e+00   0.0000000000000000e+00   0.0000000000000000e+00   0.0000000000000000e+00   0.0000000000000000e+00   0.0000000000000000e+00   0.0000000000000000e+00   0.0000000000000000e+00   0.0000000000000000e+00   0.0000000000000000e+00   0.0000000000000000e+00   0.0000000000000000e+00   0.0000000000000000e+00   0.0000000000000000e+00  -1.4780637889341713e-01
   0.0000000000000000e+00   0.0000000000000000e+00  -5.7704404291361966e-01   0.0000000000000000e+00   0.0000000000000000e+00   0.0000000000000000e+00   0.0000000000000000e+00   0.0000000000000000e+00   3.7342929284269277e-01  -2.8947377347692416e-01   0.0000000000000000e+00   0.0000000000000000e+00  -8.4862943415206515e-01   0.0000000000000000e+00   0.0000000000000000e+00  -6.6199364072277966e-01   0.0000000000000000e+00   0.0000000000000000e+00   0.0000000000000000e+00   0.0000000000000000e+00   0.0000000000000000e+00   0.0000000000000000e+00   5.0108101785773802e-02   0.0000000000000000e+00   0.0000000000000000e+00   0.0000000000000000e+00   0.0000000000000000e+00   0.0000000000000000e+00   0.0000000000000000e+00   0.0000000000000000e+00
   0.0000000000000000e+00  -2.1007468030149681e-01   0.0000000000000000e+00   8.7319120798049221e-01   0.0000000000000000e+00  -4.8059761813352309e-02  -5.4032298886074515e-01   1.9524501871727917e-01   0.0000000000000000e+00   0.0000000000000000e+00  -3.1687099211589681e-01   5.1988732096007306e-01   0.0000000000000000e+00   0.0000000000000000e+00   0.0000000000000000e+00   0.0000000000000000e+00   0.0000000000000000e+00   0.0000000000000000e+00   0.0000000000000000e+00   0.0000000000000000e+00   0.0000000000000000e+00   0.0000000000000000e+00   0.0000000000000000e+00   0.0000000000000000e+00   0.0000000000000000e+00   0.0000000000000000e+00   0.0000000000000000e+00   0.0000000000000000e+00   0.0000000000000000e+00   2.4265994822250953e-01
   0.0000000000000000e+00   0.0000000000000000e+00   0.0000000000000000e+00   0.0000000000000000e+00  -1.3667168930763321e-01   0.0000000000000000e+00   0.0000000000000000e+00   0.0000000000000000e+00   0.0000000000000000e+00   0.0000000000000000e+00   0.0000000000000000e+00   0.0000000000000000e+00   0.0000000000000000e+00  -6.2300968613383620e-02   0.0000000000000000e+00   0.0000000000000000e+00   0.0000000000000000e+00  -7.2472685761896430e-02  -6.0677072639453933e-01   0.0000000000000000e+00   0.0000000000000000e+00   0.0000000000000000e+00   0.0000000000000000e+00   0.0000000000000000e+00   1.2844673002949258e-01   0.0000000000000000e+00   0.0000000000000000e+00   7.6649714389909096e-01   0.0000000000000000e+00   0.0000000000000000e+00
   0.0000000000000000e+00  -2.4676001523083585e-01   0.0000000000000000e+00   4.7808512371056988e-01   0.0000000000000000e+00   2.3951357579470361e-01   7.3709643942091918e-01   1.8483868208651860e-01   0.0000000000000000e+00   0.0000000000000000e+00   4.3148365039216219e-01   1.1698934597487176e-01   0.0000000000000000e+00   0.0000000000000000e+00   0.0000000000000000e+00   0.0000000000000000e+00   0.0000000000000000e+00   0.0000000000000000e+00   0.0000000000000000e+00   0.0000000000000000e+00   0.0000000000000000e+00   0.0000000000000000e+00   0.0000000000000000e+00   0.0000000000000000e+00   0.0000000000000000e+00   0.0000000000000000e+00   0.0000000000000000e+00   0.0000000000000000e+00   0.0000000000000000e+00   5.8578210595247870e-01
   0.0000000000000000e+00   4.7883473736213750e-01   0.0000000000000000e+00  -2.1826062508253496e-01   0.0000000000000000e+00  -3.7020080613683082e-01  -8.3823334254289644e-02   4.4385083089021909e-01   0.0000000000000000e+00   0.0000000000000000e+00  -6.2633419470348295e-01  -1.9553454163072972e-01   0.0000000000000000e+00   0.0000000000000000e+00   0.0000000000000000e+00   0.0000000000000000e+00   0.0000000000000000e+00   0.0000000000000000e+00   0.0000000000000000e+00   0.0000000000000000e+00   0.0000000000000000e+00   0.0000000000000000e+00   0.0000000000000000e+00   0.0000000000000000e+00   0.0000000000000000e+00   0.0000000000000000e+00   0.0000000000000000e+00   0.0000000000000000e+00   0.0000000000000000e+00   7.0159851008067731e-01
   0.0000000000000000e+00   1.8012643616851765e-01   0.0000000000000000e+00   3.3451948402110909e-01   0.0000000000000000e+00   6.6782340834594422e-01  -7.0422526555293841e-01   3.5519877230106423e-01   0.0000000000000000e+00   0.0000000000000000e+00   7.1154302057766949e-01  -1.4597653872263402e-01   0.0000000000000000e+00   0.0000000000000000e+00   0.0000000000000000e+00   0.0000000000000000e+00   0.0000000000000000e+00   0.0000000000000000e+00   0.0000000000000000e+00   0.0000000000000000e+00   0.0000000000000000e+00   0.0000000000000000e+00   0.0000000000000000e+00   0.0000000000000000e+00   0.0000000000000000e+00   0.0000000000000000e+00   0.0000000000000000e+00   0.0000000000000000e+00   0.0000000000000000e+00   2.2987860762143553e-01
   0.0000000000000000e+00   0.0000000000000000e+00   6.2953085691507565e-02   0.0000000000000000e+00   0.0000000000000000e+00   0.0000000000000000e+00   0.0000000000000000e+00   0.0000000000000000e+00   6.3886586049562322e-02   9.2637460755079437e-01   0.0000000000000000e+00   0.0000000000000000e+00  -4.3280535511444895e-01   0.0000000000000000e+00   0.0000000000000000e+00  -4.9636392119023370e-01   0.0000000000000000e+00   0.0000000000000000e+00   0.0000000000000000e+00   0.0000000000000000e+00   0.0000000000000000e+00   0.0000000000000000e+00  -1.2722638786637441e+00   0.0000000000000000e+00   0.0000000000000000e+00   0.0000000000000000e+00   0.0000000000000000e+00   0.0000000000000000e+00   0.0000000000000000e+00   0.0000000000000000e+00
   0.0000000000000000e+00   0.0000000000000000e+00   7.9351190587144949e-01   0.0000000000000000e+00   0.0000000000000000e+00   0.0000000000000000e+00   0.0000000000000000e+00   0.0000000000000000e+00  -6.4992833199674083e-03   3.7632848888766468e-01   0.0000000000000000e+00   0.0000000000000000e+00  -5.3128967743772426e-01   0.0000000000000000e+00   0.0000000000000000e+00  -5.0124925869769177e-01   0.0000000000000000e+00   0.0000000000000000e+00   0.0000000000000000e+00   0.0000000000000000e+00   0.0000000000000000e+00   0.0000000000000000e+00   4.6090196272133654e-01   0.0000000000000000e+00   0.0000000000000000e+00   0.0000000000000000e+00   0.0000000000000000e+00   0.0000000000000000e+00   0.0000000000000000e+00   0.0000000000000000e+00
   0.0000000000000000e+00   2.8153585978739210e-01   0.0000000000000000e+00  -5.8603034663412368e-01   0.0000000000000000e+00   1.0694354003176360e-01  -2.6314603829625055e-01  -1.5742704792709381e-01   0.0000000000000000e+00   0.0000000000000000e+00  -1.0069520258627289e-01   9.5403377933423494e-01   0.0000000000000000e+00   0.0000000000000000e+00   0.0000000000000000e+00   0.0000000000000000e+00   0.0000000000000000e+00   0.0000000000000000e+00   0.0000000000000000e+00   0.0000000000000000e+00   0.0000000000000000e+00   0.0000000000000000e+00   0.0000000000000000e+00   0.0000000000000000e+00   0.0000000000000000e+00   0.0000000000000000e+00   0.0000000000000000e+00   0.0000000000000000e+00   0.0000000000000000e+00   6.4129677188601963e-01
   0.0000000000000000e+00   4.2803809158732398e-01   0.0000000000000000e+00  -1.6712820141213069e-01   0.0000000000000000e+00  -1.0940870492710730e+00  -4.1596703772605165e-01   1.0535053895529473e-01   0.0000000000000000e+00   0.0000000000000000e+00   3.6339450275406082e-01   4.7709719420899949e-01   0.0000000000000000e+00   0.0000000000000000e+00   0.0000000000000000e+00   0.0000000000000000e+00   0.0000000000000000e+00   0.0000000000000000e+00   0.0000000000000000e+00   0.0000000000000000e+00   0.0000000000000000e+00   0.0000000000000000e+00   0.0000000000000000e+00   0.0000000000000000e+00   0.0000000000000000e+00   0.0000000000000000e+00   0.0000000000000000e+00   0.0000000000000000e+00   0.0000000000000000e+00   2.1893623168189658e-01
   0.0000000000000000e+00   0.0000000000000000e+00  -6.8996206745832422e-01   0.0000000000000000e+00   0.0000000000000000e+00   0.0000000000000000e+00   0.0000000000000000e+00   0.0000000000000000e+00  -1.1799471308687686e+00   4.9336107750336045e-01   0.0000000000000000e+00   0.0000000000000000e+00  -1.6158448302342182e-01   0.0000000000000000e+00   0.0000000000000000e+00  -5.8557968383295733e-01   0.0000000000000000e+00   0.0000000000000000e+00   0.0000000000000000e+00   0.0000000000000000e+00   0.0000000000000000e+00   0.0000000000000000e+00  -1.9128131102704979e-01   0.0000000000000000e+00   0.0000000000000000e+00   0.0000000000000000e+00   0.0000000000000000e+00   0.0000000000000000e+00   0.0000000000000000e+00   0.0000000000000000e+00
   0.0000000000000000e+00   0.0000000000000000e+00   0.0000000000000000e+00   0.0000000000000000e+00   6.9861253858245020e-01   0.0000000000000000e+00   0.0000000000000000e+00   0.0000000000000000e+00   0.0000000000000000e+00   0.0000000000000000e+00   0.0000000000000000e+00   0.0000000000000000e+00   0.0000000000000000e+00  -6.6315005928995210e-02   0.0000000000000000e+00   0.0000000000000000e+00   0.0000000000000000e+00  -4.4495988043832169e-01  -2.0070330606394579e-01   0.0000000000000000e+00   0.0000000000000000e+00   0.0000000000000000e+00   0.0000000000000000e+00   0.0000000000000000e+00   4.9223010072113454e-01   0.0000000000000000e+00   0.0000000000000000e+00  -1.6425972301023653e-01   0.0000000000000000e+00   0.0000000000000000e+00
  -3.3984073467127013e-01   0.0000000000000000e+00   0.0000000000000000e+00   0.0000000000000000e+00   0.0000000000000000e+00   0.0000000000000000e+00   0.0000000000000000e+00   0.0000000000000000e+00   0.0000000000000000e+00   0.0000000000000000e+00   0.0000000000000000e+00   0.0000000000000000e+00   0.0000000000000000e+00   0.0000000000000000e+00  -4.8553332107572206e-01   0.0000000000000000e+00   1.5328130426717145e-02   0.0000000000000000e+00   0.0000000000000000e+00  -5.2734128362437926e-01   0.0000000000000000e+00  -6.0651661090407205e-01   0.0000000000000000e+00  -3.4783613284187775e-03   0.0000000000000000e+00  -4.0610186709507529e-02   0.0000000000000000e+00   0.0000000000000000e+00   3.0301858385445607e-02   0.0000000000000000e+00
   0.0000000000000000e+00   0.0000000000000000e+00  -1.1091573490296484e-01   0.0000000000000000e+00   0.0000000000000000e+00   0.0000000000000000e+00   0.0000000000000000e+00   0.0000000000000000e+00  -2.1585636786108797e-01   8.3092532491260390e-02   0.0000000000000000e+00   0.0000000000000000e+00  -7.9938702035942533e-01   0.0000000000000000e+00   0.0000000000000000e+00   7.7936171699654022e-01   0.0000000000000000e+00   0.0000000000000000e+00   0.0000000000000000e+00   0.0000000000000000e+00   0.0000000000000000e+00   0.0000000000000000e+00  -4.2078240836930658e-01   0.0000000000000000e+00   0.0000000000000000e+00   0.0000000000000000e+00   0.0000000000000000e+00   0.0000000000000000e+00   0.0000000000000000e+00   0.0000000000000000e+00
   8.2018425451342983e-02   0.0000000000000000e+00   0.0000000000000000e+00   0.0000000000000000e+00   0.0000000000000000e+00   0.0000000000000000e+00   0.0000000000000000e+00   0.0000000000000000e+00   0.0000000000000000e+00   0.0000000000000000e+00   0.0000000000000000e+00   0.0000000000000000e+00   0.0000000000000000e+00   0.0000000000000000e+00  -2.3630060359024924e-01   0.0000000000000000e+00   2.7658308347340801e-02   0.0000000000000000e+00   0.0000000000000000e+00  -3.0765392028039247e-02   0.0000000000000000e+00   2.2700526605194768e-01   0.0000000000000000e+00   1.2929336992423598e-01   0.0000000000000000e+00  -9.2615718910513278e-01   0.0000000000000000e+00   0.0000000000000000e+00  -9.8530228911178824e-02   0.0000000000000000e+00
   0.0000000000000000e+00   0.0000000000000000e+00   0.0000000000000000e+00   0.0000000000000000e+00   2.9599950348539095e-01   0.0000000000000000e+00   0.0000000000000000e+00   0.0000000000000000e+00   0.0000000000000000e+00   0.0000000000000000e+00   0.0000000000000000e+00   0.0000000000000000e+00   0.0000000000000000e+00   1.2848815980615957e-01   0.0000000000000000e+00   0.0000000000000000e+00   0.0000000000000000e+00   5.7385676889366632e-01  -6.2532467049202989e-01   0.0000000000000000e+00   0.0000000000000000e+00   0.0000000000000000e+00   0.0000000000000000e+00   0.0000000000000000e+00  -2.5097092785365221e-01   0.0000000000000000e+00   0.0000000000000000e+00  -3.3547897902441093e-01   0.0000000000000000e+00   0.0000000000000000e+00
   0.0000000000000000e+00   0.0000000000000000e+00   0.0000000000000000e+00   0.0000000000000000e+00  -3.8559379260279081e-01   0.0000000000000000e+00   0.0000000000000000e+00   0.0000000000000000e+00   0.0000000000000000e+00   0.0000000000000000e+00   0.0000000000000000e+00   0.0000000000000000e+00   0.0000000000000000e+00   5.6000405376007423e-01   0.0000000000000000e+00   0.0000000000000000e+00   0.0000000000000000e+00  -5.4554651687314437e-01  -3.4433394199432199e-01   0.0000000000000000e+00   0.0000000000000000e+00   0.0000000000000000e+00   0.0000000000000000e+00   0.0000000000000000e+00  -1.2005922806522834e-01   0.0000000000000000e+00   0.0000000000000000e+00  -3.2727939585786986e-01   0.0000000000000000e+00   0.0000000000000000e+00
  -1.0629828899190112e-01   0.0000000000000000e+00   0.0000000000000000e+00   0.0000000000000000e+00   0.0000000000000000e+00   0.0000000000000000e+00   0.0000000000000000e+00   0.0000000000000000e+00   0.0000000000000000e+00   0.0000000000000000e+00   0.0000000000000000e+00   0.0000000000000000e+00   0.0000000000000000e+00   0.0000000000000000e+00  -6.4537352055979227e-02   0.0000000000000000e+00   6.2307559316173666e-01   0.0000000000000000e+00   0.0000000000000000e+00  -2.4813551790878405e-01   0.0000000000000000e+00   3.7136050191960251e-01   0.0000000000000000e+00  -1.1627709616405027e-01   0.0000000000000000e+00   4.2985029086115997e-02   0.0000000000000000e+00   0.0000000000000000e+00   6.1762810468875984e-01   0.0000000000000000e+00
   0.0000000000000000e+00   0.0000000000000000e+00   0.0000000000000000e+00   0.0000000000000000e+00   0.0000000000000000e+00   0.0000000000000000e+00   0.0000000000000000e+00   0.0000000000000000e+00   0.0000000000000000e+00   0.0000000000000000e+00   0.0000000000000000e+00   0.0000000000000000e+00   0.0000000000000000e+00   0.0000000000000000e+00   0.0000000000000000e+00   0.0000000000000000e+00   0.0000000000000000e+00   0.0000000000000000e+00   0.0000000000000000e+00   0.0000000000000000e+00  -5.9222361741964630e-02   0.0000000000000000e+00   0.0000000000000000e+00   0.0000000000000000e+00   0.0000000000000000e+00   0.0000000000000000e+00  -1.8667082825771408e-01   0.0000000000000000e+00   0.0000000000000000e+00   0.0000000000000000e+00
   7.3922564828444315e-01   0.0000000000000000e+00   0.0000000000000000e+00   0.0000000000000000e+00   0.0000000000000000e+00   0.0000000000000000e+00   0.0000000000000000e+00   0.0000000000000000e+00   0.0000000000000000e+00   0.0000000000000000e+00   0.0000000000000000e+00   0.0000000000000000e+00   0.0000000000000000e+00   0.0000000000000000e+00   6.7662554763285615e-02   0.0000000000000000e+00   4.1529698763241762e-01   0.0000000000000000e+00   0.0000000000000000e+00  -3.1145078518394209e-01   0.0000000000000000e+00  -2.0624891709175236e-01   0.0000000000000000e+00   2.6804246584384467e-01   0.0000000000000000e+00   8.3467974120614297e-02   0.0000000000000000e+00   0.0000000000000000e+00  -2.4112602114273285e-01   0.0000000000000000e+00
   0.0000000000000000e+00   0.0000000000000000e+00   4.8510053727596908e-01   0.0000000000000000e+00   0.0000000000000000e+00   0.0000000000000000e+00   0.0000000000000000e+00   0.0000000000000000e+00  -5.6101771833325342e-01  -8.1707364044959996e-01   0.0000000000000000e+00   0.0000000000000000e+00  -7.4432791836840706e-02   0.0000000000000000e+00   0.0000000000000000e+00  -3.5988016932796707e-01   0.0000000000000000e+00   0.0000000000000000e+00   0.0000000000000000e+00   0.0000000000000000e+00   0.0000000000000000e+00   0.0000000000000000e+00  -6.8622016689261300e-01   0.0000000000000000e+00   0.0000000000000000e+00   0.0000000000000000e+00   0.0000000000000000e+00   0.0000000000000000e+00   0.0000000000000000e+00   0.0000000000000000e+00
  -2.3367477085276306e-01   0.0000000000000000e+00   0.0000000000000000e+00   0.0000000000000000e+00   0.0000000000000000e+00   0.0000000000000000e+00   0.0000000000000000e+00   0.0000000000000000e+00   0.0000000000000000e+00   0.0000000000000000e+00   0.0000000000000000e+00   0.0000000000000000e+00   0.0000000000000000e+00   0.0000000000000000e+00   6.5235989748180934e-01   0.0000000000000000e+00  -1.8575262378619484e-01   0.0000000000000000e+00   0.0000000000000000e+00  -6.5136793607034182e-01   0.0000000000000000e+00   1.7066585391736427e-01   0.0000000000000000e+00   5.7946408239983621e-02   0.0000000000000000e+00  -1.0723352203601541e-01   0.0000000000000000e+00   0.0000000000000000e+00  -1.3059399707081706e-01   0.0000000000000000e+00
   0.0000000000000000e+00   0.0000000000000000e+00   0.0000000000000000e+00   0.0000000000000000e+00   7.2869626766719930e-02   0.0000000000000000e+00   0.0000000000000000e+00   0.0000000000000000e+00   0.0000000000000000e+00   0.0000000000000000e+00   0.0000000000000000e+00   0.0000000000000000e+00   0.0000000000000000e+00   7.4716735324827155e-01   0.0000000000000000e+00   0.0000000000000000e+00   0.0000000000000000e+00   3.5483622685127530e-01   2.1674284294271640e-01   0.0000000000000000e+00   0.0000000000000000e+00   0.0000000000000000e+00   0.0000000000000000e+00   0.0000000000000000e+00   4.7297847259343040e-01   0.0000000000000000e+00   0.0000000000000000e+00   1.9958988036745878e-01   0.0000000000000000e+00   0.0000000000000000e+00
  -4.4629146195030078e-01   0.0000000000000000e+00   0.0000000000000000e+00   0.0000000000000000e+00   0.0000000000000000e+00   0.0000000000000000e+00   0.0000000000000000e+00   0.0000000000000000e+00   0.0000000000000000e+00   0.0000000000000000e+00   0.0000000000000000e+00   0.0000000000000000e+00   0.0000000000000000e+00   0.0000000000000000e+00  -2.7147463459712817e-02   0.0000000000000000e+00   5.5429610336131063e-01   0.0000000000000000e+00   0.0000000000000000e+00   1.3073424936003164e-01   0.0000000000000000e+00   1.3294251076949437e-01   0.0000000000000000e+00   2.7559156495487458e-03   0.0000000000000000e+00   8.4029754415446287e-02   0.0000000000000000e+00   0.0000000000000000e+00  -6.7157205584569857e-01   0.0000000000000000e+00
   0.0000000000000000e+00   0.0000000000000000e+00   0.0000000000000000e+00   0.0000000000000000e+00   0.0000000000000000e+00   0.0000000000000000e+00   0.0000000000000000e+00   0.0000000000000000e+00   0.0000000000000000e+00   0.0000000000000000e+00   0.0000000000000000e+00   0.0000000000000000e+00   0.0000000000000000e+00   0.0000000000000000e+00   0.0000000000000000e+00   0.0000000000000000e+00   0.0000000000000000e+00   0.0000000000000000e+00   0.0000000000000000e+00   0.0000000000000000e+00   9.4472098890103343e-02   0.0000000000000000e+00   0.0000000000000000e+00   0.0000000000000000e+00   0.0000000000000000e+00   0.0000000000000000e+00   6.4952785068907573e-02   0.0000000000000000e+00   0.0000000000000000e+00   0.0000000000000000e+00
   0.0000000000000000e+00   0.0000000000000000e+00   0.0000000000000000e+00   0.0000000000000000e+00  -5.0165038504386705e-01   0.0000000000000000e+00   0.0000000000000000e+00   0.0000000000000000e+00   0.0000000000000000e+00   0.0000000000000000e+00   0.0000000000000000e+00   0.0000000000000000e+00   0.0000000000000000e+00  -3.2147800562457590e-01   0.0000000000000000e+00   0.0000000000000000e+00   0.0000000000000000e+00   2.0956400801479280e-01  -1.8701123341510426e-01   0.0000000000000000e+00   0.0000000000000000e+00   0.0000000000000000e+00   0.0000000000000000e+00   0.0000000000000000e+00   6.6340161673049625e-01   0.0000000000000000e+00   0.0000000000000000e+00  -3.5497436967432794e-01   0.0000000000000000e+00   0.0000000000000000e+00
   2.2476318920956556e-01   0.0000000000000000e+00   0.0000000000000000e+00   0.0000000000000000e+00   0.0000000000000000e+00   0.0000000000000000e+00   0.0000000000000000e+00   0.0000000000000000e+00   0.0000000000000000e+00   0.0000000000000000e+00   0.0000000000000000e+00   0.0000000000000000e+00   0.0000000000000000e+00   0.0000000000000000e+00  -4.3689260288356069e-01   0.0000000000000000e+00  -2.5203640825656276e-01   0.0000000000000000e+00   0.0000000000000000e+00  -3.3938076194863209e-01   0.0000000000000000e+00   4.8626450719573516e-01   0.0000000000000000e+00  -4.6314141084536803e-01   0.0000000000000000e+00   2.1985672000855672e-01   0.0000000000000000e+00   0.0000000000000000e+00  -2.8392709438025177e-01   0.0000000000000000e+00
   0.0000000000000000e+00   5.0354261970409542e-01   0.0000000000000000e+00   3.9319526297307250e-01   0.0000000000000000e+00  -3.5733740982003256e-02  -1.0663534713383346e-01  -8.7484464846516130e-01   0.0000000000000000e+00   0.0000000000000000e+00   2.2059056925725764e-02  -1.5828497697307470e-01   0.0000000000000000e+00   0.0000000000000000e+00   0.0000000000000000e+00   0.0000000000000000e+00   0.0000000000000000e+00   0.0000000000000000e+00   0.0000000000000000e+00   0.0000000000000000e+00   0.0000000000000000e+00   0.0000000000000000e+00   0.0000000000000000e+00   0.0000000000000000e+00   0.0000000000000000e+00   0.0000000000000000e+00   0.0000000000000000e+00   0.0000000000000000e+00   0.0000000000000000e+00   2.4529701421912395e-01
   3.2271597648753980e-01   0.0000000000000000e+00   0.0000000000000000e+00   0.0000000000000000e+00   0.0000000000000000e+00   0.0000000000000000e+00   0.0000000000000000e+00  -3.9037880090899435e-01   0.0000000000000000e+00   0.0000000000000000e+00   0.0000000000000000e+00   0.0000000000000000e+00   0.0000000000000000e+00   0.0000000000000000e+00   3.0727309591595564e-01  -1.6861799038152014e-01   0.0000000000000000e+00   0.0000000000000000e+00   0.0000000000000000e+00   0.0000000000000000e+00   0.0000000000000000e+00   0.0000000000000000e+00   7.8416294075386361e-02   3.7382255174899987e-01   0.0000000000000000e+00   3.8165543841063632e-01   5.7363465648913170e-01   0.0000000000000000e+00   0.0000000000000000e+00   0.0000000000000000e+00
   0.0000000000000000e+00   3.6612860401975295e-01   0.0000000000000000e+00   0.0000000000000000e+00   0.0000000000000000e+00   5.7686728348472924e-02   0.0000000000000000e+00   0.0000000000000000e+00  -1.4610690710059701e-01   2.6358308882163023e-01   6.6586439995712021e-01   0.0000000000000000e+00  -8.9414975926322171e-01   0.0000000000000000e+00   0.0000000000000000e+00   0.0000000000000000e+00   0.0000000000000000e+00   0.0000000000000000e+00   0.0000000000000000e+00   0.0000000000000000e+00  -1.6726242223511767e-02   0.0000000000000000e+00   0.0000000000000000e+00   0.0000000000000000e+00   1.0114419899783942e+00   0.0000000000000000e+00   0.0000000000000000e+00   0.0000000000000000e+00   0.0000000000000000e+00   0.0000000000000000e+00
   0.0000000000000000e+00   0.0000000000000000e+00   6.4457440949005818e-01   0.0000000000000000e+00   0.0000000000000000e+00   0.0000000000000000e+00   4.2389716885439949e-01   0.0000000000000000e+00   0.0000000000000000e+00   0.0000000000000000e+00   0.0000000000000000e+00   2.8384996732497575e-01   0.0000000000000000e+00   3.5401191229871642e-01   0.0000000000000000e+00   0.0000000000000000e+00  -3.7256533621240767e-01   0.0000000000000000e+00   2.4522408756261768e-01   0.0000000000000000e+00   0.0000000000000000e+00   0.0000000000000000e+00   0.0000000000000000e+00   0.0000000000000000e+00   0.0000000000000000e+00   0.0000000000000000e+00   0.0000000000000000e+00   0.0000000000000000e+00   0.0000000000000000e+00   0.0000000000000000e+00
   0.0000000000000000e+00   0.0000000000000000e+00   0.0000000000000000e+00  -8.6959392629258159e-01   5.1064882088139230e-01   0.0000000000000000e+00   0.0000000000000000e+00   0.0000000000000000e+00   0.0000000000000000e+00   0.0000000000000000e+00   0.0000000000000000e+00   0.0000000000000000e+00   0.0000000000000000e+00   0.0000000000000000e+00   0.0000000000000000e+00   0.0000000000000000e+00   0.0000000000000000e+00   0.0000000000000000e+00   0.0000000000000000e+00   7.1215895689608755e-01   0.0000000000000000e+00  -6.0754916334936271e-01   0.0000000000000000e+00   0.0000000000000000e+00   0.0000000000000000e+00   0.0000000000000000e+00   0.0000000000000000e+00  -3.6816400378578268e-01   0.0000000000000000e+00   2.0620683627280581e-01
   0.0000000000000000e+00   0.0000000000000000e+00   0.0000000000000000e+00   2.0850662462509351e-01  -1.0612472662229446e+00   0.0000000000000000e+00   0.0000000000000000e+00   0.0000000000000000e+00   0.0000000000000000e+00   0.0000000000000000e+00   0.0000000000000000e+00   0.0000000000000000e+00   0.0000000000000000e+00   0.0000000000000000e+00   0.0000000000000000e+00   0.0000000000000000e+00   0.0000000000000000e+00   0.0000000000000000e+00   0.0000000000000000e+00  -9.2561412133608134e-01   0.0000000000000000e+00  -7.5653736542410521e-01   0.0000000000000000e+00   0.0000000000000000e+00   0.0000000000000000e+00   0.0000000000000000e+00   0.0000000000000000e+00   9.5461830829487223e-03   0.0000000000000000e+00   9.4141801796889524e-01
   0.0000000000000000e+00  -8.3425553631384552e-01   0.0000000000000000e+00   0.0000000000000000e+00   0.0000000000000000e+00   3.2638949212496340e-02   0.0000000000000000e+00   0.0000000000000000e+00  -3.1647474015463439e-01   4.0871119491622809e-02   9.4979751407828639e-01   0.0000000000000000e+00   2.9912748689634527e-01   0.0000000000000000e+00   0.0000000000000000e+00   0.0000000000000000e+00   0.0000000000000000e+00   0.0000000000000000e+00   0.0000000000000000e+00   0.0000000000000000e+00   8.4264111604218728e-01   0.0000000000000000e+00   0.0000000000000000e+00   0.0000000000000000e+00  -2.2416405873816415e-02   0.0000000000000000e+00   0.0000000000000000e+00   0.0000000000000000e+00   0.0000000000000000e+00   0.0000000000000000e+00
   0.0000000000000000e+00   0.0000000000000000e+00   2.9239397543365242e-01   0.0000000000000000e+00   0.0000000000000000e+00   0.0000000000000000e+00  -6.4910454834978348e-01   0.0000000000000000e+00   0.0000000000000000e+00   0.0000000000000000e+00   0.0000000000000000e+00  -8.0129837585881894e-02   0.0000000000000000e+00  -4.0532878894175145e-01   0.0000000000000000e+00   0.0000000000000000e+00  -4.9023958575220478e-01   0.0000000000000000e+00   2.8656932666757484e-01   0.0000000000000000e+00   0.0000000000000000e+00   0.0000000000000000e+00   0.0000000000000000e+00   0.0000000000000000e+00   0.0000000000000000e+00   0.0000000000000000e+00   0.0000000000000000e+00   0.0000000000000000e+00   0.0000000000000000e+00   0.0000000000000000e+00
  -2.4740739345647117e-01   0.0000000000000000e+00   0.0000000000000000e+00   0.0000000000000000e+00   0.0000000000000000e+00   0.0000000000000000e+00   0.0000000000000000e+00  -8.4982772551207897e-02   0.0000000000000000e+00   0.0000000000000000e+00   0.0000000000000000e+00   0.0000000000000000e+00   0.0000000000000000e+00   0.0000000000000000e+00   5.3205534939260457e-01  -4.4333538710633391e-01   0.0000000000000000e+00   0.0000000000000000e+00   0.0000000000000000e+00   0.0000000000000000e+00   0.0000000000000000e+00   0.0000000000000000e+00  -2.6080441953915617e-01  -4.7171714762747652e-01   0.0000000000000000e+00   3.3861602829845971e-01  -2.1619787815099567e-01   0.0000000000000000e+00   0.0000000000000000e+00   0.0000000000000000e+00
   0.0000000000000000e+00  -6.8644766378491706e-01   0.0000000000000000e+00   0.0000000000000000e+00   0.0000000000000000e+00  -6.7989565790391282e-01   0.0000000000000000e+00   0.0000000000000000e+00  -6.3633835382581017e-01  -9.9845992484599758e-02   2.3869928101644472e-01   0.0000000000000000e+00  -1.7985178813033575e-01   0.0000000000000000e+00   0.0000000000000000e+00   0.0000000000000000e+00   0.0000000000000000e+00   0.0000000000000000e+00   0.0000000000000000e+00   0.0000000000000000e+00  -9.2294324015618900e-01   0.0000000000000000e+00   0.0000000000000000e+00   0.0000000000000000e+00   2.6053043056583083e-02   0.0000000000000000e+00   0.0000000000000000e+00   0.0000000000000000e+00   0.0000000000000000e+00   0.0000000000000000e+00
   0.0000000000000000e+00  -9.7361506286206279e-01   0.0000000000000000e+00   0.0000000000000000e+00   0.0000000000000000e+00   5.6110506477648738e-02   0.0000000000000000e+00   0.0000000000000000e+00  -1.4318981353477833e-01   7.0514127865779985e-01  -9.1057764320855417e-01   0.0000000000000000e+00   2.1168893942620087e-01   0.0000000000000000e+00   0.0000000000000000e+00   0.0000000000000000e+00   0.0000000000000000e+00   0.0000000000000000e+00   0.0000000000000000e+00   0.0000000000000000e+00   2.0099848270033871e-01   0.0000000000000000e+00   0.0000000000000000e+00   0.0000000000000000e+00   3.8974899941731866e-01   0.0000000000000000e+00   0.0000000000000000e+00   0.0000000000000000e+00   0.0000000000000000e+00   0.0000000000000000e+00
   0.0000000000000000e+00  -3.0433349291864659e-01   0.0000000000000000e+00   0.0000000000000000e+00   0.0000000000000000e+00   9.4195517625047132e-02   0.0000000000000000e+00   0.0000000000000000e+00  -1.6487143427689707e-01   4.5392552973894051e-01  -7.3109171359191177e-02   0.0000000000000000e+00  -8.0193007238393554e-01   0.0000000000000000e+00   0.0000000000000000e+00   0.0000000000000000e+00   0.0000000000000000e+00   0.0000000000000000e+00   0.0000000000000000e+00   0.0000000000000000e+00   1.5370956486590776e-01   0.0000000000000000e+00   0.0000000000000000e+00   0.0000000000000000e+00  -1.1678378600728954e+00   0.0000000000000000e+00   0.0000000000000000e+00   0.0000000000000000e+00   0.0000000000000000e+00   0.0000000000000000e+00
   0.0000000000000000e+00   0.0000000000000000e+00  -1.0792985754240880e-02   0.0000000000000000e+00   0.0000000000000000e+00   0.0000000000000000e+00   1.2661936669377635e-01   0.0000000000000000e+00   0.0000000000000000e+00   0.0000000000000000e+00   0.0000000000000000e+00  -4.0471492509245401e-02   0.0000000000000000e+00  -1.8260805259891608e-01   0.0000000000000000e+00   0.0000000000000000e+00   4.7923731785149398e-01   0.0000000000000000e+00   8.4805601114265261e-01   0.0000000000000000e+00   0.0000000000000000e+00   0.0000000000000000e+00   0.0000000000000000e+00   0.0000000000000000e+00   0.0000000000000000e+00   0.0000000000000000e+00   0.0000000000000000e+00   0.0000000000000000e+00   0.0000000000000000e+00   0.0000000000000000e+00
   0.0000000000000000e+00  -7.9116193963511028e-01   0.0000000000000000e+00   0.0000000000000000e+00   0.0000000000000000e+00   7.3430030857265693e-01   0.0000000000000000e+00   0.0000000000000000e+00   7.0106409738650377e-01  -2.4602230744279496e-01   4.1379895944270356e-02   0.0000000000000000e+00  -3.2542384898276644e-01   0.0000000000000000e+00   0.0000000000000000e+00   0.0000000000000000e+00   0.0000000000000000e+00   0.0000000000000000e+00   0.0000000000000000e+00   0.0000000000000000e+00  -3.3262434712021405e-01   0.0000000000000000e+00   0.0000000000000000e+00   0.0000000000000000e+00  -4.5153169384161362e-02   0.0000000000000000e+00   0.0000000000000000e+00   0.0000000000000000e+00   0.0000000000000000e+00   0.0000000000000000e+00
   0.0000000000000000e+00   0.0000000000000000e+00   9.3127260037757204e-02   0.0000000000000000e+00   0.0000000000000000e+00   0.0000000000000000e+00   5.1622582876544576e-01   0.0000000000000000e+00   0.0000000000000000e+00   0.0000000000000000e+00   0.0000000000000000e+00  -7.1484225227719966e-01   0.0000000000000000e+00  -3.9942648781174117e-01   0.0000000000000000e+00   0.0000000000000000e+00  -2.2209531934875806e-01   0.0000000000000000e+00  -7.0504691122647914e-02   0.0000000000000000e+00   0.0000000000000000e+00   0.0000000000000000e+00   0.0000000000000000e+00   0.0000000000000000e+00   0.0000000000000000e+00   0.0000000000000000e+00   0.0000000000000000e+00   0.0000000000000000e+00   0.0000000000000000e+00   0.0000000000000000e+00
  -4.6964433230867503e-01   0.0000000000000000e+00   0.0000000000000000e+00   0.0000000000000000e+00   0.0000000000000000e+00   0.0000000000000000e+00   0.0000000000000000e+00  -6.3070984045923972e-01   0.0000000000000000e+00   0.0000000000000000e+00   0.0000000000000000e+00   0.0000000000000000e+00   0.0000000000000000e+00   0.0000000000000000e+00  -1.5625384228367001e-01  -3.3749904896356969e-01   0.0000000000000000e+00   0.0000000000000000e+00   0.0000000000000000e+00   0.0000000000000000e+00   0.0000000000000000e+00   0.0000000000000000e+00   5.0011458904106451e-02   1.0347979048034789e-01   0.0000000000000000e+00  -4.7571028233068791e-01   6.1716620320455287e-02   0.0000000000000000e+00   0.0000000000000000e+00   0.0000000000000000e+00
   1.9523075347328586e-01   0.0000000000000000e+00   0.0000000000000000e+00   0.0000000000000000e+00   0.0000000000000000e+00   0.0000000000000000e+00   0.0000000000000000e+00  -6.0973718245916790e-02   0.0000000000000000e+00   0.0000000000000000e+00   0.0000000000000000e+00   0.0000000000000000e+00   0.0000000000000000e+00   0.0000000000000000e+00   5.0385705859256735e-01   1.7409518773787849e-02   0.0000000000000000e+00   0.0000000000000000e+00   0.0000000000000000e+00   0.0000000000000000e+00   0.0000000000000000e+00   0.0000000000000000e+00   6.9194566502814958e-01   7.8697217700923972e-02   0.0000000000000000e+00  -2.5112107456586369e-01  -3.9490287695559179e-01   0.0000000000000000e+00   0.0000000000000000e+00   0.0000000000000000e+00
   0.0000000000000000e+00   0.0000000000000000e+00  -6.9895159979404431e-01   0.0000000000000000e+00   0.0000000000000000e+00   0.0000000000000000e+00   1.6866726858673181e-01   0.0000000000000000e+00   0.0000000000000000e+00   0.0000000000000000e+00   0.0000000000000000e+00   9.6662112619057022e-02   0.0000000000000000e+00   1.4812187510339253e-01   0.0000000000000000e+00   0.0000000000000000e+00  -5.8410146022515841e-01   0.0000000000000000e+00   3.3250540434036563e-01   0.0000000000000000e+00   0.0000000000000000e+00   0.0000000000000000e+00   0.0000000000000000e+00   0.0000000000000000e+00   0.0000000000000000e+00   0.0000000000000000e+00   0.0000000000000000e+00   0.0000000000000000e+00   0.0000000000000000e+00   0.0000000000000000e+00
   0.0000000000000000e+00   0.0000000000000000e+00   0.0000000000000000e+00   0.0000000000000000e+00   0.0000000000000000e+00   0.0000000000000000e+00   0.0000000000000000e+00   0.0000000000000000e+00   0.0000000000000000e+00   0.0000000000000000e+00   0.0000000000000000e+00   0.0000000000000000e+00   0.0000000000000000e+00   0.0000000000000000e+00   0.0000000000000000e+00   0.0000000000000000e+00   0.0000000000000000e+00  -1.3202745552329725e-02   0.0000000000000000e+00   0.0000000000000000e+00   0.0000000000000000e+00   0.0000000000000000e+00   0.0000000000000000e+00   0.0000000000000000e+00   0.0000000000000000e+00   0.0000000000000000e+00   0.0000000000000000e+00   0.0000000000000000e+00   3.6752698053068511e-01   0.0000000000000000e+00
   0.0000000000000000e+00   0.0000000000000000e+00  -4.1316822268450626e-02   0.0000000000000000e+00   0.0000000000000000e+00   0.0000000000000000e+00   2.9665511583290516e-01   0.0000000000000000e+00   0.0000000000000000e+00   0.0000000000000000e+00   0.0000000000000000e+00   6.2532188016686718e-01   0.0000000000000000e+00  -7.0395797380375114e-01   0.0000000000000000e+00   0.0000000000000000e+00  -2.6286218426372479e-02   0.0000000000000000e+00  -1.5170172863661610e-01   0.0000000000000000e+00   0.0000000000000000e+00   0.0000000000000000e+00   0.0000000000000000e+00   0.0000000000000000e+00   0.0000000000000000e+00   0.0000000000000000e+00   0.0000000000000000e+00   0.0000000000000000e+00   0.0000000000000000e+00   0.0000000000000000e+00
   0.0000000000000000e+00   0.0000000000000000e+00   0.0000000000000000e+00   6.9968551794803402e-01  -4.3101790891857922e-01   0.0000000000000000e+00   0.0000000000000000e+00   0.0000000000000000e+00   0.0000000000000000e+00   0.0000000000000000e+00   0.0000000000000000e+00   0.0000000000000000e+00   0.0000000000000000e+00   0.0000000000000000e+00   0.0000000000000000e+00   0.0000000000000000e+00   0.0000000000000000e+00   0.0000000000000000e+00   0.0000000000000000e+00   3.5611516569511237e-01   0.0000000000000000e+00  -9.1527656586663009e-02   0.0000000000000000e+00   0.0000000000000000e+00   0.0000000000000000e+00   0.0000000000000000e+00   0.0000000000000000e+00  -7.0804666196117361e-01   0.0000000000000000e+00  -9.1304762919559157e-01
   0.0000000000000000e+00   2.7784176824093715e-01   0.0000000000000000e+00   0.0000000000000000e+00   0.0000000000000000e+00  -9.7691808374334466e-01   0.0000000000000000e+00   0.0000000000000000e+00   5.2749773584837567e-01   6.7614262091377897e-01   5.7230703587263654e-01   0.0000000000000000e+00   2.1063914677751719e-01   0.0000000000000000e+00   0.0000000000000000e+00   0.0000000000000000e+00   0.0000000000000000e+00   0.0000000000000000e+00   0.0000000000000000e+00   0.0000000000000000e+00  -2.7708942794402686e-02   0.0000000000000000e+00   0.0000000000000000e+00   0.0000000000000000e+00   2.4760838578896913e-02   0.0000000000000000e+00   0.0000000000000000e+00   0.0000000000000000e+00   0.0000000000000000e+00   0.0000000000000000e+00
   0.0000000000000000e+00   0.0000000000000000e+00   0.0000000000000000e+00   6.7584585834764499e-01   2.9226641353556626e-01   0.0000000000000000e+00   0.0000000000000000e+00   0.0000000000000000e+00   0.0000000000000000e+00   0.0000000000000000e+00   0.0000000000000000e+00   0.0000000000000000e+00   0.0000000000000000e+00   0.0000000000000000e+00   0.0000000000000000e+00   0.0000000000000000e+00   0.0000000000000000e+00   0.0000000000000000e+00   0.0000000000000000e+00   2.9577328127560909e-01   0.0000000000000000e+00   7.6871991210095958e-01   0.0000000000000000e+00   0.0000000000000000e+00   0.0000000000000000e+00   0.0000000000000000e+00   0.0000000000000000e+00  -6.9983312268036602e-01   0.0000000000000000e+00   8.4098127590615879e-01
   1.9468775131019550e-01   0.0000000000000000e+00   0.0000000000000000e+00   0.0000000000000000e+00   0.0000000000000000e+00   0.0000000000000000e+00   0.0000000000000000e+00   3.9347336201082828e-01   0.0000000000000000e+00   0.0000000000000000e+00   0.0000000000000000e+00   0.0000000000000000e+00   0.0000000000000000e+00   0.0000000000000000e+00  -5.7026043687794514e-03  -6.4375376964700692e-01   0.0000000000000000e+00   0.0000000000000000e+00   0.0000000000000000e+00   0.0000000000000000e+00   0.0000000000000000e+00   0.0000000000000000e+00  -2.4059524838336721e-01   5.0818239346099370e-01   0.0000000000000000e+00  -1.9548775221203063e-01  -1.9614555160147329e-01   0.0000000000000000e+00   0.0000000000000000e+00   0.0000000000000000e+00
  -5.0125214768591497e-01   0.0000000000000000e+00   0.0000000000000000e+00   0.0000000000000000e+00   0.0000000000000000e+00   0.0000000000000000e+00   0.0000000000000000e+00   1.7224136134904133e-01   0.0000000000000000e+00   0.0000000000000000e+00   0.0000000000000000e+00   0.0000000000000000e+00   0.0000000000000000e+00   0.0000000000000000e+00  -2.7578234795912282e-01  -1.5754318866402725e-01   0.0000000000000000e+00   0.0000000000000000e+00   0.0000000000000000e+00   0.0000000000000000e+00   0.0000000000000000e+00   0.0000000000000000e+00   4.7591245848173852e-01   2.5664002426039950e-01   0.0000000000000000e+00   5.6109229947899408e-01  -1.0498618678414215e-01   0.0000000000000000e+00   0.0000000000000000e+00   0.0000000000000000e+00
   0.0000000000000000e+00  -4.1932023994898837e-01   0.0000000000000000e+00   0.0000000000000000e+00   0.0000000000000000e+00  -9.9112085096508207e-01   0.0000000000000000e+00   0.0000000000000000e+00  -2.2181130361553553e-01  -1.0220705371778762e+00  -7.9945319068950763e-02   0.0000000000000000e+00  -4.2798040286732153e-01   0.0000000000000000e+00   0.0000000000000000e+00   0.0000000000000000e+00   0.0000000000000000e+00   0.0000000000000000e+00   0.0000000000000000e+00   0.0000000000000000e+00   8.2322694224875037e-01   0.0000000000000000e+00   0.0000000000000000e+00   0.0000000000000000e+00   1.4272936316414822e-01   0.0000000000000000e+00   0.0000000000000000e+00   0.0000000000000000e+00   0.0000000000000000e+00   0.0000000000000000e+00
   4.5749144576650980e-01   0.0000000000000000e+00   0.0000000000000000e+00   0.0000000000000000e+00   0.0000000000000000e+00   0.0000000000000000e+00   0.0000000000000000e+00  -4.7461068767887837e-01   0.0000000000000000e+00   0.0000000000000000e+00   0.0000000000000000e+00   0.0000000000000000e+00   0.0000000000000000e+00   0.0000000000000000e+00  -4.1920539743480717e-01  -9.2496884072853225e-02   0.0000000000000000e+00   0.0000000000000000e+00   0.0000000000000000e+00   0.0000000000000000e+00   0.0000000000000000e+00   0.0000000000000000e+00  -5.7490688684618041e-02  -5.1202706710297280e-02   0.0000000000000000e+00   2.9401063510931835e-01  -5.3739025239811777e-01   0.0000000000000000e+00   0.0000000000000000e+00   0.0000000000000000e+00
  -2.7840200285175087e-01   0.0000000000000000e+00   0.0000000000000000e+00   0.0000000000000000e+00   0.0000000000000000e+00   0.0000000000000000e+00   0.0000000000000000e+00  -1.7066325020643042e-01   0.0000000000000000e+00   0.0000000000000000e+00   0.0000000000000000e+00   0.0000000000000000e+00   0.0000000000000000e+00   0.0000000000000000e+00   3.0395980426047126e-01   4.6153934032905253e-01   0.0000000000000000e+00   0.0000000000000000e+00   0.0000000000000000e+00   0.0000000000000000e+00   0.0000000000000000e+00   0.0000000000000000e+00  -3.9605311415407768e-01   5.4231277790197385e-01   0.0000000000000000e+00   1.0408631777415644e-01  -3.5519160280753703e-01   0.0000000000000000e+00   0.0000000000000000e+00   0.0000000000000000e+00
   0.0000000000000000e+00   0.0000000000000000e+00   0.0000000000000000e+00   6.0774742972343221e-01   1.1507267853362517e+00   0.0000000000000000e+00   0.0000000000000000e+00   0.0000000000000000e+00   0.0000000000000000e+00   0.0000000000000000e+00   0.0000000000000000e+00   0.0000000000000000e+00   0.0000000000000000e+00   0.0000000000000000e+00   0.0000000000000000e+00   0.0000000000000000e+00   0.0000000000000000e+00   0.0000000000000000e+00   0.0000000000000000e+00  -6.4744367876329667e-01   0.0000000000000000e+00  -8.3993344600796771e-02   0.0000000000000000e+00   0.0000000000000000e+00   0.0000000000000000e+00   0.0000000000000000e+00   0.0000000000000000e+00  -5.6634086981781628e-02   0.0000000000000000e+00   4.0087656056793097e-03
   0.0000000000000000e+00   0.0000000000000000e+00   0.0000000000000000e+00   0.0000000000000000e+00   0.0000000000000000e+00   0.0000000000000000e+00   0.0000000000000000e+00   0.0000000000000000e+00   0.0000000000000000e+00   0.0000000000000000e+00   0.0000000000000000e+00   0.0000000000000000e+00   0.0000000000000000e+00   0.0000000000000000e+00   0.0000000000000000e+00   0.0000000000000000e+00   0.0000000000000000e+00   1.2040697572796809e-02   0.0000000000000000e+00   0.0000000000000000e+00   0.0000000000000000e+00   0.0000000000000000e+00   0.0000000000000000e+00   0.0000000000000000e+00   0.0000000000000000e+00   0.0000000000000000e+00   0.0000000000000000e+00   0.0000000000000000e+00   4.4955338899721931e-01   0.0000000000000000e+00
   0.0000000000000000e+00   0.0000000000000000e+00   0.0000000000000000e+00  -5.0876793835997025e-01  -3.4932497155929665e-01   0.0000000000000000e+00   0.0000000000000000e+00   0.0000000000000000e+00   0.0000000000000000e+00   0.0000000000000000e+00   0.0000000000000000e+00   0.0000000000000000e+00   0.0000000000000000e+00   0.0000000000000000e+00   0.0000000000000000e+00   0.0000000000000000e+00   0.0000000000000000e+00   0.0000000000000000e+00   0.0000000000000000e+00  -2.7664464441376968e-01   0.0000000000000000e+00   5.7741187740121958e-01   0.0000000000000000e+00   0.0000000000000000e+00   0.0000000000000000e+00   0.0000000000000000e+00   0.0000000000000000e+00  -9.0567505447043684e-01   0.0000000000000000e+00  -4.1703918201691925e-01
