# Supplementary material for: ICOA: An Improved Coati Optimization Algorithm with Multi-Strategy Enhancement for Global Optimization and Engineering Design Problems
Source: Biomimetics (Basel). 2026 Apr 7;11(4):254. doi: 10.3390/biomimetics11040254 (PMC13113930; doi:10.3390/biomimetics11040254)
Supplement: Supplementary file 1 [file biomimetics-11-00254-s001.zip › ablation-study/input_data17/M_23_D10.txt]

  -4.2207889323983228e-01  -2.6141449649219839e-01   0.0000000000000000e+00   0.0000000000000000e+00   0.0000000000000000e+00  -1.3341024429473427e+00   0.0000000000000000e+00   0.0000000000000000e+00   0.0000000000000000e+00  -3.6906528790868787e-01
  -4.2093814635842464e-01   1.0974211299442356e+00   0.0000000000000000e+00   0.0000000000000000e+00   0.0000000000000000e+00   2.7089997110822572e-01   0.0000000000000000e+00   0.0000000000000000e+00   0.0000000000000000e+00   6.3593346370707193e-01
   0.0000000000000000e+00   0.0000000000000000e+00  -7.0058300127082263e-01  -4.9675311557377921e-01  -8.2485995974367537e-02   0.0000000000000000e+00   4.5349742335138826e-01   2.2255707830972443e-01  -2.0598419214051433e-02   0.0000000000000000e+00
   0.0000000000000000e+00   0.0000000000000000e+00  -1.2663087579585397e-02   4.0257678717918566e-01   7.2675131171198970e-01   0.0000000000000000e+00   5.2061625428746661e-01   4.9626384673762278e-02  -1.9000011915322249e-01   0.0000000000000000e+00
   0.0000000000000000e+00   0.0000000000000000e+00   1.2764805765995667e-03   5.8015123166751503e-02   1.3389969606556451e-01   0.0000000000000000e+00  -3.6326412236123928e-01   9.1204267685937035e-01  -1.2215081034174952e-01   0.0000000000000000e+00
   1.2641708452961669e+00   1.7270858596006006e-01   0.0000000000000000e+00   0.0000000000000000e+00   0.0000000000000000e+00  -6.3992116954184253e-01   0.0000000000000000e+00   0.0000000000000000e+00   0.0000000000000000e+00  -3.7577740841654711e-01
   0.0000000000000000e+00   0.0000000000000000e+00   2.0100943803228796e-01  -6.7116853505810925e-01   6.1882357041808977e-01   0.0000000000000000e+00  -2.4508929041251049e-01  -1.1527468482228365e-01   2.2984424906688372e-01   0.0000000000000000e+00
   0.0000000000000000e+00   0.0000000000000000e+00  -5.9968624885833655e-01   1.6404443646774253e-01   2.2808966302005890e-01   0.0000000000000000e+00  -5.6589602739877654e-01  -3.1854168208939193e-01  -3.7380986391952936e-01   0.0000000000000000e+00
   0.0000000000000000e+00   0.0000000000000000e+00   3.3014100607591623e-01  -3.3230217948142859e-01  -1.1014516378385951e-01   0.0000000000000000e+00   1.0502812047176922e-01  -3.7771262044422348e-02  -8.6947837591733101e-01   0.0000000000000000e+00
  -7.0008082276810035e-01   4.7229494411614337e-02   0.0000000000000000e+00   0.0000000000000000e+00   0.0000000000000000e+00  -3.0427450619912388e-01   0.0000000000000000e+00   0.0000000000000000e+00   0.0000000000000000e+00   1.8709405490827477e-01
  -2.6474317271602266e-01   0.0000000000000000e+00  -4.2092674888259818e-01   3.9362790039245921e-01   1.3621416900631164e-01  -1.9209472246665252e-01   0.0000000000000000e+00   0.0000000000000000e+00   0.0000000000000000e+00  -7.3643337673572651e-01
   0.0000000000000000e+00   1.7825262063197830e-01   0.0000000000000000e+00   0.0000000000000000e+00   0.0000000000000000e+00   0.0000000000000000e+00   2.5201472070405245e-01   4.3319159600884261e-01   1.4308911314042789e+00   0.0000000000000000e+00
   1.2225803200411098e-02   0.0000000000000000e+00   5.4885266627297313e-02  -7.5204975588924794e-01   5.0443593849253143e-01   1.6394501137068895e-01   0.0000000000000000e+00   0.0000000000000000e+00   0.0000000000000000e+00  -3.8720242653436948e-01
   3.7371627939820773e-01   0.0000000000000000e+00   8.4266353256085919e-02   3.6935128642692350e-01   7.8091260239058236e-01  -2.4021496705287490e-01   0.0000000000000000e+00   0.0000000000000000e+00   0.0000000000000000e+00   2.2200727120481417e-01
   1.8930159657940931e-01   0.0000000000000000e+00   4.8247480006436289e-01  -1.4736231100984029e-01  -2.3252776453226059e-01  -7.6470469841815303e-01   0.0000000000000000e+00   0.0000000000000000e+00   0.0000000000000000e+00  -2.6612945171102587e-01
   5.5706311269683256e-02   0.0000000000000000e+00   6.9304662609188472e-01   3.4784586284762747e-01  -4.6621685776422617e-03   5.1237543684222719e-01   0.0000000000000000e+00   0.0000000000000000e+00   0.0000000000000000e+00  -3.6474115829182185e-01
   0.0000000000000000e+00   1.4255617531572771e+00   0.0000000000000000e+00   0.0000000000000000e+00   0.0000000000000000e+00   0.0000000000000000e+00   6.0043656056820005e-01  -4.7449664328578667e-01   7.8764276096766894e-03   0.0000000000000000e+00
   0.0000000000000000e+00  -4.8996561884143175e-01   0.0000000000000000e+00   0.0000000000000000e+00   0.0000000000000000e+00   0.0000000000000000e+00  -5.9679676743894861e-01  -2.5987411076955935e-01   3.7739742470049548e-01   0.0000000000000000e+00
   0.0000000000000000e+00   4.6140981339330023e-01   0.0000000000000000e+00   0.0000000000000000e+00   0.0000000000000000e+00   0.0000000000000000e+00  -1.1794943651604799e+00  -4.9281493691907152e-01   2.1318312287499858e-01   0.0000000000000000e+00
  -8.6669454663470158e-01   0.0000000000000000e+00   3.1561353370349038e-01   1.8586901515611154e-02   2.5114675879340070e-01  -1.7668207715795464e-01   0.0000000000000000e+00   0.0000000000000000e+00   0.0000000000000000e+00   2.3364917382185585e-01
  -1.0513303302571506e+00  -3.4537055714975617e-01   0.0000000000000000e+00   2.1043737033174140e-01   0.0000000000000000e+00   0.0000000000000000e+00  -3.4773162587973017e-01   0.0000000000000000e+00   0.0000000000000000e+00   0.0000000000000000e+00
   1.5595224538122698e-01   1.1211089568232807e-01   0.0000000000000000e+00  -4.5283032795579714e-01   0.0000000000000000e+00   0.0000000000000000e+00  -5.0789930072021316e-01   0.0000000000000000e+00   0.0000000000000000e+00   0.0000000000000000e+00
   0.0000000000000000e+00   0.0000000000000000e+00   6.5815045647837256e-01   0.0000000000000000e+00  -2.2748747933867328e-01  -9.8784085266762911e-02   0.0000000000000000e+00  -5.3182726770646860e-01   4.5108915601988592e-01  -1.3786753977856600e-01
  -4.8484506047537512e-03   3.2704571262958609e-01   0.0000000000000000e+00  -7.5117181486847240e-01   0.0000000000000000e+00   0.0000000000000000e+00   1.2971019410858400e+00   0.0000000000000000e+00   0.0000000000000000e+00   0.0000000000000000e+00
   0.0000000000000000e+00   0.0000000000000000e+00  -9.4912003738607337e-02   0.0000000000000000e+00   1.2899767220226985e-01  -9.0895636488157605e-01   0.0000000000000000e+00  -1.9817262145303238e-01  -2.8168372192426844e-01  -1.7184740836950729e-01
   0.0000000000000000e+00   0.0000000000000000e+00  -5.9104092391591034e-02   0.0000000000000000e+00   3.2816643244790594e-01  -1.3468184058244370e-01   0.0000000000000000e+00   4.6437123389204477e-01   6.0563610212356633e-01  -5.3687854271935265e-01
  -2.6397410654817904e-01  -1.4374267965316558e+00   0.0000000000000000e+00  -1.2280303780117612e+00   0.0000000000000000e+00   0.0000000000000000e+00  -2.4441026797616444e-01   0.0000000000000000e+00   0.0000000000000000e+00   0.0000000000000000e+00
   0.0000000000000000e+00   0.0000000000000000e+00   4.0505777969327961e-01   0.0000000000000000e+00   1.5900001220259344e-01   2.6877159304852649e-01   0.0000000000000000e+00   5.1356357681450526e-02  -5.8354505146831059e-01  -6.2868650330051279e-01
   0.0000000000000000e+00   0.0000000000000000e+00   8.5942065192235739e-03   0.0000000000000000e+00   8.7632630021626701e-01   1.5444134509702578e-01   0.0000000000000000e+00  -4.0132623815777996e-01   5.4259014608873002e-02   2.1004627106424378e-01
   0.0000000000000000e+00   0.0000000000000000e+00  -6.2465248672398266e-01   0.0000000000000000e+00  -1.7517720055358499e-01   2.2318273847093403e-01   0.0000000000000000e+00  -5.4639409006293571e-01   8.3119782057290453e-02  -4.7313453124815746e-01
  -2.1572299839881115e-01   0.0000000000000000e+00   0.0000000000000000e+00   0.0000000000000000e+00   0.0000000000000000e+00  -3.8461649902401690e-01   0.0000000000000000e+00   5.1595744887590023e-01   5.4817273967294078e-01   0.0000000000000000e+00
   0.0000000000000000e+00  -6.2768062755597862e-03   1.5742417945295314e-01  -9.7512732800077040e-01  -2.6913371598656116e-02   0.0000000000000000e+00  -1.2268175804622003e-01   0.0000000000000000e+00   0.0000000000000000e+00  -9.2356809627132691e-02
   0.0000000000000000e+00  -2.8546284506129566e-01   2.8408504703351944e-01   1.0954488622123101e-01   7.3141483097067517e-01   0.0000000000000000e+00  -3.3220811765494440e-01   0.0000000000000000e+00   0.0000000000000000e+00  -4.2482546962788081e-01
   0.0000000000000000e+00   8.3926963146017919e-01   4.7684164225376291e-01   4.6516852440277597e-02   2.0520815875702336e-01   0.0000000000000000e+00   1.5483406025930077e-01   0.0000000000000000e+00   0.0000000000000000e+00  -8.6123379535487168e-04
   0.0000000000000000e+00  -4.3322709787230622e-02  -2.2570274807519064e-01  -8.6884446457829417e-02   1.2345880298855746e-01   0.0000000000000000e+00   7.8934820391129301e-01   0.0000000000000000e+00   0.0000000000000000e+00  -5.4892608085093142e-01
   6.0101127948247046e-01   0.0000000000000000e+00   0.0000000000000000e+00   0.0000000000000000e+00   0.0000000000000000e+00   8.7822981291999680e-01   0.0000000000000000e+00   6.3985967674006061e-01  -3.7153597815311656e-01   0.0000000000000000e+00
   0.0000000000000000e+00   3.9304121203172804e-01  -4.3460110784486633e-01   5.1322351665881588e-02  -2.5205872488899272e-01   0.0000000000000000e+00  -4.7672669410701418e-01   0.0000000000000000e+00   0.0000000000000000e+00  -6.0266454786826462e-01
  -6.9369801585900226e-01   0.0000000000000000e+00   0.0000000000000000e+00   0.0000000000000000e+00   0.0000000000000000e+00  -2.2466091508470479e-01   0.0000000000000000e+00   1.0904934840532743e+00   5.0211666839189961e-01   0.0000000000000000e+00
   5.0991544357895180e-01   0.0000000000000000e+00   0.0000000000000000e+00   0.0000000000000000e+00   0.0000000000000000e+00   1.1312607921073944e-01   0.0000000000000000e+00  -6.9089751049706116e-01   7.1877292502933482e-02   0.0000000000000000e+00
   0.0000000000000000e+00  -2.4029107341411207e-01   6.5369374217563458e-01   1.5741633876794711e-01  -5.8602214140495690e-01   0.0000000000000000e+00   1.6566191423453055e-02   0.0000000000000000e+00   0.0000000000000000e+00  -3.8271190058799387e-01
   4.3983232313195619e-01  -5.0216107777484775e-01   0.0000000000000000e+00   0.0000000000000000e+00   0.0000000000000000e+00   0.0000000000000000e+00   8.1256226573144075e-02   0.0000000000000000e+00  -2.4969484530851507e-01   0.0000000000000000e+00
  -8.7801313911665446e-01   2.3843525440900248e-01   0.0000000000000000e+00   0.0000000000000000e+00   0.0000000000000000e+00   0.0000000000000000e+00  -1.0211181099652062e+00   0.0000000000000000e+00  -2.4314776085087489e-01   0.0000000000000000e+00
   0.0000000000000000e+00   0.0000000000000000e+00  -8.4377803542019303e-01   4.0306032234206285e-01   1.8324818867539303e-01  -8.1490604120600371e-02   0.0000000000000000e+00   1.7507690593573355e-01   0.0000000000000000e+00   2.3389840378071891e-01
   0.0000000000000000e+00   0.0000000000000000e+00   3.1184519088568108e-01   6.1932331734351564e-01  -2.2797725753438230e-01   3.2284524022533442e-02   0.0000000000000000e+00  -4.0428803131089697e-01   0.0000000000000000e+00   5.5020584585279686e-01
   0.0000000000000000e+00   0.0000000000000000e+00   2.2931143939360696e-01  -2.6815493816530195e-01   7.0755718703075166e-01  -1.2331737791531078e-01   0.0000000000000000e+00   1.4814041778904605e-01   0.0000000000000000e+00   5.8113618103101006e-01
   0.0000000000000000e+00   0.0000000000000000e+00   3.2486667052113533e-01   4.3799696116075043e-01   2.5617831792046766e-02  -5.8518413496513988e-01   0.0000000000000000e+00   5.5647020005355463e-01   0.0000000000000000e+00  -2.2330355960037479e-01
  -5.7545681136482751e-01   1.4566511149740730e-01   0.0000000000000000e+00   0.0000000000000000e+00   0.0000000000000000e+00   0.0000000000000000e+00   9.7206514885029516e-01   0.0000000000000000e+00  -7.5256307452481419e-01   0.0000000000000000e+00
   0.0000000000000000e+00   0.0000000000000000e+00   4.1239380215181198e-02   3.1442195134602668e-01   6.2044179301087243e-01  -1.4880267758988739e-02   0.0000000000000000e+00  -5.1572544770652995e-01   0.0000000000000000e+00  -4.9829305808529828e-01
   7.3731043682733977e-01   9.7711726570069324e-02   0.0000000000000000e+00   0.0000000000000000e+00   0.0000000000000000e+00   0.0000000000000000e+00  -5.1792395852586215e-01   0.0000000000000000e+00  -7.2958313181056333e-01   0.0000000000000000e+00
   0.0000000000000000e+00   0.0000000000000000e+00   1.7597848598940130e-01   3.0227707953366856e-01   1.6794346267464472e-01   7.9652239207025011e-01   0.0000000000000000e+00   4.5642289645050904e-01   0.0000000000000000e+00  -8.1763998977155958e-02
   5.8692773401540291e-03   2.3805387776629472e-01  -6.2063815480169826e-01   1.2064215891040694e-01   0.0000000000000000e+00   4.7817193967756177e-01   0.0000000000000000e+00  -5.6116062697476443e-01   0.0000000000000000e+00   0.0000000000000000e+00
  -9.2278450250616417e-01  -1.3848912111566483e-01   1.6873593757924987e-01   2.6196579113143825e-01   0.0000000000000000e+00   1.7156438327778931e-01   0.0000000000000000e+00  -5.2509954329681724e-02   0.0000000000000000e+00   0.0000000000000000e+00
   6.6781773603382333e-02  -6.7133152101314997e-01  -3.2249442527551847e-01  -1.3196305431707100e-01   0.0000000000000000e+00   4.7280344283238396e-01   0.0000000000000000e+00   4.4709527621741330e-01   0.0000000000000000e+00   0.0000000000000000e+00
   9.9740791075182356e-02  -5.2379799662029956e-02   6.0509786622125961e-01  -4.7731993360294722e-01   0.0000000000000000e+00   5.2107830084593854e-01   0.0000000000000000e+00  -3.4900972601108138e-01   0.0000000000000000e+00   0.0000000000000000e+00
   0.0000000000000000e+00   0.0000000000000000e+00   0.0000000000000000e+00   0.0000000000000000e+00  -3.8861603413425710e-01   0.0000000000000000e+00  -5.3641712144774790e-02   0.0000000000000000e+00  -7.7685587085351326e-01   4.3240903840455458e-01
  -3.6250588600054945e-01   3.0500857850919216e-01  -3.1367978134885760e-01  -7.8959467172792097e-01   0.0000000000000000e+00  -1.3089436651440120e-01   0.0000000000000000e+00   1.9123588475325765e-01   0.0000000000000000e+00   0.0000000000000000e+00
   0.0000000000000000e+00   0.0000000000000000e+00   0.0000000000000000e+00   0.0000000000000000e+00  -6.0533553612195912e-01   0.0000000000000000e+00  -3.5790371819314194e-02   0.0000000000000000e+00   1.3223024897307121e+00   1.5480782484755573e-01
  -5.1144554382612992e-02  -6.1456588510132770e-01  -1.3339931374343925e-01  -2.1934238402502124e-01   0.0000000000000000e+00  -4.7928929900808037e-01   0.0000000000000000e+00  -5.6926998598728795e-01   0.0000000000000000e+00   0.0000000000000000e+00
   0.0000000000000000e+00   0.0000000000000000e+00   0.0000000000000000e+00   0.0000000000000000e+00  -1.3327754121640802e+00   0.0000000000000000e+00  -2.2799390333609465e-01   0.0000000000000000e+00   1.8470442982240845e-01  -3.9373788751002803e-01
   0.0000000000000000e+00   0.0000000000000000e+00   0.0000000000000000e+00   0.0000000000000000e+00  -2.4221447301368002e-01   0.0000000000000000e+00   1.0447985507267625e+00   0.0000000000000000e+00   3.8364319933330993e-01   2.8954665240187727e-01
  -4.6677680074781069e-02   0.0000000000000000e+00  -6.7699283172772684e-02   1.8387170529002603e-01   0.0000000000000000e+00   0.0000000000000000e+00  -8.6715951439920658e-01   9.8705504317054715e-02   4.4465806777671346e-01   0.0000000000000000e+00
   0.0000000000000000e+00  -5.1685807904108927e-01   0.0000000000000000e+00   0.0000000000000000e+00  -5.3982116933680646e-01  -8.9801061163063356e-01   0.0000000000000000e+00   0.0000000000000000e+00   0.0000000000000000e+00  -8.2712115577303547e-01
  -5.1130431763095274e-01   0.0000000000000000e+00   3.0391984397282107e-01  -6.9452271017203171e-01   0.0000000000000000e+00   0.0000000000000000e+00   6.5662539036950351e-02   1.1716978221176516e-01   3.8183569944472601e-01   0.0000000000000000e+00
  -2.5868010187608842e-01   0.0000000000000000e+00  -4.5291586276811832e-02   4.9330785572880698e-01   0.0000000000000000e+00   0.0000000000000000e+00   4.0318548501519291e-01  -3.6094417045894267e-01   6.2836407206883260e-01   0.0000000000000000e+00
   0.0000000000000000e+00   5.3828774462844164e-01   0.0000000000000000e+00   0.0000000000000000e+00   3.0871230378561648e-01   2.1632065173180021e-01   0.0000000000000000e+00   0.0000000000000000e+00   0.0000000000000000e+00  -1.1729351175781715e+00
   0.0000000000000000e+00  -1.5712199099082458e-01   0.0000000000000000e+00   0.0000000000000000e+00  -1.5925831623709324e-01  -5.5368832736710205e-01   0.0000000000000000e+00   0.0000000000000000e+00   0.0000000000000000e+00   1.7176631269273035e-01
   3.1988272923679384e-01   0.0000000000000000e+00   6.4930434648101776e-01  -9.0269260524439926e-02   0.0000000000000000e+00   0.0000000000000000e+00  -1.7259122258639126e-01  -6.6162268611733810e-01  -1.9951362917424165e-02   0.0000000000000000e+00
   4.4041680538036510e-01   0.0000000000000000e+00   5.0479385869554982e-01   1.8554063948181865e-01   0.0000000000000000e+00   0.0000000000000000e+00   2.0089210629799292e-01   6.2155828385657053e-01   3.0016417217735708e-01   0.0000000000000000e+00
   6.1088605395992301e-01   0.0000000000000000e+00  -4.7390424515304186e-01  -4.4486277910197053e-01   0.0000000000000000e+00   0.0000000000000000e+00   1.0497096617879027e-01  -1.4889087396419790e-01   4.1369397769672311e-01   0.0000000000000000e+00
   0.0000000000000000e+00   7.9442869572217478e-01   0.0000000000000000e+00   0.0000000000000000e+00  -2.9321047758435476e-01  -1.2124695043086513e+00   0.0000000000000000e+00   0.0000000000000000e+00   0.0000000000000000e+00   9.1668066289912342e-01
   3.7918056733308736e-01  -8.6073075042378933e-02   0.0000000000000000e+00   0.0000000000000000e+00  -2.0806052572253964e-01   3.6150849369328919e-01   2.2676844925941120e-01   0.0000000000000000e+00   0.0000000000000000e+00  -7.8956444965174100e-01
   1.0591865333202491e-01  -3.8141829486387069e-01   0.0000000000000000e+00   0.0000000000000000e+00   4.5428103005253673e-01   7.0238496613988666e-01   1.6421704528333475e-01   0.0000000000000000e+00   0.0000000000000000e+00   3.4149405607265809e-01
   0.0000000000000000e+00   0.0000000000000000e+00   1.7774030129887497e-01  -2.6049344416059433e-01   0.0000000000000000e+00   0.0000000000000000e+00   0.0000000000000000e+00   1.3521725883865974e+00   2.4201398181891651e-01   0.0000000000000000e+00
   0.0000000000000000e+00   0.0000000000000000e+00  -3.9972710587855786e-01  -8.6852753901375757e-02   0.0000000000000000e+00   0.0000000000000000e+00   0.0000000000000000e+00   5.7083611227437792e-01   8.9708326487357981e-01   0.0000000000000000e+00
   5.4913063183678168e-01   6.9844343765800854e-01   0.0000000000000000e+00   0.0000000000000000e+00   5.2578962063388385e-02   2.4699100362205792e-01  -3.3197230633622243e-01   0.0000000000000000e+00   0.0000000000000000e+00   1.9146174102132818e-01
  -5.6920205281383129e-01   2.3519105437991339e-01   0.0000000000000000e+00   0.0000000000000000e+00   4.2893201921830093e-01   2.4635277755108698e-01  -4.4114408427735802e-01   0.0000000000000000e+00   0.0000000000000000e+00  -4.2592689490269509e-01
   4.6846695113461834e-01  -3.7923465353905711e-01   0.0000000000000000e+00   0.0000000000000000e+00   5.2226512152477145e-01  -4.4025668054842199e-01  -3.7134932156350609e-01   0.0000000000000000e+00   0.0000000000000000e+00  -1.7953460027323481e-01
   0.0000000000000000e+00   0.0000000000000000e+00   7.7432260934530728e-01  -8.0317224442428192e-01   0.0000000000000000e+00   0.0000000000000000e+00   0.0000000000000000e+00  -4.0940236176343558e-01  -8.4082272598465180e-02   0.0000000000000000e+00
   0.0000000000000000e+00   0.0000000000000000e+00   9.9298987423168461e-01   3.7288591128963650e-01   0.0000000000000000e+00   0.0000000000000000e+00   0.0000000000000000e+00   4.3404193530200158e-01   3.2383572184525600e-01   0.0000000000000000e+00
   2.5737480414330383e-03   4.0019310336776925e-01   0.0000000000000000e+00   0.0000000000000000e+00   5.3928793964526123e-01  -2.4585926194348726e-01   6.9202225294141906e-01   0.0000000000000000e+00   0.0000000000000000e+00  -9.8314794113335949e-02
  -3.2085177648253788e-01  -4.6355901432381263e-01   0.0000000000000000e+00  -5.5637004129234202e-01   2.3539515640803474e-01   1.2623749672001988e-01   0.0000000000000000e+00   0.0000000000000000e+00   5.4888320222153952e-01   0.0000000000000000e+00
   5.9805597547212697e-03   1.8455421774376127e-01   0.0000000000000000e+00  -7.0565562431661399e-01  -1.0753462762184024e-01   3.3475942123865887e-01   0.0000000000000000e+00   0.0000000000000000e+00  -5.8679344512574749e-01   0.0000000000000000e+00
   0.0000000000000000e+00   0.0000000000000000e+00   4.2580604847055781e-01   0.0000000000000000e+00   0.0000000000000000e+00   0.0000000000000000e+00   8.3644855532980988e-01   2.0141232166628878e-01   0.0000000000000000e+00  -4.7020596357692618e-01
   5.7621306001752548e-01   6.5371760611231261e-02   0.0000000000000000e+00   4.2172840443397808e-02   7.3422551713619433e-01   3.4821532982303527e-01   0.0000000000000000e+00   0.0000000000000000e+00   3.9817935294088433e-02   0.0000000000000000e+00
   6.1510393706173327e-01  -6.6330944942505865e-01   0.0000000000000000e+00  -4.6509379860260811e-02  -4.1804079005534661e-01   1.6395179735753940e-03   0.0000000000000000e+00   0.0000000000000000e+00  -6.8875310019717556e-02   0.0000000000000000e+00
  -1.9004693184322466e-01  -4.1776738452887308e-01   0.0000000000000000e+00   8.1049016057967022e-03   4.6816244785310912e-01  -5.3419018503588389e-01   0.0000000000000000e+00   0.0000000000000000e+00  -5.3362126580784686e-01   0.0000000000000000e+00
   0.0000000000000000e+00   0.0000000000000000e+00  -8.3963260656773964e-01   0.0000000000000000e+00   0.0000000000000000e+00   0.0000000000000000e+00  -2.2371941523776095e-01  -7.8067549436539085e-01   0.0000000000000000e+00  -7.3117155359728170e-01
   0.0000000000000000e+00   0.0000000000000000e+00  -7.7953037293889837e-01   0.0000000000000000e+00   0.0000000000000000e+00   0.0000000000000000e+00   5.6642025436321664e-01   3.9439336020112858e-01   0.0000000000000000e+00   5.7788162738814619e-01
   3.8797704855621573e-01   3.6368984120269593e-01   0.0000000000000000e+00  -4.3416028918660576e-01  -2.0333366772509048e-03  -6.8219093117850726e-01   0.0000000000000000e+00   0.0000000000000000e+00   2.5163416193497934e-01   0.0000000000000000e+00
   0.0000000000000000e+00   0.0000000000000000e+00   1.0946723193729857e+00   0.0000000000000000e+00   0.0000000000000000e+00   0.0000000000000000e+00  -1.0171497901694184e-02  -2.1084917616601145e-01   0.0000000000000000e+00  -1.2026126134760734e-01
  -8.4204131628844103e-02   0.0000000000000000e+00   0.0000000000000000e+00   3.8488542250940810e-02   0.0000000000000000e+00   0.0000000000000000e+00   0.0000000000000000e+00   0.0000000000000000e+00   6.2550067360470724e-02   4.7230548866027128e-01
   0.0000000000000000e+00   1.6665596202142802e-01   4.5123364364835861e-01   0.0000000000000000e+00   4.9278855643091052e-01  -3.1844316216356766e-01   3.5108582847581193e-01   5.4873137447023945e-01   0.0000000000000000e+00   0.0000000000000000e+00
   0.0000000000000000e+00  -3.1721593362371153e-02   6.7210286266362984e-01   0.0000000000000000e+00  -5.2976034564324770e-01  -4.3769337018637661e-01  -1.1012895379592741e-01  -2.5084175475498238e-01   0.0000000000000000e+00   0.0000000000000000e+00
  -2.6823565851643227e-01   0.0000000000000000e+00   0.0000000000000000e+00  -1.1350117796779835e+00   0.0000000000000000e+00   0.0000000000000000e+00   0.0000000000000000e+00   0.0000000000000000e+00  -5.6029873745835479e-01  -5.4371926507784864e-02
   0.0000000000000000e+00  -2.2566166023060258e-01   4.6925572386664516e-01   0.0000000000000000e+00   2.8423798497468411e-01   5.7021100082555132e-01   3.3719116114980990e-01  -4.5743434938563104e-01   0.0000000000000000e+00   0.0000000000000000e+00
   0.0000000000000000e+00   4.8786225732479738e-01   2.3682111154718705e-01   0.0000000000000000e+00   3.7314412745962378e-01   1.3614741653155504e-01  -7.2831246473814182e-01  -1.3302057669676695e-01   0.0000000000000000e+00   0.0000000000000000e+00
   0.0000000000000000e+00   8.1364606649109317e-01  -1.1882950858761317e-01   0.0000000000000000e+00  -1.8393407065359224e-01   1.9260196106666450e-02   4.6518315324611681e-01  -2.7066873259970359e-01   0.0000000000000000e+00   0.0000000000000000e+00
   0.0000000000000000e+00  -1.4236166022057223e-01  -2.3293843708575052e-01   0.0000000000000000e+00   4.7186216263588304e-01  -6.0247058560679800e-01   6.3859713942066937e-02  -5.7945670426160145e-01   0.0000000000000000e+00   0.0000000000000000e+00
  -1.0804447899754317e+00   0.0000000000000000e+00   0.0000000000000000e+00   1.4040119343983881e-01   0.0000000000000000e+00   0.0000000000000000e+00   0.0000000000000000e+00   0.0000000000000000e+00   1.0779272641664950e-02  -6.5803617518049529e-02
  -4.8258810710039379e-01   0.0000000000000000e+00   0.0000000000000000e+00  -3.3769357444301040e-01   0.0000000000000000e+00   0.0000000000000000e+00   0.0000000000000000e+00   0.0000000000000000e+00   2.3089909698547942e-01   5.1795304568235623e-01
