# Supplementary material for: ICOA: An Improved Coati Optimization Algorithm with Multi-Strategy Enhancement for Global Optimization and Engineering Design Problems
Source: Biomimetics (Basel). 2026 Apr 7;11(4):254. doi: 10.3390/biomimetics11040254 (PMC13113930; doi:10.3390/biomimetics11040254)
Supplement: Supplementary file 1 [file biomimetics-11-00254-s001.zip › ablation-study/input_data17/M_23_D2.txt]

   1.7410441547378646e+00  -1.6888777784441409e+00
  -2.0155870155323194e+00   2.3209067958067808e-01
   8.5689858573719579e-01   5.1548502767936355e-01
  -5.1548502767936288e-01   8.5689858573719568e-01
   3.6016155594556432e-01   9.3288994721717833e-01
   9.3288994721717833e-01  -3.6016155594556443e-01
   8.7069665988134437e-01  -4.9182042095816836e-01
   4.9182042095816880e-01   8.7069665988134470e-01
  -8.3065934715334266e-01   5.5678097038852226e-01
   5.5678097038852070e-01   8.3065934715334155e-01
   8.7061154510837346e-01   4.9197107386919642e-01
  -4.9197107386919647e-01   8.7061154510837335e-01
  -6.9719418177842774e-01   7.1688232848516265e-01
   7.1688232848516265e-01   6.9719418177842807e-01
   8.8670010858210890e-01   4.6234501991529797e-01
   4.6234501991529697e-01  -8.8670010858210835e-01
