# Supplementary material for: ICOA: An Improved Coati Optimization Algorithm with Multi-Strategy Enhancement for Global Optimization and Engineering Design Problems
Source: Biomimetics (Basel). 2026 Apr 7;11(4):254. doi: 10.3390/biomimetics11040254 (PMC13113930; doi:10.3390/biomimetics11040254)
Supplement: Supplementary file 1 [file biomimetics-11-00254-s001.zip › ablation-study/input_data17/M_23_D20.txt]

  -1.0935034849648034e-01   0.0000000000000000e+00  -3.1959834646030846e-02   0.0000000000000000e+00   0.0000000000000000e+00  -5.6367360702971381e-01  -6.8262847181585418e-01   0.0000000000000000e+00  -7.8883049980483144e-01  -2.0791422991703862e-01   0.0000000000000000e+00   0.0000000000000000e+00   0.0000000000000000e+00   0.0000000000000000e+00   0.0000000000000000e+00   0.0000000000000000e+00   0.0000000000000000e+00   0.0000000000000000e+00   0.0000000000000000e+00   0.0000000000000000e+00
   0.0000000000000000e+00  -9.2099940164010144e-02   0.0000000000000000e+00   0.0000000000000000e+00   0.0000000000000000e+00   0.0000000000000000e+00   0.0000000000000000e+00  -2.0201887239994812e-01   0.0000000000000000e+00   0.0000000000000000e+00   7.8263335643325216e-02  -3.9595635839541443e-01   0.0000000000000000e+00   0.0000000000000000e+00   0.0000000000000000e+00   5.7199611301138487e-01   6.3668982201949842e-01   5.5961127584365902e-02   0.0000000000000000e+00   2.2828547521118003e-01
   1.1445510140212467e+00   0.0000000000000000e+00  -5.7804451906272214e-01   0.0000000000000000e+00   0.0000000000000000e+00   7.1915365644578488e-01   9.6628678305814120e-02   0.0000000000000000e+00  -6.8377338276724320e-02  -8.0851430493945331e-03   0.0000000000000000e+00   0.0000000000000000e+00   0.0000000000000000e+00   0.0000000000000000e+00   0.0000000000000000e+00   0.0000000000000000e+00   0.0000000000000000e+00   0.0000000000000000e+00   0.0000000000000000e+00   0.0000000000000000e+00
   0.0000000000000000e+00   0.0000000000000000e+00   0.0000000000000000e+00  -8.1956518790771149e-03   6.4640782235186345e-01   0.0000000000000000e+00   0.0000000000000000e+00   0.0000000000000000e+00   0.0000000000000000e+00   0.0000000000000000e+00   0.0000000000000000e+00   0.0000000000000000e+00   3.7398460741878370e-01  -2.9163184541546433e-01  -5.8514238510340799e-01   0.0000000000000000e+00   0.0000000000000000e+00   0.0000000000000000e+00  -1.2159164363344618e-01   0.0000000000000000e+00
   0.0000000000000000e+00   0.0000000000000000e+00   0.0000000000000000e+00  -2.1402004692835122e-01  -3.6733704463501871e-01   0.0000000000000000e+00   0.0000000000000000e+00   0.0000000000000000e+00   0.0000000000000000e+00   0.0000000000000000e+00   0.0000000000000000e+00   0.0000000000000000e+00   2.0540893591023079e-01   6.3219667561182824e-01  -6.0667760874006260e-01   0.0000000000000000e+00   0.0000000000000000e+00   0.0000000000000000e+00   9.6621563838591912e-02   0.0000000000000000e+00
  -2.5467881683579741e-01   0.0000000000000000e+00   8.4803484868190815e-01   0.0000000000000000e+00   0.0000000000000000e+00   1.2299003818289558e+00  -4.3008848495409252e-01   0.0000000000000000e+00  -1.0533148104599889e-01   3.1971695252392546e-06   0.0000000000000000e+00   0.0000000000000000e+00   0.0000000000000000e+00   0.0000000000000000e+00   0.0000000000000000e+00   0.0000000000000000e+00   0.0000000000000000e+00   0.0000000000000000e+00   0.0000000000000000e+00   0.0000000000000000e+00
  -3.4537522453563491e-01   0.0000000000000000e+00   7.8954530615570151e-01   0.0000000000000000e+00   0.0000000000000000e+00   1.4553761926792166e-01   8.5776696289940724e-01   0.0000000000000000e+00  -5.8074568624199863e-01  -6.4083519012396684e-01   0.0000000000000000e+00   0.0000000000000000e+00   0.0000000000000000e+00   0.0000000000000000e+00   0.0000000000000000e+00   0.0000000000000000e+00   0.0000000000000000e+00   0.0000000000000000e+00   0.0000000000000000e+00   0.0000000000000000e+00
   0.0000000000000000e+00  -5.9658752419424499e-01   0.0000000000000000e+00   0.0000000000000000e+00   0.0000000000000000e+00   0.0000000000000000e+00   0.0000000000000000e+00   4.5767964129516592e-01   0.0000000000000000e+00   0.0000000000000000e+00  -3.6804049606461581e-01   2.6888867743899914e-01   0.0000000000000000e+00   0.0000000000000000e+00   0.0000000000000000e+00   3.1805141833248807e-01   7.3047858463065551e-02  -3.0267833792072257e-01   0.0000000000000000e+00  -1.6956082609355147e-01
   6.3432304721767929e-01   0.0000000000000000e+00   1.0849532102725625e+00   0.0000000000000000e+00   0.0000000000000000e+00  -3.6985016113016966e-01  -3.0929473429824869e-02   0.0000000000000000e+00   2.0135166410270125e-01   8.3873874852125874e-01   0.0000000000000000e+00   0.0000000000000000e+00   0.0000000000000000e+00   0.0000000000000000e+00   0.0000000000000000e+00   0.0000000000000000e+00   0.0000000000000000e+00   0.0000000000000000e+00   0.0000000000000000e+00   0.0000000000000000e+00
  -6.3626773796804925e-01   0.0000000000000000e+00  -2.9992487201794628e-02   0.0000000000000000e+00   0.0000000000000000e+00   6.2228906267251394e-01   6.9037407169000253e-01   0.0000000000000000e+00  -8.2655419559694610e-01   6.7007707675924388e-01   0.0000000000000000e+00   0.0000000000000000e+00   0.0000000000000000e+00   0.0000000000000000e+00   0.0000000000000000e+00   0.0000000000000000e+00   0.0000000000000000e+00   0.0000000000000000e+00   0.0000000000000000e+00   0.0000000000000000e+00
   0.0000000000000000e+00  -3.3916821078441950e-01   0.0000000000000000e+00   0.0000000000000000e+00   0.0000000000000000e+00   0.0000000000000000e+00   0.0000000000000000e+00  -4.7905768996624615e-01   0.0000000000000000e+00   0.0000000000000000e+00   7.7885429148146168e-02   6.6648149020805403e-01   0.0000000000000000e+00   0.0000000000000000e+00   0.0000000000000000e+00   4.2518659141026115e-02   7.3458087613459719e-02   4.1715883160122808e-01   0.0000000000000000e+00   1.5485322024446402e-01
   0.0000000000000000e+00   1.6422893498806707e-01   0.0000000000000000e+00   0.0000000000000000e+00   0.0000000000000000e+00   0.0000000000000000e+00   0.0000000000000000e+00   7.9885665515913695e-02   0.0000000000000000e+00   0.0000000000000000e+00   4.0434729585760909e-01   2.7329718126020591e-01   0.0000000000000000e+00   0.0000000000000000e+00   0.0000000000000000e+00  -1.5655908806098542e-01   5.4532571856790613e-01  -1.3566355199027183e-01   0.0000000000000000e+00  -6.2302774069933875e-01
   0.0000000000000000e+00   0.0000000000000000e+00   0.0000000000000000e+00  -3.4058502833308374e-01  -4.4340226846300101e-01   0.0000000000000000e+00   0.0000000000000000e+00   0.0000000000000000e+00   0.0000000000000000e+00   0.0000000000000000e+00   0.0000000000000000e+00   0.0000000000000000e+00   3.2359296465441745e-01  -6.1165493232878176e-01  -6.7255883465596300e-02   0.0000000000000000e+00   0.0000000000000000e+00   0.0000000000000000e+00   4.5170648647159944e-01   0.0000000000000000e+00
   0.0000000000000000e+00   0.0000000000000000e+00   0.0000000000000000e+00  -6.5514403226060758e-01   4.5304688993798092e-01   0.0000000000000000e+00   0.0000000000000000e+00   0.0000000000000000e+00   0.0000000000000000e+00   0.0000000000000000e+00   0.0000000000000000e+00   0.0000000000000000e+00   1.4342377170787829e-01   3.0969712932188953e-01   3.7967035453622999e-01   0.0000000000000000e+00   0.0000000000000000e+00   0.0000000000000000e+00   3.2388662244068644e-01   0.0000000000000000e+00
   0.0000000000000000e+00   0.0000000000000000e+00   0.0000000000000000e+00   3.8764862797426797e-01   2.1212155696376758e-01   0.0000000000000000e+00   0.0000000000000000e+00   0.0000000000000000e+00   0.0000000000000000e+00   0.0000000000000000e+00   0.0000000000000000e+00   0.0000000000000000e+00  -3.4539671256911947e-01   6.1892461265093721e-02  -1.8966843797436611e-01   0.0000000000000000e+00   0.0000000000000000e+00   0.0000000000000000e+00   8.0351061232711363e-01   0.0000000000000000e+00
   0.0000000000000000e+00  -1.5023293330442575e-01   0.0000000000000000e+00   0.0000000000000000e+00   0.0000000000000000e+00   0.0000000000000000e+00   0.0000000000000000e+00  -6.5456769571875772e-01   0.0000000000000000e+00   0.0000000000000000e+00  -4.0254325643836941e-01  -1.3917327589937137e-01   0.0000000000000000e+00   0.0000000000000000e+00   0.0000000000000000e+00  -2.8017634584176815e-01   9.4909662011719853e-02  -4.9605789190627997e-01   0.0000000000000000e+00  -1.8433898830330661e-01
   0.0000000000000000e+00   3.8425739433995543e-01   0.0000000000000000e+00   0.0000000000000000e+00   0.0000000000000000e+00   0.0000000000000000e+00   0.0000000000000000e+00  -2.5684875185224826e-01   0.0000000000000000e+00   0.0000000000000000e+00  -1.9220744970919676e-03   1.9142976915279133e-01   0.0000000000000000e+00   0.0000000000000000e+00   0.0000000000000000e+00   6.8219779336505182e-01  -3.8859706863490140e-01  -1.6897399223708365e-01   0.0000000000000000e+00  -3.2368534350882411e-01
   0.0000000000000000e+00  -1.3075466817907361e-01   0.0000000000000000e+00   0.0000000000000000e+00   0.0000000000000000e+00   0.0000000000000000e+00   0.0000000000000000e+00  -3.5535026078092537e-02   0.0000000000000000e+00   0.0000000000000000e+00  -3.3607398255131038e-01  -3.2115677889227484e-01   0.0000000000000000e+00   0.0000000000000000e+00   0.0000000000000000e+00   8.9801006483608645e-03  -4.5329898558861173e-02   6.5179615596835183e-01   0.0000000000000000e+00  -5.8187576805407515e-01
   0.0000000000000000e+00   0.0000000000000000e+00   0.0000000000000000e+00  -5.0857145761573685e-01   1.9178418907395196e-02   0.0000000000000000e+00   0.0000000000000000e+00   0.0000000000000000e+00   0.0000000000000000e+00   0.0000000000000000e+00   0.0000000000000000e+00   0.0000000000000000e+00  -7.5720605408550545e-01  -2.0350303479586426e-01  -3.2388828300958050e-01   0.0000000000000000e+00   0.0000000000000000e+00   0.0000000000000000e+00  -1.4597653017199702e-01   0.0000000000000000e+00
   0.0000000000000000e+00  -5.5342049663772253e-01   0.0000000000000000e+00   0.0000000000000000e+00   0.0000000000000000e+00   0.0000000000000000e+00   0.0000000000000000e+00  -1.3471022077953676e-01   0.0000000000000000e+00   0.0000000000000000e+00   6.4332548401820866e-01  -3.0474953887694639e-01   0.0000000000000000e+00   0.0000000000000000e+00   0.0000000000000000e+00   3.7039186247483966e-02  -3.5276553905552666e-01  -1.1560369683256576e-01   0.0000000000000000e+00  -1.7221878208094166e-01
   5.1847284921828496e-01   0.0000000000000000e+00   0.0000000000000000e+00   0.0000000000000000e+00   0.0000000000000000e+00   0.0000000000000000e+00  -6.3363986086276647e-01   3.0486277710870902e-01   6.6140950384761532e-01   9.3169406576531344e-01   0.0000000000000000e+00   0.0000000000000000e+00   0.0000000000000000e+00   0.0000000000000000e+00  -5.3058035440299078e-01   0.0000000000000000e+00   0.0000000000000000e+00   0.0000000000000000e+00   0.0000000000000000e+00   0.0000000000000000e+00
   0.0000000000000000e+00  -4.5400677512475912e-01   0.0000000000000000e+00   0.0000000000000000e+00  -2.5209454203844250e-01   0.0000000000000000e+00   0.0000000000000000e+00   0.0000000000000000e+00   0.0000000000000000e+00   0.0000000000000000e+00   1.9041854901142541e-01   1.5124933006128213e-01   0.0000000000000000e+00   0.0000000000000000e+00   0.0000000000000000e+00   4.7038019439703738e-01  -6.4523665887027570e-02   6.4920216850174295e-01   0.0000000000000000e+00   1.5590484288751366e-01
   0.0000000000000000e+00   0.0000000000000000e+00   3.9234500903501823e-01  -1.1939869150882326e-01   0.0000000000000000e+00  -4.3684205920187869e-01   0.0000000000000000e+00   0.0000000000000000e+00   0.0000000000000000e+00   0.0000000000000000e+00   0.0000000000000000e+00   0.0000000000000000e+00  -6.9779539977611965e-02  -7.8814703721959434e-01   0.0000000000000000e+00   0.0000000000000000e+00   0.0000000000000000e+00   0.0000000000000000e+00   1.2220239435478687e-01   0.0000000000000000e+00
   0.0000000000000000e+00   0.0000000000000000e+00  -3.2206215660898246e-01  -2.0310738326194197e-01   0.0000000000000000e+00  -3.9085482603130051e-01   0.0000000000000000e+00   0.0000000000000000e+00   0.0000000000000000e+00   0.0000000000000000e+00   0.0000000000000000e+00   0.0000000000000000e+00   7.5660800873275613e-01   7.4740337666813358e-02   0.0000000000000000e+00   0.0000000000000000e+00   0.0000000000000000e+00   0.0000000000000000e+00   3.5244015968644121e-01   0.0000000000000000e+00
   0.0000000000000000e+00   1.1126813849007738e-02   0.0000000000000000e+00   0.0000000000000000e+00  -4.5046687939521807e-01   0.0000000000000000e+00   0.0000000000000000e+00   0.0000000000000000e+00   0.0000000000000000e+00   0.0000000000000000e+00  -5.3882361859590278e-01  -2.6458376883966028e-01   0.0000000000000000e+00   0.0000000000000000e+00   0.0000000000000000e+00   5.4590721107318840e-01   1.2021057433528433e-01  -2.7953017091376564e-01   0.0000000000000000e+00  -2.1451792502380010e-01
   0.0000000000000000e+00   0.0000000000000000e+00  -5.2874183360603000e-01  -7.0838923904816142e-01   0.0000000000000000e+00   2.8085785327264001e-01   0.0000000000000000e+00   0.0000000000000000e+00   0.0000000000000000e+00   0.0000000000000000e+00   0.0000000000000000e+00   0.0000000000000000e+00  -2.2048537904279289e-01  -2.9874970950501134e-01   0.0000000000000000e+00   0.0000000000000000e+00   0.0000000000000000e+00   0.0000000000000000e+00  -4.3248518469556227e-02   0.0000000000000000e+00
   5.1104849091670457e-01   0.0000000000000000e+00   0.0000000000000000e+00   0.0000000000000000e+00   0.0000000000000000e+00   0.0000000000000000e+00   5.5357546406300040e-01   4.7505666839414046e-01  -1.2065684675397566e+00  -4.6694930240943122e-01   0.0000000000000000e+00   0.0000000000000000e+00   0.0000000000000000e+00   0.0000000000000000e+00  -3.1176707391536052e-01   0.0000000000000000e+00   0.0000000000000000e+00   0.0000000000000000e+00   0.0000000000000000e+00   0.0000000000000000e+00
   2.2429828956990217e-01   0.0000000000000000e+00   0.0000000000000000e+00   0.0000000000000000e+00   0.0000000000000000e+00   0.0000000000000000e+00  -7.1436973334136666e-01  -4.4507604207279450e-01  -6.2399014317341139e-01   1.5108556689521374e-01   0.0000000000000000e+00   0.0000000000000000e+00   0.0000000000000000e+00   0.0000000000000000e+00   1.4891709838038343e+00   0.0000000000000000e+00   0.0000000000000000e+00   0.0000000000000000e+00   0.0000000000000000e+00   0.0000000000000000e+00
  -8.7065763082349246e-01   0.0000000000000000e+00   0.0000000000000000e+00   0.0000000000000000e+00   0.0000000000000000e+00   0.0000000000000000e+00  -1.1192956120057724e+00   7.3335989491085107e-01  -5.2318633054442537e-02  -7.1538609799584929e-01   0.0000000000000000e+00   0.0000000000000000e+00   0.0000000000000000e+00   0.0000000000000000e+00  -4.3319924819779720e-01   0.0000000000000000e+00   0.0000000000000000e+00   0.0000000000000000e+00   0.0000000000000000e+00   0.0000000000000000e+00
   1.0392907684194472e+00   0.0000000000000000e+00   0.0000000000000000e+00   0.0000000000000000e+00   0.0000000000000000e+00   0.0000000000000000e+00   1.1178394593118735e-01   2.0629067336419304e-01   4.7616891049926102e-01  -6.1435492531688829e-01   0.0000000000000000e+00   0.0000000000000000e+00   0.0000000000000000e+00   0.0000000000000000e+00  -9.6543846782651987e-02   0.0000000000000000e+00   0.0000000000000000e+00   0.0000000000000000e+00   0.0000000000000000e+00   0.0000000000000000e+00
   0.0000000000000000e+00   3.9572176094671913e-01   0.0000000000000000e+00   0.0000000000000000e+00  -3.5423020428298130e-01   0.0000000000000000e+00   0.0000000000000000e+00   0.0000000000000000e+00   0.0000000000000000e+00   0.0000000000000000e+00   2.9309294288173643e-01  -6.0435842625553204e-01   0.0000000000000000e+00   0.0000000000000000e+00   0.0000000000000000e+00  -1.0680500063962545e-01   2.6186544416103258e-01   2.0622029098407549e-01   0.0000000000000000e+00   3.7982238258544282e-01
   0.0000000000000000e+00  -7.5005047624536636e-02   0.0000000000000000e+00   0.0000000000000000e+00  -4.7765352370094799e-02   0.0000000000000000e+00   0.0000000000000000e+00   0.0000000000000000e+00   0.0000000000000000e+00   0.0000000000000000e+00  -7.2322702345880818e-01   1.0358016347128134e-01   0.0000000000000000e+00   0.0000000000000000e+00   0.0000000000000000e+00  -4.3483766664160595e-01   1.9649733774622791e-01   3.8156771695176489e-01   0.0000000000000000e+00   2.9157780012635182e-01
   0.0000000000000000e+00   0.0000000000000000e+00   5.8601266484153824e-01  -4.3104925775940750e-01   0.0000000000000000e+00   3.9394851877663506e-01   0.0000000000000000e+00   0.0000000000000000e+00   0.0000000000000000e+00   0.0000000000000000e+00   0.0000000000000000e+00   0.0000000000000000e+00   4.7213239742832658e-01   5.0315772561229627e-02   0.0000000000000000e+00   0.0000000000000000e+00   0.0000000000000000e+00   0.0000000000000000e+00  -3.0024919802428224e-01   0.0000000000000000e+00
   0.0000000000000000e+00   0.0000000000000000e+00  -2.5994923091691893e-02   3.3213518858831215e-01   0.0000000000000000e+00   6.4726224940197397e-01   0.0000000000000000e+00   0.0000000000000000e+00   0.0000000000000000e+00   0.0000000000000000e+00   0.0000000000000000e+00   0.0000000000000000e+00   1.8752967745162519e-01  -3.5216426652113109e-01   0.0000000000000000e+00   0.0000000000000000e+00   0.0000000000000000e+00   0.0000000000000000e+00   5.5756166514071226e-01   0.0000000000000000e+00
   1.6220373798785659e-01   0.0000000000000000e+00   0.0000000000000000e+00   0.0000000000000000e+00   0.0000000000000000e+00   0.0000000000000000e+00  -5.0547349225279781e-01  -1.1001497922353753e+00  -2.6115083519819532e-01  -3.8024311008613737e-01   0.0000000000000000e+00   0.0000000000000000e+00   0.0000000000000000e+00   0.0000000000000000e+00  -6.8956746976441075e-01   0.0000000000000000e+00   0.0000000000000000e+00   0.0000000000000000e+00   0.0000000000000000e+00   0.0000000000000000e+00
   0.0000000000000000e+00   9.5945676064735419e-02   0.0000000000000000e+00   0.0000000000000000e+00   2.6788044439625386e-01   0.0000000000000000e+00   0.0000000000000000e+00   0.0000000000000000e+00   0.0000000000000000e+00   0.0000000000000000e+00   2.7472856671892698e-02  -1.5220706401159023e-01   0.0000000000000000e+00   0.0000000000000000e+00   0.0000000000000000e+00   2.4751461558983612e-03   5.0612280657764730e-01   4.1158897182610166e-01   0.0000000000000000e+00  -6.8523050366311677e-01
   0.0000000000000000e+00   2.4571649228016360e-01   0.0000000000000000e+00   0.0000000000000000e+00   1.8814265370963842e-01   0.0000000000000000e+00   0.0000000000000000e+00   0.0000000000000000e+00   0.0000000000000000e+00   0.0000000000000000e+00  -2.0891348529668605e-01  -3.7802167831293787e-01   0.0000000000000000e+00   0.0000000000000000e+00   0.0000000000000000e+00   3.2219944833359861e-02  -7.5699504441478527e-01   3.3718915729549104e-01   0.0000000000000000e+00  -1.7292878231236769e-01
   0.0000000000000000e+00   7.4844200642016268e-01   0.0000000000000000e+00   0.0000000000000000e+00  -9.9292441322415437e-02   0.0000000000000000e+00   0.0000000000000000e+00   0.0000000000000000e+00   0.0000000000000000e+00   0.0000000000000000e+00  -3.1061966752924886e-02   5.7897545344829393e-01   0.0000000000000000e+00   0.0000000000000000e+00   0.0000000000000000e+00   2.5303169622084221e-01   1.1996395834113854e-02   1.6598099099230557e-01   0.0000000000000000e+00   4.5601649877892510e-02
   0.0000000000000000e+00   0.0000000000000000e+00   3.4450958648402114e-01  -3.8282996645730955e-01   0.0000000000000000e+00  -5.8107930510214928e-02   0.0000000000000000e+00   0.0000000000000000e+00   0.0000000000000000e+00   0.0000000000000000e+00   0.0000000000000000e+00   0.0000000000000000e+00  -3.4056563820178976e-01   3.9678129131210044e-01   0.0000000000000000e+00   0.0000000000000000e+00   0.0000000000000000e+00   0.0000000000000000e+00   6.7672555955544733e-01   0.0000000000000000e+00
   0.0000000000000000e+00   4.2248888627150732e-02   0.0000000000000000e+00   0.0000000000000000e+00   6.9910713513048584e-01   0.0000000000000000e+00   0.0000000000000000e+00   0.0000000000000000e+00   0.0000000000000000e+00   0.0000000000000000e+00  -1.3814715211090337e-01  -1.7280380917849472e-01   0.0000000000000000e+00   0.0000000000000000e+00   0.0000000000000000e+00   4.6386139593567943e-01   2.1179162790791675e-01  -4.0336063651742415e-02   0.0000000000000000e+00   4.4594659612364429e-01
  -1.2982761614513626e-02   0.0000000000000000e+00   0.0000000000000000e+00   0.0000000000000000e+00   0.0000000000000000e+00   0.0000000000000000e+00   1.2451971330528475e+00   0.0000000000000000e+00   0.0000000000000000e+00  -3.7899886561361285e-01   0.0000000000000000e+00   0.0000000000000000e+00   0.0000000000000000e+00   0.0000000000000000e+00  -3.5932165620749579e-02   2.5850152090355280e-02   3.7875729777178352e-01   0.0000000000000000e+00   0.0000000000000000e+00   0.0000000000000000e+00
   0.0000000000000000e+00  -2.6890659000437450e-01   0.0000000000000000e+00   0.0000000000000000e+00   0.0000000000000000e+00   0.0000000000000000e+00   0.0000000000000000e+00   0.0000000000000000e+00   6.4182595977263102e-01   0.0000000000000000e+00   0.0000000000000000e+00  -2.9984182785020275e-01  -2.4667899229322179e-01   3.4429758030455654e-01   0.0000000000000000e+00   0.0000000000000000e+00   0.0000000000000000e+00   0.0000000000000000e+00   0.0000000000000000e+00   4.9643953553603781e-01
   0.0000000000000000e+00   0.0000000000000000e+00   9.8275847230825858e-02  -6.0770042477618125e-01   5.2910388700295408e-01   8.6791457802617197e-02   0.0000000000000000e+00   6.8565628023933706e-02   0.0000000000000000e+00   0.0000000000000000e+00   1.5435661303910281e-01   0.0000000000000000e+00   0.0000000000000000e+00   0.0000000000000000e+00   0.0000000000000000e+00   0.0000000000000000e+00   0.0000000000000000e+00   1.0372638802421472e-01   5.4246843067684991e-01   0.0000000000000000e+00
   0.0000000000000000e+00   0.0000000000000000e+00  -3.7334073461447220e-01   1.0604540541018281e-02  -1.9282588253175761e-01   7.4970592671216896e-01   0.0000000000000000e+00   4.1019975212630738e-01   0.0000000000000000e+00   0.0000000000000000e+00   6.4803893320050293e-02   0.0000000000000000e+00   0.0000000000000000e+00   0.0000000000000000e+00   0.0000000000000000e+00   0.0000000000000000e+00   0.0000000000000000e+00  -2.6874740064992059e-01   1.2874352599616828e-01   0.0000000000000000e+00
   0.0000000000000000e+00   0.0000000000000000e+00  -3.5873457891484617e-01  -2.3955564868779516e-01   1.9498491524394027e-01   3.4003063578168369e-01   0.0000000000000000e+00  -7.3748195195348820e-01   0.0000000000000000e+00   0.0000000000000000e+00  -1.2571475661419790e-01   0.0000000000000000e+00   0.0000000000000000e+00   0.0000000000000000e+00   0.0000000000000000e+00   0.0000000000000000e+00   0.0000000000000000e+00  -1.0268404879791360e-02  -3.1700689740651600e-01   0.0000000000000000e+00
   0.0000000000000000e+00   0.0000000000000000e+00   7.2249475589355472e-01  -2.2962989287327187e-01   4.2661237093129842e-02   3.9566014387982290e-01   0.0000000000000000e+00   1.4365454461648416e-01   0.0000000000000000e+00   0.0000000000000000e+00  -1.1747490764355029e-01   0.0000000000000000e+00   0.0000000000000000e+00   0.0000000000000000e+00   0.0000000000000000e+00   0.0000000000000000e+00   0.0000000000000000e+00   2.0569191817635835e-02  -4.8170990817414594e-01   0.0000000000000000e+00
   1.2098838972974670e+00   0.0000000000000000e+00   0.0000000000000000e+00   0.0000000000000000e+00   0.0000000000000000e+00   0.0000000000000000e+00  -1.2905333309547734e-01   0.0000000000000000e+00   0.0000000000000000e+00  -8.9051521182706428e-01   0.0000000000000000e+00   0.0000000000000000e+00   0.0000000000000000e+00   0.0000000000000000e+00  -6.5134065076766279e-02   2.3062220487322094e-01  -8.4423774226500847e-01   0.0000000000000000e+00   0.0000000000000000e+00   0.0000000000000000e+00
   0.0000000000000000e+00   0.0000000000000000e+00  -1.5499011898261203e-01  -2.1057982761546318e-01   2.1802520223210720e-01  -2.6732361442737829e-01   0.0000000000000000e+00   2.5033984490177352e-01   0.0000000000000000e+00   0.0000000000000000e+00  -6.7407765968190914e-01   0.0000000000000000e+00   0.0000000000000000e+00   0.0000000000000000e+00   0.0000000000000000e+00   0.0000000000000000e+00   0.0000000000000000e+00  -5.3116426555647112e-01  -1.1597883146722167e-01   0.0000000000000000e+00
   0.0000000000000000e+00  -2.1138732806698182e-01   0.0000000000000000e+00   0.0000000000000000e+00   0.0000000000000000e+00   0.0000000000000000e+00   0.0000000000000000e+00   0.0000000000000000e+00  -3.1023306317830607e-01   0.0000000000000000e+00   0.0000000000000000e+00  -8.7740648508424557e-01   2.6943390711130433e-01   2.4679123756263691e-02   0.0000000000000000e+00   0.0000000000000000e+00   0.0000000000000000e+00   0.0000000000000000e+00   0.0000000000000000e+00  -1.2658994638271381e-01
   1.5879901254852247e-01   0.0000000000000000e+00   0.0000000000000000e+00   0.0000000000000000e+00   0.0000000000000000e+00   0.0000000000000000e+00   5.2745037579234565e-03   0.0000000000000000e+00   0.0000000000000000e+00  -9.0098950329035143e-01   0.0000000000000000e+00   0.0000000000000000e+00   0.0000000000000000e+00   0.0000000000000000e+00  -4.1764619204447012e-01  -3.3926965791584418e-01   1.1555877867769471e+00   0.0000000000000000e+00   0.0000000000000000e+00   0.0000000000000000e+00
   0.0000000000000000e+00   0.0000000000000000e+00   3.0821670228987808e-01   2.2963568181938038e-01  -2.2034627399499068e-01   2.3720193684776336e-01   0.0000000000000000e+00  -3.2354001606726268e-01   0.0000000000000000e+00   0.0000000000000000e+00  -5.6152354827023532e-01   0.0000000000000000e+00   0.0000000000000000e+00   0.0000000000000000e+00   0.0000000000000000e+00   0.0000000000000000e+00   0.0000000000000000e+00   4.4755364206577261e-02   5.7049346961471137e-01   0.0000000000000000e+00
   0.0000000000000000e+00  -8.6813873403772301e-01   0.0000000000000000e+00   0.0000000000000000e+00   0.0000000000000000e+00   0.0000000000000000e+00   0.0000000000000000e+00   0.0000000000000000e+00  -2.1885345960545831e-02   0.0000000000000000e+00   0.0000000000000000e+00   2.9932510658219724e-01   9.2324019872789209e-02   1.7958263635904856e-01   0.0000000000000000e+00   0.0000000000000000e+00   0.0000000000000000e+00   0.0000000000000000e+00   0.0000000000000000e+00  -3.3983378692823824e-01
   0.0000000000000000e+00   5.2404852159006823e-03   0.0000000000000000e+00   0.0000000000000000e+00   0.0000000000000000e+00   0.0000000000000000e+00   0.0000000000000000e+00   0.0000000000000000e+00   3.1654767348521506e-01   0.0000000000000000e+00   0.0000000000000000e+00  -2.2461868050995612e-01  -6.0642242024001058e-01  -3.6583513890974367e-01   0.0000000000000000e+00   0.0000000000000000e+00   0.0000000000000000e+00   0.0000000000000000e+00   0.0000000000000000e+00  -5.8968894805727812e-01
   0.0000000000000000e+00   2.8857167638224740e-02   0.0000000000000000e+00   0.0000000000000000e+00   0.0000000000000000e+00   0.0000000000000000e+00   0.0000000000000000e+00   0.0000000000000000e+00  -5.5633350181565411e-01   0.0000000000000000e+00   0.0000000000000000e+00  -3.3480974686710130e-03  -6.5066240214651749e-01   5.1323830945736126e-01   0.0000000000000000e+00   0.0000000000000000e+00   0.0000000000000000e+00   0.0000000000000000e+00   0.0000000000000000e+00   5.3609374320593192e-02
   1.0374745068182161e+00   0.0000000000000000e+00   0.0000000000000000e+00   0.0000000000000000e+00   0.0000000000000000e+00   0.0000000000000000e+00   9.5374698330861180e-02   0.0000000000000000e+00   0.0000000000000000e+00   7.3223288845126466e-01   0.0000000000000000e+00   0.0000000000000000e+00   0.0000000000000000e+00   0.0000000000000000e+00  -1.0453930825813882e+00  -4.6982567314907214e-01  -4.7583658698081566e-03   0.0000000000000000e+00   0.0000000000000000e+00   0.0000000000000000e+00
   1.5151106793930513e-01   0.0000000000000000e+00   0.0000000000000000e+00   0.0000000000000000e+00   0.0000000000000000e+00   0.0000000000000000e+00  -2.2433836745596508e-01   0.0000000000000000e+00   0.0000000000000000e+00  -6.5762481362832401e-02   0.0000000000000000e+00   0.0000000000000000e+00   0.0000000000000000e+00   0.0000000000000000e+00   9.5402382664421070e-01  -7.9984163234414174e-01  -1.1544398341485285e-01   0.0000000000000000e+00   0.0000000000000000e+00   0.0000000000000000e+00
  -4.0210139584011217e-01   0.0000000000000000e+00   0.0000000000000000e+00   0.0000000000000000e+00   0.0000000000000000e+00   0.0000000000000000e+00  -3.1564022165440719e-01   0.0000000000000000e+00   0.0000000000000000e+00  -3.0741731998668714e-01   0.0000000000000000e+00   0.0000000000000000e+00   0.0000000000000000e+00   0.0000000000000000e+00  -2.6482135909809518e-01  -1.1817808087015487e+00  -9.1757779154278585e-01   0.0000000000000000e+00   0.0000000000000000e+00   0.0000000000000000e+00
   0.0000000000000000e+00   0.0000000000000000e+00   7.7411348275943509e-02  -5.7298527804262600e-01  -6.9343601588901116e-01  -1.7314365522260480e-01   0.0000000000000000e+00  -1.7336351961338226e-01   0.0000000000000000e+00   0.0000000000000000e+00   1.6505230584321606e-01   0.0000000000000000e+00   0.0000000000000000e+00   0.0000000000000000e+00   0.0000000000000000e+00   0.0000000000000000e+00   0.0000000000000000e+00  -3.0172804194689884e-01   8.0784503059892529e-02   0.0000000000000000e+00
   0.0000000000000000e+00   0.0000000000000000e+00  -2.7433081112244595e-01  -3.0835434472493956e-01  -2.5707426953578877e-01  -2.3131894893304916e-02   0.0000000000000000e+00   2.5517752739635030e-01   0.0000000000000000e+00   0.0000000000000000e+00  -3.8136372042557320e-01   0.0000000000000000e+00   0.0000000000000000e+00   0.0000000000000000e+00   0.0000000000000000e+00   0.0000000000000000e+00   0.0000000000000000e+00   7.3573691517691087e-01  -1.0571316588038046e-01   0.0000000000000000e+00
   0.0000000000000000e+00   3.5844048744373608e-01   0.0000000000000000e+00   0.0000000000000000e+00   0.0000000000000000e+00   0.0000000000000000e+00   0.0000000000000000e+00   0.0000000000000000e+00   2.8570355383467383e-01   0.0000000000000000e+00   0.0000000000000000e+00  -1.3872901009637145e-02   2.5869172092982778e-01   6.7182682486606837e-01   0.0000000000000000e+00   0.0000000000000000e+00   0.0000000000000000e+00   0.0000000000000000e+00   0.0000000000000000e+00  -5.2098824345435424e-01
   2.6572640976568779e-02   0.0000000000000000e+00  -2.8045162674515867e-01   0.0000000000000000e+00  -6.4680356055598764e-01   0.0000000000000000e+00   0.0000000000000000e+00   0.0000000000000000e+00  -4.7641843921193583e-02   0.0000000000000000e+00   0.0000000000000000e+00   0.0000000000000000e+00   4.6341152335986791e-01   2.4736829975275210e-01   0.0000000000000000e+00   0.0000000000000000e+00   9.3068220210676206e-02   0.0000000000000000e+00  -4.6412625356571424e-01   0.0000000000000000e+00
   0.0000000000000000e+00  -3.8989952669273126e-01   0.0000000000000000e+00  -9.1118691332000934e-01   0.0000000000000000e+00  -2.0745855585104286e-01   0.0000000000000000e+00  -2.1699966992141828e-02   0.0000000000000000e+00   9.3154303258404481e-01   0.0000000000000000e+00   0.0000000000000000e+00   0.0000000000000000e+00   0.0000000000000000e+00   6.9496162986191956e-01   0.0000000000000000e+00   0.0000000000000000e+00   0.0000000000000000e+00   0.0000000000000000e+00   0.0000000000000000e+00
   2.2133501526734256e-01   0.0000000000000000e+00   1.6059364372737567e-01   0.0000000000000000e+00  -6.2896120044451143e-01   0.0000000000000000e+00   0.0000000000000000e+00   0.0000000000000000e+00   2.5431999251691539e-02   0.0000000000000000e+00   0.0000000000000000e+00   0.0000000000000000e+00  -5.9729195231241494e-01   4.1022293963158235e-02   0.0000000000000000e+00   0.0000000000000000e+00  -3.8961323474104798e-01   0.0000000000000000e+00   1.3690338482255254e-01   0.0000000000000000e+00
   0.0000000000000000e+00  -7.4039851291320236e-02   0.0000000000000000e+00  -1.7667415501274966e-01   0.0000000000000000e+00   1.0781206653599638e+00   0.0000000000000000e+00  -3.1862098371852493e-01   0.0000000000000000e+00  -2.2240362875884981e-01   0.0000000000000000e+00   0.0000000000000000e+00   0.0000000000000000e+00   0.0000000000000000e+00  -3.3569587916287746e-01   0.0000000000000000e+00   0.0000000000000000e+00   0.0000000000000000e+00   0.0000000000000000e+00   0.0000000000000000e+00
   2.9830741320116622e-01   0.0000000000000000e+00  -1.8061633599753400e-02   0.0000000000000000e+00  -9.0374709042110923e-02   0.0000000000000000e+00   0.0000000000000000e+00   0.0000000000000000e+00   6.9695423267375334e-01   0.0000000000000000e+00   0.0000000000000000e+00   0.0000000000000000e+00   2.6491990190172188e-01   2.4973323347489565e-01   0.0000000000000000e+00   0.0000000000000000e+00   1.5301946440167535e-01   0.0000000000000000e+00   5.1069509037527516e-01   0.0000000000000000e+00
   0.0000000000000000e+00   5.3484359858419528e-01   0.0000000000000000e+00   1.2316114623272099e-01   0.0000000000000000e+00   2.9108402952070983e-02   0.0000000000000000e+00  -4.4583306029312192e-01   0.0000000000000000e+00   7.7063350002090336e-01   0.0000000000000000e+00   0.0000000000000000e+00   0.0000000000000000e+00   0.0000000000000000e+00  -7.2679948211309631e-01   0.0000000000000000e+00   0.0000000000000000e+00   0.0000000000000000e+00   0.0000000000000000e+00   0.0000000000000000e+00
   0.0000000000000000e+00   0.0000000000000000e+00   0.0000000000000000e+00   0.0000000000000000e+00   0.0000000000000000e+00   0.0000000000000000e+00   4.1330838785145990e-01   0.0000000000000000e+00   0.0000000000000000e+00   0.0000000000000000e+00  -2.8090982869679232e-02   4.0826678034130159e-01   0.0000000000000000e+00   0.0000000000000000e+00   0.0000000000000000e+00   7.0015651559240344e-01   0.0000000000000000e+00  -2.0601185031179736e-01   0.0000000000000000e+00  -3.5922873004174477e-01
   0.0000000000000000e+00  -9.9725991912914491e-01   0.0000000000000000e+00   8.7788566007719704e-01   0.0000000000000000e+00  -1.7703582566235332e-01   0.0000000000000000e+00  -1.1776168161493956e-01   0.0000000000000000e+00  -1.8226746435644947e-01   0.0000000000000000e+00   0.0000000000000000e+00   0.0000000000000000e+00   0.0000000000000000e+00  -3.1174508701935738e-01   0.0000000000000000e+00   0.0000000000000000e+00   0.0000000000000000e+00   0.0000000000000000e+00   0.0000000000000000e+00
   3.7969554431371272e-01   0.0000000000000000e+00   2.3419057311101749e-02   0.0000000000000000e+00  -1.4421170642508790e-01   0.0000000000000000e+00   0.0000000000000000e+00   0.0000000000000000e+00  -5.4617272837295106e-01   0.0000000000000000e+00   0.0000000000000000e+00   0.0000000000000000e+00  -6.9692239749198609e-02   1.5520925321493975e-02   0.0000000000000000e+00   0.0000000000000000e+00   6.4808627003173203e-01   0.0000000000000000e+00   3.3326784286343247e-01   0.0000000000000000e+00
   0.0000000000000000e+00   3.3856129926479073e-01   0.0000000000000000e+00   6.7976992964973426e-01   0.0000000000000000e+00  -1.4930735830578912e-03   0.0000000000000000e+00  -5.4159594036883796e-01   0.0000000000000000e+00   6.5580339125742637e-01   0.0000000000000000e+00   0.0000000000000000e+00   0.0000000000000000e+00   0.0000000000000000e+00   1.2076553712502551e+00   0.0000000000000000e+00   0.0000000000000000e+00   0.0000000000000000e+00   0.0000000000000000e+00   0.0000000000000000e+00
   0.0000000000000000e+00   0.0000000000000000e+00   0.0000000000000000e+00   0.0000000000000000e+00   0.0000000000000000e+00   0.0000000000000000e+00  -1.3773680228559165e-01   0.0000000000000000e+00   0.0000000000000000e+00   0.0000000000000000e+00  -9.5309251108107029e-01  -4.9140488391074467e-02   0.0000000000000000e+00   0.0000000000000000e+00   0.0000000000000000e+00   1.8432128136814147e-01   0.0000000000000000e+00   9.7543704789701452e-02   0.0000000000000000e+00   1.6352168635600714e-01
   0.0000000000000000e+00   0.0000000000000000e+00   0.0000000000000000e+00   0.0000000000000000e+00   0.0000000000000000e+00   0.0000000000000000e+00  -8.0993979947405925e-02   0.0000000000000000e+00   0.0000000000000000e+00   0.0000000000000000e+00   1.5023776807789668e-01  -2.0313525702866936e-01   0.0000000000000000e+00   0.0000000000000000e+00   0.0000000000000000e+00   3.4517188959859102e-01   0.0000000000000000e+00   8.8405328754647527e-01   0.0000000000000000e+00  -1.7003178237128286e-01
   4.2744730385593238e-01   0.0000000000000000e+00  -1.7154371933578302e-01   0.0000000000000000e+00   3.7240490881658356e-01   0.0000000000000000e+00   0.0000000000000000e+00   0.0000000000000000e+00   2.1985971271222347e-02   0.0000000000000000e+00   0.0000000000000000e+00   0.0000000000000000e+00  -3.1735669875221845e-01   6.4210259519919188e-01   0.0000000000000000e+00   0.0000000000000000e+00  -2.9273017240204272e-03   0.0000000000000000e+00  -3.6833839012447012e-01   0.0000000000000000e+00
  -1.9169389273883847e-01   0.0000000000000000e+00   8.5205637422025093e-01   0.0000000000000000e+00  -6.8567757850734296e-02   0.0000000000000000e+00   0.0000000000000000e+00   0.0000000000000000e+00   1.3000696829268216e-01   0.0000000000000000e+00   0.0000000000000000e+00   0.0000000000000000e+00  -2.5282688874681686e-03   2.4400127456199511e-01   0.0000000000000000e+00   0.0000000000000000e+00   3.0120061452422153e-01   0.0000000000000000e+00  -2.5570532472892576e-01   0.0000000000000000e+00
   0.0000000000000000e+00   3.7016829925462791e-02   0.0000000000000000e+00   2.2650217851014720e-01   0.0000000000000000e+00   2.1204929434340619e-01   0.0000000000000000e+00   1.1555141424992346e+00   0.0000000000000000e+00   1.0012854865316021e+00   0.0000000000000000e+00   0.0000000000000000e+00   0.0000000000000000e+00   0.0000000000000000e+00  -5.5778269325617282e-02   0.0000000000000000e+00   0.0000000000000000e+00   0.0000000000000000e+00   0.0000000000000000e+00   0.0000000000000000e+00
   0.0000000000000000e+00   0.0000000000000000e+00   0.0000000000000000e+00   0.0000000000000000e+00   0.0000000000000000e+00   0.0000000000000000e+00  -5.8595870555989693e-01   0.0000000000000000e+00   0.0000000000000000e+00   0.0000000000000000e+00   2.9447033660636508e-02   7.8722042533523862e-01   0.0000000000000000e+00   0.0000000000000000e+00   0.0000000000000000e+00  -9.9798650258953348e-02   0.0000000000000000e+00   1.4925761945213412e-01   0.0000000000000000e+00  -6.1900419741214241e-02
  -4.0321769922302209e-01   0.0000000000000000e+00  -3.5816060429786167e-01   0.0000000000000000e+00  -1.1135292890663527e-01   0.0000000000000000e+00   0.0000000000000000e+00   0.0000000000000000e+00   3.5412667353546656e-01   0.0000000000000000e+00   0.0000000000000000e+00   0.0000000000000000e+00  -5.0272329839853680e-01  -9.7368253558314938e-02   0.0000000000000000e+00   0.0000000000000000e+00   5.3973264825171063e-01   0.0000000000000000e+00  -1.3344912788923427e-01   0.0000000000000000e+00
   0.0000000000000000e+00   0.0000000000000000e+00   0.0000000000000000e+00   0.0000000000000000e+00   0.0000000000000000e+00   0.0000000000000000e+00  -2.2918343386120110e-01   0.0000000000000000e+00   0.0000000000000000e+00   0.0000000000000000e+00  -1.6488691285285229e-01  -2.3868070958996709e-01   0.0000000000000000e+00   0.0000000000000000e+00   0.0000000000000000e+00  -2.2779830099945181e-01   0.0000000000000000e+00  -1.3030600656695784e-01   0.0000000000000000e+00  -8.9131759614483586e-01
   5.7888377725748641e-01   0.0000000000000000e+00   1.0476431087352303e-01   0.0000000000000000e+00   3.6082264058166211e-02   0.0000000000000000e+00   0.0000000000000000e+00   0.0000000000000000e+00   2.6503343339086316e-01   0.0000000000000000e+00   0.0000000000000000e+00   0.0000000000000000e+00  -3.7400007317484052e-04  -6.2706105532105794e-01   0.0000000000000000e+00   0.0000000000000000e+00   1.1860587227476516e-01   0.0000000000000000e+00  -4.1844987882220275e-01   0.0000000000000000e+00
   0.0000000000000000e+00   0.0000000000000000e+00   0.0000000000000000e+00   0.0000000000000000e+00   0.0000000000000000e+00   0.0000000000000000e+00  -6.3857033603370972e-01   0.0000000000000000e+00   0.0000000000000000e+00   0.0000000000000000e+00   2.0049776363843211e-01  -3.3608784064135133e-01   0.0000000000000000e+00   0.0000000000000000e+00   0.0000000000000000e+00   5.4296505321015176e-01   0.0000000000000000e+00  -3.5670244694048908e-01   0.0000000000000000e+00   1.3048314613765477e-01
  -5.0177140296537115e-01   0.0000000000000000e+00   3.9107543789805799e-01   0.0000000000000000e+00   0.0000000000000000e+00  -3.0770182929596251e-01   0.0000000000000000e+00   0.0000000000000000e+00  -7.5808305207819937e-01   0.0000000000000000e+00   0.0000000000000000e+00   0.0000000000000000e+00   2.1756887797161151e-01   0.0000000000000000e+00   0.0000000000000000e+00   0.0000000000000000e+00   0.0000000000000000e+00  -1.4090435399769203e+00   0.0000000000000000e+00   0.0000000000000000e+00
   0.0000000000000000e+00  -3.6450728433241064e-01   0.0000000000000000e+00   0.0000000000000000e+00   0.0000000000000000e+00   0.0000000000000000e+00   0.0000000000000000e+00   0.0000000000000000e+00   0.0000000000000000e+00   0.0000000000000000e+00   5.8884871264813854e-01   0.0000000000000000e+00   0.0000000000000000e+00  -5.3201372554381610e-01   2.3929934320700022e-01   0.0000000000000000e+00   3.4682412179939054e-01   0.0000000000000000e+00   2.4454423320334001e-01   0.0000000000000000e+00
   7.1435169859590664e-01   0.0000000000000000e+00  -3.4155573215067986e-01   0.0000000000000000e+00   0.0000000000000000e+00   2.0744362984438153e-01   0.0000000000000000e+00   0.0000000000000000e+00   3.0993614705608458e-01   0.0000000000000000e+00   0.0000000000000000e+00   0.0000000000000000e+00   7.7203703719442285e-01   0.0000000000000000e+00   0.0000000000000000e+00   0.0000000000000000e+00   0.0000000000000000e+00  -6.7511897951399724e-01   0.0000000000000000e+00   0.0000000000000000e+00
   0.0000000000000000e+00   0.0000000000000000e+00   0.0000000000000000e+00   7.4635220113414280e-02  -7.7555556297923656e-01   0.0000000000000000e+00   9.4032136038499373e-02   1.4788289128152526e-02   0.0000000000000000e+00  -2.6821441051528738e-01   0.0000000000000000e+00  -5.7685052890313560e-02   0.0000000000000000e+00   0.0000000000000000e+00   0.0000000000000000e+00   4.6733165182963762e-02   0.0000000000000000e+00   0.0000000000000000e+00   0.0000000000000000e+00  -5.5356290743170300e-01
   0.0000000000000000e+00   0.0000000000000000e+00   0.0000000000000000e+00  -3.1583829675674430e-01  -4.1885469279514137e-01   0.0000000000000000e+00  -6.2597990820094415e-02   1.4930446060852615e-01   0.0000000000000000e+00   6.8293533765587100e-01   0.0000000000000000e+00   3.2929257212795593e-01   0.0000000000000000e+00   0.0000000000000000e+00   0.0000000000000000e+00  -3.2037349065874304e-01   0.0000000000000000e+00   0.0000000000000000e+00   0.0000000000000000e+00   1.4533801711294303e-01
   1.4918030466245313e-01   0.0000000000000000e+00   1.0087654842103124e+00   0.0000000000000000e+00   0.0000000000000000e+00  -5.3680102914932304e-01   0.0000000000000000e+00   0.0000000000000000e+00   1.3930116113109856e-01   0.0000000000000000e+00   0.0000000000000000e+00   0.0000000000000000e+00   5.5830918047546574e-01   0.0000000000000000e+00   0.0000000000000000e+00   0.0000000000000000e+00   0.0000000000000000e+00   2.4805588054057467e-02   0.0000000000000000e+00   0.0000000000000000e+00
   0.0000000000000000e+00   0.0000000000000000e+00   0.0000000000000000e+00  -1.9247361692022186e-01   1.2752430889861352e-01   0.0000000000000000e+00  -8.1610409771790027e-01   2.6315714280093133e-01   0.0000000000000000e+00  -4.0506160184419882e-02   0.0000000000000000e+00   1.9159634978509635e-01   0.0000000000000000e+00   0.0000000000000000e+00   0.0000000000000000e+00   2.7350363984730863e-01   0.0000000000000000e+00   0.0000000000000000e+00   0.0000000000000000e+00  -3.1346407455542952e-01
   0.0000000000000000e+00   0.0000000000000000e+00   0.0000000000000000e+00   4.0673504663135751e-01  -1.4127468500200753e-02   0.0000000000000000e+00  -4.0892086133586475e-01  -1.7379124654166991e-01   0.0000000000000000e+00   2.8936860414321258e-01   0.0000000000000000e+00  -5.9561594661466966e-01   0.0000000000000000e+00   0.0000000000000000e+00   0.0000000000000000e+00  -4.3065746305916330e-01   0.0000000000000000e+00   0.0000000000000000e+00   0.0000000000000000e+00  -1.1396908726208579e-01
   1.1884785164809546e+00   0.0000000000000000e+00  -3.4055491040290015e-03   0.0000000000000000e+00   0.0000000000000000e+00   1.0627557091683013e-01   0.0000000000000000e+00   0.0000000000000000e+00  -6.8156439849106176e-01   0.0000000000000000e+00   0.0000000000000000e+00   0.0000000000000000e+00  -2.7663646420803567e-01   0.0000000000000000e+00   0.0000000000000000e+00   0.0000000000000000e+00   0.0000000000000000e+00   6.0334493236416853e-01   0.0000000000000000e+00   0.0000000000000000e+00
   0.0000000000000000e+00   0.0000000000000000e+00   0.0000000000000000e+00  -4.9680301019638590e-01   5.8862861801906689e-02   0.0000000000000000e+00  -1.3843463658432012e-01  -7.2276080126150610e-01   0.0000000000000000e+00  -2.4446436410248362e-01   0.0000000000000000e+00   1.1981942869276299e-01   0.0000000000000000e+00   0.0000000000000000e+00   0.0000000000000000e+00  -3.4739392671431918e-01   0.0000000000000000e+00   0.0000000000000000e+00   0.0000000000000000e+00  -1.1563972927852442e-01
   0.0000000000000000e+00   2.8911752210325903e-01   0.0000000000000000e+00   0.0000000000000000e+00   0.0000000000000000e+00   0.0000000000000000e+00   0.0000000000000000e+00   0.0000000000000000e+00   0.0000000000000000e+00   0.0000000000000000e+00  -6.0127725402984189e-01   0.0000000000000000e+00   0.0000000000000000e+00  -2.1569500538041275e-01   3.8535223639549909e-01   0.0000000000000000e+00   4.4202441628001432e-01   0.0000000000000000e+00   4.0554957301228478e-01   0.0000000000000000e+00
   0.0000000000000000e+00   0.0000000000000000e+00   0.0000000000000000e+00   6.2644026114667517e-02  -4.2286603238377535e-01   0.0000000000000000e+00  -3.5216150611710179e-01  -1.0852778983663790e-02   0.0000000000000000e+00  -3.8858973841437461e-01   0.0000000000000000e+00  -4.2990204182244834e-02   0.0000000000000000e+00   0.0000000000000000e+00   0.0000000000000000e+00   1.5682518071271405e-02   0.0000000000000000e+00   0.0000000000000000e+00   0.0000000000000000e+00   7.3486628145273925e-01
  -3.1569190653397244e-01   0.0000000000000000e+00   2.3861599207542220e-01   0.0000000000000000e+00   0.0000000000000000e+00   1.1669241385898792e+00   0.0000000000000000e+00   0.0000000000000000e+00  -3.0067748644191533e-01   0.0000000000000000e+00   0.0000000000000000e+00   0.0000000000000000e+00   6.8879163127122972e-02   0.0000000000000000e+00   0.0000000000000000e+00   0.0000000000000000e+00   0.0000000000000000e+00   1.4571886001575773e-01   0.0000000000000000e+00   0.0000000000000000e+00
   0.0000000000000000e+00   2.8940647447151452e-01   0.0000000000000000e+00   0.0000000000000000e+00   0.0000000000000000e+00   0.0000000000000000e+00   0.0000000000000000e+00   0.0000000000000000e+00   0.0000000000000000e+00   0.0000000000000000e+00  -8.0231742916887200e-02   0.0000000000000000e+00   0.0000000000000000e+00  -5.2821874635913546e-01  -6.6510574330483774e-01   0.0000000000000000e+00   3.0606264704325953e-01   0.0000000000000000e+00  -3.0781767698600837e-01   0.0000000000000000e+00
   0.0000000000000000e+00  -3.0649580172383101e-01   0.0000000000000000e+00   0.0000000000000000e+00   0.0000000000000000e+00   0.0000000000000000e+00   0.0000000000000000e+00   0.0000000000000000e+00   0.0000000000000000e+00   0.0000000000000000e+00  -2.1977504557558569e-01   0.0000000000000000e+00   0.0000000000000000e+00  -2.0030660148498419e-01  -4.4776083643061265e-01   0.0000000000000000e+00  -4.1681742431094732e-01   0.0000000000000000e+00   6.6589037117171257e-01   0.0000000000000000e+00
   0.0000000000000000e+00   0.0000000000000000e+00   0.0000000000000000e+00  -6.3176627325030466e-01   3.1371504328476331e-02   0.0000000000000000e+00   1.0379960566301293e-01   4.3510017891504960e-01   0.0000000000000000e+00  -1.4460135539772495e-01   0.0000000000000000e+00  -5.9701200394110487e-01   0.0000000000000000e+00   0.0000000000000000e+00   0.0000000000000000e+00  -1.4857150533541663e-01   0.0000000000000000e+00   0.0000000000000000e+00   0.0000000000000000e+00   1.9857085426102594e-02
   0.0000000000000000e+00   7.1278193394252742e-01   0.0000000000000000e+00   0.0000000000000000e+00   0.0000000000000000e+00   0.0000000000000000e+00   0.0000000000000000e+00   0.0000000000000000e+00   0.0000000000000000e+00   0.0000000000000000e+00   3.2348945071751189e-01   0.0000000000000000e+00   0.0000000000000000e+00  -2.8438538329520074e-01   1.9203936813276151e-01   0.0000000000000000e+00  -4.8994344766384013e-01   0.0000000000000000e+00   1.7174906947670410e-01   0.0000000000000000e+00
  -2.6836972154347660e-03   0.0000000000000000e+00  -5.2015095922025212e-01   0.0000000000000000e+00   0.0000000000000000e+00   4.0380493595916118e-02   0.0000000000000000e+00   0.0000000000000000e+00  -6.0025077311625352e-01   0.0000000000000000e+00   0.0000000000000000e+00   0.0000000000000000e+00   1.2376256868422757e+00   0.0000000000000000e+00   0.0000000000000000e+00   0.0000000000000000e+00   0.0000000000000000e+00   4.8492644102838756e-01   0.0000000000000000e+00   0.0000000000000000e+00
   0.0000000000000000e+00   3.1271653104092190e-01   0.0000000000000000e+00   0.0000000000000000e+00   0.0000000000000000e+00   0.0000000000000000e+00   0.0000000000000000e+00   0.0000000000000000e+00   0.0000000000000000e+00   0.0000000000000000e+00   3.6378459209292147e-01   0.0000000000000000e+00   0.0000000000000000e+00   5.2002330298871557e-01  -3.3838579006029862e-01   0.0000000000000000e+00   4.2056123563320091e-01   0.0000000000000000e+00   4.5614494438299624e-01   0.0000000000000000e+00
   0.0000000000000000e+00   0.0000000000000000e+00   0.0000000000000000e+00  -2.0574288295644305e-01  -1.5279918586765193e-01   0.0000000000000000e+00  -6.4067665024303416e-03  -4.0770244176562742e-01   0.0000000000000000e+00   3.8027760175466468e-01   0.0000000000000000e+00  -3.5233951453685874e-01   0.0000000000000000e+00   0.0000000000000000e+00   0.0000000000000000e+00   7.0135923204029338e-01   0.0000000000000000e+00   0.0000000000000000e+00   0.0000000000000000e+00   8.6028989089638075e-02
   3.3748328443099124e-01  -4.9608597013779604e-01   0.0000000000000000e+00   0.0000000000000000e+00   0.0000000000000000e+00   0.0000000000000000e+00  -2.3394626178578562e-01   0.0000000000000000e+00   0.0000000000000000e+00   1.6679256714351046e-01   0.0000000000000000e+00   0.0000000000000000e+00  -2.7880909656193290e-02   0.0000000000000000e+00   6.2879641714496604e-01   0.0000000000000000e+00   4.8202041727254341e-02   0.0000000000000000e+00   0.0000000000000000e+00   3.9870717693561381e-01
  -2.0135196175383399e-01  -2.7601619427207102e-01   0.0000000000000000e+00   0.0000000000000000e+00   0.0000000000000000e+00   0.0000000000000000e+00  -2.0581327851650744e-01   0.0000000000000000e+00   0.0000000000000000e+00  -3.8288106060093724e-01   0.0000000000000000e+00   0.0000000000000000e+00  -4.2882687595349817e-01   0.0000000000000000e+00  -2.0701434646180253e-01   0.0000000000000000e+00  -6.4017506689506132e-01   0.0000000000000000e+00   0.0000000000000000e+00   2.4029958460574188e-01
   0.0000000000000000e+00   0.0000000000000000e+00   5.4340561177269972e-02   0.0000000000000000e+00  -1.1561960944333181e+00   0.0000000000000000e+00   0.0000000000000000e+00  -2.0510694145042635e-01  -3.8866172414477351e-01   0.0000000000000000e+00   0.0000000000000000e+00   0.0000000000000000e+00   0.0000000000000000e+00  -5.1118337354755772e-01   0.0000000000000000e+00   0.0000000000000000e+00   0.0000000000000000e+00   0.0000000000000000e+00  -4.6727505176496725e-01   0.0000000000000000e+00
   0.0000000000000000e+00   0.0000000000000000e+00   0.0000000000000000e+00  -5.1492475879266486e-01   0.0000000000000000e+00   3.2520821169357428e-01   0.0000000000000000e+00   0.0000000000000000e+00   0.0000000000000000e+00   0.0000000000000000e+00  -2.5646913639854546e-01   4.3026059433204415e-02   0.0000000000000000e+00   0.0000000000000000e+00   0.0000000000000000e+00  -4.2246376201333857e-01   0.0000000000000000e+00  -6.1886090674686722e-01   0.0000000000000000e+00   0.0000000000000000e+00
   0.0000000000000000e+00   0.0000000000000000e+00   1.1606789595665608e+00   0.0000000000000000e+00   5.1455190662132155e-01   0.0000000000000000e+00   0.0000000000000000e+00  -1.0102316395098343e-02   1.8162838713618229e-01   0.0000000000000000e+00   0.0000000000000000e+00   0.0000000000000000e+00   0.0000000000000000e+00  -2.6849078215667332e-01   0.0000000000000000e+00   0.0000000000000000e+00   0.0000000000000000e+00   0.0000000000000000e+00  -7.6444028638967521e-01   0.0000000000000000e+00
   0.0000000000000000e+00   0.0000000000000000e+00   0.0000000000000000e+00  -6.4320339256897330e-01   0.0000000000000000e+00  -3.5528361849869028e-01   0.0000000000000000e+00   0.0000000000000000e+00   0.0000000000000000e+00   0.0000000000000000e+00  -2.4144590114959710e-01   4.5822985087402290e-01   0.0000000000000000e+00   0.0000000000000000e+00   0.0000000000000000e+00   7.0581107580839575e-02   0.0000000000000000e+00   4.3221584197358165e-01   0.0000000000000000e+00   0.0000000000000000e+00
  -8.0619032659479095e-01  -1.3362320944674586e-01   0.0000000000000000e+00   0.0000000000000000e+00   0.0000000000000000e+00   0.0000000000000000e+00  -9.2178179665173457e-02   0.0000000000000000e+00   0.0000000000000000e+00  -6.8873032544413737e-02   0.0000000000000000e+00   0.0000000000000000e+00   4.1712637261815155e-01   0.0000000000000000e+00   1.1725200806221565e-01   0.0000000000000000e+00   1.8219790755215182e-01   0.0000000000000000e+00   0.0000000000000000e+00   3.1308650903433066e-01
   0.0000000000000000e+00   0.0000000000000000e+00  -5.7286324284513490e-01   0.0000000000000000e+00   6.2524949264181306e-01   0.0000000000000000e+00   0.0000000000000000e+00  -7.4869176429579998e-01   7.7505113050836127e-01   0.0000000000000000e+00   0.0000000000000000e+00   0.0000000000000000e+00   0.0000000000000000e+00  -8.6984896881346485e-01   0.0000000000000000e+00   0.0000000000000000e+00   0.0000000000000000e+00   0.0000000000000000e+00   9.5128248250673883e-02   0.0000000000000000e+00
   0.0000000000000000e+00   0.0000000000000000e+00   5.3173933056763056e-01   0.0000000000000000e+00  -6.1039247579855127e-01   0.0000000000000000e+00   0.0000000000000000e+00   1.3766985288289474e-01   7.8579174513219474e-01   0.0000000000000000e+00   0.0000000000000000e+00   0.0000000000000000e+00   0.0000000000000000e+00   7.6396532750876212e-02   0.0000000000000000e+00   0.0000000000000000e+00   0.0000000000000000e+00   0.0000000000000000e+00   7.2749186891304818e-01   0.0000000000000000e+00
  -1.5634396815577364e-01   2.6883610687895854e-03   0.0000000000000000e+00   0.0000000000000000e+00   0.0000000000000000e+00   0.0000000000000000e+00  -4.0035758718665199e-01   0.0000000000000000e+00   0.0000000000000000e+00   2.4943128314326497e-02   0.0000000000000000e+00   0.0000000000000000e+00  -6.2566539471009208e-01   0.0000000000000000e+00  -1.5088948953663048e-01   0.0000000000000000e+00   6.3273321815518524e-01   0.0000000000000000e+00   0.0000000000000000e+00   8.0516781276187832e-03
   0.0000000000000000e+00   0.0000000000000000e+00   0.0000000000000000e+00  -1.9942266363267225e-01   0.0000000000000000e+00   6.2662761063332750e-01   0.0000000000000000e+00   0.0000000000000000e+00   0.0000000000000000e+00   0.0000000000000000e+00  -1.6816212431176625e-01  -5.4531611447411699e-02   0.0000000000000000e+00   0.0000000000000000e+00   0.0000000000000000e+00   7.2961723206286722e-01   0.0000000000000000e+00   6.3047099841623766e-02   0.0000000000000000e+00   0.0000000000000000e+00
   0.0000000000000000e+00   0.0000000000000000e+00   0.0000000000000000e+00   1.6327252919841753e-01   0.0000000000000000e+00  -3.4097992442289266e-01   0.0000000000000000e+00   0.0000000000000000e+00   0.0000000000000000e+00   0.0000000000000000e+00   7.8520456748450193e-02   5.1928402065504620e-01   0.0000000000000000e+00   0.0000000000000000e+00   0.0000000000000000e+00   4.4770807595753070e-01   0.0000000000000000e+00  -6.1709877235047317e-01   0.0000000000000000e+00   0.0000000000000000e+00
   1.8053981635951771e-01  -3.7499207897320627e-02   0.0000000000000000e+00   0.0000000000000000e+00   0.0000000000000000e+00   0.0000000000000000e+00   3.8823282461482084e-01   0.0000000000000000e+00   0.0000000000000000e+00   1.9509016282872935e-01   0.0000000000000000e+00   0.0000000000000000e+00  -5.4240786371382854e-03   0.0000000000000000e+00  -4.9723135338902696e-01   0.0000000000000000e+00   1.4972531485896715e-01   0.0000000000000000e+00   0.0000000000000000e+00   7.1241011857162828e-01
   0.0000000000000000e+00   0.0000000000000000e+00   1.4215839360638727e-01   0.0000000000000000e+00   3.9219677394210678e-01   0.0000000000000000e+00   0.0000000000000000e+00  -3.7192105100181239e-01  -4.5383284398004542e-01   0.0000000000000000e+00   0.0000000000000000e+00   0.0000000000000000e+00   0.0000000000000000e+00  -1.1651240599388544e+00   0.0000000000000000e+00   0.0000000000000000e+00   0.0000000000000000e+00   0.0000000000000000e+00   6.5828236671319085e-01   0.0000000000000000e+00
  -3.0874402813811191e-01   1.7354258297330877e-01   0.0000000000000000e+00   0.0000000000000000e+00   0.0000000000000000e+00   0.0000000000000000e+00   6.2296409039070866e-01   0.0000000000000000e+00   0.0000000000000000e+00   1.5851782953576843e-01   0.0000000000000000e+00   0.0000000000000000e+00  -4.9807914305385281e-01   0.0000000000000000e+00   4.5466908085751412e-01   0.0000000000000000e+00  -7.3614202082180613e-02   0.0000000000000000e+00   0.0000000000000000e+00   3.3497465660519567e-02
   0.0000000000000000e+00   0.0000000000000000e+00   0.0000000000000000e+00   3.2881407529719830e-01   0.0000000000000000e+00  -1.8740554288021638e-01   0.0000000000000000e+00   0.0000000000000000e+00   0.0000000000000000e+00   0.0000000000000000e+00  -9.1315201988566252e-01  -1.4583215424905877e-01   0.0000000000000000e+00   0.0000000000000000e+00   0.0000000000000000e+00   3.1656651602323033e-02   0.0000000000000000e+00  -2.5390828252786365e-02   0.0000000000000000e+00   0.0000000000000000e+00
   2.7542766644519240e-02  -6.8095970825255903e-01   0.0000000000000000e+00   0.0000000000000000e+00   0.0000000000000000e+00   0.0000000000000000e+00   4.3885337737157354e-01   0.0000000000000000e+00   0.0000000000000000e+00  -3.8727689816069250e-01   0.0000000000000000e+00   0.0000000000000000e+00   7.7795923712647430e-03   0.0000000000000000e+00  -1.0941923917205333e-01   0.0000000000000000e+00   2.8822710149172442e-01   0.0000000000000000e+00   0.0000000000000000e+00  -3.1281245990205925e-01
   0.0000000000000000e+00   0.0000000000000000e+00   0.0000000000000000e+00   3.8287840745506879e-01   0.0000000000000000e+00   4.7324714547880764e-01   0.0000000000000000e+00   0.0000000000000000e+00   0.0000000000000000e+00   0.0000000000000000e+00  -8.7389274460579369e-02   7.0304875649557741e-01   0.0000000000000000e+00   0.0000000000000000e+00   0.0000000000000000e+00  -2.8767465450896801e-01   0.0000000000000000e+00   2.1158950411882801e-01   0.0000000000000000e+00   0.0000000000000000e+00
   0.0000000000000000e+00   0.0000000000000000e+00  -3.7176320287353659e-01   0.0000000000000000e+00   4.0361496110429079e-02   0.0000000000000000e+00   0.0000000000000000e+00   1.3941418021334082e+00  -1.5768361892671473e-01   0.0000000000000000e+00   0.0000000000000000e+00   0.0000000000000000e+00   0.0000000000000000e+00  -3.1060038451258992e-01   0.0000000000000000e+00   0.0000000000000000e+00   0.0000000000000000e+00   0.0000000000000000e+00  -2.1683573176655935e-01   0.0000000000000000e+00
   2.0615537091556310e-01   4.0573641490817131e-01   0.0000000000000000e+00   0.0000000000000000e+00   0.0000000000000000e+00   0.0000000000000000e+00   5.2208770367423496e-02   0.0000000000000000e+00   0.0000000000000000e+00  -7.7913106019114120e-01   0.0000000000000000e+00   0.0000000000000000e+00   4.1301247361410109e-02   0.0000000000000000e+00   2.4353417196670357e-01   0.0000000000000000e+00   2.0831097266753573e-01   0.0000000000000000e+00   0.0000000000000000e+00   2.8053308667511934e-01
   1.2933742718751123e-01  -2.3821852655028614e-01  -2.7765102139529330e-01   0.0000000000000000e+00   0.0000000000000000e+00   0.0000000000000000e+00  -7.4266906386136256e-01   0.0000000000000000e+00   0.0000000000000000e+00   0.0000000000000000e+00   0.0000000000000000e+00   0.0000000000000000e+00   0.0000000000000000e+00   3.5857342978498546e-02   0.0000000000000000e+00   0.0000000000000000e+00   0.0000000000000000e+00   0.0000000000000000e+00   5.4460130957672703e-01   0.0000000000000000e+00
   8.0186501822893649e-02   4.3694517323430165e-01   1.7766319582299203e-01   0.0000000000000000e+00   0.0000000000000000e+00   0.0000000000000000e+00   3.2190826208867540e-01   0.0000000000000000e+00   0.0000000000000000e+00   0.0000000000000000e+00   0.0000000000000000e+00   0.0000000000000000e+00   0.0000000000000000e+00   4.6613296889659267e-01   0.0000000000000000e+00   0.0000000000000000e+00   0.0000000000000000e+00   0.0000000000000000e+00   6.7095451073028156e-01   0.0000000000000000e+00
   5.2260391769003112e-01  -5.5834320498583656e-01  -3.9774557246259556e-01   0.0000000000000000e+00   0.0000000000000000e+00   0.0000000000000000e+00   4.7785247788090074e-01   0.0000000000000000e+00   0.0000000000000000e+00   0.0000000000000000e+00   0.0000000000000000e+00   0.0000000000000000e+00   0.0000000000000000e+00   1.5374515494164756e-01   0.0000000000000000e+00   0.0000000000000000e+00   0.0000000000000000e+00   0.0000000000000000e+00   7.0398202836649992e-02   0.0000000000000000e+00
   0.0000000000000000e+00   0.0000000000000000e+00   0.0000000000000000e+00   5.6521767845784354e-01   0.0000000000000000e+00  -5.2279841718198417e-01   0.0000000000000000e+00  -1.9173074980589871e-01  -8.4745845470848097e-02   0.0000000000000000e+00  -5.0768896126948326e-01   0.0000000000000000e+00   0.0000000000000000e+00   0.0000000000000000e+00  -1.4714672643397986e-02   1.0556412656850844e-01   3.0685479367442736e-01   0.0000000000000000e+00   0.0000000000000000e+00   0.0000000000000000e+00
   0.0000000000000000e+00   0.0000000000000000e+00   0.0000000000000000e+00   0.0000000000000000e+00   5.6566832441832771e-01   0.0000000000000000e+00   0.0000000000000000e+00   0.0000000000000000e+00   0.0000000000000000e+00   2.5289535355711679e-01   0.0000000000000000e+00  -6.8874292470155793e-02  -5.4030662309143840e-01   0.0000000000000000e+00   0.0000000000000000e+00   0.0000000000000000e+00   0.0000000000000000e+00  -3.0697271843194540e-02   0.0000000000000000e+00  -1.2053405996474444e+00
   0.0000000000000000e+00   0.0000000000000000e+00   0.0000000000000000e+00  -5.6516088021587119e-01   0.0000000000000000e+00  -1.9604959545471623e-01   0.0000000000000000e+00   3.5078869401561119e-01   3.5417737312221309e-02   0.0000000000000000e+00  -3.4853979594781881e-01   0.0000000000000000e+00   0.0000000000000000e+00   0.0000000000000000e+00   3.1741255236730093e-01  -2.7490207225883112e-01   4.6909353495683270e-01   0.0000000000000000e+00   0.0000000000000000e+00   0.0000000000000000e+00
   1.5463370838721485e-01   2.0287189768903530e-01  -8.5567761457762445e-02   0.0000000000000000e+00   0.0000000000000000e+00   0.0000000000000000e+00   2.2051456238832215e-01   0.0000000000000000e+00   0.0000000000000000e+00   0.0000000000000000e+00   0.0000000000000000e+00   0.0000000000000000e+00   0.0000000000000000e+00  -8.6317557201118000e-01   0.0000000000000000e+00   0.0000000000000000e+00   0.0000000000000000e+00   0.0000000000000000e+00   3.6593828334219691e-01   0.0000000000000000e+00
   0.0000000000000000e+00   0.0000000000000000e+00   0.0000000000000000e+00  -1.5099067344443259e-01   0.0000000000000000e+00   3.0292650333458343e-01   0.0000000000000000e+00  -8.1296480383564407e-01   2.4538643963119428e-01   0.0000000000000000e+00  -3.2644427668709924e-02   0.0000000000000000e+00   0.0000000000000000e+00   0.0000000000000000e+00   2.3496328336198988e-01  -4.2539751578938190e-02   3.2592643254178721e-01   0.0000000000000000e+00   0.0000000000000000e+00   0.0000000000000000e+00
   0.0000000000000000e+00   0.0000000000000000e+00   0.0000000000000000e+00   1.1791969689870549e-01   0.0000000000000000e+00   1.0597135487160228e-01   0.0000000000000000e+00   1.7846942630507304e-01   6.3415786162605292e-01   0.0000000000000000e+00  -3.4622069384314891e-01   0.0000000000000000e+00   0.0000000000000000e+00   0.0000000000000000e+00   4.4086900887249825e-01   2.6757339559160270e-01  -3.9373558841478118e-01   0.0000000000000000e+00   0.0000000000000000e+00   0.0000000000000000e+00
   0.0000000000000000e+00   0.0000000000000000e+00   0.0000000000000000e+00   0.0000000000000000e+00  -9.3000661466366585e-01   0.0000000000000000e+00   0.0000000000000000e+00   0.0000000000000000e+00   0.0000000000000000e+00   1.5337906937791473e-01   0.0000000000000000e+00   4.5800977817080885e-01  -4.0549631519850216e-01   0.0000000000000000e+00   0.0000000000000000e+00   0.0000000000000000e+00   0.0000000000000000e+00   5.0186626371884913e-01   0.0000000000000000e+00   1.9247532729974587e-01
   0.0000000000000000e+00   0.0000000000000000e+00   0.0000000000000000e+00   4.8340235440866913e-01   0.0000000000000000e+00   5.0311485702724057e-01   0.0000000000000000e+00   3.1252807751219613e-01   2.5577940198198063e-01   0.0000000000000000e+00   7.2185149083818234e-03   0.0000000000000000e+00   0.0000000000000000e+00   0.0000000000000000e+00  -1.3493936612127186e-01  -4.2811767537698375e-01   3.8542861754415730e-01   0.0000000000000000e+00   0.0000000000000000e+00   0.0000000000000000e+00
   0.0000000000000000e+00   0.0000000000000000e+00   0.0000000000000000e+00   0.0000000000000000e+00   6.7820580347144011e-01   0.0000000000000000e+00   0.0000000000000000e+00   0.0000000000000000e+00   0.0000000000000000e+00  -1.4852263027175436e-01   0.0000000000000000e+00  -2.1147166908144008e-01  -9.0496850505953197e-01   0.0000000000000000e+00   0.0000000000000000e+00   0.0000000000000000e+00   0.0000000000000000e+00   4.7966881032447534e-02   0.0000000000000000e+00   5.9420928520502081e-01
   0.0000000000000000e+00   0.0000000000000000e+00   0.0000000000000000e+00   0.0000000000000000e+00   1.5200851094006162e-02   0.0000000000000000e+00   0.0000000000000000e+00   0.0000000000000000e+00   0.0000000000000000e+00   9.1588059895938212e-01   0.0000000000000000e+00  -6.3645181329626088e-01   2.6373419739991621e-01   0.0000000000000000e+00   0.0000000000000000e+00   0.0000000000000000e+00   0.0000000000000000e+00   1.9934340285798918e-01   0.0000000000000000e+00   2.7559460719305434e-01
   4.1672377378867476e-01  -3.1782972842627022e-01   8.3864178562893965e-01   0.0000000000000000e+00   0.0000000000000000e+00   0.0000000000000000e+00  -1.0738757658413742e-01   0.0000000000000000e+00   0.0000000000000000e+00   0.0000000000000000e+00   0.0000000000000000e+00   0.0000000000000000e+00   0.0000000000000000e+00  -8.9825772159018949e-02   0.0000000000000000e+00   0.0000000000000000e+00   0.0000000000000000e+00   0.0000000000000000e+00   4.9038296629612933e-02   0.0000000000000000e+00
   0.0000000000000000e+00   0.0000000000000000e+00   0.0000000000000000e+00  -6.2969544985920903e-02   0.0000000000000000e+00  -1.4144919101793615e-01   0.0000000000000000e+00  -2.2261786841492964e-01   7.9309962665181338e-02   0.0000000000000000e+00  -2.9991352482668804e-01   0.0000000000000000e+00   0.0000000000000000e+00   0.0000000000000000e+00  -2.0143679093925787e-01  -7.3870409417691929e-01  -4.9393272353374196e-01   0.0000000000000000e+00   0.0000000000000000e+00   0.0000000000000000e+00
   0.0000000000000000e+00   0.0000000000000000e+00   0.0000000000000000e+00  -2.5912242628689836e-01   0.0000000000000000e+00   3.6198746687978695e-01   0.0000000000000000e+00   1.2232074440358578e-02  -2.4103165271622318e-02   0.0000000000000000e+00  -5.6359476003221365e-01   0.0000000000000000e+00   0.0000000000000000e+00   0.0000000000000000e+00  -6.1228171759699723e-01   3.2887717696999735e-01   2.0047519169912431e-02   0.0000000000000000e+00   0.0000000000000000e+00   0.0000000000000000e+00
   0.0000000000000000e+00   0.0000000000000000e+00   0.0000000000000000e+00   1.4011240273464096e-01   0.0000000000000000e+00   4.2554038287687695e-01   0.0000000000000000e+00   6.4315715272227070e-03  -6.7594296513077834e-01   0.0000000000000000e+00  -3.0364159608903657e-01   0.0000000000000000e+00   0.0000000000000000e+00   0.0000000000000000e+00   4.6452686415272249e-01  -5.2452198248691628e-02  -1.7778914596411366e-01   0.0000000000000000e+00   0.0000000000000000e+00   0.0000000000000000e+00
   0.0000000000000000e+00   0.0000000000000000e+00   0.0000000000000000e+00   0.0000000000000000e+00  -6.4678370733054569e-01   0.0000000000000000e+00   0.0000000000000000e+00   0.0000000000000000e+00   0.0000000000000000e+00  -6.4199138441108672e-01   0.0000000000000000e+00  -8.7314781192032376e-01  -3.7392185522236948e-01   0.0000000000000000e+00   0.0000000000000000e+00   0.0000000000000000e+00   0.0000000000000000e+00  -2.4379829696692501e-02   0.0000000000000000e+00   1.2343094466422461e-01
   7.1144698513571358e-01   5.4627005363476921e-01  -1.5000757431118042e-01   0.0000000000000000e+00   0.0000000000000000e+00   0.0000000000000000e+00  -2.3730987745033530e-01   0.0000000000000000e+00   0.0000000000000000e+00   0.0000000000000000e+00   0.0000000000000000e+00   0.0000000000000000e+00   0.0000000000000000e+00   6.8234860103525988e-02   0.0000000000000000e+00   0.0000000000000000e+00   0.0000000000000000e+00   0.0000000000000000e+00  -3.3460120953697092e-01   0.0000000000000000e+00
   0.0000000000000000e+00   0.0000000000000000e+00   0.0000000000000000e+00   0.0000000000000000e+00  -3.6844764086030030e-01   0.0000000000000000e+00   0.0000000000000000e+00   0.0000000000000000e+00   0.0000000000000000e+00  -5.7207976882545841e-01   0.0000000000000000e+00  -4.1181463458615220e-01   3.8947583765811838e-01   0.0000000000000000e+00   0.0000000000000000e+00   0.0000000000000000e+00   0.0000000000000000e+00   1.3005398889605539e+00   0.0000000000000000e+00   2.6024298970161280e-01
   3.4656332909684856e-01   0.0000000000000000e+00  -2.9855207668583222e-01   0.0000000000000000e+00   0.0000000000000000e+00  -6.7369178690175113e-01   0.0000000000000000e+00   8.0641388875058673e-02  -1.2476803716547254e-01  -4.6845540198821445e-01   0.0000000000000000e+00  -2.6155068857735686e-01   0.0000000000000000e+00   0.0000000000000000e+00   1.6422718912519044e-01   0.0000000000000000e+00   0.0000000000000000e+00   0.0000000000000000e+00   0.0000000000000000e+00   0.0000000000000000e+00
   0.0000000000000000e+00   6.9840646302951925e-01   0.0000000000000000e+00   3.1222714516553757e-01  -2.4509388928004794e-01   0.0000000000000000e+00   0.0000000000000000e+00   0.0000000000000000e+00   0.0000000000000000e+00   0.0000000000000000e+00   0.0000000000000000e+00   0.0000000000000000e+00   0.0000000000000000e+00   7.9384326965016461e-02   0.0000000000000000e+00   0.0000000000000000e+00   4.8041678207841565e-01   0.0000000000000000e+00   0.0000000000000000e+00  -3.4288402089873737e-01
  -6.0980124935034130e-01   0.0000000000000000e+00  -5.6393223609707006e-02   0.0000000000000000e+00   0.0000000000000000e+00  -3.8934838771592227e-02   0.0000000000000000e+00   3.3310270062037772e-01   3.9801764184880895e-01  -2.4176062896411957e-02   0.0000000000000000e+00  -4.2826856474452712e-01   0.0000000000000000e+00   0.0000000000000000e+00   4.1239837657599215e-01   0.0000000000000000e+00   0.0000000000000000e+00   0.0000000000000000e+00   0.0000000000000000e+00   0.0000000000000000e+00
   0.0000000000000000e+00   3.3049192318267950e-01   0.0000000000000000e+00   2.4113816478602829e-01   8.5466002123232676e-01   0.0000000000000000e+00   0.0000000000000000e+00   0.0000000000000000e+00   0.0000000000000000e+00   0.0000000000000000e+00   0.0000000000000000e+00   0.0000000000000000e+00   0.0000000000000000e+00  -2.0190201505439348e-01   0.0000000000000000e+00   0.0000000000000000e+00  -2.3130099701355220e-01   0.0000000000000000e+00   0.0000000000000000e+00  -8.8989591522338124e-02
   0.0000000000000000e+00   3.1208833146537229e-01   0.0000000000000000e+00  -6.7751968815349473e-01   2.8137896112857919e-01   0.0000000000000000e+00   0.0000000000000000e+00   0.0000000000000000e+00   0.0000000000000000e+00   0.0000000000000000e+00   0.0000000000000000e+00   0.0000000000000000e+00   0.0000000000000000e+00   3.6700334624334330e-01   0.0000000000000000e+00   0.0000000000000000e+00   3.2254538875472100e-01   0.0000000000000000e+00   0.0000000000000000e+00   3.5449519291664128e-01
  -4.7497572447632991e-01   0.0000000000000000e+00  -4.2691182310214104e-01   0.0000000000000000e+00   0.0000000000000000e+00  -2.7337894736463597e-01   0.0000000000000000e+00  -4.8793835460428425e-01   9.0659720859478987e-02  -6.3760616715397067e-02   0.0000000000000000e+00   5.1429105783504614e-01   0.0000000000000000e+00   0.0000000000000000e+00   5.0443793456894218e-02   0.0000000000000000e+00   0.0000000000000000e+00   0.0000000000000000e+00   0.0000000000000000e+00   0.0000000000000000e+00
   0.0000000000000000e+00   0.0000000000000000e+00   0.0000000000000000e+00   0.0000000000000000e+00   0.0000000000000000e+00   0.0000000000000000e+00   3.5216831180965566e-02   0.0000000000000000e+00   0.0000000000000000e+00   0.0000000000000000e+00  -2.2192945588045512e-01   0.0000000000000000e+00  -4.1226748708902944e-01   0.0000000000000000e+00   0.0000000000000000e+00   1.2249782142147654e+00   0.0000000000000000e+00   4.9091093550859605e-01  -4.7285365058663170e-01   0.0000000000000000e+00
  -3.7623791567459058e-01   0.0000000000000000e+00  -1.9037794822732390e-01   0.0000000000000000e+00   0.0000000000000000e+00   2.6022988265697333e-01   0.0000000000000000e+00   3.5680219762610721e-01  -4.6099010594426854e-01  -5.0371919865415804e-01   0.0000000000000000e+00   2.9395358638646132e-02   0.0000000000000000e+00   0.0000000000000000e+00  -4.0008108128018433e-01   0.0000000000000000e+00   0.0000000000000000e+00   0.0000000000000000e+00   0.0000000000000000e+00   0.0000000000000000e+00
  -5.0434367739009445e-02   0.0000000000000000e+00  -3.8219823838363537e-01   0.0000000000000000e+00   0.0000000000000000e+00  -3.3263720154900184e-01   0.0000000000000000e+00   3.5565522173304076e-01  -5.1970200315569377e-02   6.4829105529793130e-01   0.0000000000000000e+00  -7.1372419612826712e-02   0.0000000000000000e+00   0.0000000000000000e+00  -4.3147018453810537e-01   0.0000000000000000e+00   0.0000000000000000e+00   0.0000000000000000e+00   0.0000000000000000e+00   0.0000000000000000e+00
   2.1374711532694315e-01   0.0000000000000000e+00  -9.6864457245229962e-02   0.0000000000000000e+00   0.0000000000000000e+00   6.4778679622772714e-02   0.0000000000000000e+00   2.2798984253098248e-01   7.6683479296627388e-01  -3.0555248721465206e-01   0.0000000000000000e+00   2.3305267876003372e-01   0.0000000000000000e+00   0.0000000000000000e+00  -3.9120624836153856e-01   0.0000000000000000e+00   0.0000000000000000e+00   0.0000000000000000e+00   0.0000000000000000e+00   0.0000000000000000e+00
   0.0000000000000000e+00   0.0000000000000000e+00   0.0000000000000000e+00   0.0000000000000000e+00   0.0000000000000000e+00   0.0000000000000000e+00  -6.9256116155317016e-01   0.0000000000000000e+00   0.0000000000000000e+00   0.0000000000000000e+00  -3.2196220601664449e-01   0.0000000000000000e+00   5.2328498887608613e-02   0.0000000000000000e+00   0.0000000000000000e+00  -1.9273434558273420e-01   0.0000000000000000e+00  -6.6834466429268735e-01   1.3591950386754927e+00   0.0000000000000000e+00
  -3.1250104991902963e-02   0.0000000000000000e+00   3.5880959287881542e-01   0.0000000000000000e+00   0.0000000000000000e+00  -2.7980737499258990e-01   0.0000000000000000e+00   5.4244674578674323e-01  -1.1080846424759783e-01   2.7601227579124116e-02   0.0000000000000000e+00   6.2847856103662614e-01   0.0000000000000000e+00   0.0000000000000000e+00   2.9952098872334254e-01   0.0000000000000000e+00   0.0000000000000000e+00   0.0000000000000000e+00   0.0000000000000000e+00   0.0000000000000000e+00
   0.0000000000000000e+00   0.0000000000000000e+00   0.0000000000000000e+00   0.0000000000000000e+00   0.0000000000000000e+00   0.0000000000000000e+00  -1.8356180134894651e-02   0.0000000000000000e+00   0.0000000000000000e+00   0.0000000000000000e+00   8.6877334640320159e-01   0.0000000000000000e+00  -6.3060338406865368e-02   0.0000000000000000e+00   0.0000000000000000e+00  -4.5449565129217995e-02   0.0000000000000000e+00  -1.3122226813847930e+00  -8.8699691949763693e-01   0.0000000000000000e+00
   0.0000000000000000e+00  -5.0436386530164012e-01   0.0000000000000000e+00   2.4612043647736506e-01   3.2138676596285337e-01   0.0000000000000000e+00   0.0000000000000000e+00   0.0000000000000000e+00   0.0000000000000000e+00   0.0000000000000000e+00   0.0000000000000000e+00   0.0000000000000000e+00   0.0000000000000000e+00  -5.1830087236594130e-02   0.0000000000000000e+00   0.0000000000000000e+00   7.6067790717655748e-01   0.0000000000000000e+00   0.0000000000000000e+00   2.0859826956586613e-02
  -3.0277279164626014e-01   0.0000000000000000e+00   6.3638545985826411e-01   0.0000000000000000e+00   0.0000000000000000e+00  -4.5720002363608186e-01   0.0000000000000000e+00  -2.1078290741198016e-01   4.7632066308123000e-02  -8.8097471064349023e-02   0.0000000000000000e+00  -1.6859721064271266e-01   0.0000000000000000e+00   0.0000000000000000e+00  -4.5981071090680004e-01   0.0000000000000000e+00   0.0000000000000000e+00   0.0000000000000000e+00   0.0000000000000000e+00   0.0000000000000000e+00
   0.0000000000000000e+00   0.0000000000000000e+00   0.0000000000000000e+00   0.0000000000000000e+00   0.0000000000000000e+00   0.0000000000000000e+00  -5.1783871238028112e-01   0.0000000000000000e+00   0.0000000000000000e+00   0.0000000000000000e+00   7.9088039339000660e-01   0.0000000000000000e+00   1.0686847237079038e+00   0.0000000000000000e+00   0.0000000000000000e+00   4.4758601318400076e-01   0.0000000000000000e+00  -1.4978049100980478e-01   4.5829618140679762e-03   0.0000000000000000e+00
   0.0000000000000000e+00   3.0178341921237528e-02   0.0000000000000000e+00  -5.1766764181640890e-01  -3.8714907394648140e-02   0.0000000000000000e+00   0.0000000000000000e+00   0.0000000000000000e+00   0.0000000000000000e+00   0.0000000000000000e+00   0.0000000000000000e+00   0.0000000000000000e+00   0.0000000000000000e+00  -7.6905231737635416e-01   0.0000000000000000e+00   0.0000000000000000e+00   1.6065158644626548e-01   0.0000000000000000e+00   0.0000000000000000e+00  -3.3520178572153203e-01
   0.0000000000000000e+00   0.0000000000000000e+00   0.0000000000000000e+00   0.0000000000000000e+00   0.0000000000000000e+00   0.0000000000000000e+00   8.0097029864190472e-01   0.0000000000000000e+00   0.0000000000000000e+00   0.0000000000000000e+00   7.2532764579899001e-01   0.0000000000000000e+00   1.0309231371974044e-02   0.0000000000000000e+00   0.0000000000000000e+00   3.0132163055045857e-01   0.0000000000000000e+00   1.5551083609410088e-01   8.5449172050218758e-01   0.0000000000000000e+00
   0.0000000000000000e+00   0.0000000000000000e+00   0.0000000000000000e+00   0.0000000000000000e+00   0.0000000000000000e+00   0.0000000000000000e+00   6.6313300952769527e-01   0.0000000000000000e+00   0.0000000000000000e+00   0.0000000000000000e+00  -3.7272062385146942e-01   0.0000000000000000e+00   1.0691978472220895e+00   0.0000000000000000e+00   0.0000000000000000e+00   8.2966061062717278e-01   0.0000000000000000e+00  -1.9744980226587885e-01   1.3813890498672673e-01   0.0000000000000000e+00
   0.0000000000000000e+00  -2.2430054286524737e-01   0.0000000000000000e+00  -2.3828262805799622e-01   1.5975861913618869e-01   0.0000000000000000e+00   0.0000000000000000e+00   0.0000000000000000e+00   0.0000000000000000e+00   0.0000000000000000e+00   0.0000000000000000e+00   0.0000000000000000e+00   0.0000000000000000e+00   4.7340724961768588e-01   0.0000000000000000e+00   0.0000000000000000e+00  -8.4995445623949950e-02   0.0000000000000000e+00   0.0000000000000000e+00  -7.9752692084996890e-01
   7.7406529651846467e-01   2.1705854103558131e-01   1.5946356748206619e-01   0.0000000000000000e+00   0.0000000000000000e+00   0.0000000000000000e+00  -3.7339885137554672e-02   0.0000000000000000e+00   0.0000000000000000e+00   0.0000000000000000e+00  -1.1799773234091296e-01   4.0215232391264411e-01   1.1102131871281548e-01   0.0000000000000000e+00   0.0000000000000000e+00   0.0000000000000000e+00   0.0000000000000000e+00  -3.7270621196650733e-01   0.0000000000000000e+00   0.0000000000000000e+00
   7.6327343035484135e-02   2.3840720043464525e-01   6.5197855667896909e-01   0.0000000000000000e+00   0.0000000000000000e+00   0.0000000000000000e+00   3.1928704449448864e-01   0.0000000000000000e+00   0.0000000000000000e+00   0.0000000000000000e+00   1.8463008982565743e-01   9.6646633872882026e-02  -3.6920692091169810e-01   0.0000000000000000e+00   0.0000000000000000e+00   0.0000000000000000e+00   0.0000000000000000e+00   4.8018048271223723e-01   0.0000000000000000e+00   0.0000000000000000e+00
   2.4010869739167301e-01  -1.2700901141056303e-01  -5.5940284883305658e-01   0.0000000000000000e+00   0.0000000000000000e+00   0.0000000000000000e+00   3.2994921334217975e-01   0.0000000000000000e+00   0.0000000000000000e+00   0.0000000000000000e+00  -3.5682601060306557e-01   1.4359390443779288e-01  -5.3740404915421047e-01   0.0000000000000000e+00   0.0000000000000000e+00   0.0000000000000000e+00   0.0000000000000000e+00   2.6013721476903784e-01   0.0000000000000000e+00   0.0000000000000000e+00
   0.0000000000000000e+00   0.0000000000000000e+00   0.0000000000000000e+00  -8.1927929628844787e-01  -8.6403888520669625e-01   0.0000000000000000e+00   0.0000000000000000e+00   4.5916659988709518e-01   0.0000000000000000e+00   0.0000000000000000e+00   0.0000000000000000e+00   0.0000000000000000e+00   0.0000000000000000e+00  -9.3311764869470559e-01   0.0000000000000000e+00   5.2800035414156399e-01   0.0000000000000000e+00   0.0000000000000000e+00   2.3948695255566793e-01   0.0000000000000000e+00
   0.0000000000000000e+00   0.0000000000000000e+00   0.0000000000000000e+00   4.0870861203527153e-01  -5.8636012684316785e-01   0.0000000000000000e+00   0.0000000000000000e+00  -4.9136115256773050e-01   0.0000000000000000e+00   0.0000000000000000e+00   0.0000000000000000e+00   0.0000000000000000e+00   0.0000000000000000e+00   2.8073354603043765e-01   0.0000000000000000e+00  -9.5609355690214726e-01   0.0000000000000000e+00   0.0000000000000000e+00  -6.7317765739162883e-01   0.0000000000000000e+00
   0.0000000000000000e+00   0.0000000000000000e+00   0.0000000000000000e+00   0.0000000000000000e+00   0.0000000000000000e+00  -5.6444951423356704e-01   0.0000000000000000e+00   0.0000000000000000e+00  -2.7481136942521101e-01  -6.0126418085435640e-01   0.0000000000000000e+00   0.0000000000000000e+00   0.0000000000000000e+00   0.0000000000000000e+00  -1.8545220909804913e-01   0.0000000000000000e+00  -2.9303879078764405e-01   0.0000000000000000e+00   0.0000000000000000e+00   3.5226777765222772e-01
  -3.4649322973737928e-01  -5.0221677486986960e-01   3.7750745955107839e-01   0.0000000000000000e+00   0.0000000000000000e+00   0.0000000000000000e+00   1.4511634916109209e-01   0.0000000000000000e+00   0.0000000000000000e+00   0.0000000000000000e+00  -3.5913270103587441e-01   3.8877495441360810e-01  -1.8499823628237524e-01   0.0000000000000000e+00   0.0000000000000000e+00   0.0000000000000000e+00   0.0000000000000000e+00  -3.8704457936353404e-01   0.0000000000000000e+00   0.0000000000000000e+00
   0.0000000000000000e+00   0.0000000000000000e+00   0.0000000000000000e+00  -2.8575426326313930e-01  -2.8355213456432454e-01   0.0000000000000000e+00   0.0000000000000000e+00  -1.2257816779127497e+00   0.0000000000000000e+00   0.0000000000000000e+00   0.0000000000000000e+00   0.0000000000000000e+00   0.0000000000000000e+00   3.2616210612620863e-02   0.0000000000000000e+00   1.4739294258960270e-02   0.0000000000000000e+00   0.0000000000000000e+00   1.0757350178256744e+00   0.0000000000000000e+00
   0.0000000000000000e+00   0.0000000000000000e+00   0.0000000000000000e+00   0.0000000000000000e+00   0.0000000000000000e+00   1.5828573676104102e-02   0.0000000000000000e+00   0.0000000000000000e+00  -5.9150707796326618e-01  -3.1531177364875862e-01   0.0000000000000000e+00   0.0000000000000000e+00   0.0000000000000000e+00   0.0000000000000000e+00   2.6163201784382706e-01   0.0000000000000000e+00   2.1020460010284414e-01   0.0000000000000000e+00   0.0000000000000000e+00  -6.6167214820315934e-01
   0.0000000000000000e+00   0.0000000000000000e+00   0.0000000000000000e+00   0.0000000000000000e+00   0.0000000000000000e+00   1.7653833133839858e-01   0.0000000000000000e+00   0.0000000000000000e+00  -7.5681218335038936e-01   4.8136443531428508e-01   0.0000000000000000e+00   0.0000000000000000e+00   0.0000000000000000e+00   0.0000000000000000e+00  -1.0314078086166903e-01   0.0000000000000000e+00  -9.5629434939371316e-02   0.0000000000000000e+00   0.0000000000000000e+00   3.8022994044610803e-01
  -3.6711326886122261e-02  -8.0548506505467729e-02  -1.9963826626501965e-01   0.0000000000000000e+00   0.0000000000000000e+00   0.0000000000000000e+00   7.0678491168555291e-01   0.0000000000000000e+00   0.0000000000000000e+00   0.0000000000000000e+00   5.7784499696982050e-01   1.2697393374313512e-01   1.6027301247961234e-01   0.0000000000000000e+00   0.0000000000000000e+00   0.0000000000000000e+00   0.0000000000000000e+00  -2.7757739268858106e-01   0.0000000000000000e+00   0.0000000000000000e+00
   3.0726534608011169e-01  -6.3639202019823848e-01   1.9499847540052795e-02   0.0000000000000000e+00   0.0000000000000000e+00   0.0000000000000000e+00  -3.8513924985928760e-01   0.0000000000000000e+00   0.0000000000000000e+00   0.0000000000000000e+00   5.2124362881065545e-01   1.5652524364631160e-02  -2.6930972184295787e-01   0.0000000000000000e+00   0.0000000000000000e+00   0.0000000000000000e+00   0.0000000000000000e+00   8.6099184178509869e-02   0.0000000000000000e+00   0.0000000000000000e+00
   1.5159850674447518e-02  -2.6473135918210305e-01  -4.4716392922941266e-02   0.0000000000000000e+00   0.0000000000000000e+00   0.0000000000000000e+00   3.9583448094071876e-02   0.0000000000000000e+00   0.0000000000000000e+00   0.0000000000000000e+00  -9.6363636317237419e-02   4.6989147010929172e-01   6.0685611084753011e-01   0.0000000000000000e+00   0.0000000000000000e+00   0.0000000000000000e+00   0.0000000000000000e+00   5.7250571863984534e-01   0.0000000000000000e+00   0.0000000000000000e+00
   0.0000000000000000e+00   0.0000000000000000e+00   0.0000000000000000e+00   1.0721761090275644e-01  -8.9746905152226364e-01   0.0000000000000000e+00   0.0000000000000000e+00   7.0115884369045178e-01   0.0000000000000000e+00   0.0000000000000000e+00   0.0000000000000000e+00   0.0000000000000000e+00   0.0000000000000000e+00   1.3581509573910950e+00   0.0000000000000000e+00   6.8843668960515481e-01   0.0000000000000000e+00   0.0000000000000000e+00   1.3442992876214716e-01   0.0000000000000000e+00
   0.0000000000000000e+00   0.0000000000000000e+00   0.0000000000000000e+00   0.0000000000000000e+00   0.0000000000000000e+00   4.5661714592152691e-01   0.0000000000000000e+00   0.0000000000000000e+00   2.4440519652929552e-02  -2.0500914498774186e-01   0.0000000000000000e+00   0.0000000000000000e+00   0.0000000000000000e+00   0.0000000000000000e+00   4.6448562627614765e-01   0.0000000000000000e+00  -7.2912447561634341e-01   0.0000000000000000e+00   0.0000000000000000e+00   3.8798138628248310e-02
   0.0000000000000000e+00   0.0000000000000000e+00   0.0000000000000000e+00  -7.3897131517454873e-01  -3.1382166008372736e-02   0.0000000000000000e+00   0.0000000000000000e+00   5.2470138096912977e-01   0.0000000000000000e+00   0.0000000000000000e+00   0.0000000000000000e+00   0.0000000000000000e+00   0.0000000000000000e+00   6.1060106738126152e-01   0.0000000000000000e+00  -1.0378114698738921e+00   0.0000000000000000e+00   0.0000000000000000e+00   8.1318237161167661e-01   0.0000000000000000e+00
   0.0000000000000000e+00   0.0000000000000000e+00   0.0000000000000000e+00   0.0000000000000000e+00   0.0000000000000000e+00   6.5132506857266259e-01   0.0000000000000000e+00   0.0000000000000000e+00  -3.4851217957810265e-02  -5.1182774439817380e-01   0.0000000000000000e+00   0.0000000000000000e+00   0.0000000000000000e+00   0.0000000000000000e+00  -3.1202287449092869e-01   0.0000000000000000e+00   3.6696935884155396e-01   0.0000000000000000e+00   0.0000000000000000e+00   2.8384612589532865e-01
  -3.4827829837360846e-01   3.8226830995725680e-01  -2.2763274318521551e-01   0.0000000000000000e+00   0.0000000000000000e+00   0.0000000000000000e+00  -3.4247959864111066e-01   0.0000000000000000e+00   0.0000000000000000e+00   0.0000000000000000e+00   2.8425596703344314e-01   6.4807591138002063e-01  -2.4868363996417164e-01   0.0000000000000000e+00   0.0000000000000000e+00   0.0000000000000000e+00   0.0000000000000000e+00  -2.8580243840977487e-02   0.0000000000000000e+00   0.0000000000000000e+00
   0.0000000000000000e+00   0.0000000000000000e+00   0.0000000000000000e+00   1.2964863954566841e+00  -7.6468369184664098e-01   0.0000000000000000e+00   0.0000000000000000e+00  -1.4930517336350868e-01   0.0000000000000000e+00   0.0000000000000000e+00   0.0000000000000000e+00   0.0000000000000000e+00   0.0000000000000000e+00  -1.7222882152594518e-01   0.0000000000000000e+00  -1.1857293866252575e-02   0.0000000000000000e+00   0.0000000000000000e+00   5.4580602408527890e-01   0.0000000000000000e+00
   0.0000000000000000e+00   0.0000000000000000e+00   0.0000000000000000e+00   0.0000000000000000e+00   0.0000000000000000e+00   1.3136535618046172e-01   0.0000000000000000e+00   0.0000000000000000e+00  -4.6325686576521585e-03   5.7894396708538437e-02   0.0000000000000000e+00   0.0000000000000000e+00   0.0000000000000000e+00   0.0000000000000000e+00  -7.5724036704347619e-01   0.0000000000000000e+00  -4.4103094346214106e-01   0.0000000000000000e+00   0.0000000000000000e+00  -4.5983546488034488e-01
   6.6599130934620143e-01   0.0000000000000000e+00   0.0000000000000000e+00   0.0000000000000000e+00   0.0000000000000000e+00   0.0000000000000000e+00   0.0000000000000000e+00   0.0000000000000000e+00   3.9508039751180030e-03   0.0000000000000000e+00   1.5109719426616991e-01  -4.5591333940197798e-01   3.5297333913944207e-01   0.0000000000000000e+00   0.0000000000000000e+00   0.0000000000000000e+00  -4.4851137524065288e-01   0.0000000000000000e+00   0.0000000000000000e+00   0.0000000000000000e+00
   0.0000000000000000e+00  -7.0363002980293166e-01   0.0000000000000000e+00   0.0000000000000000e+00  -9.7444850940946048e-01   0.0000000000000000e+00   0.0000000000000000e+00   0.0000000000000000e+00   0.0000000000000000e+00   0.0000000000000000e+00   0.0000000000000000e+00   0.0000000000000000e+00   0.0000000000000000e+00   2.7923564948138369e-01  -4.9962973533601818e-01   0.0000000000000000e+00   0.0000000000000000e+00  -7.2320504635252725e-01   0.0000000000000000e+00  -7.1036934908567062e-01
   0.0000000000000000e+00   0.0000000000000000e+00   1.2668723273938792e-01  -4.8371739500462230e-01   0.0000000000000000e+00   1.9839548571488949e-01  -2.0626016349509418e-01  -5.9250692804948357e-01   0.0000000000000000e+00   4.1847223210314832e-01   0.0000000000000000e+00   0.0000000000000000e+00   0.0000000000000000e+00   0.0000000000000000e+00   0.0000000000000000e+00  -3.7273641645990185e-01   0.0000000000000000e+00   0.0000000000000000e+00   5.4294548992546432e-02   0.0000000000000000e+00
   0.0000000000000000e+00   0.0000000000000000e+00   4.5034816916609627e-01   3.7931210675529858e-01   0.0000000000000000e+00  -5.0384990739784863e-01  -1.3068093029053404e-01  -4.6260696073874197e-01   0.0000000000000000e+00  -6.8691651346652643e-02   0.0000000000000000e+00   0.0000000000000000e+00   0.0000000000000000e+00   0.0000000000000000e+00   0.0000000000000000e+00   1.7623270806578561e-01   0.0000000000000000e+00   0.0000000000000000e+00   3.6412210450659638e-01   0.0000000000000000e+00
   0.0000000000000000e+00  -6.0551158043964315e-01   0.0000000000000000e+00   0.0000000000000000e+00  -1.0781322427144253e-01   0.0000000000000000e+00   0.0000000000000000e+00   0.0000000000000000e+00   0.0000000000000000e+00   0.0000000000000000e+00   0.0000000000000000e+00   0.0000000000000000e+00   0.0000000000000000e+00  -1.9545978568437011e-01  -9.8280029334901653e-02   0.0000000000000000e+00   0.0000000000000000e+00  -4.9039714718157273e-01   0.0000000000000000e+00   1.5983004333011510e+00
   0.0000000000000000e+00   0.0000000000000000e+00   1.2951786148436312e-01   3.0631555490889356e-01   0.0000000000000000e+00  -2.9745123200020973e-01  -3.4847982282717072e-01   4.1637650229481882e-01   0.0000000000000000e+00   5.7830383742866931e-01   0.0000000000000000e+00   0.0000000000000000e+00   0.0000000000000000e+00   0.0000000000000000e+00   0.0000000000000000e+00  -3.6117617966665311e-01   0.0000000000000000e+00   0.0000000000000000e+00  -2.0304563337999107e-01   0.0000000000000000e+00
   0.0000000000000000e+00   0.0000000000000000e+00   4.9744921184817859e-01  -2.0458496767232778e-01   0.0000000000000000e+00  -1.0300962101502871e-01   5.2979611888595857e-01   1.5596409780974207e-02   0.0000000000000000e+00   3.1439538921221183e-01   0.0000000000000000e+00   0.0000000000000000e+00   0.0000000000000000e+00   0.0000000000000000e+00   0.0000000000000000e+00   3.4996532575076067e-01   0.0000000000000000e+00   0.0000000000000000e+00  -4.4478188479530684e-01   0.0000000000000000e+00
   0.0000000000000000e+00   0.0000000000000000e+00  -1.3586937964425994e-01  -4.5613707763421169e-01   0.0000000000000000e+00  -6.3584799344983478e-01   3.4948734627528011e-01   1.8510104778110545e-01   0.0000000000000000e+00  -1.0225525876575123e-01   0.0000000000000000e+00   0.0000000000000000e+00   0.0000000000000000e+00   0.0000000000000000e+00   0.0000000000000000e+00  -3.5484418087330327e-01   0.0000000000000000e+00   0.0000000000000000e+00   2.7640816479824348e-01   0.0000000000000000e+00
  -1.3349708441218888e-01   0.0000000000000000e+00   0.0000000000000000e+00   0.0000000000000000e+00   0.0000000000000000e+00   0.0000000000000000e+00   0.0000000000000000e+00   0.0000000000000000e+00   1.7647120587813064e-02   0.0000000000000000e+00   8.3082928007646911e-02  -1.5509549655817859e-01   7.7230240733242062e-01   0.0000000000000000e+00   0.0000000000000000e+00   0.0000000000000000e+00   5.9536435334843518e-01   0.0000000000000000e+00   0.0000000000000000e+00   0.0000000000000000e+00
   0.0000000000000000e+00   0.0000000000000000e+00  -4.7344465207708486e-01   3.0184241207487555e-01   0.0000000000000000e+00  -2.7361964914105158e-01   2.0245916603574171e-01  -4.7389721601373225e-01   0.0000000000000000e+00  -4.1770756879633428e-02   0.0000000000000000e+00   0.0000000000000000e+00   0.0000000000000000e+00   0.0000000000000000e+00   0.0000000000000000e+00  -1.8478230817471661e-01   0.0000000000000000e+00   0.0000000000000000e+00  -5.5535216259075182e-01   0.0000000000000000e+00
   1.3397259203608716e-01   0.0000000000000000e+00   0.0000000000000000e+00   0.0000000000000000e+00   0.0000000000000000e+00   0.0000000000000000e+00   0.0000000000000000e+00   0.0000000000000000e+00  -6.9835817459429028e-01   0.0000000000000000e+00  -6.9629359894301002e-01   4.0286573021594239e-03   9.3485497495057496e-02   0.0000000000000000e+00   0.0000000000000000e+00   0.0000000000000000e+00   2.7688631419744002e-02   0.0000000000000000e+00   0.0000000000000000e+00   0.0000000000000000e+00
   6.9445627381422470e-01   0.0000000000000000e+00   0.0000000000000000e+00   0.0000000000000000e+00   0.0000000000000000e+00   0.0000000000000000e+00   0.0000000000000000e+00   0.0000000000000000e+00   4.0095262600290005e-02   0.0000000000000000e+00   1.0068014655494438e-01   5.7456249181372010e-01  -9.1769802917046908e-02   0.0000000000000000e+00   0.0000000000000000e+00   0.0000000000000000e+00   4.0919751714804597e-01   0.0000000000000000e+00   0.0000000000000000e+00   0.0000000000000000e+00
  -1.5236303988227615e-01   0.0000000000000000e+00   0.0000000000000000e+00   0.0000000000000000e+00   0.0000000000000000e+00   0.0000000000000000e+00   0.0000000000000000e+00   0.0000000000000000e+00   1.3774301686517204e-01   0.0000000000000000e+00  -1.1567802276601608e-01   6.4476947639564430e-01   5.1112243693939463e-01   0.0000000000000000e+00   0.0000000000000000e+00   0.0000000000000000e+00  -5.1716258294397011e-01   0.0000000000000000e+00   0.0000000000000000e+00   0.0000000000000000e+00
   0.0000000000000000e+00   2.6895086589174183e-01   0.0000000000000000e+00   0.0000000000000000e+00  -8.9601572490720183e-01   0.0000000000000000e+00   0.0000000000000000e+00   0.0000000000000000e+00   0.0000000000000000e+00   0.0000000000000000e+00   0.0000000000000000e+00   0.0000000000000000e+00   0.0000000000000000e+00   1.1565400282997702e+00  -2.4551386472751258e-01   0.0000000000000000e+00   0.0000000000000000e+00   1.7756076909928487e-01   0.0000000000000000e+00   4.5180899426627480e-01
   0.0000000000000000e+00  -9.3315378580109620e-01   0.0000000000000000e+00   0.0000000000000000e+00   5.4049544993407728e-01   0.0000000000000000e+00   0.0000000000000000e+00   0.0000000000000000e+00   0.0000000000000000e+00   0.0000000000000000e+00   0.0000000000000000e+00   0.0000000000000000e+00   0.0000000000000000e+00   6.1102697895184266e-01  -2.6404648175583800e-01   0.0000000000000000e+00   0.0000000000000000e+00   1.1790314560097956e+00   0.0000000000000000e+00  -1.9491395184074552e-02
   0.0000000000000000e+00   0.0000000000000000e+00   3.8839355310996232e-01   3.3455254843312898e-01   0.0000000000000000e+00   3.2718966279415390e-01   4.2471624430503724e-01   1.4992169765604177e-02   0.0000000000000000e+00  -2.2359296411947033e-01   0.0000000000000000e+00   0.0000000000000000e+00   0.0000000000000000e+00   0.0000000000000000e+00   0.0000000000000000e+00  -6.2946513768680845e-01   0.0000000000000000e+00   0.0000000000000000e+00   5.7819878091463182e-02   0.0000000000000000e+00
  -1.2329410671156210e-01   0.0000000000000000e+00   0.0000000000000000e+00   0.0000000000000000e+00   0.0000000000000000e+00   0.0000000000000000e+00   0.0000000000000000e+00   0.0000000000000000e+00  -7.0099077132451237e-01   0.0000000000000000e+00   6.7965005125298095e-01   1.4907195957773350e-01   2.3482610014709249e-02   0.0000000000000000e+00   0.0000000000000000e+00   0.0000000000000000e+00  -9.3340385120458613e-02   0.0000000000000000e+00   0.0000000000000000e+00   0.0000000000000000e+00
   0.0000000000000000e+00   5.8216683785636947e-01   0.0000000000000000e+00   0.0000000000000000e+00   9.5118920740858937e-01   0.0000000000000000e+00   0.0000000000000000e+00   0.0000000000000000e+00   0.0000000000000000e+00   0.0000000000000000e+00   0.0000000000000000e+00   0.0000000000000000e+00   0.0000000000000000e+00   2.5311098293715578e-01  -9.7504499860013738e-01   0.0000000000000000e+00   0.0000000000000000e+00  -8.3679981771941991e-01   0.0000000000000000e+00   1.5489455565291294e-01
   0.0000000000000000e+00   0.0000000000000000e+00   3.5134939558085942e-01  -2.7451829862362426e-01   0.0000000000000000e+00  -1.4650196590293479e-01  -4.4129595241073238e-01   4.7454884243826684e-02   0.0000000000000000e+00  -5.6981392679714049e-01   0.0000000000000000e+00   0.0000000000000000e+00   0.0000000000000000e+00   0.0000000000000000e+00   0.0000000000000000e+00  -1.4422337116050707e-01   0.0000000000000000e+00   0.0000000000000000e+00  -4.8708120916205183e-01   0.0000000000000000e+00
   0.0000000000000000e+00   3.9193724160007459e-01   0.0000000000000000e+00   0.0000000000000000e+00   1.0099664674084094e-01   0.0000000000000000e+00   0.0000000000000000e+00   0.0000000000000000e+00   0.0000000000000000e+00   0.0000000000000000e+00   0.0000000000000000e+00   0.0000000000000000e+00   0.0000000000000000e+00   6.4038615599683235e-01   1.1449568369612328e+00   0.0000000000000000e+00   0.0000000000000000e+00  -6.7983977847244725e-01   0.0000000000000000e+00  -6.8048911121691702e-02
