# Supplementary material for: ICOA: An Improved Coati Optimization Algorithm with Multi-Strategy Enhancement for Global Optimization and Engineering Design Problems
Source: Biomimetics (Basel). 2026 Apr 7;11(4):254. doi: 10.3390/biomimetics11040254 (PMC13113930; doi:10.3390/biomimetics11040254)
Supplement: Supplementary file 1 [file biomimetics-11-00254-s001.zip › ablation-study/input_data17/M_23_D30.txt]

  -7.7365042097274217e-01   0.0000000000000000e+00   0.0000000000000000e+00  -4.3202781050894384e-01   1.5544197228704659e-01   0.0000000000000000e+00   0.0000000000000000e+00   0.0000000000000000e+00   0.0000000000000000e+00   0.0000000000000000e+00   0.0000000000000000e+00   0.0000000000000000e+00   0.0000000000000000e+00   0.0000000000000000e+00   0.0000000000000000e+00   0.0000000000000000e+00   0.0000000000000000e+00   3.8755987646558548e-01   0.0000000000000000e+00   0.0000000000000000e+00   0.0000000000000000e+00   0.0000000000000000e+00   0.0000000000000000e+00  -4.4145690655388647e-02   1.9622255343766909e-01   0.0000000000000000e+00   0.0000000000000000e+00   0.0000000000000000e+00   0.0000000000000000e+00   0.0000000000000000e+00
   0.0000000000000000e+00  -2.1143073212173716e-01   6.8105441392804389e-01   0.0000000000000000e+00   0.0000000000000000e+00   0.0000000000000000e+00  -7.1859881353674937e-02   0.0000000000000000e+00   0.0000000000000000e+00   0.0000000000000000e+00   0.0000000000000000e+00  -4.5971059159151528e-01   4.0564245222087048e-01   0.0000000000000000e+00   0.0000000000000000e+00   2.2661988398431851e-03  -2.1400484792694294e-01   0.0000000000000000e+00   0.0000000000000000e+00   0.0000000000000000e+00   0.0000000000000000e+00   0.0000000000000000e+00   0.0000000000000000e+00   0.0000000000000000e+00   0.0000000000000000e+00  -2.5419530006829938e-01   0.0000000000000000e+00   0.0000000000000000e+00   0.0000000000000000e+00   0.0000000000000000e+00
   0.0000000000000000e+00   6.7446433704725106e-01   1.9701450348814215e-01   0.0000000000000000e+00   0.0000000000000000e+00   0.0000000000000000e+00   1.5555525079883173e-01   0.0000000000000000e+00   0.0000000000000000e+00   0.0000000000000000e+00   0.0000000000000000e+00  -1.1438165380770637e-02   1.9377970670836564e-01   0.0000000000000000e+00   0.0000000000000000e+00  -6.0721880284411034e-01  -3.0875080477491126e-02   0.0000000000000000e+00   0.0000000000000000e+00   0.0000000000000000e+00   0.0000000000000000e+00   0.0000000000000000e+00   0.0000000000000000e+00   0.0000000000000000e+00   0.0000000000000000e+00   2.7337950898789282e-01   0.0000000000000000e+00   0.0000000000000000e+00   0.0000000000000000e+00   0.0000000000000000e+00
   3.3315616292110217e-01   0.0000000000000000e+00   0.0000000000000000e+00  -6.4317371027893744e-01   2.4854664070151941e-01   0.0000000000000000e+00   0.0000000000000000e+00   0.0000000000000000e+00   0.0000000000000000e+00   0.0000000000000000e+00   0.0000000000000000e+00   0.0000000000000000e+00   0.0000000000000000e+00   0.0000000000000000e+00   0.0000000000000000e+00   0.0000000000000000e+00   0.0000000000000000e+00  -4.0744140488588665e-01   0.0000000000000000e+00   0.0000000000000000e+00   0.0000000000000000e+00   0.0000000000000000e+00   0.0000000000000000e+00  -4.2573344699564163e-02   4.9571980877851768e-01   0.0000000000000000e+00   0.0000000000000000e+00   0.0000000000000000e+00   0.0000000000000000e+00   0.0000000000000000e+00
  -2.6782438250898433e-01   0.0000000000000000e+00   0.0000000000000000e+00   7.0263199216137495e-02   6.4280713147184254e-01   0.0000000000000000e+00   0.0000000000000000e+00   0.0000000000000000e+00   0.0000000000000000e+00   0.0000000000000000e+00   0.0000000000000000e+00   0.0000000000000000e+00   0.0000000000000000e+00   0.0000000000000000e+00   0.0000000000000000e+00   0.0000000000000000e+00   0.0000000000000000e+00  -4.6831566741671493e-01   0.0000000000000000e+00   0.0000000000000000e+00   0.0000000000000000e+00   0.0000000000000000e+00   0.0000000000000000e+00   3.5547585666062476e-01  -4.0552376709875837e-01   0.0000000000000000e+00   0.0000000000000000e+00   0.0000000000000000e+00   0.0000000000000000e+00   0.0000000000000000e+00
   0.0000000000000000e+00   0.0000000000000000e+00   0.0000000000000000e+00   0.0000000000000000e+00   0.0000000000000000e+00  -3.0453118304671795e-01   0.0000000000000000e+00   0.0000000000000000e+00   0.0000000000000000e+00   0.0000000000000000e+00   0.0000000000000000e+00   0.0000000000000000e+00   0.0000000000000000e+00  -2.8772597158033741e-01   0.0000000000000000e+00   0.0000000000000000e+00   0.0000000000000000e+00   0.0000000000000000e+00   0.0000000000000000e+00   0.0000000000000000e+00   1.7770921536411238e-01  -1.4335459981399721e+00   0.0000000000000000e+00   0.0000000000000000e+00   0.0000000000000000e+00   0.0000000000000000e+00  -9.6577442247156961e-02   0.0000000000000000e+00   0.0000000000000000e+00   6.1771010154946637e-01
   0.0000000000000000e+00  -5.0158977049647602e-01  -2.1742423328705046e-01   0.0000000000000000e+00   0.0000000000000000e+00   0.0000000000000000e+00  -2.8886302873496733e-01   0.0000000000000000e+00   0.0000000000000000e+00   0.0000000000000000e+00   0.0000000000000000e+00   8.5632775167143724e-02  -3.2963223911087074e-02   0.0000000000000000e+00   0.0000000000000000e+00  -6.9461878677292155e-01  -3.5605038095075464e-01   0.0000000000000000e+00   0.0000000000000000e+00   0.0000000000000000e+00   0.0000000000000000e+00   0.0000000000000000e+00   0.0000000000000000e+00   0.0000000000000000e+00   0.0000000000000000e+00   2.4241527158014404e-03   0.0000000000000000e+00   0.0000000000000000e+00   0.0000000000000000e+00   0.0000000000000000e+00
   0.0000000000000000e+00   0.0000000000000000e+00   0.0000000000000000e+00   0.0000000000000000e+00   0.0000000000000000e+00   0.0000000000000000e+00   0.0000000000000000e+00  -7.6631923893888598e-01  -1.6417955124024514e-01  -1.8037468747164648e-01   0.0000000000000000e+00   0.0000000000000000e+00   0.0000000000000000e+00   0.0000000000000000e+00   1.1383610454339005e-01   0.0000000000000000e+00   0.0000000000000000e+00   0.0000000000000000e+00   4.7229958360560054e-01   3.3261704795962815e-01   0.0000000000000000e+00   0.0000000000000000e+00  -8.6817916321001309e-01   0.0000000000000000e+00   0.0000000000000000e+00   0.0000000000000000e+00   0.0000000000000000e+00  -5.4486359475673840e-01   0.0000000000000000e+00   0.0000000000000000e+00
   0.0000000000000000e+00   0.0000000000000000e+00   0.0000000000000000e+00   0.0000000000000000e+00   0.0000000000000000e+00   0.0000000000000000e+00   0.0000000000000000e+00  -1.5174907587061875e-01  -8.3995499640919469e-01   1.7219986575344759e-01   0.0000000000000000e+00   0.0000000000000000e+00   0.0000000000000000e+00   0.0000000000000000e+00  -1.7330884279643033e-01   0.0000000000000000e+00   0.0000000000000000e+00   0.0000000000000000e+00  -2.6503805741320163e-01   6.2036682083266004e-01   0.0000000000000000e+00   0.0000000000000000e+00  -2.7467288141683499e-01   0.0000000000000000e+00   0.0000000000000000e+00   0.0000000000000000e+00   0.0000000000000000e+00   6.1794466907565659e-01   0.0000000000000000e+00   0.0000000000000000e+00
   0.0000000000000000e+00   0.0000000000000000e+00   0.0000000000000000e+00   0.0000000000000000e+00   0.0000000000000000e+00   0.0000000000000000e+00   0.0000000000000000e+00  -5.4073767959704433e-01   2.3822693342081175e-02   6.6130337881777390e-01   0.0000000000000000e+00   0.0000000000000000e+00   0.0000000000000000e+00   0.0000000000000000e+00  -8.4667133798151628e-01   0.0000000000000000e+00   0.0000000000000000e+00   0.0000000000000000e+00   4.3448321200622297e-01  -1.7855144985925345e-01   0.0000000000000000e+00   0.0000000000000000e+00   1.0522253978000459e-01   0.0000000000000000e+00   0.0000000000000000e+00   0.0000000000000000e+00   0.0000000000000000e+00   3.3678497902389047e-03   0.0000000000000000e+00   0.0000000000000000e+00
   0.0000000000000000e+00   0.0000000000000000e+00   0.0000000000000000e+00   0.0000000000000000e+00   0.0000000000000000e+00   0.0000000000000000e+00   0.0000000000000000e+00   0.0000000000000000e+00   0.0000000000000000e+00   0.0000000000000000e+00  -1.9827065248938058e-01   0.0000000000000000e+00   0.0000000000000000e+00   0.0000000000000000e+00   0.0000000000000000e+00   0.0000000000000000e+00   0.0000000000000000e+00   0.0000000000000000e+00   0.0000000000000000e+00   0.0000000000000000e+00   0.0000000000000000e+00   0.0000000000000000e+00   0.0000000000000000e+00   0.0000000000000000e+00   0.0000000000000000e+00   0.0000000000000000e+00   0.0000000000000000e+00   0.0000000000000000e+00  -2.8463535184094624e-01   0.0000000000000000e+00
   0.0000000000000000e+00   2.1121655461893687e-01  -3.0387764427938668e-01   0.0000000000000000e+00   0.0000000000000000e+00   0.0000000000000000e+00   4.0750109437058007e-01   0.0000000000000000e+00   0.0000000000000000e+00   0.0000000000000000e+00   0.0000000000000000e+00   1.1504722624167180e-01   1.7408550162381026e-01   0.0000000000000000e+00   0.0000000000000000e+00   9.2112652391344252e-02  -6.1426586137907291e-01   0.0000000000000000e+00   0.0000000000000000e+00   0.0000000000000000e+00   0.0000000000000000e+00   0.0000000000000000e+00   0.0000000000000000e+00   0.0000000000000000e+00   0.0000000000000000e+00  -5.1733923794841208e-01   0.0000000000000000e+00   0.0000000000000000e+00   0.0000000000000000e+00   0.0000000000000000e+00
   0.0000000000000000e+00  -8.6065341617526381e-03  -2.7233440963813743e-01   0.0000000000000000e+00   0.0000000000000000e+00   0.0000000000000000e+00  -2.7949281833487538e-01   0.0000000000000000e+00   0.0000000000000000e+00   0.0000000000000000e+00   0.0000000000000000e+00   1.1855154028836061e-01   7.3172885232264029e-01   0.0000000000000000e+00   0.0000000000000000e+00   2.7088546630916371e-01  -1.5948259901431031e-01   0.0000000000000000e+00   0.0000000000000000e+00   0.0000000000000000e+00   0.0000000000000000e+00   0.0000000000000000e+00   0.0000000000000000e+00   0.0000000000000000e+00   0.0000000000000000e+00   4.4648454074463129e-01   0.0000000000000000e+00   0.0000000000000000e+00   0.0000000000000000e+00   0.0000000000000000e+00
   0.0000000000000000e+00   0.0000000000000000e+00   0.0000000000000000e+00   0.0000000000000000e+00   0.0000000000000000e+00  -1.1315746452745075e+00   0.0000000000000000e+00   0.0000000000000000e+00   0.0000000000000000e+00   0.0000000000000000e+00   0.0000000000000000e+00   0.0000000000000000e+00   0.0000000000000000e+00  -3.7710454352608958e-01   0.0000000000000000e+00   0.0000000000000000e+00   0.0000000000000000e+00   0.0000000000000000e+00   0.0000000000000000e+00   0.0000000000000000e+00   2.2784569224057102e-01  -3.3332005670615977e-02   0.0000000000000000e+00   0.0000000000000000e+00   0.0000000000000000e+00   0.0000000000000000e+00   5.6622856628978735e-01   0.0000000000000000e+00   0.0000000000000000e+00  -9.8879639647526818e-01
   0.0000000000000000e+00   0.0000000000000000e+00   0.0000000000000000e+00   0.0000000000000000e+00   0.0000000000000000e+00   0.0000000000000000e+00   0.0000000000000000e+00   1.1394941586631527e-01  -3.2109726359420804e-01  -1.6892736093090238e-01   0.0000000000000000e+00   0.0000000000000000e+00   0.0000000000000000e+00   0.0000000000000000e+00  -5.7899748952919355e-02   0.0000000000000000e+00   0.0000000000000000e+00   0.0000000000000000e+00  -7.2963182577318583e-02  -8.8895882088992018e-01   0.0000000000000000e+00   0.0000000000000000e+00  -6.5419675815713585e-01   0.0000000000000000e+00   0.0000000000000000e+00   0.0000000000000000e+00   0.0000000000000000e+00   4.3068372070083127e-02   0.0000000000000000e+00   0.0000000000000000e+00
   0.0000000000000000e+00  -3.6487033143744341e-01   2.1488081702274447e-01   0.0000000000000000e+00   0.0000000000000000e+00   0.0000000000000000e+00   5.3008442785178600e-01   0.0000000000000000e+00   0.0000000000000000e+00   0.0000000000000000e+00   0.0000000000000000e+00   5.5734143697089045e-01   3.2629139497488846e-01   0.0000000000000000e+00   0.0000000000000000e+00  -1.3583310305733012e-01   3.2137167897881547e-01   0.0000000000000000e+00   0.0000000000000000e+00   0.0000000000000000e+00   0.0000000000000000e+00   0.0000000000000000e+00   0.0000000000000000e+00   0.0000000000000000e+00   0.0000000000000000e+00  -2.9672130461602466e-02   0.0000000000000000e+00   0.0000000000000000e+00   0.0000000000000000e+00   0.0000000000000000e+00
   0.0000000000000000e+00   1.1968002941515478e-01  -3.4022698203363344e-01   0.0000000000000000e+00   0.0000000000000000e+00   0.0000000000000000e+00  -2.4016196887897340e-01   0.0000000000000000e+00   0.0000000000000000e+00   0.0000000000000000e+00   0.0000000000000000e+00  -1.6635906578011694e-01   3.4771819045952701e-01   0.0000000000000000e+00   0.0000000000000000e+00  -2.0451444773348798e-01   5.5698835153648418e-01   0.0000000000000000e+00   0.0000000000000000e+00   0.0000000000000000e+00   0.0000000000000000e+00   0.0000000000000000e+00   0.0000000000000000e+00   0.0000000000000000e+00   0.0000000000000000e+00  -5.5821058583380634e-01   0.0000000000000000e+00   0.0000000000000000e+00   0.0000000000000000e+00   0.0000000000000000e+00
  -4.1464529261365651e-02   0.0000000000000000e+00   0.0000000000000000e+00   5.3481572892818774e-01   2.4113070430299813e-01   0.0000000000000000e+00   0.0000000000000000e+00   0.0000000000000000e+00   0.0000000000000000e+00   0.0000000000000000e+00   0.0000000000000000e+00   0.0000000000000000e+00   0.0000000000000000e+00   0.0000000000000000e+00   0.0000000000000000e+00   0.0000000000000000e+00   0.0000000000000000e+00   9.7781321032381185e-02   0.0000000000000000e+00   0.0000000000000000e+00   0.0000000000000000e+00   0.0000000000000000e+00   0.0000000000000000e+00   3.6914464092461541e-01   7.1293748651637312e-01   0.0000000000000000e+00   0.0000000000000000e+00   0.0000000000000000e+00   0.0000000000000000e+00   0.0000000000000000e+00
   0.0000000000000000e+00   0.0000000000000000e+00   0.0000000000000000e+00   0.0000000000000000e+00   0.0000000000000000e+00   0.0000000000000000e+00   0.0000000000000000e+00   4.3426669230689086e-01  -2.2032187000444761e-01   2.0357550955421902e-01   0.0000000000000000e+00   0.0000000000000000e+00   0.0000000000000000e+00   0.0000000000000000e+00  -3.6978094879557229e-02   0.0000000000000000e+00   0.0000000000000000e+00   0.0000000000000000e+00   1.2362394766269584e+00   5.1067707856708583e-03   0.0000000000000000e+00   0.0000000000000000e+00  -3.1092335311751979e-01   0.0000000000000000e+00   0.0000000000000000e+00   0.0000000000000000e+00   0.0000000000000000e+00   1.8016929145542340e-02   0.0000000000000000e+00   0.0000000000000000e+00
   0.0000000000000000e+00   0.0000000000000000e+00   0.0000000000000000e+00   0.0000000000000000e+00   0.0000000000000000e+00   0.0000000000000000e+00   0.0000000000000000e+00  -7.3421620700649393e-01   3.6200863636840885e-01  -3.6654922107113158e-01   0.0000000000000000e+00   0.0000000000000000e+00   0.0000000000000000e+00   0.0000000000000000e+00   3.6661493012463209e-01   0.0000000000000000e+00   0.0000000000000000e+00   0.0000000000000000e+00   2.5450629844687772e-01  -6.0877268446161492e-01   0.0000000000000000e+00   0.0000000000000000e+00   2.4425203276241289e-01   0.0000000000000000e+00   0.0000000000000000e+00   0.0000000000000000e+00   0.0000000000000000e+00   9.5642995810379416e-01   0.0000000000000000e+00   0.0000000000000000e+00
   0.0000000000000000e+00   0.0000000000000000e+00   0.0000000000000000e+00   0.0000000000000000e+00   0.0000000000000000e+00  -2.6914303635737791e-01   0.0000000000000000e+00   0.0000000000000000e+00   0.0000000000000000e+00   0.0000000000000000e+00   0.0000000000000000e+00   0.0000000000000000e+00   0.0000000000000000e+00   3.0155585869311580e-01   0.0000000000000000e+00   0.0000000000000000e+00   0.0000000000000000e+00   0.0000000000000000e+00   0.0000000000000000e+00   0.0000000000000000e+00  -1.4501183715442711e+00  -2.5048131667539308e-01   0.0000000000000000e+00   0.0000000000000000e+00   0.0000000000000000e+00   0.0000000000000000e+00   1.7877359229840850e-01   0.0000000000000000e+00   0.0000000000000000e+00   3.6226812500275773e-01
   0.0000000000000000e+00   0.0000000000000000e+00   0.0000000000000000e+00   0.0000000000000000e+00   0.0000000000000000e+00  -4.3752537014784548e-01   0.0000000000000000e+00   0.0000000000000000e+00   0.0000000000000000e+00   0.0000000000000000e+00   0.0000000000000000e+00   0.0000000000000000e+00   0.0000000000000000e+00  -5.2226645713200029e-02   0.0000000000000000e+00   0.0000000000000000e+00   0.0000000000000000e+00   0.0000000000000000e+00   0.0000000000000000e+00   0.0000000000000000e+00   3.3071694157015274e-01   4.9205405013572501e-01   0.0000000000000000e+00   0.0000000000000000e+00   0.0000000000000000e+00   0.0000000000000000e+00   8.5705250538142908e-01   0.0000000000000000e+00   0.0000000000000000e+00   9.2650820640470377e-01
   0.0000000000000000e+00   0.0000000000000000e+00   0.0000000000000000e+00   0.0000000000000000e+00   0.0000000000000000e+00   0.0000000000000000e+00   0.0000000000000000e+00  -6.1195801462183641e-01   9.4015102026135500e-02  -1.1801101313891191e+00   0.0000000000000000e+00   0.0000000000000000e+00   0.0000000000000000e+00   0.0000000000000000e+00  -8.9980189705140512e-01   0.0000000000000000e+00   0.0000000000000000e+00   0.0000000000000000e+00   5.9664062819683938e-01  -1.2423370702023967e-01   0.0000000000000000e+00   0.0000000000000000e+00   2.4894821980645440e-01   0.0000000000000000e+00   0.0000000000000000e+00   0.0000000000000000e+00   0.0000000000000000e+00  -1.7333471477706086e-01   0.0000000000000000e+00   0.0000000000000000e+00
  -2.3225103538628139e-01   0.0000000000000000e+00   0.0000000000000000e+00   3.2966557440144506e-01   1.7202503193718621e-01   0.0000000000000000e+00   0.0000000000000000e+00   0.0000000000000000e+00   0.0000000000000000e+00   0.0000000000000000e+00   0.0000000000000000e+00   0.0000000000000000e+00   0.0000000000000000e+00   0.0000000000000000e+00   0.0000000000000000e+00   0.0000000000000000e+00   0.0000000000000000e+00  -3.3527211000226426e-01   0.0000000000000000e+00   0.0000000000000000e+00   0.0000000000000000e+00   0.0000000000000000e+00   0.0000000000000000e+00  -8.2000343956942234e-01   1.5157316831326761e-01   0.0000000000000000e+00   0.0000000000000000e+00   0.0000000000000000e+00   0.0000000000000000e+00   0.0000000000000000e+00
  -4.0383442986600521e-01   0.0000000000000000e+00   0.0000000000000000e+00   5.9478848646362659e-03  -6.4274779206605925e-01   0.0000000000000000e+00   0.0000000000000000e+00   0.0000000000000000e+00   0.0000000000000000e+00   0.0000000000000000e+00   0.0000000000000000e+00   0.0000000000000000e+00   0.0000000000000000e+00   0.0000000000000000e+00   0.0000000000000000e+00   0.0000000000000000e+00   0.0000000000000000e+00  -5.8523559777445522e-01   0.0000000000000000e+00   0.0000000000000000e+00   0.0000000000000000e+00   0.0000000000000000e+00   0.0000000000000000e+00   2.4739073713459772e-01   1.4161486501147055e-01   0.0000000000000000e+00   0.0000000000000000e+00   0.0000000000000000e+00   0.0000000000000000e+00   0.0000000000000000e+00
   0.0000000000000000e+00  -2.3803871979095642e-01  -3.4877077754618235e-01   0.0000000000000000e+00   0.0000000000000000e+00   0.0000000000000000e+00   5.5168489436456136e-01   0.0000000000000000e+00   0.0000000000000000e+00   0.0000000000000000e+00   0.0000000000000000e+00  -6.4467605823841356e-01   6.0911103138241260e-02   0.0000000000000000e+00   0.0000000000000000e+00  -8.1513575994919416e-02   1.0101362805567538e-01   0.0000000000000000e+00   0.0000000000000000e+00   0.0000000000000000e+00   0.0000000000000000e+00   0.0000000000000000e+00   0.0000000000000000e+00   0.0000000000000000e+00   0.0000000000000000e+00   2.8491172538928095e-01   0.0000000000000000e+00   0.0000000000000000e+00   0.0000000000000000e+00   0.0000000000000000e+00
   0.0000000000000000e+00   0.0000000000000000e+00   0.0000000000000000e+00   0.0000000000000000e+00   0.0000000000000000e+00  -1.7670965037239128e-01   0.0000000000000000e+00   0.0000000000000000e+00   0.0000000000000000e+00   0.0000000000000000e+00   0.0000000000000000e+00   0.0000000000000000e+00   0.0000000000000000e+00  -1.1936273776180741e+00   0.0000000000000000e+00   0.0000000000000000e+00   0.0000000000000000e+00   0.0000000000000000e+00   0.0000000000000000e+00   0.0000000000000000e+00   5.3605612051230078e-01   2.4516938284285322e-01   0.0000000000000000e+00   0.0000000000000000e+00   0.0000000000000000e+00   0.0000000000000000e+00  -5.1967769493299532e-01   0.0000000000000000e+00   0.0000000000000000e+00   3.4114597766850824e-01
   0.0000000000000000e+00   0.0000000000000000e+00   0.0000000000000000e+00   0.0000000000000000e+00   0.0000000000000000e+00   0.0000000000000000e+00   0.0000000000000000e+00   4.0318196413734769e-01   7.2179307546864713e-01   2.0722079533828991e-01   0.0000000000000000e+00   0.0000000000000000e+00   0.0000000000000000e+00   0.0000000000000000e+00  -5.1761572907821607e-01   0.0000000000000000e+00   0.0000000000000000e+00   0.0000000000000000e+00   2.7760396842926793e-01   7.5478035944269917e-01   0.0000000000000000e+00   0.0000000000000000e+00  -9.5054502725469181e-01   0.0000000000000000e+00   0.0000000000000000e+00   0.0000000000000000e+00   0.0000000000000000e+00   2.2763224987383640e-01   0.0000000000000000e+00   0.0000000000000000e+00
   0.0000000000000000e+00   0.0000000000000000e+00   0.0000000000000000e+00   0.0000000000000000e+00   0.0000000000000000e+00   0.0000000000000000e+00   0.0000000000000000e+00   0.0000000000000000e+00   0.0000000000000000e+00   0.0000000000000000e+00  -6.5209079999707376e-03   0.0000000000000000e+00   0.0000000000000000e+00   0.0000000000000000e+00   0.0000000000000000e+00   0.0000000000000000e+00   0.0000000000000000e+00   0.0000000000000000e+00   0.0000000000000000e+00   0.0000000000000000e+00   0.0000000000000000e+00   0.0000000000000000e+00   0.0000000000000000e+00   0.0000000000000000e+00   0.0000000000000000e+00   0.0000000000000000e+00   0.0000000000000000e+00   0.0000000000000000e+00   6.0848520607970258e-01   0.0000000000000000e+00
   0.0000000000000000e+00   0.0000000000000000e+00   0.0000000000000000e+00   0.0000000000000000e+00   0.0000000000000000e+00   7.6655315531244861e-01   0.0000000000000000e+00   0.0000000000000000e+00   0.0000000000000000e+00   0.0000000000000000e+00   0.0000000000000000e+00   0.0000000000000000e+00   0.0000000000000000e+00  -8.8446502132649518e-01   0.0000000000000000e+00   0.0000000000000000e+00   0.0000000000000000e+00   0.0000000000000000e+00   0.0000000000000000e+00   0.0000000000000000e+00   7.8606430195020643e-02  -2.8802387389691692e-01   0.0000000000000000e+00   0.0000000000000000e+00   0.0000000000000000e+00   0.0000000000000000e+00   5.8031060325476214e-01   0.0000000000000000e+00   0.0000000000000000e+00  -5.6585607358413437e-01
  -3.4485543752955938e-01   0.0000000000000000e+00   0.0000000000000000e+00   0.0000000000000000e+00   0.0000000000000000e+00   0.0000000000000000e+00   3.9386016035919225e-01   0.0000000000000000e+00   0.0000000000000000e+00  -8.5810752503680199e-02   0.0000000000000000e+00   0.0000000000000000e+00  -1.0213962336496309e+00  -1.5941857831395062e-01   0.0000000000000000e+00   0.0000000000000000e+00   0.0000000000000000e+00   0.0000000000000000e+00   0.0000000000000000e+00   0.0000000000000000e+00   0.0000000000000000e+00   0.0000000000000000e+00   0.0000000000000000e+00   0.0000000000000000e+00  -8.1866536232559683e-01   0.0000000000000000e+00   0.0000000000000000e+00   0.0000000000000000e+00  -6.6182169590562956e-01   5.8818487010824749e-01
   0.0000000000000000e+00  -2.7622470110407682e-01   0.0000000000000000e+00   0.0000000000000000e+00   0.0000000000000000e+00   0.0000000000000000e+00   0.0000000000000000e+00  -9.4060129979189067e-01   0.0000000000000000e+00   0.0000000000000000e+00   0.0000000000000000e+00  -1.9276128656279012e-01   0.0000000000000000e+00   0.0000000000000000e+00   1.0761254269682057e+00   0.0000000000000000e+00  -7.2093619621870775e-02   0.0000000000000000e+00   0.0000000000000000e+00   0.0000000000000000e+00   4.7185714552313185e-01   0.0000000000000000e+00   0.0000000000000000e+00   0.0000000000000000e+00   0.0000000000000000e+00   0.0000000000000000e+00   0.0000000000000000e+00   0.0000000000000000e+00   0.0000000000000000e+00   0.0000000000000000e+00
   0.0000000000000000e+00   0.0000000000000000e+00  -4.5344000926874534e-01   1.3349724842145705e-01  -5.1027007945006242e-01   0.0000000000000000e+00   0.0000000000000000e+00   0.0000000000000000e+00   0.0000000000000000e+00   0.0000000000000000e+00   0.0000000000000000e+00   0.0000000000000000e+00   0.0000000000000000e+00   0.0000000000000000e+00   0.0000000000000000e+00   2.2928304084580206e-01   0.0000000000000000e+00   7.7721202891104194e-02   4.8381154565344753e-01   0.0000000000000000e+00   0.0000000000000000e+00  -4.6480675626239798e-01   0.0000000000000000e+00   0.0000000000000000e+00   0.0000000000000000e+00   0.0000000000000000e+00   0.0000000000000000e+00   8.6399410317420211e-02   0.0000000000000000e+00   0.0000000000000000e+00
   0.0000000000000000e+00   0.0000000000000000e+00   2.1668204009756320e-01  -3.3730943758622428e-01   4.2628043608236371e-01   0.0000000000000000e+00   0.0000000000000000e+00   0.0000000000000000e+00   0.0000000000000000e+00   0.0000000000000000e+00   0.0000000000000000e+00   0.0000000000000000e+00   0.0000000000000000e+00   0.0000000000000000e+00   0.0000000000000000e+00   4.6371570658979611e-01   0.0000000000000000e+00   2.7198669303782641e-01   3.9595113557211742e-01   0.0000000000000000e+00   0.0000000000000000e+00  -4.3360211874596752e-03   0.0000000000000000e+00   0.0000000000000000e+00   0.0000000000000000e+00   0.0000000000000000e+00   0.0000000000000000e+00   4.6016421640490318e-01   0.0000000000000000e+00   0.0000000000000000e+00
   0.0000000000000000e+00   0.0000000000000000e+00  -5.1037210817562906e-01  -4.4046431146037984e-01  -3.9739371602591195e-02   0.0000000000000000e+00   0.0000000000000000e+00   0.0000000000000000e+00   0.0000000000000000e+00   0.0000000000000000e+00   0.0000000000000000e+00   0.0000000000000000e+00   0.0000000000000000e+00   0.0000000000000000e+00   0.0000000000000000e+00   4.3859629117423860e-01   0.0000000000000000e+00   1.5489934003145178e-01  -2.1687014399243867e-01   0.0000000000000000e+00   0.0000000000000000e+00   3.5916912523155387e-01   0.0000000000000000e+00   0.0000000000000000e+00   0.0000000000000000e+00   0.0000000000000000e+00   0.0000000000000000e+00  -3.8927708874508837e-01   0.0000000000000000e+00   0.0000000000000000e+00
   0.0000000000000000e+00   0.0000000000000000e+00   0.0000000000000000e+00   0.0000000000000000e+00   0.0000000000000000e+00   4.2984112470481767e-01   0.0000000000000000e+00   0.0000000000000000e+00   0.0000000000000000e+00   0.0000000000000000e+00   0.0000000000000000e+00   0.0000000000000000e+00   0.0000000000000000e+00   0.0000000000000000e+00   0.0000000000000000e+00   0.0000000000000000e+00   0.0000000000000000e+00   0.0000000000000000e+00   0.0000000000000000e+00   0.0000000000000000e+00   0.0000000000000000e+00   0.0000000000000000e+00   0.0000000000000000e+00   0.0000000000000000e+00   0.0000000000000000e+00  -1.2362453669952281e-01   0.0000000000000000e+00   0.0000000000000000e+00   0.0000000000000000e+00   0.0000000000000000e+00
  -6.3519853438967488e-01   0.0000000000000000e+00   0.0000000000000000e+00   0.0000000000000000e+00   0.0000000000000000e+00   0.0000000000000000e+00  -2.7329443736005576e-01   0.0000000000000000e+00   0.0000000000000000e+00  -1.1592224386680356e+00   0.0000000000000000e+00   0.0000000000000000e+00  -5.3376905132901120e-01  -9.2535086579644044e-01   0.0000000000000000e+00   0.0000000000000000e+00   0.0000000000000000e+00   0.0000000000000000e+00   0.0000000000000000e+00   0.0000000000000000e+00   0.0000000000000000e+00   0.0000000000000000e+00   0.0000000000000000e+00   0.0000000000000000e+00   2.3765072739993823e-01   0.0000000000000000e+00   0.0000000000000000e+00   0.0000000000000000e+00  -6.8411860370098249e-02  -6.6932787033754304e-01
   0.0000000000000000e+00   1.5310338402601769e+00   0.0000000000000000e+00   0.0000000000000000e+00   0.0000000000000000e+00   0.0000000000000000e+00   0.0000000000000000e+00  -5.4197004253157965e-01   0.0000000000000000e+00   0.0000000000000000e+00   0.0000000000000000e+00  -1.1219242574092059e-01   0.0000000000000000e+00   0.0000000000000000e+00  -8.7906704838923044e-02   0.0000000000000000e+00   4.4398838138033481e-01   0.0000000000000000e+00   0.0000000000000000e+00   0.0000000000000000e+00   8.4190593603919883e-01   0.0000000000000000e+00   0.0000000000000000e+00   0.0000000000000000e+00   0.0000000000000000e+00   0.0000000000000000e+00   0.0000000000000000e+00   0.0000000000000000e+00   0.0000000000000000e+00   0.0000000000000000e+00
   0.0000000000000000e+00   0.0000000000000000e+00   0.0000000000000000e+00   0.0000000000000000e+00   0.0000000000000000e+00   0.0000000000000000e+00   0.0000000000000000e+00   0.0000000000000000e+00   2.0811406396367843e-01   0.0000000000000000e+00   4.3287689049171491e-02   0.0000000000000000e+00   0.0000000000000000e+00   0.0000000000000000e+00   0.0000000000000000e+00   0.0000000000000000e+00   0.0000000000000000e+00   0.0000000000000000e+00   0.0000000000000000e+00   4.4089577859420137e-01   0.0000000000000000e+00   0.0000000000000000e+00  -2.5437426768308768e-01  -8.0164644999542589e-01   0.0000000000000000e+00   0.0000000000000000e+00   2.3039601976931098e-01   0.0000000000000000e+00   0.0000000000000000e+00   0.0000000000000000e+00
   9.3484503717669032e-01   0.0000000000000000e+00   0.0000000000000000e+00   0.0000000000000000e+00   0.0000000000000000e+00   0.0000000000000000e+00  -3.7519891808780348e-01   0.0000000000000000e+00   0.0000000000000000e+00   3.4627740412906899e-01   0.0000000000000000e+00   0.0000000000000000e+00  -3.8687914902375098e-01  -7.2756967022281660e-01   0.0000000000000000e+00   0.0000000000000000e+00   0.0000000000000000e+00   0.0000000000000000e+00   0.0000000000000000e+00   0.0000000000000000e+00   0.0000000000000000e+00   0.0000000000000000e+00   0.0000000000000000e+00   0.0000000000000000e+00  -4.8785405592588499e-01   0.0000000000000000e+00   0.0000000000000000e+00   0.0000000000000000e+00   2.8582756565917894e-01   2.3749575928014474e-01
   0.0000000000000000e+00   0.0000000000000000e+00   0.0000000000000000e+00   0.0000000000000000e+00   0.0000000000000000e+00   0.0000000000000000e+00   0.0000000000000000e+00   0.0000000000000000e+00   8.4317669946840201e-01   0.0000000000000000e+00   3.1057163641634544e-01   0.0000000000000000e+00   0.0000000000000000e+00   0.0000000000000000e+00   0.0000000000000000e+00   0.0000000000000000e+00   0.0000000000000000e+00   0.0000000000000000e+00   0.0000000000000000e+00  -2.8740030926416021e-01   0.0000000000000000e+00   0.0000000000000000e+00   2.3531311988831657e-01  -6.1847667647870475e-02   0.0000000000000000e+00   0.0000000000000000e+00  -2.2539293683932596e-01   0.0000000000000000e+00   0.0000000000000000e+00   0.0000000000000000e+00
   0.0000000000000000e+00  -2.9974461080289888e-01   0.0000000000000000e+00   0.0000000000000000e+00   0.0000000000000000e+00   0.0000000000000000e+00   0.0000000000000000e+00  -1.6762314928710526e-02   0.0000000000000000e+00   0.0000000000000000e+00   0.0000000000000000e+00   5.7674974600158513e-01   0.0000000000000000e+00   0.0000000000000000e+00  -5.3510961361178067e-01   0.0000000000000000e+00  -8.0444330649549400e-01   0.0000000000000000e+00   0.0000000000000000e+00   0.0000000000000000e+00   1.0393300480104244e+00   0.0000000000000000e+00   0.0000000000000000e+00   0.0000000000000000e+00   0.0000000000000000e+00   0.0000000000000000e+00   0.0000000000000000e+00   0.0000000000000000e+00   0.0000000000000000e+00   0.0000000000000000e+00
  -3.9399167945245395e-01   0.0000000000000000e+00   0.0000000000000000e+00   0.0000000000000000e+00   0.0000000000000000e+00   0.0000000000000000e+00   6.8028397686796238e-01   0.0000000000000000e+00   0.0000000000000000e+00   8.0186277317452259e-01   0.0000000000000000e+00   0.0000000000000000e+00   1.3225592795262939e-01  -7.6397364781622368e-01   0.0000000000000000e+00   0.0000000000000000e+00   0.0000000000000000e+00   0.0000000000000000e+00   0.0000000000000000e+00   0.0000000000000000e+00   0.0000000000000000e+00   0.0000000000000000e+00   0.0000000000000000e+00   0.0000000000000000e+00   4.2064317210462698e-01   0.0000000000000000e+00   0.0000000000000000e+00   0.0000000000000000e+00   4.0545198021570900e-01  -1.7873485865452393e-01
   5.1301368744396936e-01   0.0000000000000000e+00   0.0000000000000000e+00   0.0000000000000000e+00   0.0000000000000000e+00   0.0000000000000000e+00   1.1335022990999682e-01   0.0000000000000000e+00   0.0000000000000000e+00  -2.6032193101120066e-01   0.0000000000000000e+00   0.0000000000000000e+00  -6.7100717468656401e-01   2.4294825191009251e-01   0.0000000000000000e+00   0.0000000000000000e+00   0.0000000000000000e+00   0.0000000000000000e+00   0.0000000000000000e+00   0.0000000000000000e+00   0.0000000000000000e+00   0.0000000000000000e+00   0.0000000000000000e+00   0.0000000000000000e+00   1.3041866199011831e+00   0.0000000000000000e+00   0.0000000000000000e+00   0.0000000000000000e+00   1.5513892532849285e-01   3.9373257559754965e-01
   0.0000000000000000e+00  -1.0643151879701684e-01   0.0000000000000000e+00   0.0000000000000000e+00   0.0000000000000000e+00   0.0000000000000000e+00   0.0000000000000000e+00  -9.3122689280928861e-01   0.0000000000000000e+00   0.0000000000000000e+00   0.0000000000000000e+00   6.1638853887881617e-01   0.0000000000000000e+00   0.0000000000000000e+00  -1.0142543680103433e+00   0.0000000000000000e+00   4.6180535822116436e-01   0.0000000000000000e+00   0.0000000000000000e+00   0.0000000000000000e+00  -7.4844222279972750e-01   0.0000000000000000e+00   0.0000000000000000e+00   0.0000000000000000e+00   0.0000000000000000e+00   0.0000000000000000e+00   0.0000000000000000e+00   0.0000000000000000e+00   0.0000000000000000e+00   0.0000000000000000e+00
   0.0000000000000000e+00   0.0000000000000000e+00  -5.0362200254820721e-01  -1.2208994199106668e-01   3.2885560787856377e-01   0.0000000000000000e+00   0.0000000000000000e+00   0.0000000000000000e+00   0.0000000000000000e+00   0.0000000000000000e+00   0.0000000000000000e+00   0.0000000000000000e+00   0.0000000000000000e+00   0.0000000000000000e+00   0.0000000000000000e+00  -5.5022707737348875e-01   0.0000000000000000e+00  -1.4990174323866623e-01   4.5280180601089570e-01   0.0000000000000000e+00   0.0000000000000000e+00   2.8848711416472916e-01   0.0000000000000000e+00   0.0000000000000000e+00   0.0000000000000000e+00   0.0000000000000000e+00   0.0000000000000000e+00   9.9187972627670012e-02   0.0000000000000000e+00   0.0000000000000000e+00
   0.0000000000000000e+00   8.7812823412006069e-01   0.0000000000000000e+00   0.0000000000000000e+00   0.0000000000000000e+00   0.0000000000000000e+00   0.0000000000000000e+00   6.6672215767525811e-01   0.0000000000000000e+00   0.0000000000000000e+00   0.0000000000000000e+00   1.2702678041314264e+00   0.0000000000000000e+00   0.0000000000000000e+00   6.7645523336328894e-01   0.0000000000000000e+00  -2.0429101669347099e-01   0.0000000000000000e+00   0.0000000000000000e+00   0.0000000000000000e+00  -5.7440558693930466e-01   0.0000000000000000e+00   0.0000000000000000e+00   0.0000000000000000e+00   0.0000000000000000e+00   0.0000000000000000e+00   0.0000000000000000e+00   0.0000000000000000e+00   0.0000000000000000e+00   0.0000000000000000e+00
   0.0000000000000000e+00   0.0000000000000000e+00   1.5296733385725694e-02   1.3117056804424557e-01  -4.7939233182194280e-01   0.0000000000000000e+00   0.0000000000000000e+00   0.0000000000000000e+00   0.0000000000000000e+00   0.0000000000000000e+00   0.0000000000000000e+00   0.0000000000000000e+00   0.0000000000000000e+00   0.0000000000000000e+00   0.0000000000000000e+00   1.1167446673875747e-01   0.0000000000000000e+00  -1.5603373524838626e-01  -4.2788103364880418e-02   0.0000000000000000e+00   0.0000000000000000e+00   6.3675889949366704e-01   0.0000000000000000e+00   0.0000000000000000e+00   0.0000000000000000e+00   0.0000000000000000e+00   0.0000000000000000e+00   5.5554734567460362e-01   0.0000000000000000e+00   0.0000000000000000e+00
   0.0000000000000000e+00   0.0000000000000000e+00   2.3400247301648630e-01   1.0275186872218919e-01   5.5244576064501394e-02   0.0000000000000000e+00   0.0000000000000000e+00   0.0000000000000000e+00   0.0000000000000000e+00   0.0000000000000000e+00   0.0000000000000000e+00   0.0000000000000000e+00   0.0000000000000000e+00   0.0000000000000000e+00   0.0000000000000000e+00   3.4196560896440908e-01   0.0000000000000000e+00  -6.7250967733933276e-01   4.2313709679798894e-01   0.0000000000000000e+00   0.0000000000000000e+00   1.6370300356983619e-01   0.0000000000000000e+00   0.0000000000000000e+00   0.0000000000000000e+00   0.0000000000000000e+00   0.0000000000000000e+00  -3.9570129266638887e-01   0.0000000000000000e+00   0.0000000000000000e+00
   0.0000000000000000e+00   0.0000000000000000e+00   0.0000000000000000e+00   0.0000000000000000e+00   0.0000000000000000e+00   0.0000000000000000e+00   0.0000000000000000e+00   0.0000000000000000e+00   2.9026059260672238e-01   0.0000000000000000e+00  -2.9920354171704033e-01   0.0000000000000000e+00   0.0000000000000000e+00   0.0000000000000000e+00   0.0000000000000000e+00   0.0000000000000000e+00   0.0000000000000000e+00   0.0000000000000000e+00   0.0000000000000000e+00   5.9320368818250890e-01   0.0000000000000000e+00   0.0000000000000000e+00   4.9720204186953054e-01   3.2725467667443792e-01   0.0000000000000000e+00   0.0000000000000000e+00   3.4645334388012627e-01   0.0000000000000000e+00   0.0000000000000000e+00   0.0000000000000000e+00
   0.0000000000000000e+00  -2.8505980064839997e-01   0.0000000000000000e+00   0.0000000000000000e+00   0.0000000000000000e+00   0.0000000000000000e+00   0.0000000000000000e+00   2.8393551166113257e-01   0.0000000000000000e+00   0.0000000000000000e+00   0.0000000000000000e+00   3.2449942085305783e-01   0.0000000000000000e+00   0.0000000000000000e+00  -2.8294414647079325e-01   0.0000000000000000e+00   8.3069321542798158e-01   0.0000000000000000e+00   0.0000000000000000e+00   0.0000000000000000e+00   4.8474203042558373e-01   0.0000000000000000e+00   0.0000000000000000e+00   0.0000000000000000e+00   0.0000000000000000e+00   0.0000000000000000e+00   0.0000000000000000e+00   0.0000000000000000e+00   0.0000000000000000e+00   0.0000000000000000e+00
   0.0000000000000000e+00   0.0000000000000000e+00   2.2737871475011354e-01  -7.9478975956197095e-01  -3.6908103704729717e-01   0.0000000000000000e+00   0.0000000000000000e+00   0.0000000000000000e+00   0.0000000000000000e+00   0.0000000000000000e+00   0.0000000000000000e+00   0.0000000000000000e+00   0.0000000000000000e+00   0.0000000000000000e+00   0.0000000000000000e+00  -2.5565196820184466e-01   0.0000000000000000e+00  -2.7387323893093413e-01   1.4463939485260008e-02   0.0000000000000000e+00   0.0000000000000000e+00  -1.9107054966732168e-01   0.0000000000000000e+00   0.0000000000000000e+00   0.0000000000000000e+00   0.0000000000000000e+00   0.0000000000000000e+00   5.7495268696640491e-02   0.0000000000000000e+00   0.0000000000000000e+00
   0.0000000000000000e+00   0.0000000000000000e+00   0.0000000000000000e+00   0.0000000000000000e+00   0.0000000000000000e+00   0.0000000000000000e+00   0.0000000000000000e+00   0.0000000000000000e+00   4.5005142811510176e-02   0.0000000000000000e+00   3.1068741694178004e-01   0.0000000000000000e+00   0.0000000000000000e+00   0.0000000000000000e+00   0.0000000000000000e+00   0.0000000000000000e+00   0.0000000000000000e+00   0.0000000000000000e+00   0.0000000000000000e+00  -3.4099694122605673e-01   0.0000000000000000e+00   0.0000000000000000e+00  -1.2238309298748268e-01   1.2922760655512075e-01   0.0000000000000000e+00   0.0000000000000000e+00   8.6803891410689915e-01   0.0000000000000000e+00   0.0000000000000000e+00   0.0000000000000000e+00
   0.0000000000000000e+00   0.0000000000000000e+00   0.0000000000000000e+00   0.0000000000000000e+00   0.0000000000000000e+00   0.0000000000000000e+00   0.0000000000000000e+00   0.0000000000000000e+00  -1.4856819903903609e-01   0.0000000000000000e+00   8.2066174926581448e-01   0.0000000000000000e+00   0.0000000000000000e+00   0.0000000000000000e+00   0.0000000000000000e+00   0.0000000000000000e+00   0.0000000000000000e+00   0.0000000000000000e+00   0.0000000000000000e+00   4.7419103851436939e-01   0.0000000000000000e+00   0.0000000000000000e+00  -4.4307376479987629e-02   2.3987678825241046e-01   0.0000000000000000e+00   0.0000000000000000e+00  -1.4170612324844750e-01   0.0000000000000000e+00   0.0000000000000000e+00   0.0000000000000000e+00
  -7.3845231178647397e-01   0.0000000000000000e+00   0.0000000000000000e+00   0.0000000000000000e+00   0.0000000000000000e+00   0.0000000000000000e+00  -7.2752328736239857e-01   0.0000000000000000e+00   0.0000000000000000e+00   7.8924262583559002e-01   0.0000000000000000e+00   0.0000000000000000e+00  -3.0735426532763743e-01   5.5167425445947027e-01   0.0000000000000000e+00   0.0000000000000000e+00   0.0000000000000000e+00   0.0000000000000000e+00   0.0000000000000000e+00   0.0000000000000000e+00   0.0000000000000000e+00   0.0000000000000000e+00   0.0000000000000000e+00   0.0000000000000000e+00   4.7877141439260390e-01   0.0000000000000000e+00   0.0000000000000000e+00   0.0000000000000000e+00  -7.6439622486314396e-01  -4.0419824327080833e-01
   0.0000000000000000e+00   0.0000000000000000e+00   0.0000000000000000e+00   0.0000000000000000e+00   0.0000000000000000e+00   2.4882010609484476e-01   0.0000000000000000e+00   0.0000000000000000e+00   0.0000000000000000e+00   0.0000000000000000e+00   0.0000000000000000e+00   0.0000000000000000e+00   0.0000000000000000e+00   0.0000000000000000e+00   0.0000000000000000e+00   0.0000000000000000e+00   0.0000000000000000e+00   0.0000000000000000e+00   0.0000000000000000e+00   0.0000000000000000e+00   0.0000000000000000e+00   0.0000000000000000e+00   0.0000000000000000e+00   0.0000000000000000e+00   0.0000000000000000e+00  -6.3589690813600264e-01   0.0000000000000000e+00   0.0000000000000000e+00   0.0000000000000000e+00   0.0000000000000000e+00
   0.0000000000000000e+00   0.0000000000000000e+00   0.0000000000000000e+00   0.0000000000000000e+00   0.0000000000000000e+00   0.0000000000000000e+00   0.0000000000000000e+00   0.0000000000000000e+00  -3.7066481568730164e-01   0.0000000000000000e+00   2.0527127782632731e-01   0.0000000000000000e+00   0.0000000000000000e+00   0.0000000000000000e+00   0.0000000000000000e+00   0.0000000000000000e+00   0.0000000000000000e+00   0.0000000000000000e+00   0.0000000000000000e+00  -1.7316265199656466e-01   0.0000000000000000e+00   0.0000000000000000e+00   7.8471066773057641e-01  -4.1497176286188764e-01   0.0000000000000000e+00   0.0000000000000000e+00   5.0135784043859447e-02   0.0000000000000000e+00   0.0000000000000000e+00   0.0000000000000000e+00
   0.0000000000000000e+00   0.0000000000000000e+00   3.5585673225006786e-01   5.6247686163978933e-03  -2.8123730983063633e-01   0.0000000000000000e+00   0.0000000000000000e+00   0.0000000000000000e+00   0.0000000000000000e+00   0.0000000000000000e+00   0.0000000000000000e+00   0.0000000000000000e+00   0.0000000000000000e+00   0.0000000000000000e+00   0.0000000000000000e+00  -2.0618170203584513e-01   0.0000000000000000e+00   5.6735876798565388e-01   4.1952582951221862e-01   0.0000000000000000e+00   0.0000000000000000e+00   3.2084276255208338e-01   0.0000000000000000e+00   0.0000000000000000e+00   0.0000000000000000e+00   0.0000000000000000e+00   0.0000000000000000e+00  -3.8844698206444772e-01   0.0000000000000000e+00   0.0000000000000000e+00
  -8.7519058606218281e-02   0.0000000000000000e+00   0.0000000000000000e+00   0.0000000000000000e+00   0.0000000000000000e+00   0.0000000000000000e+00   6.2749366443492249e-01   0.0000000000000000e+00   0.0000000000000000e+00   4.4542170146214269e-02   0.0000000000000000e+00   0.0000000000000000e+00  -7.9827359695819977e-01   7.7283229366854322e-01   0.0000000000000000e+00   0.0000000000000000e+00   0.0000000000000000e+00   0.0000000000000000e+00   0.0000000000000000e+00   0.0000000000000000e+00   0.0000000000000000e+00   0.0000000000000000e+00   0.0000000000000000e+00   0.0000000000000000e+00  -2.0384866008515568e-01   0.0000000000000000e+00   0.0000000000000000e+00   0.0000000000000000e+00   8.7411324858886053e-01  -3.0044276079318094e-01
  -8.4887693093680616e-01   0.0000000000000000e+00   0.0000000000000000e+00   0.0000000000000000e+00   0.0000000000000000e+00   0.0000000000000000e+00  -7.6283610925073131e-01   0.0000000000000000e+00   0.0000000000000000e+00  -3.8393874570529252e-01   0.0000000000000000e+00   0.0000000000000000e+00  -9.3602179671662733e-02   3.3195123971271706e-01   0.0000000000000000e+00   0.0000000000000000e+00   0.0000000000000000e+00   0.0000000000000000e+00   0.0000000000000000e+00   0.0000000000000000e+00   0.0000000000000000e+00   0.0000000000000000e+00   0.0000000000000000e+00   0.0000000000000000e+00  -2.8081699821927764e-01   0.0000000000000000e+00   0.0000000000000000e+00   0.0000000000000000e+00   7.5807557973242656e-01   6.2570802406828541e-01
  -4.3296257613494188e-01  -1.2633341196677700e-01   0.0000000000000000e+00   0.0000000000000000e+00   0.0000000000000000e+00   0.0000000000000000e+00   0.0000000000000000e+00   0.0000000000000000e+00   0.0000000000000000e+00   0.0000000000000000e+00   0.0000000000000000e+00   0.0000000000000000e+00  -1.0213907011187573e-01   0.0000000000000000e+00   0.0000000000000000e+00   1.3306907919315450e-01  -5.0983922193055320e-01   0.0000000000000000e+00   0.0000000000000000e+00   0.0000000000000000e+00   0.0000000000000000e+00   0.0000000000000000e+00   0.0000000000000000e+00  -1.0608251000323297e-01   0.0000000000000000e+00   0.0000000000000000e+00   0.0000000000000000e+00   0.0000000000000000e+00  -1.0988323538421774e+00   5.8167161358972497e-01
  -1.2128445613323944e+00   1.7383182603882963e-01   0.0000000000000000e+00   0.0000000000000000e+00   0.0000000000000000e+00   0.0000000000000000e+00   0.0000000000000000e+00   0.0000000000000000e+00   0.0000000000000000e+00   0.0000000000000000e+00   0.0000000000000000e+00   0.0000000000000000e+00  -6.8591492427549072e-01   0.0000000000000000e+00   0.0000000000000000e+00  -3.7378227565368638e-01   8.0951196661737529e-02   0.0000000000000000e+00   0.0000000000000000e+00   0.0000000000000000e+00   0.0000000000000000e+00   0.0000000000000000e+00   0.0000000000000000e+00   1.3013821136734377e-01   0.0000000000000000e+00   0.0000000000000000e+00   0.0000000000000000e+00   0.0000000000000000e+00   6.1735949156764802e-01   5.8953405138814752e-01
   0.0000000000000000e+00   0.0000000000000000e+00   1.5913148859374560e-01   0.0000000000000000e+00   0.0000000000000000e+00   0.0000000000000000e+00   1.4577848396849441e-01   0.0000000000000000e+00   0.0000000000000000e+00   0.0000000000000000e+00   1.9013726926393007e-01  -1.4195952121842783e+00   0.0000000000000000e+00   0.0000000000000000e+00   0.0000000000000000e+00   0.0000000000000000e+00   0.0000000000000000e+00   0.0000000000000000e+00   0.0000000000000000e+00  -1.3253993320893270e-01   1.2701439530494185e-01   0.0000000000000000e+00   0.0000000000000000e+00   0.0000000000000000e+00   0.0000000000000000e+00   0.0000000000000000e+00   0.0000000000000000e+00   0.0000000000000000e+00   0.0000000000000000e+00   0.0000000000000000e+00
   0.0000000000000000e+00   0.0000000000000000e+00   0.0000000000000000e+00  -1.0583964344482420e-02   0.0000000000000000e+00   8.1383616952394111e-01   0.0000000000000000e+00   0.0000000000000000e+00   0.0000000000000000e+00  -2.3299273013259880e-01   0.0000000000000000e+00   0.0000000000000000e+00   0.0000000000000000e+00  -1.3620056434237904e-01  -2.9714873220444971e-01   0.0000000000000000e+00   0.0000000000000000e+00  -2.9150100876080209e-01   0.0000000000000000e+00   0.0000000000000000e+00   0.0000000000000000e+00  -2.2939468030142091e-01   0.0000000000000000e+00   0.0000000000000000e+00   0.0000000000000000e+00   0.0000000000000000e+00  -1.9705414571042038e-01   0.0000000000000000e+00   0.0000000000000000e+00   0.0000000000000000e+00
   0.0000000000000000e+00   0.0000000000000000e+00   0.0000000000000000e+00   0.0000000000000000e+00  -5.5986388799304365e-01   0.0000000000000000e+00   0.0000000000000000e+00   7.8219325662180650e-02   5.5491353948201805e-01   0.0000000000000000e+00   0.0000000000000000e+00   0.0000000000000000e+00   0.0000000000000000e+00   0.0000000000000000e+00   0.0000000000000000e+00   0.0000000000000000e+00   0.0000000000000000e+00   0.0000000000000000e+00  -1.0522729019116266e-01   0.0000000000000000e+00   0.0000000000000000e+00   0.0000000000000000e+00  -5.4189749107293816e-01   0.0000000000000000e+00   0.0000000000000000e+00   0.0000000000000000e+00   0.0000000000000000e+00   2.6034487565858200e-01   0.0000000000000000e+00   0.0000000000000000e+00
   0.0000000000000000e+00   0.0000000000000000e+00   0.0000000000000000e+00   5.8483581159800169e-01   0.0000000000000000e+00  -7.0673622607702130e-02   0.0000000000000000e+00   0.0000000000000000e+00   0.0000000000000000e+00  -3.4105182752926438e-01   0.0000000000000000e+00   0.0000000000000000e+00   0.0000000000000000e+00  -2.4203489732234719e-02   2.9822166441957276e-01   0.0000000000000000e+00   0.0000000000000000e+00   9.6077775052387085e-02   0.0000000000000000e+00   0.0000000000000000e+00   0.0000000000000000e+00   1.3173254622178482e-01   0.0000000000000000e+00   0.0000000000000000e+00   0.0000000000000000e+00   0.0000000000000000e+00  -6.4849794975887975e-01   0.0000000000000000e+00   0.0000000000000000e+00   0.0000000000000000e+00
   0.0000000000000000e+00   0.0000000000000000e+00  -9.3382991290356221e-01   0.0000000000000000e+00   0.0000000000000000e+00   0.0000000000000000e+00   3.8964532504536303e-01   0.0000000000000000e+00   0.0000000000000000e+00   0.0000000000000000e+00   2.5210704026337494e-01  -1.9097633459661403e-01   0.0000000000000000e+00   0.0000000000000000e+00   0.0000000000000000e+00   0.0000000000000000e+00   0.0000000000000000e+00   0.0000000000000000e+00   0.0000000000000000e+00   7.0440689814113322e-01   8.4711487325460311e-01   0.0000000000000000e+00   0.0000000000000000e+00   0.0000000000000000e+00   0.0000000000000000e+00   0.0000000000000000e+00   0.0000000000000000e+00   0.0000000000000000e+00   0.0000000000000000e+00   0.0000000000000000e+00
   0.0000000000000000e+00   0.0000000000000000e+00   0.0000000000000000e+00   0.0000000000000000e+00   3.6416288656830699e-02   0.0000000000000000e+00   0.0000000000000000e+00   2.6774980238731216e-01   6.6692413566433262e-01   0.0000000000000000e+00   0.0000000000000000e+00   0.0000000000000000e+00   0.0000000000000000e+00   0.0000000000000000e+00   0.0000000000000000e+00   0.0000000000000000e+00   0.0000000000000000e+00   0.0000000000000000e+00  -1.7761902052267151e-01   0.0000000000000000e+00   0.0000000000000000e+00   0.0000000000000000e+00   5.0715422691729639e-01   0.0000000000000000e+00   0.0000000000000000e+00   0.0000000000000000e+00   0.0000000000000000e+00  -4.3982060908839543e-01   0.0000000000000000e+00   0.0000000000000000e+00
   0.0000000000000000e+00   0.0000000000000000e+00   0.0000000000000000e+00   0.0000000000000000e+00   5.7825045276884268e-01   0.0000000000000000e+00   0.0000000000000000e+00  -4.3457744759668065e-01   4.9713354412289790e-01   0.0000000000000000e+00   0.0000000000000000e+00   0.0000000000000000e+00   0.0000000000000000e+00   0.0000000000000000e+00   0.0000000000000000e+00   0.0000000000000000e+00   0.0000000000000000e+00   0.0000000000000000e+00   3.5235348971652958e-01   0.0000000000000000e+00   0.0000000000000000e+00   0.0000000000000000e+00  -6.6805046452218048e-02   0.0000000000000000e+00   0.0000000000000000e+00   0.0000000000000000e+00   0.0000000000000000e+00   3.1782259088033998e-01   0.0000000000000000e+00   0.0000000000000000e+00
   0.0000000000000000e+00   0.0000000000000000e+00   0.0000000000000000e+00   2.3653049822550692e-01   0.0000000000000000e+00  -4.2201321012003482e-02   0.0000000000000000e+00   0.0000000000000000e+00   0.0000000000000000e+00   6.7973829795903695e-01   0.0000000000000000e+00   0.0000000000000000e+00   0.0000000000000000e+00   2.9718289490147765e-01  -4.0120824164213348e-01   0.0000000000000000e+00   0.0000000000000000e+00  -2.9238539862549739e-01   0.0000000000000000e+00   0.0000000000000000e+00   0.0000000000000000e+00   1.6083201281241608e-01   0.0000000000000000e+00   0.0000000000000000e+00   0.0000000000000000e+00   0.0000000000000000e+00  -3.4581257111838165e-01   0.0000000000000000e+00   0.0000000000000000e+00   0.0000000000000000e+00
   0.0000000000000000e+00   0.0000000000000000e+00   4.7377793364331061e-01   0.0000000000000000e+00   0.0000000000000000e+00   0.0000000000000000e+00  -8.9583201220554487e-01   0.0000000000000000e+00   0.0000000000000000e+00   0.0000000000000000e+00   4.8268962946212884e-01  -1.6965957013120292e-01   0.0000000000000000e+00   0.0000000000000000e+00   0.0000000000000000e+00   0.0000000000000000e+00   0.0000000000000000e+00   0.0000000000000000e+00   0.0000000000000000e+00   3.6271543303330034e-01  -9.1162566023989999e-01   0.0000000000000000e+00   0.0000000000000000e+00   0.0000000000000000e+00   0.0000000000000000e+00   0.0000000000000000e+00   0.0000000000000000e+00   0.0000000000000000e+00   0.0000000000000000e+00   0.0000000000000000e+00
   0.0000000000000000e+00   0.0000000000000000e+00  -3.6093069827037072e-01   0.0000000000000000e+00   0.0000000000000000e+00   0.0000000000000000e+00  -3.7118585562285651e-02   0.0000000000000000e+00   0.0000000000000000e+00   0.0000000000000000e+00  -1.2686676025478190e+00   1.8177687772247270e-01   0.0000000000000000e+00   0.0000000000000000e+00   0.0000000000000000e+00   0.0000000000000000e+00   0.0000000000000000e+00   0.0000000000000000e+00   0.0000000000000000e+00   3.3580387403136869e-01  -2.4174274627473602e-01   0.0000000000000000e+00   0.0000000000000000e+00   0.0000000000000000e+00   0.0000000000000000e+00   0.0000000000000000e+00   0.0000000000000000e+00   0.0000000000000000e+00   0.0000000000000000e+00   0.0000000000000000e+00
   2.8787406143979399e-01   8.8383928593889749e-01   0.0000000000000000e+00   0.0000000000000000e+00   0.0000000000000000e+00   0.0000000000000000e+00   0.0000000000000000e+00   0.0000000000000000e+00   0.0000000000000000e+00   0.0000000000000000e+00   0.0000000000000000e+00   0.0000000000000000e+00  -4.5845919322570189e-01   0.0000000000000000e+00   0.0000000000000000e+00  -4.8589949239120189e-01   6.4131351978973261e-01   0.0000000000000000e+00   0.0000000000000000e+00   0.0000000000000000e+00   0.0000000000000000e+00   0.0000000000000000e+00   0.0000000000000000e+00  -8.3031986226318888e-01   0.0000000000000000e+00   0.0000000000000000e+00   0.0000000000000000e+00   0.0000000000000000e+00  -7.6350727718429279e-01  -7.5775549397506359e-02
   0.0000000000000000e+00   0.0000000000000000e+00   0.0000000000000000e+00   2.5590131607146560e-01   0.0000000000000000e+00  -1.9639789088058734e-01   0.0000000000000000e+00   0.0000000000000000e+00   0.0000000000000000e+00   2.1891514425151062e-01   0.0000000000000000e+00   0.0000000000000000e+00   0.0000000000000000e+00  -5.2700275458767520e-01   2.9169987672216302e-01   0.0000000000000000e+00   0.0000000000000000e+00  -5.5974260136022724e-01   0.0000000000000000e+00   0.0000000000000000e+00   0.0000000000000000e+00  -3.9439536296904049e-01   0.0000000000000000e+00   0.0000000000000000e+00   0.0000000000000000e+00   0.0000000000000000e+00   1.2782152000417210e-01   0.0000000000000000e+00   0.0000000000000000e+00   0.0000000000000000e+00
   0.0000000000000000e+00   0.0000000000000000e+00   0.0000000000000000e+00  -5.4129976923815237e-01   0.0000000000000000e+00   1.0737628927824483e-02   0.0000000000000000e+00   0.0000000000000000e+00   0.0000000000000000e+00   1.1124015611766851e-01   0.0000000000000000e+00   0.0000000000000000e+00   0.0000000000000000e+00  -4.7693174119154058e-01   1.5247614524987041e-01   0.0000000000000000e+00   0.0000000000000000e+00  -1.4068475630339936e-01   0.0000000000000000e+00   0.0000000000000000e+00   0.0000000000000000e+00   5.3427092935253928e-01   0.0000000000000000e+00   0.0000000000000000e+00   0.0000000000000000e+00   0.0000000000000000e+00  -3.7222896660660643e-01   0.0000000000000000e+00   0.0000000000000000e+00   0.0000000000000000e+00
  -3.3803722965327920e-01  -8.2120252539246985e-02   0.0000000000000000e+00   0.0000000000000000e+00   0.0000000000000000e+00   0.0000000000000000e+00   0.0000000000000000e+00   0.0000000000000000e+00   0.0000000000000000e+00   0.0000000000000000e+00   0.0000000000000000e+00   0.0000000000000000e+00   2.3598825821132968e-01   0.0000000000000000e+00   0.0000000000000000e+00  -6.6086092794688522e-01  -1.9493688851187393e-01   0.0000000000000000e+00   0.0000000000000000e+00   0.0000000000000000e+00   0.0000000000000000e+00   0.0000000000000000e+00   0.0000000000000000e+00   9.9304344145398971e-01   0.0000000000000000e+00   0.0000000000000000e+00   0.0000000000000000e+00   0.0000000000000000e+00  -8.1509244905154909e-01  -6.4991928720745273e-01
   5.3093624452856503e-01   6.5422776506934444e-01   0.0000000000000000e+00   0.0000000000000000e+00   0.0000000000000000e+00   0.0000000000000000e+00   0.0000000000000000e+00   0.0000000000000000e+00   0.0000000000000000e+00   0.0000000000000000e+00   0.0000000000000000e+00   0.0000000000000000e+00  -4.1198543252208253e-01   0.0000000000000000e+00   0.0000000000000000e+00   4.6093348499777032e-02  -3.9979829412778978e-01   0.0000000000000000e+00   0.0000000000000000e+00   0.0000000000000000e+00   0.0000000000000000e+00   0.0000000000000000e+00   0.0000000000000000e+00   8.3166001353803476e-01   0.0000000000000000e+00   0.0000000000000000e+00   0.0000000000000000e+00   0.0000000000000000e+00  -1.8080195632320564e-01   7.9483330556642762e-01
   0.0000000000000000e+00   0.0000000000000000e+00   0.0000000000000000e+00   4.6817115188707503e-01   0.0000000000000000e+00   2.6160642046734539e-01   0.0000000000000000e+00   0.0000000000000000e+00   0.0000000000000000e+00   2.1052523032309020e-01   0.0000000000000000e+00   0.0000000000000000e+00   0.0000000000000000e+00  -4.6749663169772965e-01  -1.5758598426814946e-01   0.0000000000000000e+00   0.0000000000000000e+00   3.6268674804735268e-01   0.0000000000000000e+00   0.0000000000000000e+00   0.0000000000000000e+00   4.0147016313418715e-01   0.0000000000000000e+00   0.0000000000000000e+00   0.0000000000000000e+00   0.0000000000000000e+00   3.6325000829422782e-01   0.0000000000000000e+00   0.0000000000000000e+00   0.0000000000000000e+00
   0.0000000000000000e+00   0.0000000000000000e+00   0.0000000000000000e+00   0.0000000000000000e+00  -5.2028170633468873e-01   0.0000000000000000e+00   0.0000000000000000e+00  -1.5191709456158298e-01   1.5339854954291021e-03   0.0000000000000000e+00   0.0000000000000000e+00   0.0000000000000000e+00   0.0000000000000000e+00   0.0000000000000000e+00   0.0000000000000000e+00   0.0000000000000000e+00   0.0000000000000000e+00   0.0000000000000000e+00   7.6194999188880430e-01   0.0000000000000000e+00   0.0000000000000000e+00   0.0000000000000000e+00   3.5284006599504447e-01   0.0000000000000000e+00   0.0000000000000000e+00   0.0000000000000000e+00   0.0000000000000000e+00  -3.4086463753159379e-02   0.0000000000000000e+00   0.0000000000000000e+00
   0.0000000000000000e+00   0.0000000000000000e+00  -7.7573403208091041e-01   0.0000000000000000e+00   0.0000000000000000e+00   0.0000000000000000e+00  -1.7395307439318586e-01   0.0000000000000000e+00   0.0000000000000000e+00   0.0000000000000000e+00   1.8467577371706356e-01   3.1272383254308134e-01   0.0000000000000000e+00   0.0000000000000000e+00   0.0000000000000000e+00   0.0000000000000000e+00   0.0000000000000000e+00   0.0000000000000000e+00   0.0000000000000000e+00  -8.1697418444050973e-01  -9.7180626399720216e-01   0.0000000000000000e+00   0.0000000000000000e+00   0.0000000000000000e+00   0.0000000000000000e+00   0.0000000000000000e+00   0.0000000000000000e+00   0.0000000000000000e+00   0.0000000000000000e+00   0.0000000000000000e+00
   0.0000000000000000e+00   0.0000000000000000e+00   8.4268821026088334e-02   0.0000000000000000e+00   0.0000000000000000e+00   0.0000000000000000e+00   9.4785496788271828e-01   0.0000000000000000e+00   0.0000000000000000e+00   0.0000000000000000e+00  -1.6214593435511088e-01   3.7256271415328823e-01   0.0000000000000000e+00   0.0000000000000000e+00   0.0000000000000000e+00   0.0000000000000000e+00   0.0000000000000000e+00   0.0000000000000000e+00   0.0000000000000000e+00   4.5087454263583898e-01  -6.9297764967014919e-01   0.0000000000000000e+00   0.0000000000000000e+00   0.0000000000000000e+00   0.0000000000000000e+00   0.0000000000000000e+00   0.0000000000000000e+00   0.0000000000000000e+00   0.0000000000000000e+00   0.0000000000000000e+00
   0.0000000000000000e+00   0.0000000000000000e+00   0.0000000000000000e+00   1.5357530080500892e-01   0.0000000000000000e+00   3.5992675251393179e-02   0.0000000000000000e+00   0.0000000000000000e+00   0.0000000000000000e+00  -3.1115713136908341e-01   0.0000000000000000e+00   0.0000000000000000e+00   0.0000000000000000e+00   2.9478067647795581e-01   1.1259082411418608e-01   0.0000000000000000e+00   0.0000000000000000e+00  -5.8706237543823869e-01   0.0000000000000000e+00   0.0000000000000000e+00   0.0000000000000000e+00   5.4942171943916829e-01   0.0000000000000000e+00   0.0000000000000000e+00   0.0000000000000000e+00   0.0000000000000000e+00   3.6362287409192162e-01   0.0000000000000000e+00   0.0000000000000000e+00   0.0000000000000000e+00
   0.0000000000000000e+00   0.0000000000000000e+00   0.0000000000000000e+00   0.0000000000000000e+00   2.8138168699128357e-01   0.0000000000000000e+00   0.0000000000000000e+00   6.7723695304367293e-01   3.1741988630659690e-04   0.0000000000000000e+00   0.0000000000000000e+00   0.0000000000000000e+00   0.0000000000000000e+00   0.0000000000000000e+00   0.0000000000000000e+00   0.0000000000000000e+00   0.0000000000000000e+00   0.0000000000000000e+00   5.0174462459997315e-01   0.0000000000000000e+00   0.0000000000000000e+00   0.0000000000000000e+00  -3.9889057706538533e-01   0.0000000000000000e+00   0.0000000000000000e+00   0.0000000000000000e+00   0.0000000000000000e+00  -2.2652371645404598e-01   0.0000000000000000e+00   0.0000000000000000e+00
  -4.6435682753502627e-01   4.7023534317968557e-01   0.0000000000000000e+00   0.0000000000000000e+00   0.0000000000000000e+00   0.0000000000000000e+00   0.0000000000000000e+00   0.0000000000000000e+00   0.0000000000000000e+00   0.0000000000000000e+00   0.0000000000000000e+00   0.0000000000000000e+00   1.1409726804231761e+00   0.0000000000000000e+00   0.0000000000000000e+00  -6.0941676019867674e-01  -8.0979130796006904e-01   0.0000000000000000e+00   0.0000000000000000e+00   0.0000000000000000e+00   0.0000000000000000e+00   0.0000000000000000e+00   0.0000000000000000e+00  -4.7556241451943393e-01   0.0000000000000000e+00   0.0000000000000000e+00   0.0000000000000000e+00   0.0000000000000000e+00   2.7953174918293683e-01   4.1574635724364961e-01
   0.0000000000000000e+00   0.0000000000000000e+00   0.0000000000000000e+00   0.0000000000000000e+00   0.0000000000000000e+00   0.0000000000000000e+00   0.0000000000000000e+00   0.0000000000000000e+00   0.0000000000000000e+00   0.0000000000000000e+00   0.0000000000000000e+00   0.0000000000000000e+00   0.0000000000000000e+00   0.0000000000000000e+00   0.0000000000000000e+00   0.0000000000000000e+00   0.0000000000000000e+00   0.0000000000000000e+00   0.0000000000000000e+00   0.0000000000000000e+00   0.0000000000000000e+00   0.0000000000000000e+00   0.0000000000000000e+00   0.0000000000000000e+00   3.0072326238228736e-01  -2.1243531610857912e-02   0.0000000000000000e+00   0.0000000000000000e+00   0.0000000000000000e+00   0.0000000000000000e+00
   0.0000000000000000e+00   0.0000000000000000e+00   0.0000000000000000e+00   0.0000000000000000e+00   0.0000000000000000e+00   0.0000000000000000e+00   0.0000000000000000e+00   0.0000000000000000e+00   0.0000000000000000e+00   0.0000000000000000e+00   0.0000000000000000e+00   0.0000000000000000e+00   0.0000000000000000e+00   0.0000000000000000e+00   0.0000000000000000e+00   0.0000000000000000e+00   0.0000000000000000e+00   0.0000000000000000e+00   0.0000000000000000e+00   0.0000000000000000e+00   0.0000000000000000e+00   0.0000000000000000e+00   0.0000000000000000e+00   0.0000000000000000e+00   1.1695137234135749e-02  -3.7133632422840085e-01   0.0000000000000000e+00   0.0000000000000000e+00   0.0000000000000000e+00   0.0000000000000000e+00
   0.0000000000000000e+00   0.0000000000000000e+00   0.0000000000000000e+00  -2.5452944023243166e-02   0.0000000000000000e+00   4.7167166188792858e-01   0.0000000000000000e+00   0.0000000000000000e+00   0.0000000000000000e+00   4.0732792589250233e-01   0.0000000000000000e+00   0.0000000000000000e+00   0.0000000000000000e+00   2.8618418433425108e-01   7.1829700514207762e-01   0.0000000000000000e+00   0.0000000000000000e+00   1.0497195532624212e-01   0.0000000000000000e+00   0.0000000000000000e+00   0.0000000000000000e+00  -1.1046927575132759e-02   0.0000000000000000e+00   0.0000000000000000e+00   0.0000000000000000e+00   0.0000000000000000e+00   4.4371509187036570e-02   0.0000000000000000e+00   0.0000000000000000e+00   0.0000000000000000e+00
   0.0000000000000000e+00   0.0000000000000000e+00   0.0000000000000000e+00   0.0000000000000000e+00  -3.1368566970907286e-02   0.0000000000000000e+00   0.0000000000000000e+00  -5.0160295879006933e-01   1.1787553132193124e-02   0.0000000000000000e+00   0.0000000000000000e+00   0.0000000000000000e+00   0.0000000000000000e+00   0.0000000000000000e+00   0.0000000000000000e+00   0.0000000000000000e+00   0.0000000000000000e+00   0.0000000000000000e+00   3.0170528299285182e-02   0.0000000000000000e+00   0.0000000000000000e+00   0.0000000000000000e+00  -4.0133400106936828e-01   0.0000000000000000e+00   0.0000000000000000e+00   0.0000000000000000e+00   0.0000000000000000e+00  -7.6504398379321281e-01   0.0000000000000000e+00   0.0000000000000000e+00
  -5.7332954063243857e-01   6.2674857281468821e-01   0.0000000000000000e+00   0.0000000000000000e+00   0.0000000000000000e+00   0.0000000000000000e+00   0.0000000000000000e+00   0.0000000000000000e+00   0.0000000000000000e+00   0.0000000000000000e+00   0.0000000000000000e+00   0.0000000000000000e+00   4.4925384078594133e-01   0.0000000000000000e+00   0.0000000000000000e+00   1.2664544278470449e+00  -6.1310676716592141e-02   0.0000000000000000e+00   0.0000000000000000e+00   0.0000000000000000e+00   0.0000000000000000e+00   0.0000000000000000e+00   0.0000000000000000e+00   3.3107580406834911e-02   0.0000000000000000e+00   0.0000000000000000e+00   0.0000000000000000e+00   0.0000000000000000e+00  -6.1806041160017394e-02  -1.0834462242376741e-01
   8.6591426593735671e-02  -4.7257121738715441e-01   0.0000000000000000e+00   0.0000000000000000e+00   0.0000000000000000e+00   0.0000000000000000e+00   0.0000000000000000e+00   0.0000000000000000e+00   0.0000000000000000e+00   0.0000000000000000e+00   0.0000000000000000e+00   0.0000000000000000e+00  -7.3292756198247466e-01   0.0000000000000000e+00   0.0000000000000000e+00   1.1092923343461340e-01  -1.0709354697079747e+00   0.0000000000000000e+00   0.0000000000000000e+00   0.0000000000000000e+00   0.0000000000000000e+00   0.0000000000000000e+00   0.0000000000000000e+00  -3.3786980109133813e-01   0.0000000000000000e+00   0.0000000000000000e+00   0.0000000000000000e+00   0.0000000000000000e+00   3.9117083363640531e-01  -8.2425423129696029e-01
  -4.6417660742815348e-01   0.0000000000000000e+00   0.0000000000000000e+00   0.0000000000000000e+00  -3.9320063706486841e-01   0.0000000000000000e+00   0.0000000000000000e+00   0.0000000000000000e+00   0.0000000000000000e+00  -6.2174608216485328e-01   0.0000000000000000e+00   0.0000000000000000e+00   0.0000000000000000e+00   1.6424250700242810e-02   0.0000000000000000e+00   4.8387636331826928e-01   0.0000000000000000e+00   0.0000000000000000e+00   0.0000000000000000e+00   0.0000000000000000e+00   0.0000000000000000e+00   0.0000000000000000e+00   0.0000000000000000e+00   0.0000000000000000e+00   0.0000000000000000e+00   0.0000000000000000e+00   0.0000000000000000e+00   0.0000000000000000e+00  -9.4652281809496308e-02   0.0000000000000000e+00
   0.0000000000000000e+00   5.7931930516018881e-01   0.0000000000000000e+00  -3.5237053885429198e-01   0.0000000000000000e+00   0.0000000000000000e+00   3.9905377667326597e-01   0.0000000000000000e+00   0.0000000000000000e+00   0.0000000000000000e+00   0.0000000000000000e+00   0.0000000000000000e+00   0.0000000000000000e+00   0.0000000000000000e+00   0.0000000000000000e+00   0.0000000000000000e+00   0.0000000000000000e+00   0.0000000000000000e+00   5.0393386017929365e-01   0.0000000000000000e+00   0.0000000000000000e+00   6.9454603231650192e-01  -4.4720827972118127e-01   0.0000000000000000e+00   0.0000000000000000e+00   0.0000000000000000e+00  -1.2801812962620036e+00  -3.3482956394185509e-01   0.0000000000000000e+00   0.0000000000000000e+00
   0.0000000000000000e+00   0.0000000000000000e+00   5.4989489992311513e-01   0.0000000000000000e+00   0.0000000000000000e+00  -2.0969566531171907e-02   0.0000000000000000e+00   0.0000000000000000e+00   0.0000000000000000e+00   0.0000000000000000e+00   0.0000000000000000e+00   0.0000000000000000e+00   0.0000000000000000e+00   0.0000000000000000e+00   0.0000000000000000e+00   0.0000000000000000e+00   0.0000000000000000e+00   0.0000000000000000e+00   0.0000000000000000e+00   0.0000000000000000e+00   1.5110329744075041e-01   0.0000000000000000e+00   0.0000000000000000e+00   0.0000000000000000e+00   1.3931894384741705e+00   2.1176394776088028e-02   0.0000000000000000e+00   0.0000000000000000e+00   0.0000000000000000e+00  -7.9648265683011921e-02
   0.0000000000000000e+00   9.1021506323988532e-01   0.0000000000000000e+00   4.4517160070085771e-01   0.0000000000000000e+00   0.0000000000000000e+00  -4.1083893428983664e-02   0.0000000000000000e+00   0.0000000000000000e+00   0.0000000000000000e+00   0.0000000000000000e+00   0.0000000000000000e+00   0.0000000000000000e+00   0.0000000000000000e+00   0.0000000000000000e+00   0.0000000000000000e+00   0.0000000000000000e+00   0.0000000000000000e+00  -6.7967970502104358e-01   0.0000000000000000e+00   0.0000000000000000e+00   4.2728229574811649e-02   5.8292262349865742e-01   0.0000000000000000e+00   0.0000000000000000e+00   0.0000000000000000e+00  -1.6185098058343433e-01   4.5268604202809742e-01   0.0000000000000000e+00   0.0000000000000000e+00
  -6.3722871297426553e-01   0.0000000000000000e+00   0.0000000000000000e+00   0.0000000000000000e+00   6.4005289006355881e-01   0.0000000000000000e+00   0.0000000000000000e+00   0.0000000000000000e+00   0.0000000000000000e+00   3.0391465570594162e-01   0.0000000000000000e+00   0.0000000000000000e+00   0.0000000000000000e+00   7.0161165916016635e-02   0.0000000000000000e+00   2.9470965313778924e-01   0.0000000000000000e+00   0.0000000000000000e+00   0.0000000000000000e+00   0.0000000000000000e+00   0.0000000000000000e+00   0.0000000000000000e+00   0.0000000000000000e+00   0.0000000000000000e+00   0.0000000000000000e+00   0.0000000000000000e+00   0.0000000000000000e+00   0.0000000000000000e+00  -1.1462044943384354e-02   0.0000000000000000e+00
   0.0000000000000000e+00   0.0000000000000000e+00   6.6249418689422690e-01   0.0000000000000000e+00   0.0000000000000000e+00   4.4373058562859607e-01   0.0000000000000000e+00   0.0000000000000000e+00   0.0000000000000000e+00   0.0000000000000000e+00   0.0000000000000000e+00   0.0000000000000000e+00   0.0000000000000000e+00   0.0000000000000000e+00   0.0000000000000000e+00   0.0000000000000000e+00   0.0000000000000000e+00   0.0000000000000000e+00   0.0000000000000000e+00   0.0000000000000000e+00  -1.3086610905256235e+00   0.0000000000000000e+00   0.0000000000000000e+00   0.0000000000000000e+00  -2.1132500994997613e-01  -8.9648972276981931e-03   0.0000000000000000e+00   0.0000000000000000e+00   0.0000000000000000e+00   4.4649190157292096e-01
   0.0000000000000000e+00   4.4389092237925742e-01   0.0000000000000000e+00  -3.0131840209544131e-01   0.0000000000000000e+00   0.0000000000000000e+00   1.8742721033997004e-01   0.0000000000000000e+00   0.0000000000000000e+00   0.0000000000000000e+00   0.0000000000000000e+00   0.0000000000000000e+00   0.0000000000000000e+00   0.0000000000000000e+00   0.0000000000000000e+00   0.0000000000000000e+00   0.0000000000000000e+00   0.0000000000000000e+00   3.4515129314760695e-01   0.0000000000000000e+00   0.0000000000000000e+00  -1.1015446643979039e+00   1.2654065015892133e-01   0.0000000000000000e+00   0.0000000000000000e+00   0.0000000000000000e+00  -3.9821204923616743e-01   6.2399114055553428e-01   0.0000000000000000e+00   0.0000000000000000e+00
   0.0000000000000000e+00   0.0000000000000000e+00   0.0000000000000000e+00   0.0000000000000000e+00   0.0000000000000000e+00   0.0000000000000000e+00   0.0000000000000000e+00  -6.7813283122016871e-02   3.7431051529210613e-01   0.0000000000000000e+00  -3.8421359946166855e-02   8.1797408034071184e-01   0.0000000000000000e+00   0.0000000000000000e+00   7.2066312976576063e-02   0.0000000000000000e+00   0.0000000000000000e+00   1.3452261354855921e-01   0.0000000000000000e+00  -1.8995799554856160e-01   0.0000000000000000e+00   0.0000000000000000e+00   0.0000000000000000e+00   3.5406393867467512e-01   0.0000000000000000e+00   0.0000000000000000e+00   0.0000000000000000e+00   0.0000000000000000e+00   0.0000000000000000e+00   0.0000000000000000e+00
   0.0000000000000000e+00   0.0000000000000000e+00   0.0000000000000000e+00   0.0000000000000000e+00   0.0000000000000000e+00   0.0000000000000000e+00   0.0000000000000000e+00  -6.0303389735231316e-01   2.3334415335098993e-01   0.0000000000000000e+00  -7.5001267075496231e-02   7.3389680305774085e-02   0.0000000000000000e+00   0.0000000000000000e+00  -3.6641426907959546e-01   0.0000000000000000e+00   0.0000000000000000e+00   1.2137820875723229e-01   0.0000000000000000e+00   6.2524883840287027e-01   0.0000000000000000e+00   0.0000000000000000e+00   0.0000000000000000e+00  -1.7595793085930644e-01   0.0000000000000000e+00   0.0000000000000000e+00   0.0000000000000000e+00   0.0000000000000000e+00   0.0000000000000000e+00   0.0000000000000000e+00
   2.1998241797902385e-02   0.0000000000000000e+00   0.0000000000000000e+00   0.0000000000000000e+00  -3.5990766743215907e-01   0.0000000000000000e+00   0.0000000000000000e+00   0.0000000000000000e+00   0.0000000000000000e+00   4.0423242080265070e-01   0.0000000000000000e+00   0.0000000000000000e+00   0.0000000000000000e+00   2.6504344174504013e-01   0.0000000000000000e+00   3.7660830870738499e-01   0.0000000000000000e+00   0.0000000000000000e+00   0.0000000000000000e+00   0.0000000000000000e+00   0.0000000000000000e+00   0.0000000000000000e+00   0.0000000000000000e+00   0.0000000000000000e+00   0.0000000000000000e+00   0.0000000000000000e+00   0.0000000000000000e+00   0.0000000000000000e+00   7.0320470280989067e-01   0.0000000000000000e+00
   0.0000000000000000e+00   0.0000000000000000e+00   0.0000000000000000e+00   0.0000000000000000e+00   0.0000000000000000e+00   0.0000000000000000e+00   0.0000000000000000e+00   1.0930563881884717e-01   7.7432050697051058e-01   0.0000000000000000e+00  -4.2000236441685657e-02  -1.8185673431631286e-01   0.0000000000000000e+00   0.0000000000000000e+00   1.8160853618210945e-01   0.0000000000000000e+00   0.0000000000000000e+00  -9.0138575550331862e-03   0.0000000000000000e+00  -2.0734220223873207e-01   0.0000000000000000e+00   0.0000000000000000e+00   0.0000000000000000e+00  -5.2686852179509236e-01   0.0000000000000000e+00   0.0000000000000000e+00   0.0000000000000000e+00   0.0000000000000000e+00   0.0000000000000000e+00   0.0000000000000000e+00
   0.0000000000000000e+00   0.0000000000000000e+00   0.0000000000000000e+00   0.0000000000000000e+00   0.0000000000000000e+00   0.0000000000000000e+00   0.0000000000000000e+00   1.5070483722520773e-02   2.8863205952683690e-01   0.0000000000000000e+00   1.0657639166235180e-01  -2.1994085047675555e-01   0.0000000000000000e+00   0.0000000000000000e+00   5.1410326139039964e-01   0.0000000000000000e+00   0.0000000000000000e+00  -3.6693594527501550e-01   0.0000000000000000e+00   4.5806547261317943e-01   0.0000000000000000e+00   0.0000000000000000e+00   0.0000000000000000e+00   4.9795961809971195e-01   0.0000000000000000e+00   0.0000000000000000e+00   0.0000000000000000e+00   0.0000000000000000e+00   0.0000000000000000e+00   0.0000000000000000e+00
   0.0000000000000000e+00   0.0000000000000000e+00   0.0000000000000000e+00   0.0000000000000000e+00   0.0000000000000000e+00   0.0000000000000000e+00   0.0000000000000000e+00   0.0000000000000000e+00   0.0000000000000000e+00   0.0000000000000000e+00   0.0000000000000000e+00   0.0000000000000000e+00   2.7662657295391951e-01   0.0000000000000000e+00   0.0000000000000000e+00   0.0000000000000000e+00  -2.2783376535536090e-01   0.0000000000000000e+00   0.0000000000000000e+00   0.0000000000000000e+00   0.0000000000000000e+00   0.0000000000000000e+00   0.0000000000000000e+00   0.0000000000000000e+00   0.0000000000000000e+00   0.0000000000000000e+00   0.0000000000000000e+00   0.0000000000000000e+00   0.0000000000000000e+00   0.0000000000000000e+00
  -4.7484611321913922e-01   0.0000000000000000e+00   0.0000000000000000e+00   0.0000000000000000e+00  -5.3270102404005737e-01   0.0000000000000000e+00   0.0000000000000000e+00   0.0000000000000000e+00   0.0000000000000000e+00   4.5411322004205423e-01   0.0000000000000000e+00   0.0000000000000000e+00   0.0000000000000000e+00   1.1242442545356759e-01   0.0000000000000000e+00  -3.7879825141736001e-01   0.0000000000000000e+00   0.0000000000000000e+00   0.0000000000000000e+00   0.0000000000000000e+00   0.0000000000000000e+00   0.0000000000000000e+00   0.0000000000000000e+00   0.0000000000000000e+00   0.0000000000000000e+00   0.0000000000000000e+00   0.0000000000000000e+00   0.0000000000000000e+00  -3.5833588212027834e-01   0.0000000000000000e+00
   0.0000000000000000e+00   0.0000000000000000e+00   0.0000000000000000e+00   0.0000000000000000e+00   0.0000000000000000e+00   0.0000000000000000e+00   0.0000000000000000e+00   1.3534637890986939e-01   1.5616577623491981e-01   0.0000000000000000e+00  -3.9258770225101802e-01  -1.7029128388357413e-02   0.0000000000000000e+00   0.0000000000000000e+00  -5.5196988041530970e-01   0.0000000000000000e+00   0.0000000000000000e+00  -6.7635370375954496e-01   0.0000000000000000e+00  -1.1914770754339565e-01   0.0000000000000000e+00   0.0000000000000000e+00   0.0000000000000000e+00   1.6296396898927723e-01   0.0000000000000000e+00   0.0000000000000000e+00   0.0000000000000000e+00   0.0000000000000000e+00   0.0000000000000000e+00   0.0000000000000000e+00
   2.3195822017259907e-02   0.0000000000000000e+00   0.0000000000000000e+00   0.0000000000000000e+00  -1.4374233771245637e-01   0.0000000000000000e+00   0.0000000000000000e+00   0.0000000000000000e+00   0.0000000000000000e+00   2.8013882326639017e-01   0.0000000000000000e+00   0.0000000000000000e+00   0.0000000000000000e+00  -9.0324022495932477e-01   0.0000000000000000e+00   2.8659825758521634e-01   0.0000000000000000e+00   0.0000000000000000e+00   0.0000000000000000e+00   0.0000000000000000e+00   0.0000000000000000e+00   0.0000000000000000e+00   0.0000000000000000e+00   0.0000000000000000e+00   0.0000000000000000e+00   0.0000000000000000e+00   0.0000000000000000e+00   0.0000000000000000e+00  -4.8382524255712933e-02   0.0000000000000000e+00
   0.0000000000000000e+00   0.0000000000000000e+00   0.0000000000000000e+00   0.0000000000000000e+00   0.0000000000000000e+00   0.0000000000000000e+00   0.0000000000000000e+00   0.0000000000000000e+00   0.0000000000000000e+00   0.0000000000000000e+00   0.0000000000000000e+00   0.0000000000000000e+00   1.7512627564884992e-01   0.0000000000000000e+00   0.0000000000000000e+00   0.0000000000000000e+00  -6.4779352887725306e-01   0.0000000000000000e+00   0.0000000000000000e+00   0.0000000000000000e+00   0.0000000000000000e+00   0.0000000000000000e+00   0.0000000000000000e+00   0.0000000000000000e+00   0.0000000000000000e+00   0.0000000000000000e+00   0.0000000000000000e+00   0.0000000000000000e+00   0.0000000000000000e+00   0.0000000000000000e+00
   0.0000000000000000e+00   0.0000000000000000e+00   0.0000000000000000e+00   0.0000000000000000e+00   0.0000000000000000e+00   0.0000000000000000e+00   0.0000000000000000e+00   4.0958794889907391e-01  -1.8557488269114270e-01   0.0000000000000000e+00   1.4419884135477531e-01   4.8035948563092234e-01   0.0000000000000000e+00   0.0000000000000000e+00   1.1622492384349925e-01   0.0000000000000000e+00   0.0000000000000000e+00  -3.4311273738399078e-01   0.0000000000000000e+00   4.2324320082316880e-01   0.0000000000000000e+00   0.0000000000000000e+00   0.0000000000000000e+00  -4.8568687775824304e-01   0.0000000000000000e+00   0.0000000000000000e+00   0.0000000000000000e+00   0.0000000000000000e+00   0.0000000000000000e+00   0.0000000000000000e+00
   0.0000000000000000e+00  -2.1161070187793798e-02   0.0000000000000000e+00   9.0911969129401426e-01   0.0000000000000000e+00   0.0000000000000000e+00  -6.4254597214414710e-01   0.0000000000000000e+00   0.0000000000000000e+00   0.0000000000000000e+00   0.0000000000000000e+00   0.0000000000000000e+00   0.0000000000000000e+00   0.0000000000000000e+00   0.0000000000000000e+00   0.0000000000000000e+00   0.0000000000000000e+00   0.0000000000000000e+00  -6.1640283307813393e-01   0.0000000000000000e+00   0.0000000000000000e+00  -2.5320633456483721e-03  -4.7285674962802016e-01   0.0000000000000000e+00   0.0000000000000000e+00   0.0000000000000000e+00  -8.4866513534951138e-01  -1.8145873246207950e-01   0.0000000000000000e+00   0.0000000000000000e+00
   0.0000000000000000e+00   0.0000000000000000e+00   0.0000000000000000e+00   0.0000000000000000e+00   0.0000000000000000e+00   0.0000000000000000e+00   0.0000000000000000e+00  -6.0671974255769423e-01  -1.2512055857271007e-01   0.0000000000000000e+00   4.1820353476283501e-01   8.6378769531434224e-02   0.0000000000000000e+00   0.0000000000000000e+00   1.5941600664506855e-01   0.0000000000000000e+00   0.0000000000000000e+00  -5.0365992027343909e-01   0.0000000000000000e+00  -3.5498570340523172e-01   0.0000000000000000e+00   0.0000000000000000e+00   0.0000000000000000e+00  -1.6964340073421169e-01   0.0000000000000000e+00   0.0000000000000000e+00   0.0000000000000000e+00   0.0000000000000000e+00   0.0000000000000000e+00   0.0000000000000000e+00
   0.0000000000000000e+00   0.0000000000000000e+00   2.3486953327557758e-01   0.0000000000000000e+00   0.0000000000000000e+00  -1.6390612630822562e-01   0.0000000000000000e+00   0.0000000000000000e+00   0.0000000000000000e+00   0.0000000000000000e+00   0.0000000000000000e+00   0.0000000000000000e+00   0.0000000000000000e+00   0.0000000000000000e+00   0.0000000000000000e+00   0.0000000000000000e+00   0.0000000000000000e+00   0.0000000000000000e+00   0.0000000000000000e+00   0.0000000000000000e+00   9.2514312323435099e-03   0.0000000000000000e+00   0.0000000000000000e+00   0.0000000000000000e+00   2.3218461104878321e-01   1.0673599861665775e+00   0.0000000000000000e+00   0.0000000000000000e+00   0.0000000000000000e+00  -4.9484331542395588e-01
   0.0000000000000000e+00   9.1534391045497765e-02   0.0000000000000000e+00   3.3381696296342650e-01   0.0000000000000000e+00   0.0000000000000000e+00  -3.9689659373688702e-01   0.0000000000000000e+00   0.0000000000000000e+00   0.0000000000000000e+00   0.0000000000000000e+00   0.0000000000000000e+00   0.0000000000000000e+00   0.0000000000000000e+00   0.0000000000000000e+00   0.0000000000000000e+00   0.0000000000000000e+00   0.0000000000000000e+00   1.1228802964276410e+00   0.0000000000000000e+00   0.0000000000000000e+00   2.1142803974733734e-01   7.4377279209267455e-01   0.0000000000000000e+00   0.0000000000000000e+00   0.0000000000000000e+00  -1.9600205723463066e-01   6.4523693526000658e-01   0.0000000000000000e+00   0.0000000000000000e+00
   0.0000000000000000e+00   4.4984766114897073e-01   0.0000000000000000e+00   3.0494868260311631e-01   0.0000000000000000e+00   0.0000000000000000e+00   5.7577300854976221e-01   0.0000000000000000e+00   0.0000000000000000e+00   0.0000000000000000e+00   0.0000000000000000e+00   0.0000000000000000e+00   0.0000000000000000e+00   0.0000000000000000e+00   0.0000000000000000e+00   0.0000000000000000e+00   0.0000000000000000e+00   0.0000000000000000e+00   2.0594801507888313e-01   0.0000000000000000e+00   0.0000000000000000e+00  -1.7992282524610331e-01  -1.0685702718693069e+00   0.0000000000000000e+00   0.0000000000000000e+00   0.0000000000000000e+00   3.6575181804569001e-01   4.7150929474367953e-01   0.0000000000000000e+00   0.0000000000000000e+00
   0.0000000000000000e+00   0.0000000000000000e+00   0.0000000000000000e+00   0.0000000000000000e+00   0.0000000000000000e+00   0.0000000000000000e+00   0.0000000000000000e+00   2.5570854295941459e-01   2.1927263852670284e-01   0.0000000000000000e+00   7.9370237219067807e-01  -7.4766240481343046e-02   0.0000000000000000e+00   0.0000000000000000e+00  -4.6869047481210385e-01   0.0000000000000000e+00   0.0000000000000000e+00   5.9947984835375903e-02   0.0000000000000000e+00   2.8622562699662651e-02   0.0000000000000000e+00   0.0000000000000000e+00   0.0000000000000000e+00   1.6399826692186004e-01   0.0000000000000000e+00   0.0000000000000000e+00   0.0000000000000000e+00   0.0000000000000000e+00   0.0000000000000000e+00   0.0000000000000000e+00
   0.0000000000000000e+00   0.0000000000000000e+00   1.8360901428879314e-01   0.0000000000000000e+00   0.0000000000000000e+00  -1.2253456377618539e+00   0.0000000000000000e+00   0.0000000000000000e+00   0.0000000000000000e+00   0.0000000000000000e+00   0.0000000000000000e+00   0.0000000000000000e+00   0.0000000000000000e+00   0.0000000000000000e+00   0.0000000000000000e+00   0.0000000000000000e+00   0.0000000000000000e+00   0.0000000000000000e+00   0.0000000000000000e+00   0.0000000000000000e+00  -4.8771694820921441e-01   0.0000000000000000e+00   0.0000000000000000e+00   0.0000000000000000e+00  -2.7224833254301006e-01  -4.8542800117964535e-01   0.0000000000000000e+00   0.0000000000000000e+00   0.0000000000000000e+00   5.8670714730834184e-01
   0.0000000000000000e+00   0.0000000000000000e+00   6.3641887669716080e-01   0.0000000000000000e+00   0.0000000000000000e+00  -6.7674694298712562e-02   0.0000000000000000e+00   0.0000000000000000e+00   0.0000000000000000e+00   0.0000000000000000e+00   0.0000000000000000e+00   0.0000000000000000e+00   0.0000000000000000e+00   0.0000000000000000e+00   0.0000000000000000e+00   0.0000000000000000e+00   0.0000000000000000e+00   0.0000000000000000e+00   0.0000000000000000e+00   0.0000000000000000e+00   1.1146849529546732e-01   0.0000000000000000e+00   0.0000000000000000e+00   0.0000000000000000e+00  -8.1131804749238778e-01  -5.9571376344084903e-01   0.0000000000000000e+00   0.0000000000000000e+00   0.0000000000000000e+00  -3.8258720654006162e-01
   0.0000000000000000e+00  -5.6081731039941921e-02   0.0000000000000000e+00  -6.4297903766720432e-01   0.0000000000000000e+00   0.0000000000000000e+00  -1.0030299217168255e+00   0.0000000000000000e+00   0.0000000000000000e+00   0.0000000000000000e+00   0.0000000000000000e+00   0.0000000000000000e+00   0.0000000000000000e+00   0.0000000000000000e+00   0.0000000000000000e+00   0.0000000000000000e+00   0.0000000000000000e+00   0.0000000000000000e+00  -1.4558449338893137e-01   0.0000000000000000e+00   0.0000000000000000e+00   2.0638247333007295e-01   5.3277225672348411e-02   0.0000000000000000e+00   0.0000000000000000e+00   0.0000000000000000e+00  -1.2087729246955375e-01   5.7715720605012599e-01   0.0000000000000000e+00   0.0000000000000000e+00
   0.0000000000000000e+00   1.0901001341106289e+00   0.0000000000000000e+00   3.7840086314532595e-01   0.0000000000000000e+00   0.0000000000000000e+00  -5.0839419156236298e-01   0.0000000000000000e+00   0.0000000000000000e+00   0.0000000000000000e+00   0.0000000000000000e+00   0.0000000000000000e+00   0.0000000000000000e+00   0.0000000000000000e+00   0.0000000000000000e+00   0.0000000000000000e+00   0.0000000000000000e+00   0.0000000000000000e+00   2.7656437071857370e-01   0.0000000000000000e+00   0.0000000000000000e+00  -4.6372069759160561e-01  -4.1065266283847268e-01   0.0000000000000000e+00   0.0000000000000000e+00   0.0000000000000000e+00   1.8456623815788653e-01  -3.9786547760817192e-01   0.0000000000000000e+00   0.0000000000000000e+00
  -3.8984464141114594e-01   0.0000000000000000e+00   0.0000000000000000e+00   0.0000000000000000e+00   4.1949817547259502e-02   0.0000000000000000e+00   0.0000000000000000e+00   0.0000000000000000e+00   0.0000000000000000e+00  -2.7012453500893396e-01   0.0000000000000000e+00   0.0000000000000000e+00   0.0000000000000000e+00  -3.0996366456575924e-01   0.0000000000000000e+00  -5.5816609593750599e-01   0.0000000000000000e+00   0.0000000000000000e+00   0.0000000000000000e+00   0.0000000000000000e+00   0.0000000000000000e+00   0.0000000000000000e+00   0.0000000000000000e+00   0.0000000000000000e+00   0.0000000000000000e+00   0.0000000000000000e+00   0.0000000000000000e+00   0.0000000000000000e+00   6.0470425825509200e-01   0.0000000000000000e+00
   0.0000000000000000e+00   0.0000000000000000e+00   4.2639790513139703e-01   0.0000000000000000e+00   0.0000000000000000e+00  -7.5577149738757621e-02   0.0000000000000000e+00   0.0000000000000000e+00   0.0000000000000000e+00   0.0000000000000000e+00   0.0000000000000000e+00   0.0000000000000000e+00   0.0000000000000000e+00   0.0000000000000000e+00   0.0000000000000000e+00   0.0000000000000000e+00   0.0000000000000000e+00   0.0000000000000000e+00   0.0000000000000000e+00   0.0000000000000000e+00   6.6116132424363350e-01   0.0000000000000000e+00   0.0000000000000000e+00   0.0000000000000000e+00   1.2143646312284305e-01   4.6616220068484410e-01   0.0000000000000000e+00   0.0000000000000000e+00   0.0000000000000000e+00   7.7457942654328593e-01
   5.9942453987960143e-01   0.0000000000000000e+00   3.0638215267631513e-01   0.0000000000000000e+00   3.4541862344271662e-01   0.0000000000000000e+00   0.0000000000000000e+00   0.0000000000000000e+00   0.0000000000000000e+00   0.0000000000000000e+00  -1.1870442613868657e+00   0.0000000000000000e+00  -2.9850426509471550e-01   0.0000000000000000e+00   0.0000000000000000e+00   0.0000000000000000e+00   0.0000000000000000e+00   0.0000000000000000e+00  -5.1926451369540133e-02   0.0000000000000000e+00   0.0000000000000000e+00   0.0000000000000000e+00   0.0000000000000000e+00   0.0000000000000000e+00   0.0000000000000000e+00  -2.0004418206092958e-01   0.0000000000000000e+00   0.0000000000000000e+00   0.0000000000000000e+00  -7.9995320589405250e-01
   0.0000000000000000e+00   2.6236395120916672e-01   0.0000000000000000e+00   0.0000000000000000e+00   0.0000000000000000e+00   0.0000000000000000e+00   0.0000000000000000e+00   0.0000000000000000e+00  -1.7060521661028316e-01   0.0000000000000000e+00   0.0000000000000000e+00   0.0000000000000000e+00   0.0000000000000000e+00  -2.4258869738131039e-01   5.8832374629339967e-01   6.8381076987268496e-01   0.0000000000000000e+00   0.0000000000000000e+00   0.0000000000000000e+00  -1.3585300860916236e-01   0.0000000000000000e+00  -8.8240256975254255e-02   0.0000000000000000e+00   0.0000000000000000e+00   0.0000000000000000e+00   0.0000000000000000e+00   0.0000000000000000e+00   0.0000000000000000e+00   5.6968050065961631e-02   0.0000000000000000e+00
   6.9546259214628359e-01   0.0000000000000000e+00   1.1103584553230064e-01   0.0000000000000000e+00  -8.4407492492286484e-01   0.0000000000000000e+00   0.0000000000000000e+00   0.0000000000000000e+00   0.0000000000000000e+00   0.0000000000000000e+00   4.5241067361225140e-01   0.0000000000000000e+00   3.9357318694479962e-02   0.0000000000000000e+00   0.0000000000000000e+00   0.0000000000000000e+00   0.0000000000000000e+00   0.0000000000000000e+00  -3.0252760059205619e-01   0.0000000000000000e+00   0.0000000000000000e+00   0.0000000000000000e+00   0.0000000000000000e+00   0.0000000000000000e+00   0.0000000000000000e+00  -1.0233133040926742e-01   0.0000000000000000e+00   0.0000000000000000e+00   0.0000000000000000e+00   3.5927092025633162e-01
   0.0000000000000000e+00   0.0000000000000000e+00   0.0000000000000000e+00  -4.0435373629211618e-01   0.0000000000000000e+00   0.0000000000000000e+00   3.3329710991659323e-01   0.0000000000000000e+00   0.0000000000000000e+00   0.0000000000000000e+00   0.0000000000000000e+00   0.0000000000000000e+00   0.0000000000000000e+00   0.0000000000000000e+00   0.0000000000000000e+00   0.0000000000000000e+00  -6.1059622970682981e-01   0.0000000000000000e+00   0.0000000000000000e+00   0.0000000000000000e+00  -5.5550843873099265e-01   0.0000000000000000e+00   0.0000000000000000e+00   0.0000000000000000e+00   1.1611676036186688e-01   0.0000000000000000e+00   0.0000000000000000e+00  -1.7467286336857257e-01   0.0000000000000000e+00   0.0000000000000000e+00
   1.6895212235345558e-01   0.0000000000000000e+00  -6.9863838093379338e-01   0.0000000000000000e+00  -2.6185563151893937e-01   0.0000000000000000e+00   0.0000000000000000e+00   0.0000000000000000e+00   0.0000000000000000e+00   0.0000000000000000e+00   4.4452684669346554e-01   0.0000000000000000e+00   7.7301235417098024e-01   0.0000000000000000e+00   0.0000000000000000e+00   0.0000000000000000e+00   0.0000000000000000e+00   0.0000000000000000e+00   7.4644224216633026e-02   0.0000000000000000e+00   0.0000000000000000e+00   0.0000000000000000e+00   0.0000000000000000e+00   0.0000000000000000e+00   0.0000000000000000e+00   4.4017147708309368e-01   0.0000000000000000e+00   0.0000000000000000e+00   0.0000000000000000e+00  -3.0818996436547896e-01
   0.0000000000000000e+00   0.0000000000000000e+00   0.0000000000000000e+00   0.0000000000000000e+00   0.0000000000000000e+00   1.7021617445661480e-01   0.0000000000000000e+00   5.0739119101948871e-01   0.0000000000000000e+00   5.5172574804111951e-01   0.0000000000000000e+00  -1.6604954206216660e-02   0.0000000000000000e+00   0.0000000000000000e+00   0.0000000000000000e+00   0.0000000000000000e+00   0.0000000000000000e+00   0.0000000000000000e+00   0.0000000000000000e+00   0.0000000000000000e+00   0.0000000000000000e+00   0.0000000000000000e+00  -2.2080839450639039e-01   0.0000000000000000e+00   0.0000000000000000e+00   0.0000000000000000e+00   1.1360993509340016e+00   0.0000000000000000e+00   0.0000000000000000e+00   0.0000000000000000e+00
   0.0000000000000000e+00   0.0000000000000000e+00   0.0000000000000000e+00   2.5419945652298670e-01   0.0000000000000000e+00   0.0000000000000000e+00  -1.0418833865467358e-01   0.0000000000000000e+00   0.0000000000000000e+00   0.0000000000000000e+00   0.0000000000000000e+00   0.0000000000000000e+00   0.0000000000000000e+00   0.0000000000000000e+00   0.0000000000000000e+00   0.0000000000000000e+00  -3.1570594839236471e-01   0.0000000000000000e+00   0.0000000000000000e+00   0.0000000000000000e+00   4.0585097014422322e-01   0.0000000000000000e+00   0.0000000000000000e+00   0.0000000000000000e+00   4.8362510617461008e-01   0.0000000000000000e+00   0.0000000000000000e+00  -6.5287742130668369e-01   0.0000000000000000e+00   0.0000000000000000e+00
   0.0000000000000000e+00   0.0000000000000000e+00   0.0000000000000000e+00   0.0000000000000000e+00   0.0000000000000000e+00  -4.4133171607269162e-01   0.0000000000000000e+00   1.0889801526540275e+00   0.0000000000000000e+00  -3.1338688782204838e-01   0.0000000000000000e+00   1.5906703470151512e-01   0.0000000000000000e+00   0.0000000000000000e+00   0.0000000000000000e+00   0.0000000000000000e+00   0.0000000000000000e+00   0.0000000000000000e+00   0.0000000000000000e+00   0.0000000000000000e+00   0.0000000000000000e+00   0.0000000000000000e+00  -3.7839020729448303e-01   0.0000000000000000e+00   0.0000000000000000e+00   0.0000000000000000e+00  -7.3513523358265898e-01   0.0000000000000000e+00   0.0000000000000000e+00   0.0000000000000000e+00
   0.0000000000000000e+00  -4.3556529474491212e-01   0.0000000000000000e+00   0.0000000000000000e+00   0.0000000000000000e+00   0.0000000000000000e+00   0.0000000000000000e+00   0.0000000000000000e+00  -4.2045755381837535e-01   0.0000000000000000e+00   0.0000000000000000e+00   0.0000000000000000e+00   0.0000000000000000e+00   1.3484604956435564e-01  -2.4827389237021547e-02   1.6570083895932497e-01   0.0000000000000000e+00   0.0000000000000000e+00   0.0000000000000000e+00   3.6117428828620957e-01   0.0000000000000000e+00   1.3692902258360307e-01   0.0000000000000000e+00   0.0000000000000000e+00   0.0000000000000000e+00   0.0000000000000000e+00   0.0000000000000000e+00   0.0000000000000000e+00   6.6184988580102200e-01   0.0000000000000000e+00
   0.0000000000000000e+00   0.0000000000000000e+00   0.0000000000000000e+00   0.0000000000000000e+00   0.0000000000000000e+00  -3.5447830146431764e-01   0.0000000000000000e+00  -2.4741843488315549e-01   0.0000000000000000e+00  -7.4194543399803048e-01   0.0000000000000000e+00   1.6706427705191443e-01   0.0000000000000000e+00   0.0000000000000000e+00   0.0000000000000000e+00   0.0000000000000000e+00   0.0000000000000000e+00   0.0000000000000000e+00   0.0000000000000000e+00   0.0000000000000000e+00   0.0000000000000000e+00   0.0000000000000000e+00  -1.1163385110779693e+00   0.0000000000000000e+00   0.0000000000000000e+00   0.0000000000000000e+00  -1.1642180863899027e-01   0.0000000000000000e+00   0.0000000000000000e+00   0.0000000000000000e+00
  -4.9400930456622738e-01   0.0000000000000000e+00   8.0683678677697201e-01   0.0000000000000000e+00  -4.1997548423496400e-01   0.0000000000000000e+00   0.0000000000000000e+00   0.0000000000000000e+00   0.0000000000000000e+00   0.0000000000000000e+00  -2.6191738842588730e-01   0.0000000000000000e+00  -2.0026868197889530e-01   0.0000000000000000e+00   0.0000000000000000e+00   0.0000000000000000e+00   0.0000000000000000e+00   0.0000000000000000e+00  -3.9741549075199023e-01   0.0000000000000000e+00   0.0000000000000000e+00   0.0000000000000000e+00   0.0000000000000000e+00   0.0000000000000000e+00   0.0000000000000000e+00   9.0872338371976569e-01   0.0000000000000000e+00   0.0000000000000000e+00   0.0000000000000000e+00  -7.2411674798370695e-01
   0.0000000000000000e+00   0.0000000000000000e+00   0.0000000000000000e+00   0.0000000000000000e+00   0.0000000000000000e+00   1.1590173989561379e+00   0.0000000000000000e+00   2.5931341343914655e-01   0.0000000000000000e+00   1.3406888241926793e-01   0.0000000000000000e+00   9.0151343164238409e-02   0.0000000000000000e+00   0.0000000000000000e+00   0.0000000000000000e+00   0.0000000000000000e+00   0.0000000000000000e+00   0.0000000000000000e+00   0.0000000000000000e+00   0.0000000000000000e+00   0.0000000000000000e+00   0.0000000000000000e+00   1.6896466085305203e-02   0.0000000000000000e+00   0.0000000000000000e+00   0.0000000000000000e+00  -1.6929345001136138e-02   0.0000000000000000e+00   0.0000000000000000e+00   0.0000000000000000e+00
   7.8946512362869092e-03   0.0000000000000000e+00   2.4557316440476692e-01   0.0000000000000000e+00  -1.8416311467115482e-01   0.0000000000000000e+00   0.0000000000000000e+00   0.0000000000000000e+00   0.0000000000000000e+00   0.0000000000000000e+00   1.7141581872847730e-01   0.0000000000000000e+00  -2.8411186938363708e-01   0.0000000000000000e+00   0.0000000000000000e+00   0.0000000000000000e+00   0.0000000000000000e+00   0.0000000000000000e+00   9.9757528182034672e-01   0.0000000000000000e+00   0.0000000000000000e+00   0.0000000000000000e+00   0.0000000000000000e+00   0.0000000000000000e+00   0.0000000000000000e+00   2.0962670173522052e-01   0.0000000000000000e+00   0.0000000000000000e+00   0.0000000000000000e+00  -4.0096672576871190e-01
   0.0000000000000000e+00   3.1038036033358468e-01   0.0000000000000000e+00   0.0000000000000000e+00   0.0000000000000000e+00   0.0000000000000000e+00   0.0000000000000000e+00   0.0000000000000000e+00   1.4718986090095360e-01   0.0000000000000000e+00   0.0000000000000000e+00   0.0000000000000000e+00   0.0000000000000000e+00   1.5606025739817281e-01   3.8881516411181660e-01  -3.8797709492258503e-01   0.0000000000000000e+00   0.0000000000000000e+00   0.0000000000000000e+00   3.6645688771151691e-01   0.0000000000000000e+00  -5.7735951013422748e-01   0.0000000000000000e+00   0.0000000000000000e+00   0.0000000000000000e+00   0.0000000000000000e+00   0.0000000000000000e+00   0.0000000000000000e+00   2.9716369277969101e-01   0.0000000000000000e+00
   0.0000000000000000e+00  -6.6794067891044651e-01   0.0000000000000000e+00   0.0000000000000000e+00   0.0000000000000000e+00   0.0000000000000000e+00   0.0000000000000000e+00   0.0000000000000000e+00   2.1659630144973124e-01   0.0000000000000000e+00   0.0000000000000000e+00   0.0000000000000000e+00   0.0000000000000000e+00  -2.8486859343444709e-01   2.7847665856409431e-01  -1.7114824299624956e-01   0.0000000000000000e+00   0.0000000000000000e+00   0.0000000000000000e+00  -4.5845503795173359e-01   0.0000000000000000e+00  -3.0606271108025224e-01   0.0000000000000000e+00   0.0000000000000000e+00   0.0000000000000000e+00   0.0000000000000000e+00   0.0000000000000000e+00   0.0000000000000000e+00   1.2286089999174553e-01   0.0000000000000000e+00
   0.0000000000000000e+00  -4.0978365237092546e-01   0.0000000000000000e+00   0.0000000000000000e+00   0.0000000000000000e+00   0.0000000000000000e+00   0.0000000000000000e+00   0.0000000000000000e+00  -1.8893007605433776e-01   0.0000000000000000e+00   0.0000000000000000e+00   0.0000000000000000e+00   0.0000000000000000e+00   2.4750098976622120e-01   8.7840704657060550e-02   2.0809775832423963e-01   0.0000000000000000e+00   0.0000000000000000e+00   0.0000000000000000e+00   3.9746966602424888e-01   0.0000000000000000e+00  -3.5540773694985811e-01   0.0000000000000000e+00   0.0000000000000000e+00   0.0000000000000000e+00   0.0000000000000000e+00   0.0000000000000000e+00   0.0000000000000000e+00  -6.3230418579107717e-01   0.0000000000000000e+00
   0.0000000000000000e+00   0.0000000000000000e+00   0.0000000000000000e+00  -8.0030237543343030e-01   0.0000000000000000e+00   0.0000000000000000e+00  -1.2341568365192182e-01   0.0000000000000000e+00   0.0000000000000000e+00   0.0000000000000000e+00   0.0000000000000000e+00   0.0000000000000000e+00   0.0000000000000000e+00   0.0000000000000000e+00   0.0000000000000000e+00   0.0000000000000000e+00   3.4181573360626777e-01   0.0000000000000000e+00   0.0000000000000000e+00   0.0000000000000000e+00   2.2289587036145947e-01   0.0000000000000000e+00   0.0000000000000000e+00   0.0000000000000000e+00   4.2157300253006935e-01   0.0000000000000000e+00   0.0000000000000000e+00  -6.3494627438907408e-03   0.0000000000000000e+00   0.0000000000000000e+00
   0.0000000000000000e+00   0.0000000000000000e+00   0.0000000000000000e+00   0.0000000000000000e+00   0.0000000000000000e+00   0.0000000000000000e+00   0.0000000000000000e+00   0.0000000000000000e+00   0.0000000000000000e+00   0.0000000000000000e+00   0.0000000000000000e+00   0.0000000000000000e+00   0.0000000000000000e+00   0.0000000000000000e+00   0.0000000000000000e+00   0.0000000000000000e+00   0.0000000000000000e+00  -1.8954867853384239e-01   0.0000000000000000e+00   0.0000000000000000e+00   0.0000000000000000e+00   0.0000000000000000e+00   0.0000000000000000e+00   2.3207906906121248e-01   0.0000000000000000e+00   0.0000000000000000e+00   0.0000000000000000e+00   0.0000000000000000e+00   0.0000000000000000e+00   0.0000000000000000e+00
  -4.1921527097563349e-01   0.0000000000000000e+00  -2.7173695747723797e-01   0.0000000000000000e+00  -6.9991162268657980e-01   0.0000000000000000e+00   0.0000000000000000e+00   0.0000000000000000e+00   0.0000000000000000e+00   0.0000000000000000e+00  -7.5174096559524650e-01   0.0000000000000000e+00  -1.1490402193652240e-01   0.0000000000000000e+00   0.0000000000000000e+00   0.0000000000000000e+00   0.0000000000000000e+00   0.0000000000000000e+00   2.6150772625635715e-01   0.0000000000000000e+00   0.0000000000000000e+00   0.0000000000000000e+00   0.0000000000000000e+00   0.0000000000000000e+00   0.0000000000000000e+00   1.9571392184983941e-01   0.0000000000000000e+00   0.0000000000000000e+00   0.0000000000000000e+00   1.7187062564462041e-01
   0.0000000000000000e+00   3.7949932699319955e-02   0.0000000000000000e+00   0.0000000000000000e+00   0.0000000000000000e+00   0.0000000000000000e+00   0.0000000000000000e+00   0.0000000000000000e+00   1.3433434145229489e-01   0.0000000000000000e+00   0.0000000000000000e+00   0.0000000000000000e+00   0.0000000000000000e+00  -6.6109220912888955e-01  -5.0302676625811915e-01   2.2213559090494411e-01   0.0000000000000000e+00   0.0000000000000000e+00   0.0000000000000000e+00   3.0402909628302865e-01   0.0000000000000000e+00  -3.7662427673782584e-01   0.0000000000000000e+00   0.0000000000000000e+00   0.0000000000000000e+00   0.0000000000000000e+00   0.0000000000000000e+00   0.0000000000000000e+00   8.2531768489616408e-02   0.0000000000000000e+00
   0.0000000000000000e+00   0.0000000000000000e+00   0.0000000000000000e+00   2.4726541815816891e-01   0.0000000000000000e+00   0.0000000000000000e+00  -5.4029104455731014e-01   0.0000000000000000e+00   0.0000000000000000e+00   0.0000000000000000e+00   0.0000000000000000e+00   0.0000000000000000e+00   0.0000000000000000e+00   0.0000000000000000e+00   0.0000000000000000e+00   0.0000000000000000e+00   6.6691974724856773e-03   0.0000000000000000e+00   0.0000000000000000e+00   0.0000000000000000e+00  -4.8634602800083082e-01   0.0000000000000000e+00   0.0000000000000000e+00   0.0000000000000000e+00   5.6744422796045479e-01   0.0000000000000000e+00   0.0000000000000000e+00   2.9728018965529479e-01   0.0000000000000000e+00   0.0000000000000000e+00
   0.0000000000000000e+00  -1.6359401839303411e-01   0.0000000000000000e+00   0.0000000000000000e+00   0.0000000000000000e+00   0.0000000000000000e+00   0.0000000000000000e+00   0.0000000000000000e+00   5.4598699924043048e-01   0.0000000000000000e+00   0.0000000000000000e+00   0.0000000000000000e+00   0.0000000000000000e+00  -2.3030433346421475e-01   3.4337923508181545e-01  -8.6344817593917607e-03   0.0000000000000000e+00   0.0000000000000000e+00   0.0000000000000000e+00   4.9577463287405932e-01   0.0000000000000000e+00   5.0291711710397580e-01   0.0000000000000000e+00   0.0000000000000000e+00   0.0000000000000000e+00   0.0000000000000000e+00   0.0000000000000000e+00   0.0000000000000000e+00  -7.3438008931642110e-02   0.0000000000000000e+00
   0.0000000000000000e+00   0.0000000000000000e+00   0.0000000000000000e+00   0.0000000000000000e+00   0.0000000000000000e+00   1.4436944023508963e-01   0.0000000000000000e+00   9.4775499100254817e-02   0.0000000000000000e+00  -2.7996940811295068e-01   0.0000000000000000e+00   9.0305598416694621e-01   0.0000000000000000e+00   0.0000000000000000e+00   0.0000000000000000e+00   0.0000000000000000e+00   0.0000000000000000e+00   0.0000000000000000e+00   0.0000000000000000e+00   0.0000000000000000e+00   0.0000000000000000e+00   0.0000000000000000e+00   8.1026023027926797e-01   0.0000000000000000e+00   0.0000000000000000e+00   0.0000000000000000e+00   4.9553844635173788e-01   0.0000000000000000e+00   0.0000000000000000e+00   0.0000000000000000e+00
   0.0000000000000000e+00   0.0000000000000000e+00   0.0000000000000000e+00   0.0000000000000000e+00   0.0000000000000000e+00   0.0000000000000000e+00   0.0000000000000000e+00   0.0000000000000000e+00   0.0000000000000000e+00   0.0000000000000000e+00   0.0000000000000000e+00   0.0000000000000000e+00   0.0000000000000000e+00   0.0000000000000000e+00   0.0000000000000000e+00   0.0000000000000000e+00   0.0000000000000000e+00  -1.5851764556681450e-01   0.0000000000000000e+00   0.0000000000000000e+00   0.0000000000000000e+00   0.0000000000000000e+00   0.0000000000000000e+00   2.1678095968947245e-01   0.0000000000000000e+00   0.0000000000000000e+00   0.0000000000000000e+00   0.0000000000000000e+00   0.0000000000000000e+00   0.0000000000000000e+00
   0.0000000000000000e+00   0.0000000000000000e+00   0.0000000000000000e+00   6.5798410730429913e-02   0.0000000000000000e+00   0.0000000000000000e+00   3.3267284845028083e-01   0.0000000000000000e+00   0.0000000000000000e+00   0.0000000000000000e+00   0.0000000000000000e+00   0.0000000000000000e+00   0.0000000000000000e+00   0.0000000000000000e+00   0.0000000000000000e+00   0.0000000000000000e+00  -3.8857707329264007e-01   0.0000000000000000e+00   0.0000000000000000e+00   0.0000000000000000e+00   4.3564103203609228e-01   0.0000000000000000e+00   0.0000000000000000e+00   0.0000000000000000e+00   3.1706075394641869e-01   0.0000000000000000e+00   0.0000000000000000e+00   6.6610552668035194e-01   0.0000000000000000e+00   0.0000000000000000e+00
  -3.0996314711637912e-01   0.0000000000000000e+00  -4.3086759612570835e-01   0.0000000000000000e+00  -4.7685058063529273e-01   0.0000000000000000e+00   0.0000000000000000e+00   0.0000000000000000e+00   0.0000000000000000e+00   0.0000000000000000e+00   6.2864395388066308e-01   0.0000000000000000e+00  -7.3685840147136394e-01   0.0000000000000000e+00   0.0000000000000000e+00   0.0000000000000000e+00   0.0000000000000000e+00   0.0000000000000000e+00  -2.5677546083476577e-01   0.0000000000000000e+00   0.0000000000000000e+00   0.0000000000000000e+00   0.0000000000000000e+00   0.0000000000000000e+00   0.0000000000000000e+00  -7.2075130408318103e-02   0.0000000000000000e+00   0.0000000000000000e+00   0.0000000000000000e+00  -6.8494643405585054e-01
   0.0000000000000000e+00   0.0000000000000000e+00   0.0000000000000000e+00   0.0000000000000000e+00   0.0000000000000000e+00  -4.3506438571190087e-01   0.0000000000000000e+00  -1.9175359263331754e-01   0.0000000000000000e+00   6.4288914704057443e-01   0.0000000000000000e+00   7.9829799970320092e-01   0.0000000000000000e+00   0.0000000000000000e+00   0.0000000000000000e+00   0.0000000000000000e+00   0.0000000000000000e+00   0.0000000000000000e+00   0.0000000000000000e+00   0.0000000000000000e+00   0.0000000000000000e+00   0.0000000000000000e+00  -5.3288357301893108e-01   0.0000000000000000e+00   0.0000000000000000e+00   0.0000000000000000e+00  -4.0643652159110277e-01   0.0000000000000000e+00   0.0000000000000000e+00   0.0000000000000000e+00
   0.0000000000000000e+00   0.0000000000000000e+00   0.0000000000000000e+00  -2.5676289111561268e-01   0.0000000000000000e+00   0.0000000000000000e+00  -6.7841046477298772e-01   0.0000000000000000e+00   0.0000000000000000e+00   0.0000000000000000e+00   0.0000000000000000e+00   0.0000000000000000e+00   0.0000000000000000e+00   0.0000000000000000e+00   0.0000000000000000e+00   0.0000000000000000e+00  -5.0953643892570621e-01   0.0000000000000000e+00   0.0000000000000000e+00   0.0000000000000000e+00   2.2516044892875592e-01   0.0000000000000000e+00   0.0000000000000000e+00   0.0000000000000000e+00  -3.9035802110336626e-01   0.0000000000000000e+00   0.0000000000000000e+00   1.0548963948097315e-01   0.0000000000000000e+00   0.0000000000000000e+00
   0.0000000000000000e+00   5.3305445305517882e-02   0.0000000000000000e+00   0.0000000000000000e+00   0.0000000000000000e+00   0.0000000000000000e+00   0.0000000000000000e+00   0.0000000000000000e+00  -6.1130058095652950e-01   0.0000000000000000e+00   0.0000000000000000e+00   0.0000000000000000e+00   0.0000000000000000e+00  -5.1587073229313163e-01   2.1417533245108500e-01  -4.8208366874176078e-01   0.0000000000000000e+00   0.0000000000000000e+00   0.0000000000000000e+00   1.0206423350390739e-01   0.0000000000000000e+00   1.5924691764277343e-01   0.0000000000000000e+00   0.0000000000000000e+00   0.0000000000000000e+00   0.0000000000000000e+00   0.0000000000000000e+00   0.0000000000000000e+00  -2.0807472587708875e-01   0.0000000000000000e+00
   5.2242112174800215e-01   0.0000000000000000e+00  -2.5544604779724345e-01   0.0000000000000000e+00   5.5789410125335237e-01   0.0000000000000000e+00   0.0000000000000000e+00   0.0000000000000000e+00   0.0000000000000000e+00   0.0000000000000000e+00  -2.4398540454718512e-01   0.0000000000000000e+00  -4.5165376442427696e-01   0.0000000000000000e+00   0.0000000000000000e+00   0.0000000000000000e+00   0.0000000000000000e+00   0.0000000000000000e+00   1.0690651719276903e-01   0.0000000000000000e+00   0.0000000000000000e+00   0.0000000000000000e+00   0.0000000000000000e+00   0.0000000000000000e+00   0.0000000000000000e+00   5.8975783797306691e-01   0.0000000000000000e+00   0.0000000000000000e+00   0.0000000000000000e+00   5.4314657972244229e-01
   1.3578394552155953e-01   0.0000000000000000e+00   0.0000000000000000e+00   0.0000000000000000e+00   0.0000000000000000e+00  -8.6805377670942607e-01  -4.5673628182589698e-01   0.0000000000000000e+00   0.0000000000000000e+00   3.0590921534481819e-01   0.0000000000000000e+00   0.0000000000000000e+00   0.0000000000000000e+00   0.0000000000000000e+00   6.6226400340918490e-01   3.7013007993624508e-01  -6.0581634642087034e-01   0.0000000000000000e+00   0.0000000000000000e+00   0.0000000000000000e+00   0.0000000000000000e+00   0.0000000000000000e+00   0.0000000000000000e+00   0.0000000000000000e+00   0.0000000000000000e+00   0.0000000000000000e+00   0.0000000000000000e+00   0.0000000000000000e+00  -2.2493434016749525e-02   0.0000000000000000e+00
   0.0000000000000000e+00  -1.5860651310642607e-01   0.0000000000000000e+00   0.0000000000000000e+00   0.0000000000000000e+00   0.0000000000000000e+00   0.0000000000000000e+00   0.0000000000000000e+00   0.0000000000000000e+00   0.0000000000000000e+00   0.0000000000000000e+00   0.0000000000000000e+00   0.0000000000000000e+00   0.0000000000000000e+00   0.0000000000000000e+00   0.0000000000000000e+00   0.0000000000000000e+00   0.0000000000000000e+00   0.0000000000000000e+00   0.0000000000000000e+00   7.6604867216472861e-01   0.0000000000000000e+00   0.0000000000000000e+00   4.8499480146668039e-01  -1.3229190038786826e-01   3.3889331351886198e-01   1.4298120005494977e-01   0.0000000000000000e+00   0.0000000000000000e+00   0.0000000000000000e+00
   0.0000000000000000e+00   0.0000000000000000e+00  -6.6742862260657815e-02  -1.4395945743607524e-01  -1.0535970978208971e+00   0.0000000000000000e+00   0.0000000000000000e+00   0.0000000000000000e+00   1.0750303881694532e+00   0.0000000000000000e+00   0.0000000000000000e+00   0.0000000000000000e+00   0.0000000000000000e+00   0.0000000000000000e+00   0.0000000000000000e+00   0.0000000000000000e+00   0.0000000000000000e+00   0.0000000000000000e+00   0.0000000000000000e+00   0.0000000000000000e+00   0.0000000000000000e+00   0.0000000000000000e+00   1.2855179850485782e-01   0.0000000000000000e+00   0.0000000000000000e+00   0.0000000000000000e+00   0.0000000000000000e+00   0.0000000000000000e+00   0.0000000000000000e+00  -7.8025629748471381e-01
   0.0000000000000000e+00   0.0000000000000000e+00   4.5491885487777828e-01   1.1580392632447452e+00  -4.1952859000072706e-01   0.0000000000000000e+00   0.0000000000000000e+00   0.0000000000000000e+00   3.2885024227784643e-01   0.0000000000000000e+00   0.0000000000000000e+00   0.0000000000000000e+00   0.0000000000000000e+00   0.0000000000000000e+00   0.0000000000000000e+00   0.0000000000000000e+00   0.0000000000000000e+00   0.0000000000000000e+00   0.0000000000000000e+00   0.0000000000000000e+00   0.0000000000000000e+00   0.0000000000000000e+00  -1.0806980549404777e+00   0.0000000000000000e+00   0.0000000000000000e+00   0.0000000000000000e+00   0.0000000000000000e+00   0.0000000000000000e+00   0.0000000000000000e+00   4.5394373623298661e-03
   0.0000000000000000e+00   0.0000000000000000e+00   9.1205056949111019e-01  -2.6324834038518641e-01   4.7064270614991621e-01   0.0000000000000000e+00   0.0000000000000000e+00   0.0000000000000000e+00   1.0044701730481218e-01   0.0000000000000000e+00   0.0000000000000000e+00   0.0000000000000000e+00   0.0000000000000000e+00   0.0000000000000000e+00   0.0000000000000000e+00   0.0000000000000000e+00   0.0000000000000000e+00   0.0000000000000000e+00   0.0000000000000000e+00   0.0000000000000000e+00   0.0000000000000000e+00   0.0000000000000000e+00  -9.8914444509939720e-02   0.0000000000000000e+00   0.0000000000000000e+00   0.0000000000000000e+00   0.0000000000000000e+00   0.0000000000000000e+00   0.0000000000000000e+00  -9.8015534719879915e-01
  -8.6370116802565056e-01   0.0000000000000000e+00   0.0000000000000000e+00   0.0000000000000000e+00   0.0000000000000000e+00   6.2019099405273204e-01  -1.3269936166076984e-01   0.0000000000000000e+00   0.0000000000000000e+00  -4.9675809127605935e-01   0.0000000000000000e+00   0.0000000000000000e+00   0.0000000000000000e+00   0.0000000000000000e+00   1.3502887849890075e-01   5.7366262029914339e-01   9.9670679703272785e-02   0.0000000000000000e+00   0.0000000000000000e+00   0.0000000000000000e+00   0.0000000000000000e+00   0.0000000000000000e+00   0.0000000000000000e+00   0.0000000000000000e+00   0.0000000000000000e+00   0.0000000000000000e+00   0.0000000000000000e+00   0.0000000000000000e+00  -7.6976412478120393e-01   0.0000000000000000e+00
  -2.2055033165486418e-02   0.0000000000000000e+00   0.0000000000000000e+00   0.0000000000000000e+00   0.0000000000000000e+00  -7.1126325456251649e-01   4.9617593826283790e-01   0.0000000000000000e+00   0.0000000000000000e+00   4.5081411453427206e-01   0.0000000000000000e+00   0.0000000000000000e+00   0.0000000000000000e+00   0.0000000000000000e+00  -6.5920482160200411e-01   5.3524411714502662e-01   1.1729957713576804e-01   0.0000000000000000e+00   0.0000000000000000e+00   0.0000000000000000e+00   0.0000000000000000e+00   0.0000000000000000e+00   0.0000000000000000e+00   0.0000000000000000e+00   0.0000000000000000e+00   0.0000000000000000e+00   0.0000000000000000e+00   0.0000000000000000e+00  -8.6568165695280896e-01   0.0000000000000000e+00
   0.0000000000000000e+00   0.0000000000000000e+00   0.0000000000000000e+00   0.0000000000000000e+00   0.0000000000000000e+00   0.0000000000000000e+00   0.0000000000000000e+00   1.8364847834399348e-01   0.0000000000000000e+00   0.0000000000000000e+00   3.1761430809180280e-01   4.2110530398610313e-01  -4.7331572798445953e-01   0.0000000000000000e+00   0.0000000000000000e+00   0.0000000000000000e+00   0.0000000000000000e+00   0.0000000000000000e+00   1.3246592182709613e-01  -4.0504448087302175e-01   0.0000000000000000e+00   1.4169576505422471e-01   0.0000000000000000e+00   0.0000000000000000e+00   0.0000000000000000e+00   0.0000000000000000e+00   0.0000000000000000e+00  -5.1220209930174410e-01   0.0000000000000000e+00   0.0000000000000000e+00
   0.0000000000000000e+00   0.0000000000000000e+00   2.1382796236012178e-01  -4.8643633835930317e-01   5.4582081590174070e-01   0.0000000000000000e+00   0.0000000000000000e+00   0.0000000000000000e+00   1.3381681960609122e+00   0.0000000000000000e+00   0.0000000000000000e+00   0.0000000000000000e+00   0.0000000000000000e+00   0.0000000000000000e+00   0.0000000000000000e+00   0.0000000000000000e+00   0.0000000000000000e+00   0.0000000000000000e+00   0.0000000000000000e+00   0.0000000000000000e+00   0.0000000000000000e+00   0.0000000000000000e+00  -5.3979901784371742e-01   0.0000000000000000e+00   0.0000000000000000e+00   0.0000000000000000e+00   0.0000000000000000e+00   0.0000000000000000e+00   0.0000000000000000e+00   4.2985594232591534e-01
   3.1223841995479340e-02   0.0000000000000000e+00   0.0000000000000000e+00   0.0000000000000000e+00   0.0000000000000000e+00  -1.2098178570747536e-01  -4.5147583026682020e-01   0.0000000000000000e+00   0.0000000000000000e+00   6.8868401833500259e-01   0.0000000000000000e+00   0.0000000000000000e+00   0.0000000000000000e+00   0.0000000000000000e+00  -9.7822635125203217e-01   8.9965617275012766e-01   4.1976312333298288e-01   0.0000000000000000e+00   0.0000000000000000e+00   0.0000000000000000e+00   0.0000000000000000e+00   0.0000000000000000e+00   0.0000000000000000e+00   0.0000000000000000e+00   0.0000000000000000e+00   0.0000000000000000e+00   0.0000000000000000e+00   0.0000000000000000e+00   4.5766960984719535e-01   0.0000000000000000e+00
   0.0000000000000000e+00   0.0000000000000000e+00   0.0000000000000000e+00   0.0000000000000000e+00   0.0000000000000000e+00   0.0000000000000000e+00   0.0000000000000000e+00  -4.5761962284956903e-01   0.0000000000000000e+00   0.0000000000000000e+00  -6.3778636736318839e-03   5.0118028486855626e-01   4.6477527848750982e-01   0.0000000000000000e+00   0.0000000000000000e+00   0.0000000000000000e+00   0.0000000000000000e+00   0.0000000000000000e+00  -5.0757751923479966e-01  -9.3243063692200007e-02   0.0000000000000000e+00   1.0723686462195417e-01   0.0000000000000000e+00   0.0000000000000000e+00   0.0000000000000000e+00   0.0000000000000000e+00   0.0000000000000000e+00  -2.1334693368070237e-01   0.0000000000000000e+00   0.0000000000000000e+00
   0.0000000000000000e+00   0.0000000000000000e+00   0.0000000000000000e+00   0.0000000000000000e+00   0.0000000000000000e+00   0.0000000000000000e+00   0.0000000000000000e+00   2.1206628857212778e-01   0.0000000000000000e+00   0.0000000000000000e+00   5.6967533160745409e-01  -2.7125518376191182e-01   3.5813922610875049e-01   0.0000000000000000e+00   0.0000000000000000e+00   0.0000000000000000e+00   0.0000000000000000e+00   0.0000000000000000e+00  -7.8783684859300693e-02  -3.2932662644522948e-01   0.0000000000000000e+00   4.9967324651504996e-01   0.0000000000000000e+00   0.0000000000000000e+00   0.0000000000000000e+00   0.0000000000000000e+00   0.0000000000000000e+00   2.5361107358602336e-01   0.0000000000000000e+00   0.0000000000000000e+00
   0.0000000000000000e+00   0.0000000000000000e+00   0.0000000000000000e+00   0.0000000000000000e+00   0.0000000000000000e+00   0.0000000000000000e+00   0.0000000000000000e+00   5.4409068213882761e-01   0.0000000000000000e+00   0.0000000000000000e+00  -1.7382505829908357e-01   1.2867897343900184e-01   6.0816554712384618e-01   0.0000000000000000e+00   0.0000000000000000e+00   0.0000000000000000e+00   0.0000000000000000e+00   0.0000000000000000e+00   2.6209986604940300e-01  -1.8145263612027834e-01   0.0000000000000000e+00  -3.4816114742524235e-01   0.0000000000000000e+00   0.0000000000000000e+00   0.0000000000000000e+00   0.0000000000000000e+00   0.0000000000000000e+00  -2.5394681389749213e-01   0.0000000000000000e+00   0.0000000000000000e+00
   0.0000000000000000e+00   0.0000000000000000e+00   0.0000000000000000e+00   0.0000000000000000e+00   0.0000000000000000e+00   0.0000000000000000e+00   0.0000000000000000e+00   0.0000000000000000e+00   0.0000000000000000e+00   0.0000000000000000e+00   0.0000000000000000e+00   0.0000000000000000e+00   0.0000000000000000e+00  -1.0023542209666425e-01   0.0000000000000000e+00   0.0000000000000000e+00   0.0000000000000000e+00  -6.5888427395182955e-02   0.0000000000000000e+00   0.0000000000000000e+00   0.0000000000000000e+00   0.0000000000000000e+00   0.0000000000000000e+00   0.0000000000000000e+00   0.0000000000000000e+00   0.0000000000000000e+00   0.0000000000000000e+00   0.0000000000000000e+00   0.0000000000000000e+00   0.0000000000000000e+00
   6.8670963988412090e-02   0.0000000000000000e+00   0.0000000000000000e+00   0.0000000000000000e+00   0.0000000000000000e+00  -7.2466737394598191e-02   1.2541745817997718e-01   0.0000000000000000e+00   0.0000000000000000e+00  -1.1746478156551261e+00   0.0000000000000000e+00   0.0000000000000000e+00   0.0000000000000000e+00   0.0000000000000000e+00  -4.3695770986158744e-01   9.3829346042014383e-01  -3.7762328082354024e-01   0.0000000000000000e+00   0.0000000000000000e+00   0.0000000000000000e+00   0.0000000000000000e+00   0.0000000000000000e+00   0.0000000000000000e+00   0.0000000000000000e+00   0.0000000000000000e+00   0.0000000000000000e+00   0.0000000000000000e+00   0.0000000000000000e+00   2.3940324955666581e-01   0.0000000000000000e+00
  -1.0199877153375729e+00   0.0000000000000000e+00   0.0000000000000000e+00   0.0000000000000000e+00   0.0000000000000000e+00  -4.7134404675377950e-01   1.0377746433379822e+00   0.0000000000000000e+00   0.0000000000000000e+00   1.1370752758007258e-01   0.0000000000000000e+00   0.0000000000000000e+00   0.0000000000000000e+00   0.0000000000000000e+00   5.4561164786333327e-01   1.5434253309031487e-01   5.3996785078099041e-01   0.0000000000000000e+00   0.0000000000000000e+00   0.0000000000000000e+00   0.0000000000000000e+00   0.0000000000000000e+00   0.0000000000000000e+00   0.0000000000000000e+00   0.0000000000000000e+00   0.0000000000000000e+00   0.0000000000000000e+00   0.0000000000000000e+00   3.5360308874152463e-01   0.0000000000000000e+00
  -4.2214500500277896e-01   0.0000000000000000e+00   0.0000000000000000e+00   0.0000000000000000e+00   0.0000000000000000e+00  -9.4557675119521867e-01  -1.0977713896952070e+00   0.0000000000000000e+00   0.0000000000000000e+00  -7.1765880894732337e-01   0.0000000000000000e+00   0.0000000000000000e+00   0.0000000000000000e+00   0.0000000000000000e+00  -2.9278721438363092e-01  -6.7828126544179068e-01   5.0615070347702718e-01   0.0000000000000000e+00   0.0000000000000000e+00   0.0000000000000000e+00   0.0000000000000000e+00   0.0000000000000000e+00   0.0000000000000000e+00   0.0000000000000000e+00   0.0000000000000000e+00   0.0000000000000000e+00   0.0000000000000000e+00   0.0000000000000000e+00  -2.6884669919581233e-01   0.0000000000000000e+00
   0.0000000000000000e+00   0.0000000000000000e+00   0.0000000000000000e+00   0.0000000000000000e+00   0.0000000000000000e+00   0.0000000000000000e+00   0.0000000000000000e+00   0.0000000000000000e+00   0.0000000000000000e+00   0.0000000000000000e+00   0.0000000000000000e+00   0.0000000000000000e+00   0.0000000000000000e+00   4.3766570135066762e-01   0.0000000000000000e+00   0.0000000000000000e+00   0.0000000000000000e+00   3.5846642795974665e-01   0.0000000000000000e+00   0.0000000000000000e+00   0.0000000000000000e+00   0.0000000000000000e+00   0.0000000000000000e+00   0.0000000000000000e+00   0.0000000000000000e+00   0.0000000000000000e+00   0.0000000000000000e+00   0.0000000000000000e+00   0.0000000000000000e+00   0.0000000000000000e+00
   0.0000000000000000e+00   0.0000000000000000e+00   0.0000000000000000e+00   0.0000000000000000e+00   0.0000000000000000e+00   0.0000000000000000e+00   0.0000000000000000e+00   5.4600040705838371e-01   0.0000000000000000e+00   0.0000000000000000e+00   7.6257580487418736e-02   5.0979976741731214e-01  -1.0843096433730168e-01   0.0000000000000000e+00   0.0000000000000000e+00   0.0000000000000000e+00   0.0000000000000000e+00   0.0000000000000000e+00  -3.0261629231352544e-01   4.3871166793578531e-01   0.0000000000000000e+00   9.3030286180286914e-02   0.0000000000000000e+00   0.0000000000000000e+00   0.0000000000000000e+00   0.0000000000000000e+00   0.0000000000000000e+00   3.6292709725352551e-01   0.0000000000000000e+00   0.0000000000000000e+00
   0.0000000000000000e+00   0.0000000000000000e+00   0.0000000000000000e+00   0.0000000000000000e+00   0.0000000000000000e+00   0.0000000000000000e+00   0.0000000000000000e+00  -1.6106979348920633e-01   0.0000000000000000e+00   0.0000000000000000e+00  -2.1033473198400324e-01   3.7570802047791180e-01  -5.4833460392699249e-02   0.0000000000000000e+00   0.0000000000000000e+00   0.0000000000000000e+00   0.0000000000000000e+00   0.0000000000000000e+00   2.7868340377105982e-01  -5.3544303697386475e-01   0.0000000000000000e+00  -8.4193482743131903e-02   0.0000000000000000e+00   0.0000000000000000e+00   0.0000000000000000e+00   0.0000000000000000e+00   0.0000000000000000e+00   6.4358400321850739e-01   0.0000000000000000e+00   0.0000000000000000e+00
   0.0000000000000000e+00   5.2670807138563447e-01   0.0000000000000000e+00   0.0000000000000000e+00   0.0000000000000000e+00   0.0000000000000000e+00   0.0000000000000000e+00   0.0000000000000000e+00   0.0000000000000000e+00   0.0000000000000000e+00   0.0000000000000000e+00   0.0000000000000000e+00   0.0000000000000000e+00   0.0000000000000000e+00   0.0000000000000000e+00   0.0000000000000000e+00   0.0000000000000000e+00   0.0000000000000000e+00   0.0000000000000000e+00   0.0000000000000000e+00   5.0915243917035469e-01   0.0000000000000000e+00   0.0000000000000000e+00  -6.2008700101496506e-01   1.8190913706731199e-01  -3.4997486647925541e-02   2.1099467807536690e-01   0.0000000000000000e+00   0.0000000000000000e+00   0.0000000000000000e+00
   0.0000000000000000e+00   0.0000000000000000e+00   0.0000000000000000e+00   0.0000000000000000e+00   0.0000000000000000e+00   0.0000000000000000e+00   0.0000000000000000e+00   6.4286854026313761e-02   0.0000000000000000e+00   0.0000000000000000e+00  -5.5644612148343431e-01   5.8654449368906153e-02   6.6509254237127377e-02   0.0000000000000000e+00   0.0000000000000000e+00   0.0000000000000000e+00   0.0000000000000000e+00   0.0000000000000000e+00   2.6638059046758777e-01   9.5218758960644648e-02   0.0000000000000000e+00   7.6240061986538243e-01   0.0000000000000000e+00   0.0000000000000000e+00   0.0000000000000000e+00   0.0000000000000000e+00   0.0000000000000000e+00  -1.3073313561638589e-01   0.0000000000000000e+00   0.0000000000000000e+00
   0.0000000000000000e+00   0.0000000000000000e+00  -6.0723930271223292e-01  -2.1900785539584855e-01  -2.3250166740223580e-02   0.0000000000000000e+00   0.0000000000000000e+00   0.0000000000000000e+00  -5.7906085935597640e-01   0.0000000000000000e+00   0.0000000000000000e+00   0.0000000000000000e+00   0.0000000000000000e+00   0.0000000000000000e+00   0.0000000000000000e+00   0.0000000000000000e+00   0.0000000000000000e+00   0.0000000000000000e+00   0.0000000000000000e+00   0.0000000000000000e+00   0.0000000000000000e+00   0.0000000000000000e+00  -5.6143215087120113e-01   0.0000000000000000e+00   0.0000000000000000e+00   0.0000000000000000e+00   0.0000000000000000e+00   0.0000000000000000e+00   0.0000000000000000e+00  -7.7575901106240708e-01
   0.0000000000000000e+00  -5.2621544569079615e-01   0.0000000000000000e+00   0.0000000000000000e+00   0.0000000000000000e+00   0.0000000000000000e+00   0.0000000000000000e+00   0.0000000000000000e+00   0.0000000000000000e+00   0.0000000000000000e+00   0.0000000000000000e+00   0.0000000000000000e+00   0.0000000000000000e+00   0.0000000000000000e+00   0.0000000000000000e+00   0.0000000000000000e+00   0.0000000000000000e+00   0.0000000000000000e+00   0.0000000000000000e+00   0.0000000000000000e+00   2.6930012578980506e-01   0.0000000000000000e+00   0.0000000000000000e+00  -1.2308762565146730e-01   6.7244795855590311e-01  -2.7961170981743999e-01  -3.2412222716819977e-01   0.0000000000000000e+00   0.0000000000000000e+00   0.0000000000000000e+00
   0.0000000000000000e+00  -2.5201855585185962e-01   0.0000000000000000e+00   0.0000000000000000e+00   0.0000000000000000e+00   0.0000000000000000e+00   0.0000000000000000e+00   0.0000000000000000e+00   0.0000000000000000e+00   0.0000000000000000e+00   0.0000000000000000e+00   0.0000000000000000e+00   0.0000000000000000e+00   0.0000000000000000e+00   0.0000000000000000e+00   0.0000000000000000e+00   0.0000000000000000e+00   0.0000000000000000e+00   0.0000000000000000e+00   0.0000000000000000e+00  -2.4490896116688959e-01   0.0000000000000000e+00   0.0000000000000000e+00  -2.3690060527484125e-01   3.4380350488177269e-01   7.5975289750349395e-01   3.5349545433141505e-01   0.0000000000000000e+00   0.0000000000000000e+00   0.0000000000000000e+00
   0.0000000000000000e+00  -6.9402125864392511e-02   0.0000000000000000e+00   0.0000000000000000e+00   0.0000000000000000e+00   0.0000000000000000e+00   0.0000000000000000e+00   0.0000000000000000e+00   0.0000000000000000e+00   0.0000000000000000e+00   0.0000000000000000e+00   0.0000000000000000e+00   0.0000000000000000e+00   0.0000000000000000e+00   0.0000000000000000e+00   0.0000000000000000e+00   0.0000000000000000e+00   0.0000000000000000e+00   0.0000000000000000e+00   0.0000000000000000e+00   1.0705277802867223e-01   0.0000000000000000e+00   0.0000000000000000e+00  -3.5366569094153172e-01  -3.5338022465756452e-01   4.1084525090597052e-01  -7.5164634191996571e-01   0.0000000000000000e+00   0.0000000000000000e+00   0.0000000000000000e+00
   0.0000000000000000e+00  -5.9345587762337082e-01   0.0000000000000000e+00   0.0000000000000000e+00   0.0000000000000000e+00   0.0000000000000000e+00   0.0000000000000000e+00   0.0000000000000000e+00   0.0000000000000000e+00   0.0000000000000000e+00   0.0000000000000000e+00   0.0000000000000000e+00   0.0000000000000000e+00   0.0000000000000000e+00   0.0000000000000000e+00   0.0000000000000000e+00   0.0000000000000000e+00   0.0000000000000000e+00   0.0000000000000000e+00   0.0000000000000000e+00   9.9849743452987777e-02   0.0000000000000000e+00   0.0000000000000000e+00  -4.2885926876461011e-01  -5.0412620327569269e-01  -2.4438801987118855e-01   3.7423407722387397e-01   0.0000000000000000e+00   0.0000000000000000e+00   0.0000000000000000e+00
   0.0000000000000000e+00   0.0000000000000000e+00   0.0000000000000000e+00   0.0000000000000000e+00   0.0000000000000000e+00   0.0000000000000000e+00   0.0000000000000000e+00   2.9607096035000680e-01   0.0000000000000000e+00   0.0000000000000000e+00  -4.2970587108029168e-01  -2.7723334602805577e-01  -2.0649373079707900e-01   0.0000000000000000e+00   0.0000000000000000e+00   0.0000000000000000e+00   0.0000000000000000e+00   0.0000000000000000e+00  -6.4008980139508087e-01  -4.4455576485030257e-01   0.0000000000000000e+00  -2.3133208130992639e-02   0.0000000000000000e+00   0.0000000000000000e+00   0.0000000000000000e+00   0.0000000000000000e+00   0.0000000000000000e+00  -1.7802655927292878e-02   0.0000000000000000e+00   0.0000000000000000e+00
  -9.8936586361386214e-01   0.0000000000000000e+00   0.0000000000000000e+00   0.0000000000000000e+00   0.0000000000000000e+00   2.2542798108905993e-01  -2.7436999567679005e-01   0.0000000000000000e+00   0.0000000000000000e+00   4.4632066974821738e-01   0.0000000000000000e+00   0.0000000000000000e+00   0.0000000000000000e+00   0.0000000000000000e+00  -4.3868717663830209e-01  -2.4179341264944260e-01  -1.3012607514897232e+00   0.0000000000000000e+00   0.0000000000000000e+00   0.0000000000000000e+00   0.0000000000000000e+00   0.0000000000000000e+00   0.0000000000000000e+00   0.0000000000000000e+00   0.0000000000000000e+00   0.0000000000000000e+00   0.0000000000000000e+00   0.0000000000000000e+00  -6.1241852375059684e-02   0.0000000000000000e+00
   0.0000000000000000e+00   0.0000000000000000e+00  -1.6776517197445781e-01   5.5692851113191533e-01   8.3922344722009323e-01   0.0000000000000000e+00   0.0000000000000000e+00   0.0000000000000000e+00   2.8306878159129029e-01   0.0000000000000000e+00   0.0000000000000000e+00   0.0000000000000000e+00   0.0000000000000000e+00   0.0000000000000000e+00   0.0000000000000000e+00   0.0000000000000000e+00   0.0000000000000000e+00   0.0000000000000000e+00   0.0000000000000000e+00   0.0000000000000000e+00   0.0000000000000000e+00   0.0000000000000000e+00   3.5188975505755649e-01   0.0000000000000000e+00   0.0000000000000000e+00   0.0000000000000000e+00   0.0000000000000000e+00   0.0000000000000000e+00   0.0000000000000000e+00  -6.9060112427156517e-01
  -2.0503537267988969e-01  -1.4020772140313548e-01   0.0000000000000000e+00   1.1617303747419465e+00   7.0294175217437749e-01   0.0000000000000000e+00   0.0000000000000000e+00   0.0000000000000000e+00   0.0000000000000000e+00   0.0000000000000000e+00   0.0000000000000000e+00   5.1249567020452136e-01   0.0000000000000000e+00   0.0000000000000000e+00   0.0000000000000000e+00   0.0000000000000000e+00  -2.6959470345915948e-01   0.0000000000000000e+00   0.0000000000000000e+00   0.0000000000000000e+00   7.6912840746012034e-01   0.0000000000000000e+00   0.0000000000000000e+00   0.0000000000000000e+00   0.0000000000000000e+00  -2.9868158890960128e-01   0.0000000000000000e+00   0.0000000000000000e+00   0.0000000000000000e+00   0.0000000000000000e+00
  -1.2144790784170381e+00   3.2836484597872750e-01   0.0000000000000000e+00   4.3457602052664812e-01  -2.4698894082826911e-01   0.0000000000000000e+00   0.0000000000000000e+00   0.0000000000000000e+00   0.0000000000000000e+00   0.0000000000000000e+00   0.0000000000000000e+00  -3.2490742899404185e-01   0.0000000000000000e+00   0.0000000000000000e+00   0.0000000000000000e+00   0.0000000000000000e+00  -6.2042018982577996e-02   0.0000000000000000e+00   0.0000000000000000e+00   0.0000000000000000e+00  -1.2822390427905198e-01   0.0000000000000000e+00   0.0000000000000000e+00   0.0000000000000000e+00   0.0000000000000000e+00   1.0381676333610286e+00   0.0000000000000000e+00   0.0000000000000000e+00   0.0000000000000000e+00   0.0000000000000000e+00
   0.0000000000000000e+00   0.0000000000000000e+00   3.5495093751275109e-01   0.0000000000000000e+00   0.0000000000000000e+00   6.8098020293284689e-01   0.0000000000000000e+00   0.0000000000000000e+00   2.9428599254844223e-01   0.0000000000000000e+00   2.6821384999816045e-01   0.0000000000000000e+00   0.0000000000000000e+00   1.4508910267490385e-01   2.5758064417573145e-01   0.0000000000000000e+00   0.0000000000000000e+00   3.7887981404152149e-01   0.0000000000000000e+00   0.0000000000000000e+00   0.0000000000000000e+00   0.0000000000000000e+00   0.0000000000000000e+00   0.0000000000000000e+00   0.0000000000000000e+00   0.0000000000000000e+00   0.0000000000000000e+00   1.4416771821101015e-01   0.0000000000000000e+00   0.0000000000000000e+00
   7.5421974052940294e-02  -1.0886098989210184e-01   0.0000000000000000e+00  -5.6380857359418959e-02   8.2222010070052887e-01   0.0000000000000000e+00   0.0000000000000000e+00   0.0000000000000000e+00   0.0000000000000000e+00   0.0000000000000000e+00   0.0000000000000000e+00  -2.3568179321871208e-01   0.0000000000000000e+00   0.0000000000000000e+00   0.0000000000000000e+00   0.0000000000000000e+00   1.1351803730758869e+00   0.0000000000000000e+00   0.0000000000000000e+00   0.0000000000000000e+00   2.7198891070000369e-02   0.0000000000000000e+00   0.0000000000000000e+00   0.0000000000000000e+00   0.0000000000000000e+00   6.8706011920808985e-01   0.0000000000000000e+00   0.0000000000000000e+00   0.0000000000000000e+00   0.0000000000000000e+00
   3.0716505939379080e-03   8.7405078672959824e-01   0.0000000000000000e+00  -8.0467792287060816e-02   9.1604184770135699e-01   0.0000000000000000e+00   0.0000000000000000e+00   0.0000000000000000e+00   0.0000000000000000e+00   0.0000000000000000e+00   0.0000000000000000e+00  -6.5886883096657023e-01   0.0000000000000000e+00   0.0000000000000000e+00   0.0000000000000000e+00   0.0000000000000000e+00  -5.8872511402303973e-01   0.0000000000000000e+00   0.0000000000000000e+00   0.0000000000000000e+00   6.0765065789484241e-01   0.0000000000000000e+00   0.0000000000000000e+00   0.0000000000000000e+00   0.0000000000000000e+00  -1.0940637444521562e-01   0.0000000000000000e+00   0.0000000000000000e+00   0.0000000000000000e+00   0.0000000000000000e+00
   0.0000000000000000e+00   0.0000000000000000e+00  -4.6958264819814038e-01   0.0000000000000000e+00   0.0000000000000000e+00   2.6412942182617410e-01   0.0000000000000000e+00   0.0000000000000000e+00   2.1746334777031318e-01   0.0000000000000000e+00  -6.8358860594703130e-01   0.0000000000000000e+00   0.0000000000000000e+00   3.3941038161598902e-01   2.0648318998500845e-01   0.0000000000000000e+00   0.0000000000000000e+00   7.7220636267137599e-02   0.0000000000000000e+00   0.0000000000000000e+00   0.0000000000000000e+00   0.0000000000000000e+00   0.0000000000000000e+00   0.0000000000000000e+00   0.0000000000000000e+00   0.0000000000000000e+00   0.0000000000000000e+00  -1.7704901488660368e-01   0.0000000000000000e+00   0.0000000000000000e+00
   0.0000000000000000e+00   0.0000000000000000e+00   0.0000000000000000e+00   0.0000000000000000e+00   0.0000000000000000e+00   0.0000000000000000e+00  -8.4441732459598254e-02   0.0000000000000000e+00   0.0000000000000000e+00   0.0000000000000000e+00   0.0000000000000000e+00   0.0000000000000000e+00  -8.7453893717844755e-01   0.0000000000000000e+00   0.0000000000000000e+00   0.0000000000000000e+00   0.0000000000000000e+00   0.0000000000000000e+00   4.9939740807203403e-01   0.0000000000000000e+00   0.0000000000000000e+00  -3.7280601544056230e-01   0.0000000000000000e+00   8.6092403583256938e-01   0.0000000000000000e+00   0.0000000000000000e+00   1.1085542312766166e+00   0.0000000000000000e+00   0.0000000000000000e+00   0.0000000000000000e+00
   0.0000000000000000e+00   0.0000000000000000e+00   0.0000000000000000e+00   0.0000000000000000e+00   0.0000000000000000e+00   0.0000000000000000e+00   0.0000000000000000e+00   4.1156612718358515e-01   0.0000000000000000e+00   7.6508461053311855e-02   0.0000000000000000e+00   0.0000000000000000e+00   0.0000000000000000e+00   0.0000000000000000e+00   0.0000000000000000e+00   0.0000000000000000e+00   0.0000000000000000e+00   0.0000000000000000e+00   0.0000000000000000e+00   2.6143957350328162e-01   0.0000000000000000e+00   0.0000000000000000e+00  -6.1247487763730357e-01   0.0000000000000000e+00   4.9757606418210198e-01   0.0000000000000000e+00   0.0000000000000000e+00   0.0000000000000000e+00   3.6565244750308940e-01   0.0000000000000000e+00
   0.0000000000000000e+00   0.0000000000000000e+00  -3.3831642237322851e-01   0.0000000000000000e+00   0.0000000000000000e+00  -3.0120237351554774e-01   0.0000000000000000e+00   0.0000000000000000e+00   4.2918161375921404e-01   0.0000000000000000e+00   1.5815279306147856e-01   0.0000000000000000e+00   0.0000000000000000e+00   2.0112065042710045e-01  -5.1300962233285799e-02   0.0000000000000000e+00   0.0000000000000000e+00   9.2823737888027030e-02   0.0000000000000000e+00   0.0000000000000000e+00   0.0000000000000000e+00   0.0000000000000000e+00   0.0000000000000000e+00   0.0000000000000000e+00   0.0000000000000000e+00   0.0000000000000000e+00   0.0000000000000000e+00   7.3069310516062980e-01   0.0000000000000000e+00   0.0000000000000000e+00
   0.0000000000000000e+00   0.0000000000000000e+00   0.0000000000000000e+00   0.0000000000000000e+00   0.0000000000000000e+00   0.0000000000000000e+00   0.0000000000000000e+00  -9.8410272108586300e-02   0.0000000000000000e+00  -2.0905447512991363e-01   0.0000000000000000e+00   0.0000000000000000e+00   0.0000000000000000e+00   0.0000000000000000e+00   0.0000000000000000e+00   0.0000000000000000e+00   0.0000000000000000e+00   0.0000000000000000e+00   0.0000000000000000e+00  -6.1700439394580320e-01   0.0000000000000000e+00   0.0000000000000000e+00  -9.1991933909143411e-02   0.0000000000000000e+00   6.2483756505226085e-01   0.0000000000000000e+00   0.0000000000000000e+00   0.0000000000000000e+00  -4.0869637142805620e-01   0.0000000000000000e+00
   0.0000000000000000e+00   0.0000000000000000e+00   8.1864632924346509e-02   0.0000000000000000e+00   0.0000000000000000e+00   2.1904834784597232e-01   0.0000000000000000e+00   0.0000000000000000e+00  -5.5794161741401241e-02   0.0000000000000000e+00   1.3172863525485601e-01   0.0000000000000000e+00   0.0000000000000000e+00   6.6353103753314768e-01  -6.0144759643195822e-01   0.0000000000000000e+00   0.0000000000000000e+00  -3.4713780593047305e-01   0.0000000000000000e+00   0.0000000000000000e+00   0.0000000000000000e+00   0.0000000000000000e+00   0.0000000000000000e+00   0.0000000000000000e+00   0.0000000000000000e+00   0.0000000000000000e+00   0.0000000000000000e+00  -4.8303995919195347e-02   0.0000000000000000e+00   0.0000000000000000e+00
   1.0384006475932334e-01  -2.9678029105440468e-01   0.0000000000000000e+00   1.6187283522660426e-01   6.3416825055869552e-01   0.0000000000000000e+00   0.0000000000000000e+00   0.0000000000000000e+00   0.0000000000000000e+00   0.0000000000000000e+00   0.0000000000000000e+00  -4.8015448687250895e-01   0.0000000000000000e+00   0.0000000000000000e+00   0.0000000000000000e+00   0.0000000000000000e+00  -9.7753041532759921e-01   0.0000000000000000e+00   0.0000000000000000e+00   0.0000000000000000e+00  -9.8871702883666512e-01   0.0000000000000000e+00   0.0000000000000000e+00   0.0000000000000000e+00   0.0000000000000000e+00   8.5035677010995236e-02   0.0000000000000000e+00   0.0000000000000000e+00   0.0000000000000000e+00   0.0000000000000000e+00
   0.0000000000000000e+00   0.0000000000000000e+00   0.0000000000000000e+00   0.0000000000000000e+00   0.0000000000000000e+00   0.0000000000000000e+00   6.0626338841616534e-01   0.0000000000000000e+00   0.0000000000000000e+00   0.0000000000000000e+00   0.0000000000000000e+00   0.0000000000000000e+00   4.4035361240399251e-01   0.0000000000000000e+00   0.0000000000000000e+00   0.0000000000000000e+00   0.0000000000000000e+00   0.0000000000000000e+00   7.7746201362928802e-01   0.0000000000000000e+00   0.0000000000000000e+00   8.4853091939883962e-01   0.0000000000000000e+00   6.5806128106177766e-02   0.0000000000000000e+00   0.0000000000000000e+00  -3.2783914077149279e-01   0.0000000000000000e+00   0.0000000000000000e+00   0.0000000000000000e+00
   0.0000000000000000e+00   0.0000000000000000e+00  -2.7127768135695951e-01   0.0000000000000000e+00   0.0000000000000000e+00   4.2206157502009461e-01   0.0000000000000000e+00   0.0000000000000000e+00  -6.7599895992126913e-01   0.0000000000000000e+00  -7.2959227120788242e-02   0.0000000000000000e+00   0.0000000000000000e+00  -1.4077733344428631e-01   1.0652778038186204e-02   0.0000000000000000e+00   0.0000000000000000e+00  -7.5231926356860448e-02   0.0000000000000000e+00   0.0000000000000000e+00   0.0000000000000000e+00   0.0000000000000000e+00   0.0000000000000000e+00   0.0000000000000000e+00   0.0000000000000000e+00   0.0000000000000000e+00   0.0000000000000000e+00   5.1027759290161923e-01   0.0000000000000000e+00   0.0000000000000000e+00
   0.0000000000000000e+00   0.0000000000000000e+00  -3.4264472143861230e-01   0.0000000000000000e+00   0.0000000000000000e+00   2.6900702986279790e-01   0.0000000000000000e+00   0.0000000000000000e+00   2.9486403637831904e-01   0.0000000000000000e+00   3.5535302680328995e-01   0.0000000000000000e+00   0.0000000000000000e+00  -2.2593255566668544e-01   2.5592865630021600e-01   0.0000000000000000e+00   0.0000000000000000e+00  -6.8061641218087277e-01   0.0000000000000000e+00   0.0000000000000000e+00   0.0000000000000000e+00   0.0000000000000000e+00   0.0000000000000000e+00   0.0000000000000000e+00   0.0000000000000000e+00   0.0000000000000000e+00   0.0000000000000000e+00  -1.3124611152868498e-01   0.0000000000000000e+00   0.0000000000000000e+00
   0.0000000000000000e+00   0.0000000000000000e+00   0.0000000000000000e+00   0.0000000000000000e+00   0.0000000000000000e+00   0.0000000000000000e+00   0.0000000000000000e+00   0.0000000000000000e+00   0.0000000000000000e+00   0.0000000000000000e+00   0.0000000000000000e+00   0.0000000000000000e+00   0.0000000000000000e+00   0.0000000000000000e+00   0.0000000000000000e+00  -1.2344473198933845e-01   0.0000000000000000e+00   0.0000000000000000e+00   0.0000000000000000e+00   0.0000000000000000e+00   0.0000000000000000e+00   0.0000000000000000e+00   0.0000000000000000e+00   0.0000000000000000e+00   0.0000000000000000e+00   0.0000000000000000e+00   0.0000000000000000e+00   0.0000000000000000e+00   0.0000000000000000e+00   3.0521015786742500e-01
   5.9990923680163655e-01   3.5266835649849770e-01   0.0000000000000000e+00   9.3652271985292301e-01  -4.6746907975244784e-01   0.0000000000000000e+00   0.0000000000000000e+00   0.0000000000000000e+00   0.0000000000000000e+00   0.0000000000000000e+00   0.0000000000000000e+00  -6.4257029411459921e-01   0.0000000000000000e+00   0.0000000000000000e+00   0.0000000000000000e+00   0.0000000000000000e+00   4.5426020808505752e-01   0.0000000000000000e+00   0.0000000000000000e+00   0.0000000000000000e+00  -3.3305408484511090e-01   0.0000000000000000e+00   0.0000000000000000e+00   0.0000000000000000e+00   0.0000000000000000e+00  -2.8529356658381189e-01   0.0000000000000000e+00   0.0000000000000000e+00   0.0000000000000000e+00   0.0000000000000000e+00
   0.0000000000000000e+00   0.0000000000000000e+00  -3.3005483298357297e-01   0.0000000000000000e+00   0.0000000000000000e+00  -1.9540450414061816e-01   0.0000000000000000e+00   0.0000000000000000e+00  -3.5168860528042134e-01   0.0000000000000000e+00   4.8214420737854291e-01   0.0000000000000000e+00   0.0000000000000000e+00   4.5514106573937663e-01   4.0654061290231497e-01   0.0000000000000000e+00   0.0000000000000000e+00   2.3990141202040122e-01   0.0000000000000000e+00   0.0000000000000000e+00   0.0000000000000000e+00   0.0000000000000000e+00   0.0000000000000000e+00   0.0000000000000000e+00   0.0000000000000000e+00   0.0000000000000000e+00   0.0000000000000000e+00  -2.5836336435769058e-01   0.0000000000000000e+00   0.0000000000000000e+00
   0.0000000000000000e+00   0.0000000000000000e+00   0.0000000000000000e+00   0.0000000000000000e+00   0.0000000000000000e+00   0.0000000000000000e+00  -1.6640506296870572e-01   0.0000000000000000e+00   0.0000000000000000e+00   0.0000000000000000e+00   0.0000000000000000e+00   0.0000000000000000e+00  -1.6691126661012079e-01   0.0000000000000000e+00   0.0000000000000000e+00   0.0000000000000000e+00   0.0000000000000000e+00   0.0000000000000000e+00   1.0811916162153479e+00   0.0000000000000000e+00   0.0000000000000000e+00  -9.9977230534124450e-01   0.0000000000000000e+00  -6.5982832439950190e-01   0.0000000000000000e+00   0.0000000000000000e+00  -5.3235440923076072e-01   0.0000000000000000e+00   0.0000000000000000e+00   0.0000000000000000e+00
   0.0000000000000000e+00   0.0000000000000000e+00   0.0000000000000000e+00   0.0000000000000000e+00   0.0000000000000000e+00   0.0000000000000000e+00   0.0000000000000000e+00  -4.4851114655927982e-01   0.0000000000000000e+00   4.7123549101904250e-03   0.0000000000000000e+00   0.0000000000000000e+00   0.0000000000000000e+00   0.0000000000000000e+00   0.0000000000000000e+00   0.0000000000000000e+00   0.0000000000000000e+00   0.0000000000000000e+00   0.0000000000000000e+00   6.1115729718414696e-02   0.0000000000000000e+00   0.0000000000000000e+00  -7.5220472249451953e-01   0.0000000000000000e+00  -3.3998771933833660e-01   0.0000000000000000e+00   0.0000000000000000e+00   0.0000000000000000e+00  -3.3715993068620337e-01   0.0000000000000000e+00
  -1.1138314996333658e+00  -6.9406513080317489e-01   0.0000000000000000e+00  -2.2816452345180999e-03   1.7277707504565934e-02   0.0000000000000000e+00   0.0000000000000000e+00   0.0000000000000000e+00   0.0000000000000000e+00   0.0000000000000000e+00   0.0000000000000000e+00  -6.0697308995828647e-01   0.0000000000000000e+00   0.0000000000000000e+00   0.0000000000000000e+00   0.0000000000000000e+00   2.0519222537879606e-02   0.0000000000000000e+00   0.0000000000000000e+00   0.0000000000000000e+00   1.7058140904429492e-01   0.0000000000000000e+00   0.0000000000000000e+00   0.0000000000000000e+00   0.0000000000000000e+00  -7.4869475042999689e-01   0.0000000000000000e+00   0.0000000000000000e+00   0.0000000000000000e+00   0.0000000000000000e+00
   0.0000000000000000e+00   0.0000000000000000e+00   0.0000000000000000e+00   0.0000000000000000e+00   0.0000000000000000e+00   0.0000000000000000e+00   8.0690596985519536e-01   0.0000000000000000e+00   0.0000000000000000e+00   0.0000000000000000e+00   0.0000000000000000e+00   0.0000000000000000e+00   1.5398950952442736e-01   0.0000000000000000e+00   0.0000000000000000e+00   0.0000000000000000e+00   0.0000000000000000e+00   0.0000000000000000e+00   3.0675882126473591e-01   0.0000000000000000e+00   0.0000000000000000e+00   1.1966333515993006e-01   0.0000000000000000e+00  -9.8920633998181184e-01   0.0000000000000000e+00   0.0000000000000000e+00   8.8378601376441723e-01   0.0000000000000000e+00   0.0000000000000000e+00   0.0000000000000000e+00
   0.0000000000000000e+00   0.0000000000000000e+00   0.0000000000000000e+00   0.0000000000000000e+00   0.0000000000000000e+00   0.0000000000000000e+00   0.0000000000000000e+00   2.0471765449123891e-01   0.0000000000000000e+00  -3.4099263455582118e-01   0.0000000000000000e+00   0.0000000000000000e+00   0.0000000000000000e+00   0.0000000000000000e+00   0.0000000000000000e+00   0.0000000000000000e+00   0.0000000000000000e+00   0.0000000000000000e+00   0.0000000000000000e+00   6.4149360644770903e-01   0.0000000000000000e+00   0.0000000000000000e+00   1.3184493579582093e-01   0.0000000000000000e+00   1.6476316634930593e-01   0.0000000000000000e+00   0.0000000000000000e+00   0.0000000000000000e+00  -6.2110439535117112e-01   0.0000000000000000e+00
   0.0000000000000000e+00   0.0000000000000000e+00   0.0000000000000000e+00   0.0000000000000000e+00   0.0000000000000000e+00   0.0000000000000000e+00   3.4820221385250322e-01   0.0000000000000000e+00   0.0000000000000000e+00   0.0000000000000000e+00   0.0000000000000000e+00   0.0000000000000000e+00  -8.7768735207512805e-01   0.0000000000000000e+00   0.0000000000000000e+00   0.0000000000000000e+00   0.0000000000000000e+00   0.0000000000000000e+00   6.0491319876204597e-02   0.0000000000000000e+00   0.0000000000000000e+00   6.3138463620071461e-01   0.0000000000000000e+00  -2.8324376372097965e-01   0.0000000000000000e+00   0.0000000000000000e+00  -3.8333768215399133e-02   0.0000000000000000e+00   0.0000000000000000e+00   0.0000000000000000e+00
   0.0000000000000000e+00   0.0000000000000000e+00   0.0000000000000000e+00   0.0000000000000000e+00   0.0000000000000000e+00   0.0000000000000000e+00   0.0000000000000000e+00  -7.5870813322806518e-01   0.0000000000000000e+00  -8.2649803238791619e-02   0.0000000000000000e+00   0.0000000000000000e+00   0.0000000000000000e+00   0.0000000000000000e+00   0.0000000000000000e+00   0.0000000000000000e+00   0.0000000000000000e+00   0.0000000000000000e+00   0.0000000000000000e+00   3.5208313209736913e-01   0.0000000000000000e+00   0.0000000000000000e+00   1.5386767707518900e-01   0.0000000000000000e+00   4.2166658880522684e-01   0.0000000000000000e+00   0.0000000000000000e+00   0.0000000000000000e+00   3.0346412065931211e-01   0.0000000000000000e+00
  -6.7417384997591845e-01   6.7291726230423587e-01   0.0000000000000000e+00  -7.2666140316047301e-01   4.1320470692283062e-01   0.0000000000000000e+00   0.0000000000000000e+00   0.0000000000000000e+00   0.0000000000000000e+00   0.0000000000000000e+00   0.0000000000000000e+00   7.8692143313840418e-02   0.0000000000000000e+00   0.0000000000000000e+00   0.0000000000000000e+00   0.0000000000000000e+00   5.6672469552638083e-01   0.0000000000000000e+00   0.0000000000000000e+00   0.0000000000000000e+00  -6.0757099435823791e-01   0.0000000000000000e+00   0.0000000000000000e+00   0.0000000000000000e+00   0.0000000000000000e+00  -7.2007878646992607e-01   0.0000000000000000e+00   0.0000000000000000e+00   0.0000000000000000e+00   0.0000000000000000e+00
   0.0000000000000000e+00   0.0000000000000000e+00   0.0000000000000000e+00   0.0000000000000000e+00   0.0000000000000000e+00   0.0000000000000000e+00   7.5404936296188729e-01   0.0000000000000000e+00   0.0000000000000000e+00   0.0000000000000000e+00   0.0000000000000000e+00   0.0000000000000000e+00  -1.4534760253279855e-01   0.0000000000000000e+00   0.0000000000000000e+00   0.0000000000000000e+00   0.0000000000000000e+00   0.0000000000000000e+00  -4.4527924256008056e-01   0.0000000000000000e+00   0.0000000000000000e+00  -1.1092916675096869e+00   0.0000000000000000e+00   4.8005183306178045e-01   0.0000000000000000e+00   0.0000000000000000e+00  -3.3383525144952564e-01   0.0000000000000000e+00   0.0000000000000000e+00   0.0000000000000000e+00
   0.0000000000000000e+00   0.0000000000000000e+00   4.8208813550098439e-01   0.0000000000000000e+00   0.0000000000000000e+00  -1.9776978477859622e-01   0.0000000000000000e+00   0.0000000000000000e+00  -1.0578909227740479e-01   0.0000000000000000e+00  -2.3311231198780319e-01   0.0000000000000000e+00   0.0000000000000000e+00   3.2405188518832240e-01   5.4383607390944011e-01   0.0000000000000000e+00   0.0000000000000000e+00  -4.4149170599448695e-01   0.0000000000000000e+00   0.0000000000000000e+00   0.0000000000000000e+00   0.0000000000000000e+00   0.0000000000000000e+00   0.0000000000000000e+00   0.0000000000000000e+00   0.0000000000000000e+00   0.0000000000000000e+00   2.5935156400410264e-01   0.0000000000000000e+00   0.0000000000000000e+00
   0.0000000000000000e+00   0.0000000000000000e+00   0.0000000000000000e+00   0.0000000000000000e+00   0.0000000000000000e+00   0.0000000000000000e+00   0.0000000000000000e+00   4.7107783050044386e-02   0.0000000000000000e+00  -9.0956775928452993e-01   0.0000000000000000e+00   0.0000000000000000e+00   0.0000000000000000e+00   0.0000000000000000e+00   0.0000000000000000e+00   0.0000000000000000e+00   0.0000000000000000e+00   0.0000000000000000e+00   0.0000000000000000e+00  -1.0836611932794159e-01   0.0000000000000000e+00   0.0000000000000000e+00  -9.7681700805471144e-02   0.0000000000000000e+00  -2.0360455606798672e-01   0.0000000000000000e+00   0.0000000000000000e+00   0.0000000000000000e+00   3.2821883295164822e-01   0.0000000000000000e+00
   0.0000000000000000e+00   0.0000000000000000e+00   0.0000000000000000e+00   0.0000000000000000e+00   0.0000000000000000e+00   0.0000000000000000e+00   0.0000000000000000e+00   0.0000000000000000e+00   0.0000000000000000e+00   0.0000000000000000e+00   0.0000000000000000e+00   0.0000000000000000e+00   0.0000000000000000e+00   0.0000000000000000e+00   0.0000000000000000e+00   2.2719646463027157e-01   0.0000000000000000e+00   0.0000000000000000e+00   0.0000000000000000e+00   0.0000000000000000e+00   0.0000000000000000e+00   0.0000000000000000e+00   0.0000000000000000e+00   0.0000000000000000e+00   0.0000000000000000e+00   0.0000000000000000e+00   0.0000000000000000e+00   0.0000000000000000e+00   0.0000000000000000e+00   2.1947760859164339e-01
  -1.1081162575598144e-01   0.0000000000000000e+00   0.0000000000000000e+00   0.0000000000000000e+00   0.0000000000000000e+00   0.0000000000000000e+00   0.0000000000000000e+00   0.0000000000000000e+00   0.0000000000000000e+00   0.0000000000000000e+00   0.0000000000000000e+00   0.0000000000000000e+00  -5.9868439273027629e-01   0.0000000000000000e+00   0.0000000000000000e+00   0.0000000000000000e+00   0.0000000000000000e+00   0.0000000000000000e+00   0.0000000000000000e+00   0.0000000000000000e+00   0.0000000000000000e+00   0.0000000000000000e+00   0.0000000000000000e+00   0.0000000000000000e+00   0.0000000000000000e+00   0.0000000000000000e+00   0.0000000000000000e+00   0.0000000000000000e+00   0.0000000000000000e+00   0.0000000000000000e+00
   0.0000000000000000e+00   3.6840147857051425e-01   0.0000000000000000e+00   0.0000000000000000e+00   0.0000000000000000e+00   0.0000000000000000e+00   1.4386446046099899e-01   4.4241149658311163e-01   0.0000000000000000e+00   0.0000000000000000e+00   0.0000000000000000e+00   0.0000000000000000e+00   0.0000000000000000e+00   0.0000000000000000e+00   0.0000000000000000e+00   0.0000000000000000e+00   0.0000000000000000e+00   1.1388160543200146e-03   0.0000000000000000e+00   0.0000000000000000e+00   0.0000000000000000e+00   0.0000000000000000e+00   0.0000000000000000e+00   0.0000000000000000e+00   0.0000000000000000e+00   0.0000000000000000e+00   0.0000000000000000e+00   8.0149191542154830e-01   0.0000000000000000e+00  -7.3924609612143380e-02
   0.0000000000000000e+00   0.0000000000000000e+00  -1.3157072793904051e-01   0.0000000000000000e+00  -4.3391434357202996e-02   0.0000000000000000e+00   0.0000000000000000e+00   0.0000000000000000e+00   0.0000000000000000e+00   0.0000000000000000e+00   4.3728267305246582e-01  -1.1098038037453911e-01   0.0000000000000000e+00   0.0000000000000000e+00   8.7161903256536022e-01   0.0000000000000000e+00   0.0000000000000000e+00   0.0000000000000000e+00  -1.1138513229076474e+00   4.4677410573102261e-02   0.0000000000000000e+00   0.0000000000000000e+00   0.0000000000000000e+00   0.0000000000000000e+00   0.0000000000000000e+00   0.0000000000000000e+00  -9.0877012406448665e-01   0.0000000000000000e+00   0.0000000000000000e+00   0.0000000000000000e+00
   0.0000000000000000e+00   0.0000000000000000e+00   0.0000000000000000e+00   5.1297929126131458e-01   0.0000000000000000e+00   4.7331492078248584e-02   0.0000000000000000e+00   0.0000000000000000e+00   0.0000000000000000e+00   6.7193681917876447e-03   0.0000000000000000e+00   0.0000000000000000e+00   0.0000000000000000e+00   0.0000000000000000e+00   0.0000000000000000e+00   0.0000000000000000e+00  -1.5175850834164248e-01   0.0000000000000000e+00   0.0000000000000000e+00   0.0000000000000000e+00   2.2407517313630343e-01   0.0000000000000000e+00   4.0530050662372391e-01  -6.9656850661074343e-01   1.0885914543241242e-01   0.0000000000000000e+00   0.0000000000000000e+00   0.0000000000000000e+00   0.0000000000000000e+00   0.0000000000000000e+00
   0.0000000000000000e+00   0.0000000000000000e+00  -6.3314964998205026e-01   0.0000000000000000e+00   2.6929471757235346e-01   0.0000000000000000e+00   0.0000000000000000e+00   0.0000000000000000e+00   0.0000000000000000e+00   0.0000000000000000e+00  -1.1208886046309658e+00   1.9768607707979255e-01   0.0000000000000000e+00   0.0000000000000000e+00   7.5041369006312558e-02   0.0000000000000000e+00   0.0000000000000000e+00   0.0000000000000000e+00   2.4980780420130361e-01   1.5799830573735396e-01   0.0000000000000000e+00   0.0000000000000000e+00   0.0000000000000000e+00   0.0000000000000000e+00   0.0000000000000000e+00   0.0000000000000000e+00  -5.2241462054344512e-01   0.0000000000000000e+00   0.0000000000000000e+00   0.0000000000000000e+00
   0.0000000000000000e+00   0.0000000000000000e+00   0.0000000000000000e+00  -6.4897344687078262e-01   0.0000000000000000e+00  -1.0725399810410403e-01   0.0000000000000000e+00   0.0000000000000000e+00   0.0000000000000000e+00  -2.3046625160622675e-01   0.0000000000000000e+00   0.0000000000000000e+00   0.0000000000000000e+00   0.0000000000000000e+00   0.0000000000000000e+00   0.0000000000000000e+00  -2.0777521225957143e-01   0.0000000000000000e+00   0.0000000000000000e+00   0.0000000000000000e+00   4.9371377035885577e-01   0.0000000000000000e+00   1.9287585004198599e-01  -2.2909881861519160e-01  -3.7095035237367857e-01   0.0000000000000000e+00   0.0000000000000000e+00   0.0000000000000000e+00   0.0000000000000000e+00   0.0000000000000000e+00
   0.0000000000000000e+00  -5.9413655952370870e-01   0.0000000000000000e+00   0.0000000000000000e+00   0.0000000000000000e+00   0.0000000000000000e+00  -2.8294231124396907e-01   2.3315824831032300e-01   0.0000000000000000e+00   0.0000000000000000e+00   0.0000000000000000e+00   0.0000000000000000e+00   0.0000000000000000e+00   0.0000000000000000e+00   0.0000000000000000e+00   0.0000000000000000e+00   0.0000000000000000e+00  -5.3855529954712555e-01   0.0000000000000000e+00   0.0000000000000000e+00   0.0000000000000000e+00   0.0000000000000000e+00   0.0000000000000000e+00   0.0000000000000000e+00   0.0000000000000000e+00   0.0000000000000000e+00   0.0000000000000000e+00   2.3373818611185715e-01   0.0000000000000000e+00   4.0976490585817199e-01
   0.0000000000000000e+00   1.8920058278197255e-01   0.0000000000000000e+00   0.0000000000000000e+00   0.0000000000000000e+00   0.0000000000000000e+00  -8.7067973096670109e-02   4.4686181309917744e-01   0.0000000000000000e+00   0.0000000000000000e+00   0.0000000000000000e+00   0.0000000000000000e+00   0.0000000000000000e+00   0.0000000000000000e+00   0.0000000000000000e+00   0.0000000000000000e+00   0.0000000000000000e+00  -5.5510842714868602e-01   0.0000000000000000e+00   0.0000000000000000e+00   0.0000000000000000e+00   0.0000000000000000e+00   0.0000000000000000e+00   0.0000000000000000e+00   0.0000000000000000e+00   0.0000000000000000e+00   0.0000000000000000e+00  -3.6879258797679659e-01   0.0000000000000000e+00  -5.5927049688983688e-01
   0.0000000000000000e+00   0.0000000000000000e+00   0.0000000000000000e+00   0.0000000000000000e+00   0.0000000000000000e+00   0.0000000000000000e+00   0.0000000000000000e+00   0.0000000000000000e+00  -5.2967891640469789e-01   0.0000000000000000e+00   0.0000000000000000e+00   0.0000000000000000e+00   0.0000000000000000e+00  -1.0670978514562321e+00   0.0000000000000000e+00   4.3681217517409698e-01   0.0000000000000000e+00   0.0000000000000000e+00   0.0000000000000000e+00   0.0000000000000000e+00   0.0000000000000000e+00   7.7109070089477383e-01   0.0000000000000000e+00   0.0000000000000000e+00   0.0000000000000000e+00   6.5334701796057948e-01   0.0000000000000000e+00   0.0000000000000000e+00   6.7402891025641953e-01   0.0000000000000000e+00
   0.0000000000000000e+00   0.0000000000000000e+00   0.0000000000000000e+00   3.0153545839952910e-02   0.0000000000000000e+00   2.4060833899389680e-01   0.0000000000000000e+00   0.0000000000000000e+00   0.0000000000000000e+00   4.0017647860306405e-01   0.0000000000000000e+00   0.0000000000000000e+00   0.0000000000000000e+00   0.0000000000000000e+00   0.0000000000000000e+00   0.0000000000000000e+00  -7.4082566388482940e-01   0.0000000000000000e+00   0.0000000000000000e+00   0.0000000000000000e+00   1.9079213469862549e-01   0.0000000000000000e+00  -4.3826853995538823e-01   1.9271889614786708e-02   5.8156298674496544e-02   0.0000000000000000e+00   0.0000000000000000e+00   0.0000000000000000e+00   0.0000000000000000e+00   0.0000000000000000e+00
   0.0000000000000000e+00   0.0000000000000000e+00  -1.4605600049937792e+00   0.0000000000000000e+00  -3.7141239272241749e-01   0.0000000000000000e+00   0.0000000000000000e+00   0.0000000000000000e+00   0.0000000000000000e+00   0.0000000000000000e+00   4.7048218810359554e-01   1.0931849650769379e-01   0.0000000000000000e+00   0.0000000000000000e+00  -3.8097672973075225e-01   0.0000000000000000e+00   0.0000000000000000e+00   0.0000000000000000e+00  -1.2271478218932286e-01  -1.9301489920764003e-01   0.0000000000000000e+00   0.0000000000000000e+00   0.0000000000000000e+00   0.0000000000000000e+00   0.0000000000000000e+00   0.0000000000000000e+00   3.5311505926768849e-01   0.0000000000000000e+00   0.0000000000000000e+00   0.0000000000000000e+00
   0.0000000000000000e+00   0.0000000000000000e+00  -2.2925208311787337e-01   0.0000000000000000e+00   7.6505820985623429e-01   0.0000000000000000e+00   0.0000000000000000e+00   0.0000000000000000e+00   0.0000000000000000e+00   0.0000000000000000e+00  -2.4353196315946318e-02   6.0003279699703005e-01   0.0000000000000000e+00   0.0000000000000000e+00   5.8577539142678270e-02   0.0000000000000000e+00   0.0000000000000000e+00   0.0000000000000000e+00  -7.7125130065621295e-01  -4.8270511128059962e-01   0.0000000000000000e+00   0.0000000000000000e+00   0.0000000000000000e+00   0.0000000000000000e+00   0.0000000000000000e+00   0.0000000000000000e+00  -5.4181037501496498e-02   0.0000000000000000e+00   0.0000000000000000e+00   0.0000000000000000e+00
   3.5461746949730588e-01   0.0000000000000000e+00   0.0000000000000000e+00   0.0000000000000000e+00   0.0000000000000000e+00   0.0000000000000000e+00   0.0000000000000000e+00   0.0000000000000000e+00   0.0000000000000000e+00   0.0000000000000000e+00   0.0000000000000000e+00   0.0000000000000000e+00  -1.6644571762752103e-01   0.0000000000000000e+00   0.0000000000000000e+00   0.0000000000000000e+00   0.0000000000000000e+00   0.0000000000000000e+00   0.0000000000000000e+00   0.0000000000000000e+00   0.0000000000000000e+00   0.0000000000000000e+00   0.0000000000000000e+00   0.0000000000000000e+00   0.0000000000000000e+00   0.0000000000000000e+00   0.0000000000000000e+00   0.0000000000000000e+00   0.0000000000000000e+00   0.0000000000000000e+00
   0.0000000000000000e+00   0.0000000000000000e+00   0.0000000000000000e+00   0.0000000000000000e+00   0.0000000000000000e+00   0.0000000000000000e+00   0.0000000000000000e+00   0.0000000000000000e+00   3.8959075620052891e-01   0.0000000000000000e+00   0.0000000000000000e+00   0.0000000000000000e+00   0.0000000000000000e+00  -8.8673065982248167e-01   0.0000000000000000e+00  -1.0114056272042848e+00   0.0000000000000000e+00   0.0000000000000000e+00   0.0000000000000000e+00   0.0000000000000000e+00   0.0000000000000000e+00  -6.4644632726037640e-02   0.0000000000000000e+00   0.0000000000000000e+00   0.0000000000000000e+00  -7.4873284621500369e-01   0.0000000000000000e+00   0.0000000000000000e+00   7.5869298913204697e-01   0.0000000000000000e+00
   0.0000000000000000e+00   0.0000000000000000e+00  -1.8392750259863680e-01   0.0000000000000000e+00  -6.7679123306080646e-01   0.0000000000000000e+00   0.0000000000000000e+00   0.0000000000000000e+00   0.0000000000000000e+00   0.0000000000000000e+00  -5.5393564376909898e-03   1.1706716174035392e+00   0.0000000000000000e+00   0.0000000000000000e+00  -2.4169170764126385e-01   0.0000000000000000e+00   0.0000000000000000e+00   0.0000000000000000e+00   3.8017174745285692e-01  -6.1540133954028375e-01   0.0000000000000000e+00   0.0000000000000000e+00   0.0000000000000000e+00   0.0000000000000000e+00   0.0000000000000000e+00   0.0000000000000000e+00  -8.1154507245542695e-01   0.0000000000000000e+00   0.0000000000000000e+00   0.0000000000000000e+00
   0.0000000000000000e+00   0.0000000000000000e+00   0.0000000000000000e+00   0.0000000000000000e+00   0.0000000000000000e+00   0.0000000000000000e+00   0.0000000000000000e+00   0.0000000000000000e+00  -1.8716856476628382e-01   0.0000000000000000e+00   0.0000000000000000e+00   0.0000000000000000e+00   0.0000000000000000e+00   4.4220188332983801e-01   0.0000000000000000e+00   1.8988752477174348e-01   0.0000000000000000e+00   0.0000000000000000e+00   0.0000000000000000e+00   0.0000000000000000e+00   0.0000000000000000e+00   2.4431393723969380e-01   0.0000000000000000e+00   0.0000000000000000e+00   0.0000000000000000e+00  -3.7030324192799763e-01   0.0000000000000000e+00   0.0000000000000000e+00   8.3981753953332372e-01   0.0000000000000000e+00
   0.0000000000000000e+00   0.0000000000000000e+00   0.0000000000000000e+00  -1.7124396532126795e-01   0.0000000000000000e+00   3.6642614912778176e-02   0.0000000000000000e+00   0.0000000000000000e+00   0.0000000000000000e+00   9.8117965535111581e-02   0.0000000000000000e+00   0.0000000000000000e+00   0.0000000000000000e+00   0.0000000000000000e+00   0.0000000000000000e+00   0.0000000000000000e+00   5.2268638245234207e-02   0.0000000000000000e+00   0.0000000000000000e+00   0.0000000000000000e+00  -5.9315585596172804e-01   0.0000000000000000e+00  -3.2766094330843276e-01  -5.7861324519795621e-01  -4.0371379300027488e-01   0.0000000000000000e+00   0.0000000000000000e+00   0.0000000000000000e+00   0.0000000000000000e+00   0.0000000000000000e+00
   0.0000000000000000e+00   1.4587131880112714e-01   0.0000000000000000e+00   0.0000000000000000e+00   0.0000000000000000e+00   0.0000000000000000e+00   8.0627067920386608e-01   5.0405323703640315e-02   0.0000000000000000e+00   0.0000000000000000e+00   0.0000000000000000e+00   0.0000000000000000e+00   0.0000000000000000e+00   0.0000000000000000e+00   0.0000000000000000e+00   0.0000000000000000e+00   0.0000000000000000e+00  -3.2842712429856052e-01   0.0000000000000000e+00   0.0000000000000000e+00   0.0000000000000000e+00   0.0000000000000000e+00   0.0000000000000000e+00   0.0000000000000000e+00   0.0000000000000000e+00   0.0000000000000000e+00   0.0000000000000000e+00  -2.0019596321935140e-01   0.0000000000000000e+00   4.2209673522231966e-01
   0.0000000000000000e+00   0.0000000000000000e+00   3.0838486610882704e-01   0.0000000000000000e+00  -3.1280521086305621e-03   0.0000000000000000e+00   0.0000000000000000e+00   0.0000000000000000e+00   0.0000000000000000e+00   0.0000000000000000e+00   3.7783649421589927e-01   1.0289498879334136e+00   0.0000000000000000e+00   0.0000000000000000e+00   3.5319193850880903e-01   0.0000000000000000e+00   0.0000000000000000e+00   0.0000000000000000e+00   5.5377362586576528e-01   1.1593984596791087e+00   0.0000000000000000e+00   0.0000000000000000e+00   0.0000000000000000e+00   0.0000000000000000e+00   0.0000000000000000e+00   0.0000000000000000e+00  -1.4796376968106242e-01   0.0000000000000000e+00   0.0000000000000000e+00   0.0000000000000000e+00
   0.0000000000000000e+00   0.0000000000000000e+00   4.5237685645221633e-02   0.0000000000000000e+00  -9.2358950589543609e-01   0.0000000000000000e+00   0.0000000000000000e+00   0.0000000000000000e+00   0.0000000000000000e+00   0.0000000000000000e+00  -4.9640998204011466e-01   4.7680761264047283e-01   0.0000000000000000e+00   0.0000000000000000e+00  -4.0202181724175495e-01   0.0000000000000000e+00   0.0000000000000000e+00   0.0000000000000000e+00  -7.1150847822912777e-01   1.4777532976106414e-01   0.0000000000000000e+00   0.0000000000000000e+00   0.0000000000000000e+00   0.0000000000000000e+00   0.0000000000000000e+00   0.0000000000000000e+00   5.5592675595076380e-01   0.0000000000000000e+00   0.0000000000000000e+00   0.0000000000000000e+00
   0.0000000000000000e+00   0.0000000000000000e+00   0.0000000000000000e+00   2.5257044296689757e-01   0.0000000000000000e+00  -6.2776886478702265e-01   0.0000000000000000e+00   0.0000000000000000e+00   0.0000000000000000e+00  -4.8005164752354923e-01   0.0000000000000000e+00   0.0000000000000000e+00   0.0000000000000000e+00   0.0000000000000000e+00   0.0000000000000000e+00   0.0000000000000000e+00  -4.7849970719658153e-01   0.0000000000000000e+00   0.0000000000000000e+00   0.0000000000000000e+00  -2.3235345846310090e-01   0.0000000000000000e+00  -6.7263119488909409e-02   1.1225871953302202e-01  -1.0764939689516116e-01   0.0000000000000000e+00   0.0000000000000000e+00   0.0000000000000000e+00   0.0000000000000000e+00   0.0000000000000000e+00
   0.0000000000000000e+00   0.0000000000000000e+00   0.0000000000000000e+00   0.0000000000000000e+00   0.0000000000000000e+00   0.0000000000000000e+00   0.0000000000000000e+00   0.0000000000000000e+00   1.2899110967369385e+00   0.0000000000000000e+00   0.0000000000000000e+00   0.0000000000000000e+00   0.0000000000000000e+00   1.6323694501946201e-01   0.0000000000000000e+00   6.5310430861272806e-02   0.0000000000000000e+00   0.0000000000000000e+00   0.0000000000000000e+00   0.0000000000000000e+00   0.0000000000000000e+00   4.3595656093852797e-02   0.0000000000000000e+00   0.0000000000000000e+00   0.0000000000000000e+00   2.1896779177755699e-01   0.0000000000000000e+00   0.0000000000000000e+00   4.2029376316121803e-01   0.0000000000000000e+00
   0.0000000000000000e+00   0.0000000000000000e+00   0.0000000000000000e+00  -2.7236741707547030e-01   0.0000000000000000e+00  -1.9948834695689893e-01   0.0000000000000000e+00   0.0000000000000000e+00   0.0000000000000000e+00  -2.2771173190701002e-01   0.0000000000000000e+00   0.0000000000000000e+00   0.0000000000000000e+00   0.0000000000000000e+00   0.0000000000000000e+00   0.0000000000000000e+00   1.1542126374227041e-01   0.0000000000000000e+00   0.0000000000000000e+00   0.0000000000000000e+00   9.3797402378616029e-02   0.0000000000000000e+00  -4.0825860361020927e-01  -3.3472291700755974e-01   7.3029666388893177e-01   0.0000000000000000e+00   0.0000000000000000e+00   0.0000000000000000e+00   0.0000000000000000e+00   0.0000000000000000e+00
   0.0000000000000000e+00   0.0000000000000000e+00   0.0000000000000000e+00   3.6884558838164716e-01   0.0000000000000000e+00  -1.7197245764476868e-01   0.0000000000000000e+00   0.0000000000000000e+00   0.0000000000000000e+00  -3.7856670007278104e-02   0.0000000000000000e+00   0.0000000000000000e+00   0.0000000000000000e+00   0.0000000000000000e+00   0.0000000000000000e+00   0.0000000000000000e+00   3.6585746476991621e-01   0.0000000000000000e+00   0.0000000000000000e+00   0.0000000000000000e+00   5.0392573191363532e-01   0.0000000000000000e+00  -5.5350073465281246e-01  -3.7995125233159788e-02  -3.7060188567211161e-01   0.0000000000000000e+00   0.0000000000000000e+00   0.0000000000000000e+00   0.0000000000000000e+00   0.0000000000000000e+00
   0.0000000000000000e+00   0.0000000000000000e+00   0.0000000000000000e+00   1.0690684447012481e-01   0.0000000000000000e+00   6.8085048385920854e-01   0.0000000000000000e+00   0.0000000000000000e+00   0.0000000000000000e+00  -7.0237914488656128e-01   0.0000000000000000e+00   0.0000000000000000e+00   0.0000000000000000e+00   0.0000000000000000e+00   0.0000000000000000e+00   0.0000000000000000e+00  -7.8156375703156533e-02   0.0000000000000000e+00   0.0000000000000000e+00   0.0000000000000000e+00  -3.2776454658746845e-02   0.0000000000000000e+00  -1.4672055408290052e-01   3.2500351331028271e-02  -4.3716966871709659e-02   0.0000000000000000e+00   0.0000000000000000e+00   0.0000000000000000e+00   0.0000000000000000e+00   0.0000000000000000e+00
   0.0000000000000000e+00   0.0000000000000000e+00   0.0000000000000000e+00   0.0000000000000000e+00   0.0000000000000000e+00   0.0000000000000000e+00   0.0000000000000000e+00   0.0000000000000000e+00   3.6124771878948231e-01   0.0000000000000000e+00   0.0000000000000000e+00   0.0000000000000000e+00   0.0000000000000000e+00  -2.3273548420788598e-01   0.0000000000000000e+00   2.9402212460949435e-02   0.0000000000000000e+00   0.0000000000000000e+00   0.0000000000000000e+00   0.0000000000000000e+00   0.0000000000000000e+00   1.1282631501005405e+00   0.0000000000000000e+00   0.0000000000000000e+00   0.0000000000000000e+00  -5.6478461293574833e-01   0.0000000000000000e+00   0.0000000000000000e+00  -8.5105160024282656e-01   0.0000000000000000e+00
   0.0000000000000000e+00   0.0000000000000000e+00   1.5848032897808501e-01   0.0000000000000000e+00  -2.1021832340036345e-01   0.0000000000000000e+00   0.0000000000000000e+00   0.0000000000000000e+00   0.0000000000000000e+00   0.0000000000000000e+00  -3.2471415928908831e-01   1.8453694131183618e-01   0.0000000000000000e+00   0.0000000000000000e+00   7.0065718522694631e-01   0.0000000000000000e+00   0.0000000000000000e+00   0.0000000000000000e+00   1.6675183488319342e-01  -5.6355371668312948e-01   0.0000000000000000e+00   0.0000000000000000e+00   0.0000000000000000e+00   0.0000000000000000e+00   0.0000000000000000e+00   0.0000000000000000e+00   8.8825129990063778e-01   0.0000000000000000e+00   0.0000000000000000e+00   0.0000000000000000e+00
   0.0000000000000000e+00   4.7698359608472191e-01   0.0000000000000000e+00   0.0000000000000000e+00   0.0000000000000000e+00   0.0000000000000000e+00  -4.1886539803896328e-01   3.8620852322603239e-01   0.0000000000000000e+00   0.0000000000000000e+00   0.0000000000000000e+00   0.0000000000000000e+00   0.0000000000000000e+00   0.0000000000000000e+00   0.0000000000000000e+00   0.0000000000000000e+00   0.0000000000000000e+00   1.6457436704175679e-01   0.0000000000000000e+00   0.0000000000000000e+00   0.0000000000000000e+00   0.0000000000000000e+00   0.0000000000000000e+00   0.0000000000000000e+00   0.0000000000000000e+00   0.0000000000000000e+00   0.0000000000000000e+00  -3.0465132146855373e-01   0.0000000000000000e+00   5.7269909552886944e-01
   0.0000000000000000e+00   0.0000000000000000e+00   0.0000000000000000e+00   0.0000000000000000e+00   0.0000000000000000e+00   0.0000000000000000e+00   0.0000000000000000e+00   0.0000000000000000e+00  -5.9347020361398839e-01   0.0000000000000000e+00   0.0000000000000000e+00   0.0000000000000000e+00   0.0000000000000000e+00   6.0136020588677297e-01   0.0000000000000000e+00  -1.2905579322797898e+00   0.0000000000000000e+00   0.0000000000000000e+00   0.0000000000000000e+00   0.0000000000000000e+00   0.0000000000000000e+00   4.2995772270883703e-01   0.0000000000000000e+00   0.0000000000000000e+00   0.0000000000000000e+00   3.3015635352239159e-01   0.0000000000000000e+00   0.0000000000000000e+00  -4.7058083098293058e-01   0.0000000000000000e+00
   0.0000000000000000e+00  -4.7612335178675991e-01   0.0000000000000000e+00   0.0000000000000000e+00   0.0000000000000000e+00   0.0000000000000000e+00   2.5718709875656931e-01   6.3128923550110283e-01   0.0000000000000000e+00   0.0000000000000000e+00   0.0000000000000000e+00   0.0000000000000000e+00   0.0000000000000000e+00   0.0000000000000000e+00   0.0000000000000000e+00   0.0000000000000000e+00   0.0000000000000000e+00   5.1658729008173931e-01   0.0000000000000000e+00   0.0000000000000000e+00   0.0000000000000000e+00   0.0000000000000000e+00   0.0000000000000000e+00   0.0000000000000000e+00   0.0000000000000000e+00   0.0000000000000000e+00   0.0000000000000000e+00  -1.8460321112741390e-01   0.0000000000000000e+00  -8.7718170434664289e-02
   2.0810724428976718e-01  -6.5689107023054888e-02   0.0000000000000000e+00   0.0000000000000000e+00   0.0000000000000000e+00   0.0000000000000000e+00  -4.5205194406173360e-01  -3.3233356292315619e-01   0.0000000000000000e+00   0.0000000000000000e+00   0.0000000000000000e+00   4.5277462334284851e-01   0.0000000000000000e+00   2.6328675908561322e-01   0.0000000000000000e+00   0.0000000000000000e+00   0.0000000000000000e+00   0.0000000000000000e+00   0.0000000000000000e+00   0.0000000000000000e+00   0.0000000000000000e+00   0.0000000000000000e+00  -5.8938741742889578e-01   0.0000000000000000e+00   0.0000000000000000e+00   0.0000000000000000e+00   0.0000000000000000e+00   0.0000000000000000e+00   0.0000000000000000e+00   1.2600576987135387e-01
  -5.5151527646688336e-01  -4.8279645915484337e-01   0.0000000000000000e+00   0.0000000000000000e+00   0.0000000000000000e+00   0.0000000000000000e+00   3.2485009309559559e-01  -1.7797111529662973e-01   0.0000000000000000e+00   0.0000000000000000e+00   0.0000000000000000e+00  -3.1217342288535871e-01   0.0000000000000000e+00   1.4800849541600608e-01   0.0000000000000000e+00   0.0000000000000000e+00   0.0000000000000000e+00   0.0000000000000000e+00   0.0000000000000000e+00   0.0000000000000000e+00   0.0000000000000000e+00   0.0000000000000000e+00  -4.3725925221723488e-01   0.0000000000000000e+00   0.0000000000000000e+00   0.0000000000000000e+00   0.0000000000000000e+00   0.0000000000000000e+00   0.0000000000000000e+00   1.2240409987501616e-01
   0.0000000000000000e+00   0.0000000000000000e+00  -3.3373159831776666e-01  -4.4851600198210567e-01   0.0000000000000000e+00   0.0000000000000000e+00   0.0000000000000000e+00   0.0000000000000000e+00   0.0000000000000000e+00   0.0000000000000000e+00   0.0000000000000000e+00   0.0000000000000000e+00   0.0000000000000000e+00   0.0000000000000000e+00   7.7970672849977274e-01   2.4905474852280213e-01   0.0000000000000000e+00   0.0000000000000000e+00   0.0000000000000000e+00   0.0000000000000000e+00   0.0000000000000000e+00   0.0000000000000000e+00   0.0000000000000000e+00   0.0000000000000000e+00   0.0000000000000000e+00   0.0000000000000000e+00   0.0000000000000000e+00  -8.2899655029703812e-02  -1.0302142115425830e-01   0.0000000000000000e+00
   0.0000000000000000e+00   0.0000000000000000e+00  -4.9927052239631059e-01  -6.2926746252701915e-01   0.0000000000000000e+00   0.0000000000000000e+00   0.0000000000000000e+00   0.0000000000000000e+00   0.0000000000000000e+00   0.0000000000000000e+00   0.0000000000000000e+00   0.0000000000000000e+00   0.0000000000000000e+00   0.0000000000000000e+00  -5.5726917427157030e-01  -1.6165818917647790e-02   0.0000000000000000e+00   0.0000000000000000e+00   0.0000000000000000e+00   0.0000000000000000e+00   0.0000000000000000e+00   0.0000000000000000e+00   0.0000000000000000e+00   0.0000000000000000e+00   0.0000000000000000e+00   0.0000000000000000e+00   0.0000000000000000e+00   2.0051396610709177e-01  -6.1117012135087828e-02   0.0000000000000000e+00
   0.0000000000000000e+00   0.0000000000000000e+00   0.0000000000000000e+00   0.0000000000000000e+00   1.1231923139396824e+00   0.0000000000000000e+00   0.0000000000000000e+00   0.0000000000000000e+00   0.0000000000000000e+00   0.0000000000000000e+00  -3.6443559402259451e-01   0.0000000000000000e+00   0.0000000000000000e+00   0.0000000000000000e+00   0.0000000000000000e+00   0.0000000000000000e+00   2.9558173866723081e-01  -3.9216684865308193e-01   0.0000000000000000e+00  -2.4727482654917859e-01   0.0000000000000000e+00  -2.7901865692027172e-01   0.0000000000000000e+00   5.8099685040399485e-01   0.0000000000000000e+00  -5.6867007934441327e-01   0.0000000000000000e+00   0.0000000000000000e+00   0.0000000000000000e+00   0.0000000000000000e+00
   0.0000000000000000e+00   0.0000000000000000e+00   0.0000000000000000e+00   0.0000000000000000e+00   0.0000000000000000e+00   4.2428797388567124e-01   0.0000000000000000e+00   0.0000000000000000e+00  -2.4458600914220996e-01   6.2680242234680417e-01   0.0000000000000000e+00   0.0000000000000000e+00   0.0000000000000000e+00   0.0000000000000000e+00   0.0000000000000000e+00   0.0000000000000000e+00   0.0000000000000000e+00   0.0000000000000000e+00   1.3139898619753239e+00   0.0000000000000000e+00   2.4778525917057442e-01   0.0000000000000000e+00   0.0000000000000000e+00   0.0000000000000000e+00   0.0000000000000000e+00   0.0000000000000000e+00  -1.6738896164158343e-01   0.0000000000000000e+00   0.0000000000000000e+00   0.0000000000000000e+00
   2.6035176964169421e-01  -8.2580399054191289e-02   0.0000000000000000e+00   0.0000000000000000e+00   0.0000000000000000e+00   0.0000000000000000e+00   2.3572865804088847e-01  -1.9509268298933219e-01   0.0000000000000000e+00   0.0000000000000000e+00   0.0000000000000000e+00   6.7941703143833493e-02   0.0000000000000000e+00  -7.5630736996774650e-01   0.0000000000000000e+00   0.0000000000000000e+00   0.0000000000000000e+00   0.0000000000000000e+00   0.0000000000000000e+00   0.0000000000000000e+00   0.0000000000000000e+00   0.0000000000000000e+00  -1.5236022057718770e-01   0.0000000000000000e+00   0.0000000000000000e+00   0.0000000000000000e+00   0.0000000000000000e+00   0.0000000000000000e+00   0.0000000000000000e+00   4.8159913709516866e-01
   3.9653647676802739e-02  -3.4525487920947184e-01   0.0000000000000000e+00   0.0000000000000000e+00   0.0000000000000000e+00   0.0000000000000000e+00   2.9168027335283769e-01  -7.5625380412023990e-02   0.0000000000000000e+00   0.0000000000000000e+00   0.0000000000000000e+00   4.6315575554033300e-01   0.0000000000000000e+00  -2.4533719469855403e-01   0.0000000000000000e+00   0.0000000000000000e+00   0.0000000000000000e+00   0.0000000000000000e+00   0.0000000000000000e+00   0.0000000000000000e+00   0.0000000000000000e+00   0.0000000000000000e+00  -3.5431378249472484e-02   0.0000000000000000e+00   0.0000000000000000e+00   0.0000000000000000e+00   0.0000000000000000e+00   0.0000000000000000e+00   0.0000000000000000e+00  -7.1587086895960261e-01
   0.0000000000000000e+00   0.0000000000000000e+00   0.0000000000000000e+00   0.0000000000000000e+00   0.0000000000000000e+00   2.4040417350255316e-01   0.0000000000000000e+00   0.0000000000000000e+00   8.9297822170537799e-01   5.7960435051156256e-01   0.0000000000000000e+00   0.0000000000000000e+00   0.0000000000000000e+00   0.0000000000000000e+00   0.0000000000000000e+00   0.0000000000000000e+00   0.0000000000000000e+00   0.0000000000000000e+00  -1.2724288491771896e-01   0.0000000000000000e+00   1.1703020481202577e+00   0.0000000000000000e+00   0.0000000000000000e+00   0.0000000000000000e+00   0.0000000000000000e+00   0.0000000000000000e+00   5.1769575462632644e-01   0.0000000000000000e+00   0.0000000000000000e+00   0.0000000000000000e+00
   0.0000000000000000e+00   0.0000000000000000e+00   0.0000000000000000e+00   0.0000000000000000e+00   0.0000000000000000e+00  -5.2649445232348990e-01   0.0000000000000000e+00   0.0000000000000000e+00   2.5431624083951332e-01   1.1994265502444323e+00   0.0000000000000000e+00   0.0000000000000000e+00   0.0000000000000000e+00   0.0000000000000000e+00   0.0000000000000000e+00   0.0000000000000000e+00   0.0000000000000000e+00   0.0000000000000000e+00   3.5494596236374587e-01   0.0000000000000000e+00  -9.8945143935131674e-01   0.0000000000000000e+00   0.0000000000000000e+00   0.0000000000000000e+00   0.0000000000000000e+00   0.0000000000000000e+00   9.3863386123915382e-01   0.0000000000000000e+00   0.0000000000000000e+00   0.0000000000000000e+00
   0.0000000000000000e+00   0.0000000000000000e+00   0.0000000000000000e+00   0.0000000000000000e+00  -1.7615944044167525e-01   0.0000000000000000e+00   0.0000000000000000e+00   0.0000000000000000e+00   0.0000000000000000e+00   0.0000000000000000e+00  -3.5072320224726361e-01   0.0000000000000000e+00   0.0000000000000000e+00   0.0000000000000000e+00   0.0000000000000000e+00   0.0000000000000000e+00   2.9457060138071878e-01  -3.6520694623678529e-01   0.0000000000000000e+00  -1.3689473189176865e-01   0.0000000000000000e+00   8.8860111665971453e-01   0.0000000000000000e+00  -6.2802941743248453e-01   0.0000000000000000e+00  -5.2495330897750986e-03   0.0000000000000000e+00   0.0000000000000000e+00   0.0000000000000000e+00   0.0000000000000000e+00
   3.8859827544594383e-01  -1.3849832330582268e-01   0.0000000000000000e+00   0.0000000000000000e+00   0.0000000000000000e+00   0.0000000000000000e+00   8.4558331199629369e-02   7.5641692177135611e-01   0.0000000000000000e+00   0.0000000000000000e+00   0.0000000000000000e+00  -1.6854552802805475e-01   0.0000000000000000e+00   2.6099168090811680e-02   0.0000000000000000e+00   0.0000000000000000e+00   0.0000000000000000e+00   0.0000000000000000e+00   0.0000000000000000e+00   0.0000000000000000e+00   0.0000000000000000e+00   0.0000000000000000e+00  -4.6765626812179778e-01   0.0000000000000000e+00   0.0000000000000000e+00   0.0000000000000000e+00   0.0000000000000000e+00   0.0000000000000000e+00   0.0000000000000000e+00  -5.1978621929585578e-02
   0.0000000000000000e+00   0.0000000000000000e+00   0.0000000000000000e+00   0.0000000000000000e+00   0.0000000000000000e+00   0.0000000000000000e+00   0.0000000000000000e+00   0.0000000000000000e+00   0.0000000000000000e+00   0.0000000000000000e+00   0.0000000000000000e+00   0.0000000000000000e+00   2.9333457506269234e-01   0.0000000000000000e+00   0.0000000000000000e+00   0.0000000000000000e+00   0.0000000000000000e+00   0.0000000000000000e+00   0.0000000000000000e+00   0.0000000000000000e+00   0.0000000000000000e+00   0.0000000000000000e+00   0.0000000000000000e+00   0.0000000000000000e+00   1.2545613569537875e-01   0.0000000000000000e+00   0.0000000000000000e+00   0.0000000000000000e+00   0.0000000000000000e+00   0.0000000000000000e+00
   5.1770421888096041e-01  -5.9420415460496656e-01   0.0000000000000000e+00   0.0000000000000000e+00   0.0000000000000000e+00   0.0000000000000000e+00  -1.9603028957622493e-01  -2.7471233223091096e-01   0.0000000000000000e+00   0.0000000000000000e+00   0.0000000000000000e+00  -4.0618583633806093e-01   0.0000000000000000e+00   1.2379702812470583e-01   0.0000000000000000e+00   0.0000000000000000e+00   0.0000000000000000e+00   0.0000000000000000e+00   0.0000000000000000e+00   0.0000000000000000e+00   0.0000000000000000e+00   0.0000000000000000e+00   2.8578890919299321e-01   0.0000000000000000e+00   0.0000000000000000e+00   0.0000000000000000e+00   0.0000000000000000e+00   0.0000000000000000e+00   0.0000000000000000e+00  -5.4964407211265637e-02
   0.0000000000000000e+00   0.0000000000000000e+00   6.5631918304595249e-01  -6.0669797211756427e-01   0.0000000000000000e+00   0.0000000000000000e+00   0.0000000000000000e+00   0.0000000000000000e+00   0.0000000000000000e+00   0.0000000000000000e+00   0.0000000000000000e+00   0.0000000000000000e+00   0.0000000000000000e+00   0.0000000000000000e+00  -4.8825902706194482e-02  -1.7769692988914598e-01   0.0000000000000000e+00   0.0000000000000000e+00   0.0000000000000000e+00   0.0000000000000000e+00   0.0000000000000000e+00   0.0000000000000000e+00   0.0000000000000000e+00   0.0000000000000000e+00   0.0000000000000000e+00   0.0000000000000000e+00   0.0000000000000000e+00  -4.0660526997168861e-01   4.3297659965358594e-02   0.0000000000000000e+00
   0.0000000000000000e+00   0.0000000000000000e+00   1.9799853540633999e-01  -5.9817711398517312e-02   0.0000000000000000e+00   0.0000000000000000e+00   0.0000000000000000e+00   0.0000000000000000e+00   0.0000000000000000e+00   0.0000000000000000e+00   0.0000000000000000e+00   0.0000000000000000e+00   0.0000000000000000e+00   0.0000000000000000e+00   1.6369165563681123e-01  -4.5972826173044978e-01   0.0000000000000000e+00   0.0000000000000000e+00   0.0000000000000000e+00   0.0000000000000000e+00   0.0000000000000000e+00   0.0000000000000000e+00   0.0000000000000000e+00   0.0000000000000000e+00   0.0000000000000000e+00   0.0000000000000000e+00   0.0000000000000000e+00   5.1867201347184411e-01  -6.7085969551183100e-01   0.0000000000000000e+00
   0.0000000000000000e+00   0.0000000000000000e+00   0.0000000000000000e+00   0.0000000000000000e+00  -1.8662373818680419e-01   0.0000000000000000e+00   0.0000000000000000e+00   0.0000000000000000e+00   0.0000000000000000e+00   0.0000000000000000e+00  -4.8604307029325144e-01   0.0000000000000000e+00   0.0000000000000000e+00   0.0000000000000000e+00   0.0000000000000000e+00   0.0000000000000000e+00  -3.0499642838664215e-01   1.0321261950248495e+00   0.0000000000000000e+00  -7.9084627010829478e-01   0.0000000000000000e+00   7.2702753752268451e-02   0.0000000000000000e+00   2.0284350220963360e-01   0.0000000000000000e+00  -5.3880941792041326e-01   0.0000000000000000e+00   0.0000000000000000e+00   0.0000000000000000e+00   0.0000000000000000e+00
   0.0000000000000000e+00   0.0000000000000000e+00   0.0000000000000000e+00   0.0000000000000000e+00   9.2486806743475491e-01   0.0000000000000000e+00   0.0000000000000000e+00   0.0000000000000000e+00   0.0000000000000000e+00   0.0000000000000000e+00  -5.8881621326011679e-01   0.0000000000000000e+00   0.0000000000000000e+00   0.0000000000000000e+00   0.0000000000000000e+00   0.0000000000000000e+00  -6.6522099070011764e-01   2.3335470172432254e-01   0.0000000000000000e+00   5.5989549789655613e-01   0.0000000000000000e+00  -3.4205465689731473e-01   0.0000000000000000e+00  -5.6361731630200862e-01   0.0000000000000000e+00   2.1921907835028226e-01   0.0000000000000000e+00   0.0000000000000000e+00   0.0000000000000000e+00   0.0000000000000000e+00
   0.0000000000000000e+00   0.0000000000000000e+00   0.0000000000000000e+00   0.0000000000000000e+00   0.0000000000000000e+00   5.1873004534088962e-01   0.0000000000000000e+00   0.0000000000000000e+00   1.1327547351763982e+00   3.7108951799032269e-01   0.0000000000000000e+00   0.0000000000000000e+00   0.0000000000000000e+00   0.0000000000000000e+00   0.0000000000000000e+00   0.0000000000000000e+00   0.0000000000000000e+00   0.0000000000000000e+00  -3.0332950775057294e-03   0.0000000000000000e+00  -3.8214940883492476e-01   0.0000000000000000e+00   0.0000000000000000e+00   0.0000000000000000e+00   0.0000000000000000e+00   0.0000000000000000e+00  -1.0460953932031416e+00   0.0000000000000000e+00   0.0000000000000000e+00   0.0000000000000000e+00
   0.0000000000000000e+00   0.0000000000000000e+00   0.0000000000000000e+00   0.0000000000000000e+00  -3.4869549648836118e-01   0.0000000000000000e+00   0.0000000000000000e+00   0.0000000000000000e+00   0.0000000000000000e+00   0.0000000000000000e+00  -2.8976151650178361e-01   0.0000000000000000e+00   0.0000000000000000e+00   0.0000000000000000e+00   0.0000000000000000e+00   0.0000000000000000e+00  -2.7574422036441754e-01  -4.1763806427324712e-01   0.0000000000000000e+00  -5.9442750496359242e-01   0.0000000000000000e+00  -9.1105206322335253e-01   0.0000000000000000e+00  -9.2897233617831476e-01   0.0000000000000000e+00   8.9897908525740866e-02   0.0000000000000000e+00   0.0000000000000000e+00   0.0000000000000000e+00   0.0000000000000000e+00
   0.0000000000000000e+00   0.0000000000000000e+00   0.0000000000000000e+00   0.0000000000000000e+00   0.0000000000000000e+00  -5.4839639172233701e-01   0.0000000000000000e+00   0.0000000000000000e+00   6.0895617868828134e-01  -8.4366813127504459e-01   0.0000000000000000e+00   0.0000000000000000e+00   0.0000000000000000e+00   0.0000000000000000e+00   0.0000000000000000e+00   0.0000000000000000e+00   0.0000000000000000e+00   0.0000000000000000e+00   4.7912924212038011e-01   0.0000000000000000e+00   5.1549753933530229e-03   0.0000000000000000e+00   0.0000000000000000e+00   0.0000000000000000e+00   0.0000000000000000e+00   0.0000000000000000e+00   3.1716863871755469e-01   0.0000000000000000e+00   0.0000000000000000e+00   0.0000000000000000e+00
   0.0000000000000000e+00   0.0000000000000000e+00   0.0000000000000000e+00   0.0000000000000000e+00   3.8809722802889463e-01   0.0000000000000000e+00   0.0000000000000000e+00   0.0000000000000000e+00   0.0000000000000000e+00   0.0000000000000000e+00   1.1761479745783507e+00   0.0000000000000000e+00   0.0000000000000000e+00   0.0000000000000000e+00   0.0000000000000000e+00   0.0000000000000000e+00   3.6682869177311306e-01   5.5479365555177373e-01   0.0000000000000000e+00  -6.6160915742438453e-01   0.0000000000000000e+00   4.3190706160041314e-01   0.0000000000000000e+00  -6.7486728942622687e-01   0.0000000000000000e+00   2.6226041991655152e-01   0.0000000000000000e+00   0.0000000000000000e+00   0.0000000000000000e+00   0.0000000000000000e+00
   3.9451002776272948e-01   2.6165920617800797e-01   0.0000000000000000e+00   0.0000000000000000e+00   0.0000000000000000e+00   0.0000000000000000e+00   7.0361641291645516e-01  -2.4557041804457411e-01   0.0000000000000000e+00   0.0000000000000000e+00   0.0000000000000000e+00   5.6483020140909987e-02   0.0000000000000000e+00   4.5686111582935390e-01   0.0000000000000000e+00   0.0000000000000000e+00   0.0000000000000000e+00   0.0000000000000000e+00   0.0000000000000000e+00   0.0000000000000000e+00   0.0000000000000000e+00   0.0000000000000000e+00  -2.4456483025504350e-02   0.0000000000000000e+00   0.0000000000000000e+00   0.0000000000000000e+00   0.0000000000000000e+00   0.0000000000000000e+00   0.0000000000000000e+00   8.9469999384612170e-02
   0.0000000000000000e+00   0.0000000000000000e+00   0.0000000000000000e+00   0.0000000000000000e+00  -2.6110158668631472e-01   0.0000000000000000e+00   0.0000000000000000e+00   0.0000000000000000e+00   0.0000000000000000e+00   0.0000000000000000e+00   2.0339875125775583e-01   0.0000000000000000e+00   0.0000000000000000e+00   0.0000000000000000e+00   0.0000000000000000e+00   0.0000000000000000e+00   3.2230764676057200e-01   1.3242904828854171e-01   0.0000000000000000e+00   5.4005481084170903e-01   0.0000000000000000e+00  -2.0024837002384677e-01   0.0000000000000000e+00  -4.0663382159084044e-01   0.0000000000000000e+00  -8.0826197217451545e-01   0.0000000000000000e+00   0.0000000000000000e+00   0.0000000000000000e+00   0.0000000000000000e+00
   0.0000000000000000e+00   0.0000000000000000e+00   0.0000000000000000e+00   0.0000000000000000e+00   0.0000000000000000e+00   0.0000000000000000e+00   0.0000000000000000e+00   0.0000000000000000e+00   0.0000000000000000e+00   0.0000000000000000e+00   0.0000000000000000e+00   0.0000000000000000e+00   1.3634188584134171e-01   0.0000000000000000e+00   0.0000000000000000e+00   0.0000000000000000e+00   0.0000000000000000e+00   0.0000000000000000e+00   0.0000000000000000e+00   0.0000000000000000e+00   0.0000000000000000e+00   0.0000000000000000e+00   0.0000000000000000e+00   0.0000000000000000e+00  -6.1445531220910354e-01   0.0000000000000000e+00   0.0000000000000000e+00   0.0000000000000000e+00   0.0000000000000000e+00   0.0000000000000000e+00
   0.0000000000000000e+00   0.0000000000000000e+00   0.0000000000000000e+00   0.0000000000000000e+00   4.7317795733850787e-01   0.0000000000000000e+00   0.0000000000000000e+00   0.0000000000000000e+00   0.0000000000000000e+00   0.0000000000000000e+00   6.0127269892688329e-01   0.0000000000000000e+00   0.0000000000000000e+00   0.0000000000000000e+00   0.0000000000000000e+00   0.0000000000000000e+00  -7.8091555008347624e-01  -5.9881773836825147e-01   0.0000000000000000e+00  -1.6540038516397054e-01   0.0000000000000000e+00   3.3136822108760589e-01   0.0000000000000000e+00   3.2438490477422682e-01   0.0000000000000000e+00  -3.0520403827650749e-01   0.0000000000000000e+00   0.0000000000000000e+00   0.0000000000000000e+00   0.0000000000000000e+00
   0.0000000000000000e+00   0.0000000000000000e+00   0.0000000000000000e+00   0.0000000000000000e+00   0.0000000000000000e+00  -1.2794921663137000e+00   0.0000000000000000e+00   0.0000000000000000e+00   1.9710300171429179e-01   1.3607130143246604e-02   0.0000000000000000e+00   0.0000000000000000e+00   0.0000000000000000e+00   0.0000000000000000e+00   0.0000000000000000e+00   0.0000000000000000e+00   0.0000000000000000e+00   0.0000000000000000e+00   2.8934471458761291e-01   0.0000000000000000e+00   3.1614264540349768e-02   0.0000000000000000e+00   0.0000000000000000e+00   0.0000000000000000e+00   0.0000000000000000e+00   0.0000000000000000e+00  -6.7170926609544224e-01   0.0000000000000000e+00   0.0000000000000000e+00   0.0000000000000000e+00
   0.0000000000000000e+00   0.0000000000000000e+00  -1.7171141156866365e-01  -5.3316756462880366e-02   0.0000000000000000e+00   0.0000000000000000e+00   0.0000000000000000e+00   0.0000000000000000e+00   0.0000000000000000e+00   0.0000000000000000e+00   0.0000000000000000e+00   0.0000000000000000e+00   0.0000000000000000e+00   0.0000000000000000e+00   2.2252851314102307e-01  -7.1572878185679434e-01   0.0000000000000000e+00   0.0000000000000000e+00   0.0000000000000000e+00   0.0000000000000000e+00   0.0000000000000000e+00   0.0000000000000000e+00   0.0000000000000000e+00   0.0000000000000000e+00   0.0000000000000000e+00   0.0000000000000000e+00   0.0000000000000000e+00   1.5427954065542765e-01   6.1812920139204430e-01   0.0000000000000000e+00
   0.0000000000000000e+00   0.0000000000000000e+00   3.7404420438006292e-01  -1.6838227959778768e-01   0.0000000000000000e+00   0.0000000000000000e+00   0.0000000000000000e+00   0.0000000000000000e+00   0.0000000000000000e+00   0.0000000000000000e+00   0.0000000000000000e+00   0.0000000000000000e+00   0.0000000000000000e+00   0.0000000000000000e+00   5.3015270233330525e-02   4.2721942352032150e-01   0.0000000000000000e+00   0.0000000000000000e+00   0.0000000000000000e+00   0.0000000000000000e+00   0.0000000000000000e+00   0.0000000000000000e+00   0.0000000000000000e+00   0.0000000000000000e+00   0.0000000000000000e+00   0.0000000000000000e+00   0.0000000000000000e+00   7.0339968495829108e-01   3.8941002757603338e-01   0.0000000000000000e+00
  -9.2208345804930050e-02  -4.4254509740152953e-01   0.0000000000000000e+00   0.0000000000000000e+00   0.0000000000000000e+00   0.0000000000000000e+00   9.3925675237510525e-02   3.2582522418629212e-01   0.0000000000000000e+00   0.0000000000000000e+00   0.0000000000000000e+00   5.3087541416081285e-01   0.0000000000000000e+00   2.2771350618796105e-01   0.0000000000000000e+00   0.0000000000000000e+00   0.0000000000000000e+00   0.0000000000000000e+00   0.0000000000000000e+00   0.0000000000000000e+00   0.0000000000000000e+00   0.0000000000000000e+00   3.6875736447511076e-01   0.0000000000000000e+00   0.0000000000000000e+00   0.0000000000000000e+00   0.0000000000000000e+00   0.0000000000000000e+00   0.0000000000000000e+00   4.5935085547918580e-01
  -4.1639764499097448e-01   0.0000000000000000e+00   0.0000000000000000e+00   0.0000000000000000e+00   0.0000000000000000e+00   0.0000000000000000e+00   4.4772399376618821e-01   0.0000000000000000e+00   0.0000000000000000e+00   0.0000000000000000e+00   0.0000000000000000e+00  -3.8097764242918797e-01  -3.7500483381742938e-01   0.0000000000000000e+00   0.0000000000000000e+00   0.0000000000000000e+00   0.0000000000000000e+00   0.0000000000000000e+00  -2.1434749121894514e-01   0.0000000000000000e+00   0.0000000000000000e+00   5.4262214315564661e-01   0.0000000000000000e+00   0.0000000000000000e+00   0.0000000000000000e+00   0.0000000000000000e+00   0.0000000000000000e+00   0.0000000000000000e+00   0.0000000000000000e+00   0.0000000000000000e+00
   0.0000000000000000e+00  -2.4945258533668774e-01   0.0000000000000000e+00   0.0000000000000000e+00   0.0000000000000000e+00   0.0000000000000000e+00   0.0000000000000000e+00   0.0000000000000000e+00   0.0000000000000000e+00   0.0000000000000000e+00   0.0000000000000000e+00   0.0000000000000000e+00   0.0000000000000000e+00   0.0000000000000000e+00   0.0000000000000000e+00   0.0000000000000000e+00   0.0000000000000000e+00   0.0000000000000000e+00   0.0000000000000000e+00   0.0000000000000000e+00   0.0000000000000000e+00   0.0000000000000000e+00   0.0000000000000000e+00   0.0000000000000000e+00   0.0000000000000000e+00   0.0000000000000000e+00   0.0000000000000000e+00   0.0000000000000000e+00   6.3796346184240571e-03   0.0000000000000000e+00
   0.0000000000000000e+00   0.0000000000000000e+00  -8.4004106567528336e-01   0.0000000000000000e+00   0.0000000000000000e+00  -2.2690438126265633e-01   0.0000000000000000e+00   5.9988403000197352e-02   0.0000000000000000e+00   0.0000000000000000e+00   0.0000000000000000e+00   0.0000000000000000e+00   0.0000000000000000e+00   0.0000000000000000e+00   1.6758187899260707e-01   0.0000000000000000e+00   0.0000000000000000e+00   0.0000000000000000e+00   0.0000000000000000e+00   0.0000000000000000e+00  -1.1481974996879903e-01   0.0000000000000000e+00  -4.0629103142397549e-01   6.7018371748659988e-03  -1.8127940661245512e-01   0.0000000000000000e+00   0.0000000000000000e+00   0.0000000000000000e+00   0.0000000000000000e+00   0.0000000000000000e+00
   0.0000000000000000e+00   0.0000000000000000e+00   0.0000000000000000e+00  -5.4342510193917160e-01   0.0000000000000000e+00   0.0000000000000000e+00   0.0000000000000000e+00   0.0000000000000000e+00   0.0000000000000000e+00   0.0000000000000000e+00   0.0000000000000000e+00   0.0000000000000000e+00   0.0000000000000000e+00  -4.5635242479622629e-01   0.0000000000000000e+00   0.0000000000000000e+00  -6.7999633476614119e-01   6.8877530660042763e-02   0.0000000000000000e+00   3.7843785979364197e-01   0.0000000000000000e+00   0.0000000000000000e+00   0.0000000000000000e+00   0.0000000000000000e+00   0.0000000000000000e+00  -1.4024111664849112e-01   1.0725319319226523e+00  -9.1262830984875531e-02   0.0000000000000000e+00   0.0000000000000000e+00
   0.0000000000000000e+00   0.0000000000000000e+00   0.0000000000000000e+00   0.0000000000000000e+00   5.7739280883678218e-02   0.0000000000000000e+00   0.0000000000000000e+00   0.0000000000000000e+00  -5.5920015807444678e-01   1.3279160480457077e+00  -9.5906591314961975e-01   0.0000000000000000e+00   0.0000000000000000e+00   0.0000000000000000e+00   0.0000000000000000e+00   9.5685013928673179e-02   0.0000000000000000e+00   0.0000000000000000e+00   0.0000000000000000e+00   0.0000000000000000e+00   0.0000000000000000e+00   0.0000000000000000e+00   0.0000000000000000e+00   0.0000000000000000e+00   0.0000000000000000e+00   0.0000000000000000e+00   0.0000000000000000e+00   0.0000000000000000e+00   0.0000000000000000e+00  -1.3833708681561249e-01
   0.0000000000000000e+00   0.0000000000000000e+00   3.2874243891919674e-01   0.0000000000000000e+00   0.0000000000000000e+00  -6.0234553918805211e-01   0.0000000000000000e+00   1.2378807551958174e-01   0.0000000000000000e+00   0.0000000000000000e+00   0.0000000000000000e+00   0.0000000000000000e+00   0.0000000000000000e+00   0.0000000000000000e+00  -2.9434889363698030e-01   0.0000000000000000e+00   0.0000000000000000e+00   0.0000000000000000e+00   0.0000000000000000e+00   0.0000000000000000e+00   5.2655376254074057e-02   0.0000000000000000e+00  -5.8614405771319777e-01  -6.1730545939322978e-02   2.7748044274262001e-01   0.0000000000000000e+00   0.0000000000000000e+00   0.0000000000000000e+00   0.0000000000000000e+00   0.0000000000000000e+00
   4.1884260202949142e-01   0.0000000000000000e+00   0.0000000000000000e+00   0.0000000000000000e+00   0.0000000000000000e+00   0.0000000000000000e+00   8.6282316511048140e-01   0.0000000000000000e+00   0.0000000000000000e+00   0.0000000000000000e+00   0.0000000000000000e+00   1.0366747781564477e-01   6.6528637390684181e-02   0.0000000000000000e+00   0.0000000000000000e+00   0.0000000000000000e+00   0.0000000000000000e+00   0.0000000000000000e+00   1.2304678734392213e-01   0.0000000000000000e+00   0.0000000000000000e+00  -2.2314466842951231e-01   0.0000000000000000e+00   0.0000000000000000e+00   0.0000000000000000e+00   0.0000000000000000e+00   0.0000000000000000e+00   0.0000000000000000e+00   0.0000000000000000e+00   0.0000000000000000e+00
   0.0000000000000000e+00   0.0000000000000000e+00   8.5310067335769457e-02   0.0000000000000000e+00   0.0000000000000000e+00  -2.4815669183162520e-01   0.0000000000000000e+00   6.5150560898562956e-02   0.0000000000000000e+00   0.0000000000000000e+00   0.0000000000000000e+00   0.0000000000000000e+00   0.0000000000000000e+00   0.0000000000000000e+00   9.2924140064885280e-02   0.0000000000000000e+00   0.0000000000000000e+00   0.0000000000000000e+00   0.0000000000000000e+00   0.0000000000000000e+00   7.5748064576530416e-01   0.0000000000000000e+00   5.6035258379965813e-02   7.0149493229509211e-02  -5.8001993674964736e-01   0.0000000000000000e+00   0.0000000000000000e+00   0.0000000000000000e+00   0.0000000000000000e+00   0.0000000000000000e+00
   0.0000000000000000e+00   0.0000000000000000e+00   0.0000000000000000e+00   0.0000000000000000e+00  -8.4827303986098801e-01   0.0000000000000000e+00   0.0000000000000000e+00   0.0000000000000000e+00  -1.1656328520860368e+00  -1.4152350467479635e-01   2.2643010929822860e-01   0.0000000000000000e+00   0.0000000000000000e+00   0.0000000000000000e+00   0.0000000000000000e+00   4.5407820626464551e-01   0.0000000000000000e+00   0.0000000000000000e+00   0.0000000000000000e+00   0.0000000000000000e+00   0.0000000000000000e+00   0.0000000000000000e+00   0.0000000000000000e+00   0.0000000000000000e+00   0.0000000000000000e+00   0.0000000000000000e+00   0.0000000000000000e+00   0.0000000000000000e+00   0.0000000000000000e+00   1.0494815594276978e-01
   0.0000000000000000e+00   0.0000000000000000e+00   0.0000000000000000e+00   0.0000000000000000e+00   5.6326725969024538e-01   0.0000000000000000e+00   0.0000000000000000e+00   0.0000000000000000e+00  -2.3998505600259276e-01  -2.0552496193619377e-01  -2.3187443518540482e-01   0.0000000000000000e+00   0.0000000000000000e+00   0.0000000000000000e+00   0.0000000000000000e+00  -5.5875298612667668e-01   0.0000000000000000e+00   0.0000000000000000e+00   0.0000000000000000e+00   0.0000000000000000e+00   0.0000000000000000e+00   0.0000000000000000e+00   0.0000000000000000e+00   0.0000000000000000e+00   0.0000000000000000e+00   0.0000000000000000e+00   0.0000000000000000e+00   0.0000000000000000e+00   0.0000000000000000e+00   1.4316874287410888e+00
   0.0000000000000000e+00   0.0000000000000000e+00   0.0000000000000000e+00   0.0000000000000000e+00   3.5543363272009998e-01   0.0000000000000000e+00   0.0000000000000000e+00   0.0000000000000000e+00  -3.8330683555902195e-01  -3.5881520327120142e-01  -6.0790637373302636e-01   0.0000000000000000e+00   0.0000000000000000e+00   0.0000000000000000e+00   0.0000000000000000e+00   1.1848220604314965e+00   0.0000000000000000e+00   0.0000000000000000e+00   0.0000000000000000e+00   0.0000000000000000e+00   0.0000000000000000e+00   0.0000000000000000e+00   0.0000000000000000e+00   0.0000000000000000e+00   0.0000000000000000e+00   0.0000000000000000e+00   0.0000000000000000e+00   0.0000000000000000e+00   0.0000000000000000e+00   4.6252919726012798e-01
  -4.0084552178558680e-01   0.0000000000000000e+00   0.0000000000000000e+00   0.0000000000000000e+00   0.0000000000000000e+00   0.0000000000000000e+00   7.9066976970590230e-02   0.0000000000000000e+00   0.0000000000000000e+00   0.0000000000000000e+00   0.0000000000000000e+00   6.4945076386324641e-01  -5.6771731908156753e-01   0.0000000000000000e+00   0.0000000000000000e+00   0.0000000000000000e+00   0.0000000000000000e+00   0.0000000000000000e+00   3.1957391216183240e-02   0.0000000000000000e+00   0.0000000000000000e+00  -2.9658178786990486e-01   0.0000000000000000e+00   0.0000000000000000e+00   0.0000000000000000e+00   0.0000000000000000e+00   0.0000000000000000e+00   0.0000000000000000e+00   0.0000000000000000e+00   0.0000000000000000e+00
   3.6001630217486591e-01   0.0000000000000000e+00   0.0000000000000000e+00   0.0000000000000000e+00   0.0000000000000000e+00   0.0000000000000000e+00  -6.7178299940124919e-02   0.0000000000000000e+00   0.0000000000000000e+00   0.0000000000000000e+00   0.0000000000000000e+00   6.4881773809611243e-02  -1.8428858821040259e-01   0.0000000000000000e+00   0.0000000000000000e+00   0.0000000000000000e+00   0.0000000000000000e+00   0.0000000000000000e+00  -9.0346822884769784e-01   0.0000000000000000e+00   0.0000000000000000e+00  -1.0699798750927111e-01   0.0000000000000000e+00   0.0000000000000000e+00   0.0000000000000000e+00   0.0000000000000000e+00   0.0000000000000000e+00   0.0000000000000000e+00   0.0000000000000000e+00   0.0000000000000000e+00
   0.0000000000000000e+00   0.0000000000000000e+00   0.0000000000000000e+00   3.3571817673893273e-01   0.0000000000000000e+00   0.0000000000000000e+00   0.0000000000000000e+00   0.0000000000000000e+00   0.0000000000000000e+00   0.0000000000000000e+00   0.0000000000000000e+00   0.0000000000000000e+00   0.0000000000000000e+00  -6.0159703062515657e-01   0.0000000000000000e+00   0.0000000000000000e+00  -2.1924026750604703e-01  -2.9246298523464948e-01   0.0000000000000000e+00  -9.1795185408264801e-01   0.0000000000000000e+00   0.0000000000000000e+00   0.0000000000000000e+00   0.0000000000000000e+00   0.0000000000000000e+00   1.0960560553562676e-01   9.1914051929518747e-01  -1.0019304212774127e-01   0.0000000000000000e+00   0.0000000000000000e+00
   0.0000000000000000e+00   0.0000000000000000e+00  -9.9279579612236796e-02   0.0000000000000000e+00   0.0000000000000000e+00  -3.9802785106033911e-02   0.0000000000000000e+00   1.3791305058029776e-01   0.0000000000000000e+00   0.0000000000000000e+00   0.0000000000000000e+00   0.0000000000000000e+00   0.0000000000000000e+00   0.0000000000000000e+00   4.7858304347711295e-01   0.0000000000000000e+00   0.0000000000000000e+00   0.0000000000000000e+00   0.0000000000000000e+00   0.0000000000000000e+00   3.6132592726838519e-01   0.0000000000000000e+00   1.0767703850754293e-01  -5.8496800111060665e-01   5.0612175579023155e-01   0.0000000000000000e+00   0.0000000000000000e+00   0.0000000000000000e+00   0.0000000000000000e+00   0.0000000000000000e+00
   0.0000000000000000e+00   0.0000000000000000e+00   0.0000000000000000e+00   0.0000000000000000e+00   1.1174260213211260e+00   0.0000000000000000e+00   0.0000000000000000e+00   0.0000000000000000e+00  -8.5329429004588286e-01  -2.0506180629444587e-01  -6.5107484435424662e-02   0.0000000000000000e+00   0.0000000000000000e+00   0.0000000000000000e+00   0.0000000000000000e+00  -7.1646960531924186e-01   0.0000000000000000e+00   0.0000000000000000e+00   0.0000000000000000e+00   0.0000000000000000e+00   0.0000000000000000e+00   0.0000000000000000e+00   0.0000000000000000e+00   0.0000000000000000e+00   0.0000000000000000e+00   0.0000000000000000e+00   0.0000000000000000e+00   0.0000000000000000e+00   0.0000000000000000e+00  -7.4961380191431659e-01
   0.0000000000000000e+00   0.0000000000000000e+00   0.0000000000000000e+00  -1.3098495664335571e-02   0.0000000000000000e+00   0.0000000000000000e+00   0.0000000000000000e+00   0.0000000000000000e+00   0.0000000000000000e+00   0.0000000000000000e+00   0.0000000000000000e+00   0.0000000000000000e+00   0.0000000000000000e+00   1.6447399572110463e-01   0.0000000000000000e+00   0.0000000000000000e+00   2.8591254408317829e-01  -1.0174025386745329e+00   0.0000000000000000e+00   4.6114382491288636e-01   0.0000000000000000e+00   0.0000000000000000e+00   0.0000000000000000e+00   0.0000000000000000e+00   0.0000000000000000e+00  -3.2327840170467449e-05   2.5747370057532143e-01   3.1739812950567758e-01   0.0000000000000000e+00   0.0000000000000000e+00
   0.0000000000000000e+00   0.0000000000000000e+00   0.0000000000000000e+00   1.2294930255512404e-01   0.0000000000000000e+00   0.0000000000000000e+00   0.0000000000000000e+00   0.0000000000000000e+00   0.0000000000000000e+00   0.0000000000000000e+00   0.0000000000000000e+00   0.0000000000000000e+00   0.0000000000000000e+00   6.0232627282449691e-01   0.0000000000000000e+00   0.0000000000000000e+00  -1.3723732929530437e+00  -8.6383900841624583e-01   0.0000000000000000e+00   2.3970549448383016e-01   0.0000000000000000e+00   0.0000000000000000e+00   0.0000000000000000e+00   0.0000000000000000e+00   0.0000000000000000e+00   5.2441663069046150e-02  -4.1871639606544708e-01  -6.7886196696471490e-01   0.0000000000000000e+00   0.0000000000000000e+00
   1.6798979071398262e-01   0.0000000000000000e+00   0.0000000000000000e+00   0.0000000000000000e+00   0.0000000000000000e+00   0.0000000000000000e+00   1.2635095865041114e-02   0.0000000000000000e+00   0.0000000000000000e+00   0.0000000000000000e+00   0.0000000000000000e+00   6.3455929231932440e-01   2.3332093354284672e-01   0.0000000000000000e+00   0.0000000000000000e+00   0.0000000000000000e+00   0.0000000000000000e+00   0.0000000000000000e+00  -2.0934310480604679e-02   0.0000000000000000e+00   0.0000000000000000e+00   7.1699190073176533e-01   0.0000000000000000e+00   0.0000000000000000e+00   0.0000000000000000e+00   0.0000000000000000e+00   0.0000000000000000e+00   0.0000000000000000e+00   0.0000000000000000e+00   0.0000000000000000e+00
   0.0000000000000000e+00   0.0000000000000000e+00   0.0000000000000000e+00   5.6368108872379463e-01   0.0000000000000000e+00   0.0000000000000000e+00   0.0000000000000000e+00   0.0000000000000000e+00   0.0000000000000000e+00   0.0000000000000000e+00   0.0000000000000000e+00   0.0000000000000000e+00   0.0000000000000000e+00  -5.5773214626745382e-01   0.0000000000000000e+00   0.0000000000000000e+00  -4.9370452722679181e-01   1.8061684327119235e-01   0.0000000000000000e+00   1.8178020889550534e-01   0.0000000000000000e+00   0.0000000000000000e+00   0.0000000000000000e+00   0.0000000000000000e+00   0.0000000000000000e+00   3.9279516178556753e-03  -5.7473743955201750e-01   8.3093140864994997e-01   0.0000000000000000e+00   0.0000000000000000e+00
   0.0000000000000000e+00   0.0000000000000000e+00  -1.7468295125895478e-01   0.0000000000000000e+00   0.0000000000000000e+00   4.3867403504132452e-01   0.0000000000000000e+00   3.6298952709179051e-02   0.0000000000000000e+00   0.0000000000000000e+00   0.0000000000000000e+00   0.0000000000000000e+00   0.0000000000000000e+00   0.0000000000000000e+00  -6.5680045689236133e-01   0.0000000000000000e+00   0.0000000000000000e+00   0.0000000000000000e+00   0.0000000000000000e+00   0.0000000000000000e+00   2.3005906513255509e-01   0.0000000000000000e+00  -1.8154385353710903e-01  -4.9998160059860330e-01  -9.2084516800172947e-02   0.0000000000000000e+00   0.0000000000000000e+00   0.0000000000000000e+00   0.0000000000000000e+00   0.0000000000000000e+00
  -5.7677936511267835e-01   0.0000000000000000e+00   0.0000000000000000e+00   0.0000000000000000e+00   0.0000000000000000e+00   0.0000000000000000e+00   2.1013151757209730e-01   0.0000000000000000e+00   0.0000000000000000e+00   0.0000000000000000e+00   0.0000000000000000e+00   1.2428859677541126e-01   6.6651438008601782e-01   0.0000000000000000e+00   0.0000000000000000e+00   0.0000000000000000e+00   0.0000000000000000e+00   0.0000000000000000e+00  -3.4813830640515314e-01   0.0000000000000000e+00   0.0000000000000000e+00  -2.0562333225235646e-01   0.0000000000000000e+00   0.0000000000000000e+00   0.0000000000000000e+00   0.0000000000000000e+00   0.0000000000000000e+00   0.0000000000000000e+00   0.0000000000000000e+00   0.0000000000000000e+00
   0.0000000000000000e+00   0.0000000000000000e+00  -2.9151847154135169e-01   0.0000000000000000e+00   0.0000000000000000e+00  -2.9291175659905189e-01   0.0000000000000000e+00   5.0539720281577238e-01   0.0000000000000000e+00   0.0000000000000000e+00   0.0000000000000000e+00   0.0000000000000000e+00   0.0000000000000000e+00   0.0000000000000000e+00  -4.0884803680089099e-01   0.0000000000000000e+00   0.0000000000000000e+00   0.0000000000000000e+00   0.0000000000000000e+00   0.0000000000000000e+00   6.8920674922011788e-02   0.0000000000000000e+00   5.4839973486246385e-01   2.0670377848453417e-01   2.4169785501239285e-01   0.0000000000000000e+00   0.0000000000000000e+00   0.0000000000000000e+00   0.0000000000000000e+00   0.0000000000000000e+00
   0.0000000000000000e+00   0.0000000000000000e+00   2.6350649739222964e-03   0.0000000000000000e+00   0.0000000000000000e+00  -4.8868040494752574e-01   0.0000000000000000e+00  -3.8216707447163262e-01   0.0000000000000000e+00   0.0000000000000000e+00   0.0000000000000000e+00   0.0000000000000000e+00   0.0000000000000000e+00   0.0000000000000000e+00  -1.1720878861794308e-01   0.0000000000000000e+00   0.0000000000000000e+00   0.0000000000000000e+00   0.0000000000000000e+00   0.0000000000000000e+00  -3.1375951984255968e-01   0.0000000000000000e+00   3.7206562277871169e-01  -5.2949527503839000e-01  -2.9008935706069572e-01   0.0000000000000000e+00   0.0000000000000000e+00   0.0000000000000000e+00   0.0000000000000000e+00   0.0000000000000000e+00
   0.0000000000000000e+00   0.0000000000000000e+00  -2.3156225521015489e-01   0.0000000000000000e+00   0.0000000000000000e+00  -7.4077685087999889e-02   0.0000000000000000e+00  -7.4499508680721171e-01   0.0000000000000000e+00   0.0000000000000000e+00   0.0000000000000000e+00   0.0000000000000000e+00   0.0000000000000000e+00   0.0000000000000000e+00  -1.8792807091580965e-01   0.0000000000000000e+00   0.0000000000000000e+00   0.0000000000000000e+00   0.0000000000000000e+00   0.0000000000000000e+00   3.5155115242317103e-01   0.0000000000000000e+00   6.7046095937446260e-02   2.7561315659437396e-01   3.8276726021244306e-01   0.0000000000000000e+00   0.0000000000000000e+00   0.0000000000000000e+00   0.0000000000000000e+00   0.0000000000000000e+00
   0.0000000000000000e+00   0.0000000000000000e+00   0.0000000000000000e+00  -4.3494791021415530e-01   0.0000000000000000e+00   0.0000000000000000e+00   0.0000000000000000e+00   0.0000000000000000e+00   0.0000000000000000e+00   0.0000000000000000e+00   0.0000000000000000e+00   0.0000000000000000e+00   0.0000000000000000e+00   5.9605525246305920e-02   0.0000000000000000e+00   0.0000000000000000e+00  -1.1738919998722375e-01   2.1344345319482774e-01   0.0000000000000000e+00   7.3714962090202785e-02   0.0000000000000000e+00   0.0000000000000000e+00   0.0000000000000000e+00   0.0000000000000000e+00   0.0000000000000000e+00   1.1063629814228231e+00   5.2191354285710664e-03   2.2738423796732462e-02   0.0000000000000000e+00   0.0000000000000000e+00
   0.0000000000000000e+00   0.0000000000000000e+00   0.0000000000000000e+00   5.7290575133065869e-01   0.0000000000000000e+00   0.0000000000000000e+00   0.0000000000000000e+00   0.0000000000000000e+00   0.0000000000000000e+00   0.0000000000000000e+00   0.0000000000000000e+00   0.0000000000000000e+00   0.0000000000000000e+00  -1.9556397329261377e-01   0.0000000000000000e+00   0.0000000000000000e+00   3.9298808182359291e-01   2.3485418452782675e-01   0.0000000000000000e+00   6.4375076129835818e-01   0.0000000000000000e+00   0.0000000000000000e+00   0.0000000000000000e+00   0.0000000000000000e+00   0.0000000000000000e+00   3.8862658873251626e-01  -6.4632373962340423e-02  -8.1170886989062396e-01   0.0000000000000000e+00   0.0000000000000000e+00
   0.0000000000000000e+00   0.0000000000000000e+00   0.0000000000000000e+00  -1.6188164284559903e-01   0.0000000000000000e+00   0.0000000000000000e+00   0.0000000000000000e+00   0.0000000000000000e+00   0.0000000000000000e+00   0.0000000000000000e+00   0.0000000000000000e+00   0.0000000000000000e+00   0.0000000000000000e+00  -1.2984622155839900e+00   0.0000000000000000e+00   0.0000000000000000e+00   6.2139250039738858e-03  -1.1464044795396833e-01   0.0000000000000000e+00  -2.6985268560316872e-01   0.0000000000000000e+00   0.0000000000000000e+00   0.0000000000000000e+00   0.0000000000000000e+00   0.0000000000000000e+00   4.0228612637144529e-02  -8.1296502456092257e-01  -3.3144088374282527e-01   0.0000000000000000e+00   0.0000000000000000e+00
   0.0000000000000000e+00  -4.2299858702220161e-01   0.0000000000000000e+00   0.0000000000000000e+00   0.0000000000000000e+00   0.0000000000000000e+00   0.0000000000000000e+00   0.0000000000000000e+00   0.0000000000000000e+00   0.0000000000000000e+00   0.0000000000000000e+00   0.0000000000000000e+00   0.0000000000000000e+00   0.0000000000000000e+00   0.0000000000000000e+00   0.0000000000000000e+00   0.0000000000000000e+00   0.0000000000000000e+00   0.0000000000000000e+00   0.0000000000000000e+00   0.0000000000000000e+00   0.0000000000000000e+00   0.0000000000000000e+00   0.0000000000000000e+00   0.0000000000000000e+00   0.0000000000000000e+00   0.0000000000000000e+00   0.0000000000000000e+00  -1.7877151538879030e-01   0.0000000000000000e+00
   0.0000000000000000e+00   0.0000000000000000e+00   0.0000000000000000e+00   0.0000000000000000e+00  -4.3059749715037365e-01   0.0000000000000000e+00   0.0000000000000000e+00   0.0000000000000000e+00  -5.4371015711900827e-01  -1.2347565629304074e+00  -7.6059172265572195e-01   0.0000000000000000e+00   0.0000000000000000e+00   0.0000000000000000e+00   0.0000000000000000e+00  -1.3470798279516044e-01   0.0000000000000000e+00   0.0000000000000000e+00   0.0000000000000000e+00   0.0000000000000000e+00   0.0000000000000000e+00   0.0000000000000000e+00   0.0000000000000000e+00   0.0000000000000000e+00   0.0000000000000000e+00   0.0000000000000000e+00   0.0000000000000000e+00   0.0000000000000000e+00   0.0000000000000000e+00  -4.0877238283763917e-01
