# Supplementary material for: ICOA: An Improved Coati Optimization Algorithm with Multi-Strategy Enhancement for Global Optimization and Engineering Design Problems
Source: Biomimetics (Basel). 2026 Apr 7;11(4):254. doi: 10.3390/biomimetics11040254 (PMC13113930; doi:10.3390/biomimetics11040254)
Supplement: Supplementary file 1 [file biomimetics-11-00254-s001.zip › ablation-study/input_data17/M_26_D30.txt]

  -4.0368981424118322e-01   0.0000000000000000e+00   1.6290702688030179e-01   0.0000000000000000e+00   0.0000000000000000e+00  -4.9297694015491028e-02   0.0000000000000000e+00   3.0402930857198640e-01   0.0000000000000000e+00   0.0000000000000000e+00   0.0000000000000000e+00   0.0000000000000000e+00   0.0000000000000000e+00   0.0000000000000000e+00   0.0000000000000000e+00   0.0000000000000000e+00   0.0000000000000000e+00   3.1457012216465569e-01  -4.4219860647741871e-01  -4.9753400554238941e-01   0.0000000000000000e+00  -9.8776703367637886e-01   0.0000000000000000e+00   0.0000000000000000e+00   0.0000000000000000e+00   0.0000000000000000e+00   0.0000000000000000e+00   0.0000000000000000e+00   0.0000000000000000e+00   0.0000000000000000e+00
   0.0000000000000000e+00   2.5697925152669782e-01   0.0000000000000000e+00  -3.8832033549019657e-01   0.0000000000000000e+00   0.0000000000000000e+00  -3.3946080115495214e-01   0.0000000000000000e+00  -4.2242336173778638e-01   0.0000000000000000e+00   0.0000000000000000e+00   0.0000000000000000e+00   0.0000000000000000e+00   0.0000000000000000e+00   2.7966538548570380e-01   0.0000000000000000e+00   0.0000000000000000e+00   0.0000000000000000e+00   0.0000000000000000e+00   0.0000000000000000e+00   0.0000000000000000e+00   0.0000000000000000e+00   0.0000000000000000e+00   1.3056254179129045e-01   0.0000000000000000e+00   0.0000000000000000e+00   0.0000000000000000e+00  -6.2558020364719691e-01   0.0000000000000000e+00  -5.3702447931230551e-02
   2.7221850130095010e-01   0.0000000000000000e+00   8.5305142874480863e-02   0.0000000000000000e+00   0.0000000000000000e+00  -3.2789539319588262e-01   0.0000000000000000e+00   1.3092205625303253e+00   0.0000000000000000e+00   0.0000000000000000e+00   0.0000000000000000e+00   0.0000000000000000e+00   0.0000000000000000e+00   0.0000000000000000e+00   0.0000000000000000e+00   0.0000000000000000e+00   0.0000000000000000e+00  -2.6403567609258599e-01   6.4850194995367749e-01   5.4879422977683567e-01   0.0000000000000000e+00  -3.4412562858153056e-01   0.0000000000000000e+00   0.0000000000000000e+00   0.0000000000000000e+00   0.0000000000000000e+00   0.0000000000000000e+00   0.0000000000000000e+00   0.0000000000000000e+00   0.0000000000000000e+00
   0.0000000000000000e+00  -3.1689645595301852e-01   0.0000000000000000e+00   2.8308335317157107e-01   0.0000000000000000e+00   0.0000000000000000e+00   5.3268168787090675e-01   0.0000000000000000e+00  -5.8017032236562704e-01   0.0000000000000000e+00   0.0000000000000000e+00   0.0000000000000000e+00   0.0000000000000000e+00   0.0000000000000000e+00  -6.8905561255546782e-02   0.0000000000000000e+00   0.0000000000000000e+00   0.0000000000000000e+00   0.0000000000000000e+00   0.0000000000000000e+00   0.0000000000000000e+00   0.0000000000000000e+00   0.0000000000000000e+00  -2.3751270307524366e-01   0.0000000000000000e+00   0.0000000000000000e+00   0.0000000000000000e+00  -3.0210591443764673e-01   0.0000000000000000e+00   2.1602042445672814e-01
   0.0000000000000000e+00   0.0000000000000000e+00   0.0000000000000000e+00   0.0000000000000000e+00  -7.4041855032499737e-01   0.0000000000000000e+00   0.0000000000000000e+00   0.0000000000000000e+00   0.0000000000000000e+00   0.0000000000000000e+00  -1.5562752346914158e-01   0.0000000000000000e+00   2.3379168854973922e-01   1.1099368299761844e-01   0.0000000000000000e+00   0.0000000000000000e+00   0.0000000000000000e+00   0.0000000000000000e+00   0.0000000000000000e+00   0.0000000000000000e+00   0.0000000000000000e+00   0.0000000000000000e+00   0.0000000000000000e+00   0.0000000000000000e+00   0.0000000000000000e+00   5.9632214070194844e-01   0.0000000000000000e+00   0.0000000000000000e+00  -7.0584683053848463e-02   0.0000000000000000e+00
  -3.9242950297087437e-01   0.0000000000000000e+00   9.5953624788666692e-01   0.0000000000000000e+00   0.0000000000000000e+00  -3.9737317296270430e-01   0.0000000000000000e+00   1.2501079717760866e-01   0.0000000000000000e+00   0.0000000000000000e+00   0.0000000000000000e+00   0.0000000000000000e+00   0.0000000000000000e+00   0.0000000000000000e+00   0.0000000000000000e+00   0.0000000000000000e+00   0.0000000000000000e+00  -2.3378272305603209e-01  -4.2594218622833591e-01   4.3879685521672573e-01   0.0000000000000000e+00  -1.2416936408383721e-01   0.0000000000000000e+00   0.0000000000000000e+00   0.0000000000000000e+00   0.0000000000000000e+00   0.0000000000000000e+00   0.0000000000000000e+00   0.0000000000000000e+00   0.0000000000000000e+00
   0.0000000000000000e+00  -4.0107035242179501e-01   0.0000000000000000e+00   3.6527786395369166e-01   0.0000000000000000e+00   0.0000000000000000e+00  -6.2841425045994970e-01   0.0000000000000000e+00   9.2220905153768185e-02   0.0000000000000000e+00   0.0000000000000000e+00   0.0000000000000000e+00   0.0000000000000000e+00   0.0000000000000000e+00  -2.9712439970304300e-01   0.0000000000000000e+00   0.0000000000000000e+00   0.0000000000000000e+00   0.0000000000000000e+00   0.0000000000000000e+00   0.0000000000000000e+00   0.0000000000000000e+00   0.0000000000000000e+00   9.0185644932223072e-02   0.0000000000000000e+00   0.0000000000000000e+00   0.0000000000000000e+00  -2.5877222813184392e-01   0.0000000000000000e+00   3.7272786786355333e-01
   2.5056104125905559e-01   0.0000000000000000e+00   6.3821431432545719e-02   0.0000000000000000e+00   0.0000000000000000e+00   2.7385472619447615e-01   0.0000000000000000e+00   8.9117189574013722e-01   0.0000000000000000e+00   0.0000000000000000e+00   0.0000000000000000e+00   0.0000000000000000e+00   0.0000000000000000e+00   0.0000000000000000e+00   0.0000000000000000e+00   0.0000000000000000e+00   0.0000000000000000e+00  -9.2547406399837842e-02  -8.1023949334474243e-01  -9.6730155928960548e-01   0.0000000000000000e+00   5.9149010509410915e-01   0.0000000000000000e+00   0.0000000000000000e+00   0.0000000000000000e+00   0.0000000000000000e+00   0.0000000000000000e+00   0.0000000000000000e+00   0.0000000000000000e+00   0.0000000000000000e+00
   0.0000000000000000e+00  -4.3850765723309648e-01   0.0000000000000000e+00  -2.4087584704468715e-01   0.0000000000000000e+00   0.0000000000000000e+00   1.9267986236468845e-02   0.0000000000000000e+00   9.3230383967313882e-02   0.0000000000000000e+00   0.0000000000000000e+00   0.0000000000000000e+00   0.0000000000000000e+00   0.0000000000000000e+00  -4.1426068843544467e-01   0.0000000000000000e+00   0.0000000000000000e+00   0.0000000000000000e+00   0.0000000000000000e+00   0.0000000000000000e+00   0.0000000000000000e+00   0.0000000000000000e+00   0.0000000000000000e+00  -9.3210793331381672e-02   0.0000000000000000e+00   0.0000000000000000e+00   0.0000000000000000e+00  -2.4804202010279994e-01   0.0000000000000000e+00  -7.0625893789529648e-01
   0.0000000000000000e+00   0.0000000000000000e+00   0.0000000000000000e+00   0.0000000000000000e+00   0.0000000000000000e+00   0.0000000000000000e+00   0.0000000000000000e+00   0.0000000000000000e+00   0.0000000000000000e+00   4.3872202037667052e-01   0.0000000000000000e+00  -5.4474695841412990e-01   0.0000000000000000e+00   0.0000000000000000e+00   0.0000000000000000e+00   6.9026602045668697e-02   3.2974639618528478e-02   0.0000000000000000e+00   0.0000000000000000e+00   0.0000000000000000e+00  -6.0851210174472614e-01   0.0000000000000000e+00   0.0000000000000000e+00   0.0000000000000000e+00   0.0000000000000000e+00   0.0000000000000000e+00  -7.0974355114072574e-01   0.0000000000000000e+00   0.0000000000000000e+00   0.0000000000000000e+00
   0.0000000000000000e+00   0.0000000000000000e+00   0.0000000000000000e+00   0.0000000000000000e+00   3.3232855695314284e-01   0.0000000000000000e+00   0.0000000000000000e+00   0.0000000000000000e+00   0.0000000000000000e+00   0.0000000000000000e+00  -6.8156678017608574e-01   0.0000000000000000e+00   3.3794187719166080e-01  -2.1935445163661754e-01   0.0000000000000000e+00   0.0000000000000000e+00   0.0000000000000000e+00   0.0000000000000000e+00   0.0000000000000000e+00   0.0000000000000000e+00   0.0000000000000000e+00   0.0000000000000000e+00   0.0000000000000000e+00   0.0000000000000000e+00   0.0000000000000000e+00   8.3231749508973357e-02   0.0000000000000000e+00   0.0000000000000000e+00  -5.0574286199100960e-01   0.0000000000000000e+00
   0.0000000000000000e+00   0.0000000000000000e+00   0.0000000000000000e+00   0.0000000000000000e+00   0.0000000000000000e+00   0.0000000000000000e+00   0.0000000000000000e+00   0.0000000000000000e+00   0.0000000000000000e+00   6.9762475545164515e-02   0.0000000000000000e+00   4.2861086434509121e-01   0.0000000000000000e+00   0.0000000000000000e+00   0.0000000000000000e+00   1.3693866546998488e+00  -2.7175597148230722e-02   0.0000000000000000e+00   0.0000000000000000e+00   0.0000000000000000e+00   4.6839209425759726e-01   0.0000000000000000e+00   0.0000000000000000e+00   0.0000000000000000e+00   0.0000000000000000e+00   0.0000000000000000e+00  -7.7476915563553517e-03   0.0000000000000000e+00   0.0000000000000000e+00   0.0000000000000000e+00
   0.0000000000000000e+00   0.0000000000000000e+00   0.0000000000000000e+00   0.0000000000000000e+00  -1.6512699414089799e-01   0.0000000000000000e+00   0.0000000000000000e+00   0.0000000000000000e+00   0.0000000000000000e+00   0.0000000000000000e+00  -3.0361807474735975e-01   0.0000000000000000e+00  -6.0277832869147963e-01  -6.8004188620447859e-01   0.0000000000000000e+00   0.0000000000000000e+00   0.0000000000000000e+00   0.0000000000000000e+00   0.0000000000000000e+00   0.0000000000000000e+00   0.0000000000000000e+00   0.0000000000000000e+00   0.0000000000000000e+00   0.0000000000000000e+00   0.0000000000000000e+00   1.0347393883170945e-01   0.0000000000000000e+00   0.0000000000000000e+00   2.0986568071676254e-01   0.0000000000000000e+00
   0.0000000000000000e+00   0.0000000000000000e+00   0.0000000000000000e+00   0.0000000000000000e+00  -1.7059574011201847e-01   0.0000000000000000e+00   0.0000000000000000e+00   0.0000000000000000e+00   0.0000000000000000e+00   0.0000000000000000e+00  -4.0510324444350221e-01   0.0000000000000000e+00   4.3892977936361477e-01  -2.1892565576778752e-02   0.0000000000000000e+00   0.0000000000000000e+00   0.0000000000000000e+00   0.0000000000000000e+00   0.0000000000000000e+00   0.0000000000000000e+00   0.0000000000000000e+00   0.0000000000000000e+00   0.0000000000000000e+00   0.0000000000000000e+00   0.0000000000000000e+00  -4.0627401796505735e-01   0.0000000000000000e+00   0.0000000000000000e+00   6.6976954356240959e-01   0.0000000000000000e+00
   0.0000000000000000e+00  -1.7710598678631589e-02   0.0000000000000000e+00  -4.9091821139434144e-01   0.0000000000000000e+00   0.0000000000000000e+00   1.9884377007208187e-02   0.0000000000000000e+00   3.0551786477029286e-01   0.0000000000000000e+00   0.0000000000000000e+00   0.0000000000000000e+00   0.0000000000000000e+00   0.0000000000000000e+00  -9.3860025560258298e-02   0.0000000000000000e+00   0.0000000000000000e+00   0.0000000000000000e+00   0.0000000000000000e+00   0.0000000000000000e+00   0.0000000000000000e+00   0.0000000000000000e+00   0.0000000000000000e+00  -6.8246113017732368e-01   0.0000000000000000e+00   0.0000000000000000e+00   0.0000000000000000e+00  -1.3951974362459099e-01   0.0000000000000000e+00   4.1342524452542501e-01
   0.0000000000000000e+00   0.0000000000000000e+00   0.0000000000000000e+00   0.0000000000000000e+00   0.0000000000000000e+00   0.0000000000000000e+00   0.0000000000000000e+00   0.0000000000000000e+00   0.0000000000000000e+00  -4.6227826725867771e-01   0.0000000000000000e+00   5.2005055316964299e-01   0.0000000000000000e+00   0.0000000000000000e+00   0.0000000000000000e+00  -5.3568115563951746e-02   8.1304659544328017e-01   0.0000000000000000e+00   0.0000000000000000e+00   0.0000000000000000e+00   1.1521190404873652e-01   0.0000000000000000e+00   0.0000000000000000e+00   0.0000000000000000e+00   0.0000000000000000e+00   0.0000000000000000e+00  -4.9101944682392662e-01   0.0000000000000000e+00   0.0000000000000000e+00   0.0000000000000000e+00
   0.0000000000000000e+00   0.0000000000000000e+00   0.0000000000000000e+00   0.0000000000000000e+00   0.0000000000000000e+00   0.0000000000000000e+00   0.0000000000000000e+00   0.0000000000000000e+00   0.0000000000000000e+00   5.3100788420119560e-03   0.0000000000000000e+00   3.0583732869306546e-01   0.0000000000000000e+00   0.0000000000000000e+00   0.0000000000000000e+00   5.2034484484954280e-01   8.8406323405770992e-01   0.0000000000000000e+00   0.0000000000000000e+00   0.0000000000000000e+00  -7.1181108857723152e-01   0.0000000000000000e+00   0.0000000000000000e+00   0.0000000000000000e+00   0.0000000000000000e+00   0.0000000000000000e+00   6.6131749048120581e-01   0.0000000000000000e+00   0.0000000000000000e+00   0.0000000000000000e+00
  -3.3955417912205110e-01   0.0000000000000000e+00  -5.3788251777606355e-01   0.0000000000000000e+00   0.0000000000000000e+00  -7.0387090013961562e-01   0.0000000000000000e+00  -3.7866836709285973e-01   0.0000000000000000e+00   0.0000000000000000e+00   0.0000000000000000e+00   0.0000000000000000e+00   0.0000000000000000e+00   0.0000000000000000e+00   0.0000000000000000e+00   0.0000000000000000e+00   0.0000000000000000e+00  -4.5528741429174674e-01  -1.3428826198209093e-02  -7.9490732286513532e-01   0.0000000000000000e+00   4.3068564291944178e-01   0.0000000000000000e+00   0.0000000000000000e+00   0.0000000000000000e+00   0.0000000000000000e+00   0.0000000000000000e+00   0.0000000000000000e+00   0.0000000000000000e+00   0.0000000000000000e+00
   9.3261412550987122e-01   0.0000000000000000e+00  -1.8989606855475355e-01   0.0000000000000000e+00   0.0000000000000000e+00  -4.4029723817356314e-02   0.0000000000000000e+00  -4.1327733200581729e-01   0.0000000000000000e+00   0.0000000000000000e+00   0.0000000000000000e+00   0.0000000000000000e+00   0.0000000000000000e+00   0.0000000000000000e+00   0.0000000000000000e+00   0.0000000000000000e+00   0.0000000000000000e+00  -5.4924630170496891e-01  -2.4337336386360436e-01  -3.1094851183511540e-01   0.0000000000000000e+00  -9.4988480430780384e-02   0.0000000000000000e+00   0.0000000000000000e+00   0.0000000000000000e+00   0.0000000000000000e+00   0.0000000000000000e+00   0.0000000000000000e+00   0.0000000000000000e+00   0.0000000000000000e+00
  -1.1491138207984971e-02   0.0000000000000000e+00  -8.7480762444843962e-01   0.0000000000000000e+00   0.0000000000000000e+00  -2.1941770414128625e-01   0.0000000000000000e+00   1.6256586565790657e-01   0.0000000000000000e+00   0.0000000000000000e+00   0.0000000000000000e+00   0.0000000000000000e+00   0.0000000000000000e+00   0.0000000000000000e+00   0.0000000000000000e+00   0.0000000000000000e+00   0.0000000000000000e+00  -3.1695386226696737e-01  -4.6838071949488985e-01   5.9490543055096290e-01   0.0000000000000000e+00   1.9683387550863479e-01   0.0000000000000000e+00   0.0000000000000000e+00   0.0000000000000000e+00   0.0000000000000000e+00   0.0000000000000000e+00   0.0000000000000000e+00   0.0000000000000000e+00   0.0000000000000000e+00
   0.0000000000000000e+00   0.0000000000000000e+00   0.0000000000000000e+00   0.0000000000000000e+00   0.0000000000000000e+00   0.0000000000000000e+00   0.0000000000000000e+00   0.0000000000000000e+00   0.0000000000000000e+00   1.0744152351227412e+00   0.0000000000000000e+00   4.9889066000840337e-01   0.0000000000000000e+00   0.0000000000000000e+00   0.0000000000000000e+00   2.0362758558721289e-01   6.5819033904572333e-01   0.0000000000000000e+00   0.0000000000000000e+00   0.0000000000000000e+00   2.7133684232387256e-01   0.0000000000000000e+00   0.0000000000000000e+00   0.0000000000000000e+00   0.0000000000000000e+00   0.0000000000000000e+00   9.4586692874422479e-02   0.0000000000000000e+00   0.0000000000000000e+00   0.0000000000000000e+00
   5.4126944626399998e-01   0.0000000000000000e+00   9.2761018430004047e-02   0.0000000000000000e+00   0.0000000000000000e+00  -5.9454224628430241e-01   0.0000000000000000e+00  -2.2708248033090048e-01   0.0000000000000000e+00   0.0000000000000000e+00   0.0000000000000000e+00   0.0000000000000000e+00   0.0000000000000000e+00   0.0000000000000000e+00   0.0000000000000000e+00   0.0000000000000000e+00   0.0000000000000000e+00   1.0074958843766246e+00   1.5613375523054654e-02  -1.0839765768046647e-01   0.0000000000000000e+00  -2.1265187995016963e-02   0.0000000000000000e+00   0.0000000000000000e+00   0.0000000000000000e+00   0.0000000000000000e+00   0.0000000000000000e+00   0.0000000000000000e+00   0.0000000000000000e+00   0.0000000000000000e+00
   0.0000000000000000e+00   0.0000000000000000e+00   0.0000000000000000e+00   0.0000000000000000e+00   0.0000000000000000e+00   0.0000000000000000e+00   0.0000000000000000e+00   0.0000000000000000e+00   0.0000000000000000e+00   0.0000000000000000e+00   0.0000000000000000e+00   0.0000000000000000e+00   0.0000000000000000e+00   0.0000000000000000e+00   0.0000000000000000e+00   0.0000000000000000e+00   0.0000000000000000e+00   0.0000000000000000e+00   0.0000000000000000e+00   0.0000000000000000e+00   0.0000000000000000e+00   0.0000000000000000e+00  -2.6878092095735967e-01   0.0000000000000000e+00  -5.5509887966268129e-02   0.0000000000000000e+00   0.0000000000000000e+00   0.0000000000000000e+00   0.0000000000000000e+00   0.0000000000000000e+00
   0.0000000000000000e+00   4.3723717655168148e-01   0.0000000000000000e+00   6.6959596982132108e-02   0.0000000000000000e+00   0.0000000000000000e+00   3.5825397895762479e-01   0.0000000000000000e+00   3.2332075302507135e-01   0.0000000000000000e+00   0.0000000000000000e+00   0.0000000000000000e+00   0.0000000000000000e+00   0.0000000000000000e+00  -4.9005590639974700e-01   0.0000000000000000e+00   0.0000000000000000e+00   0.0000000000000000e+00   0.0000000000000000e+00   0.0000000000000000e+00   0.0000000000000000e+00   0.0000000000000000e+00   0.0000000000000000e+00   3.4459191840364811e-01   0.0000000000000000e+00   0.0000000000000000e+00   0.0000000000000000e+00  -4.3496041323772661e-01   0.0000000000000000e+00   1.5286889260774064e-01
   0.0000000000000000e+00   0.0000000000000000e+00   0.0000000000000000e+00   0.0000000000000000e+00   0.0000000000000000e+00   0.0000000000000000e+00   0.0000000000000000e+00   0.0000000000000000e+00   0.0000000000000000e+00   0.0000000000000000e+00   0.0000000000000000e+00   0.0000000000000000e+00   0.0000000000000000e+00   0.0000000000000000e+00   0.0000000000000000e+00   0.0000000000000000e+00   0.0000000000000000e+00   0.0000000000000000e+00   0.0000000000000000e+00   0.0000000000000000e+00   0.0000000000000000e+00   0.0000000000000000e+00   3.8008478401539614e-01   0.0000000000000000e+00   2.5413346933682318e-01   0.0000000000000000e+00   0.0000000000000000e+00   0.0000000000000000e+00   0.0000000000000000e+00   0.0000000000000000e+00
   0.0000000000000000e+00   0.0000000000000000e+00   0.0000000000000000e+00   0.0000000000000000e+00   4.7797131619184002e-01   0.0000000000000000e+00   0.0000000000000000e+00   0.0000000000000000e+00   0.0000000000000000e+00   0.0000000000000000e+00   2.1138877869770195e-01   0.0000000000000000e+00   2.9224865127496136e-01  -2.4020908436003666e-01   0.0000000000000000e+00   0.0000000000000000e+00   0.0000000000000000e+00   0.0000000000000000e+00   0.0000000000000000e+00   0.0000000000000000e+00   0.0000000000000000e+00   0.0000000000000000e+00   0.0000000000000000e+00   0.0000000000000000e+00   0.0000000000000000e+00   6.2994436090793549e-01   0.0000000000000000e+00   0.0000000000000000e+00   4.3234087120896425e-01   0.0000000000000000e+00
   0.0000000000000000e+00   0.0000000000000000e+00   0.0000000000000000e+00   0.0000000000000000e+00   0.0000000000000000e+00   0.0000000000000000e+00   0.0000000000000000e+00   0.0000000000000000e+00   0.0000000000000000e+00  -2.7556839701815766e-01   0.0000000000000000e+00  -1.1072044716427618e+00   0.0000000000000000e+00   0.0000000000000000e+00   0.0000000000000000e+00  -1.6242592352752794e-01   1.3514741721221266e-01   0.0000000000000000e+00   0.0000000000000000e+00   0.0000000000000000e+00   4.5666911896445117e-01   0.0000000000000000e+00   0.0000000000000000e+00   0.0000000000000000e+00   0.0000000000000000e+00   0.0000000000000000e+00   6.9087834793362363e-02   0.0000000000000000e+00   0.0000000000000000e+00   0.0000000000000000e+00
   0.0000000000000000e+00  -3.4829051200020555e-01   0.0000000000000000e+00   1.1205660622895852e-01   0.0000000000000000e+00   0.0000000000000000e+00   2.2929551827722680e-01   0.0000000000000000e+00   5.0842528635677975e-01   0.0000000000000000e+00   0.0000000000000000e+00   0.0000000000000000e+00   0.0000000000000000e+00   0.0000000000000000e+00   6.3203462791232334e-01   0.0000000000000000e+00   0.0000000000000000e+00   0.0000000000000000e+00   0.0000000000000000e+00   0.0000000000000000e+00   0.0000000000000000e+00   0.0000000000000000e+00   0.0000000000000000e+00   1.4492671276546495e-01   0.0000000000000000e+00   0.0000000000000000e+00   0.0000000000000000e+00  -3.6674206351640459e-01   0.0000000000000000e+00  -9.6470532570497591e-03
   0.0000000000000000e+00   0.0000000000000000e+00   0.0000000000000000e+00   0.0000000000000000e+00   2.3772187683832388e-01   0.0000000000000000e+00   0.0000000000000000e+00   0.0000000000000000e+00   0.0000000000000000e+00   0.0000000000000000e+00  -4.5855098775164960e-01   0.0000000000000000e+00  -4.3557593491941160e-01   6.4724598975401737e-01   0.0000000000000000e+00   0.0000000000000000e+00   0.0000000000000000e+00   0.0000000000000000e+00   0.0000000000000000e+00   0.0000000000000000e+00   0.0000000000000000e+00   0.0000000000000000e+00   0.0000000000000000e+00   0.0000000000000000e+00   0.0000000000000000e+00   2.5470973450536566e-01   0.0000000000000000e+00   0.0000000000000000e+00   2.4431227091387731e-01   0.0000000000000000e+00
   0.0000000000000000e+00  -4.0938443159405236e-01   0.0000000000000000e+00  -5.6531502696432256e-01   0.0000000000000000e+00   0.0000000000000000e+00   1.5627898714009428e-01   0.0000000000000000e+00  -1.0672653758445996e-01   0.0000000000000000e+00   0.0000000000000000e+00   0.0000000000000000e+00   0.0000000000000000e+00   0.0000000000000000e+00  -9.3339178438474793e-02   0.0000000000000000e+00   0.0000000000000000e+00   0.0000000000000000e+00   0.0000000000000000e+00   0.0000000000000000e+00   0.0000000000000000e+00   0.0000000000000000e+00   0.0000000000000000e+00   5.5156042235512348e-01   0.0000000000000000e+00   0.0000000000000000e+00   0.0000000000000000e+00   2.1386316742312628e-01   0.0000000000000000e+00   3.4400737737737080e-01
  -6.9618961216217690e-01   0.0000000000000000e+00  -3.4992189400520013e-01   0.0000000000000000e+00   0.0000000000000000e+00   0.0000000000000000e+00   0.0000000000000000e+00  -2.8076773373016861e-01   0.0000000000000000e+00   0.0000000000000000e+00   3.3204031940414264e-01   0.0000000000000000e+00   0.0000000000000000e+00   2.0793395797580001e-02   0.0000000000000000e+00   0.0000000000000000e+00   0.0000000000000000e+00   0.0000000000000000e+00  -3.4978015020259562e-01   0.0000000000000000e+00   0.0000000000000000e+00   0.0000000000000000e+00   0.0000000000000000e+00   0.0000000000000000e+00   2.3593683530234910e-01   0.0000000000000000e+00   0.0000000000000000e+00   0.0000000000000000e+00   0.0000000000000000e+00  -1.5921271608222126e-01
   0.0000000000000000e+00   2.9567818940343493e-01   0.0000000000000000e+00   7.8958766632829991e-01   0.0000000000000000e+00  -3.3912939516234464e-01   0.0000000000000000e+00   0.0000000000000000e+00   0.0000000000000000e+00   0.0000000000000000e+00   0.0000000000000000e+00   5.7884686271605668e-01   0.0000000000000000e+00   0.0000000000000000e+00   0.0000000000000000e+00  -1.9682673757468411e-01   0.0000000000000000e+00   7.9499639335640360e-01   0.0000000000000000e+00  -4.3124455495732988e-02   0.0000000000000000e+00   0.0000000000000000e+00  -1.1383765659409806e-01   0.0000000000000000e+00   0.0000000000000000e+00   0.0000000000000000e+00   0.0000000000000000e+00   0.0000000000000000e+00   0.0000000000000000e+00   0.0000000000000000e+00
  -4.7613759090181573e-01   0.0000000000000000e+00   1.3777390624498520e-01   0.0000000000000000e+00   0.0000000000000000e+00   0.0000000000000000e+00   0.0000000000000000e+00  -1.5324806637008648e-01   0.0000000000000000e+00   0.0000000000000000e+00   1.3337541521885510e-01   0.0000000000000000e+00   0.0000000000000000e+00   8.5604378124303979e-03   0.0000000000000000e+00   0.0000000000000000e+00   0.0000000000000000e+00   0.0000000000000000e+00   7.4851942760470735e-01   0.0000000000000000e+00   0.0000000000000000e+00   0.0000000000000000e+00   0.0000000000000000e+00   0.0000000000000000e+00  -2.7331857217017369e-01   0.0000000000000000e+00   0.0000000000000000e+00   0.0000000000000000e+00   0.0000000000000000e+00   2.7924848713445116e-01
   0.0000000000000000e+00   2.6744945689531036e-01   0.0000000000000000e+00   1.5422493225183617e-01   0.0000000000000000e+00   1.2712143446243720e+00   0.0000000000000000e+00   0.0000000000000000e+00   0.0000000000000000e+00   0.0000000000000000e+00   0.0000000000000000e+00  -4.7579766798135137e-01   0.0000000000000000e+00   0.0000000000000000e+00   0.0000000000000000e+00   4.9632472690293700e-01   0.0000000000000000e+00  -2.3981747318197183e-01   0.0000000000000000e+00  -7.0993877070996914e-01   0.0000000000000000e+00   0.0000000000000000e+00   2.5987062270090988e-01   0.0000000000000000e+00   0.0000000000000000e+00   0.0000000000000000e+00   0.0000000000000000e+00   0.0000000000000000e+00   0.0000000000000000e+00   0.0000000000000000e+00
   0.0000000000000000e+00   0.0000000000000000e+00   0.0000000000000000e+00   0.0000000000000000e+00  -1.5617335567045149e-01   0.0000000000000000e+00   0.0000000000000000e+00   0.0000000000000000e+00   0.0000000000000000e+00   0.0000000000000000e+00   0.0000000000000000e+00   0.0000000000000000e+00   0.0000000000000000e+00   0.0000000000000000e+00  -7.3950279263763585e-01   0.0000000000000000e+00   0.0000000000000000e+00   0.0000000000000000e+00   0.0000000000000000e+00   0.0000000000000000e+00   0.0000000000000000e+00   0.0000000000000000e+00   0.0000000000000000e+00  -1.1378220046758128e-01   0.0000000000000000e+00   0.0000000000000000e+00  -5.8904943443679553e-02  -9.2459682316170314e-02  -6.3543727330115962e-01   0.0000000000000000e+00
   0.0000000000000000e+00  -2.8750461227902813e-02   0.0000000000000000e+00   4.8931693662933173e-01   0.0000000000000000e+00  -6.5020511142306692e-01   0.0000000000000000e+00   0.0000000000000000e+00   0.0000000000000000e+00   0.0000000000000000e+00   0.0000000000000000e+00  -8.7904645989751062e-01   0.0000000000000000e+00   0.0000000000000000e+00   0.0000000000000000e+00   4.2786544375018387e-01   0.0000000000000000e+00   9.2132367577971955e-02   0.0000000000000000e+00   9.3924629172555701e-02   0.0000000000000000e+00   0.0000000000000000e+00  -4.2805407027620140e-01   0.0000000000000000e+00   0.0000000000000000e+00   0.0000000000000000e+00   0.0000000000000000e+00   0.0000000000000000e+00   0.0000000000000000e+00   0.0000000000000000e+00
   0.0000000000000000e+00   0.0000000000000000e+00   0.0000000000000000e+00   0.0000000000000000e+00   0.0000000000000000e+00   0.0000000000000000e+00   1.5050928459376672e-01   0.0000000000000000e+00  -2.2618539560171672e-01   4.8807161354875611e-01   0.0000000000000000e+00   0.0000000000000000e+00  -3.7962210767894972e-01   0.0000000000000000e+00   0.0000000000000000e+00   0.0000000000000000e+00  -1.4479980698709422e-01   0.0000000000000000e+00   0.0000000000000000e+00   0.0000000000000000e+00   0.0000000000000000e+00   0.0000000000000000e+00   0.0000000000000000e+00   0.0000000000000000e+00   0.0000000000000000e+00   1.0814958809638362e+00   0.0000000000000000e+00   0.0000000000000000e+00   0.0000000000000000e+00   0.0000000000000000e+00
   2.7008148241844443e-01   0.0000000000000000e+00   1.3260577369335033e-01   0.0000000000000000e+00   0.0000000000000000e+00   0.0000000000000000e+00   0.0000000000000000e+00  -1.3361318990203963e-01   0.0000000000000000e+00   0.0000000000000000e+00   5.0960362471250453e-01   0.0000000000000000e+00   0.0000000000000000e+00   4.1802898574217145e-01   0.0000000000000000e+00   0.0000000000000000e+00   0.0000000000000000e+00   0.0000000000000000e+00  -3.2940585784977439e-02   0.0000000000000000e+00   0.0000000000000000e+00   0.0000000000000000e+00   0.0000000000000000e+00   0.0000000000000000e+00   3.9929618017270013e-01   0.0000000000000000e+00   0.0000000000000000e+00   0.0000000000000000e+00   0.0000000000000000e+00   5.4465824898639392e-01
   0.0000000000000000e+00   0.0000000000000000e+00   0.0000000000000000e+00   0.0000000000000000e+00   0.0000000000000000e+00   0.0000000000000000e+00   7.2814282496051291e-02   0.0000000000000000e+00   7.3970156179864011e-01  -4.7923486246443675e-01   0.0000000000000000e+00   0.0000000000000000e+00   1.9255863367200793e-01   0.0000000000000000e+00   0.0000000000000000e+00   0.0000000000000000e+00  -1.2898614044513082e-01   0.0000000000000000e+00   0.0000000000000000e+00   0.0000000000000000e+00   0.0000000000000000e+00   0.0000000000000000e+00   0.0000000000000000e+00   0.0000000000000000e+00   0.0000000000000000e+00   6.7560578823633832e-01   0.0000000000000000e+00   0.0000000000000000e+00   0.0000000000000000e+00   0.0000000000000000e+00
   0.0000000000000000e+00   0.0000000000000000e+00   0.0000000000000000e+00   0.0000000000000000e+00   0.0000000000000000e+00   0.0000000000000000e+00  -1.3858356650470260e+00   0.0000000000000000e+00   1.3543810951719482e-01   3.1779264969752136e-01   0.0000000000000000e+00   0.0000000000000000e+00  -7.0573312326125370e-01   0.0000000000000000e+00   0.0000000000000000e+00   0.0000000000000000e+00  -5.1987922680396170e-01   0.0000000000000000e+00   0.0000000000000000e+00   0.0000000000000000e+00   0.0000000000000000e+00   0.0000000000000000e+00   0.0000000000000000e+00   0.0000000000000000e+00   0.0000000000000000e+00  -4.7829725663252226e-01   0.0000000000000000e+00   0.0000000000000000e+00   0.0000000000000000e+00   0.0000000000000000e+00
  -2.8697363741454890e-01   0.0000000000000000e+00   6.6769522018637631e-02   0.0000000000000000e+00   0.0000000000000000e+00   0.0000000000000000e+00   0.0000000000000000e+00   1.9201174602331894e-01   0.0000000000000000e+00   0.0000000000000000e+00  -6.2656848373002427e-01   0.0000000000000000e+00   0.0000000000000000e+00   2.9897408267086090e-01   0.0000000000000000e+00   0.0000000000000000e+00   0.0000000000000000e+00   0.0000000000000000e+00   1.3837742198640990e-01   0.0000000000000000e+00   0.0000000000000000e+00   0.0000000000000000e+00   0.0000000000000000e+00   0.0000000000000000e+00   6.0517976767283277e-01   0.0000000000000000e+00   0.0000000000000000e+00   0.0000000000000000e+00   0.0000000000000000e+00   9.4630981812352022e-02
   0.0000000000000000e+00   1.2633270913670214e-01   0.0000000000000000e+00  -3.0946495661196405e-01   0.0000000000000000e+00   4.6347347840415498e-01   0.0000000000000000e+00   0.0000000000000000e+00   0.0000000000000000e+00   0.0000000000000000e+00   0.0000000000000000e+00  -1.5349438590734965e-01   0.0000000000000000e+00   0.0000000000000000e+00   0.0000000000000000e+00  -5.1063672386137543e-04   0.0000000000000000e+00   4.2743524984265441e-01   0.0000000000000000e+00   4.0633552079730006e-01   0.0000000000000000e+00   0.0000000000000000e+00  -1.1554417014741580e+00   0.0000000000000000e+00   0.0000000000000000e+00   0.0000000000000000e+00   0.0000000000000000e+00   0.0000000000000000e+00   0.0000000000000000e+00   0.0000000000000000e+00
   0.0000000000000000e+00   0.0000000000000000e+00   0.0000000000000000e+00   0.0000000000000000e+00   0.0000000000000000e+00   0.0000000000000000e+00   6.6307139399192361e-01   0.0000000000000000e+00  -3.0414156785574270e-01  -1.1514323701128537e+00   0.0000000000000000e+00   0.0000000000000000e+00  -5.1177718526530791e-01   0.0000000000000000e+00   0.0000000000000000e+00   0.0000000000000000e+00  -4.2013696204533713e-01   0.0000000000000000e+00   0.0000000000000000e+00   0.0000000000000000e+00   0.0000000000000000e+00   0.0000000000000000e+00   0.0000000000000000e+00   0.0000000000000000e+00   0.0000000000000000e+00  -2.8674445641660821e-03   0.0000000000000000e+00   0.0000000000000000e+00   0.0000000000000000e+00   0.0000000000000000e+00
   1.4721878968691934e-01   0.0000000000000000e+00  -5.0932280147052400e-01   0.0000000000000000e+00   0.0000000000000000e+00   0.0000000000000000e+00   0.0000000000000000e+00  -3.6427405418480541e-01   0.0000000000000000e+00   0.0000000000000000e+00  -3.0222722714843081e-01   0.0000000000000000e+00   0.0000000000000000e+00  -4.4744684069254387e-01   0.0000000000000000e+00   0.0000000000000000e+00   0.0000000000000000e+00   0.0000000000000000e+00  -4.8743784729459727e-03   0.0000000000000000e+00   0.0000000000000000e+00   0.0000000000000000e+00   0.0000000000000000e+00   0.0000000000000000e+00   6.6599264858426474e-02   0.0000000000000000e+00   0.0000000000000000e+00   0.0000000000000000e+00   0.0000000000000000e+00   5.3871340394717571e-01
   0.0000000000000000e+00   0.0000000000000000e+00   0.0000000000000000e+00   0.0000000000000000e+00  -1.4940787644499873e-01   0.0000000000000000e+00   0.0000000000000000e+00   0.0000000000000000e+00   0.0000000000000000e+00   0.0000000000000000e+00   0.0000000000000000e+00   0.0000000000000000e+00   0.0000000000000000e+00   0.0000000000000000e+00  -4.8941479320680370e-01   0.0000000000000000e+00   0.0000000000000000e+00   0.0000000000000000e+00   0.0000000000000000e+00   0.0000000000000000e+00   0.0000000000000000e+00   0.0000000000000000e+00   0.0000000000000000e+00  -2.4587756709145414e-01   0.0000000000000000e+00   0.0000000000000000e+00  -2.4069811973604027e-01  -3.2014987996979244e-01   7.1921007929435155e-01   0.0000000000000000e+00
   0.0000000000000000e+00  -1.9787405546539211e-01   0.0000000000000000e+00   1.1953076348755307e-01   0.0000000000000000e+00  -1.1963344640110879e-01   0.0000000000000000e+00   0.0000000000000000e+00   0.0000000000000000e+00   0.0000000000000000e+00   0.0000000000000000e+00   4.9530460132173504e-01   0.0000000000000000e+00   0.0000000000000000e+00   0.0000000000000000e+00   3.6936832158050953e-01   0.0000000000000000e+00  -7.4726691772429643e-01   0.0000000000000000e+00  -3.1632494727369970e-01   0.0000000000000000e+00   0.0000000000000000e+00  -4.0864854263144745e-01   0.0000000000000000e+00   0.0000000000000000e+00   0.0000000000000000e+00   0.0000000000000000e+00   0.0000000000000000e+00   0.0000000000000000e+00   0.0000000000000000e+00
   0.0000000000000000e+00   0.0000000000000000e+00   0.0000000000000000e+00   0.0000000000000000e+00   0.0000000000000000e+00   0.0000000000000000e+00  -4.0798046852481967e-01   0.0000000000000000e+00  -5.8893658923771008e-01  -3.2551414773465148e-01   0.0000000000000000e+00   0.0000000000000000e+00   8.3870006567348221e-01   0.0000000000000000e+00   0.0000000000000000e+00   0.0000000000000000e+00  -5.3743692549227573e-01   0.0000000000000000e+00   0.0000000000000000e+00   0.0000000000000000e+00   0.0000000000000000e+00   0.0000000000000000e+00   0.0000000000000000e+00   0.0000000000000000e+00   0.0000000000000000e+00   1.9794609925441162e-01   0.0000000000000000e+00   0.0000000000000000e+00   0.0000000000000000e+00   0.0000000000000000e+00
   0.0000000000000000e+00  -8.7139561646925645e-01   0.0000000000000000e+00  -4.0925618513994455e-01   0.0000000000000000e+00   2.2513847419301550e-01   0.0000000000000000e+00   0.0000000000000000e+00   0.0000000000000000e+00   0.0000000000000000e+00   0.0000000000000000e+00   1.4115410201305190e-01   0.0000000000000000e+00   0.0000000000000000e+00   0.0000000000000000e+00   8.0127331198134533e-01   0.0000000000000000e+00   4.4519556136068450e-01   0.0000000000000000e+00  -4.4068074294187759e-01   0.0000000000000000e+00   0.0000000000000000e+00   2.5986358934798504e-01   0.0000000000000000e+00   0.0000000000000000e+00   0.0000000000000000e+00   0.0000000000000000e+00   0.0000000000000000e+00   0.0000000000000000e+00   0.0000000000000000e+00
  -1.8486883179765959e-01   0.0000000000000000e+00  -3.5547704050409290e-01   0.0000000000000000e+00   0.0000000000000000e+00   0.0000000000000000e+00   0.0000000000000000e+00   6.3573818127764592e-01   0.0000000000000000e+00   0.0000000000000000e+00   7.1776402486461999e-04   0.0000000000000000e+00   0.0000000000000000e+00   2.6032554854304640e-01   0.0000000000000000e+00   0.0000000000000000e+00   0.0000000000000000e+00   0.0000000000000000e+00  -2.2000021009741266e-01   0.0000000000000000e+00   0.0000000000000000e+00   0.0000000000000000e+00   0.0000000000000000e+00   0.0000000000000000e+00  -3.9140697104933442e-01   0.0000000000000000e+00   0.0000000000000000e+00   0.0000000000000000e+00   0.0000000000000000e+00   4.0734154923314242e-01
   0.0000000000000000e+00  -1.2758607255306720e+00   0.0000000000000000e+00   4.7866241934442300e-01   0.0000000000000000e+00   1.0967504256452859e-01   0.0000000000000000e+00   0.0000000000000000e+00   0.0000000000000000e+00   0.0000000000000000e+00   0.0000000000000000e+00   1.9335471853345568e-01   0.0000000000000000e+00   0.0000000000000000e+00   0.0000000000000000e+00  -8.1514874322280040e-01   0.0000000000000000e+00  -4.2611253710802893e-01   0.0000000000000000e+00   3.7481382765397803e-01   0.0000000000000000e+00   0.0000000000000000e+00   4.5545000016264409e-01   0.0000000000000000e+00   0.0000000000000000e+00   0.0000000000000000e+00   0.0000000000000000e+00   0.0000000000000000e+00   0.0000000000000000e+00   0.0000000000000000e+00
   0.0000000000000000e+00   0.0000000000000000e+00   0.0000000000000000e+00   0.0000000000000000e+00   0.0000000000000000e+00   0.0000000000000000e+00   0.0000000000000000e+00   0.0000000000000000e+00   0.0000000000000000e+00   0.0000000000000000e+00   0.0000000000000000e+00   0.0000000000000000e+00   0.0000000000000000e+00   0.0000000000000000e+00   0.0000000000000000e+00   0.0000000000000000e+00   0.0000000000000000e+00   0.0000000000000000e+00   0.0000000000000000e+00   0.0000000000000000e+00  -3.3559652226103354e-01  -2.5641089994496147e-01   0.0000000000000000e+00   0.0000000000000000e+00   0.0000000000000000e+00   0.0000000000000000e+00   0.0000000000000000e+00   0.0000000000000000e+00   0.0000000000000000e+00   0.0000000000000000e+00
   0.0000000000000000e+00   0.0000000000000000e+00   0.0000000000000000e+00   0.0000000000000000e+00   0.0000000000000000e+00   0.0000000000000000e+00   0.0000000000000000e+00   0.0000000000000000e+00   0.0000000000000000e+00   0.0000000000000000e+00   0.0000000000000000e+00   0.0000000000000000e+00   0.0000000000000000e+00   0.0000000000000000e+00   0.0000000000000000e+00   0.0000000000000000e+00   0.0000000000000000e+00   0.0000000000000000e+00   0.0000000000000000e+00   0.0000000000000000e+00  -5.2172494884486838e-02   4.9628394144139565e-01   0.0000000000000000e+00   0.0000000000000000e+00   0.0000000000000000e+00   0.0000000000000000e+00   0.0000000000000000e+00   0.0000000000000000e+00   0.0000000000000000e+00   0.0000000000000000e+00
   0.0000000000000000e+00   1.5446085230171280e-01   0.0000000000000000e+00   3.3019374718688033e-01   0.0000000000000000e+00   7.6003033442549300e-02   0.0000000000000000e+00   0.0000000000000000e+00   0.0000000000000000e+00   0.0000000000000000e+00   0.0000000000000000e+00   2.3234381662847453e-01   0.0000000000000000e+00   0.0000000000000000e+00   0.0000000000000000e+00   6.6661747490624701e-01   0.0000000000000000e+00  -5.8862772143299213e-02   0.0000000000000000e+00   1.0550860432536540e+00   0.0000000000000000e+00   0.0000000000000000e+00   2.5443118238079787e-01   0.0000000000000000e+00   0.0000000000000000e+00   0.0000000000000000e+00   0.0000000000000000e+00   0.0000000000000000e+00   0.0000000000000000e+00   0.0000000000000000e+00
   0.0000000000000000e+00   0.0000000000000000e+00   0.0000000000000000e+00   0.0000000000000000e+00   1.8654722527957240e-01   0.0000000000000000e+00   0.0000000000000000e+00   0.0000000000000000e+00   0.0000000000000000e+00   0.0000000000000000e+00   0.0000000000000000e+00   0.0000000000000000e+00   0.0000000000000000e+00   0.0000000000000000e+00   2.7726175973557332e-01   0.0000000000000000e+00   0.0000000000000000e+00   0.0000000000000000e+00   0.0000000000000000e+00   0.0000000000000000e+00   0.0000000000000000e+00   0.0000000000000000e+00   0.0000000000000000e+00  -5.9460407154309869e-01   0.0000000000000000e+00   0.0000000000000000e+00  -7.0287958459970723e-01   2.4032179902144915e-02  -2.0038660463037361e-01   0.0000000000000000e+00
   8.2398963834700717e-03   0.0000000000000000e+00  -1.0353127314108146e-01   0.0000000000000000e+00   0.0000000000000000e+00   0.0000000000000000e+00   0.0000000000000000e+00   5.5194455713342117e-01   0.0000000000000000e+00   0.0000000000000000e+00   3.5170046294238477e-01   0.0000000000000000e+00   0.0000000000000000e+00  -5.5761043932954479e-01   0.0000000000000000e+00   0.0000000000000000e+00   0.0000000000000000e+00   0.0000000000000000e+00   2.5371228465290069e-01   0.0000000000000000e+00   0.0000000000000000e+00   0.0000000000000000e+00   0.0000000000000000e+00   0.0000000000000000e+00   4.2859228269033367e-01   0.0000000000000000e+00   0.0000000000000000e+00   0.0000000000000000e+00   0.0000000000000000e+00  -4.3436155348825514e-02
   0.0000000000000000e+00   0.0000000000000000e+00   0.0000000000000000e+00   0.0000000000000000e+00   0.0000000000000000e+00   0.0000000000000000e+00  -1.4387392493369988e-01   0.0000000000000000e+00  -2.0294788674585379e-01  -3.7081856940773139e-01   0.0000000000000000e+00   0.0000000000000000e+00  -2.8784546102536218e-01   0.0000000000000000e+00   0.0000000000000000e+00   0.0000000000000000e+00   9.7160518983913902e-01   0.0000000000000000e+00   0.0000000000000000e+00   0.0000000000000000e+00   0.0000000000000000e+00   0.0000000000000000e+00   0.0000000000000000e+00   0.0000000000000000e+00   0.0000000000000000e+00   8.0918866669503153e-01   0.0000000000000000e+00   0.0000000000000000e+00   0.0000000000000000e+00   0.0000000000000000e+00
   0.0000000000000000e+00   0.0000000000000000e+00   0.0000000000000000e+00   0.0000000000000000e+00   8.8206903629930022e-01   0.0000000000000000e+00   0.0000000000000000e+00   0.0000000000000000e+00   0.0000000000000000e+00   0.0000000000000000e+00   0.0000000000000000e+00   0.0000000000000000e+00   0.0000000000000000e+00   0.0000000000000000e+00  -1.4326720103466645e-01   0.0000000000000000e+00   0.0000000000000000e+00   0.0000000000000000e+00   0.0000000000000000e+00   0.0000000000000000e+00   0.0000000000000000e+00   0.0000000000000000e+00   0.0000000000000000e+00   1.9077572275914270e-01   0.0000000000000000e+00   0.0000000000000000e+00   9.8036441809253860e-03  -4.0528141971795584e-01  -2.6157356663355280e-02   0.0000000000000000e+00
   0.0000000000000000e+00   0.0000000000000000e+00   0.0000000000000000e+00   0.0000000000000000e+00   4.0619178056613692e-02   0.0000000000000000e+00   0.0000000000000000e+00   0.0000000000000000e+00   0.0000000000000000e+00   0.0000000000000000e+00   0.0000000000000000e+00   0.0000000000000000e+00   0.0000000000000000e+00   0.0000000000000000e+00  -1.8610249458578257e-01   0.0000000000000000e+00   0.0000000000000000e+00   0.0000000000000000e+00   0.0000000000000000e+00   0.0000000000000000e+00   0.0000000000000000e+00   0.0000000000000000e+00   0.0000000000000000e+00   6.3269816129919243e-01   0.0000000000000000e+00   0.0000000000000000e+00  -6.0786067351939055e-01   4.3171001734887487e-01   8.6838027849341803e-02   0.0000000000000000e+00
   0.0000000000000000e+00   0.0000000000000000e+00   0.0000000000000000e+00   0.0000000000000000e+00   3.7254744630898717e-01   0.0000000000000000e+00   0.0000000000000000e+00   0.0000000000000000e+00   0.0000000000000000e+00   0.0000000000000000e+00   0.0000000000000000e+00   0.0000000000000000e+00   0.0000000000000000e+00   0.0000000000000000e+00  -2.8561349246219769e-01   0.0000000000000000e+00   0.0000000000000000e+00   0.0000000000000000e+00   0.0000000000000000e+00   0.0000000000000000e+00   0.0000000000000000e+00   0.0000000000000000e+00   0.0000000000000000e+00  -3.6924448710395358e-01   0.0000000000000000e+00   0.0000000000000000e+00   2.7379591394997360e-01   7.3331517615722530e-01   1.7486135032457290e-01   0.0000000000000000e+00
  -2.7820386379755513e-01   0.0000000000000000e+00   6.6335374546681825e-01   0.0000000000000000e+00   0.0000000000000000e+00   0.0000000000000000e+00   0.0000000000000000e+00   3.8237401683185152e-02   0.0000000000000000e+00   0.0000000000000000e+00  -6.8126926632686921e-02   0.0000000000000000e+00   0.0000000000000000e+00  -3.9554159079278706e-01   0.0000000000000000e+00   0.0000000000000000e+00   0.0000000000000000e+00   0.0000000000000000e+00  -4.2935456737166711e-01   0.0000000000000000e+00   0.0000000000000000e+00   0.0000000000000000e+00   0.0000000000000000e+00   0.0000000000000000e+00  -5.1230394356359760e-02   0.0000000000000000e+00   0.0000000000000000e+00   0.0000000000000000e+00   0.0000000000000000e+00   3.6474373695466089e-01
  -4.4556667527081156e-01   0.0000000000000000e+00   0.0000000000000000e+00   0.0000000000000000e+00  -1.0372016978117826e+00   0.0000000000000000e+00   0.0000000000000000e+00   1.7686718830443632e-01   0.0000000000000000e+00   0.0000000000000000e+00   0.0000000000000000e+00   0.0000000000000000e+00   3.6354360068083247e-01   0.0000000000000000e+00   0.0000000000000000e+00   0.0000000000000000e+00   0.0000000000000000e+00  -1.7815588772168434e-03   0.0000000000000000e+00  -2.6992483818883228e-01   0.0000000000000000e+00   0.0000000000000000e+00   0.0000000000000000e+00   0.0000000000000000e+00   0.0000000000000000e+00   0.0000000000000000e+00   1.8922532460533548e-02   4.8555381815279780e-01   0.0000000000000000e+00   0.0000000000000000e+00
   0.0000000000000000e+00   3.8542868627134297e-02   0.0000000000000000e+00  -2.7777476026038417e-01   0.0000000000000000e+00   7.2899553812532297e-02   0.0000000000000000e+00   0.0000000000000000e+00  -4.8934151859731645e-01   2.6658022575404272e-01   0.0000000000000000e+00   0.0000000000000000e+00   0.0000000000000000e+00   0.0000000000000000e+00   0.0000000000000000e+00   0.0000000000000000e+00   0.0000000000000000e+00   0.0000000000000000e+00   0.0000000000000000e+00   0.0000000000000000e+00  -5.6979097761230890e-01   0.0000000000000000e+00   2.8304458116735409e-01   0.0000000000000000e+00   0.0000000000000000e+00   4.4804592756924833e-01   0.0000000000000000e+00   0.0000000000000000e+00   0.0000000000000000e+00   0.0000000000000000e+00
   0.0000000000000000e+00   0.0000000000000000e+00  -1.7836940286486586e-01   0.0000000000000000e+00   0.0000000000000000e+00   0.0000000000000000e+00   0.0000000000000000e+00   0.0000000000000000e+00   0.0000000000000000e+00   0.0000000000000000e+00   0.0000000000000000e+00   5.6331762835837329e-01   0.0000000000000000e+00   0.0000000000000000e+00   0.0000000000000000e+00  -6.8968921456735399e-01   0.0000000000000000e+00   0.0000000000000000e+00   4.2804537074029197e-01   0.0000000000000000e+00   0.0000000000000000e+00   5.0868265990516282e-01   0.0000000000000000e+00   0.0000000000000000e+00  -4.7420211726479888e-01   0.0000000000000000e+00   0.0000000000000000e+00   0.0000000000000000e+00   0.0000000000000000e+00   0.0000000000000000e+00
   0.0000000000000000e+00  -1.7295782089429651e-01   0.0000000000000000e+00  -6.1291677354565355e-01   0.0000000000000000e+00  -2.1061941109899729e-02   0.0000000000000000e+00   0.0000000000000000e+00  -4.1848854269543317e-01  -4.5261849691430134e-01   0.0000000000000000e+00   0.0000000000000000e+00   0.0000000000000000e+00   0.0000000000000000e+00   0.0000000000000000e+00   0.0000000000000000e+00   0.0000000000000000e+00   0.0000000000000000e+00   0.0000000000000000e+00   0.0000000000000000e+00   3.2537509002507514e-02   0.0000000000000000e+00  -3.7193518859359481e-01   0.0000000000000000e+00   0.0000000000000000e+00  -2.7310140499824337e-01   0.0000000000000000e+00   0.0000000000000000e+00   0.0000000000000000e+00   0.0000000000000000e+00
  -4.5430729078477927e-01   0.0000000000000000e+00   0.0000000000000000e+00   0.0000000000000000e+00  -2.0985617763406456e-01   0.0000000000000000e+00   0.0000000000000000e+00   1.9449181631475621e-01   0.0000000000000000e+00   0.0000000000000000e+00   0.0000000000000000e+00   0.0000000000000000e+00   1.4900911814912537e-01   0.0000000000000000e+00   0.0000000000000000e+00   0.0000000000000000e+00   0.0000000000000000e+00   5.5899491619629527e-01   0.0000000000000000e+00   8.2024350068576912e-01   0.0000000000000000e+00   0.0000000000000000e+00   0.0000000000000000e+00   0.0000000000000000e+00   0.0000000000000000e+00   0.0000000000000000e+00  -3.2015847905401247e-02  -7.7186186917384902e-01   0.0000000000000000e+00   0.0000000000000000e+00
   0.0000000000000000e+00  -1.0418081846237998e-01   0.0000000000000000e+00  -3.9794453887746759e-02   0.0000000000000000e+00  -1.1328850239256942e-01   0.0000000000000000e+00   0.0000000000000000e+00   2.3970700647470888e-01   4.8436166867446689e-01   0.0000000000000000e+00   0.0000000000000000e+00   0.0000000000000000e+00   0.0000000000000000e+00   0.0000000000000000e+00   0.0000000000000000e+00   0.0000000000000000e+00   0.0000000000000000e+00   0.0000000000000000e+00   0.0000000000000000e+00  -3.9448172938326020e-01   0.0000000000000000e+00  -7.2271507423755499e-01   0.0000000000000000e+00   0.0000000000000000e+00  -6.8774161924055499e-02   0.0000000000000000e+00   0.0000000000000000e+00   0.0000000000000000e+00   0.0000000000000000e+00
   0.0000000000000000e+00   0.0000000000000000e+00   0.0000000000000000e+00   0.0000000000000000e+00   0.0000000000000000e+00   0.0000000000000000e+00   2.9340833889286444e-01   0.0000000000000000e+00   0.0000000000000000e+00   0.0000000000000000e+00   0.0000000000000000e+00   0.0000000000000000e+00   0.0000000000000000e+00   7.4670797335979944e-01  -3.8822293126603336e-01   0.0000000000000000e+00  -1.0035555565646943e-01   0.0000000000000000e+00   0.0000000000000000e+00   0.0000000000000000e+00   0.0000000000000000e+00   0.0000000000000000e+00   0.0000000000000000e+00   0.0000000000000000e+00   0.0000000000000000e+00   0.0000000000000000e+00   0.0000000000000000e+00   0.0000000000000000e+00  -4.0990813562435457e-01   1.6590897391668272e-01
   1.6185394418582058e-01   0.0000000000000000e+00   0.0000000000000000e+00   0.0000000000000000e+00  -6.8320245172993110e-01   0.0000000000000000e+00   0.0000000000000000e+00   4.7072176157324036e-01   0.0000000000000000e+00   0.0000000000000000e+00   0.0000000000000000e+00   0.0000000000000000e+00  -8.4200016001585865e-01   0.0000000000000000e+00   0.0000000000000000e+00   0.0000000000000000e+00   0.0000000000000000e+00   5.7322136690939485e-01   0.0000000000000000e+00   4.7841272467812668e-01   0.0000000000000000e+00   0.0000000000000000e+00   0.0000000000000000e+00   0.0000000000000000e+00   0.0000000000000000e+00   0.0000000000000000e+00   4.2165026559131444e-02   3.6204566065656396e-01   0.0000000000000000e+00   0.0000000000000000e+00
   0.0000000000000000e+00   5.0151051530633955e-02   0.0000000000000000e+00  -4.1869336558091391e-01   0.0000000000000000e+00  -2.4217718068897373e-01   0.0000000000000000e+00   0.0000000000000000e+00   3.5634127880344918e-01   1.5990627730672274e-01   0.0000000000000000e+00   0.0000000000000000e+00   0.0000000000000000e+00   0.0000000000000000e+00   0.0000000000000000e+00   0.0000000000000000e+00   0.0000000000000000e+00   0.0000000000000000e+00   0.0000000000000000e+00   0.0000000000000000e+00  -2.6121405097805706e-01   0.0000000000000000e+00   4.7529022030341422e-01   0.0000000000000000e+00   0.0000000000000000e+00  -5.6289275386758686e-01   0.0000000000000000e+00   0.0000000000000000e+00   0.0000000000000000e+00   0.0000000000000000e+00
   0.0000000000000000e+00  -9.6849986574965496e-01   0.0000000000000000e+00   1.5537592939818815e-01   0.0000000000000000e+00  -5.6458122557577657e-02   0.0000000000000000e+00   0.0000000000000000e+00  -1.3994261124901904e-02   3.0755050855221941e-02   0.0000000000000000e+00   0.0000000000000000e+00   0.0000000000000000e+00   0.0000000000000000e+00   0.0000000000000000e+00   0.0000000000000000e+00   0.0000000000000000e+00   0.0000000000000000e+00   0.0000000000000000e+00   0.0000000000000000e+00  -4.0004170868951097e-02   0.0000000000000000e+00   1.7851111451757160e-01   0.0000000000000000e+00   0.0000000000000000e+00  -8.3992150268445160e-03   0.0000000000000000e+00   0.0000000000000000e+00   0.0000000000000000e+00   0.0000000000000000e+00
   0.0000000000000000e+00   0.0000000000000000e+00   0.0000000000000000e+00   0.0000000000000000e+00   0.0000000000000000e+00   0.0000000000000000e+00   0.0000000000000000e+00   0.0000000000000000e+00   0.0000000000000000e+00   0.0000000000000000e+00   4.6053127520397968e-01   0.0000000000000000e+00   0.0000000000000000e+00   0.0000000000000000e+00   0.0000000000000000e+00   0.0000000000000000e+00   0.0000000000000000e+00   0.0000000000000000e+00   0.0000000000000000e+00   0.0000000000000000e+00   0.0000000000000000e+00   0.0000000000000000e+00   0.0000000000000000e+00  -1.7260607317333343e-01   0.0000000000000000e+00   0.0000000000000000e+00   0.0000000000000000e+00   0.0000000000000000e+00   0.0000000000000000e+00   0.0000000000000000e+00
   0.0000000000000000e+00   0.0000000000000000e+00  -6.4996722202134136e-02   0.0000000000000000e+00   0.0000000000000000e+00   0.0000000000000000e+00   0.0000000000000000e+00   0.0000000000000000e+00   0.0000000000000000e+00   0.0000000000000000e+00   0.0000000000000000e+00  -5.2856147877665594e-01   0.0000000000000000e+00   0.0000000000000000e+00   0.0000000000000000e+00   1.3914147195837237e-01   0.0000000000000000e+00   0.0000000000000000e+00  -4.3660943380868500e-01   0.0000000000000000e+00   0.0000000000000000e+00  -1.6654706860225416e-01   0.0000000000000000e+00   0.0000000000000000e+00  -1.0351852771132890e+00   0.0000000000000000e+00   0.0000000000000000e+00   0.0000000000000000e+00   0.0000000000000000e+00   0.0000000000000000e+00
   3.6747514384510277e-01   0.0000000000000000e+00   0.0000000000000000e+00   0.0000000000000000e+00   5.9618948107669642e-02   0.0000000000000000e+00   0.0000000000000000e+00  -7.0579980841528334e-01   0.0000000000000000e+00   0.0000000000000000e+00   0.0000000000000000e+00   0.0000000000000000e+00  -3.3793992413414235e-02   0.0000000000000000e+00   0.0000000000000000e+00   0.0000000000000000e+00   0.0000000000000000e+00   9.0697926136484619e-01   0.0000000000000000e+00  -6.6723868644811768e-01   0.0000000000000000e+00   0.0000000000000000e+00   0.0000000000000000e+00   0.0000000000000000e+00   0.0000000000000000e+00   0.0000000000000000e+00   7.2064357163372705e-01   2.4143829828658853e-01   0.0000000000000000e+00   0.0000000000000000e+00
   0.0000000000000000e+00   0.0000000000000000e+00   0.0000000000000000e+00   0.0000000000000000e+00   0.0000000000000000e+00   0.0000000000000000e+00  -9.0478172758328212e-01   0.0000000000000000e+00   0.0000000000000000e+00   0.0000000000000000e+00   0.0000000000000000e+00   0.0000000000000000e+00   0.0000000000000000e+00   8.1509933661817441e-02  -7.4465153659811822e-02   0.0000000000000000e+00   7.3855389697914707e-03   0.0000000000000000e+00   0.0000000000000000e+00   0.0000000000000000e+00   0.0000000000000000e+00   0.0000000000000000e+00   0.0000000000000000e+00   0.0000000000000000e+00   0.0000000000000000e+00   0.0000000000000000e+00   0.0000000000000000e+00   0.0000000000000000e+00  -3.3245549410734315e-01   2.4207415245797259e-01
   0.0000000000000000e+00   0.0000000000000000e+00   0.0000000000000000e+00   0.0000000000000000e+00   0.0000000000000000e+00   0.0000000000000000e+00  -1.6067592506753212e-01   0.0000000000000000e+00   0.0000000000000000e+00   0.0000000000000000e+00   0.0000000000000000e+00   0.0000000000000000e+00   0.0000000000000000e+00   1.8883733172518730e-01   1.5481397697690670e-02   0.0000000000000000e+00  -8.8085467891506963e-01   0.0000000000000000e+00   0.0000000000000000e+00   0.0000000000000000e+00   0.0000000000000000e+00   0.0000000000000000e+00   0.0000000000000000e+00   0.0000000000000000e+00   0.0000000000000000e+00   0.0000000000000000e+00   0.0000000000000000e+00   0.0000000000000000e+00   3.9172086955715479e-01  -9.4518942877845707e-02
   0.0000000000000000e+00   0.0000000000000000e+00   6.3589510103067737e-02   0.0000000000000000e+00   0.0000000000000000e+00   0.0000000000000000e+00   0.0000000000000000e+00   0.0000000000000000e+00   0.0000000000000000e+00   0.0000000000000000e+00   0.0000000000000000e+00   4.0479707111467128e-01   0.0000000000000000e+00   0.0000000000000000e+00   0.0000000000000000e+00   7.1691326179321924e-01   0.0000000000000000e+00   0.0000000000000000e+00   3.6685402182194760e-01   0.0000000000000000e+00   0.0000000000000000e+00  -6.6087565437034057e-01   0.0000000000000000e+00   0.0000000000000000e+00  -4.5767716065818925e-01   0.0000000000000000e+00   0.0000000000000000e+00   0.0000000000000000e+00   0.0000000000000000e+00   0.0000000000000000e+00
   0.0000000000000000e+00   0.0000000000000000e+00   0.0000000000000000e+00   0.0000000000000000e+00   0.0000000000000000e+00   0.0000000000000000e+00   6.3839725605571468e-02   0.0000000000000000e+00   0.0000000000000000e+00   0.0000000000000000e+00   0.0000000000000000e+00   0.0000000000000000e+00   0.0000000000000000e+00   1.1268319251307959e-01   7.5229031540328606e-01   0.0000000000000000e+00  -1.8182206851962990e-01   0.0000000000000000e+00   0.0000000000000000e+00   0.0000000000000000e+00   0.0000000000000000e+00   0.0000000000000000e+00   0.0000000000000000e+00   0.0000000000000000e+00   0.0000000000000000e+00   0.0000000000000000e+00   0.0000000000000000e+00   0.0000000000000000e+00  -5.4011418191797034e-01  -3.0414416778958198e-01
   1.4754136169783119e-01   0.0000000000000000e+00   0.0000000000000000e+00   0.0000000000000000e+00   1.5816421635601149e-01   0.0000000000000000e+00   0.0000000000000000e+00  -7.7570610332690049e-01   0.0000000000000000e+00   0.0000000000000000e+00   0.0000000000000000e+00   0.0000000000000000e+00   5.1698383646719936e-01   0.0000000000000000e+00   0.0000000000000000e+00   0.0000000000000000e+00   0.0000000000000000e+00  -7.1532618212991422e-02   0.0000000000000000e+00   4.2957821946386743e-01   0.0000000000000000e+00   0.0000000000000000e+00   0.0000000000000000e+00   0.0000000000000000e+00   0.0000000000000000e+00   0.0000000000000000e+00   1.3931391443309868e-01   7.3528447029643018e-01   0.0000000000000000e+00   0.0000000000000000e+00
   0.0000000000000000e+00   0.0000000000000000e+00   1.6267404593858972e-01   0.0000000000000000e+00   0.0000000000000000e+00   0.0000000000000000e+00   0.0000000000000000e+00   0.0000000000000000e+00   0.0000000000000000e+00   0.0000000000000000e+00   0.0000000000000000e+00   1.0095979231804084e+00   0.0000000000000000e+00   0.0000000000000000e+00   0.0000000000000000e+00   3.1575888040868311e-01   0.0000000000000000e+00   0.0000000000000000e+00  -8.7514944424503516e-01   0.0000000000000000e+00   0.0000000000000000e+00   6.5768081298189995e-01   0.0000000000000000e+00   0.0000000000000000e+00  -2.2390399015649043e-01   0.0000000000000000e+00   0.0000000000000000e+00   0.0000000000000000e+00   0.0000000000000000e+00   0.0000000000000000e+00
  -8.6424585538898058e-01   0.0000000000000000e+00   0.0000000000000000e+00   0.0000000000000000e+00   4.0071956036871581e-02   0.0000000000000000e+00   0.0000000000000000e+00   2.3188159509589797e-02   0.0000000000000000e+00   0.0000000000000000e+00   0.0000000000000000e+00   0.0000000000000000e+00  -6.2201040470727553e-01   0.0000000000000000e+00   0.0000000000000000e+00   0.0000000000000000e+00   0.0000000000000000e+00  -4.7580998034110372e-01   0.0000000000000000e+00   4.5231188282383028e-01   0.0000000000000000e+00   0.0000000000000000e+00   0.0000000000000000e+00   0.0000000000000000e+00   0.0000000000000000e+00   0.0000000000000000e+00   3.4060706750968678e-01  -3.4243828982298186e-01   0.0000000000000000e+00   0.0000000000000000e+00
   0.0000000000000000e+00   1.7614266139842613e-02   0.0000000000000000e+00   2.5002388498341888e-01   0.0000000000000000e+00   7.5735141737886780e-01   0.0000000000000000e+00   0.0000000000000000e+00  -2.1907211631275508e-01   1.0894778160529033e-01   0.0000000000000000e+00   0.0000000000000000e+00   0.0000000000000000e+00   0.0000000000000000e+00   0.0000000000000000e+00   0.0000000000000000e+00   0.0000000000000000e+00   0.0000000000000000e+00   0.0000000000000000e+00   0.0000000000000000e+00  -1.8495196418787618e-01   0.0000000000000000e+00   1.5665756509708195e-02   0.0000000000000000e+00   0.0000000000000000e+00  -5.1892366386004918e-01   0.0000000000000000e+00   0.0000000000000000e+00   0.0000000000000000e+00   0.0000000000000000e+00
   0.0000000000000000e+00   0.0000000000000000e+00   2.8905677061532220e-01   0.0000000000000000e+00   0.0000000000000000e+00   0.0000000000000000e+00   0.0000000000000000e+00   0.0000000000000000e+00   0.0000000000000000e+00   0.0000000000000000e+00   0.0000000000000000e+00  -1.5090488365736637e-01   0.0000000000000000e+00   0.0000000000000000e+00   0.0000000000000000e+00  -1.0041070939155736e+00   0.0000000000000000e+00   0.0000000000000000e+00   8.7368500684290862e-02   0.0000000000000000e+00   0.0000000000000000e+00  -1.2131548850941618e+00   0.0000000000000000e+00   0.0000000000000000e+00   1.8005478145751153e-01   0.0000000000000000e+00   0.0000000000000000e+00   0.0000000000000000e+00   0.0000000000000000e+00   0.0000000000000000e+00
   0.0000000000000000e+00   1.0356349819897563e-01   0.0000000000000000e+00   3.4342854321360994e-01   0.0000000000000000e+00  -5.4201816698633920e-01   0.0000000000000000e+00   0.0000000000000000e+00  -5.9049863397883562e-01   2.8596029713927279e-01   0.0000000000000000e+00   0.0000000000000000e+00   0.0000000000000000e+00   0.0000000000000000e+00   0.0000000000000000e+00   0.0000000000000000e+00   0.0000000000000000e+00   0.0000000000000000e+00   0.0000000000000000e+00   0.0000000000000000e+00   1.3262060258450889e-01   0.0000000000000000e+00   8.7659133904640918e-03   0.0000000000000000e+00   0.0000000000000000e+00  -3.5975095617030689e-01   0.0000000000000000e+00   0.0000000000000000e+00   0.0000000000000000e+00   0.0000000000000000e+00
   0.0000000000000000e+00   0.0000000000000000e+00   0.0000000000000000e+00   0.0000000000000000e+00   0.0000000000000000e+00   0.0000000000000000e+00   0.0000000000000000e+00   0.0000000000000000e+00   0.0000000000000000e+00   0.0000000000000000e+00  -3.6542055722471448e-02   0.0000000000000000e+00   0.0000000000000000e+00   0.0000000000000000e+00   0.0000000000000000e+00   0.0000000000000000e+00   0.0000000000000000e+00   0.0000000000000000e+00   0.0000000000000000e+00   0.0000000000000000e+00   0.0000000000000000e+00   0.0000000000000000e+00   0.0000000000000000e+00  -2.6282144868740231e-01   0.0000000000000000e+00   0.0000000000000000e+00   0.0000000000000000e+00   0.0000000000000000e+00   0.0000000000000000e+00   0.0000000000000000e+00
   0.0000000000000000e+00   0.0000000000000000e+00  -1.2576409426057960e+00   0.0000000000000000e+00   0.0000000000000000e+00   0.0000000000000000e+00   0.0000000000000000e+00   0.0000000000000000e+00   0.0000000000000000e+00   0.0000000000000000e+00   0.0000000000000000e+00   2.9672582151292171e-01   0.0000000000000000e+00   0.0000000000000000e+00   0.0000000000000000e+00  -1.1527129115097712e-01   0.0000000000000000e+00   0.0000000000000000e+00  -3.0704893901057351e-01   0.0000000000000000e+00   0.0000000000000000e+00  -6.7395776459861848e-02   0.0000000000000000e+00   0.0000000000000000e+00  -1.3301038104318524e-01   0.0000000000000000e+00   0.0000000000000000e+00   0.0000000000000000e+00   0.0000000000000000e+00   0.0000000000000000e+00
   0.0000000000000000e+00   7.8763050197490012e-02   0.0000000000000000e+00   4.0704998653064384e-01   0.0000000000000000e+00  -2.2848543874410002e-01   0.0000000000000000e+00   0.0000000000000000e+00   6.4004637770497766e-02  -6.0770589274331099e-01   0.0000000000000000e+00   0.0000000000000000e+00   0.0000000000000000e+00   0.0000000000000000e+00   0.0000000000000000e+00   0.0000000000000000e+00   0.0000000000000000e+00   0.0000000000000000e+00   0.0000000000000000e+00   0.0000000000000000e+00  -6.3010725287064562e-01   0.0000000000000000e+00  -3.3817648358380081e-02   0.0000000000000000e+00   0.0000000000000000e+00  -6.5721118973648934e-02   0.0000000000000000e+00   0.0000000000000000e+00   0.0000000000000000e+00   0.0000000000000000e+00
  -1.2434058784393320e-01   0.0000000000000000e+00   0.0000000000000000e+00   0.0000000000000000e+00  -2.6329172494904685e-02   0.0000000000000000e+00   0.0000000000000000e+00   1.1569097682442715e+00   0.0000000000000000e+00   0.0000000000000000e+00   0.0000000000000000e+00   0.0000000000000000e+00   1.7713145511822584e-01   0.0000000000000000e+00   0.0000000000000000e+00   0.0000000000000000e+00   0.0000000000000000e+00   5.6978359747800456e-01   0.0000000000000000e+00  -8.0480557916445844e-02   0.0000000000000000e+00   0.0000000000000000e+00   0.0000000000000000e+00   0.0000000000000000e+00   0.0000000000000000e+00   0.0000000000000000e+00   5.4979975570748607e-01   6.5456557025862161e-01   0.0000000000000000e+00   0.0000000000000000e+00
   6.1692948719032947e-01   0.0000000000000000e+00   0.0000000000000000e+00   0.0000000000000000e+00  -3.0972502207034064e-01   0.0000000000000000e+00   0.0000000000000000e+00   3.8102003685995783e-01   0.0000000000000000e+00   0.0000000000000000e+00   0.0000000000000000e+00   0.0000000000000000e+00   1.2172426812998213e-01   0.0000000000000000e+00   0.0000000000000000e+00   0.0000000000000000e+00   0.0000000000000000e+00  -4.9449629563899539e-01   0.0000000000000000e+00   1.4284130652854343e-01   0.0000000000000000e+00   0.0000000000000000e+00   0.0000000000000000e+00   0.0000000000000000e+00   0.0000000000000000e+00   0.0000000000000000e+00   6.9950644799791994e-01  -4.4471962517381408e-01   0.0000000000000000e+00   0.0000000000000000e+00
   0.0000000000000000e+00   0.0000000000000000e+00   0.0000000000000000e+00   0.0000000000000000e+00   0.0000000000000000e+00   0.0000000000000000e+00  -2.2557674091427790e-01   0.0000000000000000e+00   0.0000000000000000e+00   0.0000000000000000e+00   0.0000000000000000e+00   0.0000000000000000e+00   0.0000000000000000e+00   6.0938591447425350e-01   2.4468884068669544e-01   0.0000000000000000e+00   4.2498768320484570e-01   0.0000000000000000e+00   0.0000000000000000e+00   0.0000000000000000e+00   0.0000000000000000e+00   0.0000000000000000e+00   0.0000000000000000e+00   0.0000000000000000e+00   0.0000000000000000e+00   0.0000000000000000e+00   0.0000000000000000e+00   0.0000000000000000e+00   4.8126221581411222e-01  -3.2505916568547777e-01
   0.0000000000000000e+00   0.0000000000000000e+00   0.0000000000000000e+00   0.0000000000000000e+00   0.0000000000000000e+00   0.0000000000000000e+00   1.2043439125238420e-01   0.0000000000000000e+00   0.0000000000000000e+00   0.0000000000000000e+00   0.0000000000000000e+00   0.0000000000000000e+00   0.0000000000000000e+00   1.2678762064056745e-01   4.6656711783920246e-01   0.0000000000000000e+00   1.7188816709050495e-02   0.0000000000000000e+00   0.0000000000000000e+00   0.0000000000000000e+00   0.0000000000000000e+00   0.0000000000000000e+00   0.0000000000000000e+00   0.0000000000000000e+00   0.0000000000000000e+00   0.0000000000000000e+00   0.0000000000000000e+00   0.0000000000000000e+00   2.1134515670099202e-01   8.4069813281960293e-01
   5.2268420425323903e-01   4.1039659053435618e-01   1.1813694274467939e+00   0.0000000000000000e+00   0.0000000000000000e+00   0.0000000000000000e+00   0.0000000000000000e+00   0.0000000000000000e+00  -4.8402193365148005e-01   0.0000000000000000e+00   0.0000000000000000e+00   0.0000000000000000e+00   0.0000000000000000e+00   0.0000000000000000e+00   0.0000000000000000e+00   4.3336344500671531e-02   0.0000000000000000e+00   0.0000000000000000e+00   0.0000000000000000e+00   0.0000000000000000e+00   0.0000000000000000e+00  -6.1937287032590960e-01   0.0000000000000000e+00   0.0000000000000000e+00   0.0000000000000000e+00   0.0000000000000000e+00   0.0000000000000000e+00  -1.3982669727514785e-01   0.0000000000000000e+00   4.3556831603430551e-01
   6.4626633628127719e-02   8.6234800795913377e-02   3.5294062023662637e-01   0.0000000000000000e+00   0.0000000000000000e+00   0.0000000000000000e+00   0.0000000000000000e+00   0.0000000000000000e+00   1.5463947640860981e-02   0.0000000000000000e+00   0.0000000000000000e+00   0.0000000000000000e+00   0.0000000000000000e+00   0.0000000000000000e+00   0.0000000000000000e+00   9.8435351022004891e-01   0.0000000000000000e+00   0.0000000000000000e+00   0.0000000000000000e+00   0.0000000000000000e+00   0.0000000000000000e+00   8.6531489777035753e-01   0.0000000000000000e+00   0.0000000000000000e+00   0.0000000000000000e+00   0.0000000000000000e+00   0.0000000000000000e+00  -1.7770420289996769e-01   0.0000000000000000e+00   4.6426617942113813e-01
   6.6744549136802223e-01   5.1672212906662152e-01  -3.7073746111137901e-01   0.0000000000000000e+00   0.0000000000000000e+00   0.0000000000000000e+00   0.0000000000000000e+00   0.0000000000000000e+00  -6.2855557669140430e-02   0.0000000000000000e+00   0.0000000000000000e+00   0.0000000000000000e+00   0.0000000000000000e+00   0.0000000000000000e+00   0.0000000000000000e+00  -1.2573065936100675e-01   0.0000000000000000e+00   0.0000000000000000e+00   0.0000000000000000e+00   0.0000000000000000e+00   0.0000000000000000e+00  -1.8693725889523663e-01   0.0000000000000000e+00   0.0000000000000000e+00   0.0000000000000000e+00   0.0000000000000000e+00   0.0000000000000000e+00   1.7011675819849234e-01   0.0000000000000000e+00   7.4482597183233834e-01
   0.0000000000000000e+00   0.0000000000000000e+00   0.0000000000000000e+00   3.2094874995855083e-01   0.0000000000000000e+00   0.0000000000000000e+00   0.0000000000000000e+00   1.2459554287383288e-01   0.0000000000000000e+00   1.7363702523557267e-01   0.0000000000000000e+00   0.0000000000000000e+00   0.0000000000000000e+00   0.0000000000000000e+00   0.0000000000000000e+00   0.0000000000000000e+00   0.0000000000000000e+00   5.0868221907725453e-01   0.0000000000000000e+00   0.0000000000000000e+00   6.2170420588504149e-01   0.0000000000000000e+00   0.0000000000000000e+00   0.0000000000000000e+00   0.0000000000000000e+00  -4.5392104428286206e-01   0.0000000000000000e+00   0.0000000000000000e+00   0.0000000000000000e+00   0.0000000000000000e+00
   0.0000000000000000e+00   0.0000000000000000e+00   0.0000000000000000e+00   0.0000000000000000e+00  -8.0186689478355735e-02   0.0000000000000000e+00  -1.5510169660996959e-01   0.0000000000000000e+00   0.0000000000000000e+00   0.0000000000000000e+00  -3.5147325213484637e-01  -6.9614906308939503e-02   0.0000000000000000e+00  -7.0005993627053564e-01   0.0000000000000000e+00   0.0000000000000000e+00   0.0000000000000000e+00   0.0000000000000000e+00   0.0000000000000000e+00   0.0000000000000000e+00   0.0000000000000000e+00   0.0000000000000000e+00  -5.3428183724375933e-01   0.0000000000000000e+00   1.0105774567067474e-02   0.0000000000000000e+00  -2.5591161312702787e-01   0.0000000000000000e+00   0.0000000000000000e+00   0.0000000000000000e+00
   0.0000000000000000e+00   0.0000000000000000e+00   0.0000000000000000e+00   0.0000000000000000e+00   0.0000000000000000e+00   2.3814225250366552e-01   0.0000000000000000e+00   0.0000000000000000e+00   0.0000000000000000e+00   0.0000000000000000e+00   0.0000000000000000e+00   0.0000000000000000e+00  -3.5062247819119363e-01   0.0000000000000000e+00  -1.2124633405695886e+00   0.0000000000000000e+00  -4.5364702078711761e-01   0.0000000000000000e+00  -5.6346566660322661e-01  -9.1520427356594247e-01   0.0000000000000000e+00   0.0000000000000000e+00   0.0000000000000000e+00   0.0000000000000000e+00   0.0000000000000000e+00   0.0000000000000000e+00   0.0000000000000000e+00   0.0000000000000000e+00   0.0000000000000000e+00   0.0000000000000000e+00
   0.0000000000000000e+00   0.0000000000000000e+00   0.0000000000000000e+00   0.0000000000000000e+00   3.6160288513100119e-01   0.0000000000000000e+00   4.7815403548817381e-01   0.0000000000000000e+00   0.0000000000000000e+00   0.0000000000000000e+00   6.8853794529052603e-02   5.0967678723126431e-01   0.0000000000000000e+00  -3.8601112445708685e-02   0.0000000000000000e+00   0.0000000000000000e+00   0.0000000000000000e+00   0.0000000000000000e+00   0.0000000000000000e+00   0.0000000000000000e+00   0.0000000000000000e+00   0.0000000000000000e+00  -3.3944522874065047e-02   0.0000000000000000e+00   4.2071543869057826e-01   0.0000000000000000e+00  -4.4323474872812196e-01   0.0000000000000000e+00   0.0000000000000000e+00   0.0000000000000000e+00
   0.0000000000000000e+00   0.0000000000000000e+00   0.0000000000000000e+00   1.7641057186203157e-01   0.0000000000000000e+00   0.0000000000000000e+00   0.0000000000000000e+00  -3.4181296392387872e-01   0.0000000000000000e+00  -3.1661857500792356e-01   0.0000000000000000e+00   0.0000000000000000e+00   0.0000000000000000e+00   0.0000000000000000e+00   0.0000000000000000e+00   0.0000000000000000e+00   0.0000000000000000e+00   3.7630708033052174e-01   0.0000000000000000e+00   0.0000000000000000e+00  -6.0384290579766753e-01   0.0000000000000000e+00   0.0000000000000000e+00   0.0000000000000000e+00   0.0000000000000000e+00  -4.9554274507834795e-01   0.0000000000000000e+00   0.0000000000000000e+00   0.0000000000000000e+00   0.0000000000000000e+00
  -9.5114716881616534e-01   7.0755373638810171e-01  -3.9253174399338087e-01   0.0000000000000000e+00   0.0000000000000000e+00   0.0000000000000000e+00   0.0000000000000000e+00   0.0000000000000000e+00  -2.3477626599625573e-01   0.0000000000000000e+00   0.0000000000000000e+00   0.0000000000000000e+00   0.0000000000000000e+00   0.0000000000000000e+00   0.0000000000000000e+00  -1.5223616298658413e-01   0.0000000000000000e+00   0.0000000000000000e+00   0.0000000000000000e+00   0.0000000000000000e+00   0.0000000000000000e+00  -1.7375965269683248e-02   0.0000000000000000e+00   0.0000000000000000e+00   0.0000000000000000e+00   0.0000000000000000e+00   0.0000000000000000e+00  -3.8067369298398152e-01   0.0000000000000000e+00   1.7863021967192488e-01
   0.0000000000000000e+00   0.0000000000000000e+00   0.0000000000000000e+00  -1.6758229502541547e-01   0.0000000000000000e+00   0.0000000000000000e+00   0.0000000000000000e+00   7.6615180024525076e-01   0.0000000000000000e+00   6.3933291407828940e-02   0.0000000000000000e+00   0.0000000000000000e+00   0.0000000000000000e+00   0.0000000000000000e+00   0.0000000000000000e+00   0.0000000000000000e+00   0.0000000000000000e+00  -2.4541621738489927e-01   0.0000000000000000e+00   0.0000000000000000e+00  -2.5368651409856685e-01   0.0000000000000000e+00   0.0000000000000000e+00   0.0000000000000000e+00   0.0000000000000000e+00  -5.0621552764977817e-01   0.0000000000000000e+00   0.0000000000000000e+00   0.0000000000000000e+00   0.0000000000000000e+00
   0.0000000000000000e+00   0.0000000000000000e+00   0.0000000000000000e+00   0.0000000000000000e+00   5.7059687759483479e-01   0.0000000000000000e+00  -2.3780426301760041e-02   0.0000000000000000e+00   0.0000000000000000e+00   0.0000000000000000e+00   2.8296009410544787e-01   9.6444196433243257e-02   0.0000000000000000e+00  -3.7021772982012419e-01   0.0000000000000000e+00   0.0000000000000000e+00   0.0000000000000000e+00   0.0000000000000000e+00   0.0000000000000000e+00   0.0000000000000000e+00   0.0000000000000000e+00   0.0000000000000000e+00   1.9344242768881895e-01   0.0000000000000000e+00  -6.4030114742921629e-01   0.0000000000000000e+00   4.3700136899455233e-03   0.0000000000000000e+00   0.0000000000000000e+00   0.0000000000000000e+00
   0.0000000000000000e+00   0.0000000000000000e+00   0.0000000000000000e+00   0.0000000000000000e+00   5.0172337736199912e-01   0.0000000000000000e+00   1.7409687483907484e-02   0.0000000000000000e+00   0.0000000000000000e+00   0.0000000000000000e+00  -1.3508106375714010e-01  -2.7584502479012656e-02   0.0000000000000000e+00   3.9268034613941449e-01   0.0000000000000000e+00   0.0000000000000000e+00   0.0000000000000000e+00   0.0000000000000000e+00   0.0000000000000000e+00   0.0000000000000000e+00   0.0000000000000000e+00   0.0000000000000000e+00  -6.7096082846037319e-01   0.0000000000000000e+00  -4.4751888749282875e-02   0.0000000000000000e+00   3.5010532373610698e-01   0.0000000000000000e+00   0.0000000000000000e+00   0.0000000000000000e+00
   0.0000000000000000e+00   0.0000000000000000e+00   0.0000000000000000e+00   0.0000000000000000e+00   0.0000000000000000e+00   3.5071799648269958e-01   0.0000000000000000e+00   0.0000000000000000e+00   0.0000000000000000e+00   0.0000000000000000e+00   0.0000000000000000e+00   0.0000000000000000e+00  -2.9939221519879394e-01   0.0000000000000000e+00   5.6515034159226119e-01   0.0000000000000000e+00  -7.9426599313315716e-01   0.0000000000000000e+00   1.4575757885790281e+00  -6.6844778349940326e-01   0.0000000000000000e+00   0.0000000000000000e+00   0.0000000000000000e+00   0.0000000000000000e+00   0.0000000000000000e+00   0.0000000000000000e+00   0.0000000000000000e+00   0.0000000000000000e+00   0.0000000000000000e+00   0.0000000000000000e+00
   0.0000000000000000e+00   0.0000000000000000e+00   0.0000000000000000e+00   0.0000000000000000e+00   2.9852063048810107e-01   0.0000000000000000e+00  -2.0403684462321486e-01   0.0000000000000000e+00   0.0000000000000000e+00   0.0000000000000000e+00  -7.8795826169571992e-01  -1.2045631007143804e-02   0.0000000000000000e+00   2.0468604439296373e-01   0.0000000000000000e+00   0.0000000000000000e+00   0.0000000000000000e+00   0.0000000000000000e+00   0.0000000000000000e+00   0.0000000000000000e+00   0.0000000000000000e+00   0.0000000000000000e+00   3.7837987120566763e-01   0.0000000000000000e+00  -8.2081991460148163e-02   0.0000000000000000e+00  -2.3754141277548727e-01   0.0000000000000000e+00   0.0000000000000000e+00   0.0000000000000000e+00
   0.0000000000000000e+00   0.0000000000000000e+00   0.0000000000000000e+00   0.0000000000000000e+00   0.0000000000000000e+00  -2.4554195826876679e-02   0.0000000000000000e+00   0.0000000000000000e+00   0.0000000000000000e+00   0.0000000000000000e+00   0.0000000000000000e+00   0.0000000000000000e+00  -1.9503528951058921e-01   0.0000000000000000e+00  -1.0122506023313149e-01   0.0000000000000000e+00  -1.2545457009617964e+00   0.0000000000000000e+00  -4.4992689365225680e-01   1.1331792289673392e-01   0.0000000000000000e+00   0.0000000000000000e+00   0.0000000000000000e+00   0.0000000000000000e+00   0.0000000000000000e+00   0.0000000000000000e+00   0.0000000000000000e+00   0.0000000000000000e+00   0.0000000000000000e+00   0.0000000000000000e+00
  -2.4136821902487124e-01   7.2197024580444524e-01   6.9601570800275459e-02   0.0000000000000000e+00   0.0000000000000000e+00   0.0000000000000000e+00   0.0000000000000000e+00   0.0000000000000000e+00   7.0863049126750377e-01   0.0000000000000000e+00   0.0000000000000000e+00   0.0000000000000000e+00   0.0000000000000000e+00   0.0000000000000000e+00   0.0000000000000000e+00  -7.4124668423024831e-01   0.0000000000000000e+00   0.0000000000000000e+00   0.0000000000000000e+00   0.0000000000000000e+00   0.0000000000000000e+00   5.8216393331052818e-01   0.0000000000000000e+00   0.0000000000000000e+00   0.0000000000000000e+00   0.0000000000000000e+00   0.0000000000000000e+00  -9.8291619870125385e-02   0.0000000000000000e+00  -3.0051452995574213e-01
   0.0000000000000000e+00   0.0000000000000000e+00   0.0000000000000000e+00   0.0000000000000000e+00   0.0000000000000000e+00  -6.2769134889103062e-01   0.0000000000000000e+00   0.0000000000000000e+00   0.0000000000000000e+00   0.0000000000000000e+00   0.0000000000000000e+00   0.0000000000000000e+00  -7.7926494110671773e-01   0.0000000000000000e+00  -6.3183001976520126e-01   0.0000000000000000e+00  -4.5538300788089264e-01   0.0000000000000000e+00   3.6778966359371645e-01   7.7924034553950083e-01   0.0000000000000000e+00   0.0000000000000000e+00   0.0000000000000000e+00   0.0000000000000000e+00   0.0000000000000000e+00   0.0000000000000000e+00   0.0000000000000000e+00   0.0000000000000000e+00   0.0000000000000000e+00   0.0000000000000000e+00
   0.0000000000000000e+00   0.0000000000000000e+00   0.0000000000000000e+00  -9.0876532594954984e-02   0.0000000000000000e+00   0.0000000000000000e+00   0.0000000000000000e+00   1.4234841271758558e-01   0.0000000000000000e+00  -9.2428434497892098e-01   0.0000000000000000e+00   0.0000000000000000e+00   0.0000000000000000e+00   0.0000000000000000e+00   0.0000000000000000e+00   0.0000000000000000e+00   0.0000000000000000e+00  -7.3442018179638024e-02   0.0000000000000000e+00   0.0000000000000000e+00   3.3432500135639859e-01   0.0000000000000000e+00   0.0000000000000000e+00   0.0000000000000000e+00   0.0000000000000000e+00  -3.1461533551178367e-03   0.0000000000000000e+00   0.0000000000000000e+00   0.0000000000000000e+00   0.0000000000000000e+00
   0.0000000000000000e+00   0.0000000000000000e+00   0.0000000000000000e+00   0.0000000000000000e+00   0.0000000000000000e+00   1.3822081581722063e+00   0.0000000000000000e+00   0.0000000000000000e+00   0.0000000000000000e+00   0.0000000000000000e+00   0.0000000000000000e+00   0.0000000000000000e+00  -3.6158375834398332e-01   0.0000000000000000e+00  -3.3598815539857108e-02   0.0000000000000000e+00   5.7915480725364055e-01   0.0000000000000000e+00  -1.4531004799606223e-01   2.6030176745387024e-01   0.0000000000000000e+00   0.0000000000000000e+00   0.0000000000000000e+00   0.0000000000000000e+00   0.0000000000000000e+00   0.0000000000000000e+00   0.0000000000000000e+00   0.0000000000000000e+00   0.0000000000000000e+00   0.0000000000000000e+00
   0.0000000000000000e+00   0.0000000000000000e+00   0.0000000000000000e+00   0.0000000000000000e+00   0.0000000000000000e+00   2.8940564809289043e-01   0.0000000000000000e+00   0.0000000000000000e+00   0.0000000000000000e+00   0.0000000000000000e+00   0.0000000000000000e+00   0.0000000000000000e+00   1.1802979159956879e+00   0.0000000000000000e+00  -7.7435183704746047e-01   0.0000000000000000e+00  -2.6613802806746689e-01   0.0000000000000000e+00   4.7171878556182745e-01   6.1680588905757427e-01   0.0000000000000000e+00   0.0000000000000000e+00   0.0000000000000000e+00   0.0000000000000000e+00   0.0000000000000000e+00   0.0000000000000000e+00   0.0000000000000000e+00   0.0000000000000000e+00   0.0000000000000000e+00   0.0000000000000000e+00
   0.0000000000000000e+00   0.0000000000000000e+00   0.0000000000000000e+00  -7.5606028255592428e-01   0.0000000000000000e+00   0.0000000000000000e+00   0.0000000000000000e+00  -4.1408757135837049e-01   0.0000000000000000e+00   1.0515506105728775e-01   0.0000000000000000e+00   0.0000000000000000e+00   0.0000000000000000e+00   0.0000000000000000e+00   0.0000000000000000e+00   0.0000000000000000e+00   0.0000000000000000e+00  -1.1749677939728405e-01   0.0000000000000000e+00   0.0000000000000000e+00   2.3172631789582437e-01   0.0000000000000000e+00   0.0000000000000000e+00   0.0000000000000000e+00   0.0000000000000000e+00  -4.2230814099154157e-01   0.0000000000000000e+00   0.0000000000000000e+00   0.0000000000000000e+00   0.0000000000000000e+00
   2.4259928031058758e-01   5.0716938042128991e-02  -3.4888980254042229e-01   0.0000000000000000e+00   0.0000000000000000e+00   0.0000000000000000e+00   0.0000000000000000e+00   0.0000000000000000e+00  -2.1233479027001062e-01   0.0000000000000000e+00   0.0000000000000000e+00   0.0000000000000000e+00   0.0000000000000000e+00   0.0000000000000000e+00   0.0000000000000000e+00  -2.5592400411445740e-02   0.0000000000000000e+00   0.0000000000000000e+00   0.0000000000000000e+00   0.0000000000000000e+00   0.0000000000000000e+00  -9.2532896487190625e-03   0.0000000000000000e+00   0.0000000000000000e+00   0.0000000000000000e+00   0.0000000000000000e+00   0.0000000000000000e+00  -1.1144317449009105e+00   0.0000000000000000e+00  -9.7856371585608865e-02
   0.0000000000000000e+00   0.0000000000000000e+00   0.0000000000000000e+00   0.0000000000000000e+00   4.3700700069709031e-01   0.0000000000000000e+00  -1.9006492738320888e-01   0.0000000000000000e+00   0.0000000000000000e+00   0.0000000000000000e+00   2.0733940777185828e-01  -6.1677290642238436e-01   0.0000000000000000e+00  -1.6679889729743980e-01   0.0000000000000000e+00   0.0000000000000000e+00   0.0000000000000000e+00   0.0000000000000000e+00   0.0000000000000000e+00   0.0000000000000000e+00   0.0000000000000000e+00   0.0000000000000000e+00   1.6682700883758192e-01   0.0000000000000000e+00   5.4199784772430126e-01   0.0000000000000000e+00  -9.3255913237217658e-03   0.0000000000000000e+00   0.0000000000000000e+00   0.0000000000000000e+00
   0.0000000000000000e+00   0.0000000000000000e+00   0.0000000000000000e+00   0.0000000000000000e+00   0.0000000000000000e+00   0.0000000000000000e+00   0.0000000000000000e+00   0.0000000000000000e+00   0.0000000000000000e+00   0.0000000000000000e+00   0.0000000000000000e+00   0.0000000000000000e+00   0.0000000000000000e+00   0.0000000000000000e+00   0.0000000000000000e+00   0.0000000000000000e+00   0.0000000000000000e+00   0.0000000000000000e+00   0.0000000000000000e+00   0.0000000000000000e+00   0.0000000000000000e+00   0.0000000000000000e+00   0.0000000000000000e+00  -3.9409715784526414e-02   0.0000000000000000e+00   0.0000000000000000e+00   0.0000000000000000e+00   0.0000000000000000e+00  -6.1613590490583361e-02   0.0000000000000000e+00
   0.0000000000000000e+00   0.0000000000000000e+00   0.0000000000000000e+00   0.0000000000000000e+00  -5.9993672072640350e-02   0.0000000000000000e+00   7.8105966266726634e-01   0.0000000000000000e+00   0.0000000000000000e+00   0.0000000000000000e+00  -1.6714092750403550e-01  -5.4401758380892729e-01   0.0000000000000000e+00  -3.4895806285540169e-03   0.0000000000000000e+00   0.0000000000000000e+00   0.0000000000000000e+00   0.0000000000000000e+00   0.0000000000000000e+00   0.0000000000000000e+00   0.0000000000000000e+00   0.0000000000000000e+00   2.4127820746584205e-03   0.0000000000000000e+00  -2.3608696514228558e-01   0.0000000000000000e+00  -8.1855285258338850e-02   0.0000000000000000e+00   0.0000000000000000e+00   0.0000000000000000e+00
   0.0000000000000000e+00   0.0000000000000000e+00   0.0000000000000000e+00   5.0784022033937359e-01   0.0000000000000000e+00   0.0000000000000000e+00   0.0000000000000000e+00  -2.9819403081520535e-01   0.0000000000000000e+00   1.2500337514613435e-02   0.0000000000000000e+00   0.0000000000000000e+00   0.0000000000000000e+00   0.0000000000000000e+00   0.0000000000000000e+00   0.0000000000000000e+00   0.0000000000000000e+00  -7.2125379605878936e-01   0.0000000000000000e+00   0.0000000000000000e+00   1.3795102438794893e-01   0.0000000000000000e+00   0.0000000000000000e+00   0.0000000000000000e+00   0.0000000000000000e+00  -3.3732009826715431e-01   0.0000000000000000e+00   0.0000000000000000e+00   0.0000000000000000e+00   0.0000000000000000e+00
   0.0000000000000000e+00   0.0000000000000000e+00   0.0000000000000000e+00   0.0000000000000000e+00   4.2630716729747317e-02   0.0000000000000000e+00   2.4214390128767202e-01   0.0000000000000000e+00   0.0000000000000000e+00   0.0000000000000000e+00  -2.8567194040392691e-01   2.2093415932844393e-01   0.0000000000000000e+00  -3.8397472826694329e-01   0.0000000000000000e+00   0.0000000000000000e+00   0.0000000000000000e+00   0.0000000000000000e+00   0.0000000000000000e+00   0.0000000000000000e+00   0.0000000000000000e+00   0.0000000000000000e+00   2.3403820686213953e-01   0.0000000000000000e+00   2.3382028708406949e-01   0.0000000000000000e+00   7.4313268794811360e-01   0.0000000000000000e+00   0.0000000000000000e+00   0.0000000000000000e+00
  -2.4672116581719555e-01  -3.2905891379290741e-01  -5.3246365823533398e-03   0.0000000000000000e+00   0.0000000000000000e+00   0.0000000000000000e+00   0.0000000000000000e+00   0.0000000000000000e+00  -5.5212235441474877e-01   0.0000000000000000e+00   0.0000000000000000e+00   0.0000000000000000e+00   0.0000000000000000e+00   0.0000000000000000e+00   0.0000000000000000e+00  -9.5211704800786900e-01   0.0000000000000000e+00   0.0000000000000000e+00   0.0000000000000000e+00   0.0000000000000000e+00   0.0000000000000000e+00   8.5670464416201253e-01   0.0000000000000000e+00   0.0000000000000000e+00   0.0000000000000000e+00   0.0000000000000000e+00   0.0000000000000000e+00  -1.2524385949947800e-01   0.0000000000000000e+00   3.1925509759357917e-01
   0.0000000000000000e+00   0.0000000000000000e+00   0.0000000000000000e+00   0.0000000000000000e+00   0.0000000000000000e+00   0.0000000000000000e+00   0.0000000000000000e+00   0.0000000000000000e+00   0.0000000000000000e+00   0.0000000000000000e+00   0.0000000000000000e+00   0.0000000000000000e+00   0.0000000000000000e+00   0.0000000000000000e+00   0.0000000000000000e+00   0.0000000000000000e+00   0.0000000000000000e+00   0.0000000000000000e+00   0.0000000000000000e+00   0.0000000000000000e+00   0.0000000000000000e+00   0.0000000000000000e+00   0.0000000000000000e+00  -3.3574575101264714e-01   0.0000000000000000e+00   0.0000000000000000e+00   0.0000000000000000e+00   0.0000000000000000e+00   2.5371261087051855e-01   0.0000000000000000e+00
  -4.0255963459129818e-01  -5.8113637938286056e-01   2.1286869945362874e-01   0.0000000000000000e+00   0.0000000000000000e+00   0.0000000000000000e+00   0.0000000000000000e+00   0.0000000000000000e+00   9.3657326512076056e-01   0.0000000000000000e+00   0.0000000000000000e+00   0.0000000000000000e+00   0.0000000000000000e+00   0.0000000000000000e+00   0.0000000000000000e+00  -2.8464646346730194e-01   0.0000000000000000e+00   0.0000000000000000e+00   0.0000000000000000e+00   0.0000000000000000e+00   0.0000000000000000e+00  -1.9679048169824925e-01   0.0000000000000000e+00   0.0000000000000000e+00   0.0000000000000000e+00   0.0000000000000000e+00   0.0000000000000000e+00  -3.8937347041105375e-01   0.0000000000000000e+00   6.6765762680670604e-01
  -5.6498376448901905e-02   1.4424422963787196e+00   0.0000000000000000e+00   0.0000000000000000e+00   1.3168049184293146e-01   0.0000000000000000e+00   0.0000000000000000e+00   0.0000000000000000e+00   0.0000000000000000e+00   0.0000000000000000e+00   1.6475581994891622e-01  -1.5213608730370259e-01   0.0000000000000000e+00  -5.1627287351343243e-01   0.0000000000000000e+00   0.0000000000000000e+00   0.0000000000000000e+00   0.0000000000000000e+00   0.0000000000000000e+00   0.0000000000000000e+00  -5.5806463246139404e-01   0.0000000000000000e+00   0.0000000000000000e+00   0.0000000000000000e+00   0.0000000000000000e+00   0.0000000000000000e+00   0.0000000000000000e+00   0.0000000000000000e+00   0.0000000000000000e+00  -1.0996001439392961e-01
  -6.0269701241760981e-02  -1.3533766866682698e-01   0.0000000000000000e+00   0.0000000000000000e+00  -5.4453632546887032e-01   0.0000000000000000e+00   0.0000000000000000e+00   0.0000000000000000e+00   0.0000000000000000e+00   0.0000000000000000e+00   1.3767161330028894e+00  -6.7027757258283999e-02   0.0000000000000000e+00   2.6534392446681203e-02   0.0000000000000000e+00   0.0000000000000000e+00   0.0000000000000000e+00   0.0000000000000000e+00   0.0000000000000000e+00   0.0000000000000000e+00   6.8748935483798401e-01   0.0000000000000000e+00   0.0000000000000000e+00   0.0000000000000000e+00   0.0000000000000000e+00   0.0000000000000000e+00   0.0000000000000000e+00   0.0000000000000000e+00   0.0000000000000000e+00  -3.8196127468778346e-02
   0.0000000000000000e+00   0.0000000000000000e+00   4.2309757638104484e-01   0.0000000000000000e+00   0.0000000000000000e+00   0.0000000000000000e+00   0.0000000000000000e+00   4.7074311153817772e-02  -3.2978243701892357e-01   0.0000000000000000e+00   0.0000000000000000e+00   0.0000000000000000e+00   3.8520271358408720e-01   0.0000000000000000e+00  -2.6287759127049215e-01   0.0000000000000000e+00   2.7824417069916096e-01   0.0000000000000000e+00  -5.4029900612872439e-01   0.0000000000000000e+00   0.0000000000000000e+00   0.0000000000000000e+00   0.0000000000000000e+00   0.0000000000000000e+00   0.0000000000000000e+00  -3.5098062799429353e-01   0.0000000000000000e+00   0.0000000000000000e+00   0.0000000000000000e+00   0.0000000000000000e+00
   0.0000000000000000e+00   0.0000000000000000e+00   0.0000000000000000e+00   3.0438929234262391e-01   0.0000000000000000e+00   2.1118835171650044e-01   0.0000000000000000e+00   0.0000000000000000e+00   0.0000000000000000e+00   0.0000000000000000e+00   0.0000000000000000e+00   0.0000000000000000e+00   0.0000000000000000e+00   0.0000000000000000e+00   0.0000000000000000e+00   0.0000000000000000e+00   0.0000000000000000e+00  -1.1881648610332374e+00   0.0000000000000000e+00  -4.4247240682844285e-01   0.0000000000000000e+00   0.0000000000000000e+00   0.0000000000000000e+00   8.2948474177556408e-01  -7.4806585018441674e-02   0.0000000000000000e+00   0.0000000000000000e+00   0.0000000000000000e+00   0.0000000000000000e+00   0.0000000000000000e+00
   3.4360998598790160e-02  -7.0944734544301086e-02   0.0000000000000000e+00   0.0000000000000000e+00  -5.0408912833048125e-01   0.0000000000000000e+00   0.0000000000000000e+00   0.0000000000000000e+00   0.0000000000000000e+00   0.0000000000000000e+00  -6.5058604893075814e-02  -3.5500324075774342e-01   0.0000000000000000e+00  -9.3585541198568167e-01   0.0000000000000000e+00   0.0000000000000000e+00   0.0000000000000000e+00   0.0000000000000000e+00   0.0000000000000000e+00   0.0000000000000000e+00   6.4214408510360854e-01   0.0000000000000000e+00   0.0000000000000000e+00   0.0000000000000000e+00   0.0000000000000000e+00   0.0000000000000000e+00   0.0000000000000000e+00   0.0000000000000000e+00   0.0000000000000000e+00   7.6104448900707045e-01
   0.0000000000000000e+00   0.0000000000000000e+00   0.0000000000000000e+00  -1.0489093147514872e+00   0.0000000000000000e+00  -9.7497432784565435e-02   0.0000000000000000e+00   0.0000000000000000e+00   0.0000000000000000e+00   0.0000000000000000e+00   0.0000000000000000e+00   0.0000000000000000e+00   0.0000000000000000e+00   0.0000000000000000e+00   0.0000000000000000e+00   0.0000000000000000e+00   0.0000000000000000e+00  -4.6325695480416085e-01   0.0000000000000000e+00   6.1586506368478489e-01   0.0000000000000000e+00   0.0000000000000000e+00   0.0000000000000000e+00   2.4005554477639746e-01   3.8536049936367489e-01   0.0000000000000000e+00   0.0000000000000000e+00   0.0000000000000000e+00   0.0000000000000000e+00   0.0000000000000000e+00
   0.0000000000000000e+00   0.0000000000000000e+00   0.0000000000000000e+00   0.0000000000000000e+00   0.0000000000000000e+00   0.0000000000000000e+00  -7.1856164209780204e-01   0.0000000000000000e+00   0.0000000000000000e+00   5.5753414043404148e-01   0.0000000000000000e+00   0.0000000000000000e+00   0.0000000000000000e+00   0.0000000000000000e+00   0.0000000000000000e+00   1.3214081904083394e-01   0.0000000000000000e+00   0.0000000000000000e+00   0.0000000000000000e+00   0.0000000000000000e+00   0.0000000000000000e+00   2.0862198649396768e-01   0.0000000000000000e+00   0.0000000000000000e+00   0.0000000000000000e+00   0.0000000000000000e+00   0.0000000000000000e+00  -3.3405879224294632e-01  -1.5660229113875351e-02   0.0000000000000000e+00
   0.0000000000000000e+00   0.0000000000000000e+00  -1.0217330916315666e-02   0.0000000000000000e+00   0.0000000000000000e+00   0.0000000000000000e+00   0.0000000000000000e+00   6.9745399425051358e-01  -3.4247270569602861e-01   0.0000000000000000e+00   0.0000000000000000e+00   0.0000000000000000e+00  -4.9962810347550157e-01   0.0000000000000000e+00  -9.1339376946059883e-02   0.0000000000000000e+00  -2.9617171069343801e-01   0.0000000000000000e+00  -6.2256202364303431e-02   0.0000000000000000e+00   0.0000000000000000e+00   0.0000000000000000e+00   0.0000000000000000e+00   0.0000000000000000e+00   0.0000000000000000e+00  -2.1587342910805229e-01   0.0000000000000000e+00   0.0000000000000000e+00   0.0000000000000000e+00   0.0000000000000000e+00
   0.0000000000000000e+00   0.0000000000000000e+00   3.9985284258951503e-01   0.0000000000000000e+00   0.0000000000000000e+00   0.0000000000000000e+00   0.0000000000000000e+00   8.7141822024137755e-02   4.8829676833009195e-01   0.0000000000000000e+00   0.0000000000000000e+00   0.0000000000000000e+00   2.3031881692273598e-01   0.0000000000000000e+00  -1.2630149912313759e-01   0.0000000000000000e+00  -7.1184109887963398e-01   0.0000000000000000e+00  -1.3350366099346569e-01   0.0000000000000000e+00   0.0000000000000000e+00   0.0000000000000000e+00   0.0000000000000000e+00   0.0000000000000000e+00   0.0000000000000000e+00   2.3462086512567121e-02   0.0000000000000000e+00   0.0000000000000000e+00   0.0000000000000000e+00   0.0000000000000000e+00
   0.0000000000000000e+00   0.0000000000000000e+00   0.0000000000000000e+00   0.0000000000000000e+00   0.0000000000000000e+00   0.0000000000000000e+00   2.6433976250431684e-01   0.0000000000000000e+00   0.0000000000000000e+00  -1.1612690764951811e-01   0.0000000000000000e+00   0.0000000000000000e+00   0.0000000000000000e+00   0.0000000000000000e+00   0.0000000000000000e+00  -1.1106512739574854e-01   0.0000000000000000e+00   0.0000000000000000e+00   0.0000000000000000e+00   0.0000000000000000e+00   0.0000000000000000e+00   1.7753574629568175e-01   0.0000000000000000e+00   0.0000000000000000e+00   0.0000000000000000e+00   0.0000000000000000e+00   0.0000000000000000e+00  -7.2319380472533323e-01   5.9141808253520656e-01   0.0000000000000000e+00
  -1.5174790007139913e-01   3.4592496473827689e-01   0.0000000000000000e+00   0.0000000000000000e+00  -5.4046849150048015e-01   0.0000000000000000e+00   0.0000000000000000e+00   0.0000000000000000e+00   0.0000000000000000e+00   0.0000000000000000e+00  -1.3327694295136996e-01   1.3348171902186852e+00   0.0000000000000000e+00   1.1923306372728108e-01   0.0000000000000000e+00   0.0000000000000000e+00   0.0000000000000000e+00   0.0000000000000000e+00   0.0000000000000000e+00   0.0000000000000000e+00   3.7652202990014455e-01   0.0000000000000000e+00   0.0000000000000000e+00   0.0000000000000000e+00   0.0000000000000000e+00   0.0000000000000000e+00   0.0000000000000000e+00   0.0000000000000000e+00   0.0000000000000000e+00  -3.9710865734542029e-03
   3.5524831745596529e-02   7.6072929677389645e-01   0.0000000000000000e+00   0.0000000000000000e+00  -3.3585741907673472e-01   0.0000000000000000e+00   0.0000000000000000e+00   0.0000000000000000e+00   0.0000000000000000e+00   0.0000000000000000e+00  -4.6083563368753949e-01  -6.0837159937798790e-01   0.0000000000000000e+00   1.1197534224051358e+00   0.0000000000000000e+00   0.0000000000000000e+00   0.0000000000000000e+00   0.0000000000000000e+00   0.0000000000000000e+00   0.0000000000000000e+00   7.5267431890914371e-01   0.0000000000000000e+00   0.0000000000000000e+00   0.0000000000000000e+00   0.0000000000000000e+00   0.0000000000000000e+00   0.0000000000000000e+00   0.0000000000000000e+00   0.0000000000000000e+00   4.9251288142157312e-01
   0.0000000000000000e+00   0.0000000000000000e+00   1.4945414520474420e-01   0.0000000000000000e+00   0.0000000000000000e+00   0.0000000000000000e+00   0.0000000000000000e+00   2.6106169095809745e-01  -6.4396896468733228e-02   0.0000000000000000e+00   0.0000000000000000e+00   0.0000000000000000e+00   2.2004559278354871e-01   0.0000000000000000e+00  -6.6102057157209582e-01   0.0000000000000000e+00   1.7010804339362975e-01   0.0000000000000000e+00   5.3682576192231823e-01   0.0000000000000000e+00   0.0000000000000000e+00   0.0000000000000000e+00   0.0000000000000000e+00   0.0000000000000000e+00   0.0000000000000000e+00   3.2074349203805097e-01   0.0000000000000000e+00   0.0000000000000000e+00   0.0000000000000000e+00   0.0000000000000000e+00
  -7.1474928118804737e-01  -2.9889794352185062e-01   0.0000000000000000e+00   0.0000000000000000e+00  -1.0079994654092101e+00   0.0000000000000000e+00   0.0000000000000000e+00   0.0000000000000000e+00   0.0000000000000000e+00   0.0000000000000000e+00  -5.1524341520339156e-01  -3.7924940274974811e-01   0.0000000000000000e+00  -3.3154133134108732e-01   0.0000000000000000e+00   0.0000000000000000e+00   0.0000000000000000e+00   0.0000000000000000e+00   0.0000000000000000e+00   0.0000000000000000e+00   2.8251187955190027e-01   0.0000000000000000e+00   0.0000000000000000e+00   0.0000000000000000e+00   0.0000000000000000e+00   0.0000000000000000e+00   0.0000000000000000e+00   0.0000000000000000e+00   0.0000000000000000e+00  -4.3779253418579223e-01
   0.0000000000000000e+00   0.0000000000000000e+00  -3.9103844576534591e-01   0.0000000000000000e+00   0.0000000000000000e+00   0.0000000000000000e+00   0.0000000000000000e+00   4.9730118249885741e-02   5.6452066314061800e-01   0.0000000000000000e+00   0.0000000000000000e+00   0.0000000000000000e+00  -1.1530123180051823e-01   0.0000000000000000e+00  -4.2398656785925803e-01   0.0000000000000000e+00   2.0689838695821644e-01   0.0000000000000000e+00  -6.8821335157812552e-02   0.0000000000000000e+00   0.0000000000000000e+00   0.0000000000000000e+00   0.0000000000000000e+00   0.0000000000000000e+00   0.0000000000000000e+00  -5.3416286625049625e-01   0.0000000000000000e+00   0.0000000000000000e+00   0.0000000000000000e+00   0.0000000000000000e+00
   0.0000000000000000e+00   0.0000000000000000e+00   0.0000000000000000e+00   0.0000000000000000e+00   0.0000000000000000e+00   0.0000000000000000e+00   3.9595218923981029e-01   0.0000000000000000e+00   0.0000000000000000e+00   6.9151171448441864e-02   0.0000000000000000e+00   0.0000000000000000e+00   0.0000000000000000e+00   0.0000000000000000e+00   0.0000000000000000e+00   2.0966210624712822e-01   0.0000000000000000e+00   0.0000000000000000e+00   0.0000000000000000e+00   0.0000000000000000e+00   0.0000000000000000e+00   5.9992449136407322e-01   0.0000000000000000e+00   0.0000000000000000e+00   0.0000000000000000e+00   0.0000000000000000e+00   0.0000000000000000e+00  -2.5009910738856655e-01  -6.0993673579522101e-01   0.0000000000000000e+00
   0.0000000000000000e+00   0.0000000000000000e+00   5.3697446591699471e-01   0.0000000000000000e+00   0.0000000000000000e+00   0.0000000000000000e+00   0.0000000000000000e+00  -1.0624889184546871e-01   2.8903042848617738e-01   0.0000000000000000e+00   0.0000000000000000e+00   0.0000000000000000e+00  -6.3265442976392527e-01   0.0000000000000000e+00  -8.4497133955165865e-02   0.0000000000000000e+00   3.3746120726453316e-01   0.0000000000000000e+00  -1.6933114723567616e-01   0.0000000000000000e+00   0.0000000000000000e+00   0.0000000000000000e+00   0.0000000000000000e+00   0.0000000000000000e+00   0.0000000000000000e+00   2.5862426484134099e-01   0.0000000000000000e+00   0.0000000000000000e+00   0.0000000000000000e+00   0.0000000000000000e+00
   0.0000000000000000e+00   0.0000000000000000e+00   0.0000000000000000e+00  -1.2205805891009128e-01   0.0000000000000000e+00   1.0534007224073829e+00   0.0000000000000000e+00   0.0000000000000000e+00   0.0000000000000000e+00   0.0000000000000000e+00   0.0000000000000000e+00   0.0000000000000000e+00   0.0000000000000000e+00   0.0000000000000000e+00   0.0000000000000000e+00   0.0000000000000000e+00   0.0000000000000000e+00   7.0801182076590574e-01   0.0000000000000000e+00  -5.6123456407304415e-02   0.0000000000000000e+00   0.0000000000000000e+00   0.0000000000000000e+00  -5.3654467204335199e-01   9.6159693143572333e-01   0.0000000000000000e+00   0.0000000000000000e+00   0.0000000000000000e+00   0.0000000000000000e+00   0.0000000000000000e+00
   0.0000000000000000e+00   0.0000000000000000e+00   2.5131739120469565e-02   0.0000000000000000e+00   0.0000000000000000e+00   0.0000000000000000e+00   0.0000000000000000e+00   6.4675314612274615e-01   3.5903884750366222e-01   0.0000000000000000e+00   0.0000000000000000e+00   0.0000000000000000e+00   2.9462641951512775e-01   0.0000000000000000e+00   4.4673602311505212e-01   0.0000000000000000e+00   3.7189165598323087e-01   0.0000000000000000e+00  -5.9444910157173875e-02   0.0000000000000000e+00   0.0000000000000000e+00   0.0000000000000000e+00   0.0000000000000000e+00   0.0000000000000000e+00   0.0000000000000000e+00   1.5477392252524952e-01   0.0000000000000000e+00   0.0000000000000000e+00   0.0000000000000000e+00   0.0000000000000000e+00
   0.0000000000000000e+00   0.0000000000000000e+00   0.0000000000000000e+00   3.1127639970907822e-01   0.0000000000000000e+00   2.5399053996393745e-01   0.0000000000000000e+00   0.0000000000000000e+00   0.0000000000000000e+00   0.0000000000000000e+00   0.0000000000000000e+00   0.0000000000000000e+00   0.0000000000000000e+00   0.0000000000000000e+00   0.0000000000000000e+00   0.0000000000000000e+00   0.0000000000000000e+00  -7.2475186797615443e-01   0.0000000000000000e+00   1.0622736808023079e+00   0.0000000000000000e+00   0.0000000000000000e+00   0.0000000000000000e+00  -1.1954049092324897e+00  -3.7320013160032051e-01   0.0000000000000000e+00   0.0000000000000000e+00   0.0000000000000000e+00   0.0000000000000000e+00   0.0000000000000000e+00
   1.0079671477351666e+00   3.4651477256300617e-01   0.0000000000000000e+00   0.0000000000000000e+00  -7.1495099220198166e-01   0.0000000000000000e+00   0.0000000000000000e+00   0.0000000000000000e+00   0.0000000000000000e+00   0.0000000000000000e+00  -1.2132181905090828e-01   1.4447070774083348e-01   0.0000000000000000e+00  -1.1958893625166947e-01   0.0000000000000000e+00   0.0000000000000000e+00   0.0000000000000000e+00   0.0000000000000000e+00   0.0000000000000000e+00   0.0000000000000000e+00   2.3143131640994924e-01   0.0000000000000000e+00   0.0000000000000000e+00   0.0000000000000000e+00   0.0000000000000000e+00   0.0000000000000000e+00   0.0000000000000000e+00   0.0000000000000000e+00   0.0000000000000000e+00  -6.8997800254087827e-01
   0.0000000000000000e+00   0.0000000000000000e+00   0.0000000000000000e+00   0.0000000000000000e+00   0.0000000000000000e+00   0.0000000000000000e+00  -1.4214654653937894e-01   0.0000000000000000e+00   0.0000000000000000e+00  -4.2881107190798927e-02   0.0000000000000000e+00   0.0000000000000000e+00   0.0000000000000000e+00   0.0000000000000000e+00   0.0000000000000000e+00  -9.0570877370166936e-01   0.0000000000000000e+00   0.0000000000000000e+00   0.0000000000000000e+00   0.0000000000000000e+00   0.0000000000000000e+00   3.7033911232315325e-01   0.0000000000000000e+00   0.0000000000000000e+00   0.0000000000000000e+00   0.0000000000000000e+00   0.0000000000000000e+00   1.1142043808850402e-01  -8.9897803380854485e-02   0.0000000000000000e+00
   0.0000000000000000e+00   0.0000000000000000e+00   0.0000000000000000e+00   0.0000000000000000e+00   0.0000000000000000e+00   0.0000000000000000e+00   0.0000000000000000e+00   0.0000000000000000e+00   0.0000000000000000e+00   0.0000000000000000e+00   0.0000000000000000e+00   0.0000000000000000e+00   0.0000000000000000e+00   0.0000000000000000e+00   0.0000000000000000e+00   0.0000000000000000e+00   0.0000000000000000e+00   0.0000000000000000e+00   0.0000000000000000e+00   0.0000000000000000e+00   0.0000000000000000e+00   0.0000000000000000e+00   4.7829787520680456e-02   0.0000000000000000e+00   0.0000000000000000e+00   0.0000000000000000e+00  -4.9790451835437599e-01   0.0000000000000000e+00   0.0000000000000000e+00   0.0000000000000000e+00
   0.0000000000000000e+00   0.0000000000000000e+00   0.0000000000000000e+00  -9.0280746954290891e-02   0.0000000000000000e+00   2.6814608596062417e-01   0.0000000000000000e+00   0.0000000000000000e+00   0.0000000000000000e+00   0.0000000000000000e+00   0.0000000000000000e+00   0.0000000000000000e+00   0.0000000000000000e+00   0.0000000000000000e+00   0.0000000000000000e+00   0.0000000000000000e+00   0.0000000000000000e+00   6.3586909789492108e-01   0.0000000000000000e+00   1.2882607967101856e+00   0.0000000000000000e+00   0.0000000000000000e+00   0.0000000000000000e+00   1.1218903029971297e+00  -1.6304631722087179e-01   0.0000000000000000e+00   0.0000000000000000e+00   0.0000000000000000e+00   0.0000000000000000e+00   0.0000000000000000e+00
   0.0000000000000000e+00   0.0000000000000000e+00   0.0000000000000000e+00  -3.4353420971259063e-01   0.0000000000000000e+00   8.2387151270969028e-01   0.0000000000000000e+00   0.0000000000000000e+00   0.0000000000000000e+00   0.0000000000000000e+00   0.0000000000000000e+00   0.0000000000000000e+00   0.0000000000000000e+00   0.0000000000000000e+00   0.0000000000000000e+00   0.0000000000000000e+00   0.0000000000000000e+00  -2.5677064581804876e-01   0.0000000000000000e+00   1.1208601114413838e-01   0.0000000000000000e+00   0.0000000000000000e+00   0.0000000000000000e+00  -1.1088895026058476e-02  -1.1519469901592028e+00   0.0000000000000000e+00   0.0000000000000000e+00   0.0000000000000000e+00   0.0000000000000000e+00   0.0000000000000000e+00
   0.0000000000000000e+00   0.0000000000000000e+00   4.4360000263638122e-01   0.0000000000000000e+00   0.0000000000000000e+00   0.0000000000000000e+00   0.0000000000000000e+00  -5.9527202207080604e-02   1.5627991883177962e-02   0.0000000000000000e+00   0.0000000000000000e+00   0.0000000000000000e+00  -1.3155937892795552e-02   0.0000000000000000e+00   2.8840037410571306e-01   0.0000000000000000e+00   6.4942975379848514e-02   0.0000000000000000e+00   6.0104318658537614e-01   0.0000000000000000e+00   0.0000000000000000e+00   0.0000000000000000e+00   0.0000000000000000e+00   0.0000000000000000e+00   0.0000000000000000e+00  -5.9212579664295484e-01   0.0000000000000000e+00   0.0000000000000000e+00   0.0000000000000000e+00   0.0000000000000000e+00
   0.0000000000000000e+00   0.0000000000000000e+00   0.0000000000000000e+00   0.0000000000000000e+00   0.0000000000000000e+00   0.0000000000000000e+00   0.0000000000000000e+00   0.0000000000000000e+00   0.0000000000000000e+00   0.0000000000000000e+00   0.0000000000000000e+00   0.0000000000000000e+00   0.0000000000000000e+00   0.0000000000000000e+00   0.0000000000000000e+00   0.0000000000000000e+00   0.0000000000000000e+00   0.0000000000000000e+00   0.0000000000000000e+00   0.0000000000000000e+00   0.0000000000000000e+00   0.0000000000000000e+00  -1.4694599932783128e-01   0.0000000000000000e+00   0.0000000000000000e+00   0.0000000000000000e+00   1.8648726048904452e-01   0.0000000000000000e+00   0.0000000000000000e+00   0.0000000000000000e+00
   0.0000000000000000e+00   0.0000000000000000e+00   0.0000000000000000e+00   0.0000000000000000e+00   0.0000000000000000e+00   0.0000000000000000e+00  -3.1775279957637748e-01   0.0000000000000000e+00   0.0000000000000000e+00  -5.5339080835133458e-01   0.0000000000000000e+00   0.0000000000000000e+00   0.0000000000000000e+00   0.0000000000000000e+00   0.0000000000000000e+00  -8.8195066761387275e-02   0.0000000000000000e+00   0.0000000000000000e+00   0.0000000000000000e+00   0.0000000000000000e+00   0.0000000000000000e+00  -3.6882791545116556e-01   0.0000000000000000e+00   0.0000000000000000e+00   0.0000000000000000e+00   0.0000000000000000e+00   0.0000000000000000e+00  -4.8358435867065058e-01  -4.6381627680108967e-01   0.0000000000000000e+00
   0.0000000000000000e+00   0.0000000000000000e+00   0.0000000000000000e+00   0.0000000000000000e+00   0.0000000000000000e+00   0.0000000000000000e+00  -3.6856890532080427e-01   0.0000000000000000e+00   0.0000000000000000e+00  -6.0233558996284686e-01   0.0000000000000000e+00   0.0000000000000000e+00   0.0000000000000000e+00   0.0000000000000000e+00   0.0000000000000000e+00   3.1330239396240522e-01   0.0000000000000000e+00   0.0000000000000000e+00   0.0000000000000000e+00   0.0000000000000000e+00   0.0000000000000000e+00   5.4024387166144761e-01   0.0000000000000000e+00   0.0000000000000000e+00   0.0000000000000000e+00   0.0000000000000000e+00   0.0000000000000000e+00   2.3786032590742379e-01   2.3398596864688762e-01   0.0000000000000000e+00
  -1.2114530425756087e-01   1.8433267072919648e-01   0.0000000000000000e+00   0.0000000000000000e+00  -8.9588201987294958e-01   0.0000000000000000e+00   0.0000000000000000e+00   0.0000000000000000e+00   0.0000000000000000e+00   0.0000000000000000e+00   3.9867104308487555e-01  -3.3597702074885528e-02   0.0000000000000000e+00   5.8064562556603616e-01   0.0000000000000000e+00   0.0000000000000000e+00   0.0000000000000000e+00   0.0000000000000000e+00   0.0000000000000000e+00   0.0000000000000000e+00  -1.0306498534204105e+00   0.0000000000000000e+00   0.0000000000000000e+00   0.0000000000000000e+00   0.0000000000000000e+00   0.0000000000000000e+00   0.0000000000000000e+00   0.0000000000000000e+00   0.0000000000000000e+00   5.2490800574750107e-01
   4.8715981379175899e-01   0.0000000000000000e+00   0.0000000000000000e+00   2.5883388935939100e-01   0.0000000000000000e+00   0.0000000000000000e+00   0.0000000000000000e+00   5.6695973471070382e-01   0.0000000000000000e+00  -4.4015401921452346e-01   0.0000000000000000e+00   4.1723312937792323e-01   0.0000000000000000e+00   0.0000000000000000e+00   0.0000000000000000e+00   0.0000000000000000e+00   0.0000000000000000e+00   0.0000000000000000e+00  -8.0112095722454466e-02   0.0000000000000000e+00   0.0000000000000000e+00   0.0000000000000000e+00   0.0000000000000000e+00   0.0000000000000000e+00   0.0000000000000000e+00   0.0000000000000000e+00   0.0000000000000000e+00   0.0000000000000000e+00   0.0000000000000000e+00   0.0000000000000000e+00
   0.0000000000000000e+00   2.6376130115496915e-01   0.0000000000000000e+00   0.0000000000000000e+00   0.0000000000000000e+00   0.0000000000000000e+00   0.0000000000000000e+00   0.0000000000000000e+00   0.0000000000000000e+00   0.0000000000000000e+00   1.8879560486386224e-01   0.0000000000000000e+00   0.0000000000000000e+00   0.0000000000000000e+00   0.0000000000000000e+00   0.0000000000000000e+00  -8.7572050446017125e-01   0.0000000000000000e+00   0.0000000000000000e+00   0.0000000000000000e+00   0.0000000000000000e+00   0.0000000000000000e+00   6.6765299854603111e-02   0.0000000000000000e+00   0.0000000000000000e+00   0.0000000000000000e+00  -6.5881035631740714e-01   0.0000000000000000e+00   7.2214394135025395e-01   0.0000000000000000e+00
   0.0000000000000000e+00   0.0000000000000000e+00  -3.2367096942555318e-01   0.0000000000000000e+00   0.0000000000000000e+00   4.3252030435055155e-01   0.0000000000000000e+00   0.0000000000000000e+00   0.0000000000000000e+00   0.0000000000000000e+00   0.0000000000000000e+00   0.0000000000000000e+00   0.0000000000000000e+00  -1.2550696973253588e+00   0.0000000000000000e+00   0.0000000000000000e+00   0.0000000000000000e+00  -1.3640968739490905e-01   0.0000000000000000e+00   0.0000000000000000e+00   0.0000000000000000e+00  -5.2521512769143064e-01   0.0000000000000000e+00  -8.1755217843131056e-03   0.0000000000000000e+00  -5.8737797130705116e-01   0.0000000000000000e+00  -2.5310284835457642e-01   0.0000000000000000e+00   0.0000000000000000e+00
  -4.5737297323465809e-01   0.0000000000000000e+00   0.0000000000000000e+00   5.4381139209187801e-01   0.0000000000000000e+00   0.0000000000000000e+00   0.0000000000000000e+00   4.3569332111493775e-01   0.0000000000000000e+00   2.7512175965260016e-01   0.0000000000000000e+00  -1.3178994854831622e-02   0.0000000000000000e+00   0.0000000000000000e+00   0.0000000000000000e+00   0.0000000000000000e+00   0.0000000000000000e+00   0.0000000000000000e+00   4.7894132686759344e-01   0.0000000000000000e+00   0.0000000000000000e+00   0.0000000000000000e+00   0.0000000000000000e+00   0.0000000000000000e+00   0.0000000000000000e+00   0.0000000000000000e+00   0.0000000000000000e+00   0.0000000000000000e+00   0.0000000000000000e+00   0.0000000000000000e+00
   0.0000000000000000e+00   0.0000000000000000e+00   0.0000000000000000e+00   0.0000000000000000e+00  -1.6823088468712061e-01   0.0000000000000000e+00   2.3984642684281587e-01   0.0000000000000000e+00  -1.8625672247351321e-01   0.0000000000000000e+00   0.0000000000000000e+00   0.0000000000000000e+00   2.5713329538781815e-01   0.0000000000000000e+00  -4.6425472887784869e-01   0.0000000000000000e+00   0.0000000000000000e+00   0.0000000000000000e+00   0.0000000000000000e+00   0.0000000000000000e+00   4.9200822110649262e-01   0.0000000000000000e+00   0.0000000000000000e+00   0.0000000000000000e+00   5.8922934990653975e-01   0.0000000000000000e+00   0.0000000000000000e+00   0.0000000000000000e+00   0.0000000000000000e+00  -9.2559132404342714e-02
   0.0000000000000000e+00   0.0000000000000000e+00   7.8257795778614567e-02   0.0000000000000000e+00   0.0000000000000000e+00   1.2586525884699367e+00   0.0000000000000000e+00   0.0000000000000000e+00   0.0000000000000000e+00   0.0000000000000000e+00   0.0000000000000000e+00   0.0000000000000000e+00   0.0000000000000000e+00   4.3398428033735381e-01   0.0000000000000000e+00   0.0000000000000000e+00   0.0000000000000000e+00  -3.5438367613479527e-01   0.0000000000000000e+00   0.0000000000000000e+00   0.0000000000000000e+00  -9.4182961202298221e-01   0.0000000000000000e+00   1.9714211450678254e-01   0.0000000000000000e+00   2.1007701671490780e-02   0.0000000000000000e+00  -1.2726856586639632e-01   0.0000000000000000e+00   0.0000000000000000e+00
   0.0000000000000000e+00   0.0000000000000000e+00   0.0000000000000000e+00   0.0000000000000000e+00  -2.8636479948250215e-01   0.0000000000000000e+00   2.2349321791679294e-01   0.0000000000000000e+00   2.8575135146926978e-01   0.0000000000000000e+00   0.0000000000000000e+00   0.0000000000000000e+00  -7.9481454596598611e-01   0.0000000000000000e+00  -3.6899630500166558e-01   0.0000000000000000e+00   0.0000000000000000e+00   0.0000000000000000e+00   0.0000000000000000e+00   0.0000000000000000e+00   8.2212025463194727e-02   0.0000000000000000e+00   0.0000000000000000e+00   0.0000000000000000e+00  -1.0107856565474160e-01   0.0000000000000000e+00   0.0000000000000000e+00   0.0000000000000000e+00   0.0000000000000000e+00  -3.9089885475056374e-02
   3.1615231909431385e-01   0.0000000000000000e+00   0.0000000000000000e+00  -4.4828781374812110e-01   0.0000000000000000e+00   0.0000000000000000e+00   0.0000000000000000e+00   5.7251729489926084e-01   0.0000000000000000e+00   5.0993797481490000e-01   0.0000000000000000e+00  -3.3336013696349831e-01   0.0000000000000000e+00   0.0000000000000000e+00   0.0000000000000000e+00   0.0000000000000000e+00   0.0000000000000000e+00   0.0000000000000000e+00  -1.1998964238902760e-02   0.0000000000000000e+00   0.0000000000000000e+00   0.0000000000000000e+00   0.0000000000000000e+00   0.0000000000000000e+00   0.0000000000000000e+00   0.0000000000000000e+00   0.0000000000000000e+00   0.0000000000000000e+00   0.0000000000000000e+00   0.0000000000000000e+00
   0.0000000000000000e+00   0.0000000000000000e+00   0.0000000000000000e+00   0.0000000000000000e+00  -4.0092701432056066e-01   0.0000000000000000e+00   3.9608451249595478e-01   0.0000000000000000e+00  -4.3658065750722716e-02   0.0000000000000000e+00   0.0000000000000000e+00   0.0000000000000000e+00   2.6549523182304319e-01   0.0000000000000000e+00  -8.0793956228175104e-02   0.0000000000000000e+00   0.0000000000000000e+00   0.0000000000000000e+00   0.0000000000000000e+00   0.0000000000000000e+00  -5.2681599349714814e-01   0.0000000000000000e+00   0.0000000000000000e+00   0.0000000000000000e+00  -1.1689824383621850e-01   0.0000000000000000e+00   0.0000000000000000e+00   0.0000000000000000e+00   0.0000000000000000e+00  -5.5879592835273906e-01
   4.6491639303993948e-01   0.0000000000000000e+00   0.0000000000000000e+00   6.3695375505529872e-01   0.0000000000000000e+00   0.0000000000000000e+00   0.0000000000000000e+00  -2.0961591576164221e-01   0.0000000000000000e+00   1.6351621390041982e-01   0.0000000000000000e+00  -5.1841526540517213e-01   0.0000000000000000e+00   0.0000000000000000e+00   0.0000000000000000e+00   0.0000000000000000e+00   0.0000000000000000e+00   0.0000000000000000e+00  -1.9675337265127896e-01   0.0000000000000000e+00   0.0000000000000000e+00   0.0000000000000000e+00   0.0000000000000000e+00   0.0000000000000000e+00   0.0000000000000000e+00   0.0000000000000000e+00   0.0000000000000000e+00   0.0000000000000000e+00   0.0000000000000000e+00   0.0000000000000000e+00
   0.0000000000000000e+00   1.3457555225460199e-01   0.0000000000000000e+00   0.0000000000000000e+00   0.0000000000000000e+00   0.0000000000000000e+00   0.0000000000000000e+00   0.0000000000000000e+00   0.0000000000000000e+00   0.0000000000000000e+00  -7.4353352154702312e-01   0.0000000000000000e+00   0.0000000000000000e+00   0.0000000000000000e+00   0.0000000000000000e+00   0.0000000000000000e+00  -1.0540244451054732e-01   0.0000000000000000e+00   0.0000000000000000e+00   0.0000000000000000e+00   0.0000000000000000e+00   0.0000000000000000e+00   6.7082818410546619e-01   0.0000000000000000e+00   0.0000000000000000e+00   0.0000000000000000e+00  -1.0677880341884456e-01   0.0000000000000000e+00  -1.9608209248567182e-01   0.0000000000000000e+00
  -3.1322664924890858e-01   0.0000000000000000e+00   0.0000000000000000e+00  -8.2413713179985831e-02   0.0000000000000000e+00   0.0000000000000000e+00   0.0000000000000000e+00   2.8249158405059482e-01   0.0000000000000000e+00  -6.1981994914846561e-01   0.0000000000000000e+00  -6.4473862208823896e-01   0.0000000000000000e+00   0.0000000000000000e+00   0.0000000000000000e+00   0.0000000000000000e+00   0.0000000000000000e+00   0.0000000000000000e+00  -1.2422113687342390e-01   0.0000000000000000e+00   0.0000000000000000e+00   0.0000000000000000e+00   0.0000000000000000e+00   0.0000000000000000e+00   0.0000000000000000e+00   0.0000000000000000e+00   0.0000000000000000e+00   0.0000000000000000e+00   0.0000000000000000e+00   0.0000000000000000e+00
   0.0000000000000000e+00   0.0000000000000000e+00   0.0000000000000000e+00   0.0000000000000000e+00  -3.6917521973385298e-01   0.0000000000000000e+00   4.1358370965914559e-01   0.0000000000000000e+00  -4.2554298595335388e-01   0.0000000000000000e+00   0.0000000000000000e+00   0.0000000000000000e+00  -1.9714303146798159e-01   0.0000000000000000e+00   5.4575994990414400e-01   0.0000000000000000e+00   0.0000000000000000e+00   0.0000000000000000e+00   0.0000000000000000e+00   0.0000000000000000e+00   5.5443894864119769e-04   0.0000000000000000e+00   0.0000000000000000e+00   0.0000000000000000e+00   1.6749125287259867e-01   0.0000000000000000e+00   0.0000000000000000e+00   0.0000000000000000e+00   0.0000000000000000e+00   3.8314281198765443e-01
   0.0000000000000000e+00   0.0000000000000000e+00   9.4080327030706656e-01   0.0000000000000000e+00   0.0000000000000000e+00   2.9311154660310923e-01   0.0000000000000000e+00   0.0000000000000000e+00   0.0000000000000000e+00   0.0000000000000000e+00   0.0000000000000000e+00   0.0000000000000000e+00   0.0000000000000000e+00  -2.0808415927878482e-01   0.0000000000000000e+00   0.0000000000000000e+00   0.0000000000000000e+00   1.1284034890220482e-01   0.0000000000000000e+00   0.0000000000000000e+00   0.0000000000000000e+00   2.0507695145401267e-01   0.0000000000000000e+00  -2.8878670807825929e-01   0.0000000000000000e+00  -3.4061901009715401e-01   0.0000000000000000e+00   6.2314205477163864e-01   0.0000000000000000e+00   0.0000000000000000e+00
   0.0000000000000000e+00   0.0000000000000000e+00   0.0000000000000000e+00   0.0000000000000000e+00  -3.2270314039401859e-01   0.0000000000000000e+00   1.0034536406080868e-01   0.0000000000000000e+00   8.0799539562765010e-01   0.0000000000000000e+00   0.0000000000000000e+00   0.0000000000000000e+00   3.0549743271893159e-01   0.0000000000000000e+00   2.3441195586176444e-01   0.0000000000000000e+00   0.0000000000000000e+00   0.0000000000000000e+00   0.0000000000000000e+00   0.0000000000000000e+00   8.6218689802395471e-02   0.0000000000000000e+00   0.0000000000000000e+00   0.0000000000000000e+00   1.3956224141281445e-01   0.0000000000000000e+00   0.0000000000000000e+00   0.0000000000000000e+00   0.0000000000000000e+00   2.4030814299072525e-01
   0.0000000000000000e+00   0.0000000000000000e+00   0.0000000000000000e+00   0.0000000000000000e+00   0.0000000000000000e+00   0.0000000000000000e+00   0.0000000000000000e+00   0.0000000000000000e+00   0.0000000000000000e+00   0.0000000000000000e+00   0.0000000000000000e+00   0.0000000000000000e+00   0.0000000000000000e+00   0.0000000000000000e+00   0.0000000000000000e+00   1.9813651780599045e-01   0.0000000000000000e+00   0.0000000000000000e+00   0.0000000000000000e+00  -5.4679133519347733e-01   0.0000000000000000e+00   0.0000000000000000e+00   0.0000000000000000e+00   0.0000000000000000e+00   0.0000000000000000e+00   0.0000000000000000e+00   0.0000000000000000e+00   0.0000000000000000e+00   0.0000000000000000e+00   0.0000000000000000e+00
   0.0000000000000000e+00   6.2934043045358368e-01   0.0000000000000000e+00   0.0000000000000000e+00   0.0000000000000000e+00   0.0000000000000000e+00   0.0000000000000000e+00   0.0000000000000000e+00   0.0000000000000000e+00   0.0000000000000000e+00  -2.7712113950768830e-01   0.0000000000000000e+00   0.0000000000000000e+00   0.0000000000000000e+00   0.0000000000000000e+00   0.0000000000000000e+00  -4.0531440244641814e-01   0.0000000000000000e+00   0.0000000000000000e+00   0.0000000000000000e+00   0.0000000000000000e+00   0.0000000000000000e+00  -6.5129434766786998e-01   0.0000000000000000e+00   0.0000000000000000e+00   0.0000000000000000e+00   6.0676343865867088e-01   0.0000000000000000e+00  -1.5322477765910980e-01   0.0000000000000000e+00
   0.0000000000000000e+00   0.0000000000000000e+00   1.6420902673315452e-01   0.0000000000000000e+00   0.0000000000000000e+00  -7.8908583156008105e-01   0.0000000000000000e+00   0.0000000000000000e+00   0.0000000000000000e+00   0.0000000000000000e+00   0.0000000000000000e+00   0.0000000000000000e+00   0.0000000000000000e+00   3.8685805678886465e-02   0.0000000000000000e+00   0.0000000000000000e+00   0.0000000000000000e+00   3.9928730330191975e-01   0.0000000000000000e+00   0.0000000000000000e+00   0.0000000000000000e+00  -1.3156363785678216e+00   0.0000000000000000e+00   1.0626354731697435e-01   0.0000000000000000e+00  -1.1185868036042101e-01   0.0000000000000000e+00   3.4796999739280121e-01   0.0000000000000000e+00   0.0000000000000000e+00
  -3.7319539653536515e-01   0.0000000000000000e+00   0.0000000000000000e+00   1.5430527338997807e-01   0.0000000000000000e+00   0.0000000000000000e+00   0.0000000000000000e+00   1.9290310778686448e-01   0.0000000000000000e+00   2.4417493115776961e-01   0.0000000000000000e+00   1.7369965662154674e-01   0.0000000000000000e+00   0.0000000000000000e+00   0.0000000000000000e+00   0.0000000000000000e+00   0.0000000000000000e+00   0.0000000000000000e+00  -8.4256186829139113e-01   0.0000000000000000e+00   0.0000000000000000e+00   0.0000000000000000e+00   0.0000000000000000e+00   0.0000000000000000e+00   0.0000000000000000e+00   0.0000000000000000e+00   0.0000000000000000e+00   0.0000000000000000e+00   0.0000000000000000e+00   0.0000000000000000e+00
   0.0000000000000000e+00   0.0000000000000000e+00   0.0000000000000000e+00   0.0000000000000000e+00   0.0000000000000000e+00   0.0000000000000000e+00   0.0000000000000000e+00   0.0000000000000000e+00   0.0000000000000000e+00   0.0000000000000000e+00   0.0000000000000000e+00   0.0000000000000000e+00   0.0000000000000000e+00   0.0000000000000000e+00   0.0000000000000000e+00  -1.4373785626959493e-01   0.0000000000000000e+00   0.0000000000000000e+00   0.0000000000000000e+00  -2.1311416593566024e-01   0.0000000000000000e+00   0.0000000000000000e+00   0.0000000000000000e+00   0.0000000000000000e+00   0.0000000000000000e+00   0.0000000000000000e+00   0.0000000000000000e+00   0.0000000000000000e+00   0.0000000000000000e+00   0.0000000000000000e+00
   0.0000000000000000e+00   0.0000000000000000e+00   0.0000000000000000e+00   0.0000000000000000e+00  -2.3559883481494431e-02   0.0000000000000000e+00   3.3099078923779379e-01   0.0000000000000000e+00  -1.0350778827918380e-01   0.0000000000000000e+00   0.0000000000000000e+00   0.0000000000000000e+00   3.0861537323574129e-01   0.0000000000000000e+00  -3.7467178466643447e-01   0.0000000000000000e+00   0.0000000000000000e+00   0.0000000000000000e+00   0.0000000000000000e+00   0.0000000000000000e+00   1.2562649235659890e-01   0.0000000000000000e+00   0.0000000000000000e+00   0.0000000000000000e+00  -6.3439001674807216e-01   0.0000000000000000e+00   0.0000000000000000e+00   0.0000000000000000e+00   0.0000000000000000e+00   4.7467995885820202e-01
   0.0000000000000000e+00   0.0000000000000000e+00  -2.7841061975087206e-01   0.0000000000000000e+00   0.0000000000000000e+00   2.3099676604545469e-01   0.0000000000000000e+00   0.0000000000000000e+00   0.0000000000000000e+00   0.0000000000000000e+00   0.0000000000000000e+00   0.0000000000000000e+00   0.0000000000000000e+00  -3.6998708209439735e-01   0.0000000000000000e+00   0.0000000000000000e+00   0.0000000000000000e+00  -4.2360444877356590e-01   0.0000000000000000e+00   0.0000000000000000e+00   0.0000000000000000e+00  -1.2356362256388376e-01   0.0000000000000000e+00   1.3265780169533070e+00   0.0000000000000000e+00  -4.2126890099226044e-02   0.0000000000000000e+00   3.0764260368921781e-01   0.0000000000000000e+00   0.0000000000000000e+00
   0.0000000000000000e+00   1.0288254148539089e+00   0.0000000000000000e+00   0.0000000000000000e+00   0.0000000000000000e+00   0.0000000000000000e+00   0.0000000000000000e+00   0.0000000000000000e+00   0.0000000000000000e+00   0.0000000000000000e+00   8.3752770500121920e-01   0.0000000000000000e+00   0.0000000000000000e+00   0.0000000000000000e+00   0.0000000000000000e+00   0.0000000000000000e+00   6.2244679031203398e-03   0.0000000000000000e+00   0.0000000000000000e+00   0.0000000000000000e+00   0.0000000000000000e+00   0.0000000000000000e+00   5.3446128950853233e-01   0.0000000000000000e+00   0.0000000000000000e+00   0.0000000000000000e+00   1.4020908161524676e-01   0.0000000000000000e+00  -3.9831170906050345e-01   0.0000000000000000e+00
   0.0000000000000000e+00   0.0000000000000000e+00  -7.3800103949349927e-01   0.0000000000000000e+00   0.0000000000000000e+00   5.0900287423264645e-01   0.0000000000000000e+00   0.0000000000000000e+00   0.0000000000000000e+00   0.0000000000000000e+00   0.0000000000000000e+00   0.0000000000000000e+00   0.0000000000000000e+00  -1.2298823793312041e-01   0.0000000000000000e+00   0.0000000000000000e+00   0.0000000000000000e+00   8.0764420060476072e-01   0.0000000000000000e+00   0.0000000000000000e+00   0.0000000000000000e+00   8.3481735450757544e-02   0.0000000000000000e+00  -2.6584100080705458e-01   0.0000000000000000e+00   3.3069589423175449e-02   0.0000000000000000e+00   8.8850823513868238e-01   0.0000000000000000e+00   0.0000000000000000e+00
   0.0000000000000000e+00   0.0000000000000000e+00   0.0000000000000000e+00   0.0000000000000000e+00   5.0102115258315705e-01   0.0000000000000000e+00   5.6378512994567043e-01   0.0000000000000000e+00   1.4730029561789637e-01   0.0000000000000000e+00   0.0000000000000000e+00   0.0000000000000000e+00  -3.8765307590774893e-02   0.0000000000000000e+00   3.1706871911368328e-01   0.0000000000000000e+00   0.0000000000000000e+00   0.0000000000000000e+00   0.0000000000000000e+00   0.0000000000000000e+00   3.8592747365422864e-01   0.0000000000000000e+00   0.0000000000000000e+00   0.0000000000000000e+00  -1.5311402331548074e-01   0.0000000000000000e+00   0.0000000000000000e+00   0.0000000000000000e+00   0.0000000000000000e+00  -3.6743368661198889e-01
   0.0000000000000000e+00   0.0000000000000000e+00  -4.8340198859834205e-01   0.0000000000000000e+00   0.0000000000000000e+00  -1.3271604170918716e-02   0.0000000000000000e+00   0.0000000000000000e+00   0.0000000000000000e+00   0.0000000000000000e+00   0.0000000000000000e+00   0.0000000000000000e+00   0.0000000000000000e+00  -5.2635939163286483e-01   0.0000000000000000e+00   0.0000000000000000e+00   0.0000000000000000e+00  -6.4829134832583657e-01   0.0000000000000000e+00   0.0000000000000000e+00   0.0000000000000000e+00  -2.0088189203728990e-01   0.0000000000000000e+00  -3.6414391115241240e-01   0.0000000000000000e+00   1.1069407955008255e+00   0.0000000000000000e+00   2.7374275115042446e-01   0.0000000000000000e+00   0.0000000000000000e+00
   0.0000000000000000e+00   6.5939487941751584e-01   0.0000000000000000e+00   0.0000000000000000e+00   0.0000000000000000e+00   0.0000000000000000e+00   0.0000000000000000e+00   0.0000000000000000e+00   0.0000000000000000e+00   0.0000000000000000e+00  -7.3117051237500119e-03   0.0000000000000000e+00   0.0000000000000000e+00   0.0000000000000000e+00   0.0000000000000000e+00   0.0000000000000000e+00   4.4323268994955245e-01   0.0000000000000000e+00   0.0000000000000000e+00   0.0000000000000000e+00   0.0000000000000000e+00   0.0000000000000000e+00   6.4092103444220827e-01   0.0000000000000000e+00   0.0000000000000000e+00   0.0000000000000000e+00   1.0326577103650276e+00   0.0000000000000000e+00   1.2249771310281972e+00   0.0000000000000000e+00
   0.0000000000000000e+00   0.0000000000000000e+00  -2.8604715595488867e-01   0.0000000000000000e+00   0.0000000000000000e+00   1.4430040316507828e-01   0.0000000000000000e+00   0.0000000000000000e+00   0.0000000000000000e+00   0.0000000000000000e+00   0.0000000000000000e+00   0.0000000000000000e+00   0.0000000000000000e+00   6.4548014667579201e-01   0.0000000000000000e+00   0.0000000000000000e+00   0.0000000000000000e+00  -8.9275602791493869e-01   0.0000000000000000e+00   0.0000000000000000e+00   0.0000000000000000e+00  -1.0820601448027198e-01   0.0000000000000000e+00  -2.4642076377813782e-01   0.0000000000000000e+00  -4.0663448863656354e-01   0.0000000000000000e+00   6.0076390752456243e-01   0.0000000000000000e+00   0.0000000000000000e+00
   0.0000000000000000e+00   5.1025725710970438e-01   0.0000000000000000e+00   0.0000000000000000e+00   0.0000000000000000e+00   0.0000000000000000e+00   0.0000000000000000e+00   0.0000000000000000e+00   0.0000000000000000e+00   0.0000000000000000e+00  -4.3786323987259557e-01   0.0000000000000000e+00   0.0000000000000000e+00   0.0000000000000000e+00   0.0000000000000000e+00   0.0000000000000000e+00   6.8410190001097293e-01   0.0000000000000000e+00   0.0000000000000000e+00   0.0000000000000000e+00   0.0000000000000000e+00   0.0000000000000000e+00  -5.1112884046567486e-01   0.0000000000000000e+00   0.0000000000000000e+00   0.0000000000000000e+00  -6.9547581358730659e-01   0.0000000000000000e+00   3.0776712838541526e-02   0.0000000000000000e+00
   0.0000000000000000e+00   0.0000000000000000e+00   0.0000000000000000e+00   0.0000000000000000e+00  -4.8677117530891206e-01   0.0000000000000000e+00  -3.5652809110186540e-01   0.0000000000000000e+00  -1.2407231838193958e-01   0.0000000000000000e+00   0.0000000000000000e+00   0.0000000000000000e+00   5.2195151870933473e-02   0.0000000000000000e+00   2.1924233945759564e-01   0.0000000000000000e+00   0.0000000000000000e+00   0.0000000000000000e+00   0.0000000000000000e+00   0.0000000000000000e+00   5.4907012471243322e-01   0.0000000000000000e+00   0.0000000000000000e+00   0.0000000000000000e+00  -3.9433635498065600e-01   0.0000000000000000e+00   0.0000000000000000e+00   0.0000000000000000e+00   0.0000000000000000e+00  -3.3582272548793063e-01
   4.6158605744374503e-01   0.0000000000000000e+00   0.0000000000000000e+00   0.0000000000000000e+00   0.0000000000000000e+00   0.0000000000000000e+00   0.0000000000000000e+00   0.0000000000000000e+00   4.9627812910122848e-01  -4.1325263294504644e-04   0.0000000000000000e+00   0.0000000000000000e+00   0.0000000000000000e+00   0.0000000000000000e+00   0.0000000000000000e+00   0.0000000000000000e+00   0.0000000000000000e+00   0.0000000000000000e+00   0.0000000000000000e+00   0.0000000000000000e+00   3.7157177570580047e-01   0.0000000000000000e+00   0.0000000000000000e+00  -2.7121668727743803e-01   0.0000000000000000e+00   0.0000000000000000e+00   0.0000000000000000e+00  -5.7360446599784731e-01   0.0000000000000000e+00   0.0000000000000000e+00
   0.0000000000000000e+00   7.1537539387491578e-02   0.0000000000000000e+00   0.0000000000000000e+00   0.0000000000000000e+00   0.0000000000000000e+00   0.0000000000000000e+00   0.0000000000000000e+00   0.0000000000000000e+00   0.0000000000000000e+00   0.0000000000000000e+00   0.0000000000000000e+00   0.0000000000000000e+00   0.0000000000000000e+00   0.0000000000000000e+00   0.0000000000000000e+00   0.0000000000000000e+00   0.0000000000000000e+00   0.0000000000000000e+00   0.0000000000000000e+00   0.0000000000000000e+00   0.0000000000000000e+00   3.1496462311426787e-01   0.0000000000000000e+00   0.0000000000000000e+00   0.0000000000000000e+00   0.0000000000000000e+00   0.0000000000000000e+00   0.0000000000000000e+00   0.0000000000000000e+00
   0.0000000000000000e+00   0.0000000000000000e+00  -1.7341634616489676e-01   0.0000000000000000e+00  -3.1263571911443733e-01   0.0000000000000000e+00   0.0000000000000000e+00  -5.4261241795895121e-01   0.0000000000000000e+00   0.0000000000000000e+00   4.3283766678848251e-01   0.0000000000000000e+00  -1.0173058348410995e-01   0.0000000000000000e+00   0.0000000000000000e+00   0.0000000000000000e+00   0.0000000000000000e+00   0.0000000000000000e+00   0.0000000000000000e+00   0.0000000000000000e+00   0.0000000000000000e+00  -5.0646408153938327e-01   0.0000000000000000e+00   0.0000000000000000e+00   0.0000000000000000e+00   0.0000000000000000e+00  -2.7591432312026876e-03   0.0000000000000000e+00   0.0000000000000000e+00  -3.5149168656674967e-01
   0.0000000000000000e+00   0.0000000000000000e+00   0.0000000000000000e+00  -8.9620757509794691e-01   0.0000000000000000e+00   5.8529906103345375e-01   0.0000000000000000e+00   0.0000000000000000e+00   0.0000000000000000e+00   0.0000000000000000e+00   0.0000000000000000e+00   0.0000000000000000e+00   0.0000000000000000e+00   3.3328167628440497e-01   0.0000000000000000e+00   5.0879269214647893e-01  -5.2520986308248330e-01  -2.2189539603054309e-01  -1.8998069026104292e-01   2.7583744682855516e-01   0.0000000000000000e+00   0.0000000000000000e+00   0.0000000000000000e+00   0.0000000000000000e+00   0.0000000000000000e+00   0.0000000000000000e+00   0.0000000000000000e+00   0.0000000000000000e+00   0.0000000000000000e+00   0.0000000000000000e+00
   0.0000000000000000e+00   0.0000000000000000e+00   4.5250452834675786e-01   0.0000000000000000e+00  -4.1957476463073651e-01   0.0000000000000000e+00   0.0000000000000000e+00   2.1788240400993533e-01   0.0000000000000000e+00   0.0000000000000000e+00   3.3785629627300640e-02   0.0000000000000000e+00   6.1639722561789900e-01   0.0000000000000000e+00   0.0000000000000000e+00   0.0000000000000000e+00   0.0000000000000000e+00   0.0000000000000000e+00   0.0000000000000000e+00   0.0000000000000000e+00   0.0000000000000000e+00  -3.5872201324202152e-01   0.0000000000000000e+00   0.0000000000000000e+00   0.0000000000000000e+00   0.0000000000000000e+00  -1.5483771778560812e-01   0.0000000000000000e+00   0.0000000000000000e+00   1.9488641969458298e-01
   0.0000000000000000e+00   0.0000000000000000e+00   0.0000000000000000e+00  -4.5948012556099826e-01   0.0000000000000000e+00  -1.0075724239810052e-01   0.0000000000000000e+00   0.0000000000000000e+00   0.0000000000000000e+00   0.0000000000000000e+00   0.0000000000000000e+00   0.0000000000000000e+00   0.0000000000000000e+00  -2.3165044920363470e-01   0.0000000000000000e+00  -6.9214006480303580e-01  -8.7858937265676706e-01  -1.4768641502084234e-01   5.8901999053462828e-01  -7.6668230198572074e-01   0.0000000000000000e+00   0.0000000000000000e+00   0.0000000000000000e+00   0.0000000000000000e+00   0.0000000000000000e+00   0.0000000000000000e+00   0.0000000000000000e+00   0.0000000000000000e+00   0.0000000000000000e+00   0.0000000000000000e+00
   0.0000000000000000e+00   0.0000000000000000e+00   0.0000000000000000e+00   0.0000000000000000e+00   0.0000000000000000e+00   0.0000000000000000e+00  -1.1373315279395675e+00   0.0000000000000000e+00   0.0000000000000000e+00   0.0000000000000000e+00   0.0000000000000000e+00  -5.3715164942816751e-02   0.0000000000000000e+00   0.0000000000000000e+00   5.4785870119482483e-01   0.0000000000000000e+00   0.0000000000000000e+00   0.0000000000000000e+00   0.0000000000000000e+00   0.0000000000000000e+00   0.0000000000000000e+00   0.0000000000000000e+00   0.0000000000000000e+00   0.0000000000000000e+00   5.9088163172607933e-01  -3.0127950687033780e-04   0.0000000000000000e+00   0.0000000000000000e+00   8.8468113348380972e-01   0.0000000000000000e+00
   0.0000000000000000e+00   0.0000000000000000e+00  -1.2806428294927605e-01   0.0000000000000000e+00   3.7678826288829859e-01   0.0000000000000000e+00   0.0000000000000000e+00  -5.7141514764088108e-01   0.0000000000000000e+00   0.0000000000000000e+00   1.0527910485370806e-01   0.0000000000000000e+00   6.3243153304948352e-01   0.0000000000000000e+00   0.0000000000000000e+00   0.0000000000000000e+00   0.0000000000000000e+00   0.0000000000000000e+00   0.0000000000000000e+00   0.0000000000000000e+00   0.0000000000000000e+00   2.6582334719937545e-01   0.0000000000000000e+00   0.0000000000000000e+00   0.0000000000000000e+00   0.0000000000000000e+00  -5.5334179908502756e-02   0.0000000000000000e+00   0.0000000000000000e+00   1.7417696785829762e-01
   6.6931812477033906e-02   0.0000000000000000e+00   0.0000000000000000e+00   0.0000000000000000e+00   0.0000000000000000e+00   0.0000000000000000e+00   0.0000000000000000e+00   0.0000000000000000e+00  -9.7571232088683429e-02   2.7907998585779215e-01   0.0000000000000000e+00   0.0000000000000000e+00   0.0000000000000000e+00   0.0000000000000000e+00   0.0000000000000000e+00   0.0000000000000000e+00   0.0000000000000000e+00   0.0000000000000000e+00   0.0000000000000000e+00   0.0000000000000000e+00  -8.0993017206313533e-01   0.0000000000000000e+00   0.0000000000000000e+00  -2.1659899219093967e-01   0.0000000000000000e+00   0.0000000000000000e+00   0.0000000000000000e+00  -4.5300368829017107e-01   0.0000000000000000e+00   0.0000000000000000e+00
  -6.3421279600007407e-01   0.0000000000000000e+00   0.0000000000000000e+00   0.0000000000000000e+00   0.0000000000000000e+00   0.0000000000000000e+00   0.0000000000000000e+00   0.0000000000000000e+00   6.1751253060861555e-01   4.6143845311848863e-01   0.0000000000000000e+00   0.0000000000000000e+00   0.0000000000000000e+00   0.0000000000000000e+00   0.0000000000000000e+00   0.0000000000000000e+00   0.0000000000000000e+00   0.0000000000000000e+00   0.0000000000000000e+00   0.0000000000000000e+00   1.4025171334089676e-02   0.0000000000000000e+00   0.0000000000000000e+00  -3.2202522123569680e-02   0.0000000000000000e+00   0.0000000000000000e+00   0.0000000000000000e+00   4.7887890459500440e-02   0.0000000000000000e+00   0.0000000000000000e+00
   0.0000000000000000e+00   0.0000000000000000e+00  -1.6088415488440524e-01   0.0000000000000000e+00   1.5856958974706545e-01   0.0000000000000000e+00   0.0000000000000000e+00  -2.0016301087571828e-01   0.0000000000000000e+00   0.0000000000000000e+00  -7.2111815329229101e-01   0.0000000000000000e+00  -4.2406205532719281e-02   0.0000000000000000e+00   0.0000000000000000e+00   0.0000000000000000e+00   0.0000000000000000e+00   0.0000000000000000e+00   0.0000000000000000e+00   0.0000000000000000e+00   0.0000000000000000e+00  -4.5225285333200532e-01   0.0000000000000000e+00   0.0000000000000000e+00   0.0000000000000000e+00   0.0000000000000000e+00  -4.2644677948535048e-01   0.0000000000000000e+00   0.0000000000000000e+00   2.6600124736799888e-02
   0.0000000000000000e+00   0.0000000000000000e+00   0.0000000000000000e+00   0.0000000000000000e+00   0.0000000000000000e+00   0.0000000000000000e+00  -2.8943681734186960e-01   0.0000000000000000e+00   0.0000000000000000e+00   0.0000000000000000e+00   0.0000000000000000e+00   6.7330352208066957e-01   0.0000000000000000e+00   0.0000000000000000e+00  -1.3045731003732810e+00   0.0000000000000000e+00   0.0000000000000000e+00   0.0000000000000000e+00   0.0000000000000000e+00   0.0000000000000000e+00   0.0000000000000000e+00   0.0000000000000000e+00   0.0000000000000000e+00   0.0000000000000000e+00   9.7273118647470805e-02   3.9741539732756798e-01   0.0000000000000000e+00   0.0000000000000000e+00  -4.6096647926859891e-01   0.0000000000000000e+00
   0.0000000000000000e+00   0.0000000000000000e+00   1.4391417874987092e-01   0.0000000000000000e+00   4.9872241924041749e-01   0.0000000000000000e+00   0.0000000000000000e+00   3.1941016337344996e-01   0.0000000000000000e+00   0.0000000000000000e+00   2.1743533289634256e-01   0.0000000000000000e+00   1.7339693720626703e-01   0.0000000000000000e+00   0.0000000000000000e+00   0.0000000000000000e+00   0.0000000000000000e+00   0.0000000000000000e+00   0.0000000000000000e+00   0.0000000000000000e+00   0.0000000000000000e+00  -9.4603843644029073e-02   0.0000000000000000e+00   0.0000000000000000e+00   0.0000000000000000e+00   0.0000000000000000e+00  -3.4398060740225733e-01   0.0000000000000000e+00   0.0000000000000000e+00  -6.5109495306765541e-01
   0.0000000000000000e+00   0.0000000000000000e+00   0.0000000000000000e+00  -4.0476031400449075e-01   0.0000000000000000e+00  -5.0536002032345040e-01   0.0000000000000000e+00   0.0000000000000000e+00   0.0000000000000000e+00   0.0000000000000000e+00   0.0000000000000000e+00   0.0000000000000000e+00   0.0000000000000000e+00  -5.9993304240965006e-01   0.0000000000000000e+00   8.3057347552335759e-01  -1.6756923604194274e-01  -2.3303089629565493e-01  -8.1294265468607629e-02  -4.1550585500187431e-01   0.0000000000000000e+00   0.0000000000000000e+00   0.0000000000000000e+00   0.0000000000000000e+00   0.0000000000000000e+00   0.0000000000000000e+00   0.0000000000000000e+00   0.0000000000000000e+00   0.0000000000000000e+00   0.0000000000000000e+00
   0.0000000000000000e+00   0.0000000000000000e+00   0.0000000000000000e+00   0.0000000000000000e+00   0.0000000000000000e+00   0.0000000000000000e+00  -9.4850119114772535e-02   0.0000000000000000e+00   0.0000000000000000e+00   0.0000000000000000e+00   0.0000000000000000e+00  -9.3216168120260723e-01   0.0000000000000000e+00   0.0000000000000000e+00  -1.9755002729231985e-01   0.0000000000000000e+00   0.0000000000000000e+00   0.0000000000000000e+00   0.0000000000000000e+00   0.0000000000000000e+00   0.0000000000000000e+00   0.0000000000000000e+00   0.0000000000000000e+00   0.0000000000000000e+00  -1.8359051150235339e-01   1.0112759906988187e+00   0.0000000000000000e+00   0.0000000000000000e+00   6.4680735744830975e-01   0.0000000000000000e+00
   0.0000000000000000e+00   0.0000000000000000e+00   0.0000000000000000e+00   2.2465153467238427e-01   0.0000000000000000e+00   8.6995961398286331e-02   0.0000000000000000e+00   0.0000000000000000e+00   0.0000000000000000e+00   0.0000000000000000e+00   0.0000000000000000e+00   0.0000000000000000e+00   0.0000000000000000e+00   5.1450546966941002e-01   0.0000000000000000e+00   3.7358753427404129e-01  -5.1207122409931083e-01  -3.6642592409080699e-01   1.1080157618329178e+00   1.6031848079645827e-01   0.0000000000000000e+00   0.0000000000000000e+00   0.0000000000000000e+00   0.0000000000000000e+00   0.0000000000000000e+00   0.0000000000000000e+00   0.0000000000000000e+00   0.0000000000000000e+00   0.0000000000000000e+00   0.0000000000000000e+00
   0.0000000000000000e+00   0.0000000000000000e+00   0.0000000000000000e+00   1.1576236730135993e-01   0.0000000000000000e+00   8.6035522339180359e-01   0.0000000000000000e+00   0.0000000000000000e+00   0.0000000000000000e+00   0.0000000000000000e+00   0.0000000000000000e+00   0.0000000000000000e+00   0.0000000000000000e+00  -6.6601904533677425e-01   0.0000000000000000e+00  -3.4057534165758935e-01   5.1740704292840167e-01  -9.6796571162401357e-01   1.7615282448256153e-01   2.8527771233209646e-02   0.0000000000000000e+00   0.0000000000000000e+00   0.0000000000000000e+00   0.0000000000000000e+00   0.0000000000000000e+00   0.0000000000000000e+00   0.0000000000000000e+00   0.0000000000000000e+00   0.0000000000000000e+00   0.0000000000000000e+00
   0.0000000000000000e+00   0.0000000000000000e+00   0.0000000000000000e+00  -8.2233494285540956e-02   0.0000000000000000e+00  -6.4408484717693959e-01   0.0000000000000000e+00   0.0000000000000000e+00   0.0000000000000000e+00   0.0000000000000000e+00   0.0000000000000000e+00   0.0000000000000000e+00   0.0000000000000000e+00  -4.2103966135296084e-01   0.0000000000000000e+00  -3.0471795997135925e-01  -7.4703858085962027e-01  -3.1540711222563855e-01   5.5630731324487637e-01   8.6698755475568823e-01   0.0000000000000000e+00   0.0000000000000000e+00   0.0000000000000000e+00   0.0000000000000000e+00   0.0000000000000000e+00   0.0000000000000000e+00   0.0000000000000000e+00   0.0000000000000000e+00   0.0000000000000000e+00   0.0000000000000000e+00
   0.0000000000000000e+00   0.0000000000000000e+00   0.0000000000000000e+00  -1.5663767440604537e-01   0.0000000000000000e+00   6.9136442640210538e-01   0.0000000000000000e+00   0.0000000000000000e+00   0.0000000000000000e+00   0.0000000000000000e+00   0.0000000000000000e+00   0.0000000000000000e+00   0.0000000000000000e+00  -3.8074496533500524e-01   0.0000000000000000e+00   8.4150438453018034e-02   8.3851753717983091e-03   8.8758593736545643e-01   4.3351357953057473e-01   8.9520557380011023e-02   0.0000000000000000e+00   0.0000000000000000e+00   0.0000000000000000e+00   0.0000000000000000e+00   0.0000000000000000e+00   0.0000000000000000e+00   0.0000000000000000e+00   0.0000000000000000e+00   0.0000000000000000e+00   0.0000000000000000e+00
   0.0000000000000000e+00   0.0000000000000000e+00   0.0000000000000000e+00   8.7173098368237922e-01   0.0000000000000000e+00   5.3765038538032173e-01   0.0000000000000000e+00   0.0000000000000000e+00   0.0000000000000000e+00   0.0000000000000000e+00   0.0000000000000000e+00   0.0000000000000000e+00   0.0000000000000000e+00  -5.0763153341386069e-01   0.0000000000000000e+00   2.6699250510519676e-02  -6.2043897880294030e-01   4.1699237611545856e-02  -6.2492428481118323e-01   2.2237811754223435e-01   0.0000000000000000e+00   0.0000000000000000e+00   0.0000000000000000e+00   0.0000000000000000e+00   0.0000000000000000e+00   0.0000000000000000e+00   0.0000000000000000e+00   0.0000000000000000e+00   0.0000000000000000e+00   0.0000000000000000e+00
  -3.1857940667997509e-01   0.0000000000000000e+00   0.0000000000000000e+00   0.0000000000000000e+00   0.0000000000000000e+00   0.0000000000000000e+00   0.0000000000000000e+00   0.0000000000000000e+00  -2.4139553935205399e-01  -1.0301338030884568e-02   0.0000000000000000e+00   0.0000000000000000e+00   0.0000000000000000e+00   0.0000000000000000e+00   0.0000000000000000e+00   0.0000000000000000e+00   0.0000000000000000e+00   0.0000000000000000e+00   0.0000000000000000e+00   0.0000000000000000e+00   1.8904251882148040e-01   0.0000000000000000e+00   0.0000000000000000e+00   6.2843351674674131e-01   0.0000000000000000e+00   0.0000000000000000e+00   0.0000000000000000e+00  -6.3989333389408709e-01   0.0000000000000000e+00   0.0000000000000000e+00
   0.0000000000000000e+00   0.0000000000000000e+00  -2.4125011463076870e-01   0.0000000000000000e+00   1.5138069517568437e-02   0.0000000000000000e+00   0.0000000000000000e+00   1.2998414159835728e-01   0.0000000000000000e+00   0.0000000000000000e+00  -3.3248351499425538e-01   0.0000000000000000e+00   3.5151556047045762e-01   0.0000000000000000e+00   0.0000000000000000e+00   0.0000000000000000e+00   0.0000000000000000e+00   0.0000000000000000e+00   0.0000000000000000e+00   0.0000000000000000e+00   0.0000000000000000e+00  -1.7831277459769557e-01   0.0000000000000000e+00   0.0000000000000000e+00   0.0000000000000000e+00   0.0000000000000000e+00   7.2986091594634073e-01   0.0000000000000000e+00   0.0000000000000000e+00  -3.5506684549293127e-01
   0.0000000000000000e+00   6.1942511597104288e-01   0.0000000000000000e+00   0.0000000000000000e+00   0.0000000000000000e+00   0.0000000000000000e+00   0.0000000000000000e+00   0.0000000000000000e+00   0.0000000000000000e+00   0.0000000000000000e+00   0.0000000000000000e+00   0.0000000000000000e+00   0.0000000000000000e+00   0.0000000000000000e+00   0.0000000000000000e+00   0.0000000000000000e+00   0.0000000000000000e+00   0.0000000000000000e+00   0.0000000000000000e+00   0.0000000000000000e+00   0.0000000000000000e+00   0.0000000000000000e+00   4.8823620451269278e-01   0.0000000000000000e+00   0.0000000000000000e+00   0.0000000000000000e+00   0.0000000000000000e+00   0.0000000000000000e+00   0.0000000000000000e+00   0.0000000000000000e+00
  -4.4820947076189632e-01   0.0000000000000000e+00   0.0000000000000000e+00   0.0000000000000000e+00   0.0000000000000000e+00   0.0000000000000000e+00   0.0000000000000000e+00   0.0000000000000000e+00   1.2844954367861705e-01  -7.8844050757950024e-01   0.0000000000000000e+00   0.0000000000000000e+00   0.0000000000000000e+00   0.0000000000000000e+00   0.0000000000000000e+00   0.0000000000000000e+00   0.0000000000000000e+00   0.0000000000000000e+00   0.0000000000000000e+00   0.0000000000000000e+00  -1.3502379289859337e-01   0.0000000000000000e+00   0.0000000000000000e+00  -3.3262117916297812e-01   0.0000000000000000e+00   0.0000000000000000e+00   0.0000000000000000e+00  -1.7917108466319528e-01   0.0000000000000000e+00   0.0000000000000000e+00
   0.0000000000000000e+00   0.0000000000000000e+00   0.0000000000000000e+00   0.0000000000000000e+00   0.0000000000000000e+00   0.0000000000000000e+00  -6.0536640115900187e-01   0.0000000000000000e+00   0.0000000000000000e+00   0.0000000000000000e+00   0.0000000000000000e+00   6.0998771394868712e-01   0.0000000000000000e+00   0.0000000000000000e+00   2.0860276582146769e-01   0.0000000000000000e+00   0.0000000000000000e+00   0.0000000000000000e+00   0.0000000000000000e+00   0.0000000000000000e+00   0.0000000000000000e+00   0.0000000000000000e+00   0.0000000000000000e+00   0.0000000000000000e+00  -8.0782349450901270e-01   4.3653355844772111e-02   0.0000000000000000e+00   0.0000000000000000e+00   4.2713794438101038e-01   0.0000000000000000e+00
   0.0000000000000000e+00   0.0000000000000000e+00   0.0000000000000000e+00   0.0000000000000000e+00   0.0000000000000000e+00   0.0000000000000000e+00   1.7142182011153340e-01   0.0000000000000000e+00   0.0000000000000000e+00   0.0000000000000000e+00   0.0000000000000000e+00  -2.8010701418009593e-01   0.0000000000000000e+00   0.0000000000000000e+00  -5.3006271714448761e-01   0.0000000000000000e+00   0.0000000000000000e+00   0.0000000000000000e+00   0.0000000000000000e+00   0.0000000000000000e+00   0.0000000000000000e+00   0.0000000000000000e+00   0.0000000000000000e+00   0.0000000000000000e+00  -5.7874188018607373e-02  -4.7770534412509985e-01   0.0000000000000000e+00   0.0000000000000000e+00   9.2241323821517873e-01   0.0000000000000000e+00
   0.0000000000000000e+00   0.0000000000000000e+00   7.8204023651661425e-01   0.0000000000000000e+00   2.9005833189806141e-01   0.0000000000000000e+00   0.0000000000000000e+00  -3.4739784730234879e-01   0.0000000000000000e+00   0.0000000000000000e+00  -1.2171751087558871e-01   0.0000000000000000e+00  -2.2323761755329780e-01   0.0000000000000000e+00   0.0000000000000000e+00   0.0000000000000000e+00   0.0000000000000000e+00   0.0000000000000000e+00   0.0000000000000000e+00   0.0000000000000000e+00   0.0000000000000000e+00  -1.1484023750402725e-01   0.0000000000000000e+00   0.0000000000000000e+00   0.0000000000000000e+00   0.0000000000000000e+00   3.2382481142558805e-01   0.0000000000000000e+00   0.0000000000000000e+00  -2.9882992919552306e-02
   2.7901255419895293e-01   0.0000000000000000e+00   0.0000000000000000e+00   0.0000000000000000e+00   0.0000000000000000e+00   0.0000000000000000e+00   0.0000000000000000e+00   0.0000000000000000e+00   5.3674487058146259e-01  -2.9570964330242316e-01   0.0000000000000000e+00   0.0000000000000000e+00   0.0000000000000000e+00   0.0000000000000000e+00   0.0000000000000000e+00   0.0000000000000000e+00   0.0000000000000000e+00   0.0000000000000000e+00   0.0000000000000000e+00   0.0000000000000000e+00  -3.8959251517268007e-01   0.0000000000000000e+00   0.0000000000000000e+00   6.1067491261272211e-01   0.0000000000000000e+00   0.0000000000000000e+00   0.0000000000000000e+00   1.4800867741010620e-01   0.0000000000000000e+00   0.0000000000000000e+00
   0.0000000000000000e+00   0.0000000000000000e+00   0.0000000000000000e+00   0.0000000000000000e+00   0.0000000000000000e+00   0.0000000000000000e+00  -7.1953905742993229e-01   0.0000000000000000e+00   0.0000000000000000e+00   0.0000000000000000e+00   0.0000000000000000e+00  -8.3015219095029080e-01   0.0000000000000000e+00   0.0000000000000000e+00  -4.3610173738478475e-01   0.0000000000000000e+00   0.0000000000000000e+00   0.0000000000000000e+00   0.0000000000000000e+00   0.0000000000000000e+00   0.0000000000000000e+00   0.0000000000000000e+00   0.0000000000000000e+00   0.0000000000000000e+00  -2.9556499720823259e-01  -7.9217744987001348e-02   0.0000000000000000e+00   0.0000000000000000e+00  -8.1730129733133505e-01   0.0000000000000000e+00
   0.0000000000000000e+00   0.0000000000000000e+00  -1.7995113409686914e-01   0.0000000000000000e+00   4.7541052330665196e-01   0.0000000000000000e+00   0.0000000000000000e+00   2.2784759419332573e-01   0.0000000000000000e+00   0.0000000000000000e+00   3.2829322308704167e-01   0.0000000000000000e+00  -6.6878228111170265e-02   0.0000000000000000e+00   0.0000000000000000e+00   0.0000000000000000e+00   0.0000000000000000e+00   0.0000000000000000e+00   0.0000000000000000e+00   0.0000000000000000e+00   0.0000000000000000e+00  -5.3449447433617703e-01   0.0000000000000000e+00   0.0000000000000000e+00   0.0000000000000000e+00   0.0000000000000000e+00   1.8766144433612686e-01   0.0000000000000000e+00   0.0000000000000000e+00   5.0649540864697196e-01
   6.7026090535900473e-02   0.0000000000000000e+00   0.0000000000000000e+00   0.0000000000000000e+00   0.0000000000000000e+00   1.1483671460147606e+00   0.0000000000000000e+00   0.0000000000000000e+00   0.0000000000000000e+00  -3.8628690934795107e-01   0.0000000000000000e+00   1.0767551336448871e+00   0.0000000000000000e+00   0.0000000000000000e+00   0.0000000000000000e+00   0.0000000000000000e+00   0.0000000000000000e+00   0.0000000000000000e+00   7.8535066953414057e-02   0.0000000000000000e+00   0.0000000000000000e+00   0.0000000000000000e+00   0.0000000000000000e+00   0.0000000000000000e+00   1.1723265282612597e-01   0.0000000000000000e+00   0.0000000000000000e+00   0.0000000000000000e+00   0.0000000000000000e+00   0.0000000000000000e+00
   0.0000000000000000e+00  -1.3015571061659850e-01   0.0000000000000000e+00   0.0000000000000000e+00   6.4445707471428720e-02   0.0000000000000000e+00   0.0000000000000000e+00   0.0000000000000000e+00   0.0000000000000000e+00   0.0000000000000000e+00   7.3388633556779581e-01   0.0000000000000000e+00   0.0000000000000000e+00   1.0331180950071728e-01   0.0000000000000000e+00   0.0000000000000000e+00   0.0000000000000000e+00   0.0000000000000000e+00   0.0000000000000000e+00   0.0000000000000000e+00   0.0000000000000000e+00   0.0000000000000000e+00   0.0000000000000000e+00   6.5242585224223815e-01   0.0000000000000000e+00  -6.3121039225798217e-02   0.0000000000000000e+00   0.0000000000000000e+00   0.0000000000000000e+00   0.0000000000000000e+00
   0.0000000000000000e+00   0.0000000000000000e+00   2.1462115322424297e-01   0.0000000000000000e+00   0.0000000000000000e+00   0.0000000000000000e+00   0.0000000000000000e+00   0.0000000000000000e+00   0.0000000000000000e+00   0.0000000000000000e+00   0.0000000000000000e+00   0.0000000000000000e+00   0.0000000000000000e+00   0.0000000000000000e+00   9.8821061997867221e-02   0.0000000000000000e+00   0.0000000000000000e+00   0.0000000000000000e+00   0.0000000000000000e+00   0.0000000000000000e+00   0.0000000000000000e+00   0.0000000000000000e+00   0.0000000000000000e+00   0.0000000000000000e+00   0.0000000000000000e+00   0.0000000000000000e+00   0.0000000000000000e+00   0.0000000000000000e+00   0.0000000000000000e+00   0.0000000000000000e+00
   0.0000000000000000e+00   0.0000000000000000e+00   0.0000000000000000e+00   2.4472798456654549e-01   0.0000000000000000e+00   0.0000000000000000e+00   0.0000000000000000e+00  -1.2652129304738005e-01   4.7324821658585259e-01   0.0000000000000000e+00   0.0000000000000000e+00   0.0000000000000000e+00   0.0000000000000000e+00   0.0000000000000000e+00   0.0000000000000000e+00  -8.9563937420093831e-02   0.0000000000000000e+00   0.0000000000000000e+00   0.0000000000000000e+00   0.0000000000000000e+00  -2.1511714861326445e-01  -1.3055999444637950e-01  -6.3064084379054663e-01   0.0000000000000000e+00   0.0000000000000000e+00   0.0000000000000000e+00   0.0000000000000000e+00   0.0000000000000000e+00   0.0000000000000000e+00   4.8071387430939211e-01
   0.0000000000000000e+00   6.5950889729020745e-01   0.0000000000000000e+00   0.0000000000000000e+00   4.4968823048025180e-01   0.0000000000000000e+00   0.0000000000000000e+00   0.0000000000000000e+00   0.0000000000000000e+00   0.0000000000000000e+00  -2.7311237888957434e-02   0.0000000000000000e+00   0.0000000000000000e+00  -1.0328992332292064e-02   0.0000000000000000e+00   0.0000000000000000e+00   0.0000000000000000e+00   0.0000000000000000e+00   0.0000000000000000e+00   0.0000000000000000e+00   0.0000000000000000e+00   0.0000000000000000e+00   0.0000000000000000e+00   6.1603950043645751e-02   0.0000000000000000e+00  -5.9848213950291540e-01   0.0000000000000000e+00   0.0000000000000000e+00   0.0000000000000000e+00   0.0000000000000000e+00
  -1.0508733504869170e+00   0.0000000000000000e+00   0.0000000000000000e+00   0.0000000000000000e+00   0.0000000000000000e+00   1.8805942931617858e-03   0.0000000000000000e+00   0.0000000000000000e+00   0.0000000000000000e+00   1.7163469748477131e-01   0.0000000000000000e+00   7.2058476389912141e-01   0.0000000000000000e+00   0.0000000000000000e+00   0.0000000000000000e+00   0.0000000000000000e+00   0.0000000000000000e+00   0.0000000000000000e+00   2.1771220529968674e-01   0.0000000000000000e+00   0.0000000000000000e+00   0.0000000000000000e+00   0.0000000000000000e+00   0.0000000000000000e+00   1.7113208056896662e-01   0.0000000000000000e+00   0.0000000000000000e+00   0.0000000000000000e+00   0.0000000000000000e+00   0.0000000000000000e+00
   0.0000000000000000e+00   0.0000000000000000e+00   0.0000000000000000e+00   0.0000000000000000e+00   0.0000000000000000e+00   0.0000000000000000e+00   1.1899199762690060e-01   0.0000000000000000e+00   0.0000000000000000e+00   0.0000000000000000e+00   0.0000000000000000e+00   0.0000000000000000e+00   7.7386560275121474e-01   0.0000000000000000e+00   0.0000000000000000e+00   0.0000000000000000e+00  -6.3513907505809097e-02  -1.2671987560466974e-01   0.0000000000000000e+00   2.2695037235500562e-01   0.0000000000000000e+00   0.0000000000000000e+00   0.0000000000000000e+00   0.0000000000000000e+00   0.0000000000000000e+00   0.0000000000000000e+00   2.3377051588095904e-01   1.0009629522202392e+00   3.3672567055661340e-01   0.0000000000000000e+00
   0.0000000000000000e+00   0.0000000000000000e+00   0.0000000000000000e+00  -1.2395314919275290e-01   0.0000000000000000e+00   0.0000000000000000e+00   0.0000000000000000e+00  -2.6106839404405324e-01   4.0741642130222117e-01   0.0000000000000000e+00   0.0000000000000000e+00   0.0000000000000000e+00   0.0000000000000000e+00   0.0000000000000000e+00   0.0000000000000000e+00   2.0062038453758566e-01   0.0000000000000000e+00   0.0000000000000000e+00   0.0000000000000000e+00   0.0000000000000000e+00  -5.0117440190704332e-01  -4.4120395223573827e-01   5.1256720937929656e-01   0.0000000000000000e+00   0.0000000000000000e+00   0.0000000000000000e+00   0.0000000000000000e+00   0.0000000000000000e+00   0.0000000000000000e+00  -4.0992422123434152e-02
   0.0000000000000000e+00   0.0000000000000000e+00   0.0000000000000000e+00   1.5205357274867853e-01   0.0000000000000000e+00   0.0000000000000000e+00   0.0000000000000000e+00  -9.0589731564779452e-02   1.0322500607180082e-01   0.0000000000000000e+00   0.0000000000000000e+00   0.0000000000000000e+00   0.0000000000000000e+00   0.0000000000000000e+00   0.0000000000000000e+00  -4.9865069713928251e-01   0.0000000000000000e+00   0.0000000000000000e+00   0.0000000000000000e+00   0.0000000000000000e+00  -1.3912586218512255e-01   5.4749571373851302e-01   4.7174298866268982e-01   0.0000000000000000e+00   0.0000000000000000e+00   0.0000000000000000e+00   0.0000000000000000e+00   0.0000000000000000e+00   0.0000000000000000e+00   4.0953178444433236e-01
  -5.8412777848358610e-01   0.0000000000000000e+00   0.0000000000000000e+00   0.0000000000000000e+00   0.0000000000000000e+00   1.0305779786003042e+00   0.0000000000000000e+00   0.0000000000000000e+00   0.0000000000000000e+00   6.5515081086614857e-01   0.0000000000000000e+00  -1.6301331440078826e-01   0.0000000000000000e+00   0.0000000000000000e+00   0.0000000000000000e+00   0.0000000000000000e+00   0.0000000000000000e+00   0.0000000000000000e+00  -1.1350472993099425e+00   0.0000000000000000e+00   0.0000000000000000e+00   0.0000000000000000e+00   0.0000000000000000e+00   0.0000000000000000e+00   3.6588194864664214e-01   0.0000000000000000e+00   0.0000000000000000e+00   0.0000000000000000e+00   0.0000000000000000e+00   0.0000000000000000e+00
   0.0000000000000000e+00   5.5511371795491371e-01   0.0000000000000000e+00   0.0000000000000000e+00  -3.0615070800345368e-01   0.0000000000000000e+00   0.0000000000000000e+00   0.0000000000000000e+00   0.0000000000000000e+00   0.0000000000000000e+00   3.5856624967800471e-01   0.0000000000000000e+00   0.0000000000000000e+00   5.1635498117996059e-01   0.0000000000000000e+00   0.0000000000000000e+00   0.0000000000000000e+00   0.0000000000000000e+00   0.0000000000000000e+00   0.0000000000000000e+00   0.0000000000000000e+00   0.0000000000000000e+00   0.0000000000000000e+00  -3.1275018875908689e-01   0.0000000000000000e+00   3.2421536293165548e-01   0.0000000000000000e+00   0.0000000000000000e+00   0.0000000000000000e+00   0.0000000000000000e+00
  -3.0287082785440100e-01   0.0000000000000000e+00   0.0000000000000000e+00   0.0000000000000000e+00   0.0000000000000000e+00  -5.6779701262945154e-02   0.0000000000000000e+00   0.0000000000000000e+00   0.0000000000000000e+00  -3.8087349862304237e-01   0.0000000000000000e+00  -5.1588868194213355e-01   0.0000000000000000e+00   0.0000000000000000e+00   0.0000000000000000e+00   0.0000000000000000e+00   0.0000000000000000e+00   0.0000000000000000e+00   5.8372532928279569e-02   0.0000000000000000e+00   0.0000000000000000e+00   0.0000000000000000e+00   0.0000000000000000e+00   0.0000000000000000e+00   1.5170899744816171e+00   0.0000000000000000e+00   0.0000000000000000e+00   0.0000000000000000e+00   0.0000000000000000e+00   0.0000000000000000e+00
   0.0000000000000000e+00   0.0000000000000000e+00   0.0000000000000000e+00   0.0000000000000000e+00   0.0000000000000000e+00   0.0000000000000000e+00   1.1554913556804441e-01   0.0000000000000000e+00   0.0000000000000000e+00   0.0000000000000000e+00   0.0000000000000000e+00   0.0000000000000000e+00  -5.0265508417709648e-01   0.0000000000000000e+00   0.0000000000000000e+00   0.0000000000000000e+00  -9.3989612874922335e-01  -6.4229461460317372e-01   0.0000000000000000e+00   2.5206969008139812e-01   0.0000000000000000e+00   0.0000000000000000e+00   0.0000000000000000e+00   0.0000000000000000e+00   0.0000000000000000e+00   0.0000000000000000e+00   5.3248760934179795e-01   1.6942793710446979e-01  -5.0523452989715611e-01   0.0000000000000000e+00
   0.0000000000000000e+00   4.0349352950029904e-01   0.0000000000000000e+00   0.0000000000000000e+00  -2.5813816101774717e-01   0.0000000000000000e+00   0.0000000000000000e+00   0.0000000000000000e+00   0.0000000000000000e+00   0.0000000000000000e+00   1.6108124874176624e-01   0.0000000000000000e+00   0.0000000000000000e+00  -8.1710291504968557e-01   0.0000000000000000e+00   0.0000000000000000e+00   0.0000000000000000e+00   0.0000000000000000e+00   0.0000000000000000e+00   0.0000000000000000e+00   0.0000000000000000e+00   0.0000000000000000e+00   0.0000000000000000e+00   7.9889786260446627e-02   0.0000000000000000e+00   2.6565191708347596e-01   0.0000000000000000e+00   0.0000000000000000e+00   0.0000000000000000e+00   0.0000000000000000e+00
   0.0000000000000000e+00   0.0000000000000000e+00   2.9108610619236475e-01   0.0000000000000000e+00   0.0000000000000000e+00   0.0000000000000000e+00   0.0000000000000000e+00   0.0000000000000000e+00   0.0000000000000000e+00   0.0000000000000000e+00   0.0000000000000000e+00   0.0000000000000000e+00   0.0000000000000000e+00   0.0000000000000000e+00   3.9181699220153565e-01   0.0000000000000000e+00   0.0000000000000000e+00   0.0000000000000000e+00   0.0000000000000000e+00   0.0000000000000000e+00   0.0000000000000000e+00   0.0000000000000000e+00   0.0000000000000000e+00   0.0000000000000000e+00   0.0000000000000000e+00   0.0000000000000000e+00   0.0000000000000000e+00   0.0000000000000000e+00   0.0000000000000000e+00   0.0000000000000000e+00
   0.0000000000000000e+00   0.0000000000000000e+00   0.0000000000000000e+00   3.8233996596421560e-01   0.0000000000000000e+00   0.0000000000000000e+00   0.0000000000000000e+00  -3.9694366708364287e-01  -1.4557214931650694e-01   0.0000000000000000e+00   0.0000000000000000e+00   0.0000000000000000e+00   0.0000000000000000e+00   0.0000000000000000e+00   0.0000000000000000e+00  -2.7667766335916055e-01   0.0000000000000000e+00   0.0000000000000000e+00   0.0000000000000000e+00   0.0000000000000000e+00   5.2337277797355763e-01  -5.2211525893208588e-01   1.8703089761696995e-01   0.0000000000000000e+00   0.0000000000000000e+00   0.0000000000000000e+00   0.0000000000000000e+00   0.0000000000000000e+00   0.0000000000000000e+00   1.3040755550684846e-01
   0.0000000000000000e+00   0.0000000000000000e+00   0.0000000000000000e+00   0.0000000000000000e+00   0.0000000000000000e+00   0.0000000000000000e+00  -8.1651757686698923e-01   0.0000000000000000e+00   0.0000000000000000e+00   0.0000000000000000e+00   0.0000000000000000e+00   0.0000000000000000e+00   8.1578778996717971e-01   0.0000000000000000e+00   0.0000000000000000e+00   0.0000000000000000e+00  -3.3534701496279629e-01  -6.9506740980678328e-01   0.0000000000000000e+00   2.0611635456293964e-02   0.0000000000000000e+00   0.0000000000000000e+00   0.0000000000000000e+00   0.0000000000000000e+00   0.0000000000000000e+00   0.0000000000000000e+00  -3.9804472086986714e-01  -2.3209889720028987e-01   3.3509612746677214e-01   0.0000000000000000e+00
   0.0000000000000000e+00   0.0000000000000000e+00   0.0000000000000000e+00   0.0000000000000000e+00   0.0000000000000000e+00   0.0000000000000000e+00   4.2858330161640174e-02   0.0000000000000000e+00   0.0000000000000000e+00   0.0000000000000000e+00   0.0000000000000000e+00   0.0000000000000000e+00   4.5803550703632490e-01   0.0000000000000000e+00   0.0000000000000000e+00   0.0000000000000000e+00   2.9161525045130532e-01   7.2318285757102252e-01   0.0000000000000000e+00   2.3813591475630835e-01   0.0000000000000000e+00   0.0000000000000000e+00   0.0000000000000000e+00   0.0000000000000000e+00   0.0000000000000000e+00   0.0000000000000000e+00   9.5321156745496483e-01  -5.7157659107685810e-01  -5.2643604960523505e-01   0.0000000000000000e+00
   7.7270003006563270e-01   0.0000000000000000e+00   0.0000000000000000e+00   0.0000000000000000e+00   0.0000000000000000e+00   1.3695334100626000e-01   0.0000000000000000e+00   0.0000000000000000e+00   0.0000000000000000e+00   9.6830443071934291e-01   0.0000000000000000e+00   2.6223111114816322e-01   0.0000000000000000e+00   0.0000000000000000e+00   0.0000000000000000e+00   0.0000000000000000e+00   0.0000000000000000e+00   0.0000000000000000e+00   6.2445422236743625e-02   0.0000000000000000e+00   0.0000000000000000e+00   0.0000000000000000e+00   0.0000000000000000e+00   0.0000000000000000e+00   1.3587215475895498e-01   0.0000000000000000e+00   0.0000000000000000e+00   0.0000000000000000e+00   0.0000000000000000e+00   0.0000000000000000e+00
   0.0000000000000000e+00   0.0000000000000000e+00   0.0000000000000000e+00   0.0000000000000000e+00   0.0000000000000000e+00   0.0000000000000000e+00   7.6433209933161717e-01   0.0000000000000000e+00   0.0000000000000000e+00   0.0000000000000000e+00   0.0000000000000000e+00   0.0000000000000000e+00   4.7035347241300174e-01   0.0000000000000000e+00   0.0000000000000000e+00   0.0000000000000000e+00  -2.5537959844004460e-01   5.8129977242203382e-02   0.0000000000000000e+00  -2.4146548640052334e-02   0.0000000000000000e+00   0.0000000000000000e+00   0.0000000000000000e+00   0.0000000000000000e+00   0.0000000000000000e+00   0.0000000000000000e+00  -5.5405292993884125e-01  -4.5760826174340968e-01   1.0208491039022192e+00   0.0000000000000000e+00
   0.0000000000000000e+00   0.0000000000000000e+00   0.0000000000000000e+00  -6.7891653302096622e-01   0.0000000000000000e+00   0.0000000000000000e+00   0.0000000000000000e+00   3.0560031298118706e-01  -8.9573268503647496e-02   0.0000000000000000e+00   0.0000000000000000e+00   0.0000000000000000e+00   0.0000000000000000e+00   0.0000000000000000e+00   0.0000000000000000e+00  -1.7269839071830764e-01   0.0000000000000000e+00   0.0000000000000000e+00   0.0000000000000000e+00   0.0000000000000000e+00   1.5020196509886027e-01  -3.0959434086309884e-01   5.3449263500819771e-02   0.0000000000000000e+00   0.0000000000000000e+00   0.0000000000000000e+00   0.0000000000000000e+00   0.0000000000000000e+00   0.0000000000000000e+00   5.3531913409355936e-01
   0.0000000000000000e+00   0.0000000000000000e+00   0.0000000000000000e+00   1.7447130670984246e-01   0.0000000000000000e+00   0.0000000000000000e+00   0.0000000000000000e+00   4.6347848833593208e-01   6.2034054961899410e-01   0.0000000000000000e+00   0.0000000000000000e+00   0.0000000000000000e+00   0.0000000000000000e+00   0.0000000000000000e+00   0.0000000000000000e+00   2.4849334474076071e-01   0.0000000000000000e+00   0.0000000000000000e+00   0.0000000000000000e+00   0.0000000000000000e+00   5.0171777774763859e-01   5.8786824772309135e-02   2.2995732807770575e-01   0.0000000000000000e+00   0.0000000000000000e+00   0.0000000000000000e+00   0.0000000000000000e+00   0.0000000000000000e+00   0.0000000000000000e+00   1.0914306724430750e-02
   0.0000000000000000e+00   0.0000000000000000e+00   0.0000000000000000e+00  -4.2126138245891664e-01   0.0000000000000000e+00   0.0000000000000000e+00   0.0000000000000000e+00  -2.6402927432865286e-01   4.2782811325891140e-01   0.0000000000000000e+00   0.0000000000000000e+00   0.0000000000000000e+00   0.0000000000000000e+00   0.0000000000000000e+00   0.0000000000000000e+00  -5.2014602680439936e-01   0.0000000000000000e+00   0.0000000000000000e+00   0.0000000000000000e+00   0.0000000000000000e+00   1.9584877923291577e-01   6.7074967778039674e-02  -1.6196173976955938e-01   0.0000000000000000e+00   0.0000000000000000e+00   0.0000000000000000e+00   0.0000000000000000e+00   0.0000000000000000e+00   0.0000000000000000e+00  -4.7974076903320212e-01
   0.0000000000000000e+00  -1.8643397886727317e-01   0.0000000000000000e+00   0.0000000000000000e+00  -5.5466118620467009e-01   0.0000000000000000e+00   0.0000000000000000e+00   0.0000000000000000e+00   0.0000000000000000e+00   0.0000000000000000e+00   2.8075550896121360e-01   0.0000000000000000e+00   0.0000000000000000e+00  -1.1259564062437333e-01   0.0000000000000000e+00   0.0000000000000000e+00   0.0000000000000000e+00   0.0000000000000000e+00   0.0000000000000000e+00   0.0000000000000000e+00   0.0000000000000000e+00   0.0000000000000000e+00   0.0000000000000000e+00  -3.4506982096169236e-01   0.0000000000000000e+00  -6.6859458912223435e-01   0.0000000000000000e+00   0.0000000000000000e+00   0.0000000000000000e+00   0.0000000000000000e+00
  -2.5614703852633286e-02   0.0000000000000000e+00   0.0000000000000000e+00   0.0000000000000000e+00   0.0000000000000000e+00   9.8762320859931529e-01   0.0000000000000000e+00   0.0000000000000000e+00   0.0000000000000000e+00   3.6998405926755185e-01   0.0000000000000000e+00  -5.1145947183007279e-01   0.0000000000000000e+00   0.0000000000000000e+00   0.0000000000000000e+00   0.0000000000000000e+00   0.0000000000000000e+00   0.0000000000000000e+00   1.1439263626001330e+00   0.0000000000000000e+00   0.0000000000000000e+00   0.0000000000000000e+00   0.0000000000000000e+00   0.0000000000000000e+00  -4.1675756942033143e-01   0.0000000000000000e+00   0.0000000000000000e+00   0.0000000000000000e+00   0.0000000000000000e+00   0.0000000000000000e+00
   0.0000000000000000e+00  -2.0589222593950360e-01   0.0000000000000000e+00   0.0000000000000000e+00   5.7062654029534532e-01   0.0000000000000000e+00   0.0000000000000000e+00   0.0000000000000000e+00   0.0000000000000000e+00   0.0000000000000000e+00   4.7678544738217404e-01   0.0000000000000000e+00   0.0000000000000000e+00  -2.0557860607422723e-01   0.0000000000000000e+00   0.0000000000000000e+00   0.0000000000000000e+00   0.0000000000000000e+00   0.0000000000000000e+00   0.0000000000000000e+00   0.0000000000000000e+00   0.0000000000000000e+00   0.0000000000000000e+00  -5.8930231698924351e-01   0.0000000000000000e+00   1.2300242228715760e-01   0.0000000000000000e+00   0.0000000000000000e+00   0.0000000000000000e+00   0.0000000000000000e+00
   0.0000000000000000e+00   0.0000000000000000e+00   0.0000000000000000e+00   0.0000000000000000e+00   0.0000000000000000e+00   0.0000000000000000e+00  -7.8447597687943460e-01   0.0000000000000000e+00   0.0000000000000000e+00   0.0000000000000000e+00   0.0000000000000000e+00   0.0000000000000000e+00  -2.9184942741511832e-01   0.0000000000000000e+00   0.0000000000000000e+00   0.0000000000000000e+00  -2.8328188138260918e-01   7.9587149057685735e-01   0.0000000000000000e+00  -1.8909463832130824e-01   0.0000000000000000e+00   0.0000000000000000e+00   0.0000000000000000e+00   0.0000000000000000e+00   0.0000000000000000e+00   0.0000000000000000e+00   7.3073439260973594e-02  -1.2759936110057074e-01   7.3291177243335281e-01   0.0000000000000000e+00
   0.0000000000000000e+00   0.0000000000000000e+00   0.0000000000000000e+00   0.0000000000000000e+00   0.0000000000000000e+00   0.0000000000000000e+00  -3.6759099587418914e-01   0.0000000000000000e+00   0.0000000000000000e+00   0.0000000000000000e+00   0.0000000000000000e+00   0.0000000000000000e+00  -1.1010797253467372e-01   0.0000000000000000e+00   0.0000000000000000e+00   0.0000000000000000e+00  -8.0222884694551067e-01   6.6913819341769409e-01   0.0000000000000000e+00   4.8425270976349677e-01   0.0000000000000000e+00   0.0000000000000000e+00   0.0000000000000000e+00   0.0000000000000000e+00   0.0000000000000000e+00   0.0000000000000000e+00  -6.5043652492864079e-01   1.1150996902063705e-02  -5.6375946146054712e-01   0.0000000000000000e+00
   0.0000000000000000e+00   0.0000000000000000e+00   0.0000000000000000e+00   0.0000000000000000e+00   0.0000000000000000e+00   0.0000000000000000e+00   6.7386486593138673e-02   0.0000000000000000e+00   0.0000000000000000e+00   0.0000000000000000e+00   0.0000000000000000e+00   0.0000000000000000e+00   2.9373565445747624e-02   0.0000000000000000e+00   0.0000000000000000e+00   0.0000000000000000e+00  -8.8831503392005617e-01  -1.3849756596491536e-01   0.0000000000000000e+00  -1.2273693216199246e+00   0.0000000000000000e+00   0.0000000000000000e+00   0.0000000000000000e+00   0.0000000000000000e+00   0.0000000000000000e+00   0.0000000000000000e+00  -3.2748691309888933e-01   1.7849469198388263e-01  -4.6806060234036184e-01   0.0000000000000000e+00
   0.0000000000000000e+00   0.0000000000000000e+00   0.0000000000000000e+00   2.9429686337199612e-01   0.0000000000000000e+00   0.0000000000000000e+00   0.0000000000000000e+00   6.1004062453841046e-01  -4.8152571995150051e-02   0.0000000000000000e+00   0.0000000000000000e+00   0.0000000000000000e+00   0.0000000000000000e+00   0.0000000000000000e+00   0.0000000000000000e+00  -5.1419952306948213e-01   0.0000000000000000e+00   0.0000000000000000e+00   0.0000000000000000e+00   0.0000000000000000e+00  -3.1086276367312282e-01  -3.3486364724507434e-01   8.7279059258428618e-03   0.0000000000000000e+00   0.0000000000000000e+00   0.0000000000000000e+00   0.0000000000000000e+00   0.0000000000000000e+00   0.0000000000000000e+00  -2.5627031915722776e-01
   5.5315153026935293e-02   0.0000000000000000e+00   1.1192704498706513e-01   4.0037418107210745e-02   0.0000000000000000e+00   1.7887683440791630e-01   0.0000000000000000e+00   0.0000000000000000e+00   0.0000000000000000e+00   0.0000000000000000e+00  -1.1357274243038457e-01   0.0000000000000000e+00   0.0000000000000000e+00   0.0000000000000000e+00   9.0269345710685778e-01   0.0000000000000000e+00   0.0000000000000000e+00   0.0000000000000000e+00   0.0000000000000000e+00  -5.2216651958185728e-02   0.0000000000000000e+00   0.0000000000000000e+00   0.0000000000000000e+00   0.0000000000000000e+00   0.0000000000000000e+00   0.0000000000000000e+00   0.0000000000000000e+00   0.0000000000000000e+00   0.0000000000000000e+00   3.4688878569531451e-01
   0.0000000000000000e+00   3.4887606362081169e-01   0.0000000000000000e+00   0.0000000000000000e+00   0.0000000000000000e+00   0.0000000000000000e+00   0.0000000000000000e+00  -9.9807269115607888e-02   0.0000000000000000e+00   0.0000000000000000e+00   0.0000000000000000e+00   0.0000000000000000e+00   0.0000000000000000e+00   7.9577465820255849e-02   0.0000000000000000e+00  -1.0256072063416903e+00   1.2620875824661461e-02  -5.6165374306791382e-01   0.0000000000000000e+00   0.0000000000000000e+00   0.0000000000000000e+00   0.0000000000000000e+00   0.0000000000000000e+00  -2.8169014389885727e-01   0.0000000000000000e+00   0.0000000000000000e+00   0.0000000000000000e+00   0.0000000000000000e+00   2.9374392079343603e-01   0.0000000000000000e+00
  -6.0292956526905994e-01   0.0000000000000000e+00   3.2077532311865098e-01  -1.6553520712300399e-01   0.0000000000000000e+00  -6.8464424882014041e-01   0.0000000000000000e+00   0.0000000000000000e+00   0.0000000000000000e+00   0.0000000000000000e+00  -1.2744757484018768e-01   0.0000000000000000e+00   0.0000000000000000e+00   0.0000000000000000e+00   8.8938398428731733e-02   0.0000000000000000e+00   0.0000000000000000e+00   0.0000000000000000e+00   0.0000000000000000e+00   5.6975885113447332e-02   0.0000000000000000e+00   0.0000000000000000e+00   0.0000000000000000e+00   0.0000000000000000e+00   0.0000000000000000e+00   0.0000000000000000e+00   0.0000000000000000e+00   0.0000000000000000e+00   0.0000000000000000e+00   1.0020132050358996e-01
  -5.4867281589916606e-01   0.0000000000000000e+00  -5.9593680244845537e-01   4.9500247190664115e-01   0.0000000000000000e+00   1.0812249392934707e-01   0.0000000000000000e+00   0.0000000000000000e+00   0.0000000000000000e+00   0.0000000000000000e+00  -1.6387685483694275e-01   0.0000000000000000e+00   0.0000000000000000e+00   0.0000000000000000e+00  -3.4846650744565499e-03   0.0000000000000000e+00   0.0000000000000000e+00   0.0000000000000000e+00   0.0000000000000000e+00  -2.2917650992330665e-01   0.0000000000000000e+00   0.0000000000000000e+00   0.0000000000000000e+00   0.0000000000000000e+00   0.0000000000000000e+00   0.0000000000000000e+00   0.0000000000000000e+00   0.0000000000000000e+00   0.0000000000000000e+00   8.7806084931780798e-02
   0.0000000000000000e+00   0.0000000000000000e+00   0.0000000000000000e+00   0.0000000000000000e+00   7.9656574020750970e-01   0.0000000000000000e+00   0.0000000000000000e+00   0.0000000000000000e+00   0.0000000000000000e+00   0.0000000000000000e+00   0.0000000000000000e+00   5.0775146921329639e-01  -1.1918814212586324e+00   0.0000000000000000e+00   0.0000000000000000e+00   0.0000000000000000e+00   0.0000000000000000e+00   0.0000000000000000e+00   5.1102711050109395e-01   0.0000000000000000e+00  -3.9313018543456235e-01   0.0000000000000000e+00   0.0000000000000000e+00   0.0000000000000000e+00  -3.8533022380539739e-01   0.0000000000000000e+00   0.0000000000000000e+00   0.0000000000000000e+00   0.0000000000000000e+00   0.0000000000000000e+00
  -2.0228998400857526e-01   0.0000000000000000e+00   2.7549339836382103e-01  -1.3309947419528698e-01   0.0000000000000000e+00   3.2320135016355300e-01   0.0000000000000000e+00   0.0000000000000000e+00   0.0000000000000000e+00   0.0000000000000000e+00   2.7625157865991112e-01   0.0000000000000000e+00   0.0000000000000000e+00   0.0000000000000000e+00  -3.3105882304517059e-01   0.0000000000000000e+00   0.0000000000000000e+00   0.0000000000000000e+00   0.0000000000000000e+00  -2.9132203042644855e-01   0.0000000000000000e+00   0.0000000000000000e+00   0.0000000000000000e+00   0.0000000000000000e+00   0.0000000000000000e+00   0.0000000000000000e+00   0.0000000000000000e+00   0.0000000000000000e+00   0.0000000000000000e+00   7.0016009784136013e-01
   0.0000000000000000e+00   0.0000000000000000e+00   0.0000000000000000e+00   0.0000000000000000e+00   0.0000000000000000e+00   0.0000000000000000e+00  -4.3926913619351843e-01   0.0000000000000000e+00   5.9287339262114575e-02   6.6457960761814538e-01   0.0000000000000000e+00   0.0000000000000000e+00   0.0000000000000000e+00   0.0000000000000000e+00   0.0000000000000000e+00   0.0000000000000000e+00   0.0000000000000000e+00   0.0000000000000000e+00   0.0000000000000000e+00   0.0000000000000000e+00   0.0000000000000000e+00   0.0000000000000000e+00   1.0703646558267391e-01   0.0000000000000000e+00   0.0000000000000000e+00   4.4227060878557850e-01   3.9344820010915244e-01   0.0000000000000000e+00   0.0000000000000000e+00   0.0000000000000000e+00
   0.0000000000000000e+00   7.7383032501610799e-02   0.0000000000000000e+00   0.0000000000000000e+00   0.0000000000000000e+00   0.0000000000000000e+00   0.0000000000000000e+00   9.0503870846656054e-01   0.0000000000000000e+00   0.0000000000000000e+00   0.0000000000000000e+00   0.0000000000000000e+00   0.0000000000000000e+00  -3.2755178042114186e-01   0.0000000000000000e+00  -2.8540947207019596e-01   2.2052542350607404e-01   1.0697523408803420e+00   0.0000000000000000e+00   0.0000000000000000e+00   0.0000000000000000e+00   0.0000000000000000e+00   0.0000000000000000e+00   7.0323430957463517e-03   0.0000000000000000e+00   0.0000000000000000e+00   0.0000000000000000e+00   0.0000000000000000e+00  -2.4050544782768368e-01   0.0000000000000000e+00
   0.0000000000000000e+00   0.0000000000000000e+00   0.0000000000000000e+00   0.0000000000000000e+00   0.0000000000000000e+00   0.0000000000000000e+00   1.8901722439609736e-01   0.0000000000000000e+00  -3.2117729476912399e-01   3.9264728968091528e-01   0.0000000000000000e+00   0.0000000000000000e+00   0.0000000000000000e+00   0.0000000000000000e+00   0.0000000000000000e+00   0.0000000000000000e+00   0.0000000000000000e+00   0.0000000000000000e+00   0.0000000000000000e+00   0.0000000000000000e+00   0.0000000000000000e+00   0.0000000000000000e+00  -8.0612045530529286e-01   0.0000000000000000e+00   0.0000000000000000e+00   4.4720972162785248e-02  -2.3476708947341146e-01   0.0000000000000000e+00   0.0000000000000000e+00   0.0000000000000000e+00
   0.0000000000000000e+00   0.0000000000000000e+00   0.0000000000000000e+00   0.0000000000000000e+00   0.0000000000000000e+00   0.0000000000000000e+00  -4.1304617000471461e-01   0.0000000000000000e+00   4.7078718048797924e-01  -4.4557756156553868e-01   0.0000000000000000e+00   0.0000000000000000e+00   0.0000000000000000e+00   0.0000000000000000e+00   0.0000000000000000e+00   0.0000000000000000e+00   0.0000000000000000e+00   0.0000000000000000e+00   0.0000000000000000e+00   0.0000000000000000e+00   0.0000000000000000e+00   0.0000000000000000e+00  -5.7343176840621246e-01   0.0000000000000000e+00   0.0000000000000000e+00   9.8432951128987700e-02   2.6589450892503930e-01   0.0000000000000000e+00   0.0000000000000000e+00   0.0000000000000000e+00
  -4.5375661465634454e-01   0.0000000000000000e+00  -1.6319280863865519e-02  -5.1846704398222965e-01   0.0000000000000000e+00   4.1083239803628341e-01   0.0000000000000000e+00   0.0000000000000000e+00   0.0000000000000000e+00   0.0000000000000000e+00   2.4156960843918532e-01   0.0000000000000000e+00   0.0000000000000000e+00   0.0000000000000000e+00   1.8063098664883948e-01   0.0000000000000000e+00   0.0000000000000000e+00   0.0000000000000000e+00   0.0000000000000000e+00  -1.6026295353539327e-01   0.0000000000000000e+00   0.0000000000000000e+00   0.0000000000000000e+00   0.0000000000000000e+00   0.0000000000000000e+00   0.0000000000000000e+00   0.0000000000000000e+00   0.0000000000000000e+00   0.0000000000000000e+00  -4.8946872976800432e-01
   0.0000000000000000e+00   0.0000000000000000e+00   0.0000000000000000e+00   0.0000000000000000e+00  -2.7241178433058644e-01   0.0000000000000000e+00   0.0000000000000000e+00   0.0000000000000000e+00   0.0000000000000000e+00   0.0000000000000000e+00   0.0000000000000000e+00   1.1653143153270233e-01  -4.5216275043769688e-01   0.0000000000000000e+00   0.0000000000000000e+00   0.0000000000000000e+00   0.0000000000000000e+00   0.0000000000000000e+00  -9.2798397319516401e-01   0.0000000000000000e+00  -1.2030608779798118e+00   0.0000000000000000e+00   0.0000000000000000e+00   0.0000000000000000e+00   2.9541753085691014e-02   0.0000000000000000e+00   0.0000000000000000e+00   0.0000000000000000e+00   0.0000000000000000e+00   0.0000000000000000e+00
   0.0000000000000000e+00   0.0000000000000000e+00   0.0000000000000000e+00   0.0000000000000000e+00   1.8781584825031145e-01   0.0000000000000000e+00   0.0000000000000000e+00   0.0000000000000000e+00   0.0000000000000000e+00   0.0000000000000000e+00   0.0000000000000000e+00  -8.5008197920436745e-01  -2.9959440779858382e-01   0.0000000000000000e+00   0.0000000000000000e+00   0.0000000000000000e+00   0.0000000000000000e+00   0.0000000000000000e+00  -8.9850032889504078e-02   0.0000000000000000e+00   3.1875500864990064e-01   0.0000000000000000e+00   0.0000000000000000e+00   0.0000000000000000e+00   1.0474252730723403e+00   0.0000000000000000e+00   0.0000000000000000e+00   0.0000000000000000e+00   0.0000000000000000e+00   0.0000000000000000e+00
   0.0000000000000000e+00  -1.1459863438070210e+00   0.0000000000000000e+00   0.0000000000000000e+00   0.0000000000000000e+00   0.0000000000000000e+00   0.0000000000000000e+00   3.7137473607819022e-02   0.0000000000000000e+00   0.0000000000000000e+00   0.0000000000000000e+00   0.0000000000000000e+00   0.0000000000000000e+00  -5.6287982043164431e-02   0.0000000000000000e+00  -5.5340960120788740e-01   6.1710720019799115e-01  -1.6156063889646544e-01   0.0000000000000000e+00   0.0000000000000000e+00   0.0000000000000000e+00   0.0000000000000000e+00   0.0000000000000000e+00   2.7575624589940684e-01   0.0000000000000000e+00   0.0000000000000000e+00   0.0000000000000000e+00   0.0000000000000000e+00  -3.7481965158274605e-01   0.0000000000000000e+00
   2.5532324957575570e-02   0.0000000000000000e+00   5.2942959640913556e-01   2.7439871373437780e-01   0.0000000000000000e+00   1.4809403090911866e-01   0.0000000000000000e+00   0.0000000000000000e+00   0.0000000000000000e+00   0.0000000000000000e+00  -4.7781687039388121e-01   0.0000000000000000e+00   0.0000000000000000e+00   0.0000000000000000e+00  -8.6431536306172563e-02   0.0000000000000000e+00   0.0000000000000000e+00   0.0000000000000000e+00   0.0000000000000000e+00  -5.4594284286866546e-01   0.0000000000000000e+00   0.0000000000000000e+00   0.0000000000000000e+00   0.0000000000000000e+00   0.0000000000000000e+00   0.0000000000000000e+00   0.0000000000000000e+00   0.0000000000000000e+00   0.0000000000000000e+00  -2.9663605134500992e-01
   0.0000000000000000e+00   2.3651432601420366e-01   0.0000000000000000e+00   0.0000000000000000e+00   0.0000000000000000e+00   0.0000000000000000e+00   0.0000000000000000e+00  -3.1085774783133480e-01   0.0000000000000000e+00   0.0000000000000000e+00   0.0000000000000000e+00   0.0000000000000000e+00   0.0000000000000000e+00   8.1133819881486113e-01   0.0000000000000000e+00  -2.7511112516571912e-01   8.5760590226610212e-01   6.9694075769820074e-01   0.0000000000000000e+00   0.0000000000000000e+00   0.0000000000000000e+00   0.0000000000000000e+00   0.0000000000000000e+00   1.7813544828034167e-01   0.0000000000000000e+00   0.0000000000000000e+00   0.0000000000000000e+00   0.0000000000000000e+00   1.2577861566135626e-01   0.0000000000000000e+00
   0.0000000000000000e+00  -2.9143616114881760e-01   0.0000000000000000e+00   0.0000000000000000e+00   0.0000000000000000e+00   0.0000000000000000e+00   0.0000000000000000e+00   4.7446841140330787e-01   0.0000000000000000e+00   0.0000000000000000e+00   0.0000000000000000e+00   0.0000000000000000e+00   0.0000000000000000e+00  -1.8139476245834354e-01   0.0000000000000000e+00  -2.0961792043386909e-01   5.1257450135027222e-02  -6.8163340283741602e-02   0.0000000000000000e+00   0.0000000000000000e+00   0.0000000000000000e+00   0.0000000000000000e+00   0.0000000000000000e+00   1.4384491683150689e+00   0.0000000000000000e+00   0.0000000000000000e+00   0.0000000000000000e+00   0.0000000000000000e+00   5.2685695252919817e-01   0.0000000000000000e+00
   0.0000000000000000e+00   5.3477478345923157e-01   0.0000000000000000e+00   0.0000000000000000e+00   0.0000000000000000e+00   0.0000000000000000e+00   0.0000000000000000e+00  -3.4772365488212043e-01   0.0000000000000000e+00   0.0000000000000000e+00   0.0000000000000000e+00   0.0000000000000000e+00   0.0000000000000000e+00  -1.0491675361581720e-01   0.0000000000000000e+00  -6.4143978354199438e-01  -4.9280978862267333e-01  -1.0011478543239252e-01   0.0000000000000000e+00   0.0000000000000000e+00   0.0000000000000000e+00   0.0000000000000000e+00   0.0000000000000000e+00   6.2953497212442600e-01   0.0000000000000000e+00   0.0000000000000000e+00   0.0000000000000000e+00   0.0000000000000000e+00  -9.1391200390634553e-01   0.0000000000000000e+00
   0.0000000000000000e+00   0.0000000000000000e+00   0.0000000000000000e+00   0.0000000000000000e+00  -6.7273622541344624e-01   0.0000000000000000e+00   0.0000000000000000e+00   0.0000000000000000e+00   0.0000000000000000e+00   0.0000000000000000e+00   0.0000000000000000e+00   2.8313182402603143e-01  -7.4761250886655850e-01   0.0000000000000000e+00   0.0000000000000000e+00   0.0000000000000000e+00   0.0000000000000000e+00   0.0000000000000000e+00  -4.5027464498076486e-02   0.0000000000000000e+00   7.2882971564589605e-01   0.0000000000000000e+00   0.0000000000000000e+00   0.0000000000000000e+00   3.2026875762715651e-01   0.0000000000000000e+00   0.0000000000000000e+00   0.0000000000000000e+00   0.0000000000000000e+00   0.0000000000000000e+00
  -1.0023111022859774e-01   0.0000000000000000e+00   3.1915357525916038e-01   5.8452002136932102e-01   0.0000000000000000e+00  -4.1254593964813055e-02   0.0000000000000000e+00   0.0000000000000000e+00   0.0000000000000000e+00   0.0000000000000000e+00   6.9324848118621629e-01   0.0000000000000000e+00   0.0000000000000000e+00   0.0000000000000000e+00   1.2087030785986143e-01   0.0000000000000000e+00   0.0000000000000000e+00   0.0000000000000000e+00   0.0000000000000000e+00   7.5316606097669950e-02   0.0000000000000000e+00   0.0000000000000000e+00   0.0000000000000000e+00   0.0000000000000000e+00   0.0000000000000000e+00   0.0000000000000000e+00   0.0000000000000000e+00   0.0000000000000000e+00   0.0000000000000000e+00  -2.0941213884023216e-01
   0.0000000000000000e+00   0.0000000000000000e+00   0.0000000000000000e+00   0.0000000000000000e+00   3.1773626331077059e-01   0.0000000000000000e+00   0.0000000000000000e+00   0.0000000000000000e+00   0.0000000000000000e+00   0.0000000000000000e+00   0.0000000000000000e+00   8.1042712507263359e-01   3.9192460674655272e-01   0.0000000000000000e+00   0.0000000000000000e+00   0.0000000000000000e+00   0.0000000000000000e+00   0.0000000000000000e+00  -5.5014370552547776e-01   0.0000000000000000e+00  -1.6326905098921041e-02   0.0000000000000000e+00   0.0000000000000000e+00   0.0000000000000000e+00   3.4419412716945375e-01   0.0000000000000000e+00   0.0000000000000000e+00   0.0000000000000000e+00   0.0000000000000000e+00   0.0000000000000000e+00
   0.0000000000000000e+00   0.0000000000000000e+00   0.0000000000000000e+00   0.0000000000000000e+00   0.0000000000000000e+00   0.0000000000000000e+00   0.0000000000000000e+00   0.0000000000000000e+00   0.0000000000000000e+00   0.0000000000000000e+00   0.0000000000000000e+00   0.0000000000000000e+00   0.0000000000000000e+00   0.0000000000000000e+00   0.0000000000000000e+00   0.0000000000000000e+00   0.0000000000000000e+00   0.0000000000000000e+00   0.0000000000000000e+00   0.0000000000000000e+00   0.0000000000000000e+00   2.4771823112589877e-01   0.0000000000000000e+00   0.0000000000000000e+00   0.0000000000000000e+00   0.0000000000000000e+00   0.0000000000000000e+00  -2.3123758206305897e-03   0.0000000000000000e+00   0.0000000000000000e+00
   0.0000000000000000e+00   0.0000000000000000e+00   0.0000000000000000e+00   0.0000000000000000e+00   0.0000000000000000e+00   0.0000000000000000e+00  -3.9190162646598170e-01   0.0000000000000000e+00  -8.1666030948808832e-01  -3.4061436035221870e-01   0.0000000000000000e+00   0.0000000000000000e+00   0.0000000000000000e+00   0.0000000000000000e+00   0.0000000000000000e+00   0.0000000000000000e+00   0.0000000000000000e+00   0.0000000000000000e+00   0.0000000000000000e+00   0.0000000000000000e+00   0.0000000000000000e+00   0.0000000000000000e+00  -5.1989057056621157e-03   0.0000000000000000e+00   0.0000000000000000e+00   9.4155783698388583e-03   2.5168478274502742e-01   0.0000000000000000e+00   0.0000000000000000e+00   0.0000000000000000e+00
   0.0000000000000000e+00   2.1204878954884210e-01   0.0000000000000000e+00   0.0000000000000000e+00   0.0000000000000000e+00   0.0000000000000000e+00   0.0000000000000000e+00   1.0248873622076995e+00   0.0000000000000000e+00   0.0000000000000000e+00   0.0000000000000000e+00   0.0000000000000000e+00   0.0000000000000000e+00   7.7076037241696249e-01   0.0000000000000000e+00  -7.9221272183797792e-02   3.6815531844572003e-01  -1.8533658631330177e-01   0.0000000000000000e+00   0.0000000000000000e+00   0.0000000000000000e+00   0.0000000000000000e+00   0.0000000000000000e+00   2.6911732550010459e-01   0.0000000000000000e+00   0.0000000000000000e+00   0.0000000000000000e+00   0.0000000000000000e+00  -3.3645001818907799e-01   0.0000000000000000e+00
   0.0000000000000000e+00   0.0000000000000000e+00   0.0000000000000000e+00   0.0000000000000000e+00   2.7521569252568434e-01   0.0000000000000000e+00   0.0000000000000000e+00   0.0000000000000000e+00   0.0000000000000000e+00   0.0000000000000000e+00   0.0000000000000000e+00  -8.3935929305828372e-01   1.6200278332334572e-01   0.0000000000000000e+00   0.0000000000000000e+00   0.0000000000000000e+00   0.0000000000000000e+00   0.0000000000000000e+00  -9.6528989174022217e-01   0.0000000000000000e+00   5.0035845410257940e-01   0.0000000000000000e+00   0.0000000000000000e+00   0.0000000000000000e+00  -2.6238013070654581e-01   0.0000000000000000e+00   0.0000000000000000e+00   0.0000000000000000e+00   0.0000000000000000e+00   0.0000000000000000e+00
   0.0000000000000000e+00   0.0000000000000000e+00   0.0000000000000000e+00   0.0000000000000000e+00   0.0000000000000000e+00   0.0000000000000000e+00   6.1726522151123464e-01   0.0000000000000000e+00  -3.9333479749714087e-02  -3.8039216419369831e-02   0.0000000000000000e+00   0.0000000000000000e+00   0.0000000000000000e+00   0.0000000000000000e+00   0.0000000000000000e+00   0.0000000000000000e+00   0.0000000000000000e+00   0.0000000000000000e+00   0.0000000000000000e+00   0.0000000000000000e+00   0.0000000000000000e+00   0.0000000000000000e+00  -8.5227913553910101e-02   0.0000000000000000e+00   0.0000000000000000e+00   2.0563091789543367e-03   7.8020607280479104e-01   0.0000000000000000e+00   0.0000000000000000e+00   0.0000000000000000e+00
   0.0000000000000000e+00   0.0000000000000000e+00   0.0000000000000000e+00   0.0000000000000000e+00   0.0000000000000000e+00   0.0000000000000000e+00  -2.5710841643135018e-01   0.0000000000000000e+00   5.6642772652683956e-02   2.9691339344950679e-01   0.0000000000000000e+00   0.0000000000000000e+00   0.0000000000000000e+00   0.0000000000000000e+00   0.0000000000000000e+00   0.0000000000000000e+00   0.0000000000000000e+00   0.0000000000000000e+00   0.0000000000000000e+00   0.0000000000000000e+00   0.0000000000000000e+00   0.0000000000000000e+00  -5.0972420848844464e-02   0.0000000000000000e+00   0.0000000000000000e+00  -8.9028917541538677e-01   2.1752308325250794e-01   0.0000000000000000e+00   0.0000000000000000e+00   0.0000000000000000e+00
   0.0000000000000000e+00   0.0000000000000000e+00   0.0000000000000000e+00   0.0000000000000000e+00   0.0000000000000000e+00   0.0000000000000000e+00   0.0000000000000000e+00   0.0000000000000000e+00   0.0000000000000000e+00   0.0000000000000000e+00   0.0000000000000000e+00   0.0000000000000000e+00   0.0000000000000000e+00   0.0000000000000000e+00   0.0000000000000000e+00   0.0000000000000000e+00   0.0000000000000000e+00   0.0000000000000000e+00   0.0000000000000000e+00   0.0000000000000000e+00   0.0000000000000000e+00  -1.8174717224369730e-01   0.0000000000000000e+00   0.0000000000000000e+00   0.0000000000000000e+00   0.0000000000000000e+00   0.0000000000000000e+00   2.5047647025883527e-02   0.0000000000000000e+00   0.0000000000000000e+00
   0.0000000000000000e+00   4.7165924885827215e-03   0.0000000000000000e+00   0.0000000000000000e+00   0.0000000000000000e+00   0.0000000000000000e+00   0.0000000000000000e+00   1.8951241760667076e-01   0.0000000000000000e+00   0.0000000000000000e+00   0.0000000000000000e+00   0.0000000000000000e+00   0.0000000000000000e+00  -7.4491110230152668e-01   0.0000000000000000e+00   2.5269977452620945e-01   1.0477563862170305e+00  -5.5257090193554959e-01   0.0000000000000000e+00   0.0000000000000000e+00   0.0000000000000000e+00   0.0000000000000000e+00   0.0000000000000000e+00  -1.7268732881902596e-01   0.0000000000000000e+00   0.0000000000000000e+00   0.0000000000000000e+00   0.0000000000000000e+00  -2.0515360013775413e-01   0.0000000000000000e+00
  -2.7360525618740766e-01   0.0000000000000000e+00   2.6667812535244334e-01   1.4995265237054742e-01   0.0000000000000000e+00   4.3669062439936540e-01   0.0000000000000000e+00   0.0000000000000000e+00   0.0000000000000000e+00   0.0000000000000000e+00  -3.1690613051721633e-01   0.0000000000000000e+00   0.0000000000000000e+00   0.0000000000000000e+00  -1.1364330797081845e-01   0.0000000000000000e+00   0.0000000000000000e+00   0.0000000000000000e+00   0.0000000000000000e+00   7.2610355910980207e-01   0.0000000000000000e+00   0.0000000000000000e+00   0.0000000000000000e+00   0.0000000000000000e+00   0.0000000000000000e+00   0.0000000000000000e+00   0.0000000000000000e+00   0.0000000000000000e+00   0.0000000000000000e+00   1.6363566114786413e-02
  -9.0810955080446587e-01   0.0000000000000000e+00  -8.1393453721741127e-01  -8.9782264767948750e-01   0.0000000000000000e+00   0.0000000000000000e+00   0.0000000000000000e+00   0.0000000000000000e+00   0.0000000000000000e+00   0.0000000000000000e+00   0.0000000000000000e+00   0.0000000000000000e+00   0.0000000000000000e+00   0.0000000000000000e+00   0.0000000000000000e+00   3.0551132942728987e-01   0.0000000000000000e+00   0.0000000000000000e+00   0.0000000000000000e+00   0.0000000000000000e+00   0.0000000000000000e+00   0.0000000000000000e+00  -8.5116622887445592e-02   0.0000000000000000e+00   0.0000000000000000e+00   0.0000000000000000e+00  -1.0310928049750485e-02   0.0000000000000000e+00   0.0000000000000000e+00   0.0000000000000000e+00
   0.0000000000000000e+00  -2.1836078031135422e-01   0.0000000000000000e+00   0.0000000000000000e+00   0.0000000000000000e+00   0.0000000000000000e+00   0.0000000000000000e+00   0.0000000000000000e+00   0.0000000000000000e+00   8.4646653418946227e-01   0.0000000000000000e+00   0.0000000000000000e+00   0.0000000000000000e+00   4.9203410384756496e-01   0.0000000000000000e+00   0.0000000000000000e+00   0.0000000000000000e+00   0.0000000000000000e+00   0.0000000000000000e+00   0.0000000000000000e+00  -2.9540293358448383e-01  -1.7372382952468840e-01   0.0000000000000000e+00   0.0000000000000000e+00   0.0000000000000000e+00  -2.2186740192053889e-01   0.0000000000000000e+00   0.0000000000000000e+00   2.9580124917981909e-01  -9.3317802502024139e-01
   5.4093758638747613e-01   0.0000000000000000e+00   1.5213902198272680e-01  -5.0287721522788764e-01   0.0000000000000000e+00   0.0000000000000000e+00   0.0000000000000000e+00   0.0000000000000000e+00   0.0000000000000000e+00   0.0000000000000000e+00   0.0000000000000000e+00   0.0000000000000000e+00   0.0000000000000000e+00   0.0000000000000000e+00   0.0000000000000000e+00  -5.0096385822862477e-01   0.0000000000000000e+00   0.0000000000000000e+00   0.0000000000000000e+00   0.0000000000000000e+00   0.0000000000000000e+00   0.0000000000000000e+00   9.3258993107676202e-01   0.0000000000000000e+00   0.0000000000000000e+00   0.0000000000000000e+00   8.9952516463716298e-02   0.0000000000000000e+00   0.0000000000000000e+00   0.0000000000000000e+00
  -3.4006021671593945e-02   0.0000000000000000e+00  -5.0151522463919085e-01   6.5656522463924860e-01   0.0000000000000000e+00   0.0000000000000000e+00   0.0000000000000000e+00   0.0000000000000000e+00   0.0000000000000000e+00   0.0000000000000000e+00   0.0000000000000000e+00   0.0000000000000000e+00   0.0000000000000000e+00   0.0000000000000000e+00   0.0000000000000000e+00  -5.5974039579913670e-01   0.0000000000000000e+00   0.0000000000000000e+00   0.0000000000000000e+00   0.0000000000000000e+00   0.0000000000000000e+00   0.0000000000000000e+00   3.4977169308080042e-01   0.0000000000000000e+00   0.0000000000000000e+00   0.0000000000000000e+00   1.0439533079830237e+00   0.0000000000000000e+00   0.0000000000000000e+00   0.0000000000000000e+00
   0.0000000000000000e+00   0.0000000000000000e+00   0.0000000000000000e+00   0.0000000000000000e+00   2.2993257221302163e-01   0.0000000000000000e+00   0.0000000000000000e+00  -8.2214789315532527e-02   0.0000000000000000e+00   0.0000000000000000e+00   0.0000000000000000e+00   0.0000000000000000e+00   0.0000000000000000e+00   0.0000000000000000e+00   3.3895333765567026e-01   0.0000000000000000e+00   0.0000000000000000e+00   1.5295531345466362e-01  -3.6139217208401486e-01   6.5644586859840559e-01   0.0000000000000000e+00   0.0000000000000000e+00   0.0000000000000000e+00   0.0000000000000000e+00  -3.9278840914546592e-01   0.0000000000000000e+00   0.0000000000000000e+00  -2.9373258727766238e-01   0.0000000000000000e+00   0.0000000000000000e+00
   0.0000000000000000e+00   0.0000000000000000e+00   0.0000000000000000e+00   0.0000000000000000e+00   0.0000000000000000e+00  -2.7878408153598078e-01   6.7108702439192536e-02   0.0000000000000000e+00   0.0000000000000000e+00   0.0000000000000000e+00   8.9723968369566720e-01   0.0000000000000000e+00   2.5846348801244373e-01   0.0000000000000000e+00   0.0000000000000000e+00   0.0000000000000000e+00   1.8886958480908156e-01   0.0000000000000000e+00   0.0000000000000000e+00   0.0000000000000000e+00   0.0000000000000000e+00   0.0000000000000000e+00   0.0000000000000000e+00  -1.0130011470503061e-01   0.0000000000000000e+00   0.0000000000000000e+00   0.0000000000000000e+00   0.0000000000000000e+00   0.0000000000000000e+00   0.0000000000000000e+00
   0.0000000000000000e+00   0.0000000000000000e+00   0.0000000000000000e+00   0.0000000000000000e+00   0.0000000000000000e+00  -3.1659649322581696e-01  -3.4530699477544946e-01   0.0000000000000000e+00   0.0000000000000000e+00   0.0000000000000000e+00  -1.9024997336725188e-02   0.0000000000000000e+00   4.4366776083326165e-01   0.0000000000000000e+00   0.0000000000000000e+00   0.0000000000000000e+00  -6.2914303479779632e-01   0.0000000000000000e+00   0.0000000000000000e+00   0.0000000000000000e+00   0.0000000000000000e+00   0.0000000000000000e+00   0.0000000000000000e+00   4.3301934030159200e-01   0.0000000000000000e+00   0.0000000000000000e+00   0.0000000000000000e+00   0.0000000000000000e+00   0.0000000000000000e+00   0.0000000000000000e+00
   0.0000000000000000e+00   0.0000000000000000e+00   0.0000000000000000e+00   0.0000000000000000e+00  -7.9374228827670479e-01   0.0000000000000000e+00   0.0000000000000000e+00  -2.6161574973049190e-01   0.0000000000000000e+00   0.0000000000000000e+00   0.0000000000000000e+00   0.0000000000000000e+00   0.0000000000000000e+00   0.0000000000000000e+00  -1.0640047388595503e-03   0.0000000000000000e+00   0.0000000000000000e+00   3.9419381085344085e-01  -2.0022156570912178e-01   1.9530720086662143e-01   0.0000000000000000e+00   0.0000000000000000e+00   0.0000000000000000e+00   0.0000000000000000e+00   2.6041678263440499e-01   0.0000000000000000e+00   0.0000000000000000e+00  -9.4872498622597112e-03   0.0000000000000000e+00   0.0000000000000000e+00
   0.0000000000000000e+00   0.0000000000000000e+00   0.0000000000000000e+00   0.0000000000000000e+00   0.0000000000000000e+00   0.0000000000000000e+00   0.0000000000000000e+00   0.0000000000000000e+00   3.2441175675122530e-01   0.0000000000000000e+00   0.0000000000000000e+00  -2.8225462966698492e-02   0.0000000000000000e+00   0.0000000000000000e+00   0.0000000000000000e+00   0.0000000000000000e+00   0.0000000000000000e+00   0.0000000000000000e+00   0.0000000000000000e+00   0.0000000000000000e+00   0.0000000000000000e+00   0.0000000000000000e+00   0.0000000000000000e+00   0.0000000000000000e+00   0.0000000000000000e+00   0.0000000000000000e+00   0.0000000000000000e+00   0.0000000000000000e+00   0.0000000000000000e+00   0.0000000000000000e+00
   0.0000000000000000e+00   1.1049026356264420e+00   0.0000000000000000e+00   0.0000000000000000e+00   0.0000000000000000e+00   0.0000000000000000e+00   0.0000000000000000e+00   0.0000000000000000e+00   0.0000000000000000e+00   5.1429140142880780e-01   0.0000000000000000e+00   0.0000000000000000e+00   0.0000000000000000e+00   2.9655408175362213e-01   0.0000000000000000e+00   0.0000000000000000e+00   0.0000000000000000e+00   0.0000000000000000e+00   0.0000000000000000e+00   0.0000000000000000e+00   1.0544600838050380e+00   4.4239016079831977e-03   0.0000000000000000e+00   0.0000000000000000e+00   0.0000000000000000e+00  -7.4035070986030715e-01   0.0000000000000000e+00   0.0000000000000000e+00   2.4784131796439685e-01   4.0730632197983258e-01
   0.0000000000000000e+00   0.0000000000000000e+00   0.0000000000000000e+00   0.0000000000000000e+00   0.0000000000000000e+00  -2.1314123618467318e-01  -5.7822949684623026e-01   0.0000000000000000e+00   0.0000000000000000e+00   0.0000000000000000e+00   1.9548012346980601e-01   0.0000000000000000e+00  -6.8449204825346510e-01   0.0000000000000000e+00   0.0000000000000000e+00   0.0000000000000000e+00  -2.3205884348526268e-01   0.0000000000000000e+00   0.0000000000000000e+00   0.0000000000000000e+00   0.0000000000000000e+00   0.0000000000000000e+00   0.0000000000000000e+00  -2.4418909226439842e-01   0.0000000000000000e+00   0.0000000000000000e+00   0.0000000000000000e+00   0.0000000000000000e+00   0.0000000000000000e+00   0.0000000000000000e+00
   0.0000000000000000e+00   0.0000000000000000e+00   0.0000000000000000e+00   0.0000000000000000e+00   0.0000000000000000e+00   0.0000000000000000e+00   0.0000000000000000e+00   0.0000000000000000e+00  -1.0751562449234502e-01   0.0000000000000000e+00   0.0000000000000000e+00  -4.7316253985311163e-01   0.0000000000000000e+00   0.0000000000000000e+00   0.0000000000000000e+00   0.0000000000000000e+00   0.0000000000000000e+00   0.0000000000000000e+00   0.0000000000000000e+00   0.0000000000000000e+00   0.0000000000000000e+00   0.0000000000000000e+00   0.0000000000000000e+00   0.0000000000000000e+00   0.0000000000000000e+00   0.0000000000000000e+00   0.0000000000000000e+00   0.0000000000000000e+00   0.0000000000000000e+00   0.0000000000000000e+00
   0.0000000000000000e+00   0.0000000000000000e+00   0.0000000000000000e+00   0.0000000000000000e+00   0.0000000000000000e+00  -5.6844044702543894e-01   2.9723898920448233e-01   0.0000000000000000e+00   0.0000000000000000e+00   0.0000000000000000e+00  -2.7409259365636296e-01   0.0000000000000000e+00   1.5781290062086351e-01   0.0000000000000000e+00   0.0000000000000000e+00   0.0000000000000000e+00  -2.1519160012747596e-01   0.0000000000000000e+00   0.0000000000000000e+00   0.0000000000000000e+00   0.0000000000000000e+00   0.0000000000000000e+00   0.0000000000000000e+00  -6.6497019122449985e-01   0.0000000000000000e+00   0.0000000000000000e+00   0.0000000000000000e+00   0.0000000000000000e+00   0.0000000000000000e+00   0.0000000000000000e+00
   0.0000000000000000e+00  -4.0240985151486242e-01   0.0000000000000000e+00   0.0000000000000000e+00   0.0000000000000000e+00   0.0000000000000000e+00   0.0000000000000000e+00   0.0000000000000000e+00   0.0000000000000000e+00   7.5783745968577965e-01   0.0000000000000000e+00   0.0000000000000000e+00   0.0000000000000000e+00  -3.8386385558133679e-01   0.0000000000000000e+00   0.0000000000000000e+00   0.0000000000000000e+00   0.0000000000000000e+00   0.0000000000000000e+00   0.0000000000000000e+00   4.3487073597935572e-01  -5.0627177999735107e-01   0.0000000000000000e+00   0.0000000000000000e+00   0.0000000000000000e+00   1.6944675033923107e-01   0.0000000000000000e+00   0.0000000000000000e+00  -8.8508714040408731e-01  -6.2246709373729292e-01
   0.0000000000000000e+00   0.0000000000000000e+00   0.0000000000000000e+00   0.0000000000000000e+00  -2.0381867180588886e-01   0.0000000000000000e+00   0.0000000000000000e+00   4.7305531587518501e-01   0.0000000000000000e+00   0.0000000000000000e+00   0.0000000000000000e+00   0.0000000000000000e+00   0.0000000000000000e+00   0.0000000000000000e+00  -5.1706058489667084e-01   0.0000000000000000e+00   0.0000000000000000e+00  -4.4129707467060375e-01  -3.2709161110915969e-01   3.7946243471027719e-01   0.0000000000000000e+00   0.0000000000000000e+00   0.0000000000000000e+00   0.0000000000000000e+00  -1.0853104488137644e-02   0.0000000000000000e+00   0.0000000000000000e+00   1.4657219820867901e-01   0.0000000000000000e+00   0.0000000000000000e+00
  -5.7850938392806306e-01   0.0000000000000000e+00  -8.8071755550236677e-02   6.7772058007698266e-01   0.0000000000000000e+00   0.0000000000000000e+00   0.0000000000000000e+00   0.0000000000000000e+00   0.0000000000000000e+00   0.0000000000000000e+00   0.0000000000000000e+00   0.0000000000000000e+00   0.0000000000000000e+00   0.0000000000000000e+00   0.0000000000000000e+00  -4.9143220772266039e-01   0.0000000000000000e+00   0.0000000000000000e+00   0.0000000000000000e+00   0.0000000000000000e+00   0.0000000000000000e+00   0.0000000000000000e+00   1.2297746403516105e+00   0.0000000000000000e+00   0.0000000000000000e+00   0.0000000000000000e+00  -5.0545231630008480e-01   0.0000000000000000e+00   0.0000000000000000e+00   0.0000000000000000e+00
   0.0000000000000000e+00   0.0000000000000000e+00   0.0000000000000000e+00   0.0000000000000000e+00   0.0000000000000000e+00   2.3789938856129972e-01   6.0339649389315686e-01   0.0000000000000000e+00   0.0000000000000000e+00   0.0000000000000000e+00   2.6443986703350625e-01   0.0000000000000000e+00  -3.2472888047324094e-01   0.0000000000000000e+00   0.0000000000000000e+00   0.0000000000000000e+00  -6.2996665676218566e-01   0.0000000000000000e+00   0.0000000000000000e+00   0.0000000000000000e+00   0.0000000000000000e+00   0.0000000000000000e+00   0.0000000000000000e+00   8.4150308124084527e-02   0.0000000000000000e+00   0.0000000000000000e+00   0.0000000000000000e+00   0.0000000000000000e+00   0.0000000000000000e+00   0.0000000000000000e+00
   0.0000000000000000e+00   0.0000000000000000e+00   0.0000000000000000e+00   0.0000000000000000e+00   1.4791138546133192e-01   0.0000000000000000e+00   0.0000000000000000e+00   4.5824489498710297e-01   0.0000000000000000e+00   0.0000000000000000e+00   0.0000000000000000e+00   0.0000000000000000e+00   0.0000000000000000e+00   0.0000000000000000e+00   4.3555862617109087e-01   0.0000000000000000e+00   0.0000000000000000e+00   2.1738034288986996e-01  -5.1665770946842737e-01  -2.0307664178424684e-01   0.0000000000000000e+00   0.0000000000000000e+00   0.0000000000000000e+00   0.0000000000000000e+00   3.5051313641424409e-01   0.0000000000000000e+00   0.0000000000000000e+00   3.1643883764753378e-01   0.0000000000000000e+00   0.0000000000000000e+00
   0.0000000000000000e+00   0.0000000000000000e+00   0.0000000000000000e+00   0.0000000000000000e+00   1.9223129316099941e-01   0.0000000000000000e+00   0.0000000000000000e+00  -4.5571475155479169e-01   0.0000000000000000e+00   0.0000000000000000e+00   0.0000000000000000e+00   0.0000000000000000e+00   0.0000000000000000e+00   0.0000000000000000e+00   1.9072818217866502e-01   0.0000000000000000e+00   0.0000000000000000e+00  -4.2957306485800145e-01   4.6631589131705460e-02   3.6900287888160388e-01   0.0000000000000000e+00   0.0000000000000000e+00   0.0000000000000000e+00   0.0000000000000000e+00   5.4942087115275229e-01   0.0000000000000000e+00   0.0000000000000000e+00   3.0701793796164567e-01   0.0000000000000000e+00   0.0000000000000000e+00
   0.0000000000000000e+00   0.0000000000000000e+00   0.0000000000000000e+00   0.0000000000000000e+00   1.9350472945822533e-01   0.0000000000000000e+00   0.0000000000000000e+00   3.3920890874146722e-02   0.0000000000000000e+00   0.0000000000000000e+00   0.0000000000000000e+00   0.0000000000000000e+00   0.0000000000000000e+00   0.0000000000000000e+00  -2.4756889427302939e-01   0.0000000000000000e+00   0.0000000000000000e+00   5.1653893363561632e-01   2.7921567029148958e-01   3.0523386247566442e-01   0.0000000000000000e+00   0.0000000000000000e+00   0.0000000000000000e+00   0.0000000000000000e+00  -1.4910484219282816e-01   0.0000000000000000e+00   0.0000000000000000e+00   6.6328056670094504e-01   0.0000000000000000e+00   0.0000000000000000e+00
   0.0000000000000000e+00   1.1313676656378026e-01   0.0000000000000000e+00   0.0000000000000000e+00   0.0000000000000000e+00   0.0000000000000000e+00   0.0000000000000000e+00   0.0000000000000000e+00   0.0000000000000000e+00  -3.5346197982330130e-01   0.0000000000000000e+00   0.0000000000000000e+00   0.0000000000000000e+00  -5.3275963690098926e-01   0.0000000000000000e+00   0.0000000000000000e+00   0.0000000000000000e+00   0.0000000000000000e+00   0.0000000000000000e+00   0.0000000000000000e+00  -4.7742770937594187e-01   1.0019047608873071e+00   0.0000000000000000e+00   0.0000000000000000e+00   0.0000000000000000e+00  -7.8663572446455177e-01   0.0000000000000000e+00   0.0000000000000000e+00  -5.7229682931399528e-01  -4.5458110291780801e-01
   0.0000000000000000e+00   4.5060279507301593e-01   0.0000000000000000e+00   0.0000000000000000e+00   0.0000000000000000e+00   0.0000000000000000e+00   0.0000000000000000e+00   0.0000000000000000e+00   0.0000000000000000e+00   1.4945163678442802e-01   0.0000000000000000e+00   0.0000000000000000e+00   0.0000000000000000e+00  -4.7334634673756204e-02   0.0000000000000000e+00   0.0000000000000000e+00   0.0000000000000000e+00   0.0000000000000000e+00   0.0000000000000000e+00   0.0000000000000000e+00  -6.7701385928277191e-01  -7.2905089751313945e-01   0.0000000000000000e+00   0.0000000000000000e+00   0.0000000000000000e+00  -4.0761394682051227e-02   0.0000000000000000e+00   0.0000000000000000e+00  -6.7982288912191557e-01   2.1936170036416014e-02
   2.2973998502339932e-01   0.0000000000000000e+00  -3.8784341952765033e-01  -7.6530960942194526e-02   0.0000000000000000e+00   0.0000000000000000e+00   0.0000000000000000e+00   0.0000000000000000e+00   0.0000000000000000e+00   0.0000000000000000e+00   0.0000000000000000e+00   0.0000000000000000e+00   0.0000000000000000e+00   0.0000000000000000e+00   0.0000000000000000e+00  -1.3463001737750060e+00   0.0000000000000000e+00   0.0000000000000000e+00   0.0000000000000000e+00   0.0000000000000000e+00   0.0000000000000000e+00   0.0000000000000000e+00  -3.4008056787690111e-01   0.0000000000000000e+00   0.0000000000000000e+00   0.0000000000000000e+00  -2.4828393332259815e-01   0.0000000000000000e+00   0.0000000000000000e+00   0.0000000000000000e+00
   0.0000000000000000e+00   0.0000000000000000e+00   0.0000000000000000e+00   0.0000000000000000e+00   0.0000000000000000e+00   6.2999702293312732e-01  -2.9911837932025220e-01   0.0000000000000000e+00   0.0000000000000000e+00   0.0000000000000000e+00   1.0644870892733102e-01   0.0000000000000000e+00   3.7077273608457517e-01   0.0000000000000000e+00   0.0000000000000000e+00   0.0000000000000000e+00  -2.6737726429559738e-01   0.0000000000000000e+00   0.0000000000000000e+00   0.0000000000000000e+00   0.0000000000000000e+00   0.0000000000000000e+00   0.0000000000000000e+00  -5.4160649491128154e-01   0.0000000000000000e+00   0.0000000000000000e+00   0.0000000000000000e+00   0.0000000000000000e+00   0.0000000000000000e+00   0.0000000000000000e+00
   0.0000000000000000e+00   0.0000000000000000e+00   0.0000000000000000e+00   0.0000000000000000e+00   2.6476429994003775e-01   0.0000000000000000e+00   0.0000000000000000e+00   2.7132705592762507e-01   0.0000000000000000e+00   0.0000000000000000e+00   0.0000000000000000e+00   0.0000000000000000e+00   0.0000000000000000e+00   0.0000000000000000e+00  -2.5129416572099478e-01   0.0000000000000000e+00   0.0000000000000000e+00   3.1797949454281854e-01   2.2405165992345710e-01   2.3664511431131063e-01   0.0000000000000000e+00   0.0000000000000000e+00   0.0000000000000000e+00   0.0000000000000000e+00   5.7353507005058968e-01   0.0000000000000000e+00   0.0000000000000000e+00  -5.0683256061936977e-01   0.0000000000000000e+00   0.0000000000000000e+00
   0.0000000000000000e+00  -2.7749559215591649e-02   0.0000000000000000e+00   0.0000000000000000e+00   0.0000000000000000e+00   0.0000000000000000e+00   0.0000000000000000e+00   0.0000000000000000e+00   0.0000000000000000e+00  -7.9104641497634165e-01   0.0000000000000000e+00   0.0000000000000000e+00   0.0000000000000000e+00   8.0079453537565248e-01   0.0000000000000000e+00   0.0000000000000000e+00   0.0000000000000000e+00   0.0000000000000000e+00   0.0000000000000000e+00   0.0000000000000000e+00   5.1100528047334082e-01   5.8254763841345047e-01   0.0000000000000000e+00   0.0000000000000000e+00   0.0000000000000000e+00  -1.6115865487415224e-01   0.0000000000000000e+00   0.0000000000000000e+00  -4.0220924303949868e-01  -7.9085686843497216e-01
  -5.3748870691783746e-01   0.0000000000000000e+00   9.6824872498875503e-01  -3.5162681919873529e-01   0.0000000000000000e+00   0.0000000000000000e+00   0.0000000000000000e+00   0.0000000000000000e+00   0.0000000000000000e+00   0.0000000000000000e+00   0.0000000000000000e+00   0.0000000000000000e+00   0.0000000000000000e+00   0.0000000000000000e+00   0.0000000000000000e+00  -3.4608390081823842e-01   0.0000000000000000e+00   0.0000000000000000e+00   0.0000000000000000e+00   0.0000000000000000e+00   0.0000000000000000e+00   0.0000000000000000e+00   1.1602624548407472e-01   0.0000000000000000e+00   0.0000000000000000e+00   0.0000000000000000e+00   5.7730064369581646e-01   0.0000000000000000e+00   0.0000000000000000e+00   0.0000000000000000e+00
   0.0000000000000000e+00   0.0000000000000000e+00   0.0000000000000000e+00   0.0000000000000000e+00   3.3043498331013188e-01   0.0000000000000000e+00   0.0000000000000000e+00  -4.5670918465753285e-01   0.0000000000000000e+00   0.0000000000000000e+00   0.0000000000000000e+00   0.0000000000000000e+00   0.0000000000000000e+00   0.0000000000000000e+00  -5.1694311378148972e-01   0.0000000000000000e+00   0.0000000000000000e+00   1.6359139042277024e-01  -5.7012969560838278e-01  -2.4570370681569637e-01   0.0000000000000000e+00   0.0000000000000000e+00   0.0000000000000000e+00   0.0000000000000000e+00   4.3417647170321344e-02   0.0000000000000000e+00   0.0000000000000000e+00  -3.0558846582280974e-02   0.0000000000000000e+00   0.0000000000000000e+00
   0.0000000000000000e+00   7.2152794330120962e-01   0.0000000000000000e+00   0.0000000000000000e+00   0.0000000000000000e+00   0.0000000000000000e+00   0.0000000000000000e+00   0.0000000000000000e+00   0.0000000000000000e+00  -2.5324429286726929e-01   0.0000000000000000e+00   0.0000000000000000e+00   0.0000000000000000e+00  -1.4175965986177896e-01   0.0000000000000000e+00   0.0000000000000000e+00   0.0000000000000000e+00   0.0000000000000000e+00   0.0000000000000000e+00   0.0000000000000000e+00   1.0728814860502264e-01   1.8824748558590512e-01   0.0000000000000000e+00   0.0000000000000000e+00   0.0000000000000000e+00   9.3141879559875906e-01   0.0000000000000000e+00   0.0000000000000000e+00   4.2338615466239166e-01  -3.6578978129952033e-01
   0.0000000000000000e+00  -2.5896371809596475e-01   0.0000000000000000e+00   0.0000000000000000e+00   0.0000000000000000e+00   0.0000000000000000e+00   0.0000000000000000e+00   0.0000000000000000e+00   0.0000000000000000e+00  -6.1761574623403093e-01   0.0000000000000000e+00   0.0000000000000000e+00   0.0000000000000000e+00  -4.6560857514337506e-01   0.0000000000000000e+00   0.0000000000000000e+00   0.0000000000000000e+00   0.0000000000000000e+00   0.0000000000000000e+00   0.0000000000000000e+00   4.7674246027491030e-01  -7.3103486957285335e-01   0.0000000000000000e+00   0.0000000000000000e+00   0.0000000000000000e+00  -8.2244191629977426e-01   0.0000000000000000e+00   0.0000000000000000e+00   4.4964160908477624e-01  -3.2822184847813085e-01
