# Supplementary material for: ICOA: An Improved Coati Optimization Algorithm with Multi-Strategy Enhancement for Global Optimization and Engineering Design Problems
Source: Biomimetics (Basel). 2026 Apr 7;11(4):254. doi: 10.3390/biomimetics11040254 (PMC13113930; doi:10.3390/biomimetics11040254)
Supplement: Supplementary file 1 [file biomimetics-11-00254-s001.zip › ablation-study/input_data17/M_27_D30.txt]

   5.4075183911994995e-01   0.0000000000000000e+00   0.0000000000000000e+00   0.0000000000000000e+00   0.0000000000000000e+00   0.0000000000000000e+00   0.0000000000000000e+00   0.0000000000000000e+00  -2.1038840754633525e-01  -2.3843055488497356e-01   0.0000000000000000e+00  -3.2379428589867809e-02   0.0000000000000000e+00   0.0000000000000000e+00   0.0000000000000000e+00   0.0000000000000000e+00   0.0000000000000000e+00   0.0000000000000000e+00   0.0000000000000000e+00   0.0000000000000000e+00  -9.5988537885395353e-01  -6.4693903281287246e-01  -1.2600741458945963e-01   0.0000000000000000e+00   0.0000000000000000e+00   0.0000000000000000e+00   0.0000000000000000e+00  -8.6388372904269306e-01   0.0000000000000000e+00   0.0000000000000000e+00
   0.0000000000000000e+00  -2.6600809663164593e-01   7.9882599361037132e-01   0.0000000000000000e+00  -1.4710044286837096e-01  -2.6202692876741623e-01   0.0000000000000000e+00   0.0000000000000000e+00   0.0000000000000000e+00   0.0000000000000000e+00   0.0000000000000000e+00   0.0000000000000000e+00   0.0000000000000000e+00   0.0000000000000000e+00  -1.2823707241190313e-01  -1.4162169833884805e-01   3.3305014635209784e-01   0.0000000000000000e+00   0.0000000000000000e+00   0.0000000000000000e+00   0.0000000000000000e+00   0.0000000000000000e+00   0.0000000000000000e+00   0.0000000000000000e+00   2.3107622249194443e-01   0.0000000000000000e+00   0.0000000000000000e+00   0.0000000000000000e+00   0.0000000000000000e+00   0.0000000000000000e+00
   0.0000000000000000e+00  -4.8363289761230494e-01  -4.3180013473156120e-01   0.0000000000000000e+00   4.2109085054164658e-01  -3.1165334969405545e-01   0.0000000000000000e+00   0.0000000000000000e+00   0.0000000000000000e+00   0.0000000000000000e+00   0.0000000000000000e+00   0.0000000000000000e+00   0.0000000000000000e+00   0.0000000000000000e+00  -2.4196481220553439e-02  -3.4267492338786182e-01   4.3264045607809692e-01   0.0000000000000000e+00   0.0000000000000000e+00   0.0000000000000000e+00   0.0000000000000000e+00   0.0000000000000000e+00   0.0000000000000000e+00   0.0000000000000000e+00   3.6348520907782539e-03   0.0000000000000000e+00   0.0000000000000000e+00   0.0000000000000000e+00   0.0000000000000000e+00   0.0000000000000000e+00
   0.0000000000000000e+00   0.0000000000000000e+00   0.0000000000000000e+00  -1.7622416456318396e-01   0.0000000000000000e+00   0.0000000000000000e+00   0.0000000000000000e+00   0.0000000000000000e+00   0.0000000000000000e+00   0.0000000000000000e+00   0.0000000000000000e+00   0.0000000000000000e+00  -1.4666896163315382e-01   0.0000000000000000e+00   0.0000000000000000e+00   0.0000000000000000e+00   0.0000000000000000e+00   0.0000000000000000e+00   0.0000000000000000e+00   0.0000000000000000e+00   0.0000000000000000e+00   0.0000000000000000e+00   0.0000000000000000e+00   0.0000000000000000e+00   0.0000000000000000e+00   0.0000000000000000e+00   0.0000000000000000e+00   0.0000000000000000e+00   0.0000000000000000e+00   0.0000000000000000e+00
   0.0000000000000000e+00  -2.5914157362706836e-01   4.1591152159622058e-02   0.0000000000000000e+00  -4.1541419111538264e-01   1.4921408045885093e-01   0.0000000000000000e+00   0.0000000000000000e+00   0.0000000000000000e+00   0.0000000000000000e+00   0.0000000000000000e+00   0.0000000000000000e+00   0.0000000000000000e+00   0.0000000000000000e+00   3.7572252546796409e-01  -4.1600817404802273e-02   2.5779832807730102e-01   0.0000000000000000e+00   0.0000000000000000e+00   0.0000000000000000e+00   0.0000000000000000e+00   0.0000000000000000e+00   0.0000000000000000e+00   0.0000000000000000e+00  -7.2589531392665019e-01   0.0000000000000000e+00   0.0000000000000000e+00   0.0000000000000000e+00   0.0000000000000000e+00   0.0000000000000000e+00
   0.0000000000000000e+00  -3.2063342231700231e-01   2.8210741130040889e-01   0.0000000000000000e+00   4.9993206376417437e-01  -2.4037741526896778e-02   0.0000000000000000e+00   0.0000000000000000e+00   0.0000000000000000e+00   0.0000000000000000e+00   0.0000000000000000e+00   0.0000000000000000e+00   0.0000000000000000e+00   0.0000000000000000e+00   6.0064192104388048e-01   1.4921425845393310e-01  -4.2890099824942451e-01   0.0000000000000000e+00   0.0000000000000000e+00   0.0000000000000000e+00   0.0000000000000000e+00   0.0000000000000000e+00   0.0000000000000000e+00   0.0000000000000000e+00  -1.0395049054990620e-02   0.0000000000000000e+00   0.0000000000000000e+00   0.0000000000000000e+00   0.0000000000000000e+00   0.0000000000000000e+00
   0.0000000000000000e+00   0.0000000000000000e+00   0.0000000000000000e+00   0.0000000000000000e+00   0.0000000000000000e+00   0.0000000000000000e+00   6.0350313581677528e-01  -3.3357337641951373e-01   0.0000000000000000e+00   0.0000000000000000e+00   0.0000000000000000e+00   0.0000000000000000e+00   0.0000000000000000e+00  -5.8154643750472401e-01   0.0000000000000000e+00   0.0000000000000000e+00   0.0000000000000000e+00   9.1699821346033816e-01   4.4126667427286187e-01   0.0000000000000000e+00   0.0000000000000000e+00   0.0000000000000000e+00   0.0000000000000000e+00   0.0000000000000000e+00   0.0000000000000000e+00   0.0000000000000000e+00   5.7352182205796098e-01   0.0000000000000000e+00   0.0000000000000000e+00   0.0000000000000000e+00
   0.0000000000000000e+00   0.0000000000000000e+00   0.0000000000000000e+00   0.0000000000000000e+00   0.0000000000000000e+00   0.0000000000000000e+00  -4.8489405690658360e-01   3.1518043863481671e-01   0.0000000000000000e+00   0.0000000000000000e+00   0.0000000000000000e+00   0.0000000000000000e+00   0.0000000000000000e+00  -7.8431747934050888e-01   0.0000000000000000e+00   0.0000000000000000e+00   0.0000000000000000e+00  -4.2584371665754062e-01  -3.1797018373619179e-01   0.0000000000000000e+00   0.0000000000000000e+00   0.0000000000000000e+00   0.0000000000000000e+00   0.0000000000000000e+00   0.0000000000000000e+00   0.0000000000000000e+00  -6.5263771018221073e-01   0.0000000000000000e+00   0.0000000000000000e+00   0.0000000000000000e+00
  -1.2215493863026068e+00   0.0000000000000000e+00   0.0000000000000000e+00   0.0000000000000000e+00   0.0000000000000000e+00   0.0000000000000000e+00   0.0000000000000000e+00   0.0000000000000000e+00  -5.7985738786397456e-01   9.1071556891705249e-02   0.0000000000000000e+00   3.1975486086081267e-01   0.0000000000000000e+00   0.0000000000000000e+00   0.0000000000000000e+00   0.0000000000000000e+00   0.0000000000000000e+00   0.0000000000000000e+00   0.0000000000000000e+00   0.0000000000000000e+00   1.0099714924143768e-01  -4.3548637721396349e-01  -6.6410912011449452e-01   0.0000000000000000e+00   0.0000000000000000e+00   0.0000000000000000e+00   0.0000000000000000e+00  -3.3149101593792663e-01   0.0000000000000000e+00   0.0000000000000000e+00
  -4.1779388951189456e-01   0.0000000000000000e+00   0.0000000000000000e+00   0.0000000000000000e+00   0.0000000000000000e+00   0.0000000000000000e+00   0.0000000000000000e+00   0.0000000000000000e+00  -2.1401775530971417e-01  -7.1374569549972622e-01   0.0000000000000000e+00  -5.0248778020794516e-01   0.0000000000000000e+00   0.0000000000000000e+00   0.0000000000000000e+00   0.0000000000000000e+00   0.0000000000000000e+00   0.0000000000000000e+00   0.0000000000000000e+00   0.0000000000000000e+00  -4.7972841604907462e-01   5.4455698956690268e-01   1.3529463243440340e-01   0.0000000000000000e+00   0.0000000000000000e+00   0.0000000000000000e+00   0.0000000000000000e+00   2.2724839952485232e-01   0.0000000000000000e+00   0.0000000000000000e+00
   0.0000000000000000e+00   0.0000000000000000e+00   0.0000000000000000e+00   0.0000000000000000e+00   0.0000000000000000e+00   0.0000000000000000e+00   0.0000000000000000e+00   0.0000000000000000e+00   0.0000000000000000e+00   0.0000000000000000e+00  -7.1907163549088560e-01   0.0000000000000000e+00   0.0000000000000000e+00   0.0000000000000000e+00   0.0000000000000000e+00   0.0000000000000000e+00   0.0000000000000000e+00   0.0000000000000000e+00   0.0000000000000000e+00   1.3566686746906206e-01   0.0000000000000000e+00   0.0000000000000000e+00   0.0000000000000000e+00  -1.9768607083537570e-01   0.0000000000000000e+00   2.8182990244741996e-02   0.0000000000000000e+00   0.0000000000000000e+00   1.2090158004414403e-02  -6.5154451010006931e-01
   1.9422330629414500e-01   0.0000000000000000e+00   0.0000000000000000e+00   0.0000000000000000e+00   0.0000000000000000e+00   0.0000000000000000e+00   0.0000000000000000e+00   0.0000000000000000e+00  -4.2359893212758370e-01   5.1488062243519161e-01   0.0000000000000000e+00  -9.2038598301024277e-01   0.0000000000000000e+00   0.0000000000000000e+00   0.0000000000000000e+00   0.0000000000000000e+00   0.0000000000000000e+00   0.0000000000000000e+00   0.0000000000000000e+00   0.0000000000000000e+00   4.1741453560204123e-01   9.4813193939501939e-03  -5.3538816193483130e-01   0.0000000000000000e+00   0.0000000000000000e+00   0.0000000000000000e+00   0.0000000000000000e+00  -5.5113564648841951e-01   0.0000000000000000e+00   0.0000000000000000e+00
   0.0000000000000000e+00   0.0000000000000000e+00   0.0000000000000000e+00  -1.0132310833246627e-01   0.0000000000000000e+00   0.0000000000000000e+00   0.0000000000000000e+00   0.0000000000000000e+00   0.0000000000000000e+00   0.0000000000000000e+00   0.0000000000000000e+00   0.0000000000000000e+00  -1.9332715358176900e-01   0.0000000000000000e+00   0.0000000000000000e+00   0.0000000000000000e+00   0.0000000000000000e+00   0.0000000000000000e+00   0.0000000000000000e+00   0.0000000000000000e+00   0.0000000000000000e+00   0.0000000000000000e+00   0.0000000000000000e+00   0.0000000000000000e+00   0.0000000000000000e+00   0.0000000000000000e+00   0.0000000000000000e+00   0.0000000000000000e+00   0.0000000000000000e+00   0.0000000000000000e+00
   0.0000000000000000e+00   0.0000000000000000e+00   0.0000000000000000e+00   0.0000000000000000e+00   0.0000000000000000e+00   0.0000000000000000e+00   5.6709634302123657e-01   8.5271905513491819e-01   0.0000000000000000e+00   0.0000000000000000e+00   0.0000000000000000e+00   0.0000000000000000e+00   0.0000000000000000e+00   6.0624598128633064e-02   0.0000000000000000e+00   0.0000000000000000e+00   0.0000000000000000e+00  -7.6733339173918136e-01  -4.7667626964812415e-02   0.0000000000000000e+00   0.0000000000000000e+00   0.0000000000000000e+00   0.0000000000000000e+00   0.0000000000000000e+00   0.0000000000000000e+00   0.0000000000000000e+00  -7.8400999328735010e-01   0.0000000000000000e+00   0.0000000000000000e+00   0.0000000000000000e+00
   0.0000000000000000e+00  -2.7252515999310956e-01  -5.9265138496798819e-02   0.0000000000000000e+00  -3.6126764187816907e-02   7.7756183136906254e-01   0.0000000000000000e+00   0.0000000000000000e+00   0.0000000000000000e+00   0.0000000000000000e+00   0.0000000000000000e+00   0.0000000000000000e+00   0.0000000000000000e+00   0.0000000000000000e+00   1.4382229227723858e-01   7.6157470346906980e-02   2.9607143858528129e-01   0.0000000000000000e+00   0.0000000000000000e+00   0.0000000000000000e+00   0.0000000000000000e+00   0.0000000000000000e+00   0.0000000000000000e+00   0.0000000000000000e+00   4.4962987783900132e-01   0.0000000000000000e+00   0.0000000000000000e+00   0.0000000000000000e+00   0.0000000000000000e+00   0.0000000000000000e+00
   0.0000000000000000e+00   3.6552046979661457e-01  -7.1058714342749074e-04   0.0000000000000000e+00   1.9795766980660426e-01  -2.0619320224740334e-01   0.0000000000000000e+00   0.0000000000000000e+00   0.0000000000000000e+00   0.0000000000000000e+00   0.0000000000000000e+00   0.0000000000000000e+00   0.0000000000000000e+00   0.0000000000000000e+00   2.7722231651052931e-01   6.1740292577557510e-01   5.7100178683467351e-01   0.0000000000000000e+00   0.0000000000000000e+00   0.0000000000000000e+00   0.0000000000000000e+00   0.0000000000000000e+00   0.0000000000000000e+00   0.0000000000000000e+00   2.4693712583964168e-02   0.0000000000000000e+00   0.0000000000000000e+00   0.0000000000000000e+00   0.0000000000000000e+00   0.0000000000000000e+00
   0.0000000000000000e+00   4.2200558826608192e-01   2.8807890517381735e-01   0.0000000000000000e+00   5.3044968241841128e-01   3.7267786404533443e-01   0.0000000000000000e+00   0.0000000000000000e+00   0.0000000000000000e+00   0.0000000000000000e+00   0.0000000000000000e+00   0.0000000000000000e+00   0.0000000000000000e+00   0.0000000000000000e+00  -1.0821080233506501e-01  -4.0598383459088866e-01   1.8657300047349704e-01   0.0000000000000000e+00   0.0000000000000000e+00   0.0000000000000000e+00   0.0000000000000000e+00   0.0000000000000000e+00   0.0000000000000000e+00   0.0000000000000000e+00  -3.2758851588855126e-01   0.0000000000000000e+00   0.0000000000000000e+00   0.0000000000000000e+00   0.0000000000000000e+00   0.0000000000000000e+00
   0.0000000000000000e+00   0.0000000000000000e+00   0.0000000000000000e+00   0.0000000000000000e+00   0.0000000000000000e+00   0.0000000000000000e+00   7.7335606570069881e-02  -3.6808774702162289e-02   0.0000000000000000e+00   0.0000000000000000e+00   0.0000000000000000e+00   0.0000000000000000e+00   0.0000000000000000e+00  -5.3878467268591856e-01   0.0000000000000000e+00   0.0000000000000000e+00   0.0000000000000000e+00  -9.8661948221360696e-01   6.8959364554147251e-03   0.0000000000000000e+00   0.0000000000000000e+00   0.0000000000000000e+00   0.0000000000000000e+00   0.0000000000000000e+00   0.0000000000000000e+00   0.0000000000000000e+00   8.8177788060324391e-01   0.0000000000000000e+00   0.0000000000000000e+00   0.0000000000000000e+00
   0.0000000000000000e+00   0.0000000000000000e+00   0.0000000000000000e+00   0.0000000000000000e+00   0.0000000000000000e+00   0.0000000000000000e+00   4.5677727311602612e-01  -1.2828820764939379e+00   0.0000000000000000e+00   0.0000000000000000e+00   0.0000000000000000e+00   0.0000000000000000e+00   0.0000000000000000e+00  -4.7140726673921696e-01   0.0000000000000000e+00   0.0000000000000000e+00   0.0000000000000000e+00  -6.4451788051280090e-01  -8.3799060263501879e-01   0.0000000000000000e+00   0.0000000000000000e+00   0.0000000000000000e+00   0.0000000000000000e+00   0.0000000000000000e+00   0.0000000000000000e+00   0.0000000000000000e+00  -2.3312767677631713e-02   0.0000000000000000e+00   0.0000000000000000e+00   0.0000000000000000e+00
   0.0000000000000000e+00   0.0000000000000000e+00   0.0000000000000000e+00   0.0000000000000000e+00   0.0000000000000000e+00   0.0000000000000000e+00   0.0000000000000000e+00   0.0000000000000000e+00   0.0000000000000000e+00   0.0000000000000000e+00   3.0748045619817055e-01   0.0000000000000000e+00   0.0000000000000000e+00   0.0000000000000000e+00   0.0000000000000000e+00   0.0000000000000000e+00   0.0000000000000000e+00   0.0000000000000000e+00   0.0000000000000000e+00   2.3706529294922563e-01   0.0000000000000000e+00   0.0000000000000000e+00   0.0000000000000000e+00  -5.4298278739237837e-01   0.0000000000000000e+00  -6.5861463639177342e-01   0.0000000000000000e+00   0.0000000000000000e+00  -3.0858848421428925e-01  -1.5945349375744042e-01
  -4.2353961064717854e-01   0.0000000000000000e+00   0.0000000000000000e+00   0.0000000000000000e+00   0.0000000000000000e+00   0.0000000000000000e+00   0.0000000000000000e+00   0.0000000000000000e+00   6.7509553151109980e-01   1.2989135226705700e-01   0.0000000000000000e+00  -9.2006013261197861e-01   0.0000000000000000e+00   0.0000000000000000e+00   0.0000000000000000e+00   0.0000000000000000e+00   0.0000000000000000e+00   0.0000000000000000e+00   0.0000000000000000e+00   0.0000000000000000e+00   1.6258039018431375e-01  -3.4603613075196021e-01   8.8528448014562955e-01   0.0000000000000000e+00   0.0000000000000000e+00   0.0000000000000000e+00   0.0000000000000000e+00  -5.5871726447060577e-01   0.0000000000000000e+00   0.0000000000000000e+00
  -5.4536929450453409e-01   0.0000000000000000e+00   0.0000000000000000e+00   0.0000000000000000e+00   0.0000000000000000e+00   0.0000000000000000e+00   0.0000000000000000e+00   0.0000000000000000e+00   1.9057429074206700e-01   7.0610470743690179e-01   0.0000000000000000e+00   2.9800113784179350e-01   0.0000000000000000e+00   0.0000000000000000e+00   0.0000000000000000e+00   0.0000000000000000e+00   0.0000000000000000e+00   0.0000000000000000e+00   0.0000000000000000e+00   0.0000000000000000e+00  -6.6520768224358051e-01   6.7229207335082375e-01   1.7819991568358334e-01   0.0000000000000000e+00   0.0000000000000000e+00   0.0000000000000000e+00   0.0000000000000000e+00   4.8876080124644189e-01   0.0000000000000000e+00   0.0000000000000000e+00
   1.6644802834903238e-01   0.0000000000000000e+00   0.0000000000000000e+00   0.0000000000000000e+00   0.0000000000000000e+00   0.0000000000000000e+00   0.0000000000000000e+00   0.0000000000000000e+00   2.0615763568998341e-01   4.3932909539041450e-02   0.0000000000000000e+00  -3.5364819238458600e-01   0.0000000000000000e+00   0.0000000000000000e+00   0.0000000000000000e+00   0.0000000000000000e+00   0.0000000000000000e+00   0.0000000000000000e+00   0.0000000000000000e+00   0.0000000000000000e+00  -6.0602200470984258e-01  -1.0043343695953428e+00   4.1699490648054817e-02   0.0000000000000000e+00   0.0000000000000000e+00   0.0000000000000000e+00   0.0000000000000000e+00   8.3477313722430524e-01   0.0000000000000000e+00   0.0000000000000000e+00
   0.0000000000000000e+00   0.0000000000000000e+00   0.0000000000000000e+00   0.0000000000000000e+00   0.0000000000000000e+00   0.0000000000000000e+00   0.0000000000000000e+00   0.0000000000000000e+00   0.0000000000000000e+00   0.0000000000000000e+00  -1.2128090194728797e-01   0.0000000000000000e+00   0.0000000000000000e+00   0.0000000000000000e+00   0.0000000000000000e+00   0.0000000000000000e+00   0.0000000000000000e+00   0.0000000000000000e+00   0.0000000000000000e+00  -7.2015619049441759e-01   0.0000000000000000e+00   0.0000000000000000e+00   0.0000000000000000e+00   4.8238786704129760e-02   0.0000000000000000e+00  -2.6483045030564645e-02   0.0000000000000000e+00   0.0000000000000000e+00  -6.7945425336615684e-01  -4.4492577823265766e-02
   0.0000000000000000e+00  -3.7338301111258299e-01   8.7229255117459728e-02   0.0000000000000000e+00   2.3806236375108059e-01   1.5926265976635695e-01   0.0000000000000000e+00   0.0000000000000000e+00   0.0000000000000000e+00   0.0000000000000000e+00   0.0000000000000000e+00   0.0000000000000000e+00   0.0000000000000000e+00   0.0000000000000000e+00  -6.0974175503004369e-01   5.3545537770297513e-01  -5.4524945672105488e-02   0.0000000000000000e+00   0.0000000000000000e+00   0.0000000000000000e+00   0.0000000000000000e+00   0.0000000000000000e+00   0.0000000000000000e+00   0.0000000000000000e+00  -3.3085867253987478e-01   0.0000000000000000e+00   0.0000000000000000e+00   0.0000000000000000e+00   0.0000000000000000e+00   0.0000000000000000e+00
   0.0000000000000000e+00   0.0000000000000000e+00   0.0000000000000000e+00   0.0000000000000000e+00   0.0000000000000000e+00   0.0000000000000000e+00   0.0000000000000000e+00   0.0000000000000000e+00   0.0000000000000000e+00   0.0000000000000000e+00   4.6051176087230195e-01   0.0000000000000000e+00   0.0000000000000000e+00   0.0000000000000000e+00   0.0000000000000000e+00   0.0000000000000000e+00   0.0000000000000000e+00   0.0000000000000000e+00   0.0000000000000000e+00  -2.0727690275051530e-01   0.0000000000000000e+00   0.0000000000000000e+00   0.0000000000000000e+00   4.4289904877136116e-01   0.0000000000000000e+00  -1.6125322277328666e-01   0.0000000000000000e+00   0.0000000000000000e+00   2.2031864154322642e-01  -6.8866735846534877e-01
   0.0000000000000000e+00   0.0000000000000000e+00   0.0000000000000000e+00   0.0000000000000000e+00   0.0000000000000000e+00   0.0000000000000000e+00  -6.3331649258421968e-02  -2.5834472142513443e-01   0.0000000000000000e+00   0.0000000000000000e+00   0.0000000000000000e+00   0.0000000000000000e+00   0.0000000000000000e+00  -1.7213474136077631e-01   0.0000000000000000e+00   0.0000000000000000e+00   0.0000000000000000e+00  -6.8088845277849019e-01   1.2429565872680655e+00   0.0000000000000000e+00   0.0000000000000000e+00   0.0000000000000000e+00   0.0000000000000000e+00   0.0000000000000000e+00   0.0000000000000000e+00   0.0000000000000000e+00  -8.1723038583127711e-02   0.0000000000000000e+00   0.0000000000000000e+00   0.0000000000000000e+00
   4.1509160185398197e-01   0.0000000000000000e+00   0.0000000000000000e+00   0.0000000000000000e+00   0.0000000000000000e+00   0.0000000000000000e+00   0.0000000000000000e+00   0.0000000000000000e+00   1.3009684262529446e+00   1.4553245947505508e-01   0.0000000000000000e+00  -1.6966182372175881e-01   0.0000000000000000e+00   0.0000000000000000e+00   0.0000000000000000e+00   0.0000000000000000e+00   0.0000000000000000e+00   0.0000000000000000e+00   0.0000000000000000e+00   0.0000000000000000e+00  -6.5882743300088156e-02   2.5079276903787623e-01  -1.0038255932556686e+00   0.0000000000000000e+00   0.0000000000000000e+00   0.0000000000000000e+00   0.0000000000000000e+00   2.6311235266985983e-01   0.0000000000000000e+00   0.0000000000000000e+00
   0.0000000000000000e+00   0.0000000000000000e+00   0.0000000000000000e+00   0.0000000000000000e+00   0.0000000000000000e+00   0.0000000000000000e+00   0.0000000000000000e+00   0.0000000000000000e+00   0.0000000000000000e+00   0.0000000000000000e+00   3.7401823916065291e-01   0.0000000000000000e+00   0.0000000000000000e+00   0.0000000000000000e+00   0.0000000000000000e+00   0.0000000000000000e+00   0.0000000000000000e+00   0.0000000000000000e+00   0.0000000000000000e+00   2.9494892648288329e-01   0.0000000000000000e+00   0.0000000000000000e+00   0.0000000000000000e+00  -2.0647191901128212e-01   0.0000000000000000e+00   7.0467670867743382e-01   0.0000000000000000e+00   0.0000000000000000e+00  -4.0410244908447979e-01  -2.6573818147377976e-01
   0.0000000000000000e+00   0.0000000000000000e+00   0.0000000000000000e+00   0.0000000000000000e+00   0.0000000000000000e+00   0.0000000000000000e+00   0.0000000000000000e+00   0.0000000000000000e+00   0.0000000000000000e+00   0.0000000000000000e+00  -1.4738375007081483e-01   0.0000000000000000e+00   0.0000000000000000e+00   0.0000000000000000e+00   0.0000000000000000e+00   0.0000000000000000e+00   0.0000000000000000e+00   0.0000000000000000e+00   0.0000000000000000e+00   5.2612833567043782e-01   0.0000000000000000e+00   0.0000000000000000e+00   0.0000000000000000e+00   6.5189930871861579e-01   0.0000000000000000e+00  -2.0532720840179858e-01   0.0000000000000000e+00   0.0000000000000000e+00  -4.8075960718935917e-01   5.6614781612355940e-02
   6.8533062160746949e-02   0.0000000000000000e+00   0.0000000000000000e+00   0.0000000000000000e+00   0.0000000000000000e+00   0.0000000000000000e+00   0.0000000000000000e+00   0.0000000000000000e+00   0.0000000000000000e+00   0.0000000000000000e+00   0.0000000000000000e+00   0.0000000000000000e+00   0.0000000000000000e+00   0.0000000000000000e+00   0.0000000000000000e+00   0.0000000000000000e+00   0.0000000000000000e+00  -6.4404662459904549e-01   0.0000000000000000e+00   0.0000000000000000e+00   0.0000000000000000e+00   4.4196608033915474e-01  -5.6156660512133461e-01   0.0000000000000000e+00   7.2681167393245061e-01   0.0000000000000000e+00   0.0000000000000000e+00  -1.1501691467296564e+00   0.0000000000000000e+00   0.0000000000000000e+00
   0.0000000000000000e+00  -5.5612418052368051e-01   0.0000000000000000e+00   0.0000000000000000e+00   0.0000000000000000e+00   0.0000000000000000e+00   0.0000000000000000e+00  -4.7352896065967376e-01  -6.6940967975679999e-02   0.0000000000000000e+00   0.0000000000000000e+00  -5.0091128994832319e-02   0.0000000000000000e+00   2.3072370504443471e-01   0.0000000000000000e+00   0.0000000000000000e+00   0.0000000000000000e+00   0.0000000000000000e+00   0.0000000000000000e+00  -3.8032138815334002e-02   5.4816854762065423e-02   0.0000000000000000e+00   0.0000000000000000e+00   0.0000000000000000e+00   0.0000000000000000e+00   6.3389371793513638e-01   0.0000000000000000e+00   0.0000000000000000e+00   0.0000000000000000e+00   0.0000000000000000e+00
   0.0000000000000000e+00   0.0000000000000000e+00  -4.3164572252429845e-01   0.0000000000000000e+00  -4.0427334328277076e-01   0.0000000000000000e+00   0.0000000000000000e+00   0.0000000000000000e+00   0.0000000000000000e+00   0.0000000000000000e+00   2.0597307324510578e-01   0.0000000000000000e+00  -4.5163267262158036e-01   0.0000000000000000e+00   0.0000000000000000e+00   0.0000000000000000e+00   0.0000000000000000e+00   0.0000000000000000e+00   0.0000000000000000e+00   0.0000000000000000e+00   0.0000000000000000e+00   0.0000000000000000e+00   0.0000000000000000e+00   0.0000000000000000e+00   0.0000000000000000e+00   0.0000000000000000e+00   0.0000000000000000e+00   0.0000000000000000e+00  -6.3356807638317314e-01   4.9391789238979078e-02
   0.0000000000000000e+00   0.0000000000000000e+00   0.0000000000000000e+00  -5.8169243338639354e-01   0.0000000000000000e+00   0.0000000000000000e+00  -2.5814568689821504e-01   0.0000000000000000e+00   0.0000000000000000e+00  -2.1306173303065384e-01   0.0000000000000000e+00   0.0000000000000000e+00   0.0000000000000000e+00   0.0000000000000000e+00  -6.5309163631913247e-01  -3.7557715031598993e-01   0.0000000000000000e+00   0.0000000000000000e+00   9.1935761192658005e-01   0.0000000000000000e+00   0.0000000000000000e+00   0.0000000000000000e+00   0.0000000000000000e+00  -6.2910794023323513e-01   0.0000000000000000e+00   0.0000000000000000e+00   6.3218887674713209e-01   0.0000000000000000e+00   0.0000000000000000e+00   0.0000000000000000e+00
   0.0000000000000000e+00   0.0000000000000000e+00   6.5541783807681020e-01   0.0000000000000000e+00  -4.7435923675985203e-02   0.0000000000000000e+00   0.0000000000000000e+00   0.0000000000000000e+00   0.0000000000000000e+00   0.0000000000000000e+00  -3.8664820612535500e-01   0.0000000000000000e+00  -8.5386912702121370e-02   0.0000000000000000e+00   0.0000000000000000e+00   0.0000000000000000e+00   0.0000000000000000e+00   0.0000000000000000e+00   0.0000000000000000e+00   0.0000000000000000e+00   0.0000000000000000e+00   0.0000000000000000e+00   0.0000000000000000e+00   0.0000000000000000e+00   0.0000000000000000e+00   0.0000000000000000e+00   0.0000000000000000e+00   0.0000000000000000e+00  -5.1128625230388691e-01  -3.8726721875214021e-01
   0.0000000000000000e+00   0.0000000000000000e+00   0.0000000000000000e+00   0.0000000000000000e+00   0.0000000000000000e+00   2.5473434478688800e-01   0.0000000000000000e+00   0.0000000000000000e+00   0.0000000000000000e+00   0.0000000000000000e+00   0.0000000000000000e+00   0.0000000000000000e+00   0.0000000000000000e+00   0.0000000000000000e+00   0.0000000000000000e+00   0.0000000000000000e+00   4.2063546930656802e-02   0.0000000000000000e+00   0.0000000000000000e+00   0.0000000000000000e+00   0.0000000000000000e+00   0.0000000000000000e+00   0.0000000000000000e+00   0.0000000000000000e+00   0.0000000000000000e+00   0.0000000000000000e+00   0.0000000000000000e+00   0.0000000000000000e+00   0.0000000000000000e+00   0.0000000000000000e+00
   0.0000000000000000e+00   0.0000000000000000e+00   0.0000000000000000e+00   1.7964757561318648e-01   0.0000000000000000e+00   0.0000000000000000e+00  -1.0176984933837678e+00   0.0000000000000000e+00   0.0000000000000000e+00   4.2704125432432166e-01   0.0000000000000000e+00   0.0000000000000000e+00   0.0000000000000000e+00   0.0000000000000000e+00  -3.1463279286371931e-01  -3.1248696249035490e-01   0.0000000000000000e+00   0.0000000000000000e+00  -5.8933847388997029e-01   0.0000000000000000e+00   0.0000000000000000e+00   0.0000000000000000e+00   0.0000000000000000e+00   5.0800677336520317e-01   0.0000000000000000e+00   0.0000000000000000e+00   1.4637563112314320e-01   0.0000000000000000e+00   0.0000000000000000e+00   0.0000000000000000e+00
   0.0000000000000000e+00   2.5672216998759678e-01   0.0000000000000000e+00   0.0000000000000000e+00   0.0000000000000000e+00   0.0000000000000000e+00   0.0000000000000000e+00  -2.6365314014997798e-01  -3.2669648873011958e-01   0.0000000000000000e+00   0.0000000000000000e+00  -5.7651401809806124e-01   0.0000000000000000e+00  -5.2073945391708920e-01   0.0000000000000000e+00   0.0000000000000000e+00   0.0000000000000000e+00   0.0000000000000000e+00   0.0000000000000000e+00  -3.6706913495477145e-01  -6.9007139265410064e-02   0.0000000000000000e+00   0.0000000000000000e+00   0.0000000000000000e+00   0.0000000000000000e+00   1.2169809506252176e-01   0.0000000000000000e+00   0.0000000000000000e+00   0.0000000000000000e+00   0.0000000000000000e+00
   0.0000000000000000e+00   1.6900846454460675e-02   0.0000000000000000e+00   0.0000000000000000e+00   0.0000000000000000e+00   0.0000000000000000e+00   0.0000000000000000e+00  -3.1220262708457591e-01   4.7934187063804912e-01   0.0000000000000000e+00   0.0000000000000000e+00   5.2968933186039691e-01   0.0000000000000000e+00  -4.0526593456471577e-01   0.0000000000000000e+00   0.0000000000000000e+00   0.0000000000000000e+00   0.0000000000000000e+00   0.0000000000000000e+00  -4.6876253879284069e-01   8.7897078804393763e-02   0.0000000000000000e+00   0.0000000000000000e+00   0.0000000000000000e+00   0.0000000000000000e+00  -1.4134066670501089e-02   0.0000000000000000e+00   0.0000000000000000e+00   0.0000000000000000e+00   0.0000000000000000e+00
   0.0000000000000000e+00   0.0000000000000000e+00   0.0000000000000000e+00  -5.3206032907366707e-01   0.0000000000000000e+00   0.0000000000000000e+00  -7.2042367420018349e-01   0.0000000000000000e+00   0.0000000000000000e+00  -3.0133690559580562e-01   0.0000000000000000e+00   0.0000000000000000e+00   0.0000000000000000e+00   0.0000000000000000e+00   8.0399593159483074e-01   1.6255120705478909e-02   0.0000000000000000e+00   0.0000000000000000e+00   3.5580414389928275e-02   0.0000000000000000e+00   0.0000000000000000e+00   0.0000000000000000e+00   0.0000000000000000e+00  -4.7951114431331779e-02   0.0000000000000000e+00   0.0000000000000000e+00  -1.6421821399657696e-01   0.0000000000000000e+00   0.0000000000000000e+00   0.0000000000000000e+00
   0.0000000000000000e+00   0.0000000000000000e+00   1.9269994110758468e-01   0.0000000000000000e+00  -6.2108018410534804e-01   0.0000000000000000e+00   0.0000000000000000e+00   0.0000000000000000e+00   0.0000000000000000e+00   0.0000000000000000e+00   4.2692805259282574e-01   0.0000000000000000e+00   6.1857066910739422e-01   0.0000000000000000e+00   0.0000000000000000e+00   0.0000000000000000e+00   0.0000000000000000e+00   0.0000000000000000e+00   0.0000000000000000e+00   0.0000000000000000e+00   0.0000000000000000e+00   0.0000000000000000e+00   0.0000000000000000e+00   0.0000000000000000e+00   0.0000000000000000e+00   0.0000000000000000e+00   0.0000000000000000e+00   0.0000000000000000e+00  -4.5002595125429534e-02  -1.0101321334411623e-01
   0.0000000000000000e+00   7.5836499982589478e-01   0.0000000000000000e+00   0.0000000000000000e+00   0.0000000000000000e+00   0.0000000000000000e+00   0.0000000000000000e+00  -1.8759534408397693e-01   7.0394999232694100e-03   0.0000000000000000e+00   0.0000000000000000e+00   2.1933377372212776e-01   0.0000000000000000e+00   1.5783967181430755e-01   0.0000000000000000e+00   0.0000000000000000e+00   0.0000000000000000e+00   0.0000000000000000e+00   0.0000000000000000e+00   2.5616126812563667e-01   2.1514214512349111e-03   0.0000000000000000e+00   0.0000000000000000e+00   0.0000000000000000e+00   0.0000000000000000e+00   5.0099607699290616e-01   0.0000000000000000e+00   0.0000000000000000e+00   0.0000000000000000e+00   0.0000000000000000e+00
   0.0000000000000000e+00   0.0000000000000000e+00  -4.5438544910195694e-01   0.0000000000000000e+00   2.8453396962442418e-01   0.0000000000000000e+00   0.0000000000000000e+00   0.0000000000000000e+00   0.0000000000000000e+00   0.0000000000000000e+00  -3.4781936295039417e-01   0.0000000000000000e+00   6.3243803510803942e-01   0.0000000000000000e+00   0.0000000000000000e+00   0.0000000000000000e+00   0.0000000000000000e+00   0.0000000000000000e+00   0.0000000000000000e+00   0.0000000000000000e+00   0.0000000000000000e+00   0.0000000000000000e+00   0.0000000000000000e+00   0.0000000000000000e+00   0.0000000000000000e+00   0.0000000000000000e+00   0.0000000000000000e+00   0.0000000000000000e+00  -4.3734494956826686e-01  -1.8641388542003201e-02
   0.0000000000000000e+00   1.8021217420150315e-01   0.0000000000000000e+00   0.0000000000000000e+00   0.0000000000000000e+00   0.0000000000000000e+00   0.0000000000000000e+00   2.4303325722347574e-01   9.2567812751443823e-02   0.0000000000000000e+00   0.0000000000000000e+00  -1.6695731065045541e-01   0.0000000000000000e+00   5.6845882304404971e-01   0.0000000000000000e+00   0.0000000000000000e+00   0.0000000000000000e+00   0.0000000000000000e+00   0.0000000000000000e+00  -6.9797478447742445e-01   2.3925631521344295e-01   0.0000000000000000e+00   0.0000000000000000e+00   0.0000000000000000e+00   0.0000000000000000e+00   6.6761118798654859e-02   0.0000000000000000e+00   0.0000000000000000e+00   0.0000000000000000e+00   0.0000000000000000e+00
   0.0000000000000000e+00   0.0000000000000000e+00   0.0000000000000000e+00   1.3139279538907247e+00   0.0000000000000000e+00   0.0000000000000000e+00  -5.2609503488772391e-01   0.0000000000000000e+00   0.0000000000000000e+00   1.7129783466268250e-01   0.0000000000000000e+00   0.0000000000000000e+00   0.0000000000000000e+00   0.0000000000000000e+00   2.9945351382953905e-01  -3.6962711843054086e-01   0.0000000000000000e+00   0.0000000000000000e+00   5.6778961071820522e-01   0.0000000000000000e+00   0.0000000000000000e+00   0.0000000000000000e+00   0.0000000000000000e+00   1.1201805431117695e-01   0.0000000000000000e+00   0.0000000000000000e+00  -2.8537849257769876e-01   0.0000000000000000e+00   0.0000000000000000e+00   0.0000000000000000e+00
   0.0000000000000000e+00   0.0000000000000000e+00   0.0000000000000000e+00   3.3827899878308504e-02   0.0000000000000000e+00   0.0000000000000000e+00  -4.0568661474469447e-01   0.0000000000000000e+00   0.0000000000000000e+00  -7.4029735744709002e-02   0.0000000000000000e+00   0.0000000000000000e+00   0.0000000000000000e+00   0.0000000000000000e+00  -2.6355861101655487e-01  -8.9882425610031080e-01   0.0000000000000000e+00   0.0000000000000000e+00  -5.5801250183575068e-01   0.0000000000000000e+00   0.0000000000000000e+00   0.0000000000000000e+00   0.0000000000000000e+00  -8.1459069113965721e-01   0.0000000000000000e+00   0.0000000000000000e+00  -1.0537903657880883e+00   0.0000000000000000e+00   0.0000000000000000e+00   0.0000000000000000e+00
   0.0000000000000000e+00   0.0000000000000000e+00   0.0000000000000000e+00   0.0000000000000000e+00   0.0000000000000000e+00  -3.8844752671879673e-01   0.0000000000000000e+00   0.0000000000000000e+00   0.0000000000000000e+00   0.0000000000000000e+00   0.0000000000000000e+00   0.0000000000000000e+00   0.0000000000000000e+00   0.0000000000000000e+00   0.0000000000000000e+00   0.0000000000000000e+00  -5.0744272027595294e-01   0.0000000000000000e+00   0.0000000000000000e+00   0.0000000000000000e+00   0.0000000000000000e+00   0.0000000000000000e+00   0.0000000000000000e+00   0.0000000000000000e+00   0.0000000000000000e+00   0.0000000000000000e+00   0.0000000000000000e+00   0.0000000000000000e+00   0.0000000000000000e+00   0.0000000000000000e+00
  -2.9760672190119331e-01   0.0000000000000000e+00   0.0000000000000000e+00   0.0000000000000000e+00   0.0000000000000000e+00   0.0000000000000000e+00   0.0000000000000000e+00   0.0000000000000000e+00   0.0000000000000000e+00   0.0000000000000000e+00   0.0000000000000000e+00   0.0000000000000000e+00   0.0000000000000000e+00   0.0000000000000000e+00   0.0000000000000000e+00   0.0000000000000000e+00   0.0000000000000000e+00   4.3331306427602784e-01   0.0000000000000000e+00   0.0000000000000000e+00   0.0000000000000000e+00  -9.4240363491579249e-01   9.5488752336593441e-01   0.0000000000000000e+00   1.0526286784802563e+00   0.0000000000000000e+00   0.0000000000000000e+00  -2.8328575769883763e-01   0.0000000000000000e+00   0.0000000000000000e+00
   0.0000000000000000e+00   0.0000000000000000e+00   0.0000000000000000e+00  -2.8051284862464154e-01   0.0000000000000000e+00   0.0000000000000000e+00  -3.3708404587504581e-01   0.0000000000000000e+00   0.0000000000000000e+00   2.5496794924286520e-01   0.0000000000000000e+00   0.0000000000000000e+00   0.0000000000000000e+00   0.0000000000000000e+00  -3.2230802988773016e-01   1.1263421712213488e+00   0.0000000000000000e+00   0.0000000000000000e+00   2.6463566559500395e-01   0.0000000000000000e+00   0.0000000000000000e+00   0.0000000000000000e+00   0.0000000000000000e+00   8.9497737973089686e-02   0.0000000000000000e+00   0.0000000000000000e+00  -5.9512906408616484e-01   0.0000000000000000e+00   0.0000000000000000e+00   0.0000000000000000e+00
   0.0000000000000000e+00  -1.2191889130321663e-01   0.0000000000000000e+00   0.0000000000000000e+00   0.0000000000000000e+00   0.0000000000000000e+00   0.0000000000000000e+00   7.0088385226266647e-01   1.3189222506846321e-01   0.0000000000000000e+00   0.0000000000000000e+00   3.4591501064070204e-02   0.0000000000000000e+00  -3.3372101935117326e-01   0.0000000000000000e+00   0.0000000000000000e+00   0.0000000000000000e+00   0.0000000000000000e+00   0.0000000000000000e+00  -6.2237537534116809e-02  -1.9410313498636991e-01   0.0000000000000000e+00   0.0000000000000000e+00   0.0000000000000000e+00   0.0000000000000000e+00   5.6779064958383241e-01   0.0000000000000000e+00   0.0000000000000000e+00   0.0000000000000000e+00   0.0000000000000000e+00
   0.0000000000000000e+00   4.5154509783756597e-02   0.0000000000000000e+00   0.0000000000000000e+00   0.0000000000000000e+00   0.0000000000000000e+00   0.0000000000000000e+00  -1.4804553702281054e-01   6.6274341969485706e-01   0.0000000000000000e+00   0.0000000000000000e+00  -4.1139446381492650e-01   0.0000000000000000e+00   1.5562637293312806e-01   0.0000000000000000e+00   0.0000000000000000e+00   0.0000000000000000e+00   0.0000000000000000e+00   0.0000000000000000e+00   7.0730752136624636e-02  -5.8057979900442169e-01   0.0000000000000000e+00   0.0000000000000000e+00   0.0000000000000000e+00   0.0000000000000000e+00  -3.5693609305634588e-02   0.0000000000000000e+00   0.0000000000000000e+00   0.0000000000000000e+00   0.0000000000000000e+00
   1.1471057672028360e+00   0.0000000000000000e+00   0.0000000000000000e+00   0.0000000000000000e+00   0.0000000000000000e+00   0.0000000000000000e+00   0.0000000000000000e+00   0.0000000000000000e+00   0.0000000000000000e+00   0.0000000000000000e+00   0.0000000000000000e+00   0.0000000000000000e+00   0.0000000000000000e+00   0.0000000000000000e+00   0.0000000000000000e+00   0.0000000000000000e+00   0.0000000000000000e+00  -3.7507065513441346e-01   0.0000000000000000e+00   0.0000000000000000e+00   0.0000000000000000e+00  -1.3246141443799453e-01   1.0943632071948075e+00   0.0000000000000000e+00  -5.4524715587867800e-01   0.0000000000000000e+00   0.0000000000000000e+00  -8.0431618355274881e-01   0.0000000000000000e+00   0.0000000000000000e+00
  -1.0052311425305696e+00   0.0000000000000000e+00   0.0000000000000000e+00   0.0000000000000000e+00   0.0000000000000000e+00   0.0000000000000000e+00   0.0000000000000000e+00   0.0000000000000000e+00   0.0000000000000000e+00   0.0000000000000000e+00   0.0000000000000000e+00   0.0000000000000000e+00   0.0000000000000000e+00   0.0000000000000000e+00   0.0000000000000000e+00   0.0000000000000000e+00   0.0000000000000000e+00  -1.2477573413349574e+00   0.0000000000000000e+00   0.0000000000000000e+00   0.0000000000000000e+00  -4.9573818289463051e-01   3.7327082393058908e-01   0.0000000000000000e+00  -5.9395563379426319e-01   0.0000000000000000e+00   0.0000000000000000e+00   2.2043749756621112e-01   0.0000000000000000e+00   0.0000000000000000e+00
   0.0000000000000000e+00   0.0000000000000000e+00   0.0000000000000000e+00  -4.3413132161644663e-01   0.0000000000000000e+00   0.0000000000000000e+00   1.8768632581663597e-01   0.0000000000000000e+00   0.0000000000000000e+00  -4.5778334138727322e-01   0.0000000000000000e+00   0.0000000000000000e+00   0.0000000000000000e+00   0.0000000000000000e+00  -4.3585583914405077e-02  -2.8629882382511979e-01   0.0000000000000000e+00   0.0000000000000000e+00   4.8706862082275082e-01   0.0000000000000000e+00   0.0000000000000000e+00   0.0000000000000000e+00   0.0000000000000000e+00   7.2390228854665051e-01   0.0000000000000000e+00   0.0000000000000000e+00  -5.3625391638559061e-01   0.0000000000000000e+00   0.0000000000000000e+00   0.0000000000000000e+00
   9.6723851971915598e-01   0.0000000000000000e+00   0.0000000000000000e+00   0.0000000000000000e+00   0.0000000000000000e+00   0.0000000000000000e+00   0.0000000000000000e+00   0.0000000000000000e+00   0.0000000000000000e+00   0.0000000000000000e+00   0.0000000000000000e+00   0.0000000000000000e+00   0.0000000000000000e+00   0.0000000000000000e+00   0.0000000000000000e+00   0.0000000000000000e+00   0.0000000000000000e+00  -1.6293507324762285e-01   0.0000000000000000e+00   0.0000000000000000e+00   0.0000000000000000e+00  -1.2884370945399910e+00  -6.8026635907144417e-01   0.0000000000000000e+00  -1.2720620168443392e-01   0.0000000000000000e+00   0.0000000000000000e+00   5.5938699598059860e-01   0.0000000000000000e+00   0.0000000000000000e+00
   0.0000000000000000e+00   6.0776772757182851e-03   0.0000000000000000e+00   0.0000000000000000e+00   0.0000000000000000e+00   0.0000000000000000e+00   0.0000000000000000e+00   3.7067939159722778e-02   4.4020100887208996e-01   0.0000000000000000e+00   0.0000000000000000e+00  -3.7165528755485155e-01   0.0000000000000000e+00  -1.6645850276241850e-01   0.0000000000000000e+00   0.0000000000000000e+00   0.0000000000000000e+00   0.0000000000000000e+00   0.0000000000000000e+00   2.8707445615208010e-01   7.4331022305274819e-01   0.0000000000000000e+00   0.0000000000000000e+00   0.0000000000000000e+00   0.0000000000000000e+00   6.3672478625018736e-02   0.0000000000000000e+00   0.0000000000000000e+00   0.0000000000000000e+00   0.0000000000000000e+00
   0.0000000000000000e+00   0.0000000000000000e+00   0.0000000000000000e+00   7.3795854293935337e-01   0.0000000000000000e+00   0.0000000000000000e+00  -2.6410481261102864e-01   0.0000000000000000e+00   0.0000000000000000e+00  -1.1244917922810074e+00   0.0000000000000000e+00   0.0000000000000000e+00   0.0000000000000000e+00   0.0000000000000000e+00  -2.4225113157736558e-01   3.7503422973265277e-01   0.0000000000000000e+00   0.0000000000000000e+00  -4.8134543720355472e-02   0.0000000000000000e+00   0.0000000000000000e+00   0.0000000000000000e+00   0.0000000000000000e+00  -2.8591217024197896e-01   0.0000000000000000e+00   0.0000000000000000e+00   3.5599844420752308e-01   0.0000000000000000e+00   0.0000000000000000e+00   0.0000000000000000e+00
   5.1023972495077374e-01   0.0000000000000000e+00   0.0000000000000000e+00   0.0000000000000000e+00   0.0000000000000000e+00   0.0000000000000000e+00   0.0000000000000000e+00   0.0000000000000000e+00   0.0000000000000000e+00   0.0000000000000000e+00   0.0000000000000000e+00   0.0000000000000000e+00   0.0000000000000000e+00   0.0000000000000000e+00   0.0000000000000000e+00   0.0000000000000000e+00   0.0000000000000000e+00  -7.4444218635322668e-01   0.0000000000000000e+00   0.0000000000000000e+00   0.0000000000000000e+00   3.2965071269979618e-01   4.8717938681308914e-02   0.0000000000000000e+00   2.6332189975994608e-01   0.0000000000000000e+00   0.0000000000000000e+00   6.0268214786127228e-01   0.0000000000000000e+00   0.0000000000000000e+00
   0.0000000000000000e+00   0.0000000000000000e+00   3.6082143508606690e-01   0.0000000000000000e+00   1.2556213813226794e-01   0.0000000000000000e+00   0.0000000000000000e+00   0.0000000000000000e+00   0.0000000000000000e+00   0.0000000000000000e+00   8.4101694086435225e-02   0.0000000000000000e+00   7.7146329997730467e-02   0.0000000000000000e+00   0.0000000000000000e+00   0.0000000000000000e+00   0.0000000000000000e+00   0.0000000000000000e+00   0.0000000000000000e+00   0.0000000000000000e+00   0.0000000000000000e+00   0.0000000000000000e+00   0.0000000000000000e+00   0.0000000000000000e+00   0.0000000000000000e+00   0.0000000000000000e+00   0.0000000000000000e+00   0.0000000000000000e+00  -2.8566049678178840e-01   8.7144447376074430e-01
   0.0000000000000000e+00   0.0000000000000000e+00  -1.0157714349780507e-01   0.0000000000000000e+00  -5.9316681596753562e-01   0.0000000000000000e+00   0.0000000000000000e+00   0.0000000000000000e+00   0.0000000000000000e+00   0.0000000000000000e+00  -7.0552058192223011e-01   0.0000000000000000e+00  -1.3338178154529312e-02   0.0000000000000000e+00   0.0000000000000000e+00   0.0000000000000000e+00   0.0000000000000000e+00   0.0000000000000000e+00   0.0000000000000000e+00   0.0000000000000000e+00   0.0000000000000000e+00   0.0000000000000000e+00   0.0000000000000000e+00   0.0000000000000000e+00   0.0000000000000000e+00   0.0000000000000000e+00   0.0000000000000000e+00   0.0000000000000000e+00   2.4955981826139376e-01   2.7859991197187817e-01
  -2.2589996667251697e-01   0.0000000000000000e+00   2.4395693931681228e-01   0.0000000000000000e+00   0.0000000000000000e+00   0.0000000000000000e+00   0.0000000000000000e+00   0.0000000000000000e+00   0.0000000000000000e+00   0.0000000000000000e+00   0.0000000000000000e+00   0.0000000000000000e+00   0.0000000000000000e+00   0.0000000000000000e+00   0.0000000000000000e+00   0.0000000000000000e+00   0.0000000000000000e+00   0.0000000000000000e+00   0.0000000000000000e+00   0.0000000000000000e+00   0.0000000000000000e+00   0.0000000000000000e+00   0.0000000000000000e+00   0.0000000000000000e+00   0.0000000000000000e+00   0.0000000000000000e+00   0.0000000000000000e+00   0.0000000000000000e+00   0.0000000000000000e+00   0.0000000000000000e+00
   0.0000000000000000e+00   9.2074153594822183e-02   0.0000000000000000e+00   0.0000000000000000e+00  -2.3349055617655778e-01   0.0000000000000000e+00   0.0000000000000000e+00   0.0000000000000000e+00   0.0000000000000000e+00   0.0000000000000000e+00   0.0000000000000000e+00   1.0622972754946014e+00  -9.3332273691407053e-01   0.0000000000000000e+00  -7.2648767533834357e-01   0.0000000000000000e+00   0.0000000000000000e+00   0.0000000000000000e+00   3.8196381818090447e-01   0.0000000000000000e+00   0.0000000000000000e+00   0.0000000000000000e+00   0.0000000000000000e+00  -2.8911852688829642e-01   0.0000000000000000e+00   0.0000000000000000e+00  -2.7002141990600009e-01   0.0000000000000000e+00   0.0000000000000000e+00   0.0000000000000000e+00
   2.7324969097864837e-01   0.0000000000000000e+00  -8.7244468326270086e-02   0.0000000000000000e+00   0.0000000000000000e+00   0.0000000000000000e+00   0.0000000000000000e+00   0.0000000000000000e+00   0.0000000000000000e+00   0.0000000000000000e+00   0.0000000000000000e+00   0.0000000000000000e+00   0.0000000000000000e+00   0.0000000000000000e+00   0.0000000000000000e+00   0.0000000000000000e+00   0.0000000000000000e+00   0.0000000000000000e+00   0.0000000000000000e+00   0.0000000000000000e+00   0.0000000000000000e+00   0.0000000000000000e+00   0.0000000000000000e+00   0.0000000000000000e+00   0.0000000000000000e+00   0.0000000000000000e+00   0.0000000000000000e+00   0.0000000000000000e+00   0.0000000000000000e+00   0.0000000000000000e+00
   0.0000000000000000e+00   0.0000000000000000e+00   0.0000000000000000e+00  -1.1452657706667455e-01   0.0000000000000000e+00   4.1777871941829392e-01   0.0000000000000000e+00   0.0000000000000000e+00   0.0000000000000000e+00   0.0000000000000000e+00   2.5667603948364565e-01   0.0000000000000000e+00   0.0000000000000000e+00   4.9420390676250514e-01   0.0000000000000000e+00  -4.9013198335069880e-01   0.0000000000000000e+00   0.0000000000000000e+00   0.0000000000000000e+00  -4.8229308201120946e-01   0.0000000000000000e+00   0.0000000000000000e+00   0.0000000000000000e+00   0.0000000000000000e+00   0.0000000000000000e+00   1.3348998518599015e-01   0.0000000000000000e+00   0.0000000000000000e+00   0.0000000000000000e+00  -1.0755909928106971e-01
   0.0000000000000000e+00  -3.1156789996396117e-01   0.0000000000000000e+00   0.0000000000000000e+00   9.4824234668422602e-01   0.0000000000000000e+00   0.0000000000000000e+00   0.0000000000000000e+00   0.0000000000000000e+00   0.0000000000000000e+00   0.0000000000000000e+00  -3.8087855142489316e-02   6.0150349804116293e-02   0.0000000000000000e+00  -9.8225087612160300e-01   0.0000000000000000e+00   0.0000000000000000e+00   0.0000000000000000e+00   7.2813432615342577e-01   0.0000000000000000e+00   0.0000000000000000e+00   0.0000000000000000e+00   0.0000000000000000e+00   6.4783024175981585e-02   0.0000000000000000e+00   0.0000000000000000e+00  -1.7720142224301802e-01   0.0000000000000000e+00   0.0000000000000000e+00   0.0000000000000000e+00
   0.0000000000000000e+00   0.0000000000000000e+00   0.0000000000000000e+00  -1.6469784659149722e-01   0.0000000000000000e+00   1.1999686603894334e-01   0.0000000000000000e+00   0.0000000000000000e+00   0.0000000000000000e+00   0.0000000000000000e+00  -4.7455729700515836e-01   0.0000000000000000e+00   0.0000000000000000e+00   2.6883247253989428e-01   0.0000000000000000e+00  -2.2744669805750334e-01   0.0000000000000000e+00   0.0000000000000000e+00   0.0000000000000000e+00   5.7439309047135456e-01   0.0000000000000000e+00   0.0000000000000000e+00   0.0000000000000000e+00   0.0000000000000000e+00   0.0000000000000000e+00   4.9809626812561542e-01   0.0000000000000000e+00   0.0000000000000000e+00   0.0000000000000000e+00  -1.7674990771437962e-01
   0.0000000000000000e+00   0.0000000000000000e+00   0.0000000000000000e+00   0.0000000000000000e+00   0.0000000000000000e+00   0.0000000000000000e+00   7.2631682199678704e-01   0.0000000000000000e+00   0.0000000000000000e+00   0.0000000000000000e+00   0.0000000000000000e+00   0.0000000000000000e+00   0.0000000000000000e+00   0.0000000000000000e+00   0.0000000000000000e+00   0.0000000000000000e+00   0.0000000000000000e+00   0.0000000000000000e+00   0.0000000000000000e+00   0.0000000000000000e+00   0.0000000000000000e+00   4.5509108982928326e-01  -6.2862824659351091e-01   0.0000000000000000e+00   2.1484967396823312e-01   0.0000000000000000e+00   0.0000000000000000e+00  -3.7793528556254463e-01   9.6191861429247982e-01   0.0000000000000000e+00
   0.0000000000000000e+00   0.0000000000000000e+00   0.0000000000000000e+00   0.0000000000000000e+00   0.0000000000000000e+00   0.0000000000000000e+00   0.0000000000000000e+00   1.1802561345616189e-01   3.1315141125478591e-01   2.8601875855596615e-01   0.0000000000000000e+00   0.0000000000000000e+00   0.0000000000000000e+00   0.0000000000000000e+00   0.0000000000000000e+00   0.0000000000000000e+00  -4.7383458047435389e-01   6.7329644087146190e-01   0.0000000000000000e+00   0.0000000000000000e+00   3.5826262853952739e-01   0.0000000000000000e+00   0.0000000000000000e+00   0.0000000000000000e+00   0.0000000000000000e+00   0.0000000000000000e+00   0.0000000000000000e+00   0.0000000000000000e+00   0.0000000000000000e+00   0.0000000000000000e+00
   0.0000000000000000e+00   0.0000000000000000e+00   0.0000000000000000e+00   0.0000000000000000e+00   0.0000000000000000e+00   0.0000000000000000e+00   0.0000000000000000e+00   3.2382078220224764e-01  -5.7581972589828889e-02  -2.5527880149470317e-01   0.0000000000000000e+00   0.0000000000000000e+00   0.0000000000000000e+00   0.0000000000000000e+00   0.0000000000000000e+00   0.0000000000000000e+00  -7.6630464355487982e-02   4.4456995451761649e-01   0.0000000000000000e+00   0.0000000000000000e+00  -7.8939374106138160e-01   0.0000000000000000e+00   0.0000000000000000e+00   0.0000000000000000e+00   0.0000000000000000e+00   0.0000000000000000e+00   0.0000000000000000e+00   0.0000000000000000e+00   0.0000000000000000e+00   0.0000000000000000e+00
   0.0000000000000000e+00   0.0000000000000000e+00   0.0000000000000000e+00   0.0000000000000000e+00   0.0000000000000000e+00   0.0000000000000000e+00   0.0000000000000000e+00  -9.3459921791507661e-01  -1.2856337275014507e-02   2.1576117450045826e-02   0.0000000000000000e+00   0.0000000000000000e+00   0.0000000000000000e+00   0.0000000000000000e+00   0.0000000000000000e+00   0.0000000000000000e+00  -4.4057690176485378e-02   2.5743288977275236e-01   0.0000000000000000e+00   0.0000000000000000e+00  -2.4016809700653946e-01   0.0000000000000000e+00   0.0000000000000000e+00   0.0000000000000000e+00   0.0000000000000000e+00   0.0000000000000000e+00   0.0000000000000000e+00   0.0000000000000000e+00   0.0000000000000000e+00   0.0000000000000000e+00
   0.0000000000000000e+00   0.0000000000000000e+00   0.0000000000000000e+00   2.8552246407104037e-01   0.0000000000000000e+00  -4.7321992312228828e-01   0.0000000000000000e+00   0.0000000000000000e+00   0.0000000000000000e+00   0.0000000000000000e+00   5.0242756641609743e-01   0.0000000000000000e+00   0.0000000000000000e+00   4.0648492639605860e-01   0.0000000000000000e+00   2.1232178570988403e-01   0.0000000000000000e+00   0.0000000000000000e+00   0.0000000000000000e+00   1.0526644029727812e-01   0.0000000000000000e+00   0.0000000000000000e+00   0.0000000000000000e+00   0.0000000000000000e+00   0.0000000000000000e+00   4.6557819358041680e-01   0.0000000000000000e+00   0.0000000000000000e+00   0.0000000000000000e+00   6.2862974089898507e-02
   0.0000000000000000e+00  -1.4354645014955392e-01   0.0000000000000000e+00   0.0000000000000000e+00   3.1979122491045515e-02   0.0000000000000000e+00   0.0000000000000000e+00   0.0000000000000000e+00   0.0000000000000000e+00   0.0000000000000000e+00   0.0000000000000000e+00  -6.9003545646300202e-01  -1.0433885972628634e+00   0.0000000000000000e+00  -2.9236577139181014e-01   0.0000000000000000e+00   0.0000000000000000e+00   0.0000000000000000e+00  -6.1762674122437342e-02   0.0000000000000000e+00   0.0000000000000000e+00   0.0000000000000000e+00   0.0000000000000000e+00  -3.7027497794462211e-01   0.0000000000000000e+00   0.0000000000000000e+00   1.0283299175373277e+00   0.0000000000000000e+00   0.0000000000000000e+00   0.0000000000000000e+00
   0.0000000000000000e+00   7.3431997787745318e-01   0.0000000000000000e+00   0.0000000000000000e+00  -4.2087008655820074e-01   0.0000000000000000e+00   0.0000000000000000e+00   0.0000000000000000e+00   0.0000000000000000e+00   0.0000000000000000e+00   0.0000000000000000e+00  -7.4518457798078075e-01   1.2401702234815115e-01   0.0000000000000000e+00   1.2690019892517262e-01   0.0000000000000000e+00   0.0000000000000000e+00   0.0000000000000000e+00   9.3300177794688799e-01   0.0000000000000000e+00   0.0000000000000000e+00   0.0000000000000000e+00   0.0000000000000000e+00  -9.6087027419350857e-01   0.0000000000000000e+00   0.0000000000000000e+00  -2.2637855730188794e-01   0.0000000000000000e+00   0.0000000000000000e+00   0.0000000000000000e+00
   0.0000000000000000e+00   0.0000000000000000e+00   0.0000000000000000e+00  -3.1750496235109865e-01   0.0000000000000000e+00  -3.7772696217415069e-01   0.0000000000000000e+00   0.0000000000000000e+00   0.0000000000000000e+00   0.0000000000000000e+00  -2.5737328736195642e-01   0.0000000000000000e+00   0.0000000000000000e+00   6.1327277313987283e-01   0.0000000000000000e+00   1.8918478840596603e-01   0.0000000000000000e+00   0.0000000000000000e+00   0.0000000000000000e+00  -5.4379838263866415e-02   0.0000000000000000e+00   0.0000000000000000e+00   0.0000000000000000e+00   0.0000000000000000e+00   0.0000000000000000e+00  -4.9889082439101989e-01   0.0000000000000000e+00   0.0000000000000000e+00   0.0000000000000000e+00  -1.6287520367317906e-01
   0.0000000000000000e+00  -4.6643071688179871e-01   0.0000000000000000e+00   0.0000000000000000e+00  -4.0550807385204507e-01   0.0000000000000000e+00   0.0000000000000000e+00   0.0000000000000000e+00   0.0000000000000000e+00   0.0000000000000000e+00   0.0000000000000000e+00   6.8093347288683548e-01   4.2340555660449097e-01   0.0000000000000000e+00  -6.7824973594423710e-01   0.0000000000000000e+00   0.0000000000000000e+00   0.0000000000000000e+00  -2.1228408180614852e-01   0.0000000000000000e+00   0.0000000000000000e+00   0.0000000000000000e+00   0.0000000000000000e+00  -5.4757299885068111e-01   0.0000000000000000e+00   0.0000000000000000e+00   6.3021481457515627e-01   0.0000000000000000e+00   0.0000000000000000e+00   0.0000000000000000e+00
   0.0000000000000000e+00   0.0000000000000000e+00   0.0000000000000000e+00   4.7412416007139879e-01   0.0000000000000000e+00  -4.1239457424830078e-01   0.0000000000000000e+00   0.0000000000000000e+00   0.0000000000000000e+00   0.0000000000000000e+00  -7.4490277954308404e-02   0.0000000000000000e+00   0.0000000000000000e+00  -1.2495244780132228e-01   0.0000000000000000e+00  -5.9921258562808200e-01   0.0000000000000000e+00   0.0000000000000000e+00   0.0000000000000000e+00   1.4946823635830797e-02   0.0000000000000000e+00   0.0000000000000000e+00   0.0000000000000000e+00   0.0000000000000000e+00   0.0000000000000000e+00  -1.9204824937631190e-01   0.0000000000000000e+00   0.0000000000000000e+00   0.0000000000000000e+00  -4.3337445684477072e-01
   0.0000000000000000e+00   0.0000000000000000e+00   0.0000000000000000e+00   0.0000000000000000e+00   0.0000000000000000e+00   0.0000000000000000e+00   0.0000000000000000e+00   4.1914242329355866e-03   1.8828352487207656e-01   5.1574570812751075e-01   0.0000000000000000e+00   0.0000000000000000e+00   0.0000000000000000e+00   0.0000000000000000e+00   0.0000000000000000e+00   0.0000000000000000e+00  -5.5260466383758500e-01  -4.8450659463861551e-01   0.0000000000000000e+00   0.0000000000000000e+00  -3.9801954227065295e-01   0.0000000000000000e+00   0.0000000000000000e+00   0.0000000000000000e+00   0.0000000000000000e+00   0.0000000000000000e+00   0.0000000000000000e+00   0.0000000000000000e+00   0.0000000000000000e+00   0.0000000000000000e+00
   0.0000000000000000e+00   0.0000000000000000e+00   0.0000000000000000e+00   0.0000000000000000e+00   0.0000000000000000e+00   0.0000000000000000e+00   0.0000000000000000e+00  -8.7545527512559229e-02   4.2391400093316040e-01  -7.5248044374395473e-01   0.0000000000000000e+00   0.0000000000000000e+00   0.0000000000000000e+00   0.0000000000000000e+00   0.0000000000000000e+00   0.0000000000000000e+00  -4.3509722521389860e-01  -2.1909870340636256e-01   0.0000000000000000e+00   0.0000000000000000e+00   9.5352215417923658e-02   0.0000000000000000e+00   0.0000000000000000e+00   0.0000000000000000e+00   0.0000000000000000e+00   0.0000000000000000e+00   0.0000000000000000e+00   0.0000000000000000e+00   0.0000000000000000e+00   0.0000000000000000e+00
   0.0000000000000000e+00   1.3281891460946615e+00   0.0000000000000000e+00   0.0000000000000000e+00   6.6445802733647696e-01   0.0000000000000000e+00   0.0000000000000000e+00   0.0000000000000000e+00   0.0000000000000000e+00   0.0000000000000000e+00   0.0000000000000000e+00   3.7588507678322397e-01  -3.5804236194558248e-01   0.0000000000000000e+00   1.8522520924253488e-01   0.0000000000000000e+00   0.0000000000000000e+00   0.0000000000000000e+00  -6.5231483587265604e-01   0.0000000000000000e+00   0.0000000000000000e+00   0.0000000000000000e+00   0.0000000000000000e+00  -6.1481617460561425e-02   0.0000000000000000e+00   0.0000000000000000e+00   4.9234383102513146e-01   0.0000000000000000e+00   0.0000000000000000e+00   0.0000000000000000e+00
   0.0000000000000000e+00   0.0000000000000000e+00   0.0000000000000000e+00   6.8643455551979737e-01   0.0000000000000000e+00   4.5840601479357557e-01   0.0000000000000000e+00   0.0000000000000000e+00   0.0000000000000000e+00   0.0000000000000000e+00  -9.8972346608994261e-02   0.0000000000000000e+00   0.0000000000000000e+00   3.4199568563387228e-01   0.0000000000000000e+00   1.9131651531716901e-01   0.0000000000000000e+00   0.0000000000000000e+00   0.0000000000000000e+00   2.2965964902556010e-01   0.0000000000000000e+00   0.0000000000000000e+00   0.0000000000000000e+00   0.0000000000000000e+00   0.0000000000000000e+00  -3.0082696133897013e-01   0.0000000000000000e+00   0.0000000000000000e+00   0.0000000000000000e+00   1.0987505682296278e-01
   0.0000000000000000e+00   0.0000000000000000e+00   0.0000000000000000e+00   0.0000000000000000e+00   0.0000000000000000e+00   0.0000000000000000e+00   0.0000000000000000e+00  -7.2505193052120852e-03  -8.2662050466236192e-01  -1.4261844462855236e-01   0.0000000000000000e+00   0.0000000000000000e+00   0.0000000000000000e+00   0.0000000000000000e+00   0.0000000000000000e+00   0.0000000000000000e+00  -5.2248059517247458e-01  -2.6236292839624323e-03   0.0000000000000000e+00   0.0000000000000000e+00   1.5268626241701072e-01   0.0000000000000000e+00   0.0000000000000000e+00   0.0000000000000000e+00   0.0000000000000000e+00   0.0000000000000000e+00   0.0000000000000000e+00   0.0000000000000000e+00   0.0000000000000000e+00   0.0000000000000000e+00
   0.0000000000000000e+00   0.0000000000000000e+00   0.0000000000000000e+00   0.0000000000000000e+00   0.0000000000000000e+00   0.0000000000000000e+00  -4.1821868483248470e-01   0.0000000000000000e+00   0.0000000000000000e+00   0.0000000000000000e+00   0.0000000000000000e+00   0.0000000000000000e+00   0.0000000000000000e+00   0.0000000000000000e+00   0.0000000000000000e+00   0.0000000000000000e+00   0.0000000000000000e+00   0.0000000000000000e+00   0.0000000000000000e+00   0.0000000000000000e+00   0.0000000000000000e+00  -1.2107186005312977e-01  -6.2239678591861713e-01   0.0000000000000000e+00  -9.8309294714629136e-01   0.0000000000000000e+00   0.0000000000000000e+00   6.1609898889711812e-01   5.2657332689177605e-01   0.0000000000000000e+00
   0.0000000000000000e+00   0.0000000000000000e+00   0.0000000000000000e+00   0.0000000000000000e+00   0.0000000000000000e+00   0.0000000000000000e+00  -5.7249182581883673e-01   0.0000000000000000e+00   0.0000000000000000e+00   0.0000000000000000e+00   0.0000000000000000e+00   0.0000000000000000e+00   0.0000000000000000e+00   0.0000000000000000e+00   0.0000000000000000e+00   0.0000000000000000e+00   0.0000000000000000e+00   0.0000000000000000e+00   0.0000000000000000e+00   0.0000000000000000e+00   0.0000000000000000e+00  -2.5282656285630889e-01  -1.1558156368791916e+00   0.0000000000000000e+00  -2.2817112432517592e-01   0.0000000000000000e+00   0.0000000000000000e+00  -8.9819774826028065e-01  -4.9359391783003692e-02   0.0000000000000000e+00
   0.0000000000000000e+00   4.5803381938209081e-01   0.0000000000000000e+00   0.0000000000000000e+00  -5.9187360012530255e-01   0.0000000000000000e+00   0.0000000000000000e+00   0.0000000000000000e+00   0.0000000000000000e+00   0.0000000000000000e+00   0.0000000000000000e+00  -5.5141835584619797e-02   1.6583420015713862e-01   0.0000000000000000e+00  -2.7585584951595804e-01   0.0000000000000000e+00   0.0000000000000000e+00   0.0000000000000000e+00   6.8921244678110560e-01   0.0000000000000000e+00   0.0000000000000000e+00   0.0000000000000000e+00   0.0000000000000000e+00   1.3175590190789761e+00   0.0000000000000000e+00   0.0000000000000000e+00   4.7894434398217545e-01   0.0000000000000000e+00   0.0000000000000000e+00   0.0000000000000000e+00
   0.0000000000000000e+00   0.0000000000000000e+00   0.0000000000000000e+00   0.0000000000000000e+00   0.0000000000000000e+00   0.0000000000000000e+00  -6.8598957283134199e-01   0.0000000000000000e+00   0.0000000000000000e+00   0.0000000000000000e+00   0.0000000000000000e+00   0.0000000000000000e+00   0.0000000000000000e+00   0.0000000000000000e+00   0.0000000000000000e+00   0.0000000000000000e+00   0.0000000000000000e+00   0.0000000000000000e+00   0.0000000000000000e+00   0.0000000000000000e+00   0.0000000000000000e+00  -5.5317928163666830e-01   5.2049540088761026e-01   0.0000000000000000e+00   1.4313372268662283e-01   0.0000000000000000e+00   0.0000000000000000e+00  -3.4288088138061690e-01   8.1165331519956108e-01   0.0000000000000000e+00
   0.0000000000000000e+00   0.0000000000000000e+00   0.0000000000000000e+00   2.1797245620181183e-01   0.0000000000000000e+00  -2.3871822765508471e-01   0.0000000000000000e+00   0.0000000000000000e+00   0.0000000000000000e+00   0.0000000000000000e+00  -5.4144986420410546e-01   0.0000000000000000e+00   0.0000000000000000e+00   7.3283577160108082e-02   0.0000000000000000e+00  -1.2391607348776769e-01   0.0000000000000000e+00   0.0000000000000000e+00   0.0000000000000000e+00  -4.1996080342741682e-01   0.0000000000000000e+00   0.0000000000000000e+00   0.0000000000000000e+00   0.0000000000000000e+00   0.0000000000000000e+00   2.1455031176070749e-01   0.0000000000000000e+00   0.0000000000000000e+00   0.0000000000000000e+00   5.9934053094538342e-01
   0.0000000000000000e+00   2.0859670800872923e-01   0.0000000000000000e+00   0.0000000000000000e+00  -4.0666161616247110e-01   0.0000000000000000e+00   0.0000000000000000e+00   0.0000000000000000e+00   0.0000000000000000e+00   0.0000000000000000e+00   0.0000000000000000e+00  -4.4622886361318487e-01  -3.6490349926498822e-01   0.0000000000000000e+00  -6.1331581254438006e-01   0.0000000000000000e+00   0.0000000000000000e+00   0.0000000000000000e+00  -9.4038054831583429e-01   0.0000000000000000e+00   0.0000000000000000e+00   0.0000000000000000e+00   0.0000000000000000e+00   9.9002575479494412e-02   0.0000000000000000e+00   0.0000000000000000e+00  -7.1628940170173028e-01   0.0000000000000000e+00   0.0000000000000000e+00   0.0000000000000000e+00
   0.0000000000000000e+00   0.0000000000000000e+00   0.0000000000000000e+00   0.0000000000000000e+00   0.0000000000000000e+00   0.0000000000000000e+00   2.8419928913278653e-01   0.0000000000000000e+00   0.0000000000000000e+00   0.0000000000000000e+00   0.0000000000000000e+00   0.0000000000000000e+00   0.0000000000000000e+00   0.0000000000000000e+00   0.0000000000000000e+00   0.0000000000000000e+00   0.0000000000000000e+00   0.0000000000000000e+00   0.0000000000000000e+00   0.0000000000000000e+00   0.0000000000000000e+00  -6.0005911862536210e-01  -3.9172169577626570e-01   0.0000000000000000e+00   7.7753516176664794e-01   0.0000000000000000e+00   0.0000000000000000e+00   6.6272948605472259e-01  -1.1160527325803479e-01   0.0000000000000000e+00
   0.0000000000000000e+00   0.0000000000000000e+00   0.0000000000000000e+00   0.0000000000000000e+00   0.0000000000000000e+00   0.0000000000000000e+00  -4.7525833655200594e-01   0.0000000000000000e+00   0.0000000000000000e+00   0.0000000000000000e+00   0.0000000000000000e+00   0.0000000000000000e+00   0.0000000000000000e+00   0.0000000000000000e+00   0.0000000000000000e+00   0.0000000000000000e+00   0.0000000000000000e+00   0.0000000000000000e+00   0.0000000000000000e+00   0.0000000000000000e+00   0.0000000000000000e+00   8.8957523638502323e-01   3.7967558483894664e-01   0.0000000000000000e+00   5.7079964117788062e-01   0.0000000000000000e+00   0.0000000000000000e+00   5.3650961375510986e-01  -2.2481104518876549e-01   0.0000000000000000e+00
   0.0000000000000000e+00   0.0000000000000000e+00   0.0000000000000000e+00  -1.8419471770119097e-01   0.0000000000000000e+00  -8.5177395274306705e-02   0.0000000000000000e+00   0.0000000000000000e+00   0.0000000000000000e+00   0.0000000000000000e+00   2.8587765166623447e-01   0.0000000000000000e+00   0.0000000000000000e+00   6.4911206288124801e-02   0.0000000000000000e+00  -4.6492395992396801e-01   0.0000000000000000e+00   0.0000000000000000e+00   0.0000000000000000e+00   4.4056070189893842e-01   0.0000000000000000e+00   0.0000000000000000e+00   0.0000000000000000e+00   0.0000000000000000e+00   0.0000000000000000e+00  -3.0824372743279305e-01   0.0000000000000000e+00   0.0000000000000000e+00   0.0000000000000000e+00   6.0631295946116204e-01
  -5.4578872566394387e-01   0.0000000000000000e+00   0.0000000000000000e+00   0.0000000000000000e+00   0.0000000000000000e+00  -4.9021223818957643e-01   0.0000000000000000e+00  -4.5155856807071695e-02   0.0000000000000000e+00   0.0000000000000000e+00  -3.2305549165769115e-01  -5.0123134959763993e-01   0.0000000000000000e+00   0.0000000000000000e+00   1.1815678665262790e-01   0.0000000000000000e+00   0.0000000000000000e+00   0.0000000000000000e+00   0.0000000000000000e+00   0.0000000000000000e+00   0.0000000000000000e+00  -1.0054966248132766e-01   0.0000000000000000e+00   0.0000000000000000e+00   0.0000000000000000e+00   0.0000000000000000e+00   0.0000000000000000e+00  -2.8301696008625510e-01   0.0000000000000000e+00   0.0000000000000000e+00
   0.0000000000000000e+00  -2.9205169101933010e-01  -1.6486833080030477e-01   0.0000000000000000e+00   0.0000000000000000e+00   0.0000000000000000e+00   4.4302600220705968e-01   0.0000000000000000e+00   0.0000000000000000e+00   0.0000000000000000e+00   0.0000000000000000e+00   0.0000000000000000e+00  -6.8689761037127373e-02   0.0000000000000000e+00   0.0000000000000000e+00   0.0000000000000000e+00   0.0000000000000000e+00   0.0000000000000000e+00   4.5000014824432955e-01   6.9572536819425534e-01   0.0000000000000000e+00   0.0000000000000000e+00   0.0000000000000000e+00   0.0000000000000000e+00   0.0000000000000000e+00   0.0000000000000000e+00   0.0000000000000000e+00   0.0000000000000000e+00   0.0000000000000000e+00   0.0000000000000000e+00
   0.0000000000000000e+00  -7.9844440410087103e-01   1.5963923343372446e-01   0.0000000000000000e+00   0.0000000000000000e+00   0.0000000000000000e+00  -6.0883396834137904e-02   0.0000000000000000e+00   0.0000000000000000e+00   0.0000000000000000e+00   0.0000000000000000e+00   0.0000000000000000e+00   1.2966775993606577e-01   0.0000000000000000e+00   0.0000000000000000e+00   0.0000000000000000e+00   0.0000000000000000e+00   0.0000000000000000e+00  -5.5151627123387925e-01   1.1095555549897872e-01   0.0000000000000000e+00   0.0000000000000000e+00   0.0000000000000000e+00   0.0000000000000000e+00   0.0000000000000000e+00   0.0000000000000000e+00   0.0000000000000000e+00   0.0000000000000000e+00   0.0000000000000000e+00   0.0000000000000000e+00
   0.0000000000000000e+00   0.0000000000000000e+00   0.0000000000000000e+00  -8.1404138956048214e-02  -5.2410473126806301e-01   0.0000000000000000e+00   0.0000000000000000e+00   0.0000000000000000e+00   0.0000000000000000e+00   0.0000000000000000e+00   0.0000000000000000e+00   0.0000000000000000e+00   0.0000000000000000e+00   0.0000000000000000e+00   0.0000000000000000e+00  -1.7136984305162786e-01   0.0000000000000000e+00   0.0000000000000000e+00   0.0000000000000000e+00   0.0000000000000000e+00   0.0000000000000000e+00   0.0000000000000000e+00   0.0000000000000000e+00   3.6316197043676435e-01  -3.7426436222004944e-01   0.0000000000000000e+00   0.0000000000000000e+00   0.0000000000000000e+00   0.0000000000000000e+00  -9.1927418819298146e-01
   0.0000000000000000e+00   0.0000000000000000e+00   0.0000000000000000e+00  -1.1575487118734440e+00  -1.6323789900425342e-01   0.0000000000000000e+00   0.0000000000000000e+00   0.0000000000000000e+00   0.0000000000000000e+00   0.0000000000000000e+00   0.0000000000000000e+00   0.0000000000000000e+00   0.0000000000000000e+00   0.0000000000000000e+00   0.0000000000000000e+00   4.0316369849744632e-01   0.0000000000000000e+00   0.0000000000000000e+00   0.0000000000000000e+00   0.0000000000000000e+00   0.0000000000000000e+00   0.0000000000000000e+00   0.0000000000000000e+00  -7.0659655107269526e-01  -1.7003878233397746e-01   0.0000000000000000e+00   0.0000000000000000e+00   0.0000000000000000e+00   0.0000000000000000e+00  -1.7194873704386229e-02
  -2.5594187670314106e-01   0.0000000000000000e+00   0.0000000000000000e+00   0.0000000000000000e+00   0.0000000000000000e+00   2.4486587975330487e-01   0.0000000000000000e+00   6.2117825174902708e-01   0.0000000000000000e+00   0.0000000000000000e+00   1.2876154363517983e-01   2.1961180822158366e-02   0.0000000000000000e+00   0.0000000000000000e+00  -4.2434408987231048e-01   0.0000000000000000e+00   0.0000000000000000e+00   0.0000000000000000e+00   0.0000000000000000e+00   0.0000000000000000e+00   0.0000000000000000e+00  -4.9440175188458663e-01   0.0000000000000000e+00   0.0000000000000000e+00   0.0000000000000000e+00   0.0000000000000000e+00   0.0000000000000000e+00  -2.1704655900937680e-01   0.0000000000000000e+00   0.0000000000000000e+00
   0.0000000000000000e+00  -1.8562109018098538e-01   5.3994220753647437e-01   0.0000000000000000e+00   0.0000000000000000e+00   0.0000000000000000e+00  -6.3433190603571565e-01   0.0000000000000000e+00   0.0000000000000000e+00   0.0000000000000000e+00   0.0000000000000000e+00   0.0000000000000000e+00  -9.1775941046285781e-02   0.0000000000000000e+00   0.0000000000000000e+00   0.0000000000000000e+00   0.0000000000000000e+00   0.0000000000000000e+00   4.9814981930882302e-01   1.2269551969571724e-01   0.0000000000000000e+00   0.0000000000000000e+00   0.0000000000000000e+00   0.0000000000000000e+00   0.0000000000000000e+00   0.0000000000000000e+00   0.0000000000000000e+00   0.0000000000000000e+00   0.0000000000000000e+00   0.0000000000000000e+00
  -6.5683269439154784e-02   0.0000000000000000e+00   0.0000000000000000e+00   0.0000000000000000e+00   0.0000000000000000e+00  -2.7998252577871235e-01   0.0000000000000000e+00   4.6198315329162409e-02   0.0000000000000000e+00   0.0000000000000000e+00  -2.4331737218024557e-01   6.4423460646966768e-01   0.0000000000000000e+00   0.0000000000000000e+00  -2.5964791252765784e-01   0.0000000000000000e+00   0.0000000000000000e+00   0.0000000000000000e+00   0.0000000000000000e+00   0.0000000000000000e+00   0.0000000000000000e+00   3.5870537533957286e-01   0.0000000000000000e+00   0.0000000000000000e+00   0.0000000000000000e+00   0.0000000000000000e+00   0.0000000000000000e+00  -4.9480607562943674e-01   0.0000000000000000e+00   0.0000000000000000e+00
   0.0000000000000000e+00   0.0000000000000000e+00   0.0000000000000000e+00   0.0000000000000000e+00   0.0000000000000000e+00   0.0000000000000000e+00   0.0000000000000000e+00   0.0000000000000000e+00  -2.4985633676951488e-01  -3.6012083132402922e-01   0.0000000000000000e+00   0.0000000000000000e+00   0.0000000000000000e+00   5.4017646081396820e-01   0.0000000000000000e+00   0.0000000000000000e+00  -8.4435624728521164e-01  -2.9900181609649562e-01   0.0000000000000000e+00   0.0000000000000000e+00  -6.7715658866165573e-01   0.0000000000000000e+00   0.0000000000000000e+00   0.0000000000000000e+00   0.0000000000000000e+00   7.9392967630849576e-01   0.0000000000000000e+00   0.0000000000000000e+00  -1.5775836650198655e-01   0.0000000000000000e+00
   0.0000000000000000e+00   0.0000000000000000e+00   0.0000000000000000e+00   0.0000000000000000e+00   0.0000000000000000e+00   0.0000000000000000e+00   0.0000000000000000e+00   0.0000000000000000e+00  -4.0892982109818227e-01  -3.4915533549149186e-01   0.0000000000000000e+00   0.0000000000000000e+00   0.0000000000000000e+00  -4.9147400050452428e-01   0.0000000000000000e+00   0.0000000000000000e+00  -6.9687338531398990e-01  -6.6343345045059038e-02   0.0000000000000000e+00   0.0000000000000000e+00  -7.0744525010292514e-01   0.0000000000000000e+00   0.0000000000000000e+00   0.0000000000000000e+00   0.0000000000000000e+00  -8.2701758718999308e-01   0.0000000000000000e+00   0.0000000000000000e+00   3.6629651941317909e-01   0.0000000000000000e+00
  -2.6758496509183227e-01   0.0000000000000000e+00   0.0000000000000000e+00   0.0000000000000000e+00   0.0000000000000000e+00   4.9896270712609375e-01   0.0000000000000000e+00  -4.8712636088980621e-01   0.0000000000000000e+00   0.0000000000000000e+00   3.6402919460869987e-01  -9.5885864440274249e-02   0.0000000000000000e+00   0.0000000000000000e+00   1.5931897207555563e-02   0.0000000000000000e+00   0.0000000000000000e+00   0.0000000000000000e+00   0.0000000000000000e+00   0.0000000000000000e+00   0.0000000000000000e+00   8.7895316709399041e-02   0.0000000000000000e+00   0.0000000000000000e+00   0.0000000000000000e+00   0.0000000000000000e+00   0.0000000000000000e+00  -5.4078798646554860e-01   0.0000000000000000e+00   0.0000000000000000e+00
   1.2381293210999117e-01   0.0000000000000000e+00   0.0000000000000000e+00   0.0000000000000000e+00   0.0000000000000000e+00  -1.5852084571557426e-01   0.0000000000000000e+00  -2.0449197558041493e-01   0.0000000000000000e+00   0.0000000000000000e+00   4.4642835101164069e-03   3.9734362776593724e-01   0.0000000000000000e+00   0.0000000000000000e+00   4.7564134491927312e-01   0.0000000000000000e+00   0.0000000000000000e+00   0.0000000000000000e+00   0.0000000000000000e+00   0.0000000000000000e+00   0.0000000000000000e+00  -7.0496664503211404e-01   0.0000000000000000e+00   0.0000000000000000e+00   0.0000000000000000e+00   0.0000000000000000e+00   0.0000000000000000e+00  -1.9133735464163915e-01   0.0000000000000000e+00   0.0000000000000000e+00
   0.0000000000000000e+00   3.8832459620109777e-01   5.0840673061323849e-01   0.0000000000000000e+00   0.0000000000000000e+00   0.0000000000000000e+00   1.4190548776715667e-01   0.0000000000000000e+00   0.0000000000000000e+00   0.0000000000000000e+00   0.0000000000000000e+00   0.0000000000000000e+00   6.1344239074974627e-01   0.0000000000000000e+00   0.0000000000000000e+00   0.0000000000000000e+00   0.0000000000000000e+00   0.0000000000000000e+00  -2.0831836190704950e-01   3.8843446051754044e-01   0.0000000000000000e+00   0.0000000000000000e+00   0.0000000000000000e+00   0.0000000000000000e+00   0.0000000000000000e+00   0.0000000000000000e+00   0.0000000000000000e+00   0.0000000000000000e+00   0.0000000000000000e+00   0.0000000000000000e+00
   0.0000000000000000e+00   0.0000000000000000e+00   0.0000000000000000e+00   0.0000000000000000e+00   0.0000000000000000e+00   0.0000000000000000e+00   0.0000000000000000e+00   0.0000000000000000e+00   3.0203862191003600e-01   6.7685970368169956e-01   0.0000000000000000e+00   0.0000000000000000e+00   0.0000000000000000e+00  -1.3151922187767076e+00   0.0000000000000000e+00   0.0000000000000000e+00   1.4894426745906442e-01  -8.3018226331270273e-01   0.0000000000000000e+00   0.0000000000000000e+00  -3.8635261767564050e-01   0.0000000000000000e+00   0.0000000000000000e+00   0.0000000000000000e+00   0.0000000000000000e+00   3.5233892994896066e-01   0.0000000000000000e+00   0.0000000000000000e+00   1.8310117739435255e-01   0.0000000000000000e+00
   5.5657185624792466e-02   0.0000000000000000e+00   0.0000000000000000e+00   0.0000000000000000e+00   0.0000000000000000e+00  -4.0193602868889899e-01   0.0000000000000000e+00   3.5436866213780582e-01   0.0000000000000000e+00   0.0000000000000000e+00   7.3379606864297209e-01  -5.0332447818445258e-02   0.0000000000000000e+00   0.0000000000000000e+00   3.0073437450747958e-01   0.0000000000000000e+00   0.0000000000000000e+00   0.0000000000000000e+00   0.0000000000000000e+00   0.0000000000000000e+00   0.0000000000000000e+00   2.2259918940383061e-01   0.0000000000000000e+00   0.0000000000000000e+00   0.0000000000000000e+00   0.0000000000000000e+00   0.0000000000000000e+00  -1.6967901765349980e-01   0.0000000000000000e+00   0.0000000000000000e+00
   0.0000000000000000e+00   0.0000000000000000e+00   0.0000000000000000e+00  -1.9663125448413488e-01   3.9892717854032880e-02   0.0000000000000000e+00   0.0000000000000000e+00   0.0000000000000000e+00   0.0000000000000000e+00   0.0000000000000000e+00   0.0000000000000000e+00   0.0000000000000000e+00   0.0000000000000000e+00   0.0000000000000000e+00   0.0000000000000000e+00  -6.5958512802472535e-01   0.0000000000000000e+00   0.0000000000000000e+00   0.0000000000000000e+00   0.0000000000000000e+00   0.0000000000000000e+00   0.0000000000000000e+00   0.0000000000000000e+00   7.0280612084710847e-01  -5.3843341892108310e-01   0.0000000000000000e+00   0.0000000000000000e+00   0.0000000000000000e+00   0.0000000000000000e+00   1.2671744634436519e+00
   0.0000000000000000e+00   0.0000000000000000e+00   0.0000000000000000e+00   0.0000000000000000e+00   0.0000000000000000e+00   0.0000000000000000e+00   0.0000000000000000e+00   0.0000000000000000e+00   1.0474999801502738e+00  -1.1111682048124984e-01   0.0000000000000000e+00   0.0000000000000000e+00   0.0000000000000000e+00   7.8228587608888622e-02   0.0000000000000000e+00   0.0000000000000000e+00  -4.3161820078773805e-01   1.1538638552253051e-01   0.0000000000000000e+00   0.0000000000000000e+00  -3.1647741118684924e-01   0.0000000000000000e+00   0.0000000000000000e+00   0.0000000000000000e+00   0.0000000000000000e+00  -4.2224389782992178e-01   0.0000000000000000e+00   0.0000000000000000e+00  -9.9700301330274077e-01   0.0000000000000000e+00
   0.0000000000000000e+00   0.0000000000000000e+00   0.0000000000000000e+00   0.0000000000000000e+00   0.0000000000000000e+00   0.0000000000000000e+00   0.0000000000000000e+00   0.0000000000000000e+00  -1.2498723070596710e-01  -3.7981608787456034e-01   0.0000000000000000e+00   0.0000000000000000e+00   0.0000000000000000e+00  -4.2953941251882327e-01   0.0000000000000000e+00   0.0000000000000000e+00   7.7935156020359075e-01   7.6220435006500975e-01   0.0000000000000000e+00   0.0000000000000000e+00  -5.3796458796171021e-01   0.0000000000000000e+00   0.0000000000000000e+00   0.0000000000000000e+00   0.0000000000000000e+00   5.7279971069583269e-01   0.0000000000000000e+00   0.0000000000000000e+00  -4.6216278897019780e-01   0.0000000000000000e+00
   0.0000000000000000e+00  -2.4275445848691113e-01   4.2327499786835732e-01   0.0000000000000000e+00   0.0000000000000000e+00   0.0000000000000000e+00   5.6316622788782256e-01   0.0000000000000000e+00   0.0000000000000000e+00   0.0000000000000000e+00   0.0000000000000000e+00   0.0000000000000000e+00   1.4058991406845742e-01   0.0000000000000000e+00   0.0000000000000000e+00   0.0000000000000000e+00   0.0000000000000000e+00   0.0000000000000000e+00   3.3197146669859640e-01  -5.6105415976633111e-01   0.0000000000000000e+00   0.0000000000000000e+00   0.0000000000000000e+00   0.0000000000000000e+00   0.0000000000000000e+00   0.0000000000000000e+00   0.0000000000000000e+00   0.0000000000000000e+00   0.0000000000000000e+00   0.0000000000000000e+00
   0.0000000000000000e+00   1.8169049254916153e-01   4.6707283544983991e-01   0.0000000000000000e+00   0.0000000000000000e+00   0.0000000000000000e+00   2.4566407684402919e-01   0.0000000000000000e+00   0.0000000000000000e+00   0.0000000000000000e+00   0.0000000000000000e+00   0.0000000000000000e+00  -7.5760680745381004e-01   0.0000000000000000e+00   0.0000000000000000e+00   0.0000000000000000e+00   0.0000000000000000e+00   0.0000000000000000e+00  -3.0261333754032260e-01   1.5145225614965463e-01   0.0000000000000000e+00   0.0000000000000000e+00   0.0000000000000000e+00   0.0000000000000000e+00   0.0000000000000000e+00   0.0000000000000000e+00   0.0000000000000000e+00   0.0000000000000000e+00   0.0000000000000000e+00   0.0000000000000000e+00
   0.0000000000000000e+00   0.0000000000000000e+00   0.0000000000000000e+00   0.0000000000000000e+00   0.0000000000000000e+00   0.0000000000000000e+00   0.0000000000000000e+00   0.0000000000000000e+00   7.7885963905745348e-01   2.2242346581916572e-01   0.0000000000000000e+00   0.0000000000000000e+00   0.0000000000000000e+00   4.9425981326612484e-01   0.0000000000000000e+00   0.0000000000000000e+00   3.0639727011554305e-03   5.2710960697506715e-01   0.0000000000000000e+00   0.0000000000000000e+00  -9.8787976478709094e-01   0.0000000000000000e+00   0.0000000000000000e+00   0.0000000000000000e+00   0.0000000000000000e+00  -1.0371876489411491e-01   0.0000000000000000e+00   0.0000000000000000e+00   7.0773231495709732e-01   0.0000000000000000e+00
   5.4146395382314838e-01   0.0000000000000000e+00   0.0000000000000000e+00   0.0000000000000000e+00   0.0000000000000000e+00   2.4104257546555694e-01   0.0000000000000000e+00   3.1945319477654310e-01   0.0000000000000000e+00   0.0000000000000000e+00  -3.4675947236333160e-01  -3.0731352672611589e-01   0.0000000000000000e+00   0.0000000000000000e+00   2.9048937541385517e-01   0.0000000000000000e+00   0.0000000000000000e+00   0.0000000000000000e+00   0.0000000000000000e+00   0.0000000000000000e+00   0.0000000000000000e+00   1.0105407834182800e-01   0.0000000000000000e+00   0.0000000000000000e+00   0.0000000000000000e+00   0.0000000000000000e+00   0.0000000000000000e+00  -4.8722190068777549e-01   0.0000000000000000e+00   0.0000000000000000e+00
   0.0000000000000000e+00   0.0000000000000000e+00   0.0000000000000000e+00   0.0000000000000000e+00   0.0000000000000000e+00   0.0000000000000000e+00   0.0000000000000000e+00   0.0000000000000000e+00   0.0000000000000000e+00   0.0000000000000000e+00   0.0000000000000000e+00   0.0000000000000000e+00   0.0000000000000000e+00   0.0000000000000000e+00   0.0000000000000000e+00   0.0000000000000000e+00   0.0000000000000000e+00   0.0000000000000000e+00   0.0000000000000000e+00   0.0000000000000000e+00   0.0000000000000000e+00   0.0000000000000000e+00   1.1195462644514266e-01   0.0000000000000000e+00   0.0000000000000000e+00   0.0000000000000000e+00   5.9171712790356668e-01   0.0000000000000000e+00   0.0000000000000000e+00   0.0000000000000000e+00
   0.0000000000000000e+00   0.0000000000000000e+00   0.0000000000000000e+00  -3.8021033486212885e-02  -7.7776135018752768e-01   0.0000000000000000e+00   0.0000000000000000e+00   0.0000000000000000e+00   0.0000000000000000e+00   0.0000000000000000e+00   0.0000000000000000e+00   0.0000000000000000e+00   0.0000000000000000e+00   0.0000000000000000e+00   0.0000000000000000e+00   5.1533600895517595e-01   0.0000000000000000e+00   0.0000000000000000e+00   0.0000000000000000e+00   0.0000000000000000e+00   0.0000000000000000e+00   0.0000000000000000e+00   0.0000000000000000e+00   3.6950981769560387e-01   9.4009833466128767e-01   0.0000000000000000e+00   0.0000000000000000e+00   0.0000000000000000e+00   0.0000000000000000e+00  -2.6221279131808856e-01
   0.0000000000000000e+00   0.0000000000000000e+00   0.0000000000000000e+00  -2.3671200728825617e-01  -1.1092552535780847e-01   0.0000000000000000e+00   0.0000000000000000e+00   0.0000000000000000e+00   0.0000000000000000e+00   0.0000000000000000e+00   0.0000000000000000e+00   0.0000000000000000e+00   0.0000000000000000e+00   0.0000000000000000e+00   0.0000000000000000e+00  -1.3717438886750688e+00   0.0000000000000000e+00   0.0000000000000000e+00   0.0000000000000000e+00   0.0000000000000000e+00   0.0000000000000000e+00   0.0000000000000000e+00   0.0000000000000000e+00  -8.2087661603470041e-01   2.9333687789135088e-02   0.0000000000000000e+00   0.0000000000000000e+00   0.0000000000000000e+00   0.0000000000000000e+00  -1.6295800041918429e-01
   0.0000000000000000e+00   0.0000000000000000e+00   0.0000000000000000e+00   0.0000000000000000e+00   0.0000000000000000e+00   0.0000000000000000e+00   0.0000000000000000e+00   0.0000000000000000e+00   6.3022311083557603e-01  -1.3003291473233429e+00   0.0000000000000000e+00   0.0000000000000000e+00   0.0000000000000000e+00  -5.1175641661875837e-01   0.0000000000000000e+00   0.0000000000000000e+00   1.0790655282717976e-01  -3.0490922803289694e-01   0.0000000000000000e+00   0.0000000000000000e+00   4.8903841193932973e-01   0.0000000000000000e+00   0.0000000000000000e+00   0.0000000000000000e+00   0.0000000000000000e+00   3.0654629136344169e-01   0.0000000000000000e+00   0.0000000000000000e+00   3.2790440217633171e-01   0.0000000000000000e+00
   0.0000000000000000e+00   0.0000000000000000e+00   0.0000000000000000e+00   0.0000000000000000e+00   0.0000000000000000e+00   0.0000000000000000e+00   0.0000000000000000e+00   0.0000000000000000e+00   0.0000000000000000e+00   0.0000000000000000e+00   0.0000000000000000e+00   0.0000000000000000e+00   0.0000000000000000e+00   0.0000000000000000e+00   0.0000000000000000e+00   0.0000000000000000e+00   0.0000000000000000e+00   0.0000000000000000e+00   0.0000000000000000e+00   0.0000000000000000e+00   0.0000000000000000e+00   0.0000000000000000e+00  -1.8407771587800745e-01   0.0000000000000000e+00   0.0000000000000000e+00   0.0000000000000000e+00   8.2636923412170271e-02   0.0000000000000000e+00   0.0000000000000000e+00   0.0000000000000000e+00
   4.9908099493092872e-01   0.0000000000000000e+00   0.0000000000000000e+00   0.0000000000000000e+00   0.0000000000000000e+00  -3.5720541953633084e-01   0.0000000000000000e+00  -3.2129066575607779e-01   0.0000000000000000e+00   0.0000000000000000e+00   1.6916348365263892e-01  -2.6305055789031223e-01   0.0000000000000000e+00   0.0000000000000000e+00  -5.8072392157927522e-01   0.0000000000000000e+00   0.0000000000000000e+00   0.0000000000000000e+00   0.0000000000000000e+00   0.0000000000000000e+00   0.0000000000000000e+00  -2.2873837376093950e-01   0.0000000000000000e+00   0.0000000000000000e+00   0.0000000000000000e+00   0.0000000000000000e+00   0.0000000000000000e+00  -1.8089046386565644e-01   0.0000000000000000e+00   0.0000000000000000e+00
   0.0000000000000000e+00   0.0000000000000000e+00   0.0000000000000000e+00   0.0000000000000000e+00   0.0000000000000000e+00   0.0000000000000000e+00   0.0000000000000000e+00   0.0000000000000000e+00   2.2781803022445762e-01   3.4102885289409035e-01   0.0000000000000000e+00   0.0000000000000000e+00   0.0000000000000000e+00  -1.9259910695180751e-02   0.0000000000000000e+00   0.0000000000000000e+00  -8.4297378471726769e-01   5.5457876652609017e-01   0.0000000000000000e+00   0.0000000000000000e+00   5.2462865312485751e-01   0.0000000000000000e+00   0.0000000000000000e+00   0.0000000000000000e+00   0.0000000000000000e+00   7.7619127231010354e-01   0.0000000000000000e+00   0.0000000000000000e+00   2.9454017778201369e-01   0.0000000000000000e+00
   0.0000000000000000e+00   0.0000000000000000e+00   0.0000000000000000e+00   1.7078661318988542e-01  -8.0257487360818369e-01   0.0000000000000000e+00   0.0000000000000000e+00   0.0000000000000000e+00   0.0000000000000000e+00   0.0000000000000000e+00   0.0000000000000000e+00   0.0000000000000000e+00   0.0000000000000000e+00   0.0000000000000000e+00   0.0000000000000000e+00   7.5657539137522434e-01   0.0000000000000000e+00   0.0000000000000000e+00   0.0000000000000000e+00   0.0000000000000000e+00   0.0000000000000000e+00   0.0000000000000000e+00   0.0000000000000000e+00  -5.5292264932222901e-01  -4.5485270426135072e-01   0.0000000000000000e+00   0.0000000000000000e+00   0.0000000000000000e+00   0.0000000000000000e+00   6.0699181462831842e-01
   2.8820756601084024e-01   0.0000000000000000e+00   9.8535147870953438e-02   0.0000000000000000e+00   0.0000000000000000e+00   0.0000000000000000e+00   4.1894036072223440e-01   0.0000000000000000e+00   0.0000000000000000e+00   1.8677405369572281e-01   0.0000000000000000e+00   0.0000000000000000e+00   0.0000000000000000e+00  -6.5596690338162655e-01   0.0000000000000000e+00   0.0000000000000000e+00   0.0000000000000000e+00   5.1627422192093630e-01   0.0000000000000000e+00   0.0000000000000000e+00   0.0000000000000000e+00   0.0000000000000000e+00   0.0000000000000000e+00   0.0000000000000000e+00   0.0000000000000000e+00   0.0000000000000000e+00   0.0000000000000000e+00   0.0000000000000000e+00   0.0000000000000000e+00   0.0000000000000000e+00
   0.0000000000000000e+00  -2.7135369839491374e-01   0.0000000000000000e+00  -5.8984680711859483e-01  -8.4206152512645394e-01   0.0000000000000000e+00   0.0000000000000000e+00   0.0000000000000000e+00   0.0000000000000000e+00   0.0000000000000000e+00   0.0000000000000000e+00   0.0000000000000000e+00   0.0000000000000000e+00   0.0000000000000000e+00   0.0000000000000000e+00   2.6193588778337012e-01   0.0000000000000000e+00   0.0000000000000000e+00   0.0000000000000000e+00   3.6917583544338567e-01   0.0000000000000000e+00   0.0000000000000000e+00   0.0000000000000000e+00   0.0000000000000000e+00   0.0000000000000000e+00   0.0000000000000000e+00   0.0000000000000000e+00  -9.8821758000352444e-01   0.0000000000000000e+00   0.0000000000000000e+00
  -2.9007561267381821e-01   0.0000000000000000e+00  -7.3195793401327691e-01   0.0000000000000000e+00   0.0000000000000000e+00   0.0000000000000000e+00   6.0222354060272054e-01   0.0000000000000000e+00   0.0000000000000000e+00  -9.0350646484209207e-02   0.0000000000000000e+00   0.0000000000000000e+00   0.0000000000000000e+00   8.2410857062480192e-02   0.0000000000000000e+00   0.0000000000000000e+00   0.0000000000000000e+00  -4.9656220445816579e-02   0.0000000000000000e+00   0.0000000000000000e+00   0.0000000000000000e+00   0.0000000000000000e+00   0.0000000000000000e+00   0.0000000000000000e+00   0.0000000000000000e+00   0.0000000000000000e+00   0.0000000000000000e+00   0.0000000000000000e+00   0.0000000000000000e+00   0.0000000000000000e+00
   0.0000000000000000e+00   1.6192280473070053e-01   0.0000000000000000e+00  -3.9942487143647731e-02  -3.0995388838914439e-01   0.0000000000000000e+00   0.0000000000000000e+00   0.0000000000000000e+00   0.0000000000000000e+00   0.0000000000000000e+00   0.0000000000000000e+00   0.0000000000000000e+00   0.0000000000000000e+00   0.0000000000000000e+00   0.0000000000000000e+00   1.3561197997975654e+00   0.0000000000000000e+00   0.0000000000000000e+00   0.0000000000000000e+00  -2.2994137241989393e-01   0.0000000000000000e+00   0.0000000000000000e+00   0.0000000000000000e+00   0.0000000000000000e+00   0.0000000000000000e+00   0.0000000000000000e+00   0.0000000000000000e+00   3.8588852689955605e-01   0.0000000000000000e+00   0.0000000000000000e+00
   0.0000000000000000e+00  -1.9879673742571427e-01   0.0000000000000000e+00   7.2283359169889516e-01  -1.6521754118537260e-01   0.0000000000000000e+00   0.0000000000000000e+00   0.0000000000000000e+00   0.0000000000000000e+00   0.0000000000000000e+00   0.0000000000000000e+00   0.0000000000000000e+00   0.0000000000000000e+00   0.0000000000000000e+00   0.0000000000000000e+00   3.3011663966964983e-01   0.0000000000000000e+00   0.0000000000000000e+00   0.0000000000000000e+00   7.4335989397738422e-01   0.0000000000000000e+00   0.0000000000000000e+00   0.0000000000000000e+00   0.0000000000000000e+00   0.0000000000000000e+00   0.0000000000000000e+00   0.0000000000000000e+00   1.1192583764281433e-01   0.0000000000000000e+00   0.0000000000000000e+00
   0.0000000000000000e+00   0.0000000000000000e+00   0.0000000000000000e+00   0.0000000000000000e+00   0.0000000000000000e+00  -2.2851045646086782e-01   0.0000000000000000e+00   0.0000000000000000e+00  -2.3556801565835853e-01   0.0000000000000000e+00  -5.8280804819097809e-01   1.1984270478338190e+00   5.6750797488757021e-01   0.0000000000000000e+00   0.0000000000000000e+00   0.0000000000000000e+00   1.1661165907983367e-01   0.0000000000000000e+00   0.0000000000000000e+00   0.0000000000000000e+00   0.0000000000000000e+00   0.0000000000000000e+00   0.0000000000000000e+00   7.5534219434045313e-01   0.0000000000000000e+00   2.1618189360449999e-01   0.0000000000000000e+00   0.0000000000000000e+00   0.0000000000000000e+00   0.0000000000000000e+00
  -2.0395382722188093e-01   0.0000000000000000e+00   6.0118340899816280e-01   0.0000000000000000e+00   0.0000000000000000e+00   0.0000000000000000e+00   5.5591373828580082e-01   0.0000000000000000e+00   0.0000000000000000e+00  -3.4347310356909200e-01   0.0000000000000000e+00   0.0000000000000000e+00   0.0000000000000000e+00  -6.2754959603972996e-02   0.0000000000000000e+00   0.0000000000000000e+00   0.0000000000000000e+00  -4.0746693468516032e-01   0.0000000000000000e+00   0.0000000000000000e+00   0.0000000000000000e+00   0.0000000000000000e+00   0.0000000000000000e+00   0.0000000000000000e+00   0.0000000000000000e+00   0.0000000000000000e+00   0.0000000000000000e+00   0.0000000000000000e+00   0.0000000000000000e+00   0.0000000000000000e+00
   0.0000000000000000e+00   0.0000000000000000e+00   0.0000000000000000e+00   0.0000000000000000e+00   0.0000000000000000e+00   0.0000000000000000e+00   0.0000000000000000e+00  -7.5048432160089096e-01   0.0000000000000000e+00   0.0000000000000000e+00   0.0000000000000000e+00   0.0000000000000000e+00   0.0000000000000000e+00   0.0000000000000000e+00   0.0000000000000000e+00   0.0000000000000000e+00   0.0000000000000000e+00   0.0000000000000000e+00   1.5985632552552670e-01   0.0000000000000000e+00   0.0000000000000000e+00   1.3626949301435395e-01   3.3552419481857143e-01   0.0000000000000000e+00  -2.5847747231135937e-01   0.0000000000000000e+00  -4.4634149492433117e-01   0.0000000000000000e+00  -1.1247871875062954e-01  -3.7290511261566787e-02
   0.0000000000000000e+00   0.0000000000000000e+00   0.0000000000000000e+00   0.0000000000000000e+00   0.0000000000000000e+00  -3.9275907486396844e-01   0.0000000000000000e+00   0.0000000000000000e+00   3.0859334946232712e-02   0.0000000000000000e+00  -5.3573967523477095e-01  -1.0946318469067295e-01  -2.7166351508002740e-01   0.0000000000000000e+00   0.0000000000000000e+00   0.0000000000000000e+00   5.5337182381946654e-03   0.0000000000000000e+00   0.0000000000000000e+00   0.0000000000000000e+00   0.0000000000000000e+00   0.0000000000000000e+00   0.0000000000000000e+00  -1.3320309803208000e-01   0.0000000000000000e+00   1.2496820595454659e+00   0.0000000000000000e+00   0.0000000000000000e+00   0.0000000000000000e+00   0.0000000000000000e+00
   7.7594712930922327e-01   0.0000000000000000e+00   1.2235372824485141e-02   0.0000000000000000e+00   0.0000000000000000e+00   0.0000000000000000e+00   3.3157233654513707e-01   0.0000000000000000e+00   0.0000000000000000e+00   1.4312824850508413e-01   0.0000000000000000e+00   0.0000000000000000e+00   0.0000000000000000e+00   5.0381022760587357e-01   0.0000000000000000e+00   0.0000000000000000e+00   0.0000000000000000e+00  -1.1621399591357733e-01   0.0000000000000000e+00   0.0000000000000000e+00   0.0000000000000000e+00   0.0000000000000000e+00   0.0000000000000000e+00   0.0000000000000000e+00   0.0000000000000000e+00   0.0000000000000000e+00   0.0000000000000000e+00   0.0000000000000000e+00   0.0000000000000000e+00   0.0000000000000000e+00
   0.0000000000000000e+00   0.0000000000000000e+00   0.0000000000000000e+00   0.0000000000000000e+00   0.0000000000000000e+00  -1.0417614821954866e+00   0.0000000000000000e+00   0.0000000000000000e+00   1.4698005346644574e-01   0.0000000000000000e+00  -4.0041728356656986e-01   2.6114645879357035e-01  -5.2607192361181643e-01   0.0000000000000000e+00   0.0000000000000000e+00   0.0000000000000000e+00   3.5986420734877644e-01   0.0000000000000000e+00   0.0000000000000000e+00   0.0000000000000000e+00   0.0000000000000000e+00   0.0000000000000000e+00   0.0000000000000000e+00  -5.7035188517087232e-01   0.0000000000000000e+00  -1.0361297860281313e+00   0.0000000000000000e+00   0.0000000000000000e+00   0.0000000000000000e+00   0.0000000000000000e+00
   0.0000000000000000e+00   0.0000000000000000e+00   0.0000000000000000e+00   0.0000000000000000e+00   0.0000000000000000e+00   4.2445648458555391e-01   0.0000000000000000e+00   0.0000000000000000e+00  -7.3675169402565399e-01   0.0000000000000000e+00  -9.1386044692132706e-01   2.1537440645207528e-01  -8.4746276996019432e-01   0.0000000000000000e+00   0.0000000000000000e+00   0.0000000000000000e+00  -2.9255123540317562e-02   0.0000000000000000e+00   0.0000000000000000e+00   0.0000000000000000e+00   0.0000000000000000e+00   0.0000000000000000e+00   0.0000000000000000e+00   6.5292069616723591e-01   0.0000000000000000e+00  -2.9591780519634597e-01   0.0000000000000000e+00   0.0000000000000000e+00   0.0000000000000000e+00   0.0000000000000000e+00
   0.0000000000000000e+00   0.0000000000000000e+00   0.0000000000000000e+00   0.0000000000000000e+00   0.0000000000000000e+00   3.9915662921741668e-01   0.0000000000000000e+00   0.0000000000000000e+00   2.0717164990043299e-01   0.0000000000000000e+00  -3.7375543445312763e-02   6.3416036813671306e-01  -1.8675054521764417e-01   0.0000000000000000e+00   0.0000000000000000e+00   0.0000000000000000e+00   1.1150257935092291e+00   0.0000000000000000e+00   0.0000000000000000e+00   0.0000000000000000e+00   0.0000000000000000e+00   0.0000000000000000e+00   0.0000000000000000e+00  -7.1140450228378516e-01   0.0000000000000000e+00  -3.3728291553672844e-02   0.0000000000000000e+00   0.0000000000000000e+00   0.0000000000000000e+00   0.0000000000000000e+00
   3.0443497345852812e-02   0.0000000000000000e+00  -1.0312695315294654e-01   0.0000000000000000e+00   0.0000000000000000e+00   0.0000000000000000e+00  -2.1231057124341340e-02   0.0000000000000000e+00   0.0000000000000000e+00   6.3293659010425563e-01   0.0000000000000000e+00   0.0000000000000000e+00   0.0000000000000000e+00  -3.6559836227907078e-01   0.0000000000000000e+00   0.0000000000000000e+00   0.0000000000000000e+00  -6.7358472193346608e-01   0.0000000000000000e+00   0.0000000000000000e+00   0.0000000000000000e+00   0.0000000000000000e+00   0.0000000000000000e+00   0.0000000000000000e+00   0.0000000000000000e+00   0.0000000000000000e+00   0.0000000000000000e+00   0.0000000000000000e+00   0.0000000000000000e+00   0.0000000000000000e+00
   0.0000000000000000e+00   0.0000000000000000e+00   0.0000000000000000e+00   0.0000000000000000e+00   0.0000000000000000e+00   0.0000000000000000e+00   0.0000000000000000e+00   0.0000000000000000e+00   0.0000000000000000e+00   0.0000000000000000e+00   0.0000000000000000e+00   0.0000000000000000e+00   0.0000000000000000e+00   0.0000000000000000e+00  -3.9748077408526161e-01   0.0000000000000000e+00   0.0000000000000000e+00   0.0000000000000000e+00   0.0000000000000000e+00   0.0000000000000000e+00   4.4605287960641932e-01   0.0000000000000000e+00   0.0000000000000000e+00   0.0000000000000000e+00   0.0000000000000000e+00   0.0000000000000000e+00   0.0000000000000000e+00   0.0000000000000000e+00   0.0000000000000000e+00   0.0000000000000000e+00
   0.0000000000000000e+00  -1.4488154787553793e+00   0.0000000000000000e+00  -1.6915369539476022e-01   1.8471799546564552e-01   0.0000000000000000e+00   0.0000000000000000e+00   0.0000000000000000e+00   0.0000000000000000e+00   0.0000000000000000e+00   0.0000000000000000e+00   0.0000000000000000e+00   0.0000000000000000e+00   0.0000000000000000e+00   0.0000000000000000e+00  -1.5326709168958408e-01   0.0000000000000000e+00   0.0000000000000000e+00   0.0000000000000000e+00  -3.8727757969720578e-01   0.0000000000000000e+00   0.0000000000000000e+00   0.0000000000000000e+00   0.0000000000000000e+00   0.0000000000000000e+00   0.0000000000000000e+00   0.0000000000000000e+00   1.3559499464205377e-01   0.0000000000000000e+00   0.0000000000000000e+00
   0.0000000000000000e+00   0.0000000000000000e+00   0.0000000000000000e+00   0.0000000000000000e+00   0.0000000000000000e+00  -3.8913504710217833e-01   0.0000000000000000e+00   0.0000000000000000e+00  -1.0282936855794498e+00   0.0000000000000000e+00   3.4765478382611459e-01  -3.8739953775532843e-01   3.8569673006564592e-01   0.0000000000000000e+00   0.0000000000000000e+00   0.0000000000000000e+00   4.8212252999352101e-01   0.0000000000000000e+00   0.0000000000000000e+00   0.0000000000000000e+00   0.0000000000000000e+00   0.0000000000000000e+00   0.0000000000000000e+00  -4.0584431621998379e-01   0.0000000000000000e+00   2.1648690127728137e-01   0.0000000000000000e+00   0.0000000000000000e+00   0.0000000000000000e+00   0.0000000000000000e+00
   4.3379098673633976e-01   0.0000000000000000e+00  -2.8691818241381817e-01   0.0000000000000000e+00   0.0000000000000000e+00   0.0000000000000000e+00  -2.0587550786419118e-01   0.0000000000000000e+00   0.0000000000000000e+00  -6.4643949295942005e-01   0.0000000000000000e+00   0.0000000000000000e+00   0.0000000000000000e+00  -4.1411445206588743e-01   0.0000000000000000e+00   0.0000000000000000e+00   0.0000000000000000e+00  -3.1264007136140193e-01   0.0000000000000000e+00   0.0000000000000000e+00   0.0000000000000000e+00   0.0000000000000000e+00   0.0000000000000000e+00   0.0000000000000000e+00   0.0000000000000000e+00   0.0000000000000000e+00   0.0000000000000000e+00   0.0000000000000000e+00   0.0000000000000000e+00   0.0000000000000000e+00
   0.0000000000000000e+00   0.0000000000000000e+00   0.0000000000000000e+00   0.0000000000000000e+00   0.0000000000000000e+00   0.0000000000000000e+00   0.0000000000000000e+00   3.5199012604944468e-01   0.0000000000000000e+00   0.0000000000000000e+00   0.0000000000000000e+00   0.0000000000000000e+00   0.0000000000000000e+00   0.0000000000000000e+00   0.0000000000000000e+00   0.0000000000000000e+00   0.0000000000000000e+00   0.0000000000000000e+00   4.2329057734387132e-01   0.0000000000000000e+00   0.0000000000000000e+00  -1.4209700599347697e-01   5.2198029857275363e-01   0.0000000000000000e+00  -4.8284271362987013e-01   0.0000000000000000e+00   1.9461398244650954e-01   0.0000000000000000e+00  -1.3694117236008690e-01   3.3839100775386355e-01
   0.0000000000000000e+00   4.4197964809931889e-01   0.0000000000000000e+00  -7.6251191122928841e-01  -1.7981457185485364e-01   0.0000000000000000e+00   0.0000000000000000e+00   0.0000000000000000e+00   0.0000000000000000e+00   0.0000000000000000e+00   0.0000000000000000e+00   0.0000000000000000e+00   0.0000000000000000e+00   0.0000000000000000e+00   0.0000000000000000e+00   1.1129517328561966e-01   0.0000000000000000e+00   0.0000000000000000e+00   0.0000000000000000e+00   9.9297763267654449e-01   0.0000000000000000e+00   0.0000000000000000e+00   0.0000000000000000e+00   0.0000000000000000e+00   0.0000000000000000e+00   0.0000000000000000e+00   0.0000000000000000e+00   8.1442356807429328e-01   0.0000000000000000e+00   0.0000000000000000e+00
   0.0000000000000000e+00   0.0000000000000000e+00   0.0000000000000000e+00   0.0000000000000000e+00   0.0000000000000000e+00   0.0000000000000000e+00   0.0000000000000000e+00   0.0000000000000000e+00   0.0000000000000000e+00   0.0000000000000000e+00   0.0000000000000000e+00   0.0000000000000000e+00   0.0000000000000000e+00   0.0000000000000000e+00   3.9768424861244128e-01   0.0000000000000000e+00   0.0000000000000000e+00   0.0000000000000000e+00   0.0000000000000000e+00   0.0000000000000000e+00   1.9392217609893669e-01   0.0000000000000000e+00   0.0000000000000000e+00   0.0000000000000000e+00   0.0000000000000000e+00   0.0000000000000000e+00   0.0000000000000000e+00   0.0000000000000000e+00   0.0000000000000000e+00   0.0000000000000000e+00
   0.0000000000000000e+00   0.0000000000000000e+00   0.0000000000000000e+00   0.0000000000000000e+00   0.0000000000000000e+00   0.0000000000000000e+00   0.0000000000000000e+00   1.1681487629203260e-01   0.0000000000000000e+00   0.0000000000000000e+00   0.0000000000000000e+00   0.0000000000000000e+00   0.0000000000000000e+00   0.0000000000000000e+00   0.0000000000000000e+00   0.0000000000000000e+00   0.0000000000000000e+00   0.0000000000000000e+00   6.4648295247522719e-02   0.0000000000000000e+00   0.0000000000000000e+00   1.5070981883583698e-01  -6.3858748103225726e-01   0.0000000000000000e+00  -6.0690280530869256e-01   0.0000000000000000e+00  -3.1788320283879856e-01   0.0000000000000000e+00   1.6952887789597146e-01   2.3140154708759025e-01
   0.0000000000000000e+00   0.0000000000000000e+00   0.0000000000000000e+00   0.0000000000000000e+00   0.0000000000000000e+00   0.0000000000000000e+00   0.0000000000000000e+00  -1.6919047985427579e-01   0.0000000000000000e+00   0.0000000000000000e+00   0.0000000000000000e+00   0.0000000000000000e+00   0.0000000000000000e+00   0.0000000000000000e+00   0.0000000000000000e+00   0.0000000000000000e+00   0.0000000000000000e+00   0.0000000000000000e+00   1.2856239397174180e-01   0.0000000000000000e+00   0.0000000000000000e+00   2.0258328342870804e-01   1.5614160303335747e-01   0.0000000000000000e+00   3.5960566566238000e-02   0.0000000000000000e+00   2.5155713010546077e-01   0.0000000000000000e+00   8.9889179887705051e-01   1.2979016648911099e-01
   0.0000000000000000e+00   0.0000000000000000e+00   0.0000000000000000e+00   0.0000000000000000e+00   0.0000000000000000e+00  -2.8346798233207887e-01   0.0000000000000000e+00   0.0000000000000000e+00   4.3053674932630591e-02   0.0000000000000000e+00   1.1623244036586893e+00   1.0210950208178220e+00  -8.5967034827334887e-01   0.0000000000000000e+00   0.0000000000000000e+00   0.0000000000000000e+00   2.7950492742348301e-03   0.0000000000000000e+00   0.0000000000000000e+00   0.0000000000000000e+00   0.0000000000000000e+00   0.0000000000000000e+00   0.0000000000000000e+00   9.3467458358672290e-02   0.0000000000000000e+00   4.5212777051233999e-01   0.0000000000000000e+00   0.0000000000000000e+00   0.0000000000000000e+00   0.0000000000000000e+00
   0.0000000000000000e+00   0.0000000000000000e+00   0.0000000000000000e+00   0.0000000000000000e+00   0.0000000000000000e+00   0.0000000000000000e+00   0.0000000000000000e+00  -4.3629508555108854e-01   0.0000000000000000e+00   0.0000000000000000e+00   0.0000000000000000e+00   0.0000000000000000e+00   0.0000000000000000e+00   0.0000000000000000e+00   0.0000000000000000e+00   0.0000000000000000e+00   0.0000000000000000e+00   0.0000000000000000e+00   2.3824369832240572e-01   0.0000000000000000e+00   0.0000000000000000e+00  -1.3107978142311680e-01  -3.4375663800900197e-01   0.0000000000000000e+00  -2.1922482060465925e-01   0.0000000000000000e+00   7.1002267656339613e-01   0.0000000000000000e+00  -1.9260469771266092e-01  -1.6807055207878432e-01
   0.0000000000000000e+00   0.0000000000000000e+00   0.0000000000000000e+00   0.0000000000000000e+00   0.0000000000000000e+00  -4.1432146039864282e-02   0.0000000000000000e+00   0.0000000000000000e+00   6.3319547657177611e-01   0.0000000000000000e+00   1.5628776956487844e-01  -2.2863670660429120e-01   4.3102969136977060e-02   0.0000000000000000e+00   0.0000000000000000e+00   0.0000000000000000e+00   4.4579376354225081e-01   0.0000000000000000e+00   0.0000000000000000e+00   0.0000000000000000e+00   0.0000000000000000e+00   0.0000000000000000e+00   0.0000000000000000e+00   9.7030879965754702e-01   0.0000000000000000e+00   1.7112467800451975e-02   0.0000000000000000e+00   0.0000000000000000e+00   0.0000000000000000e+00   0.0000000000000000e+00
   0.0000000000000000e+00   0.0000000000000000e+00   0.0000000000000000e+00   0.0000000000000000e+00   0.0000000000000000e+00   0.0000000000000000e+00   0.0000000000000000e+00   1.2048580071096988e-01   0.0000000000000000e+00   0.0000000000000000e+00   0.0000000000000000e+00   0.0000000000000000e+00   0.0000000000000000e+00   0.0000000000000000e+00   0.0000000000000000e+00   0.0000000000000000e+00   0.0000000000000000e+00   0.0000000000000000e+00  -4.5235923383559840e-01   0.0000000000000000e+00   0.0000000000000000e+00  -1.7996979832660265e-01   2.1531212900945867e-01   0.0000000000000000e+00  -5.0740969267875990e-01   0.0000000000000000e+00   4.1190260541217896e-02   0.0000000000000000e+00   1.9134644611805729e-01  -6.3744110155573275e-01
   0.0000000000000000e+00   2.3008406207156068e-01   0.0000000000000000e+00  -8.1785109891314900e-01   1.2724653488353863e+00   0.0000000000000000e+00   0.0000000000000000e+00   0.0000000000000000e+00   0.0000000000000000e+00   0.0000000000000000e+00   0.0000000000000000e+00   0.0000000000000000e+00   0.0000000000000000e+00   0.0000000000000000e+00   0.0000000000000000e+00   2.8257295310910691e-01   0.0000000000000000e+00   0.0000000000000000e+00   0.0000000000000000e+00   5.8663692748210639e-01   0.0000000000000000e+00   0.0000000000000000e+00   0.0000000000000000e+00   0.0000000000000000e+00   0.0000000000000000e+00   0.0000000000000000e+00   0.0000000000000000e+00  -2.3985193349805328e-01   0.0000000000000000e+00   0.0000000000000000e+00
   0.0000000000000000e+00   0.0000000000000000e+00   0.0000000000000000e+00   0.0000000000000000e+00   0.0000000000000000e+00   0.0000000000000000e+00   0.0000000000000000e+00   2.0138946737223395e-01   0.0000000000000000e+00   0.0000000000000000e+00   0.0000000000000000e+00   0.0000000000000000e+00   0.0000000000000000e+00   0.0000000000000000e+00   0.0000000000000000e+00   0.0000000000000000e+00   0.0000000000000000e+00   0.0000000000000000e+00   1.6367211082019156e-01   0.0000000000000000e+00   0.0000000000000000e+00   8.7894571240698194e-01   6.1045788459007155e-02   0.0000000000000000e+00  -3.0434323945100400e-02   0.0000000000000000e+00   1.2473331274913783e-01   0.0000000000000000e+00  -1.8059100301983153e-01  -3.2754207541766706e-01
   0.0000000000000000e+00   0.0000000000000000e+00   0.0000000000000000e+00   0.0000000000000000e+00   0.0000000000000000e+00   0.0000000000000000e+00   0.0000000000000000e+00   1.5867310100025370e-01   0.0000000000000000e+00   0.0000000000000000e+00   0.0000000000000000e+00   0.0000000000000000e+00   0.0000000000000000e+00   0.0000000000000000e+00   0.0000000000000000e+00   0.0000000000000000e+00   0.0000000000000000e+00   0.0000000000000000e+00   6.9741369000917131e-01   0.0000000000000000e+00   0.0000000000000000e+00  -2.7453420037719722e-01  -1.2054619073981043e-01   0.0000000000000000e+00   1.5484755889342999e-01   0.0000000000000000e+00  -2.7782496159272158e-01   0.0000000000000000e+00   1.5976859584120143e-01  -5.2138862735181390e-01
   2.3309538776481140e-01   0.0000000000000000e+00   0.0000000000000000e+00   4.0458955438290051e-01   0.0000000000000000e+00   4.0658237980297601e-01   0.0000000000000000e+00   0.0000000000000000e+00   0.0000000000000000e+00   0.0000000000000000e+00   0.0000000000000000e+00   0.0000000000000000e+00   0.0000000000000000e+00   0.0000000000000000e+00   0.0000000000000000e+00   0.0000000000000000e+00   0.0000000000000000e+00   0.0000000000000000e+00   0.0000000000000000e+00   5.7543259035867911e-01  -8.7033661480588631e-01   0.0000000000000000e+00   0.0000000000000000e+00   0.0000000000000000e+00   1.4284914391133907e+00   0.0000000000000000e+00   0.0000000000000000e+00   0.0000000000000000e+00   0.0000000000000000e+00   0.0000000000000000e+00
   0.0000000000000000e+00  -1.9809979238603453e-01   0.0000000000000000e+00   0.0000000000000000e+00   0.0000000000000000e+00   0.0000000000000000e+00   1.1584778340340962e-01   7.8539160356885007e-01  -2.8631438989497338e-01   0.0000000000000000e+00   0.0000000000000000e+00   0.0000000000000000e+00   0.0000000000000000e+00  -2.2988546706534474e-01   0.0000000000000000e+00   0.0000000000000000e+00  -4.4234888329450106e-01   0.0000000000000000e+00   0.0000000000000000e+00   0.0000000000000000e+00   0.0000000000000000e+00   0.0000000000000000e+00   0.0000000000000000e+00   0.0000000000000000e+00   0.0000000000000000e+00   0.0000000000000000e+00   0.0000000000000000e+00   0.0000000000000000e+00   0.0000000000000000e+00   0.0000000000000000e+00
   0.0000000000000000e+00   0.0000000000000000e+00  -4.6308156484781970e-01   0.0000000000000000e+00   0.0000000000000000e+00   0.0000000000000000e+00   0.0000000000000000e+00   0.0000000000000000e+00   0.0000000000000000e+00   0.0000000000000000e+00   0.0000000000000000e+00   0.0000000000000000e+00   0.0000000000000000e+00   0.0000000000000000e+00   1.3232900737735975e-01   0.0000000000000000e+00   0.0000000000000000e+00   0.0000000000000000e+00   0.0000000000000000e+00   0.0000000000000000e+00   0.0000000000000000e+00   0.0000000000000000e+00   0.0000000000000000e+00   0.0000000000000000e+00   0.0000000000000000e+00   0.0000000000000000e+00   0.0000000000000000e+00   0.0000000000000000e+00   0.0000000000000000e+00   0.0000000000000000e+00
   3.5634771044742014e-01   0.0000000000000000e+00   0.0000000000000000e+00   7.6620794957905625e-01   0.0000000000000000e+00   6.5033265399483331e-01   0.0000000000000000e+00   0.0000000000000000e+00   0.0000000000000000e+00   0.0000000000000000e+00   0.0000000000000000e+00   0.0000000000000000e+00   0.0000000000000000e+00   0.0000000000000000e+00   0.0000000000000000e+00   0.0000000000000000e+00   0.0000000000000000e+00   0.0000000000000000e+00   0.0000000000000000e+00   5.7851544168267710e-01   3.1362767459073138e-01   0.0000000000000000e+00   0.0000000000000000e+00   0.0000000000000000e+00  -3.7138100013362396e-01   0.0000000000000000e+00   0.0000000000000000e+00   0.0000000000000000e+00   0.0000000000000000e+00   0.0000000000000000e+00
   0.0000000000000000e+00   0.0000000000000000e+00   0.0000000000000000e+00   0.0000000000000000e+00  -8.4741831743486967e-03   0.0000000000000000e+00   0.0000000000000000e+00   0.0000000000000000e+00   0.0000000000000000e+00   0.0000000000000000e+00   0.0000000000000000e+00   0.0000000000000000e+00   6.1803325105205720e-01   0.0000000000000000e+00   0.0000000000000000e+00   5.3351905761638296e-01   0.0000000000000000e+00   2.3623141801281045e-01   0.0000000000000000e+00   0.0000000000000000e+00   0.0000000000000000e+00   0.0000000000000000e+00   0.0000000000000000e+00   0.0000000000000000e+00   0.0000000000000000e+00   0.0000000000000000e+00  -1.6104509291357766e-01   2.0149213683420622e-01   1.6208098495271231e-01   4.2977944608431129e-01
  -1.4487800859380279e-01   0.0000000000000000e+00   0.0000000000000000e+00   4.3672793259136344e-01   0.0000000000000000e+00  -8.2460273997645461e-01   0.0000000000000000e+00   0.0000000000000000e+00   0.0000000000000000e+00   0.0000000000000000e+00   0.0000000000000000e+00   0.0000000000000000e+00   0.0000000000000000e+00   0.0000000000000000e+00   0.0000000000000000e+00   0.0000000000000000e+00   0.0000000000000000e+00   0.0000000000000000e+00   0.0000000000000000e+00  -4.0888808072534011e-01   1.0123169806331345e+00   0.0000000000000000e+00   0.0000000000000000e+00   0.0000000000000000e+00   5.6792067518033729e-01   0.0000000000000000e+00   0.0000000000000000e+00   0.0000000000000000e+00   0.0000000000000000e+00   0.0000000000000000e+00
   0.0000000000000000e+00  -2.6696273483425037e-01   0.0000000000000000e+00   0.0000000000000000e+00   0.0000000000000000e+00   0.0000000000000000e+00  -6.1711458994735546e-01  -6.8740889447421891e-02  -2.6185125101052292e-01   0.0000000000000000e+00   0.0000000000000000e+00   0.0000000000000000e+00   0.0000000000000000e+00   6.1348148684664383e-01   0.0000000000000000e+00   0.0000000000000000e+00  -3.1344785665650665e-01   0.0000000000000000e+00   0.0000000000000000e+00   0.0000000000000000e+00   0.0000000000000000e+00   0.0000000000000000e+00   0.0000000000000000e+00   0.0000000000000000e+00   0.0000000000000000e+00   0.0000000000000000e+00   0.0000000000000000e+00   0.0000000000000000e+00   0.0000000000000000e+00   0.0000000000000000e+00
   0.0000000000000000e+00  -7.7230278528495300e-01   0.0000000000000000e+00   0.0000000000000000e+00   0.0000000000000000e+00   0.0000000000000000e+00   3.6519829694527706e-01  -4.2102363574662599e-02   4.7352484184036336e-01   0.0000000000000000e+00   0.0000000000000000e+00   0.0000000000000000e+00   0.0000000000000000e+00   2.0503013777011353e-01   0.0000000000000000e+00   0.0000000000000000e+00  -4.6291138426560949e-02   0.0000000000000000e+00   0.0000000000000000e+00   0.0000000000000000e+00   0.0000000000000000e+00   0.0000000000000000e+00   0.0000000000000000e+00   0.0000000000000000e+00   0.0000000000000000e+00   0.0000000000000000e+00   0.0000000000000000e+00   0.0000000000000000e+00   0.0000000000000000e+00   0.0000000000000000e+00
   0.0000000000000000e+00   4.3076369798847935e-02   0.0000000000000000e+00   0.0000000000000000e+00   0.0000000000000000e+00   0.0000000000000000e+00   6.3809329034405093e-01  -3.6013527299776482e-01  -5.8456935336877514e-01   0.0000000000000000e+00   0.0000000000000000e+00   0.0000000000000000e+00   0.0000000000000000e+00   2.4724772505215481e-01   0.0000000000000000e+00   0.0000000000000000e+00  -2.4172545973527326e-01   0.0000000000000000e+00   0.0000000000000000e+00   0.0000000000000000e+00   0.0000000000000000e+00   0.0000000000000000e+00   0.0000000000000000e+00   0.0000000000000000e+00   0.0000000000000000e+00   0.0000000000000000e+00   0.0000000000000000e+00   0.0000000000000000e+00   0.0000000000000000e+00   0.0000000000000000e+00
   0.0000000000000000e+00   0.0000000000000000e+00   0.0000000000000000e+00   0.0000000000000000e+00   0.0000000000000000e+00   0.0000000000000000e+00   0.0000000000000000e+00   0.0000000000000000e+00   0.0000000000000000e+00   1.0183986639255385e+00   4.4347401953079202e-01   2.5298293147484208e-01   0.0000000000000000e+00   0.0000000000000000e+00   0.0000000000000000e+00   0.0000000000000000e+00   0.0000000000000000e+00   0.0000000000000000e+00  -2.0952011548279026e-01   0.0000000000000000e+00   0.0000000000000000e+00   8.3603329063261667e-01   3.5941439826835803e-01   6.0916189271693444e-01   0.0000000000000000e+00   4.3087903826755786e-02   0.0000000000000000e+00   0.0000000000000000e+00   0.0000000000000000e+00   0.0000000000000000e+00
   0.0000000000000000e+00   0.0000000000000000e+00   0.0000000000000000e+00   0.0000000000000000e+00   0.0000000000000000e+00   0.0000000000000000e+00   0.0000000000000000e+00   0.0000000000000000e+00   0.0000000000000000e+00   5.1996510255448081e-01  -8.3348786357175264e-01  -1.1050410118414009e-01   0.0000000000000000e+00   0.0000000000000000e+00   0.0000000000000000e+00   0.0000000000000000e+00   0.0000000000000000e+00   0.0000000000000000e+00  -4.3138732026733584e-01   0.0000000000000000e+00   0.0000000000000000e+00  -3.4255057461407912e-01   1.7978900303493833e-01  -1.7407780976810674e-01   0.0000000000000000e+00   6.7970975633831543e-01   0.0000000000000000e+00   0.0000000000000000e+00   0.0000000000000000e+00   0.0000000000000000e+00
   0.0000000000000000e+00   0.0000000000000000e+00   0.0000000000000000e+00   0.0000000000000000e+00   0.0000000000000000e+00   0.0000000000000000e+00   0.0000000000000000e+00   0.0000000000000000e+00   0.0000000000000000e+00  -1.7438663625441828e-01   5.8476293195386830e-01   3.4094461523016450e-01   0.0000000000000000e+00   0.0000000000000000e+00   0.0000000000000000e+00   0.0000000000000000e+00   0.0000000000000000e+00   0.0000000000000000e+00   1.9860310213031129e-01   0.0000000000000000e+00   0.0000000000000000e+00  -3.1739807119368096e-01   3.3023574929129745e-02   6.3968707477539144e-01   0.0000000000000000e+00   8.0950904523020029e-01   0.0000000000000000e+00   0.0000000000000000e+00   0.0000000000000000e+00   0.0000000000000000e+00
   0.0000000000000000e+00   0.0000000000000000e+00   0.0000000000000000e+00   0.0000000000000000e+00  -4.3327858592873053e-02   0.0000000000000000e+00   0.0000000000000000e+00   0.0000000000000000e+00   0.0000000000000000e+00   0.0000000000000000e+00   0.0000000000000000e+00   0.0000000000000000e+00   3.4470099711152535e-01   0.0000000000000000e+00   0.0000000000000000e+00  -3.8314749635987044e-01   0.0000000000000000e+00   3.0745216130362002e-01   0.0000000000000000e+00   0.0000000000000000e+00   0.0000000000000000e+00   0.0000000000000000e+00   0.0000000000000000e+00   0.0000000000000000e+00   0.0000000000000000e+00   0.0000000000000000e+00   2.0216992835295516e-01   6.6154974788854926e-01  -1.8022281503606158e-01  -3.5633421374011964e-01
   0.0000000000000000e+00  -4.3350695895083530e-01   0.0000000000000000e+00   0.0000000000000000e+00   0.0000000000000000e+00   0.0000000000000000e+00  -2.5529152401208322e-01  -4.4351736513594286e-01  -2.6898046094711309e-01   0.0000000000000000e+00   0.0000000000000000e+00   0.0000000000000000e+00   0.0000000000000000e+00  -6.7822278858045981e-01   0.0000000000000000e+00   0.0000000000000000e+00  -1.3361759543743387e-01   0.0000000000000000e+00   0.0000000000000000e+00   0.0000000000000000e+00   0.0000000000000000e+00   0.0000000000000000e+00   0.0000000000000000e+00   0.0000000000000000e+00   0.0000000000000000e+00   0.0000000000000000e+00   0.0000000000000000e+00   0.0000000000000000e+00   0.0000000000000000e+00   0.0000000000000000e+00
   0.0000000000000000e+00   0.0000000000000000e+00  -1.8739237834288294e-01   0.0000000000000000e+00   0.0000000000000000e+00   0.0000000000000000e+00   0.0000000000000000e+00   0.0000000000000000e+00   0.0000000000000000e+00   0.0000000000000000e+00   0.0000000000000000e+00   0.0000000000000000e+00   0.0000000000000000e+00   0.0000000000000000e+00   1.1200796740418004e-02   0.0000000000000000e+00   0.0000000000000000e+00   0.0000000000000000e+00   0.0000000000000000e+00   0.0000000000000000e+00   0.0000000000000000e+00   0.0000000000000000e+00   0.0000000000000000e+00   0.0000000000000000e+00   0.0000000000000000e+00   0.0000000000000000e+00   0.0000000000000000e+00   0.0000000000000000e+00   0.0000000000000000e+00   0.0000000000000000e+00
   0.0000000000000000e+00   0.0000000000000000e+00   0.0000000000000000e+00   0.0000000000000000e+00   2.1725222056116107e-03   0.0000000000000000e+00   0.0000000000000000e+00   0.0000000000000000e+00   0.0000000000000000e+00   0.0000000000000000e+00   0.0000000000000000e+00   0.0000000000000000e+00   3.3879033946832537e-01   0.0000000000000000e+00   0.0000000000000000e+00  -5.0455730812190658e-01   0.0000000000000000e+00   8.9079881421072430e-03   0.0000000000000000e+00   0.0000000000000000e+00   0.0000000000000000e+00   0.0000000000000000e+00   0.0000000000000000e+00   0.0000000000000000e+00   0.0000000000000000e+00   0.0000000000000000e+00  -6.8985030312590567e-01  -2.4684034861202755e-01   2.8357622136782751e-01  -1.1541180549309547e-01
   0.0000000000000000e+00   3.2132836976165585e-01   0.0000000000000000e+00   0.0000000000000000e+00   0.0000000000000000e+00   0.0000000000000000e+00   6.5014189516368545e-03  -2.2418082457839664e-01   4.5952192480233389e-01   0.0000000000000000e+00   0.0000000000000000e+00   0.0000000000000000e+00   0.0000000000000000e+00  -8.7396747314916035e-02   0.0000000000000000e+00   0.0000000000000000e+00  -7.9224376136010788e-01   0.0000000000000000e+00   0.0000000000000000e+00   0.0000000000000000e+00   0.0000000000000000e+00   0.0000000000000000e+00   0.0000000000000000e+00   0.0000000000000000e+00   0.0000000000000000e+00   0.0000000000000000e+00   0.0000000000000000e+00   0.0000000000000000e+00   0.0000000000000000e+00   0.0000000000000000e+00
   0.0000000000000000e+00   0.0000000000000000e+00   0.0000000000000000e+00   0.0000000000000000e+00  -3.4671003405898265e-02   0.0000000000000000e+00   0.0000000000000000e+00   0.0000000000000000e+00   0.0000000000000000e+00   0.0000000000000000e+00   0.0000000000000000e+00   0.0000000000000000e+00  -3.8049887716987268e-01   0.0000000000000000e+00   0.0000000000000000e+00   2.5323748161009707e-01   0.0000000000000000e+00   8.1215342998227621e-02   0.0000000000000000e+00   0.0000000000000000e+00   0.0000000000000000e+00   0.0000000000000000e+00   0.0000000000000000e+00   0.0000000000000000e+00   0.0000000000000000e+00   0.0000000000000000e+00  -6.7235073676125900e-01   3.5492909403532846e-01  -4.4885432401369807e-01  -6.1587277605167218e-02
   0.0000000000000000e+00   0.0000000000000000e+00   0.0000000000000000e+00   0.0000000000000000e+00   0.0000000000000000e+00   0.0000000000000000e+00   0.0000000000000000e+00   0.0000000000000000e+00   0.0000000000000000e+00   7.4084211463368199e-01  -1.1669757657904362e-01   7.7042348861741994e-01   0.0000000000000000e+00   0.0000000000000000e+00   0.0000000000000000e+00   0.0000000000000000e+00   0.0000000000000000e+00   0.0000000000000000e+00   8.5489033042802620e-01   0.0000000000000000e+00   0.0000000000000000e+00  -1.8869328594053109e-01   1.7786140433507475e-01  -1.5363212016436795e-01   0.0000000000000000e+00  -3.2097394356025860e-01   0.0000000000000000e+00   0.0000000000000000e+00   0.0000000000000000e+00   0.0000000000000000e+00
   3.6578107616176209e-01   0.0000000000000000e+00   0.0000000000000000e+00   1.5777940149553565e-02   0.0000000000000000e+00  -1.1215678703948881e+00   0.0000000000000000e+00   0.0000000000000000e+00   0.0000000000000000e+00   0.0000000000000000e+00   0.0000000000000000e+00   0.0000000000000000e+00   0.0000000000000000e+00   0.0000000000000000e+00   0.0000000000000000e+00   0.0000000000000000e+00   0.0000000000000000e+00   0.0000000000000000e+00   0.0000000000000000e+00   6.2862060613925441e-01   2.5806816434498497e-01   0.0000000000000000e+00   0.0000000000000000e+00   0.0000000000000000e+00   2.5328440346957731e-01   0.0000000000000000e+00   0.0000000000000000e+00   0.0000000000000000e+00   0.0000000000000000e+00   0.0000000000000000e+00
  -9.2907581268422246e-01   0.0000000000000000e+00   0.0000000000000000e+00  -4.1029648610869462e-01   0.0000000000000000e+00   2.9412370558858952e-01   0.0000000000000000e+00   0.0000000000000000e+00   0.0000000000000000e+00   0.0000000000000000e+00   0.0000000000000000e+00   0.0000000000000000e+00   0.0000000000000000e+00   0.0000000000000000e+00   0.0000000000000000e+00   0.0000000000000000e+00   0.0000000000000000e+00   0.0000000000000000e+00   0.0000000000000000e+00   4.5559864025056546e-01   1.0972784821666920e-01   0.0000000000000000e+00   0.0000000000000000e+00   0.0000000000000000e+00   1.6047594707643872e-02   0.0000000000000000e+00   0.0000000000000000e+00   0.0000000000000000e+00   0.0000000000000000e+00   0.0000000000000000e+00
   0.0000000000000000e+00   0.0000000000000000e+00   0.0000000000000000e+00   0.0000000000000000e+00   0.0000000000000000e+00   0.0000000000000000e+00   0.0000000000000000e+00   0.0000000000000000e+00   0.0000000000000000e+00  -1.8064405345550422e-01  -4.4973446857552818e-01  -3.6449370454956881e-01   0.0000000000000000e+00   0.0000000000000000e+00   0.0000000000000000e+00   0.0000000000000000e+00   0.0000000000000000e+00   0.0000000000000000e+00   3.2489510611954170e-01   0.0000000000000000e+00   0.0000000000000000e+00  -1.0575565513382656e-01  -4.1404136020671178e-01   7.5243450383020583e-01   0.0000000000000000e+00  -5.1602987328457783e-01   0.0000000000000000e+00   0.0000000000000000e+00   0.0000000000000000e+00   0.0000000000000000e+00
   0.0000000000000000e+00   0.0000000000000000e+00   0.0000000000000000e+00   0.0000000000000000e+00   0.0000000000000000e+00   0.0000000000000000e+00   0.0000000000000000e+00   0.0000000000000000e+00   0.0000000000000000e+00   2.2126569917376215e-02  -9.6114663081489721e-02  -9.3367605008818466e-02   0.0000000000000000e+00   0.0000000000000000e+00   0.0000000000000000e+00   0.0000000000000000e+00   0.0000000000000000e+00   0.0000000000000000e+00  -7.1591470009368913e-02   0.0000000000000000e+00   0.0000000000000000e+00   1.0086172159542345e-01   1.2145462220904679e+00   1.4596107182469453e-01   0.0000000000000000e+00  -2.4100912497780924e-01   0.0000000000000000e+00   0.0000000000000000e+00   0.0000000000000000e+00   0.0000000000000000e+00
   0.0000000000000000e+00   0.0000000000000000e+00   0.0000000000000000e+00   0.0000000000000000e+00   0.0000000000000000e+00   0.0000000000000000e+00   0.0000000000000000e+00   0.0000000000000000e+00   0.0000000000000000e+00  -4.0998091520828062e-01  -4.9687322933963218e-02   2.5400014164359352e-01   0.0000000000000000e+00   0.0000000000000000e+00   0.0000000000000000e+00   0.0000000000000000e+00   0.0000000000000000e+00   0.0000000000000000e+00  -9.4767475452094374e-01   0.0000000000000000e+00   0.0000000000000000e+00  -6.1948486396738045e-01  -1.1738191972381856e-01   2.1223499080370040e-01   0.0000000000000000e+00  -5.4296563407826803e-01   0.0000000000000000e+00   0.0000000000000000e+00   0.0000000000000000e+00   0.0000000000000000e+00
   5.0489492934414426e-01   0.0000000000000000e+00   0.0000000000000000e+00  -6.0618141743934795e-01   0.0000000000000000e+00   2.8937729004329155e-01   0.0000000000000000e+00   0.0000000000000000e+00   0.0000000000000000e+00   0.0000000000000000e+00   0.0000000000000000e+00   0.0000000000000000e+00   0.0000000000000000e+00   0.0000000000000000e+00   0.0000000000000000e+00   0.0000000000000000e+00   0.0000000000000000e+00   0.0000000000000000e+00   0.0000000000000000e+00   2.0524535829798890e-01   3.4701196869115547e-01   0.0000000000000000e+00   0.0000000000000000e+00   0.0000000000000000e+00   7.6264909936985725e-01   0.0000000000000000e+00   0.0000000000000000e+00   0.0000000000000000e+00   0.0000000000000000e+00   0.0000000000000000e+00
   0.0000000000000000e+00   0.0000000000000000e+00   0.0000000000000000e+00   0.0000000000000000e+00   0.0000000000000000e+00   0.0000000000000000e+00   0.0000000000000000e+00   0.0000000000000000e+00   0.0000000000000000e+00   9.8268350729111686e-01   6.7264599083666943e-01  -7.5864706243317603e-01   0.0000000000000000e+00   0.0000000000000000e+00   0.0000000000000000e+00   0.0000000000000000e+00   0.0000000000000000e+00   0.0000000000000000e+00   4.5873240832906587e-02   0.0000000000000000e+00   0.0000000000000000e+00  -5.3622681539759520e-01  -4.9230136031018223e-03   1.6333315637285081e-01   0.0000000000000000e+00  -6.5332520208463640e-02   0.0000000000000000e+00   0.0000000000000000e+00   0.0000000000000000e+00   0.0000000000000000e+00
   0.0000000000000000e+00   0.0000000000000000e+00   0.0000000000000000e+00   0.0000000000000000e+00   2.3628682002252385e-01   0.0000000000000000e+00   0.0000000000000000e+00   0.0000000000000000e+00   0.0000000000000000e+00   0.0000000000000000e+00   0.0000000000000000e+00   0.0000000000000000e+00   2.5507706098372648e-03   0.0000000000000000e+00   0.0000000000000000e+00  -4.1154876141221536e-01   0.0000000000000000e+00   2.8992080985099211e-01   0.0000000000000000e+00   0.0000000000000000e+00   0.0000000000000000e+00   0.0000000000000000e+00   0.0000000000000000e+00   0.0000000000000000e+00   0.0000000000000000e+00   0.0000000000000000e+00   5.3737637076269565e-02  -1.6712595563255167e-01  -5.0058100623167612e-01   6.3979325626627481e-01
   0.0000000000000000e+00   0.0000000000000000e+00   0.0000000000000000e+00   0.0000000000000000e+00   9.3800096618858841e-01   0.0000000000000000e+00   0.0000000000000000e+00   0.0000000000000000e+00   0.0000000000000000e+00   0.0000000000000000e+00   0.0000000000000000e+00   0.0000000000000000e+00  -6.6485043197951260e-02   0.0000000000000000e+00   0.0000000000000000e+00   1.2033387929460816e-01   0.0000000000000000e+00   1.7108448278537428e-01   0.0000000000000000e+00   0.0000000000000000e+00   0.0000000000000000e+00   0.0000000000000000e+00   0.0000000000000000e+00   0.0000000000000000e+00   0.0000000000000000e+00   0.0000000000000000e+00  -2.1793326815434846e-02   2.4097321335603938e-02   1.6331696442589425e-01  -2.1037044194867333e-01
   0.0000000000000000e+00   0.0000000000000000e+00   0.0000000000000000e+00   0.0000000000000000e+00  -6.6010957018230121e-02   0.0000000000000000e+00   0.0000000000000000e+00   0.0000000000000000e+00   0.0000000000000000e+00   0.0000000000000000e+00   0.0000000000000000e+00   0.0000000000000000e+00   3.1164629491433260e-01   0.0000000000000000e+00   0.0000000000000000e+00   2.5686950227909827e-01   0.0000000000000000e+00   2.7815765956584360e-01   0.0000000000000000e+00   0.0000000000000000e+00   0.0000000000000000e+00   0.0000000000000000e+00   0.0000000000000000e+00   0.0000000000000000e+00   0.0000000000000000e+00   0.0000000000000000e+00   3.9914058086842549e-02  -5.4409731093570124e-01  -4.8986602276957641e-01  -4.6643518261271788e-01
   0.0000000000000000e+00   0.0000000000000000e+00   0.0000000000000000e+00   0.0000000000000000e+00  -2.3834715485154140e-01   0.0000000000000000e+00   0.0000000000000000e+00   0.0000000000000000e+00   0.0000000000000000e+00   0.0000000000000000e+00   0.0000000000000000e+00   0.0000000000000000e+00  -3.7162838024858724e-01   0.0000000000000000e+00   0.0000000000000000e+00   3.6803796945994380e-03   0.0000000000000000e+00   8.0764902132831662e-01   0.0000000000000000e+00   0.0000000000000000e+00   0.0000000000000000e+00   0.0000000000000000e+00   0.0000000000000000e+00   0.0000000000000000e+00   0.0000000000000000e+00   0.0000000000000000e+00   1.6941942235703871e-02  -1.0146122736218817e-01   3.7701633759413933e-01  -7.0544342966221175e-03
   9.6579939358918468e-02   0.0000000000000000e+00   0.0000000000000000e+00   0.0000000000000000e+00   0.0000000000000000e+00   0.0000000000000000e+00   1.5309911990605146e-01   0.0000000000000000e+00   0.0000000000000000e+00   0.0000000000000000e+00   0.0000000000000000e+00   0.0000000000000000e+00   0.0000000000000000e+00   0.0000000000000000e+00   0.0000000000000000e+00   0.0000000000000000e+00   0.0000000000000000e+00   0.0000000000000000e+00   0.0000000000000000e+00   0.0000000000000000e+00   0.0000000000000000e+00   0.0000000000000000e+00   0.0000000000000000e+00   0.0000000000000000e+00   0.0000000000000000e+00   0.0000000000000000e+00   0.0000000000000000e+00   0.0000000000000000e+00   0.0000000000000000e+00   0.0000000000000000e+00
   0.0000000000000000e+00   8.0582129218105625e-01   0.0000000000000000e+00   0.0000000000000000e+00   0.0000000000000000e+00   0.0000000000000000e+00   0.0000000000000000e+00   0.0000000000000000e+00   0.0000000000000000e+00  -3.1608550865664559e-01   0.0000000000000000e+00   0.0000000000000000e+00   0.0000000000000000e+00   0.0000000000000000e+00   0.0000000000000000e+00   0.0000000000000000e+00   1.3203816756043942e+00   0.0000000000000000e+00  -1.5838773022263508e-01   2.6952142095243292e-01   0.0000000000000000e+00   0.0000000000000000e+00   0.0000000000000000e+00   0.0000000000000000e+00   0.0000000000000000e+00   0.0000000000000000e+00   0.0000000000000000e+00  -1.0587512923618307e+00   0.0000000000000000e+00   0.0000000000000000e+00
   0.0000000000000000e+00   0.0000000000000000e+00   1.2197080012678838e-01   0.0000000000000000e+00   6.6206275857474739e-01  -2.5022284086462537e-01   0.0000000000000000e+00   0.0000000000000000e+00   0.0000000000000000e+00   0.0000000000000000e+00   0.0000000000000000e+00   0.0000000000000000e+00   0.0000000000000000e+00  -4.0126671876304931e-01   0.0000000000000000e+00   0.0000000000000000e+00   0.0000000000000000e+00  -5.6822051137699414e-01   0.0000000000000000e+00   0.0000000000000000e+00   0.0000000000000000e+00   1.7176390716948153e-02   0.0000000000000000e+00   0.0000000000000000e+00   0.0000000000000000e+00   0.0000000000000000e+00   0.0000000000000000e+00   0.0000000000000000e+00   0.0000000000000000e+00   0.0000000000000000e+00
   0.0000000000000000e+00   0.0000000000000000e+00   0.0000000000000000e+00   6.0748538484144654e-01   0.0000000000000000e+00   0.0000000000000000e+00   0.0000000000000000e+00   7.0145068382906361e-01   0.0000000000000000e+00   0.0000000000000000e+00  -1.0371770745402860e+00   0.0000000000000000e+00   0.0000000000000000e+00   0.0000000000000000e+00   3.9978886811852515e-01   2.5308442877733150e-01   0.0000000000000000e+00   0.0000000000000000e+00   0.0000000000000000e+00   0.0000000000000000e+00   0.0000000000000000e+00   0.0000000000000000e+00   0.0000000000000000e+00   0.0000000000000000e+00  -3.1346223759218461e-01   0.0000000000000000e+00   0.0000000000000000e+00   0.0000000000000000e+00  -3.0132392009814404e-02  -4.5910027474717779e-01
   0.0000000000000000e+00   0.0000000000000000e+00   2.5553798256120785e-01   0.0000000000000000e+00  -1.7095073717347486e-01   4.8250323027208930e-01   0.0000000000000000e+00   0.0000000000000000e+00   0.0000000000000000e+00   0.0000000000000000e+00   0.0000000000000000e+00   0.0000000000000000e+00   0.0000000000000000e+00  -7.8086430203336188e-01   0.0000000000000000e+00   0.0000000000000000e+00   0.0000000000000000e+00   1.8966235473781076e-01   0.0000000000000000e+00   0.0000000000000000e+00   0.0000000000000000e+00  -1.6415221811068637e-01   0.0000000000000000e+00   0.0000000000000000e+00   0.0000000000000000e+00   0.0000000000000000e+00   0.0000000000000000e+00   0.0000000000000000e+00   0.0000000000000000e+00   0.0000000000000000e+00
   0.0000000000000000e+00   0.0000000000000000e+00   3.3227199127027224e-01   0.0000000000000000e+00   3.8427681679825698e-01   7.0968821061714416e-01   0.0000000000000000e+00   0.0000000000000000e+00   0.0000000000000000e+00   0.0000000000000000e+00   0.0000000000000000e+00   0.0000000000000000e+00   0.0000000000000000e+00   4.5835566739503175e-01   0.0000000000000000e+00   0.0000000000000000e+00   0.0000000000000000e+00  -1.2066570724134995e-01   0.0000000000000000e+00   0.0000000000000000e+00   0.0000000000000000e+00  -1.1670117763980831e-01   0.0000000000000000e+00   0.0000000000000000e+00   0.0000000000000000e+00   0.0000000000000000e+00   0.0000000000000000e+00   0.0000000000000000e+00   0.0000000000000000e+00   0.0000000000000000e+00
   1.0783906384313546e-01   0.0000000000000000e+00   0.0000000000000000e+00   0.0000000000000000e+00   0.0000000000000000e+00   0.0000000000000000e+00  -9.3551159492596556e-02   0.0000000000000000e+00   0.0000000000000000e+00   0.0000000000000000e+00   0.0000000000000000e+00   0.0000000000000000e+00   0.0000000000000000e+00   0.0000000000000000e+00   0.0000000000000000e+00   0.0000000000000000e+00   0.0000000000000000e+00   0.0000000000000000e+00   0.0000000000000000e+00   0.0000000000000000e+00   0.0000000000000000e+00   0.0000000000000000e+00   0.0000000000000000e+00   0.0000000000000000e+00   0.0000000000000000e+00   0.0000000000000000e+00   0.0000000000000000e+00   0.0000000000000000e+00   0.0000000000000000e+00   0.0000000000000000e+00
   0.0000000000000000e+00   0.0000000000000000e+00   0.0000000000000000e+00  -9.2292154739783902e-02   0.0000000000000000e+00   0.0000000000000000e+00   0.0000000000000000e+00   1.2137629027444022e-01   0.0000000000000000e+00   0.0000000000000000e+00   5.6943569644685010e-01   0.0000000000000000e+00   0.0000000000000000e+00   0.0000000000000000e+00  -6.8404776789380117e-02   2.5493801048999626e-01   0.0000000000000000e+00   0.0000000000000000e+00   0.0000000000000000e+00   0.0000000000000000e+00   0.0000000000000000e+00   0.0000000000000000e+00   0.0000000000000000e+00   0.0000000000000000e+00   8.2279139546803526e-01   0.0000000000000000e+00   0.0000000000000000e+00   0.0000000000000000e+00  -8.1423758808779090e-01  -6.7074553158511230e-01
   0.0000000000000000e+00   0.0000000000000000e+00   0.0000000000000000e+00   0.0000000000000000e+00   0.0000000000000000e+00   0.0000000000000000e+00   0.0000000000000000e+00   0.0000000000000000e+00   9.2420454812310843e-02   0.0000000000000000e+00   0.0000000000000000e+00  -5.5922667058068398e-01  -5.0404311118636982e-02   0.0000000000000000e+00   0.0000000000000000e+00   0.0000000000000000e+00   0.0000000000000000e+00   0.0000000000000000e+00   0.0000000000000000e+00   0.0000000000000000e+00   4.0546291568464621e-01   0.0000000000000000e+00  -8.9066929523118468e-02  -3.8277121600939612e-01   0.0000000000000000e+00   5.7806343916224845e-01   1.5224703094843509e-01   0.0000000000000000e+00   0.0000000000000000e+00   0.0000000000000000e+00
   0.0000000000000000e+00   4.3932256626000332e-01   0.0000000000000000e+00   0.0000000000000000e+00   0.0000000000000000e+00   0.0000000000000000e+00   0.0000000000000000e+00   0.0000000000000000e+00   0.0000000000000000e+00   8.1272626085524169e-01   0.0000000000000000e+00   0.0000000000000000e+00   0.0000000000000000e+00   0.0000000000000000e+00   0.0000000000000000e+00   0.0000000000000000e+00  -1.3523867197624373e-01   0.0000000000000000e+00   6.6667627278882735e-01   2.8311978352933487e-01   0.0000000000000000e+00   0.0000000000000000e+00   0.0000000000000000e+00   0.0000000000000000e+00   0.0000000000000000e+00   0.0000000000000000e+00   0.0000000000000000e+00  -6.7256905934718958e-01   0.0000000000000000e+00   0.0000000000000000e+00
   0.0000000000000000e+00   0.0000000000000000e+00   0.0000000000000000e+00  -4.6334466548663317e-01   0.0000000000000000e+00   0.0000000000000000e+00   0.0000000000000000e+00   7.2173459545044971e-01   0.0000000000000000e+00   0.0000000000000000e+00   5.1270867669115638e-01   0.0000000000000000e+00   0.0000000000000000e+00   0.0000000000000000e+00   4.7033671306929725e-01  -2.5705751503988550e-01   0.0000000000000000e+00   0.0000000000000000e+00   0.0000000000000000e+00   0.0000000000000000e+00   0.0000000000000000e+00   0.0000000000000000e+00   0.0000000000000000e+00   0.0000000000000000e+00  -9.4180826908008297e-01   0.0000000000000000e+00   0.0000000000000000e+00   0.0000000000000000e+00  -4.3017018208533697e-01   3.9702925482014290e-01
   0.0000000000000000e+00   0.0000000000000000e+00   0.0000000000000000e+00   0.0000000000000000e+00   0.0000000000000000e+00   0.0000000000000000e+00   0.0000000000000000e+00   0.0000000000000000e+00   1.7973830745904362e-01   0.0000000000000000e+00   0.0000000000000000e+00  -2.3430938155879874e-01   7.4360209353344020e-01   0.0000000000000000e+00   0.0000000000000000e+00   0.0000000000000000e+00   0.0000000000000000e+00   0.0000000000000000e+00   0.0000000000000000e+00   0.0000000000000000e+00   2.3486728570658513e-01   0.0000000000000000e+00  -1.8845926006264241e-01   5.1397041956846590e-01   0.0000000000000000e+00  -5.5552397016187582e-02   4.3794810580809487e-02   0.0000000000000000e+00   0.0000000000000000e+00   0.0000000000000000e+00
   0.0000000000000000e+00   0.0000000000000000e+00   0.0000000000000000e+00   0.0000000000000000e+00   0.0000000000000000e+00   0.0000000000000000e+00   0.0000000000000000e+00   0.0000000000000000e+00  -5.5107848665018011e-01   0.0000000000000000e+00   0.0000000000000000e+00   3.4615712174148036e-02  -5.0190672544324537e-03   0.0000000000000000e+00   0.0000000000000000e+00   0.0000000000000000e+00   0.0000000000000000e+00   0.0000000000000000e+00   0.0000000000000000e+00   0.0000000000000000e+00  -1.2551323116180868e-01   0.0000000000000000e+00  -7.6838019660416834e-01  -3.4964532108445183e-02   0.0000000000000000e+00  -1.0300655535347201e-02   2.9597084864183698e-01   0.0000000000000000e+00   0.0000000000000000e+00   0.0000000000000000e+00
   0.0000000000000000e+00   0.0000000000000000e+00   3.5352962284364375e-01   0.0000000000000000e+00   3.7891187880903088e-01  -1.5289780250573384e-01   0.0000000000000000e+00   0.0000000000000000e+00   0.0000000000000000e+00   0.0000000000000000e+00   0.0000000000000000e+00   0.0000000000000000e+00   0.0000000000000000e+00  -2.9379996949317033e-02   0.0000000000000000e+00   0.0000000000000000e+00   0.0000000000000000e+00   6.2254430439096109e-01   0.0000000000000000e+00   0.0000000000000000e+00   0.0000000000000000e+00   5.6536736791929487e-01   0.0000000000000000e+00   0.0000000000000000e+00   0.0000000000000000e+00   0.0000000000000000e+00   0.0000000000000000e+00   0.0000000000000000e+00   0.0000000000000000e+00   0.0000000000000000e+00
   0.0000000000000000e+00   0.0000000000000000e+00   0.0000000000000000e+00  -4.0174270030544956e-01   0.0000000000000000e+00   0.0000000000000000e+00   0.0000000000000000e+00  -6.1548546690582850e-02   0.0000000000000000e+00   0.0000000000000000e+00  -4.9344869858930435e-01   0.0000000000000000e+00   0.0000000000000000e+00   0.0000000000000000e+00   1.7271411795132799e-01   9.0827103395327147e-01   0.0000000000000000e+00   0.0000000000000000e+00   0.0000000000000000e+00   0.0000000000000000e+00   0.0000000000000000e+00   0.0000000000000000e+00   0.0000000000000000e+00   0.0000000000000000e+00   3.4336882149056835e-01   0.0000000000000000e+00   0.0000000000000000e+00   0.0000000000000000e+00  -1.4158294457515819e-01   9.0759413901498831e-01
   0.0000000000000000e+00   0.0000000000000000e+00   0.0000000000000000e+00   5.6477133694195114e-01   0.0000000000000000e+00   0.0000000000000000e+00   0.0000000000000000e+00  -5.9312870941769624e-01   0.0000000000000000e+00   0.0000000000000000e+00   3.5765121337568628e-01   0.0000000000000000e+00   0.0000000000000000e+00   0.0000000000000000e+00   1.2420138727306282e+00  -6.3525512990576338e-01   0.0000000000000000e+00   0.0000000000000000e+00   0.0000000000000000e+00   0.0000000000000000e+00   0.0000000000000000e+00   0.0000000000000000e+00   0.0000000000000000e+00   0.0000000000000000e+00   1.7749843610387411e-01   0.0000000000000000e+00   0.0000000000000000e+00   0.0000000000000000e+00   2.0634405784256130e-01   5.7080165396883786e-01
   0.0000000000000000e+00   2.2589951241635761e-01   0.0000000000000000e+00   0.0000000000000000e+00   0.0000000000000000e+00   0.0000000000000000e+00   0.0000000000000000e+00   0.0000000000000000e+00   0.0000000000000000e+00   1.2630286870388707e+00   0.0000000000000000e+00   0.0000000000000000e+00   0.0000000000000000e+00   0.0000000000000000e+00   0.0000000000000000e+00   0.0000000000000000e+00  -1.1210342548407751e-01   0.0000000000000000e+00  -6.1937152448202015e-01  -1.9144002770892204e-01   0.0000000000000000e+00   0.0000000000000000e+00   0.0000000000000000e+00   0.0000000000000000e+00   0.0000000000000000e+00   0.0000000000000000e+00   0.0000000000000000e+00   1.9517206011990629e-01   0.0000000000000000e+00   0.0000000000000000e+00
   0.0000000000000000e+00   0.0000000000000000e+00  -6.2551613143916951e-01   0.0000000000000000e+00   5.5104177333203525e-02   4.2084361309037893e-01   0.0000000000000000e+00   0.0000000000000000e+00   0.0000000000000000e+00   0.0000000000000000e+00   0.0000000000000000e+00   0.0000000000000000e+00   0.0000000000000000e+00  -1.2429409687214543e-01   0.0000000000000000e+00   0.0000000000000000e+00   0.0000000000000000e+00  -1.4871201314811566e-01   0.0000000000000000e+00   0.0000000000000000e+00   0.0000000000000000e+00   6.2531549389009722e-01   0.0000000000000000e+00   0.0000000000000000e+00   0.0000000000000000e+00   0.0000000000000000e+00   0.0000000000000000e+00   0.0000000000000000e+00   0.0000000000000000e+00   0.0000000000000000e+00
   0.0000000000000000e+00  -2.3954172835262680e-01   0.0000000000000000e+00   0.0000000000000000e+00   0.0000000000000000e+00   0.0000000000000000e+00   0.0000000000000000e+00   0.0000000000000000e+00   0.0000000000000000e+00   3.0944042110159192e-01   0.0000000000000000e+00   0.0000000000000000e+00   0.0000000000000000e+00   0.0000000000000000e+00   0.0000000000000000e+00   0.0000000000000000e+00   8.0501670740290643e-01   0.0000000000000000e+00   6.2983706667422090e-01   6.8672834430493845e-01   0.0000000000000000e+00   0.0000000000000000e+00   0.0000000000000000e+00   0.0000000000000000e+00   0.0000000000000000e+00   0.0000000000000000e+00   0.0000000000000000e+00   9.6750013625343723e-01   0.0000000000000000e+00   0.0000000000000000e+00
   0.0000000000000000e+00  -1.2156498447022137e+00   0.0000000000000000e+00   0.0000000000000000e+00   0.0000000000000000e+00   0.0000000000000000e+00   0.0000000000000000e+00   0.0000000000000000e+00   0.0000000000000000e+00   4.4681097493169902e-01   0.0000000000000000e+00   0.0000000000000000e+00   0.0000000000000000e+00   0.0000000000000000e+00   0.0000000000000000e+00   0.0000000000000000e+00   3.4989001000302195e-01   0.0000000000000000e+00   1.5070012881650385e-01  -5.7189495877942353e-01   0.0000000000000000e+00   0.0000000000000000e+00   0.0000000000000000e+00   0.0000000000000000e+00   0.0000000000000000e+00   0.0000000000000000e+00   0.0000000000000000e+00  -6.7454973241608662e-01   0.0000000000000000e+00   0.0000000000000000e+00
   0.0000000000000000e+00   0.0000000000000000e+00   0.0000000000000000e+00   0.0000000000000000e+00   0.0000000000000000e+00   0.0000000000000000e+00   0.0000000000000000e+00   0.0000000000000000e+00  -1.4836732361163929e-01   0.0000000000000000e+00   0.0000000000000000e+00   7.1322338329033647e-02  -3.5457992705199659e-01   0.0000000000000000e+00   0.0000000000000000e+00   0.0000000000000000e+00   0.0000000000000000e+00   0.0000000000000000e+00   0.0000000000000000e+00   0.0000000000000000e+00   1.8362820813350278e-02   0.0000000000000000e+00  -4.9130004688577492e-02   6.5816255881656716e-01   0.0000000000000000e+00   5.5963357760605481e-01  -3.1313685683795150e-01   0.0000000000000000e+00   0.0000000000000000e+00   0.0000000000000000e+00
   0.0000000000000000e+00   0.0000000000000000e+00  -5.4144728486129989e-01   0.0000000000000000e+00   4.8802601875051776e-01   2.0849980998200644e-02   0.0000000000000000e+00   0.0000000000000000e+00   0.0000000000000000e+00   0.0000000000000000e+00   0.0000000000000000e+00   0.0000000000000000e+00   0.0000000000000000e+00  -5.3233801779856774e-02   0.0000000000000000e+00   0.0000000000000000e+00   0.0000000000000000e+00   4.6574322856862843e-01   0.0000000000000000e+00   0.0000000000000000e+00   0.0000000000000000e+00  -4.9847781136351033e-01   0.0000000000000000e+00   0.0000000000000000e+00   0.0000000000000000e+00   0.0000000000000000e+00   0.0000000000000000e+00   0.0000000000000000e+00   0.0000000000000000e+00   0.0000000000000000e+00
   0.0000000000000000e+00   0.0000000000000000e+00   0.0000000000000000e+00   0.0000000000000000e+00   0.0000000000000000e+00   0.0000000000000000e+00   0.0000000000000000e+00   0.0000000000000000e+00  -4.2684051593142297e-01   0.0000000000000000e+00   0.0000000000000000e+00  -6.4528977023158474e-01  -2.0482418809947697e-01   0.0000000000000000e+00   0.0000000000000000e+00   0.0000000000000000e+00   0.0000000000000000e+00   0.0000000000000000e+00   0.0000000000000000e+00   0.0000000000000000e+00  -8.4576967794625327e-02   0.0000000000000000e+00   3.6053531698968050e-01   2.6948490327615360e-01   0.0000000000000000e+00  -3.3261538889334730e-01   1.9763919161604082e-01   0.0000000000000000e+00   0.0000000000000000e+00   0.0000000000000000e+00
   0.0000000000000000e+00   0.0000000000000000e+00   0.0000000000000000e+00   0.0000000000000000e+00   0.0000000000000000e+00   0.0000000000000000e+00   0.0000000000000000e+00   0.0000000000000000e+00   2.3579343221015003e-01   0.0000000000000000e+00   0.0000000000000000e+00  -3.3058939477224425e-01   1.5498838644311508e-01   0.0000000000000000e+00   0.0000000000000000e+00   0.0000000000000000e+00   0.0000000000000000e+00   0.0000000000000000e+00   0.0000000000000000e+00   0.0000000000000000e+00  -8.5388424739509738e-01   0.0000000000000000e+00  -9.4184243832857048e-02  -6.6153180530809708e-02   0.0000000000000000e+00   2.2982673849039509e-01  -1.2611564812942336e-01   0.0000000000000000e+00   0.0000000000000000e+00   0.0000000000000000e+00
   0.0000000000000000e+00   0.0000000000000000e+00   0.0000000000000000e+00   7.2555139638627408e-01   0.0000000000000000e+00   0.0000000000000000e+00   0.0000000000000000e+00   3.0389358109433601e-01   0.0000000000000000e+00   0.0000000000000000e+00   6.0511502052401345e-01   0.0000000000000000e+00   0.0000000000000000e+00   0.0000000000000000e+00  -4.7931646946344875e-01   6.0085040235252385e-01   0.0000000000000000e+00   0.0000000000000000e+00   0.0000000000000000e+00   0.0000000000000000e+00   0.0000000000000000e+00   0.0000000000000000e+00   0.0000000000000000e+00   0.0000000000000000e+00  -2.8308494053397287e-01   0.0000000000000000e+00   0.0000000000000000e+00   0.0000000000000000e+00   7.1693836317244730e-01  -2.3441421605352389e-01
   0.0000000000000000e+00   0.0000000000000000e+00   0.0000000000000000e+00   0.0000000000000000e+00   0.0000000000000000e+00   0.0000000000000000e+00   0.0000000000000000e+00   0.0000000000000000e+00  -2.2165395234963450e-01   0.0000000000000000e+00   0.0000000000000000e+00  -2.3383599970081068e-01   6.8124026951448494e-02   0.0000000000000000e+00   0.0000000000000000e+00   0.0000000000000000e+00   0.0000000000000000e+00   0.0000000000000000e+00   0.0000000000000000e+00   0.0000000000000000e+00   1.4350428934204579e-01   0.0000000000000000e+00  -1.9234251701266961e-01  -2.1592650829246160e-01   0.0000000000000000e+00  -2.3258225494757592e-01  -8.5629520633565170e-01   0.0000000000000000e+00   0.0000000000000000e+00   0.0000000000000000e+00
   0.0000000000000000e+00   0.0000000000000000e+00   0.0000000000000000e+00   0.0000000000000000e+00   0.0000000000000000e+00   0.0000000000000000e+00   0.0000000000000000e+00   0.0000000000000000e+00  -5.8866832418047654e-01   0.0000000000000000e+00   0.0000000000000000e+00   2.1380367371316131e-01   4.9814454247547890e-01   0.0000000000000000e+00   0.0000000000000000e+00   0.0000000000000000e+00   0.0000000000000000e+00   0.0000000000000000e+00   0.0000000000000000e+00   0.0000000000000000e+00  -8.6494885594671542e-02   0.0000000000000000e+00   4.3344696911366148e-01  -1.7691104628681553e-01   0.0000000000000000e+00   3.6319817569854973e-01  -3.2272815468955746e-02   0.0000000000000000e+00   0.0000000000000000e+00   0.0000000000000000e+00
   0.0000000000000000e+00  -5.6749559060691201e-01   0.0000000000000000e+00   0.0000000000000000e+00   0.0000000000000000e+00   0.0000000000000000e+00   0.0000000000000000e+00   0.0000000000000000e+00   0.0000000000000000e+00   1.7924014655382611e-01   0.0000000000000000e+00   0.0000000000000000e+00   0.0000000000000000e+00   0.0000000000000000e+00   0.0000000000000000e+00   0.0000000000000000e+00  -7.3430848708908170e-01   0.0000000000000000e+00  -3.9202209177237451e-01   1.2469005655750609e+00   0.0000000000000000e+00   0.0000000000000000e+00   0.0000000000000000e+00   0.0000000000000000e+00   0.0000000000000000e+00   0.0000000000000000e+00   0.0000000000000000e+00  -8.4356362448437994e-01   0.0000000000000000e+00   0.0000000000000000e+00
   0.0000000000000000e+00   0.0000000000000000e+00   0.0000000000000000e+00  -2.6332772440533153e-01   0.0000000000000000e+00   0.0000000000000000e+00   0.0000000000000000e+00   5.9131437894650341e-01   0.0000000000000000e+00   0.0000000000000000e+00  -2.5073438793171210e-01   0.0000000000000000e+00   0.0000000000000000e+00   0.0000000000000000e+00   9.4037500475180419e-02  -4.2060833185048618e-01   0.0000000000000000e+00   0.0000000000000000e+00   0.0000000000000000e+00   0.0000000000000000e+00   0.0000000000000000e+00   0.0000000000000000e+00   0.0000000000000000e+00   0.0000000000000000e+00   9.4746057282074880e-01   0.0000000000000000e+00   0.0000000000000000e+00   0.0000000000000000e+00   4.5041009588640069e-01   5.2994853827681099e-01
   0.0000000000000000e+00   0.0000000000000000e+00   0.0000000000000000e+00   9.7863079702042211e-01   0.0000000000000000e+00   0.0000000000000000e+00   0.0000000000000000e+00   2.0061707939105639e-01   0.0000000000000000e+00   0.0000000000000000e+00   2.7997324540209906e-01   0.0000000000000000e+00   0.0000000000000000e+00   0.0000000000000000e+00  -4.1887840944945626e-01  -3.1909925731484184e-01   0.0000000000000000e+00   0.0000000000000000e+00   0.0000000000000000e+00   0.0000000000000000e+00   0.0000000000000000e+00   0.0000000000000000e+00   0.0000000000000000e+00   0.0000000000000000e+00  -2.4053495647438128e-01   0.0000000000000000e+00   0.0000000000000000e+00   0.0000000000000000e+00  -8.2808322880423191e-01   7.4210518258322566e-01
  -6.3657042872634961e-01   0.0000000000000000e+00   0.0000000000000000e+00   0.0000000000000000e+00   0.0000000000000000e+00  -2.3675568450792181e-01   9.7327689112611093e-01   0.0000000000000000e+00   0.0000000000000000e+00   0.0000000000000000e+00  -1.7161472552334978e-01   0.0000000000000000e+00   0.0000000000000000e+00   0.0000000000000000e+00   0.0000000000000000e+00   0.0000000000000000e+00   0.0000000000000000e+00  -7.7725485451652435e-02   0.0000000000000000e+00   0.0000000000000000e+00  -7.4452509580510307e-01   0.0000000000000000e+00   0.0000000000000000e+00  -6.5247117891613071e-01   0.0000000000000000e+00   0.0000000000000000e+00   0.0000000000000000e+00   0.0000000000000000e+00  -2.4518894583275611e-01   0.0000000000000000e+00
   0.0000000000000000e+00  -4.2330267352352224e-01   0.0000000000000000e+00   0.0000000000000000e+00   3.5897861538285369e-01   0.0000000000000000e+00   0.0000000000000000e+00   0.0000000000000000e+00   0.0000000000000000e+00   0.0000000000000000e+00   0.0000000000000000e+00   0.0000000000000000e+00   0.0000000000000000e+00  -1.0446280524870502e-01   0.0000000000000000e+00  -7.5346154594312675e-01   0.0000000000000000e+00   0.0000000000000000e+00  -2.6478098878553222e-02   0.0000000000000000e+00   0.0000000000000000e+00   0.0000000000000000e+00   0.0000000000000000e+00   0.0000000000000000e+00   0.0000000000000000e+00   0.0000000000000000e+00   0.0000000000000000e+00   0.0000000000000000e+00   0.0000000000000000e+00  -3.3560591721540106e-01
   0.0000000000000000e+00   0.0000000000000000e+00  -1.7656102100671733e-01   1.2145387476690958e-01   0.0000000000000000e+00   0.0000000000000000e+00   0.0000000000000000e+00   0.0000000000000000e+00   4.6135826819476998e-02   1.6488584511051577e-01   0.0000000000000000e+00   1.2138738154056400e-01   0.0000000000000000e+00   0.0000000000000000e+00  -5.1464928385770392e-01   0.0000000000000000e+00  -4.8523003795911857e-01   0.0000000000000000e+00   0.0000000000000000e+00   0.0000000000000000e+00   0.0000000000000000e+00   0.0000000000000000e+00   0.0000000000000000e+00   0.0000000000000000e+00   6.4008775509356075e-01   0.0000000000000000e+00   0.0000000000000000e+00   0.0000000000000000e+00   0.0000000000000000e+00   0.0000000000000000e+00
   0.0000000000000000e+00   0.0000000000000000e+00   2.2124755407991747e-02  -3.7252158831717286e-01   0.0000000000000000e+00   0.0000000000000000e+00   0.0000000000000000e+00   0.0000000000000000e+00   3.5668307148585682e-01   2.5513022127927126e-01   0.0000000000000000e+00   6.2425349926842677e-01   0.0000000000000000e+00   0.0000000000000000e+00   4.7877177526463516e-01   0.0000000000000000e+00  -1.9774052964044497e-01   0.0000000000000000e+00   0.0000000000000000e+00   0.0000000000000000e+00   0.0000000000000000e+00   0.0000000000000000e+00   0.0000000000000000e+00   0.0000000000000000e+00   1.0201841470922940e-01   0.0000000000000000e+00   0.0000000000000000e+00   0.0000000000000000e+00   0.0000000000000000e+00   0.0000000000000000e+00
   0.0000000000000000e+00  -3.9658277961631655e-01   0.0000000000000000e+00   0.0000000000000000e+00  -3.2051096509147564e-01   0.0000000000000000e+00   0.0000000000000000e+00   0.0000000000000000e+00   0.0000000000000000e+00   0.0000000000000000e+00   0.0000000000000000e+00   0.0000000000000000e+00   0.0000000000000000e+00  -7.3468149967421847e-01   0.0000000000000000e+00   2.7351522298699621e-01   0.0000000000000000e+00   0.0000000000000000e+00   2.5287797536061363e-01   0.0000000000000000e+00   0.0000000000000000e+00   0.0000000000000000e+00   0.0000000000000000e+00   0.0000000000000000e+00   0.0000000000000000e+00   0.0000000000000000e+00   0.0000000000000000e+00   0.0000000000000000e+00   0.0000000000000000e+00  -2.4795174243440887e-01
  -3.0441995219136786e-01   0.0000000000000000e+00   0.0000000000000000e+00   0.0000000000000000e+00   0.0000000000000000e+00  -7.3474821398920753e-01  -4.0722451544056121e-01   0.0000000000000000e+00   0.0000000000000000e+00   0.0000000000000000e+00  -9.7532460211387173e-01   0.0000000000000000e+00   0.0000000000000000e+00   0.0000000000000000e+00   0.0000000000000000e+00   0.0000000000000000e+00   0.0000000000000000e+00  -4.2832373072674568e-01   0.0000000000000000e+00   0.0000000000000000e+00   9.6643049379334572e-02   0.0000000000000000e+00   0.0000000000000000e+00  -5.5601869925190062e-01   0.0000000000000000e+00   0.0000000000000000e+00   0.0000000000000000e+00   0.0000000000000000e+00   2.3390226475426804e-01   0.0000000000000000e+00
  -5.1613381488242172e-01   0.0000000000000000e+00   0.0000000000000000e+00   0.0000000000000000e+00   0.0000000000000000e+00  -2.4004637657981601e-01  -7.7817148831613392e-02   0.0000000000000000e+00   0.0000000000000000e+00   0.0000000000000000e+00  -1.1810239662092450e+00   0.0000000000000000e+00   0.0000000000000000e+00   0.0000000000000000e+00   0.0000000000000000e+00   0.0000000000000000e+00   0.0000000000000000e+00   6.4199947933766521e-01   0.0000000000000000e+00   0.0000000000000000e+00   3.5180632357721919e-01   0.0000000000000000e+00   0.0000000000000000e+00   7.7486529829910156e-01   0.0000000000000000e+00   0.0000000000000000e+00   0.0000000000000000e+00   0.0000000000000000e+00  -3.5794419325683380e-01   0.0000000000000000e+00
   0.0000000000000000e+00   0.0000000000000000e+00   0.0000000000000000e+00   0.0000000000000000e+00   0.0000000000000000e+00   0.0000000000000000e+00   0.0000000000000000e+00   1.0988432477747960e+00   0.0000000000000000e+00   0.0000000000000000e+00   0.0000000000000000e+00   0.0000000000000000e+00   2.1458711773437611e-02   0.0000000000000000e+00   0.0000000000000000e+00   0.0000000000000000e+00   0.0000000000000000e+00   0.0000000000000000e+00   0.0000000000000000e+00  -3.9869269113950789e-01   0.0000000000000000e+00   0.0000000000000000e+00   5.5489427746071129e-01   0.0000000000000000e+00   0.0000000000000000e+00  -5.8757404876264144e-02   0.0000000000000000e+00  -7.1063980768442592e-01   0.0000000000000000e+00   0.0000000000000000e+00
   0.0000000000000000e+00   0.0000000000000000e+00  -3.2704457050561331e-01  -1.7172863489389234e-01   0.0000000000000000e+00   0.0000000000000000e+00   0.0000000000000000e+00   0.0000000000000000e+00   2.4832270136354281e-01   3.3984537360030420e-01   0.0000000000000000e+00  -7.1293187323219576e-01   0.0000000000000000e+00   0.0000000000000000e+00   3.6378642707937242e-01   0.0000000000000000e+00  -9.8572475455232275e-02   0.0000000000000000e+00   0.0000000000000000e+00   0.0000000000000000e+00   0.0000000000000000e+00   0.0000000000000000e+00   0.0000000000000000e+00   0.0000000000000000e+00   1.8990294777950614e-01   0.0000000000000000e+00   0.0000000000000000e+00   0.0000000000000000e+00   0.0000000000000000e+00   0.0000000000000000e+00
   0.0000000000000000e+00   0.0000000000000000e+00   2.2463443444029457e-01  -5.0004796483553959e-01   0.0000000000000000e+00   0.0000000000000000e+00   0.0000000000000000e+00   0.0000000000000000e+00  -5.7626442500085817e-01  -1.6957680526936601e-02   0.0000000000000000e+00  -1.4372683197431202e-01   0.0000000000000000e+00   0.0000000000000000e+00   3.0644026078651788e-02   0.0000000000000000e+00  -5.6222257974349699e-01   0.0000000000000000e+00   0.0000000000000000e+00   0.0000000000000000e+00   0.0000000000000000e+00   0.0000000000000000e+00   0.0000000000000000e+00   0.0000000000000000e+00  -1.7155892731066222e-01   0.0000000000000000e+00   0.0000000000000000e+00   0.0000000000000000e+00   0.0000000000000000e+00   0.0000000000000000e+00
  -7.5985822418929616e-01   0.0000000000000000e+00   0.0000000000000000e+00   0.0000000000000000e+00   0.0000000000000000e+00  -5.2183223093461473e-01  -8.8330986574259718e-01   0.0000000000000000e+00   0.0000000000000000e+00   0.0000000000000000e+00   6.9698541628310706e-01   0.0000000000000000e+00   0.0000000000000000e+00   0.0000000000000000e+00   0.0000000000000000e+00   0.0000000000000000e+00   0.0000000000000000e+00  -1.4270510222991648e-01   0.0000000000000000e+00   0.0000000000000000e+00   2.3932814763449653e-01   0.0000000000000000e+00   0.0000000000000000e+00  -4.6156687507555033e-01   0.0000000000000000e+00   0.0000000000000000e+00   0.0000000000000000e+00   0.0000000000000000e+00  -4.8410524803429306e-01   0.0000000000000000e+00
   0.0000000000000000e+00   0.0000000000000000e+00  -1.0143605730690662e-01  -6.9332423675470012e-01   0.0000000000000000e+00   0.0000000000000000e+00   0.0000000000000000e+00   0.0000000000000000e+00   2.4481116037911033e-03   1.7443566357087223e-01   0.0000000000000000e+00   1.5795945052513347e-02   0.0000000000000000e+00   0.0000000000000000e+00  -4.5457011679202874e-01   0.0000000000000000e+00   5.1500694214908305e-01   0.0000000000000000e+00   0.0000000000000000e+00   0.0000000000000000e+00   0.0000000000000000e+00   0.0000000000000000e+00   0.0000000000000000e+00   0.0000000000000000e+00   8.0391427456778908e-02   0.0000000000000000e+00   0.0000000000000000e+00   0.0000000000000000e+00   0.0000000000000000e+00   0.0000000000000000e+00
   0.0000000000000000e+00   0.0000000000000000e+00   0.0000000000000000e+00   0.0000000000000000e+00   0.0000000000000000e+00   0.0000000000000000e+00   0.0000000000000000e+00   5.6939045009795208e-01   0.0000000000000000e+00   0.0000000000000000e+00   0.0000000000000000e+00   0.0000000000000000e+00   1.4352444806336681e-01   0.0000000000000000e+00   0.0000000000000000e+00   0.0000000000000000e+00   0.0000000000000000e+00   0.0000000000000000e+00   0.0000000000000000e+00  -1.5640933903479745e-01   0.0000000000000000e+00   0.0000000000000000e+00   5.6897835311902389e-01   0.0000000000000000e+00   0.0000000000000000e+00  -9.8593273344483101e-01   0.0000000000000000e+00   1.0013796324500055e+00   0.0000000000000000e+00   0.0000000000000000e+00
   0.0000000000000000e+00  -8.4324846933407041e-02   0.0000000000000000e+00   0.0000000000000000e+00   6.8573105434700921e-01   0.0000000000000000e+00   0.0000000000000000e+00   0.0000000000000000e+00   0.0000000000000000e+00   0.0000000000000000e+00   0.0000000000000000e+00   0.0000000000000000e+00   0.0000000000000000e+00  -4.1353275072531825e-01   0.0000000000000000e+00   1.9609863342002809e-01   0.0000000000000000e+00   0.0000000000000000e+00  -1.4723608896876955e-01   0.0000000000000000e+00   0.0000000000000000e+00   0.0000000000000000e+00   0.0000000000000000e+00   0.0000000000000000e+00   0.0000000000000000e+00   0.0000000000000000e+00   0.0000000000000000e+00   0.0000000000000000e+00   0.0000000000000000e+00   5.3992570363645986e-01
   0.0000000000000000e+00   0.0000000000000000e+00   4.6189809542290988e-02  -2.1389478605928636e-01   0.0000000000000000e+00   0.0000000000000000e+00   0.0000000000000000e+00   0.0000000000000000e+00   6.5425977109959499e-01  -4.5385766532112187e-01   0.0000000000000000e+00  -1.4696392853139129e-01   0.0000000000000000e+00   0.0000000000000000e+00  -2.8749070354704537e-01   0.0000000000000000e+00  -3.2635154485404061e-01   0.0000000000000000e+00   0.0000000000000000e+00   0.0000000000000000e+00   0.0000000000000000e+00   0.0000000000000000e+00   0.0000000000000000e+00   0.0000000000000000e+00  -3.2759466081896477e-01   0.0000000000000000e+00   0.0000000000000000e+00   0.0000000000000000e+00   0.0000000000000000e+00   0.0000000000000000e+00
   0.0000000000000000e+00  -3.3717839899460900e-01   0.0000000000000000e+00   0.0000000000000000e+00   2.1064514498412051e-01   0.0000000000000000e+00   0.0000000000000000e+00   0.0000000000000000e+00   0.0000000000000000e+00   0.0000000000000000e+00   0.0000000000000000e+00   0.0000000000000000e+00   0.0000000000000000e+00   3.7816942529884501e-01   0.0000000000000000e+00   1.4781382603620818e-01   0.0000000000000000e+00   0.0000000000000000e+00   8.1135875057391205e-01   0.0000000000000000e+00   0.0000000000000000e+00   0.0000000000000000e+00   0.0000000000000000e+00   0.0000000000000000e+00   0.0000000000000000e+00   0.0000000000000000e+00   0.0000000000000000e+00   0.0000000000000000e+00   0.0000000000000000e+00   1.3702294192897049e-01
   0.0000000000000000e+00   0.0000000000000000e+00   8.0453042521778095e-01   1.1228383780233546e-01   0.0000000000000000e+00   0.0000000000000000e+00   0.0000000000000000e+00   0.0000000000000000e+00   2.2084222594196598e-01   4.9110387934179950e-01   0.0000000000000000e+00  -1.6681275669878298e-01   0.0000000000000000e+00   0.0000000000000000e+00  -1.4754138084374710e-01   0.0000000000000000e+00   1.9330540998956269e-02   0.0000000000000000e+00   0.0000000000000000e+00   0.0000000000000000e+00   0.0000000000000000e+00   0.0000000000000000e+00   0.0000000000000000e+00   0.0000000000000000e+00  -1.4149237776858864e-02   0.0000000000000000e+00   0.0000000000000000e+00   0.0000000000000000e+00   0.0000000000000000e+00   0.0000000000000000e+00
  -3.1085065114384591e-01   0.0000000000000000e+00   0.0000000000000000e+00   0.0000000000000000e+00   0.0000000000000000e+00   6.7182929088170129e-01  -8.3238898935765560e-01   0.0000000000000000e+00   0.0000000000000000e+00   0.0000000000000000e+00  -1.9906759747696115e-01   0.0000000000000000e+00   0.0000000000000000e+00   0.0000000000000000e+00   0.0000000000000000e+00   0.0000000000000000e+00   0.0000000000000000e+00   9.2933359060633991e-02   0.0000000000000000e+00   0.0000000000000000e+00  -9.1650571504527334e-01   0.0000000000000000e+00   0.0000000000000000e+00  -7.8437446250775866e-04   0.0000000000000000e+00   0.0000000000000000e+00   0.0000000000000000e+00   0.0000000000000000e+00   2.7376070455094947e-01   0.0000000000000000e+00
   0.0000000000000000e+00   2.2315871708224466e-01   0.0000000000000000e+00   0.0000000000000000e+00   5.0021832995965720e-01   0.0000000000000000e+00   0.0000000000000000e+00   0.0000000000000000e+00   0.0000000000000000e+00   0.0000000000000000e+00   0.0000000000000000e+00   0.0000000000000000e+00   0.0000000000000000e+00   5.5432071486285150e-02   0.0000000000000000e+00   4.2569165278116450e-01   0.0000000000000000e+00   0.0000000000000000e+00  -1.9284590540606605e-02   0.0000000000000000e+00   0.0000000000000000e+00   0.0000000000000000e+00   0.0000000000000000e+00   0.0000000000000000e+00   0.0000000000000000e+00   0.0000000000000000e+00   0.0000000000000000e+00   0.0000000000000000e+00   0.0000000000000000e+00  -7.1786058265755104e-01
   0.0000000000000000e+00   0.0000000000000000e+00   0.0000000000000000e+00   0.0000000000000000e+00   0.0000000000000000e+00   0.0000000000000000e+00   0.0000000000000000e+00  -8.9345389467170122e-01   0.0000000000000000e+00   0.0000000000000000e+00   0.0000000000000000e+00   0.0000000000000000e+00   3.5997376707130035e-01   0.0000000000000000e+00   0.0000000000000000e+00   0.0000000000000000e+00   0.0000000000000000e+00   0.0000000000000000e+00   0.0000000000000000e+00  -3.8487498425292144e-01   0.0000000000000000e+00   0.0000000000000000e+00   7.2392938146992458e-01   0.0000000000000000e+00   0.0000000000000000e+00  -1.2450752525457948e-01   0.0000000000000000e+00  -1.3259823324695708e-01   0.0000000000000000e+00   0.0000000000000000e+00
   9.7428439568087966e-01   0.0000000000000000e+00   0.0000000000000000e+00   0.0000000000000000e+00   0.0000000000000000e+00  -2.4800802980865708e-01  -1.2919447712673293e-01   0.0000000000000000e+00   0.0000000000000000e+00   0.0000000000000000e+00  -5.8876606997033387e-01   0.0000000000000000e+00   0.0000000000000000e+00   0.0000000000000000e+00   0.0000000000000000e+00   0.0000000000000000e+00   0.0000000000000000e+00  -5.9140853550306949e-01   0.0000000000000000e+00   0.0000000000000000e+00  -6.2790091644759349e-01   0.0000000000000000e+00   0.0000000000000000e+00   1.6810119725784534e-01   0.0000000000000000e+00   0.0000000000000000e+00   0.0000000000000000e+00   0.0000000000000000e+00  -7.9984171906840673e-01   0.0000000000000000e+00
   0.0000000000000000e+00   0.0000000000000000e+00   0.0000000000000000e+00   0.0000000000000000e+00   0.0000000000000000e+00   0.0000000000000000e+00   0.0000000000000000e+00   0.0000000000000000e+00   0.0000000000000000e+00   0.0000000000000000e+00   0.0000000000000000e+00   0.0000000000000000e+00   0.0000000000000000e+00   0.0000000000000000e+00   0.0000000000000000e+00   0.0000000000000000e+00   0.0000000000000000e+00   0.0000000000000000e+00   0.0000000000000000e+00   0.0000000000000000e+00   0.0000000000000000e+00  -1.3524968443894886e-01   0.0000000000000000e+00   0.0000000000000000e+00   0.0000000000000000e+00   0.0000000000000000e+00  -1.2169380661054302e-01   0.0000000000000000e+00   0.0000000000000000e+00   0.0000000000000000e+00
   0.0000000000000000e+00   0.0000000000000000e+00   0.0000000000000000e+00   0.0000000000000000e+00   0.0000000000000000e+00   0.0000000000000000e+00   0.0000000000000000e+00  -3.8433244917557630e-01   0.0000000000000000e+00   0.0000000000000000e+00   0.0000000000000000e+00   0.0000000000000000e+00  -1.0623328614554575e+00   0.0000000000000000e+00   0.0000000000000000e+00   0.0000000000000000e+00   0.0000000000000000e+00   0.0000000000000000e+00   0.0000000000000000e+00  -2.7565237296810402e-02   0.0000000000000000e+00   0.0000000000000000e+00   1.0220645483075258e-01   0.0000000000000000e+00   0.0000000000000000e+00  -1.4442673849753357e-01   0.0000000000000000e+00  -8.2886660436419290e-02   0.0000000000000000e+00   0.0000000000000000e+00
   1.5086527106732417e-03   0.0000000000000000e+00   0.0000000000000000e+00   0.0000000000000000e+00   0.0000000000000000e+00   1.2586651473367330e+00  -3.1430064554634130e-01   0.0000000000000000e+00   0.0000000000000000e+00   0.0000000000000000e+00  -2.7007250154099838e-01   0.0000000000000000e+00   0.0000000000000000e+00   0.0000000000000000e+00   0.0000000000000000e+00   0.0000000000000000e+00   0.0000000000000000e+00  -6.3381982634081124e-01   0.0000000000000000e+00   0.0000000000000000e+00   3.5669095640490256e-01   0.0000000000000000e+00   0.0000000000000000e+00  -5.2677533403817711e-01   0.0000000000000000e+00   0.0000000000000000e+00   0.0000000000000000e+00   0.0000000000000000e+00  -2.6885295879314591e-01   0.0000000000000000e+00
   0.0000000000000000e+00   0.0000000000000000e+00  -3.8887780021114965e-01   1.6697543039804660e-01   0.0000000000000000e+00   0.0000000000000000e+00   0.0000000000000000e+00   0.0000000000000000e+00  -8.4077569137618879e-03   5.6066138264114596e-01   0.0000000000000000e+00   1.3026515338793154e-01   0.0000000000000000e+00   0.0000000000000000e+00  -2.4815464171690263e-01   0.0000000000000000e+00  -1.6591738909235249e-01   0.0000000000000000e+00   0.0000000000000000e+00   0.0000000000000000e+00   0.0000000000000000e+00   0.0000000000000000e+00   0.0000000000000000e+00   0.0000000000000000e+00  -6.3277410613019958e-01   0.0000000000000000e+00   0.0000000000000000e+00   0.0000000000000000e+00   0.0000000000000000e+00   0.0000000000000000e+00
   0.0000000000000000e+00   0.0000000000000000e+00   0.0000000000000000e+00   0.0000000000000000e+00   0.0000000000000000e+00   0.0000000000000000e+00   0.0000000000000000e+00  -2.3905032480706748e-01   0.0000000000000000e+00   0.0000000000000000e+00   0.0000000000000000e+00   0.0000000000000000e+00  -2.0630212555976149e-01   0.0000000000000000e+00   0.0000000000000000e+00   0.0000000000000000e+00   0.0000000000000000e+00   0.0000000000000000e+00   0.0000000000000000e+00  -6.9570363171827165e-01   0.0000000000000000e+00   0.0000000000000000e+00  -6.7881433770399638e-02   0.0000000000000000e+00   0.0000000000000000e+00   1.3543808741496919e+00   0.0000000000000000e+00   8.1530333823164480e-01   0.0000000000000000e+00   0.0000000000000000e+00
   0.0000000000000000e+00   0.0000000000000000e+00   0.0000000000000000e+00   0.0000000000000000e+00   0.0000000000000000e+00   0.0000000000000000e+00   0.0000000000000000e+00   0.0000000000000000e+00   0.0000000000000000e+00   0.0000000000000000e+00   0.0000000000000000e+00   0.0000000000000000e+00   0.0000000000000000e+00   0.0000000000000000e+00   0.0000000000000000e+00   0.0000000000000000e+00   0.0000000000000000e+00   0.0000000000000000e+00   0.0000000000000000e+00   0.0000000000000000e+00   0.0000000000000000e+00   4.2691237176037228e-01   0.0000000000000000e+00   0.0000000000000000e+00   0.0000000000000000e+00   0.0000000000000000e+00  -5.2544843069807869e-02   0.0000000000000000e+00   0.0000000000000000e+00   0.0000000000000000e+00
   0.0000000000000000e+00   0.0000000000000000e+00   0.0000000000000000e+00   0.0000000000000000e+00   0.0000000000000000e+00   0.0000000000000000e+00   0.0000000000000000e+00   4.1124024491980583e-03   0.0000000000000000e+00   0.0000000000000000e+00   0.0000000000000000e+00   0.0000000000000000e+00  -1.4278512508125779e-01   0.0000000000000000e+00   0.0000000000000000e+00   0.0000000000000000e+00   0.0000000000000000e+00   0.0000000000000000e+00   0.0000000000000000e+00  -1.5652607205526337e+00   0.0000000000000000e+00   0.0000000000000000e+00  -4.2229033610831562e-01   0.0000000000000000e+00   0.0000000000000000e+00  -6.3978084823717585e-01   0.0000000000000000e+00   1.1780396403457691e-01   0.0000000000000000e+00   0.0000000000000000e+00
  -7.1538856668497608e-01   0.0000000000000000e+00   0.0000000000000000e+00   0.0000000000000000e+00   0.0000000000000000e+00  -1.8876622307004318e-01   3.0451746754358572e-01   0.0000000000000000e+00   0.0000000000000000e+00   0.0000000000000000e+00   2.4618319276768549e-01   0.0000000000000000e+00   0.0000000000000000e+00   0.0000000000000000e+00   0.0000000000000000e+00   0.0000000000000000e+00   0.0000000000000000e+00  -1.1689578885067480e+00   0.0000000000000000e+00   0.0000000000000000e+00   4.4818637668299233e-01   0.0000000000000000e+00   0.0000000000000000e+00   9.1942888708541481e-01   0.0000000000000000e+00   0.0000000000000000e+00   0.0000000000000000e+00   0.0000000000000000e+00   1.2279513033111596e-01   0.0000000000000000e+00
   0.0000000000000000e+00   7.0209485109273595e-01   0.0000000000000000e+00   0.0000000000000000e+00   5.9918622523127747e-02   0.0000000000000000e+00   0.0000000000000000e+00   0.0000000000000000e+00   0.0000000000000000e+00   0.0000000000000000e+00   0.0000000000000000e+00   0.0000000000000000e+00   0.0000000000000000e+00  -3.6364330277545981e-01   0.0000000000000000e+00  -3.4054094780972188e-01   0.0000000000000000e+00   0.0000000000000000e+00   5.0497352049121980e-01   0.0000000000000000e+00   0.0000000000000000e+00   0.0000000000000000e+00   0.0000000000000000e+00   0.0000000000000000e+00   0.0000000000000000e+00   0.0000000000000000e+00   0.0000000000000000e+00   0.0000000000000000e+00   0.0000000000000000e+00   1.6423567155610053e-02
  -7.9417406533912605e-01   0.0000000000000000e+00   0.0000000000000000e+00   3.0230911979648023e-01   2.4797716156014929e-01  -1.2459144803058203e-01   0.0000000000000000e+00   0.0000000000000000e+00   0.0000000000000000e+00   0.0000000000000000e+00   0.0000000000000000e+00   0.0000000000000000e+00   0.0000000000000000e+00   0.0000000000000000e+00   0.0000000000000000e+00   0.0000000000000000e+00   0.0000000000000000e+00   0.0000000000000000e+00   0.0000000000000000e+00   0.0000000000000000e+00   0.0000000000000000e+00   0.0000000000000000e+00   0.0000000000000000e+00  -3.9946569359712181e-01   0.0000000000000000e+00   0.0000000000000000e+00   2.0324420801533810e-01   0.0000000000000000e+00   0.0000000000000000e+00   0.0000000000000000e+00
   0.0000000000000000e+00  -9.3154057016739289e-02   0.0000000000000000e+00   0.0000000000000000e+00   0.0000000000000000e+00   0.0000000000000000e+00  -1.2516948027421653e+00   0.0000000000000000e+00   0.0000000000000000e+00   0.0000000000000000e+00   0.0000000000000000e+00   3.1620537090308226e-01   0.0000000000000000e+00   0.0000000000000000e+00   0.0000000000000000e+00  -7.1127874335024066e-01   0.0000000000000000e+00   0.0000000000000000e+00   3.9598677928274079e-01   0.0000000000000000e+00   0.0000000000000000e+00   0.0000000000000000e+00   0.0000000000000000e+00   0.0000000000000000e+00  -1.9366497591215909e-01   0.0000000000000000e+00   0.0000000000000000e+00   0.0000000000000000e+00   0.0000000000000000e+00   0.0000000000000000e+00
   0.0000000000000000e+00   0.0000000000000000e+00   4.5653904068464912e-01   0.0000000000000000e+00   0.0000000000000000e+00   0.0000000000000000e+00   0.0000000000000000e+00   0.0000000000000000e+00  -1.4053046480317208e-01   0.0000000000000000e+00   4.9107208219014889e-02   0.0000000000000000e+00   0.0000000000000000e+00   4.1403391361099046e-01   1.1645305882734236e-01   0.0000000000000000e+00   0.0000000000000000e+00  -8.5338270111383591e-02   0.0000000000000000e+00   0.0000000000000000e+00   0.0000000000000000e+00   0.0000000000000000e+00   0.0000000000000000e+00   0.0000000000000000e+00   0.0000000000000000e+00   0.0000000000000000e+00   0.0000000000000000e+00   0.0000000000000000e+00   7.5693866115519504e-01   6.4711832508270242e-02
  -2.0715158485509137e-02   0.0000000000000000e+00   0.0000000000000000e+00   6.4326098282443467e-01   3.4702571304041856e-02   6.8871416376797212e-01   0.0000000000000000e+00   0.0000000000000000e+00   0.0000000000000000e+00   0.0000000000000000e+00   0.0000000000000000e+00   0.0000000000000000e+00   0.0000000000000000e+00   0.0000000000000000e+00   0.0000000000000000e+00   0.0000000000000000e+00   0.0000000000000000e+00   0.0000000000000000e+00   0.0000000000000000e+00   0.0000000000000000e+00   0.0000000000000000e+00   0.0000000000000000e+00   0.0000000000000000e+00   1.9979045306829493e-01   0.0000000000000000e+00   0.0000000000000000e+00  -2.6521405923837987e-01   0.0000000000000000e+00   0.0000000000000000e+00   0.0000000000000000e+00
  -1.0102985305569387e-01   0.0000000000000000e+00   0.0000000000000000e+00  -5.6681829987068377e-01  -5.4558051057397514e-02   6.8384975748544219e-01   0.0000000000000000e+00   0.0000000000000000e+00   0.0000000000000000e+00   0.0000000000000000e+00   0.0000000000000000e+00   0.0000000000000000e+00   0.0000000000000000e+00   0.0000000000000000e+00   0.0000000000000000e+00   0.0000000000000000e+00   0.0000000000000000e+00   0.0000000000000000e+00   0.0000000000000000e+00   0.0000000000000000e+00   0.0000000000000000e+00   0.0000000000000000e+00   0.0000000000000000e+00  -4.3913856219530728e-01   0.0000000000000000e+00   0.0000000000000000e+00   7.0994613656321565e-02   0.0000000000000000e+00   0.0000000000000000e+00   0.0000000000000000e+00
   5.1221964152871202e-01   0.0000000000000000e+00   0.0000000000000000e+00   1.4980162300908806e-01   7.4430028161612150e-01   1.8036619821125421e-02   0.0000000000000000e+00   0.0000000000000000e+00   0.0000000000000000e+00   0.0000000000000000e+00   0.0000000000000000e+00   0.0000000000000000e+00   0.0000000000000000e+00   0.0000000000000000e+00   0.0000000000000000e+00   0.0000000000000000e+00   0.0000000000000000e+00   0.0000000000000000e+00   0.0000000000000000e+00   0.0000000000000000e+00   0.0000000000000000e+00   0.0000000000000000e+00   0.0000000000000000e+00  -3.4159664244832139e-01   0.0000000000000000e+00   0.0000000000000000e+00   2.1022373218947660e-01   0.0000000000000000e+00   0.0000000000000000e+00   0.0000000000000000e+00
   0.0000000000000000e+00   6.9074985710889908e-02   0.0000000000000000e+00   0.0000000000000000e+00   0.0000000000000000e+00   0.0000000000000000e+00   5.0776912795892644e-02   0.0000000000000000e+00   0.0000000000000000e+00   0.0000000000000000e+00   0.0000000000000000e+00  -2.8674221991355503e-01   0.0000000000000000e+00   0.0000000000000000e+00   0.0000000000000000e+00   5.1781508350168814e-01   0.0000000000000000e+00   0.0000000000000000e+00  -6.8539860412697107e-01   0.0000000000000000e+00   0.0000000000000000e+00   0.0000000000000000e+00   0.0000000000000000e+00   0.0000000000000000e+00  -1.1366812853393822e+00   0.0000000000000000e+00   0.0000000000000000e+00   0.0000000000000000e+00   0.0000000000000000e+00   0.0000000000000000e+00
   0.0000000000000000e+00   0.0000000000000000e+00   0.0000000000000000e+00   0.0000000000000000e+00   0.0000000000000000e+00   0.0000000000000000e+00   0.0000000000000000e+00  -7.9739604259985708e-01   0.0000000000000000e+00   3.0670512901001290e-01   0.0000000000000000e+00   0.0000000000000000e+00   0.0000000000000000e+00   0.0000000000000000e+00   0.0000000000000000e+00   0.0000000000000000e+00   7.1200159514430772e-01   0.0000000000000000e+00   0.0000000000000000e+00   4.9978982476544348e-01   0.0000000000000000e+00   9.1604541267090256e-01   1.7763782359009578e-02   0.0000000000000000e+00   0.0000000000000000e+00   5.0083269855926121e-02   0.0000000000000000e+00   4.5608867529253894e-01   0.0000000000000000e+00   0.0000000000000000e+00
   0.0000000000000000e+00   0.0000000000000000e+00  -4.3307062900510451e-01   0.0000000000000000e+00   0.0000000000000000e+00   0.0000000000000000e+00   0.0000000000000000e+00   0.0000000000000000e+00   5.9562871600084066e-01   0.0000000000000000e+00   6.7932449376716386e-02   0.0000000000000000e+00   0.0000000000000000e+00  -2.7729676699792255e-01   2.8894832746810623e-02   0.0000000000000000e+00   0.0000000000000000e+00   2.6678048893611017e-01   0.0000000000000000e+00   0.0000000000000000e+00   0.0000000000000000e+00   0.0000000000000000e+00   0.0000000000000000e+00   0.0000000000000000e+00   0.0000000000000000e+00   0.0000000000000000e+00   0.0000000000000000e+00   0.0000000000000000e+00   5.4909315170305917e-01  -5.1555003819588371e-02
   0.0000000000000000e+00   0.0000000000000000e+00   0.0000000000000000e+00   0.0000000000000000e+00   0.0000000000000000e+00   0.0000000000000000e+00   0.0000000000000000e+00  -6.9170035165914551e-02   0.0000000000000000e+00   1.3203924142195773e+00   0.0000000000000000e+00   0.0000000000000000e+00   0.0000000000000000e+00   0.0000000000000000e+00   0.0000000000000000e+00   0.0000000000000000e+00  -6.1457343545311283e-01   0.0000000000000000e+00   0.0000000000000000e+00   1.0056264326919915e+00   0.0000000000000000e+00  -2.5177952931785108e-01  -1.8104303037653630e-01   0.0000000000000000e+00   0.0000000000000000e+00   5.4566928479789478e-01   0.0000000000000000e+00   3.7225475988886064e-02   0.0000000000000000e+00   0.0000000000000000e+00
   0.0000000000000000e+00   0.0000000000000000e+00   6.5600016748870627e-01   0.0000000000000000e+00   0.0000000000000000e+00   0.0000000000000000e+00   0.0000000000000000e+00   0.0000000000000000e+00   3.3266278286065132e-01   0.0000000000000000e+00  -2.7601740616706467e-02   0.0000000000000000e+00   0.0000000000000000e+00  -2.3390397625600734e-01  -1.3851080856022296e-01   0.0000000000000000e+00   0.0000000000000000e+00   2.1657339064577785e-01   0.0000000000000000e+00   0.0000000000000000e+00   0.0000000000000000e+00   0.0000000000000000e+00   0.0000000000000000e+00   0.0000000000000000e+00   0.0000000000000000e+00   0.0000000000000000e+00   0.0000000000000000e+00   0.0000000000000000e+00  -1.0967091682794872e-01  -5.7044661392548845e-01
   0.0000000000000000e+00  -5.5296513095282651e-01   0.0000000000000000e+00   0.0000000000000000e+00   0.0000000000000000e+00   0.0000000000000000e+00   4.3605594729647185e-01   0.0000000000000000e+00   0.0000000000000000e+00   0.0000000000000000e+00   0.0000000000000000e+00   2.4549327852517855e-01   0.0000000000000000e+00   0.0000000000000000e+00   0.0000000000000000e+00  -6.9500021919593447e-01   0.0000000000000000e+00   0.0000000000000000e+00  -1.0131767219191186e+00   0.0000000000000000e+00   0.0000000000000000e+00   0.0000000000000000e+00   0.0000000000000000e+00   0.0000000000000000e+00  -9.3523483906553947e-02   0.0000000000000000e+00   0.0000000000000000e+00   0.0000000000000000e+00   0.0000000000000000e+00   0.0000000000000000e+00
   0.0000000000000000e+00   0.0000000000000000e+00   0.0000000000000000e+00   0.0000000000000000e+00   0.0000000000000000e+00   0.0000000000000000e+00   0.0000000000000000e+00   0.0000000000000000e+00   0.0000000000000000e+00   0.0000000000000000e+00   0.0000000000000000e+00   0.0000000000000000e+00   1.5460703712095636e-01   0.0000000000000000e+00   0.0000000000000000e+00   0.0000000000000000e+00   0.0000000000000000e+00   0.0000000000000000e+00   0.0000000000000000e+00   0.0000000000000000e+00   4.2008094774900506e-01   0.0000000000000000e+00   0.0000000000000000e+00   0.0000000000000000e+00   0.0000000000000000e+00   0.0000000000000000e+00   0.0000000000000000e+00   0.0000000000000000e+00   0.0000000000000000e+00   0.0000000000000000e+00
   0.0000000000000000e+00   0.0000000000000000e+00  -1.8621506668191193e-01   0.0000000000000000e+00   0.0000000000000000e+00   0.0000000000000000e+00   0.0000000000000000e+00   0.0000000000000000e+00  -3.3625450952785757e-01   0.0000000000000000e+00  -6.9999537692871294e-01   0.0000000000000000e+00   0.0000000000000000e+00  -1.0477505222348438e-01  -4.6860585077694522e-01   0.0000000000000000e+00   0.0000000000000000e+00   6.7441703321456034e-03   0.0000000000000000e+00   0.0000000000000000e+00   0.0000000000000000e+00   0.0000000000000000e+00   0.0000000000000000e+00   0.0000000000000000e+00   0.0000000000000000e+00   0.0000000000000000e+00   0.0000000000000000e+00   0.0000000000000000e+00   2.4809765222643027e-01  -2.6475676047403429e-01
   0.0000000000000000e+00   0.0000000000000000e+00   7.0581645915987493e-02   0.0000000000000000e+00   0.0000000000000000e+00   0.0000000000000000e+00   0.0000000000000000e+00   0.0000000000000000e+00   2.5952214976324772e-01   0.0000000000000000e+00  -3.0566141535148894e-01   0.0000000000000000e+00   0.0000000000000000e+00  -2.8013601342644340e-01   3.3174301490441338e-01   0.0000000000000000e+00   0.0000000000000000e+00  -8.0199146432008339e-01   0.0000000000000000e+00   0.0000000000000000e+00   0.0000000000000000e+00   0.0000000000000000e+00   0.0000000000000000e+00   0.0000000000000000e+00   0.0000000000000000e+00   0.0000000000000000e+00   0.0000000000000000e+00   0.0000000000000000e+00   3.9825618154666786e-02  -3.0521820839784469e-02
   0.0000000000000000e+00  -1.1616539383925573e+00   0.0000000000000000e+00   0.0000000000000000e+00   0.0000000000000000e+00   0.0000000000000000e+00   1.8316361536070824e-01   0.0000000000000000e+00   0.0000000000000000e+00   0.0000000000000000e+00   0.0000000000000000e+00  -4.4034252348378633e-01   0.0000000000000000e+00   0.0000000000000000e+00   0.0000000000000000e+00   5.9829472627892466e-01   0.0000000000000000e+00   0.0000000000000000e+00   2.8171836268116279e-01   0.0000000000000000e+00   0.0000000000000000e+00   0.0000000000000000e+00   0.0000000000000000e+00   0.0000000000000000e+00  -5.1177190398176153e-01   0.0000000000000000e+00   0.0000000000000000e+00   0.0000000000000000e+00   0.0000000000000000e+00   0.0000000000000000e+00
   0.0000000000000000e+00   0.0000000000000000e+00   0.0000000000000000e+00   0.0000000000000000e+00   0.0000000000000000e+00   0.0000000000000000e+00   0.0000000000000000e+00  -4.5749151667965088e-01   0.0000000000000000e+00  -2.6612977073946287e-01   0.0000000000000000e+00   0.0000000000000000e+00   0.0000000000000000e+00   0.0000000000000000e+00   0.0000000000000000e+00   0.0000000000000000e+00  -1.0397125308054631e+00   0.0000000000000000e+00   0.0000000000000000e+00  -3.2052094792346675e-01   0.0000000000000000e+00   1.8667881548305440e-01  -1.2730543974707603e-01   0.0000000000000000e+00   0.0000000000000000e+00   3.1029825875294381e-01   0.0000000000000000e+00   2.7101286749878833e-01   0.0000000000000000e+00   0.0000000000000000e+00
   0.0000000000000000e+00   0.0000000000000000e+00  -3.5330122764777544e-01   0.0000000000000000e+00   0.0000000000000000e+00   0.0000000000000000e+00   0.0000000000000000e+00   0.0000000000000000e+00  -1.9408448069406498e-01   0.0000000000000000e+00   2.2438943847739970e-01   0.0000000000000000e+00   0.0000000000000000e+00   2.8063913628846382e-01   3.2130650954658918e-01   0.0000000000000000e+00   0.0000000000000000e+00  -1.1464400021206260e-01   0.0000000000000000e+00   0.0000000000000000e+00   0.0000000000000000e+00   0.0000000000000000e+00   0.0000000000000000e+00   0.0000000000000000e+00   0.0000000000000000e+00   0.0000000000000000e+00   0.0000000000000000e+00   0.0000000000000000e+00   1.2407524961709077e-02  -7.6932791801808476e-01
   0.0000000000000000e+00  -4.3733098123613576e-02   0.0000000000000000e+00   0.0000000000000000e+00   0.0000000000000000e+00   0.0000000000000000e+00   5.6615024953747639e-01   0.0000000000000000e+00   0.0000000000000000e+00   0.0000000000000000e+00   0.0000000000000000e+00   6.5099378140751119e-02   0.0000000000000000e+00   0.0000000000000000e+00   0.0000000000000000e+00  -4.4564014443027683e-01   0.0000000000000000e+00   0.0000000000000000e+00   5.6617335330024632e-01   0.0000000000000000e+00   0.0000000000000000e+00   0.0000000000000000e+00   0.0000000000000000e+00   0.0000000000000000e+00  -8.6664655987774053e-01   0.0000000000000000e+00   0.0000000000000000e+00   0.0000000000000000e+00   0.0000000000000000e+00   0.0000000000000000e+00
   0.0000000000000000e+00   0.0000000000000000e+00   0.0000000000000000e+00   0.0000000000000000e+00   0.0000000000000000e+00   0.0000000000000000e+00   0.0000000000000000e+00  -1.7013280939629763e-01   0.0000000000000000e+00  -7.2839395242351235e-01   0.0000000000000000e+00   0.0000000000000000e+00   0.0000000000000000e+00   0.0000000000000000e+00   0.0000000000000000e+00   0.0000000000000000e+00   4.8675752421192647e-01   0.0000000000000000e+00   0.0000000000000000e+00   7.5440361653942656e-01   0.0000000000000000e+00   2.5701888006145546e-01   4.4184368125200685e-01   0.0000000000000000e+00   0.0000000000000000e+00   1.2869329691119324e-01   0.0000000000000000e+00  -5.7892263868488403e-01   0.0000000000000000e+00   0.0000000000000000e+00
   0.0000000000000000e+00   0.0000000000000000e+00   0.0000000000000000e+00   0.0000000000000000e+00   0.0000000000000000e+00   0.0000000000000000e+00   0.0000000000000000e+00   0.0000000000000000e+00   0.0000000000000000e+00   0.0000000000000000e+00   0.0000000000000000e+00   0.0000000000000000e+00  -6.8491918535741880e-02   0.0000000000000000e+00   0.0000000000000000e+00   0.0000000000000000e+00   0.0000000000000000e+00   0.0000000000000000e+00   0.0000000000000000e+00   0.0000000000000000e+00   2.6895077312800753e-01   0.0000000000000000e+00   0.0000000000000000e+00   0.0000000000000000e+00   0.0000000000000000e+00   0.0000000000000000e+00   0.0000000000000000e+00   0.0000000000000000e+00   0.0000000000000000e+00   0.0000000000000000e+00
   0.0000000000000000e+00   0.0000000000000000e+00   0.0000000000000000e+00   0.0000000000000000e+00   0.0000000000000000e+00   0.0000000000000000e+00   0.0000000000000000e+00   5.7771915408628638e-01   0.0000000000000000e+00  -1.6677252137151163e-01   0.0000000000000000e+00   0.0000000000000000e+00   0.0000000000000000e+00   0.0000000000000000e+00   0.0000000000000000e+00   0.0000000000000000e+00   8.2887153854858231e-02   0.0000000000000000e+00   0.0000000000000000e+00  -3.1858783489120135e-01   0.0000000000000000e+00   8.0102636627636847e-01  -1.8726067570674909e-03   0.0000000000000000e+00   0.0000000000000000e+00   8.2579323523219728e-01   0.0000000000000000e+00  -5.8576633733023387e-01   0.0000000000000000e+00   0.0000000000000000e+00
   0.0000000000000000e+00   0.0000000000000000e+00   0.0000000000000000e+00   0.0000000000000000e+00   0.0000000000000000e+00   0.0000000000000000e+00   0.0000000000000000e+00  -2.2080587015670880e-03   0.0000000000000000e+00   4.0857551551389409e-01   0.0000000000000000e+00   0.0000000000000000e+00   0.0000000000000000e+00   0.0000000000000000e+00   0.0000000000000000e+00   0.0000000000000000e+00   2.6875443376955799e-02   0.0000000000000000e+00   0.0000000000000000e+00  -3.4333323656591591e-01   0.0000000000000000e+00   1.7338633198149050e-01   1.2631425028905239e+00   0.0000000000000000e+00   0.0000000000000000e+00   4.6841401214436029e-01   0.0000000000000000e+00   1.9384034569973735e-01   0.0000000000000000e+00   0.0000000000000000e+00
  -2.1035456612095660e-02   0.0000000000000000e+00   0.0000000000000000e+00  -8.0709343757683960e-02   1.3566665158921645e-01  -1.8327145093011343e-01   0.0000000000000000e+00   0.0000000000000000e+00   0.0000000000000000e+00   0.0000000000000000e+00   0.0000000000000000e+00   0.0000000000000000e+00   0.0000000000000000e+00   0.0000000000000000e+00   0.0000000000000000e+00   0.0000000000000000e+00   0.0000000000000000e+00   0.0000000000000000e+00   0.0000000000000000e+00   0.0000000000000000e+00   0.0000000000000000e+00   0.0000000000000000e+00   0.0000000000000000e+00  -3.4011514124664560e-01   0.0000000000000000e+00   0.0000000000000000e+00  -9.0849949752910819e-01   0.0000000000000000e+00   0.0000000000000000e+00   0.0000000000000000e+00
   0.0000000000000000e+00   1.1912597849855369e-01   0.0000000000000000e+00   0.0000000000000000e+00   0.0000000000000000e+00   0.0000000000000000e+00   5.1951751912423161e-01   0.0000000000000000e+00   0.0000000000000000e+00   0.0000000000000000e+00   0.0000000000000000e+00   1.4585044007940757e+00   0.0000000000000000e+00   0.0000000000000000e+00   0.0000000000000000e+00   1.7196999563481630e-01   0.0000000000000000e+00   0.0000000000000000e+00  -6.2259221851101065e-01   0.0000000000000000e+00   0.0000000000000000e+00   0.0000000000000000e+00   0.0000000000000000e+00   0.0000000000000000e+00   8.9129766262785459e-02   0.0000000000000000e+00   0.0000000000000000e+00   0.0000000000000000e+00   0.0000000000000000e+00   0.0000000000000000e+00
   0.0000000000000000e+00   0.0000000000000000e+00   0.0000000000000000e+00   0.0000000000000000e+00   0.0000000000000000e+00   0.0000000000000000e+00   0.0000000000000000e+00   1.6037039176255305e-02   0.0000000000000000e+00  -2.6011177987695411e-01   0.0000000000000000e+00   0.0000000000000000e+00   0.0000000000000000e+00   0.0000000000000000e+00   0.0000000000000000e+00   0.0000000000000000e+00   5.1320929304254892e-01   0.0000000000000000e+00   0.0000000000000000e+00   2.4661483758312649e-01   0.0000000000000000e+00  -2.8612244395189801e-01  -1.7015480922823567e-01   0.0000000000000000e+00   0.0000000000000000e+00   9.4146996489599910e-01   0.0000000000000000e+00   3.7127282048167187e-01   0.0000000000000000e+00   0.0000000000000000e+00
   3.0958028577496266e-01   0.0000000000000000e+00   0.0000000000000000e+00   3.8024596588178994e-01  -6.0161293901229385e-01  -9.2658170225444272e-02   0.0000000000000000e+00   0.0000000000000000e+00   0.0000000000000000e+00   0.0000000000000000e+00   0.0000000000000000e+00   0.0000000000000000e+00   0.0000000000000000e+00   0.0000000000000000e+00   0.0000000000000000e+00   0.0000000000000000e+00   0.0000000000000000e+00   0.0000000000000000e+00   0.0000000000000000e+00   0.0000000000000000e+00   0.0000000000000000e+00   0.0000000000000000e+00   0.0000000000000000e+00  -6.1261870870679602e-01   0.0000000000000000e+00   0.0000000000000000e+00   1.1725060740138976e-01   0.0000000000000000e+00   0.0000000000000000e+00   0.0000000000000000e+00
   0.0000000000000000e+00   0.0000000000000000e+00   0.0000000000000000e+00   0.0000000000000000e+00   0.0000000000000000e+00   0.0000000000000000e+00   0.0000000000000000e+00   1.0231432826072446e+00   0.0000000000000000e+00  -2.9038559730854496e-01   0.0000000000000000e+00   0.0000000000000000e+00   0.0000000000000000e+00   0.0000000000000000e+00   0.0000000000000000e+00   0.0000000000000000e+00  -7.9457285129774236e-03   0.0000000000000000e+00   0.0000000000000000e+00   9.6874029296822095e-01   0.0000000000000000e+00   4.4969749554809701e-01   9.0345922176115617e-02   0.0000000000000000e+00   0.0000000000000000e+00  -1.0211870321246758e-01   0.0000000000000000e+00   7.5138816674674636e-01   0.0000000000000000e+00   0.0000000000000000e+00
   0.0000000000000000e+00   0.0000000000000000e+00  -6.8365491359517333e-02   0.0000000000000000e+00   0.0000000000000000e+00   0.0000000000000000e+00   0.0000000000000000e+00   0.0000000000000000e+00   5.2527177043435869e-01   0.0000000000000000e+00  -3.8623433683598984e-01   0.0000000000000000e+00   0.0000000000000000e+00   7.1954145998875241e-01  -5.9084201197192904e-02   0.0000000000000000e+00   0.0000000000000000e+00   2.3846691759720005e-02   0.0000000000000000e+00   0.0000000000000000e+00   0.0000000000000000e+00   0.0000000000000000e+00   0.0000000000000000e+00   0.0000000000000000e+00   0.0000000000000000e+00   0.0000000000000000e+00   0.0000000000000000e+00   0.0000000000000000e+00  -2.1943647813396194e-01   1.6937405563230548e-02
   0.0000000000000000e+00   0.0000000000000000e+00   6.7322338141512408e-02   0.0000000000000000e+00   0.0000000000000000e+00   0.0000000000000000e+00   0.0000000000000000e+00   0.0000000000000000e+00  -1.4427416324385089e-01   0.0000000000000000e+00  -4.5745141461138400e-01   0.0000000000000000e+00   0.0000000000000000e+00  -1.0497197834527502e-01   7.2804178617295423e-01   0.0000000000000000e+00   0.0000000000000000e+00   4.6657669538174684e-01   0.0000000000000000e+00   0.0000000000000000e+00   0.0000000000000000e+00   0.0000000000000000e+00   0.0000000000000000e+00   0.0000000000000000e+00   0.0000000000000000e+00   0.0000000000000000e+00   0.0000000000000000e+00   0.0000000000000000e+00  -4.5475537273559311e-02   6.7565346607512677e-02
   1.0743536020363695e+00   0.0000000000000000e+00   0.0000000000000000e+00   0.0000000000000000e+00   0.0000000000000000e+00   0.0000000000000000e+00   0.0000000000000000e+00   0.0000000000000000e+00   0.0000000000000000e+00   0.0000000000000000e+00  -1.0080788225579138e+00   0.0000000000000000e+00  -7.9249869959947727e-01   0.0000000000000000e+00   5.4968939477712753e-01   0.0000000000000000e+00   0.0000000000000000e+00   2.3699457002086993e-01   0.0000000000000000e+00   0.0000000000000000e+00   0.0000000000000000e+00   3.0260389409240285e-01   0.0000000000000000e+00   0.0000000000000000e+00   0.0000000000000000e+00   0.0000000000000000e+00   0.0000000000000000e+00   0.0000000000000000e+00   0.0000000000000000e+00   0.0000000000000000e+00
   0.0000000000000000e+00  -7.5490361921732674e-01   0.0000000000000000e+00   0.0000000000000000e+00   3.7199293934970246e-01   0.0000000000000000e+00   0.0000000000000000e+00   0.0000000000000000e+00   0.0000000000000000e+00   0.0000000000000000e+00   0.0000000000000000e+00  -7.5538939147160700e-02   0.0000000000000000e+00   0.0000000000000000e+00   0.0000000000000000e+00   0.0000000000000000e+00   0.0000000000000000e+00   0.0000000000000000e+00   0.0000000000000000e+00  -4.3283528673776051e-01   2.3567487298331918e-01   0.0000000000000000e+00   2.0771763583771502e-01   0.0000000000000000e+00   0.0000000000000000e+00   0.0000000000000000e+00   0.0000000000000000e+00   0.0000000000000000e+00   0.0000000000000000e+00   0.0000000000000000e+00
   0.0000000000000000e+00   0.0000000000000000e+00   3.4191837036408934e-01   0.0000000000000000e+00   0.0000000000000000e+00  -6.6457309156549871e-01   0.0000000000000000e+00   0.0000000000000000e+00  -1.2319722797579213e+00   1.6642285012957561e-01   0.0000000000000000e+00   0.0000000000000000e+00   0.0000000000000000e+00   0.0000000000000000e+00   0.0000000000000000e+00   0.0000000000000000e+00   0.0000000000000000e+00   0.0000000000000000e+00   0.0000000000000000e+00   0.0000000000000000e+00   0.0000000000000000e+00   0.0000000000000000e+00   0.0000000000000000e+00  -7.3341566806623362e-02   2.1194628186893116e-01   0.0000000000000000e+00   0.0000000000000000e+00   0.0000000000000000e+00  -6.2177212125969772e-02  -4.4636323708783354e-01
   0.0000000000000000e+00   0.0000000000000000e+00   0.0000000000000000e+00  -4.6253299360733696e-01   0.0000000000000000e+00   0.0000000000000000e+00   6.3736632336373417e-02   0.0000000000000000e+00   0.0000000000000000e+00   0.0000000000000000e+00   0.0000000000000000e+00   0.0000000000000000e+00   0.0000000000000000e+00   0.0000000000000000e+00   0.0000000000000000e+00   0.0000000000000000e+00   0.0000000000000000e+00   0.0000000000000000e+00   0.0000000000000000e+00   0.0000000000000000e+00   0.0000000000000000e+00   0.0000000000000000e+00   0.0000000000000000e+00   0.0000000000000000e+00   0.0000000000000000e+00   0.0000000000000000e+00   0.0000000000000000e+00   0.0000000000000000e+00   0.0000000000000000e+00   0.0000000000000000e+00
   0.0000000000000000e+00   6.8833383476532450e-02   0.0000000000000000e+00   0.0000000000000000e+00   7.0443264808614708e-02   0.0000000000000000e+00   0.0000000000000000e+00   0.0000000000000000e+00   0.0000000000000000e+00   0.0000000000000000e+00   0.0000000000000000e+00   9.5492617192608065e-01   0.0000000000000000e+00   0.0000000000000000e+00   0.0000000000000000e+00   0.0000000000000000e+00   0.0000000000000000e+00   0.0000000000000000e+00   0.0000000000000000e+00  -5.3876044553061456e-02   2.6961605743934075e-01   0.0000000000000000e+00   5.3106226820022473e-02   0.0000000000000000e+00   0.0000000000000000e+00   0.0000000000000000e+00   0.0000000000000000e+00   0.0000000000000000e+00   0.0000000000000000e+00   0.0000000000000000e+00
   0.0000000000000000e+00   0.0000000000000000e+00   3.1185413565308157e-01   0.0000000000000000e+00   0.0000000000000000e+00  -1.9821120305105194e-01   0.0000000000000000e+00   0.0000000000000000e+00   5.0485132655468345e-01  -1.2127864225147253e+00   0.0000000000000000e+00   0.0000000000000000e+00   0.0000000000000000e+00   0.0000000000000000e+00   0.0000000000000000e+00   0.0000000000000000e+00   0.0000000000000000e+00   0.0000000000000000e+00   0.0000000000000000e+00   0.0000000000000000e+00   0.0000000000000000e+00   0.0000000000000000e+00   0.0000000000000000e+00  -5.5945666796113236e-01   8.7509366097925068e-01   0.0000000000000000e+00   0.0000000000000000e+00   0.0000000000000000e+00  -5.9075730775388996e-02   1.2479204920483358e-01
   0.0000000000000000e+00   0.0000000000000000e+00   0.0000000000000000e+00  -3.4754858049172693e-02   0.0000000000000000e+00   0.0000000000000000e+00   2.0662312373470348e-01   0.0000000000000000e+00   0.0000000000000000e+00   0.0000000000000000e+00   0.0000000000000000e+00   0.0000000000000000e+00   0.0000000000000000e+00   0.0000000000000000e+00   0.0000000000000000e+00   0.0000000000000000e+00   0.0000000000000000e+00   0.0000000000000000e+00   0.0000000000000000e+00   0.0000000000000000e+00   0.0000000000000000e+00   0.0000000000000000e+00   0.0000000000000000e+00   0.0000000000000000e+00   0.0000000000000000e+00   0.0000000000000000e+00   0.0000000000000000e+00   0.0000000000000000e+00   0.0000000000000000e+00   0.0000000000000000e+00
   0.0000000000000000e+00   0.0000000000000000e+00   0.0000000000000000e+00   0.0000000000000000e+00   0.0000000000000000e+00   0.0000000000000000e+00   0.0000000000000000e+00  -2.2161299300768583e-01   0.0000000000000000e+00   0.0000000000000000e+00   0.0000000000000000e+00   0.0000000000000000e+00   0.0000000000000000e+00  -6.7477226771336474e-01   0.0000000000000000e+00   4.4158301256132504e-01  -1.6403777843311815e-01   0.0000000000000000e+00  -8.1606746098388055e-02   0.0000000000000000e+00   0.0000000000000000e+00   0.0000000000000000e+00   0.0000000000000000e+00   0.0000000000000000e+00   0.0000000000000000e+00   4.5225535487533985e-01   1.4725990223618959e-01   2.0195562010088181e-01   0.0000000000000000e+00   0.0000000000000000e+00
   0.0000000000000000e+00   0.0000000000000000e+00  -3.3492200760925045e-02   0.0000000000000000e+00   0.0000000000000000e+00   3.6022301151342229e-01   0.0000000000000000e+00   0.0000000000000000e+00  -6.8627229771439413e-01   9.0175978563894629e-02   0.0000000000000000e+00   0.0000000000000000e+00   0.0000000000000000e+00   0.0000000000000000e+00   0.0000000000000000e+00   0.0000000000000000e+00   0.0000000000000000e+00   0.0000000000000000e+00   0.0000000000000000e+00   0.0000000000000000e+00   0.0000000000000000e+00   0.0000000000000000e+00   0.0000000000000000e+00  -1.0934936322113684e+00  -3.9908514885039820e-01   0.0000000000000000e+00   0.0000000000000000e+00   0.0000000000000000e+00  -4.9882891734727319e-01   6.4142779349182577e-01
   0.0000000000000000e+00   0.0000000000000000e+00  -8.9528218789901615e-01   0.0000000000000000e+00   0.0000000000000000e+00  -5.9488024432170172e-01   0.0000000000000000e+00   0.0000000000000000e+00   6.4748782725005360e-01   4.8829288715928976e-01   0.0000000000000000e+00   0.0000000000000000e+00   0.0000000000000000e+00   0.0000000000000000e+00   0.0000000000000000e+00   0.0000000000000000e+00   0.0000000000000000e+00   0.0000000000000000e+00   0.0000000000000000e+00   0.0000000000000000e+00   0.0000000000000000e+00   0.0000000000000000e+00   0.0000000000000000e+00  -6.0136665025776292e-01   2.4214795555938520e-01   0.0000000000000000e+00   0.0000000000000000e+00   0.0000000000000000e+00  -4.5357890783501237e-01  -4.3108902625879847e-01
  -9.5905099777864544e-01   0.0000000000000000e+00   0.0000000000000000e+00   0.0000000000000000e+00   0.0000000000000000e+00   0.0000000000000000e+00   0.0000000000000000e+00   0.0000000000000000e+00   0.0000000000000000e+00   0.0000000000000000e+00  -7.7374195649145860e-01   0.0000000000000000e+00  -2.5422350272659738e-01   0.0000000000000000e+00   3.5852926054960055e-01   0.0000000000000000e+00   0.0000000000000000e+00  -1.5638455570551987e-01   0.0000000000000000e+00   0.0000000000000000e+00   0.0000000000000000e+00   5.7436144489964236e-01   0.0000000000000000e+00   0.0000000000000000e+00   0.0000000000000000e+00   0.0000000000000000e+00   0.0000000000000000e+00   0.0000000000000000e+00   0.0000000000000000e+00   0.0000000000000000e+00
   0.0000000000000000e+00   5.3124157694806051e-03   0.0000000000000000e+00   0.0000000000000000e+00   8.1075920090013831e-01   0.0000000000000000e+00   0.0000000000000000e+00   0.0000000000000000e+00   0.0000000000000000e+00   0.0000000000000000e+00   0.0000000000000000e+00   7.3849273923092359e-02   0.0000000000000000e+00   0.0000000000000000e+00   0.0000000000000000e+00   0.0000000000000000e+00   0.0000000000000000e+00   0.0000000000000000e+00   0.0000000000000000e+00   3.2665625120832187e-01  -3.4338422146707659e-01   0.0000000000000000e+00  -3.3551535155559020e-01   0.0000000000000000e+00   0.0000000000000000e+00   0.0000000000000000e+00   0.0000000000000000e+00   0.0000000000000000e+00   0.0000000000000000e+00   0.0000000000000000e+00
  -5.2846218242761367e-01   0.0000000000000000e+00   0.0000000000000000e+00   0.0000000000000000e+00   0.0000000000000000e+00   0.0000000000000000e+00   0.0000000000000000e+00   0.0000000000000000e+00   0.0000000000000000e+00   0.0000000000000000e+00  -8.8614639144498275e-01   0.0000000000000000e+00   1.1703614920192356e+00   0.0000000000000000e+00   6.7613939149059188e-01   0.0000000000000000e+00   0.0000000000000000e+00  -2.3165221544255232e-01   0.0000000000000000e+00   0.0000000000000000e+00   0.0000000000000000e+00  -5.9509807378468560e-01   0.0000000000000000e+00   0.0000000000000000e+00   0.0000000000000000e+00   0.0000000000000000e+00   0.0000000000000000e+00   0.0000000000000000e+00   0.0000000000000000e+00   0.0000000000000000e+00
   0.0000000000000000e+00   0.0000000000000000e+00   0.0000000000000000e+00   0.0000000000000000e+00   0.0000000000000000e+00   0.0000000000000000e+00   0.0000000000000000e+00  -4.9509204102519327e-01   0.0000000000000000e+00   0.0000000000000000e+00   0.0000000000000000e+00   0.0000000000000000e+00   0.0000000000000000e+00  -1.7300087159590286e-01   0.0000000000000000e+00  -3.8593815354860528e-01  -1.6565004349945592e-01   0.0000000000000000e+00   6.8436808540353145e-01   0.0000000000000000e+00   0.0000000000000000e+00   0.0000000000000000e+00   0.0000000000000000e+00   0.0000000000000000e+00   0.0000000000000000e+00   8.5539648118241940e-02  -1.1086340860818308e-01  -2.4616858243361026e-01   0.0000000000000000e+00   0.0000000000000000e+00
  -8.7074789290444987e-02   0.0000000000000000e+00   0.0000000000000000e+00   0.0000000000000000e+00   0.0000000000000000e+00   0.0000000000000000e+00   0.0000000000000000e+00   0.0000000000000000e+00   0.0000000000000000e+00   0.0000000000000000e+00   5.7170964630816878e-01   0.0000000000000000e+00  -4.0688556805553111e-01   0.0000000000000000e+00   6.4134598787029851e-01   0.0000000000000000e+00   0.0000000000000000e+00  -4.0107943649434702e-01   0.0000000000000000e+00   0.0000000000000000e+00   0.0000000000000000e+00  -9.5950331312101467e-01   0.0000000000000000e+00   0.0000000000000000e+00   0.0000000000000000e+00   0.0000000000000000e+00   0.0000000000000000e+00   0.0000000000000000e+00   0.0000000000000000e+00   0.0000000000000000e+00
   0.0000000000000000e+00   0.0000000000000000e+00   0.0000000000000000e+00   0.0000000000000000e+00   0.0000000000000000e+00   0.0000000000000000e+00   0.0000000000000000e+00   3.4521595062726679e-01   0.0000000000000000e+00   0.0000000000000000e+00   0.0000000000000000e+00   0.0000000000000000e+00   0.0000000000000000e+00   8.2042670053484146e-02   0.0000000000000000e+00   2.7128126609501574e-01  -7.8104107477226026e-01   0.0000000000000000e+00   1.2507395745055871e-01   0.0000000000000000e+00   0.0000000000000000e+00   0.0000000000000000e+00   0.0000000000000000e+00   0.0000000000000000e+00   0.0000000000000000e+00  -9.7532090602826887e-02   1.1545366572770099e-01  -3.8985985872851348e-01   0.0000000000000000e+00   0.0000000000000000e+00
   0.0000000000000000e+00   0.0000000000000000e+00   0.0000000000000000e+00   0.0000000000000000e+00   0.0000000000000000e+00   0.0000000000000000e+00   0.0000000000000000e+00  -8.8183575104238646e-02   0.0000000000000000e+00   0.0000000000000000e+00   0.0000000000000000e+00   0.0000000000000000e+00   0.0000000000000000e+00  -1.3046167438527925e-01   0.0000000000000000e+00  -2.4265821646009003e-02  -3.7855542381753621e-01   0.0000000000000000e+00   1.4084183643961967e-02   0.0000000000000000e+00   0.0000000000000000e+00   0.0000000000000000e+00   0.0000000000000000e+00   0.0000000000000000e+00   0.0000000000000000e+00  -4.8667879047633245e-01  -4.4257533098510349e-01   6.3117575735416165e-01   0.0000000000000000e+00   0.0000000000000000e+00
   2.1716777548678226e-01   0.0000000000000000e+00   0.0000000000000000e+00   0.0000000000000000e+00   0.0000000000000000e+00   0.0000000000000000e+00   0.0000000000000000e+00   0.0000000000000000e+00   0.0000000000000000e+00   0.0000000000000000e+00   4.8035359398199051e-01   0.0000000000000000e+00  -6.9715011619666534e-03   0.0000000000000000e+00   1.4253476487499261e+00   0.0000000000000000e+00   0.0000000000000000e+00   6.5196038974622073e-01   0.0000000000000000e+00   0.0000000000000000e+00   0.0000000000000000e+00  -1.2862908528836808e-01   0.0000000000000000e+00   0.0000000000000000e+00   0.0000000000000000e+00   0.0000000000000000e+00   0.0000000000000000e+00   0.0000000000000000e+00   0.0000000000000000e+00   0.0000000000000000e+00
   0.0000000000000000e+00   0.0000000000000000e+00   0.0000000000000000e+00   0.0000000000000000e+00   0.0000000000000000e+00   0.0000000000000000e+00   0.0000000000000000e+00   5.6150585982465730e-02   0.0000000000000000e+00   0.0000000000000000e+00   0.0000000000000000e+00   0.0000000000000000e+00   0.0000000000000000e+00   7.3639473367313010e-02   0.0000000000000000e+00  -3.2441188055533876e-01  -2.3863312072813245e-01   0.0000000000000000e+00  -3.9147946160849539e-01   0.0000000000000000e+00   0.0000000000000000e+00   0.0000000000000000e+00   0.0000000000000000e+00   0.0000000000000000e+00   0.0000000000000000e+00   5.4751910859593789e-01  -6.0090050692635910e-01  -1.2296642931625441e-01   0.0000000000000000e+00   0.0000000000000000e+00
   0.0000000000000000e+00   1.7416726222074158e-01   0.0000000000000000e+00   0.0000000000000000e+00   2.6378415683340062e-01   0.0000000000000000e+00   0.0000000000000000e+00   0.0000000000000000e+00   0.0000000000000000e+00   0.0000000000000000e+00   0.0000000000000000e+00  -1.9723266624817190e-01   0.0000000000000000e+00   0.0000000000000000e+00   0.0000000000000000e+00   0.0000000000000000e+00   0.0000000000000000e+00   0.0000000000000000e+00   0.0000000000000000e+00   5.1667363271050204e-01   5.9091252593123889e-01   0.0000000000000000e+00   4.9502899177538529e-01   0.0000000000000000e+00   0.0000000000000000e+00   0.0000000000000000e+00   0.0000000000000000e+00   0.0000000000000000e+00   0.0000000000000000e+00   0.0000000000000000e+00
   0.0000000000000000e+00   3.5484235423925548e-01   0.0000000000000000e+00   0.0000000000000000e+00   2.2561334468045141e-01   0.0000000000000000e+00   0.0000000000000000e+00   0.0000000000000000e+00   0.0000000000000000e+00   0.0000000000000000e+00   0.0000000000000000e+00   3.1263127163954164e-02   0.0000000000000000e+00   0.0000000000000000e+00   0.0000000000000000e+00   0.0000000000000000e+00   0.0000000000000000e+00   0.0000000000000000e+00   0.0000000000000000e+00  -3.5233578992054793e-01  -4.6711765063858501e-01   0.0000000000000000e+00   6.9272558118126737e-01   0.0000000000000000e+00   0.0000000000000000e+00   0.0000000000000000e+00   0.0000000000000000e+00   0.0000000000000000e+00   0.0000000000000000e+00   0.0000000000000000e+00
   9.1601874892828328e-01   0.0000000000000000e+00   0.0000000000000000e+00   0.0000000000000000e+00   0.0000000000000000e+00   0.0000000000000000e+00   0.0000000000000000e+00   0.0000000000000000e+00   0.0000000000000000e+00   0.0000000000000000e+00   2.1122850149092154e-01   0.0000000000000000e+00   8.5964316898610060e-01   0.0000000000000000e+00   2.9818431051886057e-01   0.0000000000000000e+00   0.0000000000000000e+00  -1.2335658825052458e+00   0.0000000000000000e+00   0.0000000000000000e+00   0.0000000000000000e+00   5.6002802552250641e-01   0.0000000000000000e+00   0.0000000000000000e+00   0.0000000000000000e+00   0.0000000000000000e+00   0.0000000000000000e+00   0.0000000000000000e+00   0.0000000000000000e+00   0.0000000000000000e+00
   0.0000000000000000e+00  -5.1875518085019923e-01   0.0000000000000000e+00   0.0000000000000000e+00  -2.8079361634238226e-01   0.0000000000000000e+00   0.0000000000000000e+00   0.0000000000000000e+00   0.0000000000000000e+00   0.0000000000000000e+00   0.0000000000000000e+00   1.9255661979979366e-01   0.0000000000000000e+00   0.0000000000000000e+00   0.0000000000000000e+00   0.0000000000000000e+00   0.0000000000000000e+00   0.0000000000000000e+00   0.0000000000000000e+00   5.5852889659110683e-01  -4.3182785855252781e-01   0.0000000000000000e+00   3.4137974132098209e-01   0.0000000000000000e+00   0.0000000000000000e+00   0.0000000000000000e+00   0.0000000000000000e+00   0.0000000000000000e+00   0.0000000000000000e+00   0.0000000000000000e+00
   0.0000000000000000e+00   0.0000000000000000e+00   5.5125041137546871e-01   0.0000000000000000e+00   0.0000000000000000e+00  -4.7644053915485962e-01   0.0000000000000000e+00   0.0000000000000000e+00   4.8702307583046578e-01   4.9648483597867243e-01   0.0000000000000000e+00   0.0000000000000000e+00   0.0000000000000000e+00   0.0000000000000000e+00   0.0000000000000000e+00   0.0000000000000000e+00   0.0000000000000000e+00   0.0000000000000000e+00   0.0000000000000000e+00   0.0000000000000000e+00   0.0000000000000000e+00   0.0000000000000000e+00   0.0000000000000000e+00   3.8592160484401566e-01  -5.2531554729231089e-01   0.0000000000000000e+00   0.0000000000000000e+00   0.0000000000000000e+00  -7.7175689321644148e-01   2.8163523553848108e-01
   0.0000000000000000e+00   0.0000000000000000e+00   6.1302012539586603e-01   0.0000000000000000e+00   0.0000000000000000e+00  -1.7721778114900666e-01   0.0000000000000000e+00   0.0000000000000000e+00   6.0707127775469438e-02   9.1499988888478390e-01   0.0000000000000000e+00   0.0000000000000000e+00   0.0000000000000000e+00   0.0000000000000000e+00   0.0000000000000000e+00   0.0000000000000000e+00   0.0000000000000000e+00   0.0000000000000000e+00   0.0000000000000000e+00   0.0000000000000000e+00   0.0000000000000000e+00   0.0000000000000000e+00   0.0000000000000000e+00  -8.8530774230761577e-01   1.3130782873772101e-01   0.0000000000000000e+00   0.0000000000000000e+00   0.0000000000000000e+00   7.3986689685383400e-01   2.9843138219331855e-01
   0.0000000000000000e+00   0.0000000000000000e+00   0.0000000000000000e+00   0.0000000000000000e+00   0.0000000000000000e+00   0.0000000000000000e+00   0.0000000000000000e+00   6.4483252033257243e-01   0.0000000000000000e+00   0.0000000000000000e+00   0.0000000000000000e+00   0.0000000000000000e+00   0.0000000000000000e+00  -4.4826712073782876e-01   0.0000000000000000e+00  -5.3462328963826888e-01   1.3751637941919241e-02   0.0000000000000000e+00   1.4384818257904530e-01   0.0000000000000000e+00   0.0000000000000000e+00   0.0000000000000000e+00   0.0000000000000000e+00   0.0000000000000000e+00   0.0000000000000000e+00   5.5133360517287948e-02   2.0989348571952901e-01   1.7160762627725173e-01   0.0000000000000000e+00   0.0000000000000000e+00
   0.0000000000000000e+00   0.0000000000000000e+00   0.0000000000000000e+00   0.0000000000000000e+00   0.0000000000000000e+00   0.0000000000000000e+00   0.0000000000000000e+00   1.7590818698867439e-01   0.0000000000000000e+00   0.0000000000000000e+00   0.0000000000000000e+00   0.0000000000000000e+00   0.0000000000000000e+00   4.8948576431118218e-01   0.0000000000000000e+00   1.5642678297756363e-01  -4.8127451607305791e-02   0.0000000000000000e+00   4.5694278749852096e-01   0.0000000000000000e+00   0.0000000000000000e+00   0.0000000000000000e+00   0.0000000000000000e+00   0.0000000000000000e+00   0.0000000000000000e+00   4.8612079692459631e-01   5.3042012479042673e-02   5.0472845265427857e-01   0.0000000000000000e+00   0.0000000000000000e+00
   0.0000000000000000e+00   0.0000000000000000e+00   0.0000000000000000e+00   0.0000000000000000e+00   0.0000000000000000e+00   0.0000000000000000e+00   0.0000000000000000e+00   3.5904818468244387e-01   0.0000000000000000e+00   0.0000000000000000e+00   0.0000000000000000e+00   0.0000000000000000e+00   0.0000000000000000e+00  -2.1222473918797816e-01   0.0000000000000000e+00   4.0784722717787697e-01   3.6451498665970761e-01   0.0000000000000000e+00   3.5551880972964855e-01   0.0000000000000000e+00   0.0000000000000000e+00   0.0000000000000000e+00   0.0000000000000000e+00   0.0000000000000000e+00   0.0000000000000000e+00  -5.1468610504857903e-02  -5.9065320082003381e-01  -2.2118019657914612e-01   0.0000000000000000e+00   0.0000000000000000e+00
   0.0000000000000000e+00   0.0000000000000000e+00  -5.2256839792163445e-01   0.0000000000000000e+00   0.0000000000000000e+00  -4.3747885785601959e-01   0.0000000000000000e+00   0.0000000000000000e+00  -2.7180019477258444e-01  -1.3618965740067193e-01   0.0000000000000000e+00   0.0000000000000000e+00   0.0000000000000000e+00   0.0000000000000000e+00   0.0000000000000000e+00   0.0000000000000000e+00   0.0000000000000000e+00   0.0000000000000000e+00   0.0000000000000000e+00   0.0000000000000000e+00   0.0000000000000000e+00   0.0000000000000000e+00   0.0000000000000000e+00   7.0853564179358941e-01   3.8616223345844913e-01   0.0000000000000000e+00   0.0000000000000000e+00   0.0000000000000000e+00   6.7803954319137971e-01   8.3357341341145719e-01
   0.0000000000000000e+00   0.0000000000000000e+00   3.0422917590718190e-01   0.0000000000000000e+00   0.0000000000000000e+00   3.3043728749199183e-02   0.0000000000000000e+00   0.0000000000000000e+00  -6.6891707555985502e-05   6.8310875906824620e-01   0.0000000000000000e+00   0.0000000000000000e+00   0.0000000000000000e+00   0.0000000000000000e+00   0.0000000000000000e+00   0.0000000000000000e+00   0.0000000000000000e+00   0.0000000000000000e+00   0.0000000000000000e+00   0.0000000000000000e+00   0.0000000000000000e+00   0.0000000000000000e+00   0.0000000000000000e+00   2.3857743667008208e-01   1.3180470297502231e+00   0.0000000000000000e+00   0.0000000000000000e+00   0.0000000000000000e+00  -6.4418264019205163e-01   2.9816344698917230e-01
