# Supplementary material for: ICOA: An Improved Coati Optimization Algorithm with Multi-Strategy Enhancement for Global Optimization and Engineering Design Problems
Source: Biomimetics (Basel). 2026 Apr 7;11(4):254. doi: 10.3390/biomimetics11040254 (PMC13113930; doi:10.3390/biomimetics11040254)
Supplement: Supplementary file 1 [file biomimetics-11-00254-s001.zip › ablation-study/input_data17/M_28_D10.txt]

   7.2770102021566874e-01   0.0000000000000000e+00   0.0000000000000000e+00   5.3620176615970372e-01   0.0000000000000000e+00   0.0000000000000000e+00   0.0000000000000000e+00  -9.3541919141629237e-02   0.0000000000000000e+00   6.5573707215800403e-01
   0.0000000000000000e+00   5.0145638140095435e-02   4.4708737457885811e-02   0.0000000000000000e+00   1.1847379094738000e-01  -8.6339293621183211e-01   3.5121551459390959e-01   0.0000000000000000e+00   3.3563492761786196e-01   0.0000000000000000e+00
   0.0000000000000000e+00   5.2807875994412934e-01   2.4341747530817878e-01   0.0000000000000000e+00  -5.2380063918317221e-01  -3.4104688176609506e-02  -4.3645643049978478e-01   0.0000000000000000e+00   4.4255655109999925e-01   0.0000000000000000e+00
  -2.9188317894012378e-01   0.0000000000000000e+00   0.0000000000000000e+00  -1.0085283162492626e+00   0.0000000000000000e+00   0.0000000000000000e+00   0.0000000000000000e+00   1.8459141997717654e-01   0.0000000000000000e+00   7.6972459867920584e-01
   0.0000000000000000e+00   1.1605039875848931e-01  -9.0024781084941785e-01   0.0000000000000000e+00   1.5713003350383567e-01  -4.6382441455248856e-02  -3.0073407031801125e-01   0.0000000000000000e+00   2.4249541161539986e-01   0.0000000000000000e+00
   0.0000000000000000e+00  -5.9962337834069102e-01  -2.0704596798247682e-01   0.0000000000000000e+00  -7.3554786070160616e-01  -2.0741921242632788e-01  -4.8990823863024939e-02   0.0000000000000000e+00  -1.0550016777451136e-01   0.0000000000000000e+00
   0.0000000000000000e+00  -2.7877520173357295e-01   2.4565974844600633e-01   0.0000000000000000e+00   3.3457228893589869e-01  -3.4580904302624893e-01  -7.7023502667948707e-01   0.0000000000000000e+00  -1.9274638208112732e-01   0.0000000000000000e+00
  -9.6223600885785476e-01   0.0000000000000000e+00   0.0000000000000000e+00   6.3896028628393520e-01   0.0000000000000000e+00   0.0000000000000000e+00   0.0000000000000000e+00   5.6919102624855400e-01   0.0000000000000000e+00   9.9057371200655109e-03
   0.0000000000000000e+00   5.1757775673331496e-01  -1.5838622322029561e-01   0.0000000000000000e+00  -1.8422196371340915e-01  -2.9771051903862900e-01   7.0970689129458142e-03   0.0000000000000000e+00  -7.6446544498825464e-01   0.0000000000000000e+00
  -4.1847008620218329e-01   0.0000000000000000e+00   0.0000000000000000e+00   5.8069061124209154e-01   0.0000000000000000e+00   0.0000000000000000e+00   0.0000000000000000e+00  -1.0059990658766678e+00   0.0000000000000000e+00   6.1302190860291739e-01
   6.3491028292284724e-01   0.0000000000000000e+00   5.0404855359504197e-01   0.0000000000000000e+00  -2.6650626796852400e-01   4.7634451504595177e-01  -1.2085545971535190e-01   0.0000000000000000e+00   0.0000000000000000e+00   1.7403522124471260e-01
   0.0000000000000000e+00   1.1587073112156658e+00   0.0000000000000000e+00  -7.7860006248632985e-02   0.0000000000000000e+00   0.0000000000000000e+00   0.0000000000000000e+00  -1.0609767573046192e-01   3.4065377902179020e-02   0.0000000000000000e+00
   7.9733582850050222e-02   0.0000000000000000e+00   5.4448388794203018e-01   0.0000000000000000e+00   3.6643867955142501e-01  -2.1381346056568903e-01   6.7267398400287559e-01   0.0000000000000000e+00   0.0000000000000000e+00  -2.5435420380378337e-01
   0.0000000000000000e+00  -1.7370167157286739e-01   0.0000000000000000e+00  -1.2793920201862347e-01   0.0000000000000000e+00   0.0000000000000000e+00   0.0000000000000000e+00   1.6176460331427149e+00   4.5518943035434450e-01   0.0000000000000000e+00
   1.7113791047340438e-01   0.0000000000000000e+00  -4.0641154936521895e-01   0.0000000000000000e+00   6.4029216754391094e-01   6.1211326708601987e-01   1.3654100031999875e-01   0.0000000000000000e+00   0.0000000000000000e+00  -4.7342494781894714e-02
  -5.4765762196732415e-01   0.0000000000000000e+00   9.9505139835044304e-02   0.0000000000000000e+00  -2.4190874635212187e-01   4.1340145962477465e-01   4.4226189951754363e-01   0.0000000000000000e+00   0.0000000000000000e+00   5.1493073330408623e-01
  -4.0870827593536316e-02   0.0000000000000000e+00  -1.9652308847426217e-01   0.0000000000000000e+00  -5.1742381632258549e-01   3.0612509288727269e-01   2.6885232260821090e-01   0.0000000000000000e+00   0.0000000000000000e+00  -7.2524940646887648e-01
   0.0000000000000000e+00   3.7485622580369576e-01   0.0000000000000000e+00   8.2908771420868749e-02   0.0000000000000000e+00   0.0000000000000000e+00   0.0000000000000000e+00   2.4242612255157164e-01   5.0362936534256397e-01   0.0000000000000000e+00
   0.0000000000000000e+00   5.3406669109901783e-01   0.0000000000000000e+00   8.4568322464768331e-01   0.0000000000000000e+00   0.0000000000000000e+00   0.0000000000000000e+00   5.2360433534960993e-01  -1.4518159942779774e+00   0.0000000000000000e+00
   5.0955275345781070e-01   0.0000000000000000e+00  -4.8557121699683220e-01   0.0000000000000000e+00  -2.4181769204202938e-01  -2.9678900924512847e-01   4.9636988748070598e-01   0.0000000000000000e+00   0.0000000000000000e+00   3.3411675695321175e-01
  -4.1875867264343952e-01   0.0000000000000000e+00  -2.6679460537766408e-01   0.0000000000000000e+00   6.0967492661817813e-01  -6.0585840041044159e-01   0.0000000000000000e+00  -1.1408053110723308e-01   0.0000000000000000e+00  -4.0982039417178692e-02
   0.0000000000000000e+00  -7.5407500043362230e-01   0.0000000000000000e+00  -3.7128267580058977e-01   0.0000000000000000e+00   0.0000000000000000e+00   5.4192378281367759e-01   0.0000000000000000e+00   9.6641578469679501e-01   0.0000000000000000e+00
  -4.1307921641106149e-01   0.0000000000000000e+00   3.3932204679819084e-01   0.0000000000000000e+00  -2.5461813607904060e-01  -6.9420345936795219e-03   0.0000000000000000e+00  -7.2642677164310654e-01   0.0000000000000000e+00   3.4878599154985890e-01
   0.0000000000000000e+00   1.0801082774637935e-01   0.0000000000000000e+00   6.3815032551177442e-01   0.0000000000000000e+00   0.0000000000000000e+00  -7.7626445534568114e-02   0.0000000000000000e+00   2.7923602303493167e-02   0.0000000000000000e+00
   2.2101000086949243e-01   0.0000000000000000e+00   7.8063192502862283e-02   0.0000000000000000e+00   6.0608104267699081e-01   3.7583934332073776e-01   0.0000000000000000e+00   1.1917203268322039e-02   0.0000000000000000e+00   6.6055223523806073e-01
   6.1321479741527840e-01   0.0000000000000000e+00  -5.6967363209697197e-02   0.0000000000000000e+00   2.3221648250356799e-01  -1.7482494290949176e-02   0.0000000000000000e+00  -6.4376632596392513e-01   0.0000000000000000e+00  -3.8994501787023839e-01
   0.0000000000000000e+00   1.0352114413524234e+00   0.0000000000000000e+00   1.8031005739527872e-01   0.0000000000000000e+00   0.0000000000000000e+00  -4.6974214554358651e-01   0.0000000000000000e+00   7.2354667479049739e-01   0.0000000000000000e+00
  -4.2591903121942987e-01   0.0000000000000000e+00  -4.9266808695911252e-01   0.0000000000000000e+00   1.1159218852377319e-01   6.7457856358805657e-01   0.0000000000000000e+00  -1.6910042358907257e-01   0.0000000000000000e+00  -2.8243074670987250e-01
   0.0000000000000000e+00  -3.7241281212450611e-01   0.0000000000000000e+00   4.8839661965494641e-01   0.0000000000000000e+00   0.0000000000000000e+00  -1.2215045329067684e+00   0.0000000000000000e+00   4.5338393036722213e-01   0.0000000000000000e+00
  -2.1845344045548182e-01   0.0000000000000000e+00   7.4941323760346479e-01   0.0000000000000000e+00   3.6021458473314261e-01   1.9044767985165678e-01   0.0000000000000000e+00   1.2695559233697601e-01   0.0000000000000000e+00  -4.5663476150735044e-01
  -5.3298899427729785e-01   5.1674375649261317e-01   0.0000000000000000e+00   0.0000000000000000e+00   0.0000000000000000e+00   0.0000000000000000e+00  -1.6964875682946248e-01   4.7163641785543881e-01  -9.4178348824059899e-02   4.3451979169729277e-01
   5.6465314410916512e-02  -4.9499721548221398e-01   0.0000000000000000e+00   0.0000000000000000e+00   0.0000000000000000e+00   0.0000000000000000e+00  -3.8391769147655908e-01  -2.0596691454324664e-01   6.8731948211980226e-02   7.4649191590610053e-01
   0.0000000000000000e+00   0.0000000000000000e+00  -1.6060679536296152e-01   1.5353031492342623e-01   6.9369270601674005e-01  -1.5518797882199803e-01   0.0000000000000000e+00   0.0000000000000000e+00   0.0000000000000000e+00   0.0000000000000000e+00
   0.0000000000000000e+00   0.0000000000000000e+00  -8.7429490314639535e-01  -4.1814531801277555e-01   4.4730365604168837e-01   8.7049462290359036e-01   0.0000000000000000e+00   0.0000000000000000e+00   0.0000000000000000e+00   0.0000000000000000e+00
   0.0000000000000000e+00   0.0000000000000000e+00  -3.9726040950623528e-02  -2.9099403025140957e-01  -5.9431932845838698e-01   7.8153592494639779e-01   0.0000000000000000e+00   0.0000000000000000e+00   0.0000000000000000e+00   0.0000000000000000e+00
   0.0000000000000000e+00   0.0000000000000000e+00   4.6151882122823285e-01  -1.0182443602189233e+00  -1.5055239465858072e-01  -5.4429179309416342e-01   0.0000000000000000e+00   0.0000000000000000e+00   0.0000000000000000e+00   0.0000000000000000e+00
   2.3338190982185786e-01   1.5997463123261518e-01   0.0000000000000000e+00   0.0000000000000000e+00   0.0000000000000000e+00   0.0000000000000000e+00   8.0479158526257277e-01  -2.0143617425576105e-02   2.0940620099483631e-01   4.7748799302429401e-01
   4.7000828533715594e-02   5.8255642141153763e-01   0.0000000000000000e+00   0.0000000000000000e+00   0.0000000000000000e+00   0.0000000000000000e+00  -2.7625593063151782e-01  -6.2280618387865960e-01   4.3978592836058850e-01   2.8326547949897307e-02
  -7.5198367269344313e-01  -2.0287552463265604e-01   0.0000000000000000e+00   0.0000000000000000e+00   0.0000000000000000e+00   0.0000000000000000e+00   3.1518838608389949e-01  -5.1165230454872024e-01  -1.7487315433846537e-01  -4.0615981177740512e-02
  -3.0096305842292009e-01  -2.8606170930404801e-01   0.0000000000000000e+00   0.0000000000000000e+00   0.0000000000000000e+00   0.0000000000000000e+00   2.1816320423556485e-02   2.9164247069917953e-01   8.4768102373498966e-01  -1.5328253449764834e-01
   2.3528609506227183e-01   5.0229036587186238e-01  -4.1813077565982326e-01   0.0000000000000000e+00  -6.9189866521265142e-01   1.6587567955928184e-01   0.0000000000000000e+00   0.0000000000000000e+00   0.0000000000000000e+00  -1.0617434848620888e-01
  -7.2753213423691798e-01   2.6741616421453329e-01   4.4690533939148885e-01   0.0000000000000000e+00  -2.6732054651587023e-01   4.7073751878809605e-03   0.0000000000000000e+00   0.0000000000000000e+00   0.0000000000000000e+00  -3.5774120872795140e-01
   2.7720300733597447e-01   4.7162682975056924e-01   2.4131848434699019e-01   0.0000000000000000e+00   9.9268733130607661e-02  -7.9536538130433621e-01   0.0000000000000000e+00   0.0000000000000000e+00   0.0000000000000000e+00   5.6253125284273786e-03
   0.0000000000000000e+00   0.0000000000000000e+00   0.0000000000000000e+00   4.9799920013961829e-01   0.0000000000000000e+00   0.0000000000000000e+00   7.9392033101948478e-01   1.6235881141716729e-01  -7.2136316691424895e-01   0.0000000000000000e+00
  -4.2481771742508662e-01   5.0540057565111818e-01  -4.9823513209412618e-01   0.0000000000000000e+00   5.0138658463525521e-01   6.4774614135915731e-02   0.0000000000000000e+00   0.0000000000000000e+00   0.0000000000000000e+00   2.4551509190219517e-01
   2.3953451762796180e-01   3.9371711827813111e-01   5.6391303998078679e-01   0.0000000000000000e+00   7.5699696998263857e-02   5.0075283516653490e-01   0.0000000000000000e+00   0.0000000000000000e+00   0.0000000000000000e+00   4.6165818841019107e-01
   0.0000000000000000e+00   0.0000000000000000e+00   0.0000000000000000e+00   5.5257064413054469e-01   0.0000000000000000e+00   0.0000000000000000e+00  -5.8947360542425287e-01   1.5830558495651459e-01   4.5014987550749030e-01   0.0000000000000000e+00
   0.0000000000000000e+00   0.0000000000000000e+00   0.0000000000000000e+00   2.3229268474218587e-01   0.0000000000000000e+00   0.0000000000000000e+00  -2.8139195458639576e-01   8.1161772826432843e-01   1.7517259847402353e-01   0.0000000000000000e+00
   0.0000000000000000e+00   0.0000000000000000e+00   0.0000000000000000e+00  -1.7336987212948043e-01   0.0000000000000000e+00   0.0000000000000000e+00  -9.0723162387118716e-01   6.0654747014463140e-01  -4.1479709893577477e-01   0.0000000000000000e+00
   3.1725236275462693e-01   2.0813026169878929e-01   3.1168857353781991e-02   0.0000000000000000e+00   4.2760113392297833e-01   2.9138952830946929e-01   0.0000000000000000e+00   0.0000000000000000e+00   0.0000000000000000e+00  -7.6636195618156056e-01
  -3.0490746878605168e-01   0.0000000000000000e+00   5.9105858059370597e-01   0.0000000000000000e+00  -1.0801883685028407e-01  -6.0247452963326653e-01   1.2657544352793865e-01   0.0000000000000000e+00   0.0000000000000000e+00   4.0867617854412347e-01
   0.0000000000000000e+00  -7.0368104878821658e-01   0.0000000000000000e+00   8.7935424263157880e-01   0.0000000000000000e+00   0.0000000000000000e+00   0.0000000000000000e+00  -9.5889063704632305e-01  -5.2120289249015761e-01   0.0000000000000000e+00
   3.8226171700431549e-02   0.0000000000000000e+00  -1.2842514122350782e-01   0.0000000000000000e+00   5.6201682066102032e-01   2.2394519452114808e-01   5.9871529818058677e-01   0.0000000000000000e+00   0.0000000000000000e+00   5.0751490398642263e-01
   0.0000000000000000e+00  -2.9298729734775125e-01   0.0000000000000000e+00   5.7064864362216594e-01   0.0000000000000000e+00   0.0000000000000000e+00   0.0000000000000000e+00   1.3378276556594566e+00  -3.6343393062172769e-01   0.0000000000000000e+00
  -6.3402977860712217e-01   0.0000000000000000e+00  -4.5639503464893799e-01   0.0000000000000000e+00  -5.0772284070127893e-01   7.0120550161561657e-02   3.5330139385743364e-01   0.0000000000000000e+00   0.0000000000000000e+00   4.6782077346525980e-02
  -2.2620606152536207e-01   0.0000000000000000e+00   2.0820573032165912e-01   0.0000000000000000e+00  -1.2188897081700845e-01   5.9658362535422027e-01  -5.0107593476005408e-01   0.0000000000000000e+00   0.0000000000000000e+00   5.3257408493761005e-01
  -6.6873337992365967e-01   0.0000000000000000e+00   1.5016404412705209e-01   0.0000000000000000e+00   5.7579505296122324e-01   6.9940077025937297e-02  -1.3714050438856426e-01   0.0000000000000000e+00   0.0000000000000000e+00  -4.1833879941301572e-01
   0.0000000000000000e+00  -1.1772034925047055e-01   0.0000000000000000e+00   4.2460634022296562e-01   0.0000000000000000e+00   0.0000000000000000e+00   0.0000000000000000e+00   2.5576665340686811e-01   5.1888984639083591e-01   0.0000000000000000e+00
   0.0000000000000000e+00   2.4171752388141354e-01   0.0000000000000000e+00  -5.9810083583041185e-02   0.0000000000000000e+00   0.0000000000000000e+00   0.0000000000000000e+00  -2.9577603819681830e-01  -5.7899022264969568e-02   0.0000000000000000e+00
   7.2131265205029618e-02   0.0000000000000000e+00   5.9996786869690255e-01   0.0000000000000000e+00  -2.6132293620799285e-01   4.7026850099057327e-01   4.8042914522228880e-01   0.0000000000000000e+00   0.0000000000000000e+00  -3.3849864626008802e-01
   6.3058173659893557e-01   0.0000000000000000e+00  -1.6418914747784658e-01   4.3587921478704822e-01   0.0000000000000000e+00   0.0000000000000000e+00   0.0000000000000000e+00   2.8944198946034733e-01   5.4163858328832881e-01   9.0933422159528682e-02
   0.0000000000000000e+00   5.1438524560459198e-01   0.0000000000000000e+00   0.0000000000000000e+00  -1.5585629465749690e-01  -8.8880853614112321e-01   6.5675353111822155e-01   0.0000000000000000e+00   0.0000000000000000e+00   0.0000000000000000e+00
   3.8096058179452036e-01   0.0000000000000000e+00  -5.5225688414767737e-01  -4.6047261042163012e-01   0.0000000000000000e+00   0.0000000000000000e+00   0.0000000000000000e+00  -4.3365844688411981e-01  -7.2452548927959895e-02   3.8018064611663693e-01
   4.3059751671412172e-01   0.0000000000000000e+00   4.7085306096367313e-01  -6.5192343684131993e-01   0.0000000000000000e+00   0.0000000000000000e+00   0.0000000000000000e+00   3.9878735542395827e-01  -3.2212877874987403e-02  -8.8374101018066822e-02
   0.0000000000000000e+00   1.8406392399438581e-01   0.0000000000000000e+00   0.0000000000000000e+00   1.1452161255037863e-01  -9.1887919040134353e-02  -1.0467863543669229e+00   0.0000000000000000e+00   0.0000000000000000e+00   0.0000000000000000e+00
   0.0000000000000000e+00  -8.0552237392893655e-01   0.0000000000000000e+00   0.0000000000000000e+00  -8.7017452297129871e-02   3.3675456438658358e-01   4.1729088293889705e-01   0.0000000000000000e+00   0.0000000000000000e+00   0.0000000000000000e+00
   0.0000000000000000e+00   8.7491741403891432e-01   0.0000000000000000e+00   0.0000000000000000e+00   5.0177151992270885e-01   1.0418809531092914e+00   8.9313075441898621e-02   0.0000000000000000e+00   0.0000000000000000e+00   0.0000000000000000e+00
  -3.1919698839160127e-01   0.0000000000000000e+00   1.9609413863924052e-01  -4.3817316988660676e-02   0.0000000000000000e+00   0.0000000000000000e+00   0.0000000000000000e+00   2.4982056355306159e-01   1.8640182794483637e-01   8.7211493433482501e-01
   3.3942612454206916e-01   0.0000000000000000e+00   6.1936064408144365e-01   2.8891608408205294e-01   0.0000000000000000e+00   0.0000000000000000e+00   0.0000000000000000e+00  -5.9318278920826450e-01  -1.5700525091449677e-01   2.0296138714652456e-01
   2.3393305830165917e-01   0.0000000000000000e+00  -1.5585613269130505e-01   2.9593522391855415e-01   0.0000000000000000e+00   0.0000000000000000e+00   0.0000000000000000e+00   3.9351771999541424e-01  -8.0058997837242785e-01   1.9392272677451700e-01
  -1.7340046410235613e-01   0.0000000000000000e+00  -9.5133158009794294e-01   0.0000000000000000e+00   0.0000000000000000e+00  -1.6599645087193158e+00   0.0000000000000000e+00   0.0000000000000000e+00   4.0582646700611608e-01   0.0000000000000000e+00
   0.0000000000000000e+00  -2.8516819700474105e-01   0.0000000000000000e+00   4.7489795869929230e-01   6.4974647165718880e-01   0.0000000000000000e+00  -5.2849282962168564e-02  -3.7180153887354817e-01   0.0000000000000000e+00  -3.6048733651959325e-01
   5.9487122325887438e-02   0.0000000000000000e+00   1.1556360946008329e-01   0.0000000000000000e+00   0.0000000000000000e+00  -2.7703242605387290e-01   0.0000000000000000e+00   0.0000000000000000e+00  -2.2328157797486853e-01   0.0000000000000000e+00
   0.0000000000000000e+00   6.7259225711400872e-01   0.0000000000000000e+00   5.1508204015819799e-03  -2.1508311673020525e-01   0.0000000000000000e+00  -2.3335169889456379e-02  -6.7461425604576430e-01   0.0000000000000000e+00  -2.1373687796713844e-01
   0.0000000000000000e+00   2.0467004333684113e-01   0.0000000000000000e+00   8.7533659680553444e-01  -3.0693236058215834e-01   0.0000000000000000e+00  -3.0085823494265390e-02   2.5171613867918496e-01   0.0000000000000000e+00   1.8281786136475389e-01
  -3.9550140413724300e-01   0.0000000000000000e+00  -3.3503859388699520e-01   0.0000000000000000e+00   0.0000000000000000e+00   2.2550214993161644e-01   0.0000000000000000e+00   0.0000000000000000e+00   7.8303709625616635e-01   0.0000000000000000e+00
   0.0000000000000000e+00  -6.1654061819261285e-01   0.0000000000000000e+00   6.6606125591322923e-02  -6.5616859638903191e-01   0.0000000000000000e+00   4.5882637734846403e-02  -3.1498113832151337e-01   0.0000000000000000e+00  -2.8907737601097910e-01
   0.0000000000000000e+00   1.3103144651817639e-01   0.0000000000000000e+00   2.4345760393199939e-02   1.2526629715749166e-02   0.0000000000000000e+00   8.7280338279421688e-01   2.2682724351872841e-01   0.0000000000000000e+00  -4.1090726946946138e-01
   1.1721845884045694e-01   0.0000000000000000e+00   6.1059876562515414e-01   0.0000000000000000e+00   0.0000000000000000e+00  -8.0535663021389836e-01   0.0000000000000000e+00   0.0000000000000000e+00  -8.7214796718410947e-01   0.0000000000000000e+00
   0.0000000000000000e+00   1.6467347870822674e-01   0.0000000000000000e+00  -5.6587526451779044e-02  -8.1530105819449417e-02   0.0000000000000000e+00  -4.8152497847853326e-01   4.3890145916697781e-01   0.0000000000000000e+00  -7.3384776578500643e-01
  -3.0937656667727248e-01  -2.8291004537411724e-01  -5.3892586405351661e-01   0.0000000000000000e+00   0.0000000000000000e+00  -6.0256136352340972e-01   0.0000000000000000e+00   0.0000000000000000e+00   0.0000000000000000e+00   0.0000000000000000e+00
  -6.2228039412940150e-01  -7.5004617662251916e-01   6.7401690368223011e-01   0.0000000000000000e+00   0.0000000000000000e+00   1.0594917715037278e-01   0.0000000000000000e+00   0.0000000000000000e+00   0.0000000000000000e+00   0.0000000000000000e+00
   4.4712092480623783e-01   5.3335558180974574e-01   5.4727876139530807e-01   0.0000000000000000e+00   0.0000000000000000e+00   2.5086358570986678e-01   0.0000000000000000e+00   0.0000000000000000e+00   0.0000000000000000e+00   0.0000000000000000e+00
   0.0000000000000000e+00   0.0000000000000000e+00   0.0000000000000000e+00  -1.1438745634393485e-01  -5.3920574243199426e-01   0.0000000000000000e+00   1.3072761224095647e-02  -9.3569990918400126e-02  -8.2563480200993034e-01  -7.4656617811522566e-02
   0.0000000000000000e+00   0.0000000000000000e+00   0.0000000000000000e+00   5.6113694271684522e-01   1.0029023655901440e-01   0.0000000000000000e+00  -4.7961838463786549e-01  -1.3136960125706942e-01  -1.9246829543115451e-01   6.2508510477060497e-01
  -1.7082863995623038e-01   5.3435059317163702e-01   4.0119177764095593e-01   0.0000000000000000e+00   0.0000000000000000e+00   3.9772973042965132e-01   0.0000000000000000e+00   0.0000000000000000e+00   0.0000000000000000e+00   0.0000000000000000e+00
   0.0000000000000000e+00   0.0000000000000000e+00   0.0000000000000000e+00   2.6945563193283345e-01  -7.9061079863011663e-01   0.0000000000000000e+00  -2.2606728464592760e-01   4.9118619588590609e-02   4.8159944057230275e-01  -1.2988899249781952e-01
   0.0000000000000000e+00   0.0000000000000000e+00   0.0000000000000000e+00   7.1751568740226956e-01   2.4792868614288654e-02   0.0000000000000000e+00   6.5417007131979898e-01   1.5116178302035760e-01  -1.0899548162116757e-01  -1.4794651103439618e-01
   0.0000000000000000e+00   0.0000000000000000e+00   0.0000000000000000e+00  -2.2151724754061833e-01  -2.3733334246882470e-01   0.0000000000000000e+00   5.2762853532281540e-01  -4.6391729620898881e-01   1.9205569886846921e-01   6.0341235744554533e-01
   0.0000000000000000e+00   0.0000000000000000e+00   0.0000000000000000e+00   1.8850955186120003e-01   1.3111750107136225e-01   0.0000000000000000e+00  -1.1116895855728365e-01  -8.5644900811843294e-01   2.4076987407164518e-02  -4.4813971883055237e-01
   5.2382857500871061e-01   4.5914210777135434e-01   0.0000000000000000e+00   0.0000000000000000e+00   0.0000000000000000e+00   1.6301922003606889e-01   5.3594971195067564e-01  -2.8233540406350949e-01  -3.4822623199112451e-01   0.0000000000000000e+00
   2.2415791061417914e-01  -3.8481319918109541e-01   0.0000000000000000e+00   0.0000000000000000e+00   0.0000000000000000e+00  -3.2997536967631336e-01   4.4933354623819144e-01  -3.1768323627214373e-01   6.2447178788856705e-01   0.0000000000000000e+00
   0.0000000000000000e+00   0.0000000000000000e+00   7.2412395558479248e-01   2.0425691010186561e-01  -1.4326414299737189e-01   0.0000000000000000e+00   0.0000000000000000e+00   0.0000000000000000e+00   0.0000000000000000e+00   3.6458966803076759e-01
   0.0000000000000000e+00   0.0000000000000000e+00  -2.1036775257682666e-01   7.0693507336546668e-03   1.1805608575655703e-01   0.0000000000000000e+00   0.0000000000000000e+00   0.0000000000000000e+00   0.0000000000000000e+00   2.9036080369177192e-01
   0.0000000000000000e+00   0.0000000000000000e+00  -5.1965350098143892e-01   5.7317201858308220e-01  -8.6081097102884113e-02   0.0000000000000000e+00   0.0000000000000000e+00   0.0000000000000000e+00   0.0000000000000000e+00   9.6354179493536996e-01
  -4.9603305612268322e-01  -4.1074523168404470e-01   0.0000000000000000e+00   0.0000000000000000e+00   0.0000000000000000e+00   3.5317587579675541e-01   2.2608880249885221e-01  -5.4817793207279031e-01  -3.2998662216920349e-01   0.0000000000000000e+00
  -4.1916278523542211e-01   3.3252670674529833e-01   0.0000000000000000e+00   0.0000000000000000e+00   0.0000000000000000e+00   4.4666142513071116e-01   4.5349617835782824e-01   3.4095694273345684e-01   4.3853357852245706e-01   0.0000000000000000e+00
  -4.0792019621753040e-01   1.0745504685242105e-01   0.0000000000000000e+00   0.0000000000000000e+00   0.0000000000000000e+00  -7.0151384732515909e-01   4.0826315351550024e-01   2.1205380640952615e-01  -3.4392910476384436e-01   0.0000000000000000e+00
  -2.9531633097164672e-01   5.9184042060607811e-01   0.0000000000000000e+00   0.0000000000000000e+00   0.0000000000000000e+00  -2.1949870927242993e-01  -2.9564089291919199e-01  -5.9803560277080225e-01   2.6321735899918969e-01   0.0000000000000000e+00
   0.0000000000000000e+00   0.0000000000000000e+00  -1.0049463452411482e+00  -2.2113317383105113e-01  -5.6044827212294057e-01   0.0000000000000000e+00   0.0000000000000000e+00   0.0000000000000000e+00   0.0000000000000000e+00  -8.7105221947949985e-01
