# Supplementary material for: ICOA: An Improved Coati Optimization Algorithm with Multi-Strategy Enhancement for Global Optimization and Engineering Design Problems
Source: Biomimetics (Basel). 2026 Apr 7;11(4):254. doi: 10.3390/biomimetics11040254 (PMC13113930; doi:10.3390/biomimetics11040254)
Supplement: Supplementary file 1 [file biomimetics-11-00254-s001.zip › ablation-study/input_data17/M_28_D2.txt]

   1.3938507806202349e+00   2.6087808245473862e+00
  -1.1169737874031231e+00   6.1742765507775355e-02
  -9.9341105006615515e-01  -1.1460578347735684e-01
   1.1460578347735678e-01  -9.9341105006615571e-01
  -6.2077379185345238e-01  -7.8398973165972408e-01
   7.8398973165971952e-01  -6.2077379185345927e-01
  -2.9471765355165580e-01   9.5558437863173895e-01
   9.5558437863173873e-01   2.9471765355165513e-01
  -8.3617478603659978e-01  -5.4846305909937754e-01
  -5.4846305909937731e-01   8.3617478603659945e-01
  -7.9077231106205392e-01   6.1211040838853403e-01
  -6.1211040838853426e-01  -7.9077231106205415e-01
   9.8032883579089636e-01  -1.9737115725674359e-01
   1.9737115725674309e-01   9.8032883579089591e-01
   8.1411081433112664e-01  -5.8070955045453698e-01
  -5.8070955045453698e-01  -8.1411081433112598e-01
