# Supplementary material for: ICOA: An Improved Coati Optimization Algorithm with Multi-Strategy Enhancement for Global Optimization and Engineering Design Problems
Source: Biomimetics (Basel). 2026 Apr 7;11(4):254. doi: 10.3390/biomimetics11040254 (PMC13113930; doi:10.3390/biomimetics11040254)
Supplement: Supplementary file 1 [file biomimetics-11-00254-s001.zip › ablation-study/input_data17/M_28_D20.txt]

   4.2057667538769627e-01   0.0000000000000000e+00  -2.2448852431250382e-01   0.0000000000000000e+00   0.0000000000000000e+00  -1.2459313199890787e-01  -6.3785938644985096e-01   0.0000000000000000e+00  -4.8736071391142211e-01   0.0000000000000000e+00   0.0000000000000000e+00   0.0000000000000000e+00   0.0000000000000000e+00   0.0000000000000000e+00   1.3245347127730773e+00   0.0000000000000000e+00   0.0000000000000000e+00   0.0000000000000000e+00   0.0000000000000000e+00   0.0000000000000000e+00
   0.0000000000000000e+00  -2.5619762872115548e-01   0.0000000000000000e+00  -4.5502652915279745e-01   0.0000000000000000e+00   0.0000000000000000e+00   0.0000000000000000e+00   0.0000000000000000e+00   0.0000000000000000e+00  -3.3239554598371851e-01   2.4092892304278976e-01   0.0000000000000000e+00  -7.2764636112677483e-01   0.0000000000000000e+00   0.0000000000000000e+00   1.5997606678833473e-02  -1.4639002883117747e-01   8.7320656403662156e-02   0.0000000000000000e+00   0.0000000000000000e+00
  -2.7646621581938213e-01   0.0000000000000000e+00   8.6697656665891898e-01   0.0000000000000000e+00   0.0000000000000000e+00  -1.0008737888063264e+00   8.7106644744506057e-01   0.0000000000000000e+00  -6.6073042820362027e-02   0.0000000000000000e+00   0.0000000000000000e+00   0.0000000000000000e+00   0.0000000000000000e+00   0.0000000000000000e+00   8.8997378506431274e-02   0.0000000000000000e+00   0.0000000000000000e+00   0.0000000000000000e+00   0.0000000000000000e+00   0.0000000000000000e+00
   0.0000000000000000e+00  -3.3779899656750345e-01   0.0000000000000000e+00   4.9523400842096438e-01   0.0000000000000000e+00   0.0000000000000000e+00   0.0000000000000000e+00   0.0000000000000000e+00   0.0000000000000000e+00   3.5995595562098853e-01   2.8523873843912323e-01   0.0000000000000000e+00  -2.0753817396565111e-01   0.0000000000000000e+00   0.0000000000000000e+00   5.2854329546739320e-01  -2.9345529560083433e-01  -1.4546328600449820e-01   0.0000000000000000e+00   0.0000000000000000e+00
   0.0000000000000000e+00   0.0000000000000000e+00   0.0000000000000000e+00   0.0000000000000000e+00   5.9041808920986971e-01   0.0000000000000000e+00   0.0000000000000000e+00  -3.2299630374783411e-01   0.0000000000000000e+00   0.0000000000000000e+00   0.0000000000000000e+00  -4.3995722322478259e-01   0.0000000000000000e+00   4.7387771222444919e-01   0.0000000000000000e+00   0.0000000000000000e+00   0.0000000000000000e+00   0.0000000000000000e+00  -3.2625897500178225e-01   1.5004167594055670e-01
   9.5355547584084743e-01   0.0000000000000000e+00   5.5616500302684257e-01   0.0000000000000000e+00   0.0000000000000000e+00   6.1467667220969635e-01  -3.0920695589254937e-01   0.0000000000000000e+00  -1.7520803221430697e-01   0.0000000000000000e+00   0.0000000000000000e+00   0.0000000000000000e+00   0.0000000000000000e+00   0.0000000000000000e+00   3.4626345810757075e-02   0.0000000000000000e+00   0.0000000000000000e+00   0.0000000000000000e+00   0.0000000000000000e+00   0.0000000000000000e+00
   6.5240504573872637e-01   0.0000000000000000e+00  -6.5420053297080383e-01   0.0000000000000000e+00   0.0000000000000000e+00  -3.5188383240891025e-01   1.5082482092774077e-01   0.0000000000000000e+00  -1.0136358904741818e+00   0.0000000000000000e+00   0.0000000000000000e+00   0.0000000000000000e+00   0.0000000000000000e+00   0.0000000000000000e+00  -2.2275144544351838e-01   0.0000000000000000e+00   0.0000000000000000e+00   0.0000000000000000e+00   0.0000000000000000e+00   0.0000000000000000e+00
   0.0000000000000000e+00   0.0000000000000000e+00   0.0000000000000000e+00   0.0000000000000000e+00   6.4477506135635765e-01   0.0000000000000000e+00   0.0000000000000000e+00  -3.0017427880233255e-01   0.0000000000000000e+00   0.0000000000000000e+00   0.0000000000000000e+00   2.6251258247849729e-01   0.0000000000000000e+00  -5.2917557105351787e-01   0.0000000000000000e+00   0.0000000000000000e+00   0.0000000000000000e+00   0.0000000000000000e+00   3.7430090993114573e-01   7.1552152055507218e-02
   1.4167310634044922e-01   0.0000000000000000e+00  -4.0572521440491838e-01   0.0000000000000000e+00   0.0000000000000000e+00   7.5194974389739244e-01   1.4392919955623107e+00   0.0000000000000000e+00  -1.2253666209047509e-01   0.0000000000000000e+00   0.0000000000000000e+00   0.0000000000000000e+00   0.0000000000000000e+00   0.0000000000000000e+00   3.1092299479954721e-01   0.0000000000000000e+00   0.0000000000000000e+00   0.0000000000000000e+00   0.0000000000000000e+00   0.0000000000000000e+00
   0.0000000000000000e+00   1.1844765681446270e-01   0.0000000000000000e+00  -8.5182026144040301e-02   0.0000000000000000e+00   0.0000000000000000e+00   0.0000000000000000e+00   0.0000000000000000e+00   0.0000000000000000e+00   5.0592748483492334e-01   1.1555396895567568e-01   0.0000000000000000e+00  -2.1874122482398578e-01   0.0000000000000000e+00   0.0000000000000000e+00   1.2899063251718057e-01   5.4955422044107016e-01   5.8557893357350821e-01   0.0000000000000000e+00   0.0000000000000000e+00
   0.0000000000000000e+00   5.5782017040453602e-02   0.0000000000000000e+00   2.9915540315934563e-01   0.0000000000000000e+00   0.0000000000000000e+00   0.0000000000000000e+00   0.0000000000000000e+00   0.0000000000000000e+00  -3.5410040209578142e-01  -6.8735111963132001e-01   0.0000000000000000e+00  -3.0697427333467708e-01   0.0000000000000000e+00   0.0000000000000000e+00   3.9358948158577339e-01   2.4147612275768163e-01   4.5816509538026115e-02   0.0000000000000000e+00   0.0000000000000000e+00
   0.0000000000000000e+00   0.0000000000000000e+00   0.0000000000000000e+00   0.0000000000000000e+00  -3.3842164298748234e-01   0.0000000000000000e+00   0.0000000000000000e+00  -2.6002251273778587e-01   0.0000000000000000e+00   0.0000000000000000e+00   0.0000000000000000e+00  -5.6679413334234685e-01   0.0000000000000000e+00  -3.8188409822594921e-01   0.0000000000000000e+00   0.0000000000000000e+00   0.0000000000000000e+00   0.0000000000000000e+00   1.2124155697431235e-01   5.7971416682747812e-01
   0.0000000000000000e+00   6.9580983803332297e-01   0.0000000000000000e+00  -2.9496241589259520e-01   0.0000000000000000e+00   0.0000000000000000e+00   0.0000000000000000e+00   0.0000000000000000e+00   0.0000000000000000e+00   3.4431639071399672e-01  -1.4230772643653811e-01   0.0000000000000000e+00  -2.3791938792419001e-01   0.0000000000000000e+00   0.0000000000000000e+00   2.1947882763192306e-01  -2.9646755797258451e-01  -3.1204322253473338e-01   0.0000000000000000e+00   0.0000000000000000e+00
   0.0000000000000000e+00   0.0000000000000000e+00   0.0000000000000000e+00   0.0000000000000000e+00  -1.6041154512754852e-01   0.0000000000000000e+00   0.0000000000000000e+00  -4.8868598844432026e-01   0.0000000000000000e+00   0.0000000000000000e+00   0.0000000000000000e+00  -2.8124551297333539e-01   0.0000000000000000e+00  -2.8388448270319977e-01   0.0000000000000000e+00   0.0000000000000000e+00   0.0000000000000000e+00   0.0000000000000000e+00  -1.7870619883703959e-01  -7.3744748782398661e-01
   2.4430897237553983e-01   0.0000000000000000e+00  -2.5737995532452285e-01   0.0000000000000000e+00   0.0000000000000000e+00  -5.7729919852765210e-01  -3.3233913825589251e-01   0.0000000000000000e+00   1.2746849750112474e+00   0.0000000000000000e+00   0.0000000000000000e+00   0.0000000000000000e+00   0.0000000000000000e+00   0.0000000000000000e+00  -1.0945833438796793e-02   0.0000000000000000e+00   0.0000000000000000e+00   0.0000000000000000e+00   0.0000000000000000e+00   0.0000000000000000e+00
   0.0000000000000000e+00   7.8585825028245182e-02   0.0000000000000000e+00   3.1266174159597682e-01   0.0000000000000000e+00   0.0000000000000000e+00   0.0000000000000000e+00   0.0000000000000000e+00   0.0000000000000000e+00   7.9195539142876650e-02   1.5797679362282108e-01   0.0000000000000000e+00  -3.7934212390211064e-01   0.0000000000000000e+00   0.0000000000000000e+00  -4.2275451328896579e-01   4.7404387333092324e-01  -5.6347039264541998e-01   0.0000000000000000e+00   0.0000000000000000e+00
   0.0000000000000000e+00  -2.5986876777077095e-01   0.0000000000000000e+00   9.9694557866644024e-02   0.0000000000000000e+00   0.0000000000000000e+00   0.0000000000000000e+00   0.0000000000000000e+00   0.0000000000000000e+00   4.1439280773293807e-01  -5.0048521591719708e-01   0.0000000000000000e+00  -2.4129637157322487e-01   0.0000000000000000e+00   0.0000000000000000e+00  -5.2227901768285456e-01  -3.7003743825072827e-01   1.7998708637919356e-01   0.0000000000000000e+00   0.0000000000000000e+00
   0.0000000000000000e+00  -4.9523155499592264e-01   0.0000000000000000e+00  -5.0620648508072053e-01   0.0000000000000000e+00   0.0000000000000000e+00   0.0000000000000000e+00   0.0000000000000000e+00   0.0000000000000000e+00   2.8644037235024739e-01  -2.8123695890954808e-01   0.0000000000000000e+00   1.6324132598066765e-01   0.0000000000000000e+00   0.0000000000000000e+00   2.2173653625019876e-01   2.8739359317142937e-01  -4.2302303485455400e-01   0.0000000000000000e+00   0.0000000000000000e+00
   0.0000000000000000e+00   0.0000000000000000e+00   0.0000000000000000e+00   0.0000000000000000e+00  -2.4851283870645408e-01   0.0000000000000000e+00   0.0000000000000000e+00  -5.9182468102771424e-01   0.0000000000000000e+00   0.0000000000000000e+00   0.0000000000000000e+00   5.8054408374716526e-01   0.0000000000000000e+00   7.7634897947824397e-02   0.0000000000000000e+00   0.0000000000000000e+00   0.0000000000000000e+00   0.0000000000000000e+00  -3.9971370259220779e-01   2.9181374424678203e-01
   0.0000000000000000e+00   0.0000000000000000e+00   0.0000000000000000e+00   0.0000000000000000e+00  -1.8344453366665681e-01   0.0000000000000000e+00   0.0000000000000000e+00  -3.8585830897481804e-01   0.0000000000000000e+00   0.0000000000000000e+00   0.0000000000000000e+00   1.1778133979395103e-02   0.0000000000000000e+00   5.1279634113381345e-01   0.0000000000000000e+00   0.0000000000000000e+00   0.0000000000000000e+00   0.0000000000000000e+00   7.3962655805155597e-01  -8.5529007754457292e-02
   2.7362475291130872e-01   5.6728568031211998e-02   0.0000000000000000e+00   0.0000000000000000e+00   0.0000000000000000e+00   0.0000000000000000e+00  -2.3275647438190661e-01  -8.3605192368635151e-01   0.0000000000000000e+00   0.0000000000000000e+00   0.0000000000000000e+00   0.0000000000000000e+00   0.0000000000000000e+00   9.7360689275546919e-02  -3.9909129892895301e-01   0.0000000000000000e+00   0.0000000000000000e+00   0.0000000000000000e+00   0.0000000000000000e+00   0.0000000000000000e+00
  -2.4033270401557735e-01  -7.6099092058594420e-01   0.0000000000000000e+00   0.0000000000000000e+00   0.0000000000000000e+00   0.0000000000000000e+00  -4.9903696611544279e-01   5.0798945855137743e-03   0.0000000000000000e+00   0.0000000000000000e+00   0.0000000000000000e+00   0.0000000000000000e+00   0.0000000000000000e+00  -3.2976023719341124e-01  -7.2989706491787626e-02   0.0000000000000000e+00   0.0000000000000000e+00   0.0000000000000000e+00   0.0000000000000000e+00   0.0000000000000000e+00
   0.0000000000000000e+00   0.0000000000000000e+00  -1.2965825449135349e-01  -5.4152999467780161e-01   0.0000000000000000e+00   0.0000000000000000e+00   0.0000000000000000e+00   0.0000000000000000e+00  -8.5250040905633351e-01   0.0000000000000000e+00   0.0000000000000000e+00   1.0708385570444538e-01   0.0000000000000000e+00   0.0000000000000000e+00   0.0000000000000000e+00   0.0000000000000000e+00   0.0000000000000000e+00   0.0000000000000000e+00   8.8429633830847165e-01  -1.0476000825805689e+00
   0.0000000000000000e+00   0.0000000000000000e+00  -9.9519918795100559e-01   6.0798848344875700e-01   0.0000000000000000e+00   0.0000000000000000e+00   0.0000000000000000e+00   0.0000000000000000e+00   3.9108065794753727e-01   0.0000000000000000e+00   0.0000000000000000e+00   9.9839578008922536e-01   0.0000000000000000e+00   0.0000000000000000e+00   0.0000000000000000e+00   0.0000000000000000e+00   0.0000000000000000e+00   0.0000000000000000e+00  -7.3834877206178456e-02  -4.2214740588483679e-02
   0.0000000000000000e+00   0.0000000000000000e+00   0.0000000000000000e+00   0.0000000000000000e+00  -4.5468581850019829e-01  -5.7247943814135754e-02   0.0000000000000000e+00   0.0000000000000000e+00   0.0000000000000000e+00   7.5691336344964610e-01   1.2372973176458921e-01   0.0000000000000000e+00   4.2216809040637633e-02   0.0000000000000000e+00   0.0000000000000000e+00   2.1979086892155350e-01  -2.9891113611206728e-02   3.8829477126647016e-01   0.0000000000000000e+00   0.0000000000000000e+00
   0.0000000000000000e+00   0.0000000000000000e+00   0.0000000000000000e+00   0.0000000000000000e+00  -6.9829867837973306e-02   8.5367413806402836e-02   0.0000000000000000e+00   0.0000000000000000e+00   0.0000000000000000e+00  -1.1797530866823037e-01   2.5691530200826612e-01   0.0000000000000000e+00  -5.6228419465560502e-02   0.0000000000000000e+00   0.0000000000000000e+00  -7.0013212087868226e-01   3.9113290145808671e-01   5.1144988015608761e-01   0.0000000000000000e+00   0.0000000000000000e+00
   5.8564723825292408e-01  -2.0568214186576433e-01   0.0000000000000000e+00   0.0000000000000000e+00   0.0000000000000000e+00   0.0000000000000000e+00   4.5036720784822404e-01   1.1255841781207147e-01   0.0000000000000000e+00   0.0000000000000000e+00   0.0000000000000000e+00   0.0000000000000000e+00   0.0000000000000000e+00  -5.7312010322380291e-01  -2.6598025640939704e-01   0.0000000000000000e+00   0.0000000000000000e+00   0.0000000000000000e+00   0.0000000000000000e+00   0.0000000000000000e+00
  -4.8391094409469693e-01   4.6253600815362998e-02   0.0000000000000000e+00   0.0000000000000000e+00   0.0000000000000000e+00   0.0000000000000000e+00   4.0757843748041189e-01  -4.9884751181385711e-01   0.0000000000000000e+00   0.0000000000000000e+00   0.0000000000000000e+00   0.0000000000000000e+00   0.0000000000000000e+00  -4.6039971567922316e-01   3.6980249006413202e-01   0.0000000000000000e+00   0.0000000000000000e+00   0.0000000000000000e+00   0.0000000000000000e+00   0.0000000000000000e+00
   0.0000000000000000e+00   0.0000000000000000e+00  -3.7501897391945788e-01   1.4027750649825250e+00   0.0000000000000000e+00   0.0000000000000000e+00   0.0000000000000000e+00   0.0000000000000000e+00  -2.7069196059933254e-01   0.0000000000000000e+00   0.0000000000000000e+00  -7.0810443903494025e-01   0.0000000000000000e+00   0.0000000000000000e+00   0.0000000000000000e+00   0.0000000000000000e+00   0.0000000000000000e+00   0.0000000000000000e+00   3.6288556923572035e-01  -7.5721389186826460e-01
   0.0000000000000000e+00   0.0000000000000000e+00   0.0000000000000000e+00   0.0000000000000000e+00   9.7375069760826383e-02  -2.9455980837018086e-02   0.0000000000000000e+00   0.0000000000000000e+00   0.0000000000000000e+00   4.4113219414156923e-01  -5.0132872267240258e-01   0.0000000000000000e+00   3.8629158600458408e-01   0.0000000000000000e+00   0.0000000000000000e+00  -4.1811708067374070e-01   2.8240291100881870e-01  -3.7406931627999512e-01   0.0000000000000000e+00   0.0000000000000000e+00
   0.0000000000000000e+00   0.0000000000000000e+00   0.0000000000000000e+00   0.0000000000000000e+00  -2.6077553688964228e-01   6.2107777224385285e-01   0.0000000000000000e+00   0.0000000000000000e+00   0.0000000000000000e+00  -9.3685418788608518e-02  -5.2158061781516968e-02   0.0000000000000000e+00  -7.9636010478767338e-02   0.0000000000000000e+00   0.0000000000000000e+00   3.4217418617497247e-01   6.2317884236266419e-01  -1.5160528244154453e-01   0.0000000000000000e+00   0.0000000000000000e+00
   0.0000000000000000e+00   0.0000000000000000e+00  -1.0846652819261360e+00   1.9979804232753745e-01   0.0000000000000000e+00   0.0000000000000000e+00   0.0000000000000000e+00   0.0000000000000000e+00   1.2751980842038765e-01   0.0000000000000000e+00   0.0000000000000000e+00  -5.9372805917297544e-01   0.0000000000000000e+00   0.0000000000000000e+00   0.0000000000000000e+00   0.0000000000000000e+00   0.0000000000000000e+00   0.0000000000000000e+00  -1.0373235485416399e-01   5.6358767303752633e-01
   0.0000000000000000e+00   0.0000000000000000e+00   0.0000000000000000e+00   0.0000000000000000e+00   3.8065489551587695e-01   5.8764258718236717e-01   0.0000000000000000e+00   0.0000000000000000e+00   0.0000000000000000e+00   8.3226331126205033e-02   2.1563600124604237e-01   0.0000000000000000e+00   5.7498216499348409e-01   0.0000000000000000e+00   0.0000000000000000e+00   3.3397367577956652e-02  -2.9262961289060979e-01   1.9748561583330648e-01   0.0000000000000000e+00   0.0000000000000000e+00
   3.3490480669068934e-01   4.0752338435192714e-01   0.0000000000000000e+00   0.0000000000000000e+00   0.0000000000000000e+00   0.0000000000000000e+00  -5.5310215548681241e-01   1.8349844465674454e-02   0.0000000000000000e+00   0.0000000000000000e+00   0.0000000000000000e+00   0.0000000000000000e+00   0.0000000000000000e+00  -4.4948349064547383e-01   4.6202742570426614e-01   0.0000000000000000e+00   0.0000000000000000e+00   0.0000000000000000e+00   0.0000000000000000e+00   0.0000000000000000e+00
   4.2196678416951294e-01  -4.5514265949300015e-01   0.0000000000000000e+00   0.0000000000000000e+00   0.0000000000000000e+00   0.0000000000000000e+00   1.4803287160445738e-01  -1.9782927315289739e-01   0.0000000000000000e+00   0.0000000000000000e+00   0.0000000000000000e+00   0.0000000000000000e+00   0.0000000000000000e+00   3.7324137347073938e-01   6.4376231429409703e-01   0.0000000000000000e+00   0.0000000000000000e+00   0.0000000000000000e+00   0.0000000000000000e+00   0.0000000000000000e+00
   0.0000000000000000e+00   0.0000000000000000e+00   0.0000000000000000e+00   0.0000000000000000e+00   5.9876220825420781e-02   6.5220754978002365e-02   0.0000000000000000e+00   0.0000000000000000e+00   0.0000000000000000e+00   2.9037563908225372e-01   7.0356982519419164e-01   0.0000000000000000e+00  -2.0082721778239035e-01   0.0000000000000000e+00   0.0000000000000000e+00  -1.9391840803257535e-01   2.6240061534471733e-03  -5.7869661725221333e-01   0.0000000000000000e+00   0.0000000000000000e+00
   0.0000000000000000e+00   0.0000000000000000e+00   0.0000000000000000e+00   0.0000000000000000e+00  -6.5003067705346085e-01  -1.4911235147178586e-01   0.0000000000000000e+00   0.0000000000000000e+00   0.0000000000000000e+00  -3.4411829160026619e-01   1.9181528592061936e-01   0.0000000000000000e+00   5.8706496601115987e-01   0.0000000000000000e+00   0.0000000000000000e+00  -7.2852426046701807e-02  -9.3509049105528000e-02  -2.0326935439973337e-01   0.0000000000000000e+00   0.0000000000000000e+00
   0.0000000000000000e+00   0.0000000000000000e+00   0.0000000000000000e+00   0.0000000000000000e+00   3.7399949030768853e-01  -4.8064308285345142e-01   0.0000000000000000e+00   0.0000000000000000e+00   0.0000000000000000e+00  -1.1286442981976494e-02   2.9382314683554123e-01   0.0000000000000000e+00   3.5201091817644770e-01   0.0000000000000000e+00   0.0000000000000000e+00   3.5436522304124940e-01   5.3257429809925494e-01   9.7598165611758769e-02   0.0000000000000000e+00   0.0000000000000000e+00
   0.0000000000000000e+00   0.0000000000000000e+00   1.1632691176106381e-01  -1.4241752568197755e-01   0.0000000000000000e+00   0.0000000000000000e+00   0.0000000000000000e+00   0.0000000000000000e+00   1.1728768301448160e+00   0.0000000000000000e+00   0.0000000000000000e+00  -6.8206016437138406e-01   0.0000000000000000e+00   0.0000000000000000e+00   0.0000000000000000e+00   0.0000000000000000e+00   0.0000000000000000e+00   0.0000000000000000e+00   1.8003208665598294e-01  -8.6844312824090331e-03
   0.0000000000000000e+00   0.0000000000000000e+00  -2.2232809129886580e-01  -3.0397645630500642e-01   0.0000000000000000e+00   0.0000000000000000e+00   0.0000000000000000e+00   0.0000000000000000e+00  -2.3751160259332649e-01   0.0000000000000000e+00   0.0000000000000000e+00  -4.6597499944379128e-01   0.0000000000000000e+00   0.0000000000000000e+00   0.0000000000000000e+00   0.0000000000000000e+00   0.0000000000000000e+00   0.0000000000000000e+00  -1.5990385797562590e+00  -8.8542095478088567e-01
   5.4453703324649702e-02   0.0000000000000000e+00   0.0000000000000000e+00   0.0000000000000000e+00   0.0000000000000000e+00   0.0000000000000000e+00   0.0000000000000000e+00   0.0000000000000000e+00   0.0000000000000000e+00   0.0000000000000000e+00   0.0000000000000000e+00   0.0000000000000000e+00  -4.0243212219865965e-01  -1.4191462332132540e-01   6.1180716006052749e-01   0.0000000000000000e+00   6.5660067189494287e-01   0.0000000000000000e+00   9.7524240423912639e-02   0.0000000000000000e+00
   0.0000000000000000e+00  -9.7151848378922123e-01  -5.7137492333045414e-01   0.0000000000000000e+00  -8.8133763562327405e-01   0.0000000000000000e+00   0.0000000000000000e+00  -4.2352141313829833e-01   0.0000000000000000e+00   0.0000000000000000e+00   0.0000000000000000e+00   6.7532876649333939e-02   0.0000000000000000e+00   0.0000000000000000e+00   0.0000000000000000e+00   0.0000000000000000e+00   0.0000000000000000e+00   0.0000000000000000e+00   0.0000000000000000e+00   3.0147119342194939e-01
   0.0000000000000000e+00   1.7711628704973142e-01   3.7722913177421091e-01   0.0000000000000000e+00  -4.3102702486027822e-01   0.0000000000000000e+00   0.0000000000000000e+00   6.9183698132033855e-01   0.0000000000000000e+00   0.0000000000000000e+00   0.0000000000000000e+00   8.1215520570265864e-01   0.0000000000000000e+00   0.0000000000000000e+00   0.0000000000000000e+00   0.0000000000000000e+00   0.0000000000000000e+00   0.0000000000000000e+00   0.0000000000000000e+00   8.7271627456162804e-01
   0.0000000000000000e+00   0.0000000000000000e+00   0.0000000000000000e+00   3.1136652614287869e-01   0.0000000000000000e+00  -3.6500108886334115e-01   1.3348926219380491e-01   0.0000000000000000e+00  -1.4775283764919736e-01  -7.1007130371022353e-01  -1.6439855049789059e-01   0.0000000000000000e+00   0.0000000000000000e+00   0.0000000000000000e+00   0.0000000000000000e+00  -3.0223375016991588e-01   0.0000000000000000e+00  -3.2802656580151396e-01   0.0000000000000000e+00   0.0000000000000000e+00
   0.0000000000000000e+00  -1.7109554259462717e-01   4.2496442158634473e-01   0.0000000000000000e+00   7.0998379385457089e-01   0.0000000000000000e+00   0.0000000000000000e+00  -4.3625061183480351e-01   0.0000000000000000e+00   0.0000000000000000e+00   0.0000000000000000e+00  -3.9271859469750309e-01   0.0000000000000000e+00   0.0000000000000000e+00   0.0000000000000000e+00   0.0000000000000000e+00   0.0000000000000000e+00   0.0000000000000000e+00   0.0000000000000000e+00   8.6221609263010635e-01
   0.0000000000000000e+00   0.0000000000000000e+00   0.0000000000000000e+00   4.0906889553438819e-01   0.0000000000000000e+00  -1.3969530704440886e-01  -9.0489593575108579e-02   0.0000000000000000e+00   7.6406651441109297e-01   3.0599078583797695e-01  -6.2037274720020012e-02   0.0000000000000000e+00   0.0000000000000000e+00   0.0000000000000000e+00   0.0000000000000000e+00  -1.8171115741053831e-01   0.0000000000000000e+00  -3.0110450960826163e-01   0.0000000000000000e+00   0.0000000000000000e+00
   0.0000000000000000e+00   0.0000000000000000e+00   0.0000000000000000e+00   6.2668428578094981e-01   0.0000000000000000e+00  -8.5279069003877328e-02  -5.7362215250135226e-02   0.0000000000000000e+00  -3.0367396571505945e-01   1.3171798336717583e-01   1.1316481571087728e-01   0.0000000000000000e+00   0.0000000000000000e+00   0.0000000000000000e+00   0.0000000000000000e+00   6.7067710971125871e-01   0.0000000000000000e+00  -1.5659596739925671e-01   0.0000000000000000e+00   0.0000000000000000e+00
   0.0000000000000000e+00   9.5537715367133069e-01   2.7313101957067532e-01   0.0000000000000000e+00  -4.1253429753740223e-01   0.0000000000000000e+00   0.0000000000000000e+00  -3.5422934530401495e-01   0.0000000000000000e+00   0.0000000000000000e+00   0.0000000000000000e+00  -1.2426500125923998e+00   0.0000000000000000e+00   0.0000000000000000e+00   0.0000000000000000e+00   0.0000000000000000e+00   0.0000000000000000e+00   0.0000000000000000e+00   0.0000000000000000e+00   2.0647494060435440e-01
   0.0000000000000000e+00   0.0000000000000000e+00   0.0000000000000000e+00  -1.3424313892979781e-01   0.0000000000000000e+00  -2.2235948789199703e-01   5.4536386165286588e-01   0.0000000000000000e+00  -2.2841695457797212e-01   3.7523376581265433e-01   4.7699486863180740e-01   0.0000000000000000e+00   0.0000000000000000e+00   0.0000000000000000e+00   0.0000000000000000e+00  -2.1018821473240196e-01   0.0000000000000000e+00  -4.1283825130391083e-01   0.0000000000000000e+00   0.0000000000000000e+00
   0.0000000000000000e+00   0.0000000000000000e+00   0.0000000000000000e+00  -3.5581479706180147e-01   0.0000000000000000e+00  -8.1076441936884391e-01   7.2768743741935399e-03   0.0000000000000000e+00   1.9893826920204810e-01  -5.1971171695878310e-03  -6.7879475852086285e-02   0.0000000000000000e+00   0.0000000000000000e+00   0.0000000000000000e+00   0.0000000000000000e+00   3.7418150163684594e-01   0.0000000000000000e+00   1.7827245773695094e-01   0.0000000000000000e+00   0.0000000000000000e+00
   0.0000000000000000e+00   0.0000000000000000e+00   0.0000000000000000e+00   3.7436208174919683e-01   0.0000000000000000e+00  -3.2081041406214472e-01  -4.9442715161610917e-02   0.0000000000000000e+00  -3.1271232509521585e-01   3.5895023418961347e-01  -1.4587729290598822e-01   0.0000000000000000e+00   0.0000000000000000e+00   0.0000000000000000e+00   0.0000000000000000e+00  -4.5439178994068474e-01   0.0000000000000000e+00   5.4781637037679975e-01   0.0000000000000000e+00   0.0000000000000000e+00
   0.0000000000000000e+00   3.5887919306107713e-01   4.9801228043250989e-01   0.0000000000000000e+00  -4.4010386452729022e-01   0.0000000000000000e+00   0.0000000000000000e+00  -1.1498202376558193e+00   0.0000000000000000e+00   0.0000000000000000e+00   0.0000000000000000e+00   2.6648110353144905e-01   0.0000000000000000e+00   0.0000000000000000e+00   0.0000000000000000e+00   0.0000000000000000e+00   0.0000000000000000e+00   0.0000000000000000e+00   0.0000000000000000e+00   2.9506441301766934e-01
  -1.8991458627647895e-01   0.0000000000000000e+00   0.0000000000000000e+00   0.0000000000000000e+00   0.0000000000000000e+00   0.0000000000000000e+00   0.0000000000000000e+00   0.0000000000000000e+00   0.0000000000000000e+00   0.0000000000000000e+00   0.0000000000000000e+00   0.0000000000000000e+00  -2.3712474160638891e-01   8.2032652245304233e-02   6.3969630319025073e-01   0.0000000000000000e+00  -6.9821258099800043e-01   0.0000000000000000e+00  -6.5289985633145059e-02   0.0000000000000000e+00
   7.2719190028845548e-01   0.0000000000000000e+00   0.0000000000000000e+00   0.0000000000000000e+00   0.0000000000000000e+00   0.0000000000000000e+00   0.0000000000000000e+00   0.0000000000000000e+00   0.0000000000000000e+00   0.0000000000000000e+00   0.0000000000000000e+00   0.0000000000000000e+00  -5.3073536875884109e-01   3.6546950548154983e-01  -1.8104499748378780e-01   0.0000000000000000e+00  -1.4485350975007966e-01   0.0000000000000000e+00   4.6734555368932423e-02   0.0000000000000000e+00
   2.0731625844939774e-01   0.0000000000000000e+00   0.0000000000000000e+00   0.0000000000000000e+00   0.0000000000000000e+00   0.0000000000000000e+00   0.0000000000000000e+00   0.0000000000000000e+00   0.0000000000000000e+00   0.0000000000000000e+00   0.0000000000000000e+00   0.0000000000000000e+00   4.0677105128348334e-01   4.7224240299777737e-01   2.7629337255473346e-01   0.0000000000000000e+00   1.7755320784788117e-01   0.0000000000000000e+00  -6.7873501773255762e-01   0.0000000000000000e+00
   0.0000000000000000e+00   0.0000000000000000e+00   0.0000000000000000e+00   8.9370808705395932e-02   0.0000000000000000e+00  -8.6983625063083103e-02  -3.9392846561188627e-01   0.0000000000000000e+00   1.1798122563372306e-01  -2.5784868906977448e-01   8.3037376067961977e-01   0.0000000000000000e+00   0.0000000000000000e+00   0.0000000000000000e+00   0.0000000000000000e+00  -1.1405231068836053e-01   0.0000000000000000e+00   2.1525111718010953e-01   0.0000000000000000e+00   0.0000000000000000e+00
  -4.2422774541140429e-01   0.0000000000000000e+00   0.0000000000000000e+00   0.0000000000000000e+00   0.0000000000000000e+00   0.0000000000000000e+00   0.0000000000000000e+00   0.0000000000000000e+00   0.0000000000000000e+00   0.0000000000000000e+00   0.0000000000000000e+00   0.0000000000000000e+00  -3.3802231005000363e-02   7.8504364113553760e-01  -3.1512870013547079e-02   0.0000000000000000e+00   1.5068155156141771e-01   0.0000000000000000e+00   4.2296184196384834e-01   0.0000000000000000e+00
   0.0000000000000000e+00   0.0000000000000000e+00   0.0000000000000000e+00   2.2410004730277963e-01   0.0000000000000000e+00   1.5072739743738089e-01   7.1805495193313118e-01   0.0000000000000000e+00   3.1415645005141785e-01  -2.2059045621831569e-01   1.1569668392311604e-01   0.0000000000000000e+00   0.0000000000000000e+00   0.0000000000000000e+00   0.0000000000000000e+00   1.4885335038772507e-01   0.0000000000000000e+00   4.7807953249326968e-01   0.0000000000000000e+00   0.0000000000000000e+00
  -4.5739476743206042e-01   0.0000000000000000e+00   0.0000000000000000e+00   0.0000000000000000e+00   0.0000000000000000e+00   0.0000000000000000e+00   0.0000000000000000e+00   0.0000000000000000e+00   0.0000000000000000e+00   0.0000000000000000e+00   0.0000000000000000e+00   0.0000000000000000e+00  -5.7752483349724193e-01   1.6016196170768479e-02  -3.2614760274350296e-01   0.0000000000000000e+00   7.8499289922114773e-02   0.0000000000000000e+00  -5.8691070665507861e-01   0.0000000000000000e+00
   0.0000000000000000e+00   6.8753087720172046e-01  -1.1266615479882625e+00   0.0000000000000000e+00   3.6756519935260817e-01   0.0000000000000000e+00   0.0000000000000000e+00  -5.7544802694222363e-01   0.0000000000000000e+00   0.0000000000000000e+00   0.0000000000000000e+00   2.5758663572769580e-01   0.0000000000000000e+00   0.0000000000000000e+00   0.0000000000000000e+00   0.0000000000000000e+00   0.0000000000000000e+00   0.0000000000000000e+00   0.0000000000000000e+00   5.6226996395739204e-01
   5.1111633176483606e-01   0.0000000000000000e+00  -2.1481606916186022e-01   0.0000000000000000e+00   0.0000000000000000e+00   0.0000000000000000e+00   0.0000000000000000e+00   0.0000000000000000e+00   5.7538934495939986e-01   4.2951627457199504e-01  -2.0089005516312872e-01   0.0000000000000000e+00   0.0000000000000000e+00   2.3526895456523533e-01   0.0000000000000000e+00   2.3222840739958697e-01   0.0000000000000000e+00   0.0000000000000000e+00   0.0000000000000000e+00  -1.6558591416264781e-01
   0.0000000000000000e+00  -5.4652335693003229e-01   0.0000000000000000e+00   0.0000000000000000e+00  -7.1854201349258140e-01   0.0000000000000000e+00   9.3018279065009324e-01  -4.2684696318621279e-01   0.0000000000000000e+00   0.0000000000000000e+00   0.0000000000000000e+00   0.0000000000000000e+00   0.0000000000000000e+00   0.0000000000000000e+00   0.0000000000000000e+00   0.0000000000000000e+00  -1.0142131367665290e+00   2.4451653758507266e-01   0.0000000000000000e+00   0.0000000000000000e+00
  -1.8586990503341810e-01   0.0000000000000000e+00   7.9355388008380115e-02   0.0000000000000000e+00   0.0000000000000000e+00   0.0000000000000000e+00   0.0000000000000000e+00   0.0000000000000000e+00  -7.8755969590221797e-03  -1.9387049155289965e-02  -9.4873897274779662e-01   0.0000000000000000e+00   0.0000000000000000e+00  -1.3167881567498463e-01   0.0000000000000000e+00  -4.6279341641985716e-03   0.0000000000000000e+00   0.0000000000000000e+00   0.0000000000000000e+00   2.0310305613593937e-01
   0.0000000000000000e+00   0.0000000000000000e+00   0.0000000000000000e+00  -1.8577675591551057e-01   0.0000000000000000e+00  -2.7801892364880676e-01   0.0000000000000000e+00   0.0000000000000000e+00   0.0000000000000000e+00   0.0000000000000000e+00   0.0000000000000000e+00   4.1270561887754004e-01  -2.2966859141744783e-01   0.0000000000000000e+00   2.0574169186912825e-01   0.0000000000000000e+00   0.0000000000000000e+00   0.0000000000000000e+00  -7.8916996999678368e-01   0.0000000000000000e+00
   0.0000000000000000e+00   5.3830620796858475e-01   0.0000000000000000e+00   0.0000000000000000e+00   1.0807174031663713e-01   0.0000000000000000e+00   1.4602913063794263e+00   3.9666945931672948e-01   0.0000000000000000e+00   0.0000000000000000e+00   0.0000000000000000e+00   0.0000000000000000e+00   0.0000000000000000e+00   0.0000000000000000e+00   0.0000000000000000e+00   0.0000000000000000e+00   4.2320043715289618e-01   2.7411678537813056e-01   0.0000000000000000e+00   0.0000000000000000e+00
   0.0000000000000000e+00   0.0000000000000000e+00   0.0000000000000000e+00   3.4549475083361281e-01   0.0000000000000000e+00  -7.1266930549495844e-01   0.0000000000000000e+00   0.0000000000000000e+00   0.0000000000000000e+00   0.0000000000000000e+00   0.0000000000000000e+00   3.0929116392118977e-01   1.9843996629253111e-01   0.0000000000000000e+00  -4.6289437255330929e-01   0.0000000000000000e+00   0.0000000000000000e+00   0.0000000000000000e+00   1.5305291146637867e-01   0.0000000000000000e+00
   0.0000000000000000e+00  -2.3980021505938531e-02   0.0000000000000000e+00   0.0000000000000000e+00  -5.4856616620722165e-01   0.0000000000000000e+00  -3.6050070690471225e-02  -1.2454129900714861e+00   0.0000000000000000e+00   0.0000000000000000e+00   0.0000000000000000e+00   0.0000000000000000e+00   0.0000000000000000e+00   0.0000000000000000e+00   0.0000000000000000e+00   0.0000000000000000e+00   1.9503477564080432e-01   6.9279042491670473e-01   0.0000000000000000e+00   0.0000000000000000e+00
   0.0000000000000000e+00   1.3076088518150695e+00   0.0000000000000000e+00   0.0000000000000000e+00  -3.2534884851663343e-01   0.0000000000000000e+00  -3.0594832344767514e-01  -6.6732703322854892e-01   0.0000000000000000e+00   0.0000000000000000e+00   0.0000000000000000e+00   0.0000000000000000e+00   0.0000000000000000e+00   0.0000000000000000e+00   0.0000000000000000e+00   0.0000000000000000e+00  -3.2993218350052683e-01   2.2614574001747983e-01   0.0000000000000000e+00   0.0000000000000000e+00
   5.2266289304894624e-02   0.0000000000000000e+00   1.1789100003390200e-01   0.0000000000000000e+00   0.0000000000000000e+00   0.0000000000000000e+00   0.0000000000000000e+00   0.0000000000000000e+00  -6.9648549973667140e-01   4.8842147269685893e-01  -1.2197318893331262e-01   0.0000000000000000e+00   0.0000000000000000e+00   3.7232827205143265e-01   0.0000000000000000e+00   1.1662285374430216e-01   0.0000000000000000e+00   0.0000000000000000e+00   0.0000000000000000e+00  -3.0432822704386542e-01
  -2.7915043813667573e-01   0.0000000000000000e+00  -5.7417540619554797e-01   0.0000000000000000e+00   0.0000000000000000e+00   0.0000000000000000e+00   0.0000000000000000e+00   0.0000000000000000e+00   2.6922027803584908e-02  -2.5245372695078983e-01  -1.4173913377849165e-01   0.0000000000000000e+00   0.0000000000000000e+00   5.0813519031841281e-02   0.0000000000000000e+00  -1.8077969564889224e-01   0.0000000000000000e+00   0.0000000000000000e+00   0.0000000000000000e+00  -6.8744938857802163e-01
  -2.6060046272769966e-01   0.0000000000000000e+00  -4.8071758482123567e-01   0.0000000000000000e+00   0.0000000000000000e+00   0.0000000000000000e+00   0.0000000000000000e+00   0.0000000000000000e+00   1.0060719275784502e-02   3.3481134098038434e-01   6.7517475837709728e-02   0.0000000000000000e+00   0.0000000000000000e+00   3.4978818467373346e-01   0.0000000000000000e+00  -4.4495565625851580e-01   0.0000000000000000e+00   0.0000000000000000e+00   0.0000000000000000e+00   5.1371415264817244e-01
   0.0000000000000000e+00   0.0000000000000000e+00   0.0000000000000000e+00   1.0451426298834887e-02   0.0000000000000000e+00   5.6888931692435019e-01   0.0000000000000000e+00   0.0000000000000000e+00   0.0000000000000000e+00   0.0000000000000000e+00   0.0000000000000000e+00   3.2405781721091098e-01   9.2648960109197320e-03   0.0000000000000000e+00  -7.2170994177123315e-01   0.0000000000000000e+00   0.0000000000000000e+00   0.0000000000000000e+00  -2.2425691858363142e-01   0.0000000000000000e+00
   0.0000000000000000e+00   0.0000000000000000e+00   0.0000000000000000e+00  -7.3857799274829761e-01   0.0000000000000000e+00  -1.1334225766493608e-01   0.0000000000000000e+00   0.0000000000000000e+00   0.0000000000000000e+00   0.0000000000000000e+00   0.0000000000000000e+00   6.5111539198967894e-03   6.5850025793638323e-01   0.0000000000000000e+00  -8.9364270179915509e-02   0.0000000000000000e+00   0.0000000000000000e+00   0.0000000000000000e+00   2.2635465255788634e-03   0.0000000000000000e+00
   5.7295593678091061e-01   0.0000000000000000e+00   1.8550975232147207e-01   0.0000000000000000e+00   0.0000000000000000e+00   0.0000000000000000e+00   0.0000000000000000e+00   0.0000000000000000e+00  -8.8333585137716414e-02  -1.9791083595314335e-01  -1.1845952290544892e-01   0.0000000000000000e+00   0.0000000000000000e+00   7.6763105038483187e-02   0.0000000000000000e+00  -7.4973827403180393e-01   0.0000000000000000e+00   0.0000000000000000e+00   0.0000000000000000e+00  -9.1122953419304653e-02
   0.0000000000000000e+00   0.0000000000000000e+00   0.0000000000000000e+00  -5.0778737718954869e-01   0.0000000000000000e+00  -2.5422225345672289e-01   0.0000000000000000e+00   0.0000000000000000e+00   0.0000000000000000e+00   0.0000000000000000e+00   0.0000000000000000e+00  -2.4956520411035624e-01  -6.6322990997038656e-01   0.0000000000000000e+00  -3.8178383991607928e-01   0.0000000000000000e+00   0.0000000000000000e+00   0.0000000000000000e+00   1.7206806912180161e-01   0.0000000000000000e+00
  -4.2420919791199635e-01   0.0000000000000000e+00   4.6553408082306508e-01   0.0000000000000000e+00   0.0000000000000000e+00   0.0000000000000000e+00   0.0000000000000000e+00   0.0000000000000000e+00   3.4968880805974212e-01   4.7112106872727649e-01   6.8666136434325370e-02   0.0000000000000000e+00   0.0000000000000000e+00  -1.6519384500048320e-01   0.0000000000000000e+00  -3.6510151914096300e-01   0.0000000000000000e+00   0.0000000000000000e+00   0.0000000000000000e+00  -3.0624187845591994e-01
   0.0000000000000000e+00   6.8047999532260706e-02   0.0000000000000000e+00   0.0000000000000000e+00   1.0702369510429264e+00   0.0000000000000000e+00   8.1114473334625969e-01  -6.7206899334764936e-01   0.0000000000000000e+00   0.0000000000000000e+00   0.0000000000000000e+00   0.0000000000000000e+00   0.0000000000000000e+00   0.0000000000000000e+00   0.0000000000000000e+00   0.0000000000000000e+00  -3.2170211850046226e-01  -3.9805525232627775e-01   0.0000000000000000e+00   0.0000000000000000e+00
   0.0000000000000000e+00  -4.1167721461411139e-01   0.0000000000000000e+00   0.0000000000000000e+00  -8.9902805465380076e-01   0.0000000000000000e+00   3.0003200403639718e-01  -9.9030606127250287e-02   0.0000000000000000e+00   0.0000000000000000e+00   0.0000000000000000e+00   0.0000000000000000e+00   0.0000000000000000e+00   0.0000000000000000e+00   0.0000000000000000e+00   0.0000000000000000e+00   3.9179031624562471e-01  -1.2849035917504683e+00   0.0000000000000000e+00   0.0000000000000000e+00
   0.0000000000000000e+00   0.0000000000000000e+00   0.0000000000000000e+00   2.0655669921623210e-01   0.0000000000000000e+00  -1.1703615963726491e-01   0.0000000000000000e+00   0.0000000000000000e+00   0.0000000000000000e+00   0.0000000000000000e+00   0.0000000000000000e+00  -7.5277778457103106e-01   1.8517984883469674e-01   0.0000000000000000e+00  -2.6227665322710997e-01   0.0000000000000000e+00   0.0000000000000000e+00   0.0000000000000000e+00  -5.2333722890707579e-01   0.0000000000000000e+00
   2.1774111104016231e-01   0.0000000000000000e+00  -3.4893530759233682e-01   0.0000000000000000e+00   0.0000000000000000e+00   0.0000000000000000e+00   0.0000000000000000e+00   0.0000000000000000e+00  -2.2991721757485328e-01   3.7366977202423834e-01   3.5549965680328990e-02   0.0000000000000000e+00   0.0000000000000000e+00  -7.9408154353093430e-01   0.0000000000000000e+00  -7.9838748637351048e-02   0.0000000000000000e+00   0.0000000000000000e+00   0.0000000000000000e+00   1.1764803275302774e-02
  -1.2320583225295782e-01   0.0000000000000000e+00   0.0000000000000000e+00   0.0000000000000000e+00  -8.0160897074932846e-01   0.0000000000000000e+00   0.0000000000000000e+00  -4.5456714783379326e-01  -1.9929472477048676e-01   0.0000000000000000e+00   0.0000000000000000e+00  -1.1797000435400991e+00  -1.5110705633463067e-01   0.0000000000000000e+00   0.0000000000000000e+00   0.0000000000000000e+00   0.0000000000000000e+00   0.0000000000000000e+00   0.0000000000000000e+00   0.0000000000000000e+00
   0.0000000000000000e+00   7.9824654892058811e-01   0.0000000000000000e+00   0.0000000000000000e+00   0.0000000000000000e+00   0.0000000000000000e+00   4.6834992333431677e-02   0.0000000000000000e+00   0.0000000000000000e+00   0.0000000000000000e+00  -1.1422111027408539e-01   0.0000000000000000e+00   0.0000000000000000e+00  -2.6457117028297972e-01   3.1741056856841138e-01   0.0000000000000000e+00   0.0000000000000000e+00   4.2049387083931078e-01   0.0000000000000000e+00   0.0000000000000000e+00
   0.0000000000000000e+00   0.0000000000000000e+00  -1.7952723650158325e-01  -1.8383175342945926e-01   0.0000000000000000e+00  -3.5216824382672818e-01   0.0000000000000000e+00   0.0000000000000000e+00   0.0000000000000000e+00   3.9224931551368902e-01   0.0000000000000000e+00   0.0000000000000000e+00   0.0000000000000000e+00   0.0000000000000000e+00   0.0000000000000000e+00   2.6185250905349705e-01   4.1306838472397289e-01   0.0000000000000000e+00  -3.3674847760903370e-01  -5.5091024330294514e-01
   0.0000000000000000e+00   0.0000000000000000e+00  -4.8953787313929847e-01   4.1220669993977060e-01   0.0000000000000000e+00  -2.7463721633092947e-01   0.0000000000000000e+00   0.0000000000000000e+00   0.0000000000000000e+00  -3.3639421170969236e-01   0.0000000000000000e+00   0.0000000000000000e+00   0.0000000000000000e+00   0.0000000000000000e+00   0.0000000000000000e+00   4.1736767671708608e-01  -3.8186701298629228e-01   0.0000000000000000e+00   1.6719843942807475e-01  -2.3211662951785039e-01
   3.6112065169557639e-01   0.0000000000000000e+00   0.0000000000000000e+00   0.0000000000000000e+00  -1.9188827704068184e-02   0.0000000000000000e+00   0.0000000000000000e+00   3.5487623792560624e-01  -3.6629877212834649e-01   0.0000000000000000e+00   0.0000000000000000e+00   2.5213388532937542e-01  -1.1854169943286190e+00   0.0000000000000000e+00   0.0000000000000000e+00   0.0000000000000000e+00   0.0000000000000000e+00   0.0000000000000000e+00   0.0000000000000000e+00   0.0000000000000000e+00
   0.0000000000000000e+00   0.0000000000000000e+00   5.3719458343512561e-01  -3.7338707925617948e-01   0.0000000000000000e+00   1.4508367975255082e-01   0.0000000000000000e+00   0.0000000000000000e+00   0.0000000000000000e+00  -2.4912541726201015e-01   0.0000000000000000e+00   0.0000000000000000e+00   0.0000000000000000e+00   0.0000000000000000e+00   0.0000000000000000e+00   3.8460762072307614e-01  -1.3009749552182920e-01   0.0000000000000000e+00   3.4976321990061404e-01  -4.4911983997750804e-01
   0.0000000000000000e+00   2.0141828007743712e-01   0.0000000000000000e+00   0.0000000000000000e+00   0.0000000000000000e+00   0.0000000000000000e+00   5.3659459728144010e-01   0.0000000000000000e+00   0.0000000000000000e+00   0.0000000000000000e+00  -6.4565686634216868e-01   0.0000000000000000e+00   0.0000000000000000e+00   1.6410276382661670e-01  -5.3051467449176257e-02   0.0000000000000000e+00   0.0000000000000000e+00  -4.7421508861505246e-01   0.0000000000000000e+00   0.0000000000000000e+00
  -1.0352832615320466e+00   0.0000000000000000e+00   0.0000000000000000e+00   0.0000000000000000e+00  -2.0765987356437637e-01   0.0000000000000000e+00   0.0000000000000000e+00  -3.6937126988380542e-01   3.3612099492873571e-01   0.0000000000000000e+00   0.0000000000000000e+00   3.5167840748619361e-01  -2.8625038829400629e-01   0.0000000000000000e+00   0.0000000000000000e+00   0.0000000000000000e+00   0.0000000000000000e+00   0.0000000000000000e+00   0.0000000000000000e+00   0.0000000000000000e+00
   3.6754222117922580e-01   0.0000000000000000e+00   0.0000000000000000e+00   0.0000000000000000e+00  -8.4120893501087124e-01   0.0000000000000000e+00   0.0000000000000000e+00  -1.0401748245549902e-02   7.3830662122219826e-01   0.0000000000000000e+00   0.0000000000000000e+00   2.4195191751186459e-01  -2.2393903039050833e-01   0.0000000000000000e+00   0.0000000000000000e+00   0.0000000000000000e+00   0.0000000000000000e+00   0.0000000000000000e+00   0.0000000000000000e+00   0.0000000000000000e+00
   0.0000000000000000e+00   0.0000000000000000e+00  -1.6807571000786606e-01   6.7350517429533838e-02   0.0000000000000000e+00   4.8259564717655012e-01   0.0000000000000000e+00   0.0000000000000000e+00   0.0000000000000000e+00  -3.1443820651198218e-01   0.0000000000000000e+00   0.0000000000000000e+00   0.0000000000000000e+00   0.0000000000000000e+00   0.0000000000000000e+00  -4.4223264494111103e-01  -8.1439722040254806e-02   0.0000000000000000e+00  -3.5215595192558946e-01  -5.5608323483528499e-01
   0.0000000000000000e+00   1.6876142963375440e-01   0.0000000000000000e+00   0.0000000000000000e+00   0.0000000000000000e+00   0.0000000000000000e+00   3.2490985820029666e-01   0.0000000000000000e+00   0.0000000000000000e+00   0.0000000000000000e+00   6.5506143559688901e-01   0.0000000000000000e+00   0.0000000000000000e+00   3.9651253699151685e-02   4.4350086341175055e-01   0.0000000000000000e+00   0.0000000000000000e+00  -4.8844901651973271e-01   0.0000000000000000e+00   0.0000000000000000e+00
  -8.9772121202406252e-01   0.0000000000000000e+00   0.0000000000000000e+00   0.0000000000000000e+00  -2.0391020078808147e-01   0.0000000000000000e+00   0.0000000000000000e+00   1.2642345077881250e+00  -3.6170766170682717e-01   0.0000000000000000e+00   0.0000000000000000e+00  -1.7296759103231779e-02   3.6938526936986815e-01   0.0000000000000000e+00   0.0000000000000000e+00   0.0000000000000000e+00   0.0000000000000000e+00   0.0000000000000000e+00   0.0000000000000000e+00   0.0000000000000000e+00
   4.2432790165126566e-01   0.0000000000000000e+00   0.0000000000000000e+00   0.0000000000000000e+00  -7.5418135314033674e-01   0.0000000000000000e+00   0.0000000000000000e+00  -6.8957773842318482e-01  -1.0779887534231463e+00   0.0000000000000000e+00   0.0000000000000000e+00   6.6983192490531995e-01  -1.6007694321564092e-01   0.0000000000000000e+00   0.0000000000000000e+00   0.0000000000000000e+00   0.0000000000000000e+00   0.0000000000000000e+00   0.0000000000000000e+00   0.0000000000000000e+00
   0.0000000000000000e+00   3.7918625674039297e-01   0.0000000000000000e+00   0.0000000000000000e+00   0.0000000000000000e+00   0.0000000000000000e+00   9.1181427438721513e-02   0.0000000000000000e+00   0.0000000000000000e+00   0.0000000000000000e+00   3.1873215461638676e-01   0.0000000000000000e+00   0.0000000000000000e+00  -2.0375270274395268e-01  -8.2641225326791345e-01   0.0000000000000000e+00   0.0000000000000000e+00  -1.4778757517540386e-01   0.0000000000000000e+00   0.0000000000000000e+00
   0.0000000000000000e+00  -3.1113262404033237e-01   0.0000000000000000e+00   0.0000000000000000e+00   0.0000000000000000e+00   0.0000000000000000e+00   2.0287305739768280e-01   0.0000000000000000e+00   0.0000000000000000e+00   0.0000000000000000e+00  -9.5993081714455794e-02   0.0000000000000000e+00   0.0000000000000000e+00  -9.1429471289640829e-01   8.5522240827916388e-02   0.0000000000000000e+00   0.0000000000000000e+00  -9.7854306989020812e-02   0.0000000000000000e+00   0.0000000000000000e+00
   0.0000000000000000e+00   0.0000000000000000e+00  -1.3714728492208153e-01  -6.0669875180422472e-01   0.0000000000000000e+00  -1.3356006926140307e-01   0.0000000000000000e+00   0.0000000000000000e+00   0.0000000000000000e+00  -5.5260974792886490e-02   0.0000000000000000e+00   0.0000000000000000e+00   0.0000000000000000e+00   0.0000000000000000e+00   0.0000000000000000e+00   8.5963073313516908e-02  -5.6755785115854118e-01   0.0000000000000000e+00  -4.7293808757325839e-01   1.9756816620819950e-01
   0.0000000000000000e+00   0.0000000000000000e+00  -5.9464181534274807e-01  -3.7798458103733729e-01   0.0000000000000000e+00   5.2462061106982394e-01   0.0000000000000000e+00   0.0000000000000000e+00   0.0000000000000000e+00   1.2774803189598530e-01   0.0000000000000000e+00   0.0000000000000000e+00   0.0000000000000000e+00   0.0000000000000000e+00   0.0000000000000000e+00   2.0994946482358703e-01   1.8635960174394139e-01   0.0000000000000000e+00   3.5078970220631506e-01   1.0059984401326669e-01
   0.0000000000000000e+00   2.3057965307454042e-01   0.0000000000000000e+00   0.0000000000000000e+00   0.0000000000000000e+00   0.0000000000000000e+00  -7.4487232166198347e-01   0.0000000000000000e+00   0.0000000000000000e+00   0.0000000000000000e+00  -1.7369630503630834e-01   0.0000000000000000e+00   0.0000000000000000e+00  -1.5508117530459409e-01   9.7323126172664309e-02   0.0000000000000000e+00   0.0000000000000000e+00  -5.7297982495439603e-01   0.0000000000000000e+00   0.0000000000000000e+00
   0.0000000000000000e+00   0.0000000000000000e+00   1.2011436739503281e-01   2.8291047815658671e-01   0.0000000000000000e+00   3.2782525357902403e-01   0.0000000000000000e+00   0.0000000000000000e+00   0.0000000000000000e+00   7.1657049003491968e-01   0.0000000000000000e+00   0.0000000000000000e+00   0.0000000000000000e+00   0.0000000000000000e+00   0.0000000000000000e+00   1.2417651846628155e-01  -4.9912502973754069e-01   0.0000000000000000e+00  -1.1462838972846737e-02  -1.4111887292366548e-01
   0.0000000000000000e+00   0.0000000000000000e+00  -1.5639517185432722e-01  -2.4767612361462318e-01   0.0000000000000000e+00  -3.8219055469382202e-01   0.0000000000000000e+00   0.0000000000000000e+00   0.0000000000000000e+00   1.9798471504024934e-01   0.0000000000000000e+00   0.0000000000000000e+00   0.0000000000000000e+00   0.0000000000000000e+00   0.0000000000000000e+00  -5.8894525744983928e-01  -2.3241492289234097e-01   0.0000000000000000e+00   5.1521041689797431e-01  -2.5022896352992224e-01
  -6.0878989388593441e-01   0.0000000000000000e+00   0.0000000000000000e+00   0.0000000000000000e+00  -1.6693688322320455e-01   4.4394212345826906e-01   0.0000000000000000e+00   4.2438704205289401e-01   0.0000000000000000e+00   0.0000000000000000e+00   0.0000000000000000e+00   0.0000000000000000e+00   0.0000000000000000e+00  -1.5072115470776537e-01  -4.4900011715208893e-01   0.0000000000000000e+00   0.0000000000000000e+00   0.0000000000000000e+00   0.0000000000000000e+00   0.0000000000000000e+00
   0.0000000000000000e+00   1.9286591823453492e-01  -5.4468082610691726e-01   0.0000000000000000e+00   0.0000000000000000e+00   0.0000000000000000e+00   0.0000000000000000e+00   0.0000000000000000e+00  -5.6028322055574786e-01   0.0000000000000000e+00   2.1299997300443752e-01   2.9047338600120653e-01  -2.9981558852257018e-01   0.0000000000000000e+00   0.0000000000000000e+00  -1.6063196356723999e-02   3.6375411770244837e-01   0.0000000000000000e+00   0.0000000000000000e+00   0.0000000000000000e+00
   0.0000000000000000e+00  -3.9516202003666057e-01  -5.9329630653410781e-01   0.0000000000000000e+00   0.0000000000000000e+00   0.0000000000000000e+00   0.0000000000000000e+00   0.0000000000000000e+00   4.4460309883773572e-02   0.0000000000000000e+00   2.8509095623065461e-01  -2.5176456148546345e-01   4.8370292428771167e-01   0.0000000000000000e+00   0.0000000000000000e+00   2.8996412928361376e-01  -1.6480227073194875e-01   0.0000000000000000e+00   0.0000000000000000e+00   0.0000000000000000e+00
   0.0000000000000000e+00   0.0000000000000000e+00   0.0000000000000000e+00  -7.5631483256956150e-03   0.0000000000000000e+00   0.0000000000000000e+00  -9.2760311285406272e-01   0.0000000000000000e+00   0.0000000000000000e+00   2.7343178532438861e-01   0.0000000000000000e+00   0.0000000000000000e+00   0.0000000000000000e+00   0.0000000000000000e+00   0.0000000000000000e+00   0.0000000000000000e+00   0.0000000000000000e+00   7.5977015355579636e-01   1.8077905819049372e-01   7.5323178837251969e-01
  -2.2171831820592910e-01   0.0000000000000000e+00   0.0000000000000000e+00   0.0000000000000000e+00   5.2369995802503433e-01   1.6954198075031679e-01   0.0000000000000000e+00   4.4034626100192925e-01   0.0000000000000000e+00   0.0000000000000000e+00   0.0000000000000000e+00   0.0000000000000000e+00   0.0000000000000000e+00   3.6198198665759618e-01   5.6824208736841542e-01   0.0000000000000000e+00   0.0000000000000000e+00   0.0000000000000000e+00   0.0000000000000000e+00   0.0000000000000000e+00
  -4.4857525450952068e-01   0.0000000000000000e+00   0.0000000000000000e+00   0.0000000000000000e+00   6.3368059722418746e-01  -4.4240586164771678e-01   0.0000000000000000e+00  -2.9972679036389310e-01   0.0000000000000000e+00   0.0000000000000000e+00   0.0000000000000000e+00   0.0000000000000000e+00   0.0000000000000000e+00  -1.5486341674167725e-01  -2.9612053055522669e-01   0.0000000000000000e+00   0.0000000000000000e+00   0.0000000000000000e+00   0.0000000000000000e+00   0.0000000000000000e+00
   0.0000000000000000e+00   0.0000000000000000e+00   0.0000000000000000e+00  -1.3518295745368591e+00   0.0000000000000000e+00   0.0000000000000000e+00  -1.0709362237709623e-01   0.0000000000000000e+00   0.0000000000000000e+00   1.5751038350611277e-01   0.0000000000000000e+00   0.0000000000000000e+00   0.0000000000000000e+00   0.0000000000000000e+00   0.0000000000000000e+00   0.0000000000000000e+00   0.0000000000000000e+00   1.7101033830742018e-02   3.3588238333609627e-01  -4.7527596172880682e-01
   1.9602262880886961e-01   0.0000000000000000e+00   0.0000000000000000e+00   0.0000000000000000e+00   3.6363051389333184e-01   7.2975628865118036e-01   0.0000000000000000e+00  -4.8892767998920483e-01   0.0000000000000000e+00   0.0000000000000000e+00   0.0000000000000000e+00   0.0000000000000000e+00   0.0000000000000000e+00   1.4627814637102565e-01  -1.9067292720577383e-01   0.0000000000000000e+00   0.0000000000000000e+00   0.0000000000000000e+00   0.0000000000000000e+00   0.0000000000000000e+00
   0.0000000000000000e+00  -4.6399663914493766e-01   4.1383713455782578e-01   0.0000000000000000e+00   0.0000000000000000e+00   0.0000000000000000e+00   0.0000000000000000e+00   0.0000000000000000e+00   5.9971973944381425e-02   0.0000000000000000e+00   6.6226880800913823e-01   2.4376719990065882e-01  -7.0890674038096527e-02   0.0000000000000000e+00   0.0000000000000000e+00   6.5918886682553982e-02   3.2008764138606055e-01   0.0000000000000000e+00   0.0000000000000000e+00   0.0000000000000000e+00
   0.0000000000000000e+00   0.0000000000000000e+00   0.0000000000000000e+00  -4.5291475579585894e-01   0.0000000000000000e+00   0.0000000000000000e+00   5.2474810044208864e-01   0.0000000000000000e+00   0.0000000000000000e+00   5.0833546663002660e-01   0.0000000000000000e+00   0.0000000000000000e+00   0.0000000000000000e+00   0.0000000000000000e+00   0.0000000000000000e+00   0.0000000000000000e+00   0.0000000000000000e+00   1.2915175285085667e+00  -8.0379160926932836e-01   2.4122771036444307e-02
   0.0000000000000000e+00  -1.5443273299305432e-01   1.5875192161715351e-01   0.0000000000000000e+00   0.0000000000000000e+00   0.0000000000000000e+00   0.0000000000000000e+00   0.0000000000000000e+00  -3.2726494505942166e-01   0.0000000000000000e+00  -2.7545655344540071e-01  -3.1665128534804077e-01   4.7108902243282558e-01   0.0000000000000000e+00   0.0000000000000000e+00  -2.8125445415545020e-01   6.0553507719275435e-01   0.0000000000000000e+00   0.0000000000000000e+00   0.0000000000000000e+00
   0.0000000000000000e+00   5.2810885184484113e-01  -1.3571499451138444e-01   0.0000000000000000e+00   0.0000000000000000e+00   0.0000000000000000e+00   0.0000000000000000e+00   0.0000000000000000e+00   5.7093929707318114e-01   0.0000000000000000e+00   2.6010064328381760e-01  -2.5994841317231049e-01   3.0975828639872735e-02   0.0000000000000000e+00   0.0000000000000000e+00   9.4848736349083085e-02   4.8117511680372221e-01   0.0000000000000000e+00   0.0000000000000000e+00   0.0000000000000000e+00
   0.0000000000000000e+00  -3.5944291673680184e-01  -3.5904835103404809e-01   0.0000000000000000e+00   0.0000000000000000e+00   0.0000000000000000e+00   0.0000000000000000e+00   0.0000000000000000e+00   4.3716120942801129e-01   0.0000000000000000e+00  -1.2712461158491356e-01   1.8447623335928523e-01  -1.6411873828745718e-01   0.0000000000000000e+00   0.0000000000000000e+00  -6.8257030859262935e-01   8.8010307490411943e-02   0.0000000000000000e+00   0.0000000000000000e+00   0.0000000000000000e+00
   5.3155559288484411e-01   0.0000000000000000e+00   0.0000000000000000e+00   0.0000000000000000e+00   4.0056194220101832e-01   3.2661192156597206e-02   0.0000000000000000e+00   4.8034612653478448e-01   0.0000000000000000e+00   0.0000000000000000e+00   0.0000000000000000e+00   0.0000000000000000e+00   0.0000000000000000e+00  -5.3226767497739336e-01  -2.0467229797187253e-01   0.0000000000000000e+00   0.0000000000000000e+00   0.0000000000000000e+00   0.0000000000000000e+00   0.0000000000000000e+00
   2.4087314956986916e-01   0.0000000000000000e+00   0.0000000000000000e+00   0.0000000000000000e+00   6.0351565942525831e-02  -2.1174741335687791e-01   0.0000000000000000e+00   2.5762760442308441e-01   0.0000000000000000e+00   0.0000000000000000e+00   0.0000000000000000e+00   0.0000000000000000e+00   0.0000000000000000e+00   7.1941873973541248e-01  -5.5638614432602584e-01   0.0000000000000000e+00   0.0000000000000000e+00   0.0000000000000000e+00   0.0000000000000000e+00   0.0000000000000000e+00
   0.0000000000000000e+00   2.1982082976059455e-01   7.8094387356161726e-02   0.0000000000000000e+00   0.0000000000000000e+00   0.0000000000000000e+00   0.0000000000000000e+00   0.0000000000000000e+00  -2.3532465036281891e-01   0.0000000000000000e+00   5.0966348623368141e-01  -4.4240225227173163e-01  -1.2826231987146951e-02   0.0000000000000000e+00   0.0000000000000000e+00  -5.6314402532953223e-01  -3.4268068357020287e-01   0.0000000000000000e+00   0.0000000000000000e+00   0.0000000000000000e+00
   0.0000000000000000e+00   3.3329866240478878e-01   3.7761518987853127e-02   0.0000000000000000e+00   0.0000000000000000e+00   0.0000000000000000e+00   0.0000000000000000e+00   0.0000000000000000e+00   3.0785006834900642e-02   0.0000000000000000e+00   1.2372546451962099e-01   6.2866916764282277e-01   6.4894742833923513e-01   0.0000000000000000e+00   0.0000000000000000e+00  -2.0045874294788824e-01  -1.2119805027066782e-01   0.0000000000000000e+00   0.0000000000000000e+00   0.0000000000000000e+00
   0.0000000000000000e+00   0.0000000000000000e+00   0.0000000000000000e+00   2.6487069790760870e-01   0.0000000000000000e+00   0.0000000000000000e+00   1.0326518273504408e+00   0.0000000000000000e+00   0.0000000000000000e+00   2.3898562581857546e-02   0.0000000000000000e+00   0.0000000000000000e+00   0.0000000000000000e+00   0.0000000000000000e+00   0.0000000000000000e+00   0.0000000000000000e+00   0.0000000000000000e+00  -8.8482204920410645e-02   8.3502100054020956e-01   1.9710698857195780e-01
   0.0000000000000000e+00   0.0000000000000000e+00   0.0000000000000000e+00   5.0040910143014566e-02   0.0000000000000000e+00   0.0000000000000000e+00  -4.6447469796197577e-01   0.0000000000000000e+00   0.0000000000000000e+00  -1.4846151585552617e-01   0.0000000000000000e+00   0.0000000000000000e+00   0.0000000000000000e+00   0.0000000000000000e+00   0.0000000000000000e+00   0.0000000000000000e+00   0.0000000000000000e+00   4.9557575069016474e-01   2.3748808582079864e-01  -1.0580282546025399e+00
   0.0000000000000000e+00   0.0000000000000000e+00   0.0000000000000000e+00   2.9334651206289093e-02   0.0000000000000000e+00   0.0000000000000000e+00  -2.0226250366106349e-01   0.0000000000000000e+00   0.0000000000000000e+00   1.3069294562326927e+00   0.0000000000000000e+00   0.0000000000000000e+00   0.0000000000000000e+00   0.0000000000000000e+00   0.0000000000000000e+00   0.0000000000000000e+00   0.0000000000000000e+00   3.3099157660083797e-02  -5.1872726509431588e-02  -8.4994304667774991e-04
   5.9860034560998254e-02   2.8003865539845019e-01  -4.3889985874410242e-01   0.0000000000000000e+00   0.0000000000000000e+00   0.0000000000000000e+00   2.1072309139484396e-01   0.0000000000000000e+00   0.0000000000000000e+00   1.9191926406179022e-01  -4.6823952978151936e-02   0.0000000000000000e+00   0.0000000000000000e+00   0.0000000000000000e+00   0.0000000000000000e+00   0.0000000000000000e+00  -7.9569561618581286e-01   0.0000000000000000e+00   9.3812687758916422e-02   0.0000000000000000e+00
   4.2725973478459583e-01   2.0335587140154837e-01  -4.0202603123691261e-01   0.0000000000000000e+00   0.0000000000000000e+00   0.0000000000000000e+00  -1.8572572635449752e-01   0.0000000000000000e+00   0.0000000000000000e+00  -3.4576899647319287e-01   4.8186969749387687e-01   0.0000000000000000e+00   0.0000000000000000e+00   0.0000000000000000e+00   0.0000000000000000e+00   0.0000000000000000e+00   2.1483385319998538e-01   0.0000000000000000e+00   4.2669467375470355e-01   0.0000000000000000e+00
  -1.7151988107221730e-01   4.3244871510943278e-01  -1.7937638118248511e-01   0.0000000000000000e+00   0.0000000000000000e+00   0.0000000000000000e+00  -6.3802204688086783e-01   0.0000000000000000e+00   0.0000000000000000e+00  -2.9536222444354876e-01  -2.1288404745352263e-01   0.0000000000000000e+00   0.0000000000000000e+00   0.0000000000000000e+00   0.0000000000000000e+00   0.0000000000000000e+00  -4.3455885119014687e-02   0.0000000000000000e+00  -4.5812023042546873e-01   0.0000000000000000e+00
   0.0000000000000000e+00   0.0000000000000000e+00   0.0000000000000000e+00  -8.1380358224089866e-01   0.0000000000000000e+00   0.0000000000000000e+00   0.0000000000000000e+00   0.0000000000000000e+00   0.0000000000000000e+00   0.0000000000000000e+00   0.0000000000000000e+00  -5.5781580195640168e-02  -3.4233791834078353e-01  -2.4047430685804969e-01   3.1253388095240914e-01   0.0000000000000000e+00   0.0000000000000000e+00   0.0000000000000000e+00   0.0000000000000000e+00  -2.4882036795009158e-01
   0.0000000000000000e+00   0.0000000000000000e+00   0.0000000000000000e+00   0.0000000000000000e+00   9.9171334077315487e-02   1.1228722048990827e+00   0.0000000000000000e+00   3.8737782905027729e-01   3.0387996950606910e-01   0.0000000000000000e+00   0.0000000000000000e+00   0.0000000000000000e+00   0.0000000000000000e+00   0.0000000000000000e+00   0.0000000000000000e+00   4.9694236079862741e-01   0.0000000000000000e+00  -4.4041496197935404e-01   0.0000000000000000e+00   0.0000000000000000e+00
   0.0000000000000000e+00   0.0000000000000000e+00   0.0000000000000000e+00   0.0000000000000000e+00  -8.4092521736947434e-01  -3.8493592911661836e-02   0.0000000000000000e+00  -5.4182642064263897e-01   1.0634133020845873e-01   0.0000000000000000e+00   0.0000000000000000e+00   0.0000000000000000e+00   0.0000000000000000e+00   0.0000000000000000e+00   0.0000000000000000e+00   1.0767974743759978e+00   0.0000000000000000e+00   5.2014134103418937e-02   0.0000000000000000e+00   0.0000000000000000e+00
   4.2515991977025341e-01   2.5410128563139150e-01  -9.7454126474519315e-02   0.0000000000000000e+00   0.0000000000000000e+00   0.0000000000000000e+00  -1.7641953455677511e-01   0.0000000000000000e+00   0.0000000000000000e+00   6.3139311367981232e-01  -4.4072153429333033e-01   0.0000000000000000e+00   0.0000000000000000e+00   0.0000000000000000e+00   0.0000000000000000e+00   0.0000000000000000e+00   3.2220001580892943e-01   0.0000000000000000e+00   1.3169979248979616e-01   0.0000000000000000e+00
   0.0000000000000000e+00   0.0000000000000000e+00   0.0000000000000000e+00   0.0000000000000000e+00   6.6355212475776282e-01  -5.9436550567205787e-03   0.0000000000000000e+00  -4.8845126694867326e-02  -1.0035539008444663e+00   0.0000000000000000e+00   0.0000000000000000e+00   0.0000000000000000e+00   0.0000000000000000e+00   0.0000000000000000e+00   0.0000000000000000e+00   3.7746501187969106e-01   0.0000000000000000e+00  -1.0884835447847054e+00   0.0000000000000000e+00   0.0000000000000000e+00
   0.0000000000000000e+00   0.0000000000000000e+00   0.0000000000000000e+00   0.0000000000000000e+00  -3.2060828533842911e-01  -9.9734094676147439e-02   0.0000000000000000e+00   1.1540361450055523e+00  -2.3786850120504605e-01   0.0000000000000000e+00   0.0000000000000000e+00   0.0000000000000000e+00   0.0000000000000000e+00   0.0000000000000000e+00   0.0000000000000000e+00  -6.0596208857105260e-02   0.0000000000000000e+00  -2.4547862722991859e-01   0.0000000000000000e+00   0.0000000000000000e+00
  -7.2151423915920088e-01   5.0679844945760721e-02  -3.7897176101653052e-01   0.0000000000000000e+00   0.0000000000000000e+00   0.0000000000000000e+00  -9.3711943653567775e-02   0.0000000000000000e+00   0.0000000000000000e+00   3.9291642456097881e-01   2.6011016718596636e-01   0.0000000000000000e+00   0.0000000000000000e+00   0.0000000000000000e+00   0.0000000000000000e+00   0.0000000000000000e+00   2.5069116873258257e-01   0.0000000000000000e+00   1.9889835125432376e-01   0.0000000000000000e+00
  -2.6320229114047616e-01   2.7379931343238106e-01   3.9866418793300418e-01   0.0000000000000000e+00   0.0000000000000000e+00   0.0000000000000000e+00  -1.4107302985922715e-01   0.0000000000000000e+00   0.0000000000000000e+00  -2.2256906616681488e-01  -3.3135339982950385e-01   0.0000000000000000e+00   0.0000000000000000e+00   0.0000000000000000e+00   0.0000000000000000e+00   0.0000000000000000e+00  -1.3149036429841801e-01   0.0000000000000000e+00   7.0732027732290248e-01   0.0000000000000000e+00
   0.0000000000000000e+00   0.0000000000000000e+00   0.0000000000000000e+00  -9.3347617015927919e-02   0.0000000000000000e+00   0.0000000000000000e+00   0.0000000000000000e+00   0.0000000000000000e+00   0.0000000000000000e+00   0.0000000000000000e+00   0.0000000000000000e+00  -8.8858307712756335e-01   2.0040734978424704e-01  -7.5725902247755855e-02  -3.6329615948603367e-01   0.0000000000000000e+00   0.0000000000000000e+00   0.0000000000000000e+00   0.0000000000000000e+00  -1.5435258282224235e-01
   0.0000000000000000e+00   0.0000000000000000e+00   0.0000000000000000e+00  -2.5077265861317261e-01   0.0000000000000000e+00   0.0000000000000000e+00   0.0000000000000000e+00   0.0000000000000000e+00   0.0000000000000000e+00   0.0000000000000000e+00   0.0000000000000000e+00   1.2880596107021433e-01  -2.3474465408834425e-01  -2.9466901816710733e-01  -5.9537428626449029e-01   0.0000000000000000e+00   0.0000000000000000e+00   0.0000000000000000e+00   0.0000000000000000e+00   6.5124240836210534e-01
   0.0000000000000000e+00   0.0000000000000000e+00   0.0000000000000000e+00  -9.9138260662841177e-02   0.0000000000000000e+00   0.0000000000000000e+00   0.0000000000000000e+00   0.0000000000000000e+00   0.0000000000000000e+00   0.0000000000000000e+00   0.0000000000000000e+00   4.2162648529192570e-01   2.4420989693720332e-01  -1.8693636640892788e-01  -5.6316770489577772e-01   0.0000000000000000e+00   0.0000000000000000e+00   0.0000000000000000e+00   0.0000000000000000e+00  -6.3297801659085384e-01
   0.0000000000000000e+00   0.0000000000000000e+00   0.0000000000000000e+00  -5.0400281987175632e-01   0.0000000000000000e+00   0.0000000000000000e+00   0.0000000000000000e+00   0.0000000000000000e+00   0.0000000000000000e+00   0.0000000000000000e+00   0.0000000000000000e+00   1.1027839066035751e-01   6.3802440953817796e-01   5.1557910775307925e-01  -6.0560468699986936e-04   0.0000000000000000e+00   0.0000000000000000e+00   0.0000000000000000e+00   0.0000000000000000e+00   2.4682484445378611e-01
   0.0000000000000000e+00   0.0000000000000000e+00   0.0000000000000000e+00   0.0000000000000000e+00  -7.3291978468840202e-01   4.0075330253158026e-01   0.0000000000000000e+00  -2.7234627660529212e-02  -9.4422783340524408e-01   0.0000000000000000e+00   0.0000000000000000e+00   0.0000000000000000e+00   0.0000000000000000e+00   0.0000000000000000e+00   0.0000000000000000e+00  -4.7905575913775761e-01   0.0000000000000000e+00   5.8595943932797989e-01   0.0000000000000000e+00   0.0000000000000000e+00
  -9.6290233229859856e-02   6.0322220619338451e-01  -3.3341428522892874e-02   0.0000000000000000e+00   0.0000000000000000e+00   0.0000000000000000e+00   6.6137886987503069e-01   0.0000000000000000e+00   0.0000000000000000e+00  -2.0050567836059377e-01  -9.2223607719894365e-02   0.0000000000000000e+00   0.0000000000000000e+00   0.0000000000000000e+00   0.0000000000000000e+00   0.0000000000000000e+00   3.3652074640716767e-01   0.0000000000000000e+00  -1.6236861435774380e-01   0.0000000000000000e+00
   0.0000000000000000e+00   0.0000000000000000e+00   0.0000000000000000e+00   0.0000000000000000e+00  -6.3575161210063846e-01   2.1489993261857054e-01   0.0000000000000000e+00  -3.1471372243344292e-01   1.9816318157860358e-01   0.0000000000000000e+00   0.0000000000000000e+00   0.0000000000000000e+00   0.0000000000000000e+00   0.0000000000000000e+00   0.0000000000000000e+00  -5.9623306413472965e-01   0.0000000000000000e+00  -1.4334552476764386e+00   0.0000000000000000e+00   0.0000000000000000e+00
   6.7496784557029468e-02   4.3270526426799716e-01   5.4809160736602025e-01   0.0000000000000000e+00   0.0000000000000000e+00   0.0000000000000000e+00  -1.2961562864735132e-01   0.0000000000000000e+00   0.0000000000000000e+00   3.3703391011941247e-01   5.8317789322096492e-01   0.0000000000000000e+00   0.0000000000000000e+00   0.0000000000000000e+00   0.0000000000000000e+00   0.0000000000000000e+00  -1.4707701049756258e-01   0.0000000000000000e+00  -1.2524279765952961e-01   0.0000000000000000e+00
   0.0000000000000000e+00   0.0000000000000000e+00   0.0000000000000000e+00  -4.7705224613887764e-02   0.0000000000000000e+00   0.0000000000000000e+00   0.0000000000000000e+00   0.0000000000000000e+00   0.0000000000000000e+00   0.0000000000000000e+00   0.0000000000000000e+00  -2.8059547393330442e-02  -5.6641236768530967e-01   7.4083793353519745e-01  -3.1418100264013848e-01   0.0000000000000000e+00   0.0000000000000000e+00   0.0000000000000000e+00   0.0000000000000000e+00  -1.6900697291259140e-01
   6.5058491985259259e-02   0.0000000000000000e+00   0.0000000000000000e+00   0.0000000000000000e+00  -6.7866485731887666e-02  -3.2130052121718555e-01   0.0000000000000000e+00   6.8411298477202764e-01   0.0000000000000000e+00   1.2181474741337482e-01  -1.5848807360490819e-01   0.0000000000000000e+00  -1.4391721990912526e-01   0.0000000000000000e+00   0.0000000000000000e+00   0.0000000000000000e+00   5.9937255819575730e-01   0.0000000000000000e+00   0.0000000000000000e+00   0.0000000000000000e+00
   0.0000000000000000e+00  -1.9121244599816270e-01   0.0000000000000000e+00  -1.2034068961932189e+00   0.0000000000000000e+00   0.0000000000000000e+00   0.0000000000000000e+00   0.0000000000000000e+00   6.7557003164453155e-01   0.0000000000000000e+00   0.0000000000000000e+00  -2.7350037813955813e-01   0.0000000000000000e+00  -2.2160175912537181e-01   0.0000000000000000e+00   0.0000000000000000e+00   0.0000000000000000e+00   0.0000000000000000e+00   0.0000000000000000e+00   4.3253348614882259e-01
   0.0000000000000000e+00   0.0000000000000000e+00  -3.8866806891233308e-01   0.0000000000000000e+00   0.0000000000000000e+00   0.0000000000000000e+00  -3.7663868081000673e-01   0.0000000000000000e+00   0.0000000000000000e+00   0.0000000000000000e+00   0.0000000000000000e+00   0.0000000000000000e+00   0.0000000000000000e+00   0.0000000000000000e+00  -1.7315694024790310e-01  -3.4705849808786321e-01   0.0000000000000000e+00   7.1431090773024186e-01  -2.1542385283955601e-01   0.0000000000000000e+00
   0.0000000000000000e+00   4.5864408190300299e-01   0.0000000000000000e+00   1.9611670095647293e-02   0.0000000000000000e+00   0.0000000000000000e+00   0.0000000000000000e+00   0.0000000000000000e+00   1.5916828180842617e+00   0.0000000000000000e+00   0.0000000000000000e+00  -1.3359680241217975e-01   0.0000000000000000e+00   4.1014654931347011e-01   0.0000000000000000e+00   0.0000000000000000e+00   0.0000000000000000e+00   0.0000000000000000e+00   0.0000000000000000e+00  -1.7404443984090814e-02
  -4.2858660717059271e-01   0.0000000000000000e+00   0.0000000000000000e+00   0.0000000000000000e+00  -3.6503557448975132e-01  -1.6292998314413809e-01   0.0000000000000000e+00  -2.8187561309768960e-02   0.0000000000000000e+00   5.3830735458917778e-01   1.6203795603993681e-02   0.0000000000000000e+00   6.0463716192898964e-01   0.0000000000000000e+00   0.0000000000000000e+00   0.0000000000000000e+00  -9.9178076557321602e-03   0.0000000000000000e+00   0.0000000000000000e+00   0.0000000000000000e+00
  -1.8627843329410781e-01   0.0000000000000000e+00   0.0000000000000000e+00   0.0000000000000000e+00  -5.4711440328946398e-02   8.3886716906132042e-01   0.0000000000000000e+00   1.5803819548398601e-01   0.0000000000000000e+00  -1.9068803429278763e-01  -6.1510828672190293e-02   0.0000000000000000e+00   2.4574571693203504e-01   0.0000000000000000e+00   0.0000000000000000e+00   0.0000000000000000e+00   3.6482370971334793e-01   0.0000000000000000e+00   0.0000000000000000e+00   0.0000000000000000e+00
   0.0000000000000000e+00   0.0000000000000000e+00  -4.0605924217848610e-01   0.0000000000000000e+00   0.0000000000000000e+00   0.0000000000000000e+00   7.4517225894299077e-01   0.0000000000000000e+00   0.0000000000000000e+00   0.0000000000000000e+00   0.0000000000000000e+00   0.0000000000000000e+00   0.0000000000000000e+00   0.0000000000000000e+00   4.1233230907142399e-01   8.1203842702842088e-02   0.0000000000000000e+00   3.2000534970788108e-01   2.8614250430330307e-02   0.0000000000000000e+00
  -1.2118372308335244e-01   0.0000000000000000e+00   0.0000000000000000e+00   0.0000000000000000e+00   8.3097110843024610e-02   1.2349075701603011e-01   0.0000000000000000e+00   6.0431898130481021e-01   0.0000000000000000e+00  -1.1756709802307072e-02  -3.5731788699181133e-01   0.0000000000000000e+00   3.4528505803315783e-02   0.0000000000000000e+00   0.0000000000000000e+00   0.0000000000000000e+00  -6.8480031169155164e-01   0.0000000000000000e+00   0.0000000000000000e+00   0.0000000000000000e+00
   0.0000000000000000e+00  -2.1779456659489624e-01   0.0000000000000000e+00  -1.4531037530344570e-01   0.0000000000000000e+00   0.0000000000000000e+00   0.0000000000000000e+00   0.0000000000000000e+00  -5.2023087029695125e-01   0.0000000000000000e+00   0.0000000000000000e+00   9.5090223448331246e-01   0.0000000000000000e+00   2.7028930200462048e-01   0.0000000000000000e+00   0.0000000000000000e+00   0.0000000000000000e+00   0.0000000000000000e+00   0.0000000000000000e+00   7.5099181950159588e-01
  -1.0386520791985221e-01   0.0000000000000000e+00   0.0000000000000000e+00   0.0000000000000000e+00  -2.9802648502959772e-01  -3.4148902004395237e-01   0.0000000000000000e+00  -5.6728545542131942e-02   0.0000000000000000e+00  -7.7204320398893789e-01  -2.5185640646064461e-01   0.0000000000000000e+00   3.4642036657745762e-01   0.0000000000000000e+00   0.0000000000000000e+00   0.0000000000000000e+00   3.2709714678006568e-02   0.0000000000000000e+00   0.0000000000000000e+00   0.0000000000000000e+00
   3.1509000203539428e-01   0.0000000000000000e+00   0.0000000000000000e+00   0.0000000000000000e+00   3.8052078814259198e-02  -2.9376548328663130e-02   0.0000000000000000e+00   3.5405393926815443e-01   0.0000000000000000e+00  -1.5885661170731374e-01   7.6991823730696218e-01   0.0000000000000000e+00   3.7366876230307444e-01   0.0000000000000000e+00   0.0000000000000000e+00   0.0000000000000000e+00  -1.2415835561951799e-01   0.0000000000000000e+00   0.0000000000000000e+00   0.0000000000000000e+00
   0.0000000000000000e+00   8.5041333046805934e-01   0.0000000000000000e+00  -6.7003295596631252e-01   0.0000000000000000e+00   0.0000000000000000e+00   0.0000000000000000e+00   0.0000000000000000e+00  -1.6694484390863348e-01   0.0000000000000000e+00   0.0000000000000000e+00   1.2967107448989912e-01   0.0000000000000000e+00   3.8955778387855122e-01   0.0000000000000000e+00   0.0000000000000000e+00   0.0000000000000000e+00   0.0000000000000000e+00   0.0000000000000000e+00  -1.2923900548648987e-01
  -6.8270850207315115e-01   0.0000000000000000e+00   0.0000000000000000e+00   0.0000000000000000e+00   6.5255674681050801e-01  -1.7545398925723321e-01   0.0000000000000000e+00   3.8235020686616938e-02   0.0000000000000000e+00  -1.5152863756158250e-01   2.0920522610772291e-01   0.0000000000000000e+00  -4.5943818668441848e-03   0.0000000000000000e+00   0.0000000000000000e+00   0.0000000000000000e+00   9.5309554920509937e-02   0.0000000000000000e+00   0.0000000000000000e+00   0.0000000000000000e+00
   0.0000000000000000e+00  -1.5992365915932116e-01   0.0000000000000000e+00  -6.2471309381523332e-01   0.0000000000000000e+00   0.0000000000000000e+00   0.0000000000000000e+00   0.0000000000000000e+00   2.0476103359232400e-01   0.0000000000000000e+00   0.0000000000000000e+00   8.3573837960923192e-01   0.0000000000000000e+00  -7.0687139914721842e-01   0.0000000000000000e+00   0.0000000000000000e+00   0.0000000000000000e+00   0.0000000000000000e+00   0.0000000000000000e+00  -4.1402896806931810e-01
   0.0000000000000000e+00   0.0000000000000000e+00   7.4400269750246295e-01   0.0000000000000000e+00   0.0000000000000000e+00   0.0000000000000000e+00   8.5646522132621916e-02   0.0000000000000000e+00   0.0000000000000000e+00   0.0000000000000000e+00   0.0000000000000000e+00   0.0000000000000000e+00   0.0000000000000000e+00   0.0000000000000000e+00   3.4910937885368054e-01  -1.0067229728528318e-01   0.0000000000000000e+00   3.5816334617141699e-01  -4.2288462607505628e-01   0.0000000000000000e+00
   0.0000000000000000e+00   0.0000000000000000e+00   1.1685180479880941e-01   0.0000000000000000e+00   0.0000000000000000e+00   0.0000000000000000e+00  -3.5730797034723005e-01   0.0000000000000000e+00   0.0000000000000000e+00   0.0000000000000000e+00   0.0000000000000000e+00   0.0000000000000000e+00   0.0000000000000000e+00   0.0000000000000000e+00   3.3100569122941753e-01   4.8724480311195689e-01   0.0000000000000000e+00   3.7573257494318518e-01   6.0871129148578718e-01   0.0000000000000000e+00
   4.3189717957158413e-01   0.0000000000000000e+00   0.0000000000000000e+00   0.0000000000000000e+00   5.7978154821356465e-01  -5.4862250339441775e-02   0.0000000000000000e+00  -1.0480050791416835e-01   0.0000000000000000e+00   1.2099236649512748e-01  -3.7840024429284363e-01   0.0000000000000000e+00   5.4079759474236333e-01   0.0000000000000000e+00   0.0000000000000000e+00   0.0000000000000000e+00   1.1418070567182936e-01   0.0000000000000000e+00   0.0000000000000000e+00   0.0000000000000000e+00
   0.0000000000000000e+00   0.0000000000000000e+00  -3.3119766745155893e-01   0.0000000000000000e+00   0.0000000000000000e+00   0.0000000000000000e+00  -3.5145947051365900e-01   0.0000000000000000e+00   0.0000000000000000e+00   0.0000000000000000e+00   0.0000000000000000e+00   0.0000000000000000e+00   0.0000000000000000e+00   0.0000000000000000e+00   4.4266842689701746e-01   4.2409800656973123e-01   0.0000000000000000e+00  -2.2777901518344118e-01  -5.8231143776767924e-01   0.0000000000000000e+00
   0.0000000000000000e+00   0.0000000000000000e+00  -8.4656783238899927e-02   0.0000000000000000e+00   0.0000000000000000e+00   0.0000000000000000e+00  -2.1055530574812298e-01   0.0000000000000000e+00   0.0000000000000000e+00   0.0000000000000000e+00   0.0000000000000000e+00   0.0000000000000000e+00   0.0000000000000000e+00   0.0000000000000000e+00   6.1041074592315625e-01  -6.6749891839505104e-01   0.0000000000000000e+00  -2.5693826706789613e-01   2.5362636769877739e-01   0.0000000000000000e+00
   0.0000000000000000e+00  -4.7117561431698018e-01   0.0000000000000000e+00   4.1208707536972644e-02   0.0000000000000000e+00   0.0000000000000000e+00   0.0000000000000000e+00   0.0000000000000000e+00   1.1015566017911833e-01   0.0000000000000000e+00   0.0000000000000000e+00  -1.7523547822739088e-01   0.0000000000000000e+00   8.0856024006376914e-01   0.0000000000000000e+00   0.0000000000000000e+00   0.0000000000000000e+00   0.0000000000000000e+00   0.0000000000000000e+00  -6.5372099093568525e-01
   9.4083528093340041e-01   0.0000000000000000e+00   0.0000000000000000e+00   0.0000000000000000e+00   4.2757542676989127e-02   0.0000000000000000e+00   3.1839016643713902e-01   0.0000000000000000e+00   0.0000000000000000e+00   0.0000000000000000e+00   0.0000000000000000e+00  -7.2397548348101637e-02   0.0000000000000000e+00   0.0000000000000000e+00  -7.7667901491901548e-01   0.0000000000000000e+00   0.0000000000000000e+00   0.0000000000000000e+00   0.0000000000000000e+00  -1.1575116039720879e+00
   0.0000000000000000e+00   1.3694965572013090e-01   0.0000000000000000e+00   2.1034664100551248e-01   0.0000000000000000e+00   4.6324481456177125e-01   0.0000000000000000e+00   2.8332810498668570e-01  -1.4840365894529042e-01   0.0000000000000000e+00  -1.0638204076750382e-01   0.0000000000000000e+00   0.0000000000000000e+00   7.2865617943066485e-01   0.0000000000000000e+00   0.0000000000000000e+00   0.0000000000000000e+00   2.7901235942770919e-01   0.0000000000000000e+00   0.0000000000000000e+00
   0.0000000000000000e+00   0.0000000000000000e+00  -3.9677711112303848e-01   0.0000000000000000e+00   0.0000000000000000e+00   0.0000000000000000e+00   0.0000000000000000e+00   0.0000000000000000e+00   0.0000000000000000e+00   3.8681774131561086e-01   0.0000000000000000e+00   0.0000000000000000e+00  -5.9001450091599322e-02   0.0000000000000000e+00   0.0000000000000000e+00  -7.7457980252977099e-01   1.1390734773231410e-01   0.0000000000000000e+00  -2.7660447144788586e-01   0.0000000000000000e+00
   0.0000000000000000e+00   3.7705957143334273e-02   0.0000000000000000e+00   2.3154338155444995e-01   0.0000000000000000e+00   4.7535799356994007e-01   0.0000000000000000e+00  -4.6968451037608071e-02  -1.2537665036677909e-01   0.0000000000000000e+00   7.3222288243319800e-01   0.0000000000000000e+00   0.0000000000000000e+00  -1.2906460774412115e-01   0.0000000000000000e+00   0.0000000000000000e+00   0.0000000000000000e+00  -3.8505498155770679e-01   0.0000000000000000e+00   0.0000000000000000e+00
   6.8603990050693162e-02   0.0000000000000000e+00   0.0000000000000000e+00   0.0000000000000000e+00   9.8353814543507234e-01   0.0000000000000000e+00  -1.6176676838970938e-01   0.0000000000000000e+00   0.0000000000000000e+00   0.0000000000000000e+00   0.0000000000000000e+00   9.6139830951212235e-01   0.0000000000000000e+00   0.0000000000000000e+00  -2.9052683550292852e-01   0.0000000000000000e+00   0.0000000000000000e+00   0.0000000000000000e+00   0.0000000000000000e+00  -2.7056200176978784e-01
   0.0000000000000000e+00  -7.1416818684035832e-01   0.0000000000000000e+00  -4.4254498385891627e-01   0.0000000000000000e+00   4.0441783369181382e-02   0.0000000000000000e+00   4.2026593880314939e-01   8.5178962044532541e-02   0.0000000000000000e+00   2.8392926283920311e-01   0.0000000000000000e+00   0.0000000000000000e+00   7.4250723947620487e-02   0.0000000000000000e+00   0.0000000000000000e+00   0.0000000000000000e+00   1.4991427259654991e-01   0.0000000000000000e+00   0.0000000000000000e+00
   5.3723335533536154e-01   0.0000000000000000e+00   0.0000000000000000e+00   0.0000000000000000e+00  -2.0345853625527269e-01   0.0000000000000000e+00   9.5394411345420038e-01   0.0000000000000000e+00   0.0000000000000000e+00   0.0000000000000000e+00   0.0000000000000000e+00   1.0943377067147817e+00   0.0000000000000000e+00   0.0000000000000000e+00   1.3352644556342058e-01   0.0000000000000000e+00   0.0000000000000000e+00   0.0000000000000000e+00   0.0000000000000000e+00   5.7555265120506716e-01
   0.0000000000000000e+00  -4.1828545398314876e-01   0.0000000000000000e+00   6.3989063635219856e-01   0.0000000000000000e+00  -3.3607947956815026e-01   0.0000000000000000e+00   2.4729473981430208e-01  -4.2488319295003202e-01   0.0000000000000000e+00  -1.3164227802635786e-01   0.0000000000000000e+00   0.0000000000000000e+00  -1.4578437899511236e-02   0.0000000000000000e+00   0.0000000000000000e+00   0.0000000000000000e+00  -2.0833914586869107e-01   0.0000000000000000e+00   0.0000000000000000e+00
   0.0000000000000000e+00  -1.3674352930728539e-01   0.0000000000000000e+00  -4.2454924853138454e-01   0.0000000000000000e+00   2.9053702938673787e-01   0.0000000000000000e+00  -2.8601641339372075e-01  -7.1215197462849977e-01   0.0000000000000000e+00  -2.9696204424822104e-01   0.0000000000000000e+00   0.0000000000000000e+00  -3.9018743439091327e-02   0.0000000000000000e+00   0.0000000000000000e+00   0.0000000000000000e+00  -1.9486568594194476e-01   0.0000000000000000e+00   0.0000000000000000e+00
   0.0000000000000000e+00   0.0000000000000000e+00  -8.1567920734276850e-02   0.0000000000000000e+00   0.0000000000000000e+00   0.0000000000000000e+00   0.0000000000000000e+00   0.0000000000000000e+00   0.0000000000000000e+00   8.1697482592807025e-01   0.0000000000000000e+00   0.0000000000000000e+00   2.0536525982518761e-01   0.0000000000000000e+00   0.0000000000000000e+00   4.9768458091485213e-01  -2.4821308723729271e-02   0.0000000000000000e+00  -1.8819638337829411e-01   0.0000000000000000e+00
   0.0000000000000000e+00   2.8633160591487461e-01   0.0000000000000000e+00  -1.9224187250850602e-01   0.0000000000000000e+00  -5.5599589743793099e-01   0.0000000000000000e+00  -4.3812870137004301e-02  -4.3822877559134049e-01   0.0000000000000000e+00   5.0107440464851760e-01   0.0000000000000000e+00   0.0000000000000000e+00   2.6490835010346048e-01   0.0000000000000000e+00   0.0000000000000000e+00   0.0000000000000000e+00   2.3813822802417253e-01   0.0000000000000000e+00   0.0000000000000000e+00
   8.3545842363619061e-01   0.0000000000000000e+00   0.0000000000000000e+00   0.0000000000000000e+00  -3.0148232611054238e-01   0.0000000000000000e+00  -6.2642894372147606e-01   0.0000000000000000e+00   0.0000000000000000e+00   0.0000000000000000e+00   0.0000000000000000e+00  -7.5672685719478591e-02   0.0000000000000000e+00   0.0000000000000000e+00   1.2303011351370581e+00   0.0000000000000000e+00   0.0000000000000000e+00   0.0000000000000000e+00   0.0000000000000000e+00  -1.1371765097762897e-01
   0.0000000000000000e+00   0.0000000000000000e+00   6.1717756408495739e-01   0.0000000000000000e+00   0.0000000000000000e+00   0.0000000000000000e+00   0.0000000000000000e+00   0.0000000000000000e+00   0.0000000000000000e+00   1.0918943228877623e-01   0.0000000000000000e+00   0.0000000000000000e+00   5.8308058878841473e-01   0.0000000000000000e+00   0.0000000000000000e+00  -2.6872570780619487e-01   4.3518679733518761e-01   0.0000000000000000e+00   7.4736166840226381e-02   0.0000000000000000e+00
   0.0000000000000000e+00   3.1338058857483342e-01   0.0000000000000000e+00  -2.8219529158637724e-01   0.0000000000000000e+00  -1.4948370281366730e-01   0.0000000000000000e+00   5.3123021140288496e-01   6.0974475698749420e-02   0.0000000000000000e+00  -1.1661549806090296e-01   0.0000000000000000e+00   0.0000000000000000e+00   1.6938820901110482e-01   0.0000000000000000e+00   0.0000000000000000e+00   0.0000000000000000e+00  -6.8672999262461787e-01   0.0000000000000000e+00   0.0000000000000000e+00
  -7.0693060790532405e-02   0.0000000000000000e+00   0.0000000000000000e+00   0.0000000000000000e+00   1.0049800983674684e+00   0.0000000000000000e+00   6.0992996857763160e-01   0.0000000000000000e+00   0.0000000000000000e+00   0.0000000000000000e+00   0.0000000000000000e+00  -7.0781605413465565e-01   0.0000000000000000e+00   0.0000000000000000e+00   9.0669154261663520e-01   0.0000000000000000e+00   0.0000000000000000e+00   0.0000000000000000e+00   0.0000000000000000e+00  -1.3898721438438275e-01
   0.0000000000000000e+00   0.0000000000000000e+00  -6.0457446522130309e-02   0.0000000000000000e+00   0.0000000000000000e+00   0.0000000000000000e+00   0.0000000000000000e+00   0.0000000000000000e+00   0.0000000000000000e+00   2.8889197169291525e-01   0.0000000000000000e+00   0.0000000000000000e+00   5.1129194307992676e-02   0.0000000000000000e+00   0.0000000000000000e+00  -1.8951621542608260e-01  -3.2297366273544015e-01   0.0000000000000000e+00   8.7752136646958512e-01   0.0000000000000000e+00
   0.0000000000000000e+00   0.0000000000000000e+00  -6.7139559112338398e-01   0.0000000000000000e+00   0.0000000000000000e+00   0.0000000000000000e+00   0.0000000000000000e+00   0.0000000000000000e+00   0.0000000000000000e+00  -2.4769383385572979e-01   0.0000000000000000e+00   0.0000000000000000e+00   5.2037603966278667e-01   0.0000000000000000e+00   0.0000000000000000e+00   1.7168400988462931e-01   3.9116212809403283e-01   0.0000000000000000e+00   1.8601422668625864e-01   0.0000000000000000e+00
   0.0000000000000000e+00   3.0972916852727389e-01   0.0000000000000000e+00  -1.6368501633081400e-03   0.0000000000000000e+00   1.7019249243826576e-01   0.0000000000000000e+00   5.6018792208192214e-01  -2.6749408389301627e-01   0.0000000000000000e+00  -4.1542834244136573e-02   0.0000000000000000e+00   0.0000000000000000e+00  -5.8846031021720913e-01   0.0000000000000000e+00   0.0000000000000000e+00   0.0000000000000000e+00   3.7646346656801044e-01   0.0000000000000000e+00   0.0000000000000000e+00
   0.0000000000000000e+00   0.0000000000000000e+00  -2.4068863001946827e-02   0.0000000000000000e+00   0.0000000000000000e+00   0.0000000000000000e+00   0.0000000000000000e+00   0.0000000000000000e+00   0.0000000000000000e+00  -1.6183642989442806e-01   0.0000000000000000e+00   0.0000000000000000e+00   5.8391399088946827e-01   0.0000000000000000e+00   0.0000000000000000e+00  -1.2137086238928502e-01  -7.3464390892130516e-01   0.0000000000000000e+00  -2.7900098903778220e-01   0.0000000000000000e+00
   6.7529562106913488e-01   0.0000000000000000e+00   0.0000000000000000e+00   0.0000000000000000e+00   1.2607285729851975e-01   0.0000000000000000e+00  -4.8537933832887137e-01   0.0000000000000000e+00   0.0000000000000000e+00   0.0000000000000000e+00   0.0000000000000000e+00  -1.0069191195767931e-01   0.0000000000000000e+00   0.0000000000000000e+00  -3.5004765137354912e-02   0.0000000000000000e+00   0.0000000000000000e+00   0.0000000000000000e+00   0.0000000000000000e+00   1.0146033178390022e+00
  -6.8118835985368953e-01  -1.5360661854123367e-02   0.0000000000000000e+00   0.0000000000000000e+00   0.0000000000000000e+00   0.0000000000000000e+00   0.0000000000000000e+00  -2.4925903345764722e-01   0.0000000000000000e+00  -6.4980473420395335e-01   0.0000000000000000e+00   2.1451077090082427e-01   0.0000000000000000e+00   0.0000000000000000e+00   7.3180183661057246e-02   0.0000000000000000e+00   0.0000000000000000e+00   0.0000000000000000e+00   0.0000000000000000e+00   0.0000000000000000e+00
  -4.1590250831016617e-01   2.8327494249760293e-01   0.0000000000000000e+00   0.0000000000000000e+00   0.0000000000000000e+00   0.0000000000000000e+00   0.0000000000000000e+00  -1.3313467977690657e-01   0.0000000000000000e+00   2.7786743669761804e-01   0.0000000000000000e+00  -7.3061645292380439e-01   0.0000000000000000e+00   0.0000000000000000e+00   3.4357656194089714e-01   0.0000000000000000e+00   0.0000000000000000e+00   0.0000000000000000e+00   0.0000000000000000e+00   0.0000000000000000e+00
   0.0000000000000000e+00   0.0000000000000000e+00   1.7413323952222290e-01  -1.1168077379070707e-01   0.0000000000000000e+00  -4.2135510531835274e-01   0.0000000000000000e+00   0.0000000000000000e+00   1.6440477454213934e-01   0.0000000000000000e+00   0.0000000000000000e+00   0.0000000000000000e+00   0.0000000000000000e+00   0.0000000000000000e+00   0.0000000000000000e+00   2.0804925416978690e-01   0.0000000000000000e+00   6.9135246179994525e-01  -4.2648405144380597e-01  -2.2247381925867493e-01
   0.0000000000000000e+00   0.0000000000000000e+00   2.0630758372066776e-01  -1.9462625684505727e-02   0.0000000000000000e+00   8.3199969240516564e-02   0.0000000000000000e+00   0.0000000000000000e+00  -7.9468984990778324e-01   0.0000000000000000e+00   0.0000000000000000e+00   0.0000000000000000e+00   0.0000000000000000e+00   0.0000000000000000e+00   0.0000000000000000e+00  -4.4894496954000490e-01   0.0000000000000000e+00   3.3859990663570638e-01   4.2971796342413257e-02  -2.3582555901507728e-02
   0.0000000000000000e+00   0.0000000000000000e+00   0.0000000000000000e+00   0.0000000000000000e+00   5.3428163265022710e-01   0.0000000000000000e+00  -6.0401157785387150e-01   0.0000000000000000e+00   0.0000000000000000e+00   0.0000000000000000e+00  -9.0904679741926886e-01   0.0000000000000000e+00  -6.9751520591972693e-01   5.2247354170733944e-02   0.0000000000000000e+00   0.0000000000000000e+00   5.8403092061091055e-01   0.0000000000000000e+00   0.0000000000000000e+00   0.0000000000000000e+00
   0.0000000000000000e+00   0.0000000000000000e+00   1.1171374986923216e-01  -2.7854368998050583e-01   0.0000000000000000e+00  -7.3624602449658050e-01   0.0000000000000000e+00   0.0000000000000000e+00  -3.0765395112011684e-01   0.0000000000000000e+00   0.0000000000000000e+00   0.0000000000000000e+00   0.0000000000000000e+00   0.0000000000000000e+00   0.0000000000000000e+00   2.2196870883088782e-01   0.0000000000000000e+00  -3.7240838270874260e-01   2.7820614095502438e-01  -8.8699044856640596e-02
   0.0000000000000000e+00   0.0000000000000000e+00   0.0000000000000000e+00   0.0000000000000000e+00  -1.0394642019615014e-01   0.0000000000000000e+00  -6.7245527914838388e-01   0.0000000000000000e+00   0.0000000000000000e+00   0.0000000000000000e+00   5.9707329076853322e-01   0.0000000000000000e+00   1.8008973507135814e-01   3.0868608803040215e-01   0.0000000000000000e+00   0.0000000000000000e+00   3.5729068496567962e-01   0.0000000000000000e+00   0.0000000000000000e+00   0.0000000000000000e+00
  -1.3097193330803553e-01  -3.4530690170330286e-01   0.0000000000000000e+00   0.0000000000000000e+00   0.0000000000000000e+00   0.0000000000000000e+00   0.0000000000000000e+00   6.5168275112657392e-01   0.0000000000000000e+00  -2.9896476010522338e-01   0.0000000000000000e+00  -4.6404896456208772e-01   0.0000000000000000e+00   0.0000000000000000e+00  -3.6633006825784981e-01   0.0000000000000000e+00   0.0000000000000000e+00   0.0000000000000000e+00   0.0000000000000000e+00   0.0000000000000000e+00
   0.0000000000000000e+00   0.0000000000000000e+00   3.0422243287682038e-01  -1.0484351955037707e-01   0.0000000000000000e+00   3.3338109037364544e-01   0.0000000000000000e+00   0.0000000000000000e+00   6.4973333302522890e-02   0.0000000000000000e+00   0.0000000000000000e+00   0.0000000000000000e+00   0.0000000000000000e+00   0.0000000000000000e+00   0.0000000000000000e+00   1.6140262777637449e-01   0.0000000000000000e+00  -5.2324004427978799e-03   3.3567532587512250e-01  -8.0145863999008382e-01
   3.0924139748665713e-01  -3.8818981583877432e-01   0.0000000000000000e+00   0.0000000000000000e+00   0.0000000000000000e+00   0.0000000000000000e+00   0.0000000000000000e+00   1.1475967479979052e-01   0.0000000000000000e+00  -2.9543269749995887e-01   0.0000000000000000e+00  -8.1688630831265707e-02   0.0000000000000000e+00   0.0000000000000000e+00   8.0408651949912480e-01   0.0000000000000000e+00   0.0000000000000000e+00   0.0000000000000000e+00   0.0000000000000000e+00   0.0000000000000000e+00
   0.0000000000000000e+00   0.0000000000000000e+00   0.0000000000000000e+00   0.0000000000000000e+00   4.7532234955366848e-01   0.0000000000000000e+00   8.4107684959751206e-01   0.0000000000000000e+00   0.0000000000000000e+00   0.0000000000000000e+00   3.8638091834896582e-01   0.0000000000000000e+00   3.3970174486325189e-01   5.5810956707104376e-01   0.0000000000000000e+00   0.0000000000000000e+00   3.3494972546701290e-01   0.0000000000000000e+00   0.0000000000000000e+00   0.0000000000000000e+00
   1.5712777371766986e-02   7.3008804814443873e-01   0.0000000000000000e+00   0.0000000000000000e+00   0.0000000000000000e+00   0.0000000000000000e+00   0.0000000000000000e+00   5.8825840337162705e-01   0.0000000000000000e+00  -1.6530867393736484e-01   0.0000000000000000e+00   2.0890633433487182e-01   0.0000000000000000e+00   0.0000000000000000e+00   2.2295243269004933e-01   0.0000000000000000e+00   0.0000000000000000e+00   0.0000000000000000e+00   0.0000000000000000e+00   0.0000000000000000e+00
   0.0000000000000000e+00   0.0000000000000000e+00   0.0000000000000000e+00   0.0000000000000000e+00   8.5916152925679545e-01   0.0000000000000000e+00  -4.5679241099798495e-01   0.0000000000000000e+00   0.0000000000000000e+00   0.0000000000000000e+00  -4.6007030783072023e-01   0.0000000000000000e+00   3.5925784002461580e-01   5.9568077835761790e-02   0.0000000000000000e+00   0.0000000000000000e+00  -4.9349612226040562e-01   0.0000000000000000e+00   0.0000000000000000e+00   0.0000000000000000e+00
   0.0000000000000000e+00   0.0000000000000000e+00   0.0000000000000000e+00   0.0000000000000000e+00   5.2136310743079395e-01   0.0000000000000000e+00  -4.9965750635870554e-02   0.0000000000000000e+00   0.0000000000000000e+00   0.0000000000000000e+00   8.2634872513596558e-01   0.0000000000000000e+00  -6.9435499319437288e-01  -5.9785332427951066e-01   0.0000000000000000e+00   0.0000000000000000e+00  -4.0484334571664038e-01   0.0000000000000000e+00   0.0000000000000000e+00   0.0000000000000000e+00
  -4.9997674083348426e-01  -3.4141266744535287e-01   0.0000000000000000e+00   0.0000000000000000e+00   0.0000000000000000e+00   0.0000000000000000e+00   0.0000000000000000e+00   3.6910290037748344e-01   0.0000000000000000e+00   5.4456967489332231e-01   0.0000000000000000e+00   3.9310100157733874e-01   0.0000000000000000e+00   0.0000000000000000e+00   2.1480030216873075e-01   0.0000000000000000e+00   0.0000000000000000e+00   0.0000000000000000e+00   0.0000000000000000e+00   0.0000000000000000e+00
   0.0000000000000000e+00   0.0000000000000000e+00  -3.0780685066984165e-01   4.8116600946251159e-01   0.0000000000000000e+00  -3.2105982625676377e-01   0.0000000000000000e+00   0.0000000000000000e+00   1.9901162535549652e-01   0.0000000000000000e+00   0.0000000000000000e+00   0.0000000000000000e+00   0.0000000000000000e+00   0.0000000000000000e+00   0.0000000000000000e+00  -2.7069210054679044e-01   0.0000000000000000e+00   3.2034541151794954e-01   5.8601256823160031e-01  -1.0836534894301215e-01
   0.0000000000000000e+00   0.0000000000000000e+00   0.0000000000000000e+00   0.0000000000000000e+00   2.5352250141475224e-01   0.0000000000000000e+00   6.8629085643841931e-02   0.0000000000000000e+00   0.0000000000000000e+00   0.0000000000000000e+00  -6.1281146926652652e-01   0.0000000000000000e+00   1.0395716010812130e+00  -5.7655240844332589e-01   0.0000000000000000e+00   0.0000000000000000e+00   1.0420526138685708e+00   0.0000000000000000e+00   0.0000000000000000e+00   0.0000000000000000e+00
   0.0000000000000000e+00   0.0000000000000000e+00  -1.5599360939334381e-01  -5.9585981417732214e-01   0.0000000000000000e+00   2.0514242102017813e-01   0.0000000000000000e+00   0.0000000000000000e+00   3.2609558113948292e-02   0.0000000000000000e+00   0.0000000000000000e+00   0.0000000000000000e+00   0.0000000000000000e+00   0.0000000000000000e+00   0.0000000000000000e+00   2.5788909560020085e-01   0.0000000000000000e+00   3.9291589979475716e-01   4.7892352255737342e-01   3.5666910308410671e-01
   0.0000000000000000e+00   0.0000000000000000e+00  -5.4650581944232290e-01  -5.1388042377315579e-01   0.0000000000000000e+00  -7.2505314037569324e-02   0.0000000000000000e+00   0.0000000000000000e+00   1.1090247181006543e-01   0.0000000000000000e+00   0.0000000000000000e+00   0.0000000000000000e+00   0.0000000000000000e+00   0.0000000000000000e+00   0.0000000000000000e+00  -5.0752152493728142e-01   0.0000000000000000e+00  -9.1060043627664761e-02  -1.9055296028591548e-01  -3.4281403131620308e-01
   0.0000000000000000e+00   0.0000000000000000e+00  -6.3587409999332833e-01   2.1892264249391513e-01   0.0000000000000000e+00   1.0916334015165952e-01   0.0000000000000000e+00   0.0000000000000000e+00  -4.3542881889055929e-01   0.0000000000000000e+00   0.0000000000000000e+00   0.0000000000000000e+00   0.0000000000000000e+00   0.0000000000000000e+00   0.0000000000000000e+00   5.3149215328954980e-01   0.0000000000000000e+00   5.8055806993876968e-02  -1.3076427669222918e-01  -2.0801065505100347e-01
