# Supplementary material for: ICOA: An Improved Coati Optimization Algorithm with Multi-Strategy Enhancement for Global Optimization and Engineering Design Problems
Source: Biomimetics (Basel). 2026 Apr 7;11(4):254. doi: 10.3390/biomimetics11040254 (PMC13113930; doi:10.3390/biomimetics11040254)
Supplement: Supplementary file 1 [file biomimetics-11-00254-s001.zip › ablation-study/input_data17/M_28_D30.txt]

  -8.0093029895080758e-01   1.8371603325017499e-01   1.9414522134266324e-02   0.0000000000000000e+00   0.0000000000000000e+00   0.0000000000000000e+00   0.0000000000000000e+00   0.0000000000000000e+00   0.0000000000000000e+00   0.0000000000000000e+00   0.0000000000000000e+00   0.0000000000000000e+00   0.0000000000000000e+00   0.0000000000000000e+00   0.0000000000000000e+00  -5.8657339370260164e-01   0.0000000000000000e+00   0.0000000000000000e+00   0.0000000000000000e+00  -7.6140393244595761e-02   0.0000000000000000e+00   4.4839234877972939e-01   0.0000000000000000e+00   0.0000000000000000e+00   0.0000000000000000e+00   0.0000000000000000e+00   0.0000000000000000e+00  -2.0328567380482598e-01  -4.1935103576978294e-01   0.0000000000000000e+00
   1.6161252944361112e-01  -2.0641989383100734e-01   8.8246325866292019e-01   0.0000000000000000e+00   0.0000000000000000e+00   0.0000000000000000e+00   0.0000000000000000e+00   0.0000000000000000e+00   0.0000000000000000e+00   0.0000000000000000e+00   0.0000000000000000e+00   0.0000000000000000e+00   0.0000000000000000e+00   0.0000000000000000e+00   0.0000000000000000e+00   3.8825012658475844e-01   0.0000000000000000e+00   0.0000000000000000e+00   0.0000000000000000e+00  -2.0261990219035522e-01   0.0000000000000000e+00   5.1903411650690290e-01   0.0000000000000000e+00   0.0000000000000000e+00   0.0000000000000000e+00   0.0000000000000000e+00   0.0000000000000000e+00  -6.3708311946609597e-01  -5.8228623609370223e-01   0.0000000000000000e+00
  -1.3779565149180700e-01  -8.3088361602211414e-01  -1.5965127560467401e-01   0.0000000000000000e+00   0.0000000000000000e+00   0.0000000000000000e+00   0.0000000000000000e+00   0.0000000000000000e+00   0.0000000000000000e+00   0.0000000000000000e+00   0.0000000000000000e+00   0.0000000000000000e+00   0.0000000000000000e+00   0.0000000000000000e+00   0.0000000000000000e+00  -5.4858215164662705e-01   0.0000000000000000e+00   0.0000000000000000e+00   0.0000000000000000e+00   4.8148959458004192e-01   0.0000000000000000e+00  -7.1461365000841853e-02   0.0000000000000000e+00   0.0000000000000000e+00   0.0000000000000000e+00   0.0000000000000000e+00   0.0000000000000000e+00  -3.2896751654786788e-01  -7.6022257152401518e-02   0.0000000000000000e+00
   0.0000000000000000e+00   0.0000000000000000e+00   0.0000000000000000e+00   4.9356051356931085e-01  -1.0514584847378242e-01   6.0105852740667487e-01   0.0000000000000000e+00   0.0000000000000000e+00   0.0000000000000000e+00   0.0000000000000000e+00   0.0000000000000000e+00   0.0000000000000000e+00   0.0000000000000000e+00   0.0000000000000000e+00  -4.1649503691630879e-01   0.0000000000000000e+00   0.0000000000000000e+00   0.0000000000000000e+00   0.0000000000000000e+00   0.0000000000000000e+00   0.0000000000000000e+00   0.0000000000000000e+00   3.0630605061029492e-01   0.0000000000000000e+00  -3.4173016286136110e-01   0.0000000000000000e+00   0.0000000000000000e+00   0.0000000000000000e+00   0.0000000000000000e+00   0.0000000000000000e+00
   0.0000000000000000e+00   0.0000000000000000e+00   0.0000000000000000e+00   4.2491064014681434e-01   2.0661114799204489e-01  -3.0119567928632973e-01   0.0000000000000000e+00   0.0000000000000000e+00   0.0000000000000000e+00   0.0000000000000000e+00   0.0000000000000000e+00   0.0000000000000000e+00   0.0000000000000000e+00   0.0000000000000000e+00   2.4263962676114692e-01   0.0000000000000000e+00   0.0000000000000000e+00   0.0000000000000000e+00   0.0000000000000000e+00   0.0000000000000000e+00   0.0000000000000000e+00   0.0000000000000000e+00  -4.3274650125411634e-01   0.0000000000000000e+00  -6.6324989360889541e-01   0.0000000000000000e+00   0.0000000000000000e+00   0.0000000000000000e+00   0.0000000000000000e+00   0.0000000000000000e+00
   0.0000000000000000e+00   0.0000000000000000e+00   0.0000000000000000e+00  -6.4452989337326305e-01   2.9953649163360346e-01  -6.8953425296986087e-02   0.0000000000000000e+00   0.0000000000000000e+00   0.0000000000000000e+00   0.0000000000000000e+00   0.0000000000000000e+00   0.0000000000000000e+00   0.0000000000000000e+00   0.0000000000000000e+00  -2.2886112485077403e-01   0.0000000000000000e+00   0.0000000000000000e+00   0.0000000000000000e+00   0.0000000000000000e+00   0.0000000000000000e+00   0.0000000000000000e+00   0.0000000000000000e+00   3.1855897567006025e-01   0.0000000000000000e+00  -5.7986834404024534e-01   0.0000000000000000e+00   0.0000000000000000e+00   0.0000000000000000e+00   0.0000000000000000e+00   0.0000000000000000e+00
   0.0000000000000000e+00   0.0000000000000000e+00   0.0000000000000000e+00   0.0000000000000000e+00   0.0000000000000000e+00   0.0000000000000000e+00  -3.0273722894164390e-01   0.0000000000000000e+00  -2.0764127896962681e-01   4.0495421316806113e-01   6.7993804997934837e-01   0.0000000000000000e+00  -3.4137395319647945e-01   0.0000000000000000e+00   0.0000000000000000e+00   0.0000000000000000e+00  -2.2833107348575790e-01   0.0000000000000000e+00   0.0000000000000000e+00   0.0000000000000000e+00   7.5830195455414695e-02   0.0000000000000000e+00   0.0000000000000000e+00  -2.5398844329093545e-01   0.0000000000000000e+00   0.0000000000000000e+00   0.0000000000000000e+00   0.0000000000000000e+00   0.0000000000000000e+00   0.0000000000000000e+00
   0.0000000000000000e+00   0.0000000000000000e+00   0.0000000000000000e+00   0.0000000000000000e+00   0.0000000000000000e+00   0.0000000000000000e+00   0.0000000000000000e+00  -1.3601744677897698e-01   0.0000000000000000e+00   0.0000000000000000e+00   0.0000000000000000e+00  -5.0695152922748377e-01   0.0000000000000000e+00  -5.8647367637405545e-01   0.0000000000000000e+00   0.0000000000000000e+00   0.0000000000000000e+00   0.0000000000000000e+00   0.0000000000000000e+00   0.0000000000000000e+00   0.0000000000000000e+00   0.0000000000000000e+00   0.0000000000000000e+00   0.0000000000000000e+00   0.0000000000000000e+00  -9.1975800090872806e-01   1.4581167040055257e-01   0.0000000000000000e+00   0.0000000000000000e+00   7.5078236085550631e-01
   0.0000000000000000e+00   0.0000000000000000e+00   0.0000000000000000e+00   0.0000000000000000e+00   0.0000000000000000e+00   0.0000000000000000e+00   2.2908138767837347e-01   0.0000000000000000e+00   1.0096986943861572e-01   5.2260942740193750e-01  -5.1316129320621862e-01   0.0000000000000000e+00  -4.4223112681562871e-02   0.0000000000000000e+00   0.0000000000000000e+00   0.0000000000000000e+00  -2.7802314736903933e-01   0.0000000000000000e+00   0.0000000000000000e+00   0.0000000000000000e+00   2.3212763376734499e-01   0.0000000000000000e+00   0.0000000000000000e+00  -5.1743200935367362e-01   0.0000000000000000e+00   0.0000000000000000e+00   0.0000000000000000e+00   0.0000000000000000e+00   0.0000000000000000e+00   0.0000000000000000e+00
   0.0000000000000000e+00   0.0000000000000000e+00   0.0000000000000000e+00   0.0000000000000000e+00   0.0000000000000000e+00   0.0000000000000000e+00  -3.6022195912253896e-01   0.0000000000000000e+00  -3.0964107455803125e-01   3.8639080362679690e-01  -8.3747682376979174e-02   0.0000000000000000e+00   7.1014590376437836e-01   0.0000000000000000e+00   0.0000000000000000e+00   0.0000000000000000e+00  -6.9298386758100058e-02   0.0000000000000000e+00   0.0000000000000000e+00   0.0000000000000000e+00  -3.1835390322726453e-01   0.0000000000000000e+00   0.0000000000000000e+00   8.7134028605097683e-02   0.0000000000000000e+00   0.0000000000000000e+00   0.0000000000000000e+00   0.0000000000000000e+00   0.0000000000000000e+00   0.0000000000000000e+00
   0.0000000000000000e+00   0.0000000000000000e+00   0.0000000000000000e+00   0.0000000000000000e+00   0.0000000000000000e+00   0.0000000000000000e+00   5.7962503460044201e-01   0.0000000000000000e+00  -4.3724004355925566e-01  -1.0627319616139463e-01   1.1887677996136385e-01   0.0000000000000000e+00  -4.2668833157764111e-02   0.0000000000000000e+00   0.0000000000000000e+00   0.0000000000000000e+00   2.8439799263535168e-02   0.0000000000000000e+00   0.0000000000000000e+00   0.0000000000000000e+00  -5.8156491506814834e-01   0.0000000000000000e+00   0.0000000000000000e+00  -3.2647064277355442e-01   0.0000000000000000e+00   0.0000000000000000e+00   0.0000000000000000e+00   0.0000000000000000e+00   0.0000000000000000e+00   0.0000000000000000e+00
   0.0000000000000000e+00   0.0000000000000000e+00   0.0000000000000000e+00   0.0000000000000000e+00   0.0000000000000000e+00   0.0000000000000000e+00   0.0000000000000000e+00  -7.9712308859835046e-01   0.0000000000000000e+00   0.0000000000000000e+00   0.0000000000000000e+00  -3.4608922802165831e-01   0.0000000000000000e+00   3.5640074112575670e-01   0.0000000000000000e+00   0.0000000000000000e+00   0.0000000000000000e+00   0.0000000000000000e+00   0.0000000000000000e+00   0.0000000000000000e+00   0.0000000000000000e+00   0.0000000000000000e+00   0.0000000000000000e+00   0.0000000000000000e+00   0.0000000000000000e+00  -3.1847682206952133e-01  -5.6743023960670669e-01   0.0000000000000000e+00   0.0000000000000000e+00  -3.0063628818409405e-01
   0.0000000000000000e+00   0.0000000000000000e+00   0.0000000000000000e+00   0.0000000000000000e+00   0.0000000000000000e+00   0.0000000000000000e+00   1.0012373183797393e-01   0.0000000000000000e+00   6.9771747429492326e-01  -3.1558092410128136e-02   3.8703226050484335e-01   0.0000000000000000e+00   4.1027033635318871e-01   0.0000000000000000e+00   0.0000000000000000e+00   0.0000000000000000e+00   1.0176776376595377e-01   0.0000000000000000e+00   0.0000000000000000e+00   0.0000000000000000e+00  -1.4585784889812864e-01   0.0000000000000000e+00   0.0000000000000000e+00  -3.9041355227479646e-01   0.0000000000000000e+00   0.0000000000000000e+00   0.0000000000000000e+00   0.0000000000000000e+00   0.0000000000000000e+00   0.0000000000000000e+00
   0.0000000000000000e+00   0.0000000000000000e+00   0.0000000000000000e+00   0.0000000000000000e+00   0.0000000000000000e+00   0.0000000000000000e+00   0.0000000000000000e+00   2.5474813992047024e-01   0.0000000000000000e+00   0.0000000000000000e+00   0.0000000000000000e+00   1.4857726879653474e+00   0.0000000000000000e+00   4.3757691754577577e-01   0.0000000000000000e+00   0.0000000000000000e+00   0.0000000000000000e+00   0.0000000000000000e+00   0.0000000000000000e+00   0.0000000000000000e+00   0.0000000000000000e+00   0.0000000000000000e+00   0.0000000000000000e+00   0.0000000000000000e+00   0.0000000000000000e+00  -6.9647489753198166e-01  -2.0869491296898243e-01   0.0000000000000000e+00   0.0000000000000000e+00   1.5487978960728017e-02
   0.0000000000000000e+00   0.0000000000000000e+00   0.0000000000000000e+00   2.2744079337747358e-01  -3.0340703507638073e-01  -7.1935287723303976e-01   0.0000000000000000e+00   0.0000000000000000e+00   0.0000000000000000e+00   0.0000000000000000e+00   0.0000000000000000e+00   0.0000000000000000e+00   0.0000000000000000e+00   0.0000000000000000e+00  -5.2399903120474955e-01   0.0000000000000000e+00   0.0000000000000000e+00   0.0000000000000000e+00   0.0000000000000000e+00   0.0000000000000000e+00   0.0000000000000000e+00   0.0000000000000000e+00   2.5240791419518549e-01   0.0000000000000000e+00   2.1483825047052922e-02   0.0000000000000000e+00   0.0000000000000000e+00   0.0000000000000000e+00   0.0000000000000000e+00   0.0000000000000000e+00
   4.2140785586330343e-01   2.7199311659369174e-01  -4.9736508194106044e-01   0.0000000000000000e+00   0.0000000000000000e+00   0.0000000000000000e+00   0.0000000000000000e+00   0.0000000000000000e+00   0.0000000000000000e+00   0.0000000000000000e+00   0.0000000000000000e+00   0.0000000000000000e+00   0.0000000000000000e+00   0.0000000000000000e+00   0.0000000000000000e+00  -4.9465254516848173e-01   0.0000000000000000e+00   0.0000000000000000e+00   0.0000000000000000e+00   5.0864153723175853e-01   0.0000000000000000e+00  -2.7560520280993905e-01   0.0000000000000000e+00   0.0000000000000000e+00   0.0000000000000000e+00   0.0000000000000000e+00   0.0000000000000000e+00  -3.3444354539091781e-02  -8.3735872235350317e-01   0.0000000000000000e+00
   0.0000000000000000e+00   0.0000000000000000e+00   0.0000000000000000e+00   0.0000000000000000e+00   0.0000000000000000e+00   0.0000000000000000e+00  -4.4773035349789819e-01   0.0000000000000000e+00  -1.6238194713356197e-01  -1.5268783887703202e-01  -1.9336176573911537e-01   0.0000000000000000e+00  -1.0866460316534049e-01   0.0000000000000000e+00   0.0000000000000000e+00   0.0000000000000000e+00   6.4761248835020946e-01   0.0000000000000000e+00   0.0000000000000000e+00   0.0000000000000000e+00   1.5782082388448027e-03   0.0000000000000000e+00   0.0000000000000000e+00  -5.3033467114794464e-01   0.0000000000000000e+00   0.0000000000000000e+00   0.0000000000000000e+00   0.0000000000000000e+00   0.0000000000000000e+00   0.0000000000000000e+00
   0.0000000000000000e+00   0.0000000000000000e+00   0.0000000000000000e+00   0.0000000000000000e+00   0.0000000000000000e+00   0.0000000000000000e+00   0.0000000000000000e+00   0.0000000000000000e+00   0.0000000000000000e+00   0.0000000000000000e+00   0.0000000000000000e+00   0.0000000000000000e+00   0.0000000000000000e+00   0.0000000000000000e+00   0.0000000000000000e+00   0.0000000000000000e+00   0.0000000000000000e+00  -2.0229349882419692e-01  -1.7655780252702599e-01   0.0000000000000000e+00   0.0000000000000000e+00   0.0000000000000000e+00   0.0000000000000000e+00   0.0000000000000000e+00   0.0000000000000000e+00   0.0000000000000000e+00   0.0000000000000000e+00   0.0000000000000000e+00   0.0000000000000000e+00   0.0000000000000000e+00
   0.0000000000000000e+00   0.0000000000000000e+00   0.0000000000000000e+00   0.0000000000000000e+00   0.0000000000000000e+00   0.0000000000000000e+00   0.0000000000000000e+00   0.0000000000000000e+00   0.0000000000000000e+00   0.0000000000000000e+00   0.0000000000000000e+00   0.0000000000000000e+00   0.0000000000000000e+00   0.0000000000000000e+00   0.0000000000000000e+00   0.0000000000000000e+00   0.0000000000000000e+00   8.8795174021235684e-02   2.3519980392651763e-01   0.0000000000000000e+00   0.0000000000000000e+00   0.0000000000000000e+00   0.0000000000000000e+00   0.0000000000000000e+00   0.0000000000000000e+00   0.0000000000000000e+00   0.0000000000000000e+00   0.0000000000000000e+00   0.0000000000000000e+00   0.0000000000000000e+00
   2.7584289131997569e-01  -8.2653697676555254e-02  -9.6930440786192040e-01   0.0000000000000000e+00   0.0000000000000000e+00   0.0000000000000000e+00   0.0000000000000000e+00   0.0000000000000000e+00   0.0000000000000000e+00   0.0000000000000000e+00   0.0000000000000000e+00   0.0000000000000000e+00   0.0000000000000000e+00   0.0000000000000000e+00   0.0000000000000000e+00  -1.7713702478584831e-01   0.0000000000000000e+00   0.0000000000000000e+00   0.0000000000000000e+00  -3.6050622359211859e-02   0.0000000000000000e+00   5.1899014085253303e-01   0.0000000000000000e+00   0.0000000000000000e+00   0.0000000000000000e+00   0.0000000000000000e+00   0.0000000000000000e+00  -9.6479197498733638e-01  -3.0624043729869865e-01   0.0000000000000000e+00
   0.0000000000000000e+00   0.0000000000000000e+00   0.0000000000000000e+00   0.0000000000000000e+00   0.0000000000000000e+00   0.0000000000000000e+00   1.9811891476791776e-01   0.0000000000000000e+00   1.9043461567035158e-01   6.1313627139851601e-01   1.4507777086996904e-02   0.0000000000000000e+00  -2.2578213938769173e-01   0.0000000000000000e+00   0.0000000000000000e+00   0.0000000000000000e+00   5.7960221584786409e-01   0.0000000000000000e+00   0.0000000000000000e+00   0.0000000000000000e+00  -2.0414219860937538e-01   0.0000000000000000e+00   0.0000000000000000e+00   3.4604428839366774e-01   0.0000000000000000e+00   0.0000000000000000e+00   0.0000000000000000e+00   0.0000000000000000e+00   0.0000000000000000e+00   0.0000000000000000e+00
  -7.1735041130327393e-01   5.7263546559492573e-01   4.0384062080182997e-01   0.0000000000000000e+00   0.0000000000000000e+00   0.0000000000000000e+00   0.0000000000000000e+00   0.0000000000000000e+00   0.0000000000000000e+00   0.0000000000000000e+00   0.0000000000000000e+00   0.0000000000000000e+00   0.0000000000000000e+00   0.0000000000000000e+00   0.0000000000000000e+00   2.8253347321481742e-01   0.0000000000000000e+00   0.0000000000000000e+00   0.0000000000000000e+00   1.3463334106659799e+00   0.0000000000000000e+00   5.3098811020066272e-01   0.0000000000000000e+00   0.0000000000000000e+00   0.0000000000000000e+00   0.0000000000000000e+00   0.0000000000000000e+00  -2.8226052136364393e-01   3.1053387385580411e-01   0.0000000000000000e+00
   0.0000000000000000e+00   0.0000000000000000e+00   0.0000000000000000e+00  -2.7282413858495019e-01  -8.7204067054917278e-01   9.2320839599566079e-02   0.0000000000000000e+00   0.0000000000000000e+00   0.0000000000000000e+00   0.0000000000000000e+00   0.0000000000000000e+00   0.0000000000000000e+00   0.0000000000000000e+00   0.0000000000000000e+00   1.6463076271329535e-01   0.0000000000000000e+00   0.0000000000000000e+00   0.0000000000000000e+00   0.0000000000000000e+00   0.0000000000000000e+00   0.0000000000000000e+00   0.0000000000000000e+00  -1.7054520377217514e-01   0.0000000000000000e+00  -3.1685953722100046e-01   0.0000000000000000e+00   0.0000000000000000e+00   0.0000000000000000e+00   0.0000000000000000e+00   0.0000000000000000e+00
   0.0000000000000000e+00   0.0000000000000000e+00   0.0000000000000000e+00   0.0000000000000000e+00   0.0000000000000000e+00   0.0000000000000000e+00  -3.7471123809289464e-01   0.0000000000000000e+00   3.3195002703926141e-01  -4.5321624379056513e-02  -2.5653684630177687e-01   0.0000000000000000e+00  -3.7983284098201442e-01   0.0000000000000000e+00   0.0000000000000000e+00   0.0000000000000000e+00  -3.1505494821316893e-01   0.0000000000000000e+00   0.0000000000000000e+00   0.0000000000000000e+00  -6.6170125047562323e-01   0.0000000000000000e+00   0.0000000000000000e+00   1.2422241570339989e-02   0.0000000000000000e+00   0.0000000000000000e+00   0.0000000000000000e+00   0.0000000000000000e+00   0.0000000000000000e+00   0.0000000000000000e+00
   0.0000000000000000e+00   0.0000000000000000e+00   0.0000000000000000e+00   1.8511579834438271e-01  -6.3429600568489522e-02  -1.3139077267052482e-01   0.0000000000000000e+00   0.0000000000000000e+00   0.0000000000000000e+00   0.0000000000000000e+00   0.0000000000000000e+00   0.0000000000000000e+00   0.0000000000000000e+00   0.0000000000000000e+00   6.4311912469328281e-01   0.0000000000000000e+00   0.0000000000000000e+00   0.0000000000000000e+00   0.0000000000000000e+00   0.0000000000000000e+00   0.0000000000000000e+00   0.0000000000000000e+00   7.2431472879807612e-01   0.0000000000000000e+00  -7.8811527913123611e-02   0.0000000000000000e+00   0.0000000000000000e+00   0.0000000000000000e+00   0.0000000000000000e+00   0.0000000000000000e+00
   0.0000000000000000e+00   0.0000000000000000e+00   0.0000000000000000e+00   0.0000000000000000e+00   0.0000000000000000e+00   0.0000000000000000e+00   0.0000000000000000e+00  -5.5929135746539460e-02   0.0000000000000000e+00   0.0000000000000000e+00   0.0000000000000000e+00  -1.6897717005141841e-01   0.0000000000000000e+00   1.1042725612292679e+00   0.0000000000000000e+00   0.0000000000000000e+00   0.0000000000000000e+00   0.0000000000000000e+00   0.0000000000000000e+00   0.0000000000000000e+00   0.0000000000000000e+00   0.0000000000000000e+00   0.0000000000000000e+00   0.0000000000000000e+00   0.0000000000000000e+00  -6.8983126402565959e-02   7.7392739290795731e-01   0.0000000000000000e+00   0.0000000000000000e+00   6.6972616624865222e-01
   0.0000000000000000e+00   0.0000000000000000e+00   0.0000000000000000e+00   0.0000000000000000e+00   0.0000000000000000e+00   0.0000000000000000e+00   0.0000000000000000e+00   1.5474267028707447e-01   0.0000000000000000e+00   0.0000000000000000e+00   0.0000000000000000e+00   5.7470266191896624e-01   0.0000000000000000e+00   4.0866080980626562e-01   0.0000000000000000e+00   0.0000000000000000e+00   0.0000000000000000e+00   0.0000000000000000e+00   0.0000000000000000e+00   0.0000000000000000e+00   0.0000000000000000e+00   0.0000000000000000e+00   0.0000000000000000e+00   0.0000000000000000e+00   0.0000000000000000e+00   5.4182666995634277e-01  -3.8794355326020263e-01   0.0000000000000000e+00   0.0000000000000000e+00   1.1958883778446938e+00
   1.4773053313243756e-01   2.9543723949942036e-02   1.9961249202557160e-01   0.0000000000000000e+00   0.0000000000000000e+00   0.0000000000000000e+00   0.0000000000000000e+00   0.0000000000000000e+00   0.0000000000000000e+00   0.0000000000000000e+00   0.0000000000000000e+00   0.0000000000000000e+00   0.0000000000000000e+00   0.0000000000000000e+00   0.0000000000000000e+00  -1.0917059341677607e-01   0.0000000000000000e+00   0.0000000000000000e+00   0.0000000000000000e+00   3.9854584111474900e-01   0.0000000000000000e+00   8.0296376054351515e-01   0.0000000000000000e+00   0.0000000000000000e+00   0.0000000000000000e+00   0.0000000000000000e+00   0.0000000000000000e+00   7.5698732290719983e-01   2.2439361819496378e-01   0.0000000000000000e+00
   3.6567429315621164e-01   3.1968233679541069e-01   5.0213678394760997e-01   0.0000000000000000e+00   0.0000000000000000e+00   0.0000000000000000e+00   0.0000000000000000e+00   0.0000000000000000e+00   0.0000000000000000e+00   0.0000000000000000e+00   0.0000000000000000e+00   0.0000000000000000e+00   0.0000000000000000e+00   0.0000000000000000e+00   0.0000000000000000e+00  -6.0163759557861274e-01   0.0000000000000000e+00   0.0000000000000000e+00   0.0000000000000000e+00  -8.8828308005547807e-02   0.0000000000000000e+00   1.9330722021099633e-01   0.0000000000000000e+00   0.0000000000000000e+00   0.0000000000000000e+00   0.0000000000000000e+00   0.0000000000000000e+00  -6.8271162819296027e-01   2.5767619780490408e-01   0.0000000000000000e+00
   0.0000000000000000e+00   0.0000000000000000e+00   0.0000000000000000e+00   0.0000000000000000e+00   0.0000000000000000e+00   0.0000000000000000e+00   0.0000000000000000e+00  -1.2765854204182034e+00   0.0000000000000000e+00   0.0000000000000000e+00   0.0000000000000000e+00   6.1665885494898354e-01   0.0000000000000000e+00  -2.2827808752118112e-01   0.0000000000000000e+00   0.0000000000000000e+00   0.0000000000000000e+00   0.0000000000000000e+00   0.0000000000000000e+00   0.0000000000000000e+00   0.0000000000000000e+00   0.0000000000000000e+00   0.0000000000000000e+00   0.0000000000000000e+00   0.0000000000000000e+00   1.0345792996591641e-01   3.8521802859975823e-01   0.0000000000000000e+00   0.0000000000000000e+00   1.5405710597539155e-01
   1.6079145047146123e-01   0.0000000000000000e+00   0.0000000000000000e+00   0.0000000000000000e+00   0.0000000000000000e+00   0.0000000000000000e+00   0.0000000000000000e+00   0.0000000000000000e+00   4.9254173492635867e-01  -5.9499803910702886e-01   0.0000000000000000e+00   0.0000000000000000e+00   3.0249116107989860e-03   0.0000000000000000e+00   0.0000000000000000e+00   0.0000000000000000e+00   0.0000000000000000e+00   0.0000000000000000e+00   0.0000000000000000e+00   0.0000000000000000e+00   0.0000000000000000e+00   0.0000000000000000e+00  -6.0597211923526895e-01   0.0000000000000000e+00   0.0000000000000000e+00   0.0000000000000000e+00   0.0000000000000000e+00   0.0000000000000000e+00   0.0000000000000000e+00   1.0156142421742220e-01
   0.0000000000000000e+00   2.8413198611576956e-01   0.0000000000000000e+00   0.0000000000000000e+00   0.0000000000000000e+00   0.0000000000000000e+00   0.0000000000000000e+00   0.0000000000000000e+00   0.0000000000000000e+00   0.0000000000000000e+00  -5.1066126097218689e-01   0.0000000000000000e+00   0.0000000000000000e+00   0.0000000000000000e+00   0.0000000000000000e+00   0.0000000000000000e+00   0.0000000000000000e+00  -6.9840689759471697e-01   0.0000000000000000e+00  -3.2800530710124542e-01   0.0000000000000000e+00  -5.7474217429654573e-01   0.0000000000000000e+00   0.0000000000000000e+00   0.0000000000000000e+00   0.0000000000000000e+00   0.0000000000000000e+00   1.0972406260273917e+00   0.0000000000000000e+00   0.0000000000000000e+00
   0.0000000000000000e+00   0.0000000000000000e+00  -6.5127827404980410e-01  -3.6174095759834782e-02  -3.5352341329056858e-01   0.0000000000000000e+00  -4.3728216359495786e-01   0.0000000000000000e+00   0.0000000000000000e+00   0.0000000000000000e+00   0.0000000000000000e+00   0.0000000000000000e+00   0.0000000000000000e+00  -4.4952594121281164e-01   0.0000000000000000e+00   0.0000000000000000e+00   0.0000000000000000e+00   0.0000000000000000e+00   0.0000000000000000e+00   0.0000000000000000e+00   3.1100608694579968e-01   0.0000000000000000e+00   0.0000000000000000e+00  -2.7956898472795672e-02   0.0000000000000000e+00   0.0000000000000000e+00   0.0000000000000000e+00   0.0000000000000000e+00  -7.0017267692440166e-01   0.0000000000000000e+00
   0.0000000000000000e+00   0.0000000000000000e+00   4.3339443097830432e-01   2.8465503536677811e-01   4.6052351993840129e-01   0.0000000000000000e+00  -1.4549987286875807e-01   0.0000000000000000e+00   0.0000000000000000e+00   0.0000000000000000e+00   0.0000000000000000e+00   0.0000000000000000e+00   0.0000000000000000e+00   1.0992784964904828e-02   0.0000000000000000e+00   0.0000000000000000e+00   0.0000000000000000e+00   0.0000000000000000e+00   0.0000000000000000e+00   0.0000000000000000e+00   7.4105533042564087e-01   0.0000000000000000e+00   0.0000000000000000e+00   4.2526800070766907e-01   0.0000000000000000e+00   0.0000000000000000e+00   0.0000000000000000e+00   0.0000000000000000e+00  -1.6765327041955250e-01   0.0000000000000000e+00
   0.0000000000000000e+00   0.0000000000000000e+00   9.5537952108310856e-02  -7.0825569649294395e-01   7.7677797857415287e-01   0.0000000000000000e+00   8.9762789587336564e-02   0.0000000000000000e+00   0.0000000000000000e+00   0.0000000000000000e+00   0.0000000000000000e+00   0.0000000000000000e+00   0.0000000000000000e+00   1.9804751734888959e-01   0.0000000000000000e+00   0.0000000000000000e+00   0.0000000000000000e+00   0.0000000000000000e+00   0.0000000000000000e+00   0.0000000000000000e+00  -2.3351052669600955e-01   0.0000000000000000e+00   0.0000000000000000e+00  -2.1470559688665686e-01   0.0000000000000000e+00   0.0000000000000000e+00   0.0000000000000000e+00   0.0000000000000000e+00  -5.2741637000702202e-01   0.0000000000000000e+00
   0.0000000000000000e+00   0.0000000000000000e+00   0.0000000000000000e+00   0.0000000000000000e+00   0.0000000000000000e+00  -1.6165327107715566e-01   0.0000000000000000e+00  -7.2649565829482794e-03   0.0000000000000000e+00   0.0000000000000000e+00   0.0000000000000000e+00   0.0000000000000000e+00   0.0000000000000000e+00   0.0000000000000000e+00  -2.8655874828002592e-01   5.6258972918225203e-01  -5.2864368770177461e-01   0.0000000000000000e+00   0.0000000000000000e+00   0.0000000000000000e+00   0.0000000000000000e+00   0.0000000000000000e+00   0.0000000000000000e+00   0.0000000000000000e+00  -1.3729879106175222e-01   5.0170393216724685e-01  -1.5865175269344214e-01   0.0000000000000000e+00   0.0000000000000000e+00   0.0000000000000000e+00
   0.0000000000000000e+00   0.0000000000000000e+00  -5.7998071970273479e-01   5.6916830636727733e-01   7.1902312055532575e-02   0.0000000000000000e+00   6.8380700242342818e-01   0.0000000000000000e+00   0.0000000000000000e+00   0.0000000000000000e+00   0.0000000000000000e+00   0.0000000000000000e+00   0.0000000000000000e+00   4.2615938056774960e-01   0.0000000000000000e+00   0.0000000000000000e+00   0.0000000000000000e+00   0.0000000000000000e+00   0.0000000000000000e+00   0.0000000000000000e+00  -2.2664207527183541e-01   0.0000000000000000e+00   0.0000000000000000e+00   5.8142564318208056e-01   0.0000000000000000e+00   0.0000000000000000e+00   0.0000000000000000e+00   0.0000000000000000e+00  -3.9028355214485771e-01   0.0000000000000000e+00
   0.0000000000000000e+00   0.0000000000000000e+00   0.0000000000000000e+00   0.0000000000000000e+00   0.0000000000000000e+00   2.9189870167737031e-01   0.0000000000000000e+00  -3.1936957596978477e-01   0.0000000000000000e+00   0.0000000000000000e+00   0.0000000000000000e+00   0.0000000000000000e+00   0.0000000000000000e+00   0.0000000000000000e+00  -2.4138484841993951e-01  -1.5824194908640321e-01  -1.8213902175684463e-01   0.0000000000000000e+00   0.0000000000000000e+00   0.0000000000000000e+00   0.0000000000000000e+00   0.0000000000000000e+00   0.0000000000000000e+00   0.0000000000000000e+00   4.0243781699988901e-01  -1.7706200894188065e-01  -7.0923147673933185e-01   0.0000000000000000e+00   0.0000000000000000e+00   0.0000000000000000e+00
   1.1848048823196376e-01   0.0000000000000000e+00   0.0000000000000000e+00   0.0000000000000000e+00   0.0000000000000000e+00   0.0000000000000000e+00   0.0000000000000000e+00   0.0000000000000000e+00  -6.5520731552255851e-01  -2.5321317965444351e-01   0.0000000000000000e+00   0.0000000000000000e+00   3.3093768764286480e-01   0.0000000000000000e+00   0.0000000000000000e+00   0.0000000000000000e+00   0.0000000000000000e+00   0.0000000000000000e+00   0.0000000000000000e+00   0.0000000000000000e+00   0.0000000000000000e+00   0.0000000000000000e+00  -1.5021781863776737e-01   0.0000000000000000e+00   0.0000000000000000e+00   0.0000000000000000e+00   0.0000000000000000e+00   0.0000000000000000e+00   0.0000000000000000e+00   6.0038628157597884e-01
   1.5856962350745929e-01   0.0000000000000000e+00   0.0000000000000000e+00   0.0000000000000000e+00   0.0000000000000000e+00   0.0000000000000000e+00   0.0000000000000000e+00   0.0000000000000000e+00  -1.7287688594351888e-01   4.4259341102168553e-01   0.0000000000000000e+00   0.0000000000000000e+00  -6.7317562739827996e-01   0.0000000000000000e+00   0.0000000000000000e+00   0.0000000000000000e+00   0.0000000000000000e+00   0.0000000000000000e+00   0.0000000000000000e+00   0.0000000000000000e+00   0.0000000000000000e+00   0.0000000000000000e+00  -5.0076820632415442e-01   0.0000000000000000e+00   0.0000000000000000e+00   0.0000000000000000e+00   0.0000000000000000e+00   0.0000000000000000e+00   0.0000000000000000e+00   2.1247613404612153e-01
   0.0000000000000000e+00   3.0827368227208879e-01   0.0000000000000000e+00   0.0000000000000000e+00   0.0000000000000000e+00   0.0000000000000000e+00   0.0000000000000000e+00   0.0000000000000000e+00   0.0000000000000000e+00   0.0000000000000000e+00  -1.8965519628615307e-01   0.0000000000000000e+00   0.0000000000000000e+00   0.0000000000000000e+00   0.0000000000000000e+00   0.0000000000000000e+00   0.0000000000000000e+00  -9.0151113832373941e-01   0.0000000000000000e+00  -3.9407008522036113e-01   0.0000000000000000e+00  -4.9736255148085495e-02   0.0000000000000000e+00   0.0000000000000000e+00   0.0000000000000000e+00   0.0000000000000000e+00   0.0000000000000000e+00  -8.1392533989516269e-01   0.0000000000000000e+00   0.0000000000000000e+00
   0.0000000000000000e+00   0.0000000000000000e+00   0.0000000000000000e+00   0.0000000000000000e+00   0.0000000000000000e+00   0.0000000000000000e+00   0.0000000000000000e+00   0.0000000000000000e+00   0.0000000000000000e+00   0.0000000000000000e+00   0.0000000000000000e+00   6.3426484542877315e-01   0.0000000000000000e+00   0.0000000000000000e+00   0.0000000000000000e+00   0.0000000000000000e+00   0.0000000000000000e+00   0.0000000000000000e+00  -2.5108612730755764e-01   0.0000000000000000e+00   0.0000000000000000e+00   0.0000000000000000e+00   0.0000000000000000e+00   0.0000000000000000e+00   0.0000000000000000e+00   0.0000000000000000e+00   0.0000000000000000e+00   0.0000000000000000e+00   0.0000000000000000e+00   0.0000000000000000e+00
  -6.7912631298836446e-01   0.0000000000000000e+00   0.0000000000000000e+00   0.0000000000000000e+00   0.0000000000000000e+00   0.0000000000000000e+00   0.0000000000000000e+00   0.0000000000000000e+00  -1.0169097234738467e-02  -3.8695772431561110e-01   0.0000000000000000e+00   0.0000000000000000e+00  -4.9643382469124542e-01   0.0000000000000000e+00   0.0000000000000000e+00   0.0000000000000000e+00   0.0000000000000000e+00   0.0000000000000000e+00   0.0000000000000000e+00   0.0000000000000000e+00   0.0000000000000000e+00   0.0000000000000000e+00   2.3809958863618000e-01   0.0000000000000000e+00   0.0000000000000000e+00   0.0000000000000000e+00   0.0000000000000000e+00   0.0000000000000000e+00   0.0000000000000000e+00   2.9293310440174580e-01
   0.0000000000000000e+00   0.0000000000000000e+00  -5.3600663662150949e-01  -1.8341159818992172e-02   7.8273502944007367e-03   0.0000000000000000e+00   6.6058184423217314e-01   0.0000000000000000e+00   0.0000000000000000e+00   0.0000000000000000e+00   0.0000000000000000e+00   0.0000000000000000e+00   0.0000000000000000e+00  -8.0653779374672818e-01   0.0000000000000000e+00   0.0000000000000000e+00   0.0000000000000000e+00   0.0000000000000000e+00   0.0000000000000000e+00   0.0000000000000000e+00   4.2151907584332537e-01   0.0000000000000000e+00   0.0000000000000000e+00   3.7226567413713962e-01   0.0000000000000000e+00   0.0000000000000000e+00   0.0000000000000000e+00   0.0000000000000000e+00   4.1741238366966527e-01   0.0000000000000000e+00
   0.0000000000000000e+00   0.0000000000000000e+00   0.0000000000000000e+00   0.0000000000000000e+00   0.0000000000000000e+00   2.0936432920904166e-01   0.0000000000000000e+00   4.1956090650869532e-01   0.0000000000000000e+00   0.0000000000000000e+00   0.0000000000000000e+00   0.0000000000000000e+00   0.0000000000000000e+00   0.0000000000000000e+00  -2.4800037791665450e-01   4.1908752464346727e-01   5.8315458924537245e-01   0.0000000000000000e+00   0.0000000000000000e+00   0.0000000000000000e+00   0.0000000000000000e+00   0.0000000000000000e+00   0.0000000000000000e+00   0.0000000000000000e+00  -2.3578777519465571e-01  -1.0488247894947088e-01  -3.6923054904231156e-01   0.0000000000000000e+00   0.0000000000000000e+00   0.0000000000000000e+00
   0.0000000000000000e+00   0.0000000000000000e+00   0.0000000000000000e+00   0.0000000000000000e+00   0.0000000000000000e+00   1.4235164472224543e-01   0.0000000000000000e+00  -5.7901789814143534e-01   0.0000000000000000e+00   0.0000000000000000e+00   0.0000000000000000e+00   0.0000000000000000e+00   0.0000000000000000e+00   0.0000000000000000e+00   1.0670185739652033e-01   5.4117709635829669e-01  -2.1289125570641887e-02   0.0000000000000000e+00   0.0000000000000000e+00   0.0000000000000000e+00   0.0000000000000000e+00   0.0000000000000000e+00   0.0000000000000000e+00   0.0000000000000000e+00  -1.8088019235364772e-01  -5.1881643212367001e-01   1.9461496804483377e-01   0.0000000000000000e+00   0.0000000000000000e+00   0.0000000000000000e+00
   0.0000000000000000e+00   0.0000000000000000e+00   0.0000000000000000e+00   0.0000000000000000e+00   0.0000000000000000e+00  -3.8602745258755022e-01   0.0000000000000000e+00   3.9382023737070737e-01   0.0000000000000000e+00   0.0000000000000000e+00   0.0000000000000000e+00   0.0000000000000000e+00   0.0000000000000000e+00   0.0000000000000000e+00   1.0615352491975147e-01   3.3690520068835850e-01  -1.2237258113704824e-01   0.0000000000000000e+00   0.0000000000000000e+00   0.0000000000000000e+00   0.0000000000000000e+00   0.0000000000000000e+00   0.0000000000000000e+00   0.0000000000000000e+00   6.4297537516536418e-01  -3.7539112209891656e-01   4.2471933655375937e-02   0.0000000000000000e+00   0.0000000000000000e+00   0.0000000000000000e+00
   0.0000000000000000e+00  -9.7036359468003008e-01   0.0000000000000000e+00   0.0000000000000000e+00   0.0000000000000000e+00   0.0000000000000000e+00   0.0000000000000000e+00   0.0000000000000000e+00   0.0000000000000000e+00   0.0000000000000000e+00  -1.0692372971305422e+00   0.0000000000000000e+00   0.0000000000000000e+00   0.0000000000000000e+00   0.0000000000000000e+00   0.0000000000000000e+00   0.0000000000000000e+00  -5.0646532552227463e-01   0.0000000000000000e+00   5.1735775951235563e-01   0.0000000000000000e+00  -1.9349134474632537e-01   0.0000000000000000e+00   0.0000000000000000e+00   0.0000000000000000e+00   0.0000000000000000e+00   0.0000000000000000e+00   2.0755802446354016e-01   0.0000000000000000e+00   0.0000000000000000e+00
   0.0000000000000000e+00   0.0000000000000000e+00   0.0000000000000000e+00   0.0000000000000000e+00   0.0000000000000000e+00   0.0000000000000000e+00   0.0000000000000000e+00   0.0000000000000000e+00   0.0000000000000000e+00   0.0000000000000000e+00   0.0000000000000000e+00  -3.7125568864911596e-01   0.0000000000000000e+00   0.0000000000000000e+00   0.0000000000000000e+00   0.0000000000000000e+00   0.0000000000000000e+00   0.0000000000000000e+00  -4.5347843649207498e-01   0.0000000000000000e+00   0.0000000000000000e+00   0.0000000000000000e+00   0.0000000000000000e+00   0.0000000000000000e+00   0.0000000000000000e+00   0.0000000000000000e+00   0.0000000000000000e+00   0.0000000000000000e+00   0.0000000000000000e+00   0.0000000000000000e+00
   0.0000000000000000e+00  -2.6954959567844816e-01   0.0000000000000000e+00   0.0000000000000000e+00   0.0000000000000000e+00   0.0000000000000000e+00   0.0000000000000000e+00   0.0000000000000000e+00   0.0000000000000000e+00   0.0000000000000000e+00  -4.4563517709544387e-01   0.0000000000000000e+00   0.0000000000000000e+00   0.0000000000000000e+00   0.0000000000000000e+00   0.0000000000000000e+00   0.0000000000000000e+00  -4.2236338852588318e-01   0.0000000000000000e+00  -2.4926292137929051e-01   0.0000000000000000e+00   1.0054739967170483e+00   0.0000000000000000e+00   0.0000000000000000e+00   0.0000000000000000e+00   0.0000000000000000e+00   0.0000000000000000e+00   2.0143619198704898e-01   0.0000000000000000e+00   0.0000000000000000e+00
   0.0000000000000000e+00   0.0000000000000000e+00  -7.9140777236200041e-02   5.0629602850529321e-01   7.2233460983284736e-01   0.0000000000000000e+00  -3.6553776229934482e-01   0.0000000000000000e+00   0.0000000000000000e+00   0.0000000000000000e+00   0.0000000000000000e+00   0.0000000000000000e+00   0.0000000000000000e+00  -3.3561279290195539e-01   0.0000000000000000e+00   0.0000000000000000e+00   0.0000000000000000e+00   0.0000000000000000e+00   0.0000000000000000e+00   0.0000000000000000e+00  -3.7363086175220966e-01   0.0000000000000000e+00   0.0000000000000000e+00  -3.3327186305453327e-01   0.0000000000000000e+00   0.0000000000000000e+00   0.0000000000000000e+00   0.0000000000000000e+00   1.2858887273205874e-01   0.0000000000000000e+00
   0.0000000000000000e+00   1.2513145076774348e+00   0.0000000000000000e+00   0.0000000000000000e+00   0.0000000000000000e+00   0.0000000000000000e+00   0.0000000000000000e+00   0.0000000000000000e+00   0.0000000000000000e+00   0.0000000000000000e+00  -3.2473844036752508e-01   0.0000000000000000e+00   0.0000000000000000e+00   0.0000000000000000e+00   0.0000000000000000e+00   0.0000000000000000e+00   0.0000000000000000e+00   3.8338781852949166e-01   0.0000000000000000e+00   6.3441645906436706e-01   0.0000000000000000e+00  -8.0745485660172145e-02   0.0000000000000000e+00   0.0000000000000000e+00   0.0000000000000000e+00   0.0000000000000000e+00   0.0000000000000000e+00   6.9848881004449193e-02   0.0000000000000000e+00   0.0000000000000000e+00
  -6.7367769965944302e-01   0.0000000000000000e+00   0.0000000000000000e+00   0.0000000000000000e+00   0.0000000000000000e+00   0.0000000000000000e+00   0.0000000000000000e+00   0.0000000000000000e+00  -1.3872173288065551e-01   2.1658346168550169e-01   0.0000000000000000e+00   0.0000000000000000e+00   3.4470567012197068e-01   0.0000000000000000e+00   0.0000000000000000e+00   0.0000000000000000e+00   0.0000000000000000e+00   0.0000000000000000e+00   0.0000000000000000e+00   0.0000000000000000e+00   0.0000000000000000e+00   0.0000000000000000e+00  -5.4492996473823241e-01   0.0000000000000000e+00   0.0000000000000000e+00   0.0000000000000000e+00   0.0000000000000000e+00   0.0000000000000000e+00   0.0000000000000000e+00  -2.5344738398458183e-01
   0.0000000000000000e+00   0.0000000000000000e+00   1.1732878673631999e+00  -1.6638731103849383e-01   2.5239133454352469e-02   0.0000000000000000e+00  -2.6747217885167363e-01   0.0000000000000000e+00   0.0000000000000000e+00   0.0000000000000000e+00   0.0000000000000000e+00   0.0000000000000000e+00   0.0000000000000000e+00  -7.1897797021238541e-01   0.0000000000000000e+00   0.0000000000000000e+00   0.0000000000000000e+00   0.0000000000000000e+00   0.0000000000000000e+00   0.0000000000000000e+00  -5.0044954152554322e-01   0.0000000000000000e+00   0.0000000000000000e+00   1.5789439020824581e-01   0.0000000000000000e+00   0.0000000000000000e+00   0.0000000000000000e+00   0.0000000000000000e+00  -6.3509034412253329e-01   0.0000000000000000e+00
   0.0000000000000000e+00   0.0000000000000000e+00   0.0000000000000000e+00   0.0000000000000000e+00   0.0000000000000000e+00  -8.1995253764478115e-01   0.0000000000000000e+00  -2.8605102551124256e-01   0.0000000000000000e+00   0.0000000000000000e+00   0.0000000000000000e+00   0.0000000000000000e+00   0.0000000000000000e+00   0.0000000000000000e+00  -6.3732958591527056e-02  -1.1657652281544856e-01   2.3661448334140972e-01   0.0000000000000000e+00   0.0000000000000000e+00   0.0000000000000000e+00   0.0000000000000000e+00   0.0000000000000000e+00   0.0000000000000000e+00   0.0000000000000000e+00  -2.3288581764612276e-01  -9.2990065380259390e-02  -3.3065284073213419e-01   0.0000000000000000e+00   0.0000000000000000e+00   0.0000000000000000e+00
   0.0000000000000000e+00   0.0000000000000000e+00   0.0000000000000000e+00   0.0000000000000000e+00   0.0000000000000000e+00  -3.4544534312343812e-02   0.0000000000000000e+00  -3.4575827348618066e-01   0.0000000000000000e+00   0.0000000000000000e+00   0.0000000000000000e+00   0.0000000000000000e+00   0.0000000000000000e+00   0.0000000000000000e+00  -4.5463014359804810e-01   1.0163142334396263e-01   4.6102967592386779e-01   0.0000000000000000e+00   0.0000000000000000e+00   0.0000000000000000e+00   0.0000000000000000e+00   0.0000000000000000e+00   0.0000000000000000e+00   0.0000000000000000e+00   4.7245452928196024e-01   3.3286067546408332e-01   3.4012130805667895e-01   0.0000000000000000e+00   0.0000000000000000e+00   0.0000000000000000e+00
   0.0000000000000000e+00   0.0000000000000000e+00   0.0000000000000000e+00   0.0000000000000000e+00   0.0000000000000000e+00   4.5091815406285568e-02   0.0000000000000000e+00  -1.7374942149344158e-01   0.0000000000000000e+00   0.0000000000000000e+00   0.0000000000000000e+00   0.0000000000000000e+00   0.0000000000000000e+00   0.0000000000000000e+00   7.5147118147477709e-01   2.2917489631254814e-01   2.5165234343731924e-01   0.0000000000000000e+00   0.0000000000000000e+00   0.0000000000000000e+00   0.0000000000000000e+00   0.0000000000000000e+00   0.0000000000000000e+00   0.0000000000000000e+00   2.0003226523594778e-01   4.2001131975787565e-01  -2.6607607786011811e-01   0.0000000000000000e+00   0.0000000000000000e+00   0.0000000000000000e+00
   0.0000000000000000e+00   1.3958969863704049e-01   0.0000000000000000e+00   0.0000000000000000e+00   0.0000000000000000e+00   0.0000000000000000e+00   0.0000000000000000e+00   0.0000000000000000e+00   0.0000000000000000e+00   0.0000000000000000e+00   7.9978882593468092e-01   0.0000000000000000e+00   0.0000000000000000e+00   0.0000000000000000e+00   0.0000000000000000e+00   0.0000000000000000e+00   0.0000000000000000e+00  -1.1940920597536606e+00   0.0000000000000000e+00   3.7194036136027669e-01   0.0000000000000000e+00   2.3729886897641839e-01   0.0000000000000000e+00   0.0000000000000000e+00   0.0000000000000000e+00   0.0000000000000000e+00   0.0000000000000000e+00   3.5661028828807101e-01   0.0000000000000000e+00   0.0000000000000000e+00
   0.0000000000000000e+00   0.0000000000000000e+00  -1.4437594734425718e-01  -4.5153796497193460e-01   1.4734399673906412e-01   0.0000000000000000e+00  -8.8378545388036944e-01   0.0000000000000000e+00   0.0000000000000000e+00   0.0000000000000000e+00   0.0000000000000000e+00   0.0000000000000000e+00   0.0000000000000000e+00   6.1289081360684665e-02   0.0000000000000000e+00   0.0000000000000000e+00   0.0000000000000000e+00   0.0000000000000000e+00   0.0000000000000000e+00   0.0000000000000000e+00  -3.9470254925687998e-01   0.0000000000000000e+00   0.0000000000000000e+00   7.8493944498474633e-01   0.0000000000000000e+00   0.0000000000000000e+00   0.0000000000000000e+00   0.0000000000000000e+00  -1.8214446501327253e-02   0.0000000000000000e+00
   1.4110267840368507e-01   0.0000000000000000e+00   0.0000000000000000e+00   0.0000000000000000e+00   0.0000000000000000e+00   0.0000000000000000e+00   0.0000000000000000e+00   0.0000000000000000e+00  -5.2808376763156284e-01  -4.3511701339418346e-01   0.0000000000000000e+00   0.0000000000000000e+00  -2.6839733637362784e-01   0.0000000000000000e+00   0.0000000000000000e+00   0.0000000000000000e+00   0.0000000000000000e+00   0.0000000000000000e+00   0.0000000000000000e+00   0.0000000000000000e+00   0.0000000000000000e+00   0.0000000000000000e+00  -7.6311995320445469e-02   0.0000000000000000e+00   0.0000000000000000e+00   0.0000000000000000e+00   0.0000000000000000e+00   0.0000000000000000e+00   0.0000000000000000e+00  -6.5880961010297834e-01
  -9.6003841671600199e-02   0.0000000000000000e+00   0.0000000000000000e+00   0.0000000000000000e+00  -7.2888086564839816e-01   0.0000000000000000e+00   0.0000000000000000e+00   0.0000000000000000e+00   2.9370296817111352e-01   1.1308374808388157e+00   0.0000000000000000e+00   0.0000000000000000e+00   0.0000000000000000e+00   7.5727699503665771e-02   0.0000000000000000e+00   0.0000000000000000e+00   0.0000000000000000e+00  -2.8143949423577169e-01   0.0000000000000000e+00   0.0000000000000000e+00   0.0000000000000000e+00   0.0000000000000000e+00   0.0000000000000000e+00   0.0000000000000000e+00   0.0000000000000000e+00   0.0000000000000000e+00   4.4344046851536945e-01  -2.7356303493238410e-01   0.0000000000000000e+00   0.0000000000000000e+00
   0.0000000000000000e+00  -7.2573894974131004e-01   8.7504845961907307e-01   0.0000000000000000e+00   0.0000000000000000e+00   0.0000000000000000e+00  -4.2742374139834988e-01   9.6325229849910365e-01   0.0000000000000000e+00   0.0000000000000000e+00   0.0000000000000000e+00   0.0000000000000000e+00   0.0000000000000000e+00   0.0000000000000000e+00   0.0000000000000000e+00   0.0000000000000000e+00   0.0000000000000000e+00   0.0000000000000000e+00   0.0000000000000000e+00  -5.0114609209917882e-01   0.0000000000000000e+00   0.0000000000000000e+00   0.0000000000000000e+00   0.0000000000000000e+00   7.1155875200194318e-01   0.0000000000000000e+00   0.0000000000000000e+00   0.0000000000000000e+00   0.0000000000000000e+00   0.0000000000000000e+00
   0.0000000000000000e+00  -3.0657775184062380e-01  -1.0304481208685354e+00   0.0000000000000000e+00   0.0000000000000000e+00   0.0000000000000000e+00  -7.3827090380585925e-01  -2.3406084838966404e-02   0.0000000000000000e+00   0.0000000000000000e+00   0.0000000000000000e+00   0.0000000000000000e+00   0.0000000000000000e+00   0.0000000000000000e+00   0.0000000000000000e+00   0.0000000000000000e+00   0.0000000000000000e+00   0.0000000000000000e+00   0.0000000000000000e+00   6.4835472821342766e-01   0.0000000000000000e+00   0.0000000000000000e+00   0.0000000000000000e+00   0.0000000000000000e+00   8.2440066872710194e-01   0.0000000000000000e+00   0.0000000000000000e+00   0.0000000000000000e+00   0.0000000000000000e+00   0.0000000000000000e+00
   0.0000000000000000e+00   0.0000000000000000e+00   0.0000000000000000e+00  -2.7314494869249212e-01   0.0000000000000000e+00   2.8460308412864560e-01   0.0000000000000000e+00   0.0000000000000000e+00   0.0000000000000000e+00   0.0000000000000000e+00   0.0000000000000000e+00   2.6644253818484426e-02   0.0000000000000000e+00   0.0000000000000000e+00   2.1276409230613455e-01   0.0000000000000000e+00   5.7197366199300448e-01   0.0000000000000000e+00   0.0000000000000000e+00   0.0000000000000000e+00   0.0000000000000000e+00   0.0000000000000000e+00   0.0000000000000000e+00  -5.7866638733204945e-01   0.0000000000000000e+00  -1.5442028035540464e-01   0.0000000000000000e+00   0.0000000000000000e+00   0.0000000000000000e+00   3.3549987398685743e-01
   9.2134398756751523e-01   0.0000000000000000e+00   0.0000000000000000e+00   0.0000000000000000e+00  -3.3640100460024958e-01   0.0000000000000000e+00   0.0000000000000000e+00   0.0000000000000000e+00  -4.1004472313127471e-01  -1.2356429687157583e-02   0.0000000000000000e+00   0.0000000000000000e+00   0.0000000000000000e+00  -7.5164487263748869e-01   0.0000000000000000e+00   0.0000000000000000e+00   0.0000000000000000e+00   1.6379491434542306e-01   0.0000000000000000e+00   0.0000000000000000e+00   0.0000000000000000e+00   0.0000000000000000e+00   0.0000000000000000e+00   0.0000000000000000e+00   0.0000000000000000e+00   0.0000000000000000e+00   5.1613756681815715e-01   7.3265818639467528e-01   0.0000000000000000e+00   0.0000000000000000e+00
   0.0000000000000000e+00   0.0000000000000000e+00   0.0000000000000000e+00   4.0685747603459638e-01   0.0000000000000000e+00  -4.2558727833054789e-02   0.0000000000000000e+00   0.0000000000000000e+00   0.0000000000000000e+00   0.0000000000000000e+00   0.0000000000000000e+00  -2.1711809138207974e-01   0.0000000000000000e+00   0.0000000000000000e+00  -5.1450744743455745e-01   0.0000000000000000e+00  -1.8008318189985209e-01   0.0000000000000000e+00   0.0000000000000000e+00   0.0000000000000000e+00   0.0000000000000000e+00   0.0000000000000000e+00   0.0000000000000000e+00  -6.8111668672931780e-01   0.0000000000000000e+00   1.1850918533011781e-03   0.0000000000000000e+00   0.0000000000000000e+00   0.0000000000000000e+00  -1.5635303649744073e-01
   0.0000000000000000e+00   1.1614450593024184e-01  -6.5644331319531601e-01   0.0000000000000000e+00   0.0000000000000000e+00   0.0000000000000000e+00  -8.3986082842270571e-01   3.9749996872791249e-01   0.0000000000000000e+00   0.0000000000000000e+00   0.0000000000000000e+00   0.0000000000000000e+00   0.0000000000000000e+00   0.0000000000000000e+00   0.0000000000000000e+00   0.0000000000000000e+00   0.0000000000000000e+00   0.0000000000000000e+00   0.0000000000000000e+00  -1.1428751817697504e+00   0.0000000000000000e+00   0.0000000000000000e+00   0.0000000000000000e+00   0.0000000000000000e+00   1.6367777014960627e-01   0.0000000000000000e+00   0.0000000000000000e+00   0.0000000000000000e+00   0.0000000000000000e+00   0.0000000000000000e+00
   0.0000000000000000e+00  -5.1920961393264686e-01   4.4374401458130230e-01   0.0000000000000000e+00   0.0000000000000000e+00   0.0000000000000000e+00  -5.7791966954562657e-01  -9.4091439599244342e-01   0.0000000000000000e+00   0.0000000000000000e+00   0.0000000000000000e+00   0.0000000000000000e+00   0.0000000000000000e+00   0.0000000000000000e+00   0.0000000000000000e+00   0.0000000000000000e+00   0.0000000000000000e+00   0.0000000000000000e+00   0.0000000000000000e+00   5.3412052940666782e-02   0.0000000000000000e+00   0.0000000000000000e+00   0.0000000000000000e+00   0.0000000000000000e+00  -3.1955260470747737e-01   0.0000000000000000e+00   0.0000000000000000e+00   0.0000000000000000e+00   0.0000000000000000e+00   0.0000000000000000e+00
  -8.4016575122391091e-01   0.0000000000000000e+00   0.0000000000000000e+00   0.0000000000000000e+00  -4.4548667140313758e-01   0.0000000000000000e+00   0.0000000000000000e+00   0.0000000000000000e+00  -5.6143226561550430e-01   1.7029258022711391e-01   0.0000000000000000e+00   0.0000000000000000e+00   0.0000000000000000e+00   2.2998853101296440e-01   0.0000000000000000e+00   0.0000000000000000e+00   0.0000000000000000e+00  -4.9694412236556913e-02   0.0000000000000000e+00   0.0000000000000000e+00   0.0000000000000000e+00   0.0000000000000000e+00   0.0000000000000000e+00   0.0000000000000000e+00   0.0000000000000000e+00   0.0000000000000000e+00   6.5063412909403806e-01   1.8385692600202855e-01   0.0000000000000000e+00   0.0000000000000000e+00
   1.5694276871585006e-02   0.0000000000000000e+00   0.0000000000000000e+00   0.0000000000000000e+00   1.3488761138275179e-01   0.0000000000000000e+00   0.0000000000000000e+00   0.0000000000000000e+00   1.5643185202765941e-01  -2.3707709467025356e-01   0.0000000000000000e+00   0.0000000000000000e+00   0.0000000000000000e+00   2.3976755230369087e-01   0.0000000000000000e+00   0.0000000000000000e+00   0.0000000000000000e+00  -1.3638241299803369e+00   0.0000000000000000e+00   0.0000000000000000e+00   0.0000000000000000e+00   0.0000000000000000e+00   0.0000000000000000e+00   0.0000000000000000e+00   0.0000000000000000e+00   0.0000000000000000e+00  -1.4261304171129091e-01   4.7003618852556073e-01   0.0000000000000000e+00   0.0000000000000000e+00
   0.0000000000000000e+00   0.0000000000000000e+00   0.0000000000000000e+00   0.0000000000000000e+00   0.0000000000000000e+00   0.0000000000000000e+00   0.0000000000000000e+00   0.0000000000000000e+00   0.0000000000000000e+00   0.0000000000000000e+00   7.6843632686006247e-01   0.0000000000000000e+00  -1.0047840883787365e-03   0.0000000000000000e+00   0.0000000000000000e+00   3.9659330427695916e-01   0.0000000000000000e+00   0.0000000000000000e+00  -5.6413325031130696e-02   0.0000000000000000e+00   9.1581259971513687e-02   0.0000000000000000e+00   4.9055964219898490e-01   0.0000000000000000e+00   0.0000000000000000e+00   0.0000000000000000e+00   0.0000000000000000e+00   0.0000000000000000e+00   0.0000000000000000e+00   0.0000000000000000e+00
   0.0000000000000000e+00   0.0000000000000000e+00   0.0000000000000000e+00  -1.6079383255660085e-01   0.0000000000000000e+00   3.0657757747053882e-01   0.0000000000000000e+00   0.0000000000000000e+00   0.0000000000000000e+00   0.0000000000000000e+00   0.0000000000000000e+00   2.9346673659180506e-01   0.0000000000000000e+00   0.0000000000000000e+00  -1.1281062425838854e-01   0.0000000000000000e+00   1.5266453334252078e-01   0.0000000000000000e+00   0.0000000000000000e+00   0.0000000000000000e+00   0.0000000000000000e+00   0.0000000000000000e+00   0.0000000000000000e+00  -7.6466225488842743e-02   0.0000000000000000e+00   7.8202253485110995e-01   0.0000000000000000e+00   0.0000000000000000e+00   0.0000000000000000e+00  -3.7495837312492036e-01
   0.0000000000000000e+00   0.0000000000000000e+00   0.0000000000000000e+00   0.0000000000000000e+00   0.0000000000000000e+00   0.0000000000000000e+00   0.0000000000000000e+00   0.0000000000000000e+00   0.0000000000000000e+00   0.0000000000000000e+00  -2.8403444044779308e-01   0.0000000000000000e+00   7.3965669859173222e-01   0.0000000000000000e+00   0.0000000000000000e+00   2.9266677509527528e-01   0.0000000000000000e+00   0.0000000000000000e+00  -1.9010924559193915e-01   0.0000000000000000e+00  -4.2326532896128433e-01   0.0000000000000000e+00   2.6698969954472085e-01   0.0000000000000000e+00   0.0000000000000000e+00   0.0000000000000000e+00   0.0000000000000000e+00   0.0000000000000000e+00   0.0000000000000000e+00   0.0000000000000000e+00
  -1.2811696841826375e-01   0.0000000000000000e+00   0.0000000000000000e+00   0.0000000000000000e+00   3.7363916247816109e-01   0.0000000000000000e+00   0.0000000000000000e+00   0.0000000000000000e+00   6.6398668434638775e-01   2.9307803979259317e-01   0.0000000000000000e+00   0.0000000000000000e+00   0.0000000000000000e+00   5.4122871583481003e-01   0.0000000000000000e+00   0.0000000000000000e+00   0.0000000000000000e+00   6.8662225548172229e-01   0.0000000000000000e+00   0.0000000000000000e+00   0.0000000000000000e+00   0.0000000000000000e+00   0.0000000000000000e+00   0.0000000000000000e+00   0.0000000000000000e+00   0.0000000000000000e+00   5.1669353757493375e-01   4.9489992362501956e-01   0.0000000000000000e+00   0.0000000000000000e+00
   0.0000000000000000e+00   0.0000000000000000e+00   0.0000000000000000e+00   5.7230136759668548e-01   0.0000000000000000e+00  -4.2568899346576394e-01   0.0000000000000000e+00   0.0000000000000000e+00   0.0000000000000000e+00   0.0000000000000000e+00   0.0000000000000000e+00   3.9228013146377161e-01   0.0000000000000000e+00   0.0000000000000000e+00   4.6137785394579500e-01   0.0000000000000000e+00   9.7035943096181687e-02   0.0000000000000000e+00   0.0000000000000000e+00   0.0000000000000000e+00   0.0000000000000000e+00   0.0000000000000000e+00   0.0000000000000000e+00  -1.6757591982176223e-01   0.0000000000000000e+00   2.4635693704832376e-01   0.0000000000000000e+00   0.0000000000000000e+00   0.0000000000000000e+00   1.6222637346529084e-01
   0.0000000000000000e+00   0.0000000000000000e+00   0.0000000000000000e+00   0.0000000000000000e+00   0.0000000000000000e+00   0.0000000000000000e+00   0.0000000000000000e+00   0.0000000000000000e+00   0.0000000000000000e+00   0.0000000000000000e+00  -2.3775096846510267e-02   0.0000000000000000e+00  -5.1701354540629174e-01   0.0000000000000000e+00   0.0000000000000000e+00  -8.0523859789030858e-02   0.0000000000000000e+00   0.0000000000000000e+00  -6.0523689659047608e-01   0.0000000000000000e+00  -5.8275443560983531e-01   0.0000000000000000e+00   1.4047495657099898e-01   0.0000000000000000e+00   0.0000000000000000e+00   0.0000000000000000e+00   0.0000000000000000e+00   0.0000000000000000e+00   0.0000000000000000e+00   0.0000000000000000e+00
   0.0000000000000000e+00   0.0000000000000000e+00   0.0000000000000000e+00  -4.1407498502405432e-01   0.0000000000000000e+00  -7.5096897625370118e-01   0.0000000000000000e+00   0.0000000000000000e+00   0.0000000000000000e+00   0.0000000000000000e+00   0.0000000000000000e+00  -5.9052755840823576e-02   0.0000000000000000e+00   0.0000000000000000e+00  -3.5618865556322110e-01   0.0000000000000000e+00   2.5460861652889522e-01   0.0000000000000000e+00   0.0000000000000000e+00   0.0000000000000000e+00   0.0000000000000000e+00   0.0000000000000000e+00   0.0000000000000000e+00  -1.6807207090606034e-02   0.0000000000000000e+00   2.0663550752565155e-01   0.0000000000000000e+00   0.0000000000000000e+00   0.0000000000000000e+00   1.6255354307469885e-01
   5.7812036734210293e-01   0.0000000000000000e+00   0.0000000000000000e+00   0.0000000000000000e+00  -2.8213971294097168e-01   0.0000000000000000e+00   0.0000000000000000e+00   0.0000000000000000e+00  -6.3293352629356148e-01   1.0434007906062741e-01   0.0000000000000000e+00   0.0000000000000000e+00   0.0000000000000000e+00   6.9360957926114852e-01   0.0000000000000000e+00   0.0000000000000000e+00   0.0000000000000000e+00  -2.6594846152196738e-01   0.0000000000000000e+00   0.0000000000000000e+00   0.0000000000000000e+00   0.0000000000000000e+00   0.0000000000000000e+00   0.0000000000000000e+00   0.0000000000000000e+00   0.0000000000000000e+00   3.6049423196710584e-01  -1.8931989885246758e-01   0.0000000000000000e+00   0.0000000000000000e+00
   0.0000000000000000e+00   0.0000000000000000e+00   0.0000000000000000e+00   0.0000000000000000e+00   0.0000000000000000e+00   0.0000000000000000e+00   0.0000000000000000e+00   0.0000000000000000e+00   0.0000000000000000e+00   0.0000000000000000e+00  -4.0605611124271246e-02   0.0000000000000000e+00  -1.7747986587735903e-01   0.0000000000000000e+00   0.0000000000000000e+00  -1.7169539472490430e-01   0.0000000000000000e+00   0.0000000000000000e+00   7.4057547206670382e-01   0.0000000000000000e+00  -4.9480598987928115e-01   0.0000000000000000e+00   3.7958895602533088e-01   0.0000000000000000e+00   0.0000000000000000e+00   0.0000000000000000e+00   0.0000000000000000e+00   0.0000000000000000e+00   0.0000000000000000e+00   0.0000000000000000e+00
   0.0000000000000000e+00   6.6017554047152149e-01   2.2408436946146346e-01   0.0000000000000000e+00   0.0000000000000000e+00   0.0000000000000000e+00   5.9353308339359734e-01  -3.3723680508634835e-01   0.0000000000000000e+00   0.0000000000000000e+00   0.0000000000000000e+00   0.0000000000000000e+00   0.0000000000000000e+00   0.0000000000000000e+00   0.0000000000000000e+00   0.0000000000000000e+00   0.0000000000000000e+00   0.0000000000000000e+00   0.0000000000000000e+00  -1.5057667233398353e-01   0.0000000000000000e+00   0.0000000000000000e+00   0.0000000000000000e+00   0.0000000000000000e+00   1.4931025859731668e+00   0.0000000000000000e+00   0.0000000000000000e+00   0.0000000000000000e+00   0.0000000000000000e+00   0.0000000000000000e+00
   0.0000000000000000e+00   0.0000000000000000e+00   0.0000000000000000e+00   0.0000000000000000e+00   0.0000000000000000e+00   0.0000000000000000e+00   0.0000000000000000e+00   0.0000000000000000e+00   0.0000000000000000e+00   0.0000000000000000e+00   3.1135347830713672e-01   0.0000000000000000e+00   3.5424978576982669e-01   0.0000000000000000e+00   0.0000000000000000e+00  -8.4637644770717768e-01   0.0000000000000000e+00   0.0000000000000000e+00  -1.7473008686675276e-01   0.0000000000000000e+00   1.3530274288470645e-02   0.0000000000000000e+00   1.7464059670040488e-01   0.0000000000000000e+00   0.0000000000000000e+00   0.0000000000000000e+00   0.0000000000000000e+00   0.0000000000000000e+00   0.0000000000000000e+00   0.0000000000000000e+00
   0.0000000000000000e+00   0.0000000000000000e+00   0.0000000000000000e+00   0.0000000000000000e+00   0.0000000000000000e+00   0.0000000000000000e+00   0.0000000000000000e+00   0.0000000000000000e+00   0.0000000000000000e+00   0.0000000000000000e+00   0.0000000000000000e+00   0.0000000000000000e+00   0.0000000000000000e+00   0.0000000000000000e+00   0.0000000000000000e+00   0.0000000000000000e+00   0.0000000000000000e+00   0.0000000000000000e+00   0.0000000000000000e+00   0.0000000000000000e+00   0.0000000000000000e+00   1.4839510057280444e-02   0.0000000000000000e+00   0.0000000000000000e+00   0.0000000000000000e+00   0.0000000000000000e+00   0.0000000000000000e+00   0.0000000000000000e+00   1.3176670384845179e-01   0.0000000000000000e+00
   0.0000000000000000e+00   0.0000000000000000e+00   0.0000000000000000e+00   0.0000000000000000e+00   0.0000000000000000e+00   0.0000000000000000e+00   0.0000000000000000e+00   0.0000000000000000e+00   0.0000000000000000e+00   0.0000000000000000e+00   4.7924418500649391e-01   0.0000000000000000e+00   1.6915063994534490e-01   0.0000000000000000e+00   0.0000000000000000e+00   6.8872476066494048e-02   0.0000000000000000e+00   0.0000000000000000e+00   1.2402289071633354e-01   0.0000000000000000e+00  -4.7732647732516370e-01   0.0000000000000000e+00  -7.0267162373809200e-01   0.0000000000000000e+00   0.0000000000000000e+00   0.0000000000000000e+00   0.0000000000000000e+00   0.0000000000000000e+00   0.0000000000000000e+00   0.0000000000000000e+00
   0.0000000000000000e+00   0.0000000000000000e+00   0.0000000000000000e+00  -2.6386527488726502e-01   0.0000000000000000e+00   1.0474051453700807e-01   0.0000000000000000e+00   0.0000000000000000e+00   0.0000000000000000e+00   0.0000000000000000e+00   0.0000000000000000e+00   3.8565410561524061e-01   0.0000000000000000e+00   0.0000000000000000e+00  -9.6351529060906507e-02   0.0000000000000000e+00  -6.3366719211411626e-01   0.0000000000000000e+00   0.0000000000000000e+00   0.0000000000000000e+00   0.0000000000000000e+00   0.0000000000000000e+00   0.0000000000000000e+00  -1.7527425438309718e-01   0.0000000000000000e+00   1.2146625249713311e-01   0.0000000000000000e+00   0.0000000000000000e+00   0.0000000000000000e+00   5.6069832341988302e-01
   0.0000000000000000e+00  -1.1615371103396512e+00  -1.3119180691912469e-01   0.0000000000000000e+00   0.0000000000000000e+00   0.0000000000000000e+00   8.2440455627841702e-01   2.4524745189146183e-01   0.0000000000000000e+00   0.0000000000000000e+00   0.0000000000000000e+00   0.0000000000000000e+00   0.0000000000000000e+00   0.0000000000000000e+00   0.0000000000000000e+00   0.0000000000000000e+00   0.0000000000000000e+00   0.0000000000000000e+00   0.0000000000000000e+00  -4.4508250609487143e-01   0.0000000000000000e+00   0.0000000000000000e+00   0.0000000000000000e+00   0.0000000000000000e+00  -1.9801653823967502e-01   0.0000000000000000e+00   0.0000000000000000e+00   0.0000000000000000e+00   0.0000000000000000e+00   0.0000000000000000e+00
   0.0000000000000000e+00   0.0000000000000000e+00   0.0000000000000000e+00  -2.6735984040086291e-01   0.0000000000000000e+00  -1.9109111466953155e-01   0.0000000000000000e+00   0.0000000000000000e+00   0.0000000000000000e+00   0.0000000000000000e+00   0.0000000000000000e+00   5.7089546819530090e-01   0.0000000000000000e+00   0.0000000000000000e+00   4.7414708627436415e-02   0.0000000000000000e+00  -9.4306932523644568e-02   0.0000000000000000e+00   0.0000000000000000e+00   0.0000000000000000e+00   0.0000000000000000e+00   0.0000000000000000e+00   0.0000000000000000e+00  -2.1513020291811263e-01   0.0000000000000000e+00  -4.5386410203212801e-01   0.0000000000000000e+00   0.0000000000000000e+00   0.0000000000000000e+00  -5.5015060355506173e-01
  -2.7236757150671165e-01   0.0000000000000000e+00   0.0000000000000000e+00   0.0000000000000000e+00  -7.7741850360107501e-01   0.0000000000000000e+00   0.0000000000000000e+00   0.0000000000000000e+00   7.0734461889363875e-01  -6.8772884162499726e-01   0.0000000000000000e+00   0.0000000000000000e+00   0.0000000000000000e+00   3.8836812517533731e-01   0.0000000000000000e+00   0.0000000000000000e+00   0.0000000000000000e+00  -3.6909830923615289e-01   0.0000000000000000e+00   0.0000000000000000e+00   0.0000000000000000e+00   0.0000000000000000e+00   0.0000000000000000e+00   0.0000000000000000e+00   0.0000000000000000e+00   0.0000000000000000e+00   8.1109830265931201e-02  -1.5624429960367980e-01   0.0000000000000000e+00   0.0000000000000000e+00
   7.7226311886471805e-02   0.0000000000000000e+00   0.0000000000000000e+00   0.0000000000000000e+00  -5.4922247919424905e-01   0.0000000000000000e+00   0.0000000000000000e+00   0.0000000000000000e+00  -8.9278986536768690e-02   3.3056668570057068e-01   0.0000000000000000e+00   0.0000000000000000e+00   0.0000000000000000e+00   8.9843926682879771e-02   0.0000000000000000e+00   0.0000000000000000e+00   0.0000000000000000e+00   8.1905238061757757e-01   0.0000000000000000e+00   0.0000000000000000e+00   0.0000000000000000e+00   0.0000000000000000e+00   0.0000000000000000e+00   0.0000000000000000e+00   0.0000000000000000e+00   0.0000000000000000e+00  -5.9952582587000514e-01   7.5459562721056861e-01   0.0000000000000000e+00   0.0000000000000000e+00
   0.0000000000000000e+00   0.0000000000000000e+00   0.0000000000000000e+00   0.0000000000000000e+00   0.0000000000000000e+00   0.0000000000000000e+00   0.0000000000000000e+00   0.0000000000000000e+00   0.0000000000000000e+00   0.0000000000000000e+00   0.0000000000000000e+00   0.0000000000000000e+00   0.0000000000000000e+00   0.0000000000000000e+00   0.0000000000000000e+00   0.0000000000000000e+00   0.0000000000000000e+00   0.0000000000000000e+00   0.0000000000000000e+00   0.0000000000000000e+00   0.0000000000000000e+00  -5.2581358905049103e-01   0.0000000000000000e+00   0.0000000000000000e+00   0.0000000000000000e+00   0.0000000000000000e+00   0.0000000000000000e+00   0.0000000000000000e+00   5.8398466573945484e-01   0.0000000000000000e+00
   0.0000000000000000e+00   0.0000000000000000e+00   0.0000000000000000e+00   3.0644911238911604e-01   0.0000000000000000e+00   1.7478019406512443e-01   0.0000000000000000e+00   0.0000000000000000e+00   0.0000000000000000e+00   0.0000000000000000e+00   0.0000000000000000e+00   4.8374108606749788e-01   0.0000000000000000e+00   0.0000000000000000e+00  -5.7097778976401037e-01   0.0000000000000000e+00   3.6392346461215708e-01   0.0000000000000000e+00   0.0000000000000000e+00   0.0000000000000000e+00   0.0000000000000000e+00   0.0000000000000000e+00   0.0000000000000000e+00   3.0001991270415002e-01   0.0000000000000000e+00  -2.0113945546799025e-01   0.0000000000000000e+00   0.0000000000000000e+00   0.0000000000000000e+00   2.2936964460155104e-01
   2.0793175007064857e-01   0.0000000000000000e+00   0.0000000000000000e+00   0.0000000000000000e+00   0.0000000000000000e+00   0.0000000000000000e+00  -7.9309692458388636e-01   0.0000000000000000e+00   0.0000000000000000e+00  -6.0779904591564493e-01   0.0000000000000000e+00   0.0000000000000000e+00   0.0000000000000000e+00   0.0000000000000000e+00   0.0000000000000000e+00   0.0000000000000000e+00  -1.0858813271310610e+00   0.0000000000000000e+00   1.6161295797516481e-01   0.0000000000000000e+00   0.0000000000000000e+00   0.0000000000000000e+00   0.0000000000000000e+00  -1.9314305028636247e-01   0.0000000000000000e+00  -5.2087439691680226e-01   0.0000000000000000e+00   0.0000000000000000e+00   3.4267445317784567e-01   0.0000000000000000e+00
   0.0000000000000000e+00  -3.6217565013337050e-01   0.0000000000000000e+00   0.0000000000000000e+00   0.0000000000000000e+00  -3.3423061720454911e-01   0.0000000000000000e+00   0.0000000000000000e+00   0.0000000000000000e+00   0.0000000000000000e+00   0.0000000000000000e+00  -4.6376239225970362e-01   0.0000000000000000e+00   0.0000000000000000e+00   0.0000000000000000e+00   0.0000000000000000e+00   0.0000000000000000e+00   4.5156927899498253e-02   0.0000000000000000e+00   0.0000000000000000e+00   0.0000000000000000e+00   0.0000000000000000e+00  -2.6044893483004039e-01   0.0000000000000000e+00   0.0000000000000000e+00   0.0000000000000000e+00   0.0000000000000000e+00   0.0000000000000000e+00   0.0000000000000000e+00   6.8714652055269188e-01
   0.0000000000000000e+00   0.0000000000000000e+00   2.0717199910866319e-01   0.0000000000000000e+00   0.0000000000000000e+00   0.0000000000000000e+00   0.0000000000000000e+00   5.1847564908729327e-01   0.0000000000000000e+00   0.0000000000000000e+00  -3.2479265461170381e-01   0.0000000000000000e+00   7.8580950782124057e-02   0.0000000000000000e+00   0.0000000000000000e+00  -5.0591711867417122e-01   0.0000000000000000e+00   0.0000000000000000e+00   0.0000000000000000e+00  -5.1241667273976069e-02  -1.5707123483694582e-01   0.0000000000000000e+00   0.0000000000000000e+00   0.0000000000000000e+00   5.4161639333341327e-01   0.0000000000000000e+00   0.0000000000000000e+00   0.0000000000000000e+00   0.0000000000000000e+00   0.0000000000000000e+00
   0.0000000000000000e+00   0.0000000000000000e+00   0.0000000000000000e+00  -2.4162890778249901e-02  -7.3155612303032624e-01   0.0000000000000000e+00   0.0000000000000000e+00   0.0000000000000000e+00  -7.5138541079170673e-01   0.0000000000000000e+00   0.0000000000000000e+00   0.0000000000000000e+00   0.0000000000000000e+00   0.0000000000000000e+00  -5.3906114996624188e-01   0.0000000000000000e+00   0.0000000000000000e+00   0.0000000000000000e+00   0.0000000000000000e+00   0.0000000000000000e+00   0.0000000000000000e+00  -1.5269147284894738e-01   0.0000000000000000e+00   0.0000000000000000e+00   0.0000000000000000e+00   0.0000000000000000e+00   0.0000000000000000e+00   5.5588027611008517e-01   0.0000000000000000e+00   0.0000000000000000e+00
   0.0000000000000000e+00   0.0000000000000000e+00   0.0000000000000000e+00  -7.2506081041103387e-01   3.8006795820640982e-01   0.0000000000000000e+00   0.0000000000000000e+00   0.0000000000000000e+00  -7.6593569187676425e-01   0.0000000000000000e+00   0.0000000000000000e+00   0.0000000000000000e+00   0.0000000000000000e+00   0.0000000000000000e+00   8.6735672393477917e-02   0.0000000000000000e+00   0.0000000000000000e+00   0.0000000000000000e+00   0.0000000000000000e+00   0.0000000000000000e+00   0.0000000000000000e+00  -3.2090933158732277e-01   0.0000000000000000e+00   0.0000000000000000e+00   0.0000000000000000e+00   0.0000000000000000e+00   0.0000000000000000e+00  -1.3099701732516972e-01   0.0000000000000000e+00   0.0000000000000000e+00
   0.0000000000000000e+00  -3.2264096063734915e-01   0.0000000000000000e+00   0.0000000000000000e+00   0.0000000000000000e+00   5.4050729778154682e-01   0.0000000000000000e+00   0.0000000000000000e+00   0.0000000000000000e+00   0.0000000000000000e+00   0.0000000000000000e+00   8.4369422040862202e-02   0.0000000000000000e+00   0.0000000000000000e+00   0.0000000000000000e+00   0.0000000000000000e+00   0.0000000000000000e+00  -2.9145083343625100e-01   0.0000000000000000e+00   0.0000000000000000e+00   0.0000000000000000e+00   0.0000000000000000e+00  -7.0836659204888996e-01   0.0000000000000000e+00   0.0000000000000000e+00   0.0000000000000000e+00   0.0000000000000000e+00   0.0000000000000000e+00   0.0000000000000000e+00  -9.9547250824657929e-02
   6.4939444078848052e-01   0.0000000000000000e+00   0.0000000000000000e+00   0.0000000000000000e+00   0.0000000000000000e+00   0.0000000000000000e+00  -2.5924932127672051e-01   0.0000000000000000e+00   0.0000000000000000e+00  -5.9569261822701347e-01   0.0000000000000000e+00   0.0000000000000000e+00   0.0000000000000000e+00   0.0000000000000000e+00   0.0000000000000000e+00   0.0000000000000000e+00   1.3709897508653712e+00   0.0000000000000000e+00   3.4562080730955647e-01   0.0000000000000000e+00   0.0000000000000000e+00   0.0000000000000000e+00   0.0000000000000000e+00  -2.2193700662507854e-01   0.0000000000000000e+00   6.2763660576115821e-02   0.0000000000000000e+00   0.0000000000000000e+00   6.6818034437087048e-01   0.0000000000000000e+00
   0.0000000000000000e+00   0.0000000000000000e+00  -2.5995811908979755e-01   0.0000000000000000e+00   0.0000000000000000e+00   0.0000000000000000e+00   0.0000000000000000e+00   4.9584698168847127e-03   0.0000000000000000e+00   0.0000000000000000e+00  -6.8617874933391465e-01   0.0000000000000000e+00  -3.5911302658923860e-01   0.0000000000000000e+00   0.0000000000000000e+00   3.1299370453231196e-01   0.0000000000000000e+00   0.0000000000000000e+00   0.0000000000000000e+00   3.7522176711744593e-01   2.7147964938882391e-01   0.0000000000000000e+00   0.0000000000000000e+00   0.0000000000000000e+00   1.4190177717334942e-01   0.0000000000000000e+00   0.0000000000000000e+00   0.0000000000000000e+00   0.0000000000000000e+00   0.0000000000000000e+00
   0.0000000000000000e+00   0.0000000000000000e+00   0.0000000000000000e+00  -1.1218887008099079e+00  -9.7111974332612072e-01   0.0000000000000000e+00   0.0000000000000000e+00   0.0000000000000000e+00   1.9938889811708646e-01   0.0000000000000000e+00   0.0000000000000000e+00   0.0000000000000000e+00   0.0000000000000000e+00   0.0000000000000000e+00   1.4100815503918357e-01   0.0000000000000000e+00   0.0000000000000000e+00   0.0000000000000000e+00   0.0000000000000000e+00   0.0000000000000000e+00   0.0000000000000000e+00   1.2157914840295642e-01   0.0000000000000000e+00   0.0000000000000000e+00   0.0000000000000000e+00   0.0000000000000000e+00   0.0000000000000000e+00   4.3196152301710339e-01   0.0000000000000000e+00   0.0000000000000000e+00
  -5.0021582335280944e-02   0.0000000000000000e+00   0.0000000000000000e+00   0.0000000000000000e+00   0.0000000000000000e+00   0.0000000000000000e+00   1.0309106867409943e+00   0.0000000000000000e+00   0.0000000000000000e+00   6.6516952380188954e-02   0.0000000000000000e+00   0.0000000000000000e+00   0.0000000000000000e+00   0.0000000000000000e+00   0.0000000000000000e+00   0.0000000000000000e+00  -1.1813267099124389e-01   0.0000000000000000e+00   3.0084509150590799e-01   0.0000000000000000e+00   0.0000000000000000e+00   0.0000000000000000e+00   0.0000000000000000e+00   2.0805565653204294e-01   0.0000000000000000e+00  -8.3159672162123222e-01   0.0000000000000000e+00   0.0000000000000000e+00   7.5262196850134000e-01   0.0000000000000000e+00
   0.0000000000000000e+00   0.0000000000000000e+00   1.0974869813675114e-01   0.0000000000000000e+00   0.0000000000000000e+00   0.0000000000000000e+00   0.0000000000000000e+00  -5.2389811473198122e-01   0.0000000000000000e+00   0.0000000000000000e+00  -3.0684114421973879e-01   0.0000000000000000e+00  -3.3345095727543012e-01   0.0000000000000000e+00   0.0000000000000000e+00  -6.2845051693674814e-01   0.0000000000000000e+00   0.0000000000000000e+00   0.0000000000000000e+00  -1.9559465687482011e-01   3.4828864544419351e-02   0.0000000000000000e+00   0.0000000000000000e+00   0.0000000000000000e+00  -2.7152272115255260e-01   0.0000000000000000e+00   0.0000000000000000e+00   0.0000000000000000e+00   0.0000000000000000e+00   0.0000000000000000e+00
   0.0000000000000000e+00  -7.6271313601468471e-01   0.0000000000000000e+00   0.0000000000000000e+00   0.0000000000000000e+00  -5.8311984165748051e-02   0.0000000000000000e+00   0.0000000000000000e+00   0.0000000000000000e+00   0.0000000000000000e+00   0.0000000000000000e+00   1.1605033487386288e-01   0.0000000000000000e+00   0.0000000000000000e+00   0.0000000000000000e+00   0.0000000000000000e+00   0.0000000000000000e+00   5.2006116890665599e-01   0.0000000000000000e+00   0.0000000000000000e+00   0.0000000000000000e+00   0.0000000000000000e+00   1.4908299131698324e-01   0.0000000000000000e+00   0.0000000000000000e+00   0.0000000000000000e+00   0.0000000000000000e+00   0.0000000000000000e+00   0.0000000000000000e+00  -3.2971403780304293e-01
   0.0000000000000000e+00   0.0000000000000000e+00   1.0739253161944501e-01   0.0000000000000000e+00   0.0000000000000000e+00   0.0000000000000000e+00   0.0000000000000000e+00   4.8427647674097901e-01   0.0000000000000000e+00   0.0000000000000000e+00  -2.3520119791110225e-01   0.0000000000000000e+00   1.6455462894864947e-01   0.0000000000000000e+00   0.0000000000000000e+00   1.9618803692472549e-02   0.0000000000000000e+00   0.0000000000000000e+00   0.0000000000000000e+00  -3.6869796848617487e-01   4.8871283876838084e-01   0.0000000000000000e+00   0.0000000000000000e+00   0.0000000000000000e+00  -5.4440975433882388e-01   0.0000000000000000e+00   0.0000000000000000e+00   0.0000000000000000e+00   0.0000000000000000e+00   0.0000000000000000e+00
   0.0000000000000000e+00   0.0000000000000000e+00   0.0000000000000000e+00   0.0000000000000000e+00   0.0000000000000000e+00   0.0000000000000000e+00   0.0000000000000000e+00   0.0000000000000000e+00   0.0000000000000000e+00   0.0000000000000000e+00   0.0000000000000000e+00   0.0000000000000000e+00   0.0000000000000000e+00  -1.7399769012849106e-02   0.0000000000000000e+00   0.0000000000000000e+00   0.0000000000000000e+00   0.0000000000000000e+00   0.0000000000000000e+00   0.0000000000000000e+00   0.0000000000000000e+00   0.0000000000000000e+00   0.0000000000000000e+00   0.0000000000000000e+00   0.0000000000000000e+00   0.0000000000000000e+00  -4.8845342097742761e-01   0.0000000000000000e+00   0.0000000000000000e+00   0.0000000000000000e+00
   0.0000000000000000e+00   0.0000000000000000e+00   0.0000000000000000e+00   3.1256299651177372e-01   8.0681389777773815e-01   0.0000000000000000e+00   0.0000000000000000e+00   0.0000000000000000e+00  -4.8754760138866438e-01   0.0000000000000000e+00   0.0000000000000000e+00   0.0000000000000000e+00   0.0000000000000000e+00   0.0000000000000000e+00   2.5560229316227528e-01   0.0000000000000000e+00   0.0000000000000000e+00   0.0000000000000000e+00   0.0000000000000000e+00   0.0000000000000000e+00   0.0000000000000000e+00   1.0177128329881104e+00   0.0000000000000000e+00   0.0000000000000000e+00   0.0000000000000000e+00   0.0000000000000000e+00   0.0000000000000000e+00   8.0032260233483454e-01   0.0000000000000000e+00   0.0000000000000000e+00
   0.0000000000000000e+00   0.0000000000000000e+00  -2.0832092145471354e-01   0.0000000000000000e+00   0.0000000000000000e+00   0.0000000000000000e+00   0.0000000000000000e+00  -1.1264672619614932e-02   0.0000000000000000e+00   0.0000000000000000e+00  -1.0575872187325151e-01   0.0000000000000000e+00   5.6362898981781739e-01   0.0000000000000000e+00   0.0000000000000000e+00  -3.3656592397019558e-01   0.0000000000000000e+00   0.0000000000000000e+00   0.0000000000000000e+00   6.3884996644051073e-01  -4.7431065353892896e-02   0.0000000000000000e+00   0.0000000000000000e+00   0.0000000000000000e+00  -3.2242417505540205e-01   0.0000000000000000e+00   0.0000000000000000e+00   0.0000000000000000e+00   0.0000000000000000e+00   0.0000000000000000e+00
  -3.1548323024836356e-01   0.0000000000000000e+00   0.0000000000000000e+00   0.0000000000000000e+00   0.0000000000000000e+00   0.0000000000000000e+00   5.1912030272027454e-01   0.0000000000000000e+00   0.0000000000000000e+00  -4.6673511285750813e-01   0.0000000000000000e+00   0.0000000000000000e+00   0.0000000000000000e+00   0.0000000000000000e+00   0.0000000000000000e+00   0.0000000000000000e+00   3.9763106542346560e-01   0.0000000000000000e+00  -7.0961685722499779e-01   0.0000000000000000e+00   0.0000000000000000e+00   0.0000000000000000e+00   0.0000000000000000e+00   4.0889630027429469e-01   0.0000000000000000e+00  -5.8152142599036094e-01   0.0000000000000000e+00   0.0000000000000000e+00  -5.0004909418894006e-01   0.0000000000000000e+00
   0.0000000000000000e+00   1.1080616786097329e-01   0.0000000000000000e+00   0.0000000000000000e+00   0.0000000000000000e+00   2.6962391535703412e-01   0.0000000000000000e+00   0.0000000000000000e+00   0.0000000000000000e+00   0.0000000000000000e+00   0.0000000000000000e+00  -8.6559836578252780e-01   0.0000000000000000e+00   0.0000000000000000e+00   0.0000000000000000e+00   0.0000000000000000e+00   0.0000000000000000e+00   1.2788648694710600e-01   0.0000000000000000e+00   0.0000000000000000e+00   0.0000000000000000e+00   0.0000000000000000e+00   5.3349057984572033e-02   0.0000000000000000e+00   0.0000000000000000e+00   0.0000000000000000e+00   0.0000000000000000e+00   0.0000000000000000e+00   0.0000000000000000e+00  -3.8283590617209767e-01
   8.5496975472765502e-01   0.0000000000000000e+00   0.0000000000000000e+00   0.0000000000000000e+00   0.0000000000000000e+00   0.0000000000000000e+00   6.3216024486168421e-01   0.0000000000000000e+00   0.0000000000000000e+00  -2.3181737375741446e-01   0.0000000000000000e+00   0.0000000000000000e+00   0.0000000000000000e+00   0.0000000000000000e+00   0.0000000000000000e+00   0.0000000000000000e+00  -5.7093939063751908e-01   0.0000000000000000e+00   3.4757556081918739e-01   0.0000000000000000e+00   0.0000000000000000e+00   0.0000000000000000e+00   0.0000000000000000e+00  -8.4615026343358823e-01   0.0000000000000000e+00   4.1408729666976141e-01   0.0000000000000000e+00   0.0000000000000000e+00  -7.0719830545664253e-01   0.0000000000000000e+00
   0.0000000000000000e+00   0.0000000000000000e+00  -6.8288455605118337e-01   0.0000000000000000e+00   0.0000000000000000e+00   0.0000000000000000e+00   0.0000000000000000e+00  -2.0680412925821984e-01   0.0000000000000000e+00   0.0000000000000000e+00  -1.6730920347723505e-01   0.0000000000000000e+00   3.9819231590616011e-01   0.0000000000000000e+00   0.0000000000000000e+00  -2.5227877523546105e-02   0.0000000000000000e+00   0.0000000000000000e+00   0.0000000000000000e+00  -4.9362534989836387e-01   3.8573407417169595e-02   0.0000000000000000e+00   0.0000000000000000e+00   0.0000000000000000e+00   2.4199360650073742e-01   0.0000000000000000e+00   0.0000000000000000e+00   0.0000000000000000e+00   0.0000000000000000e+00   0.0000000000000000e+00
   0.0000000000000000e+00   0.0000000000000000e+00   5.7687567701923470e-01   0.0000000000000000e+00   0.0000000000000000e+00   0.0000000000000000e+00   0.0000000000000000e+00  -4.2340352292434530e-01   0.0000000000000000e+00   0.0000000000000000e+00  -2.1088169551731645e-01   0.0000000000000000e+00   4.8343434728058254e-01   0.0000000000000000e+00   0.0000000000000000e+00   2.0569548875377297e-01   0.0000000000000000e+00   0.0000000000000000e+00   0.0000000000000000e+00  -1.4057985739169609e-02   3.0860755228712494e-01   0.0000000000000000e+00   0.0000000000000000e+00   0.0000000000000000e+00   2.6836014983347301e-01   0.0000000000000000e+00   0.0000000000000000e+00   0.0000000000000000e+00   0.0000000000000000e+00   0.0000000000000000e+00
   0.0000000000000000e+00   0.0000000000000000e+00   0.0000000000000000e+00  -2.9262680708488847e-01   4.8366062146509931e-01   0.0000000000000000e+00   0.0000000000000000e+00   0.0000000000000000e+00  -8.3572569512967293e-03   0.0000000000000000e+00   0.0000000000000000e+00   0.0000000000000000e+00   0.0000000000000000e+00   0.0000000000000000e+00  -5.2697674449568244e-02   0.0000000000000000e+00   0.0000000000000000e+00   0.0000000000000000e+00   0.0000000000000000e+00   0.0000000000000000e+00   0.0000000000000000e+00  -5.5429356435431898e-01   0.0000000000000000e+00   0.0000000000000000e+00   0.0000000000000000e+00   0.0000000000000000e+00   0.0000000000000000e+00   1.0320788317520706e+00   0.0000000000000000e+00   0.0000000000000000e+00
   0.0000000000000000e+00   1.5539994160892212e-01   0.0000000000000000e+00   0.0000000000000000e+00   0.0000000000000000e+00   6.4740425704559690e-01   0.0000000000000000e+00   0.0000000000000000e+00   0.0000000000000000e+00   0.0000000000000000e+00   0.0000000000000000e+00   9.7629233214689234e-02   0.0000000000000000e+00   0.0000000000000000e+00   0.0000000000000000e+00   0.0000000000000000e+00   0.0000000000000000e+00   5.4277463866735021e-01   0.0000000000000000e+00   0.0000000000000000e+00   0.0000000000000000e+00   0.0000000000000000e+00   1.4384656692799569e-01   0.0000000000000000e+00   0.0000000000000000e+00   0.0000000000000000e+00   0.0000000000000000e+00   0.0000000000000000e+00   0.0000000000000000e+00   4.8155059519395299e-01
   4.6609041534812401e-01   0.0000000000000000e+00   0.0000000000000000e+00   0.0000000000000000e+00   0.0000000000000000e+00   0.0000000000000000e+00  -2.6876396205053998e-01   0.0000000000000000e+00   0.0000000000000000e+00   6.0660650355458057e-01   0.0000000000000000e+00   0.0000000000000000e+00   0.0000000000000000e+00   0.0000000000000000e+00   0.0000000000000000e+00   0.0000000000000000e+00   5.4975634341978885e-02   0.0000000000000000e+00   1.2076951695701346e+00   0.0000000000000000e+00   0.0000000000000000e+00   0.0000000000000000e+00   0.0000000000000000e+00   9.1446000161518581e-01   0.0000000000000000e+00  -1.8626687072498754e-01   0.0000000000000000e+00   0.0000000000000000e+00  -2.7949177683814819e-01   0.0000000000000000e+00
   0.0000000000000000e+00   0.0000000000000000e+00  -1.5300044630296494e-01   0.0000000000000000e+00   0.0000000000000000e+00   0.0000000000000000e+00   0.0000000000000000e+00  -3.0063928653095706e-04   0.0000000000000000e+00   0.0000000000000000e+00   4.3651918384330446e-01   0.0000000000000000e+00  -1.2904098089908489e-01   0.0000000000000000e+00   0.0000000000000000e+00  -3.0744781538216481e-01   0.0000000000000000e+00   0.0000000000000000e+00   0.0000000000000000e+00   1.7434036424783012e-01   7.5006526617554314e-01   0.0000000000000000e+00   0.0000000000000000e+00   0.0000000000000000e+00   2.8613558869908284e-01   0.0000000000000000e+00   0.0000000000000000e+00   0.0000000000000000e+00   0.0000000000000000e+00   0.0000000000000000e+00
   1.5024915638644259e-01   0.0000000000000000e+00   0.0000000000000000e+00   0.0000000000000000e+00   0.0000000000000000e+00   0.0000000000000000e+00  -2.2292644219794475e-01   0.0000000000000000e+00   0.0000000000000000e+00   9.0868246687897980e-01   0.0000000000000000e+00   0.0000000000000000e+00   0.0000000000000000e+00   0.0000000000000000e+00   0.0000000000000000e+00   0.0000000000000000e+00   2.2108861826712461e-01   0.0000000000000000e+00  -4.9726779003110450e-01   0.0000000000000000e+00   0.0000000000000000e+00   0.0000000000000000e+00   0.0000000000000000e+00  -5.7980305392219678e-01   0.0000000000000000e+00  -8.9147164805340073e-01   0.0000000000000000e+00   0.0000000000000000e+00  -3.2666690407480381e-01   0.0000000000000000e+00
   0.0000000000000000e+00   0.0000000000000000e+00   0.0000000000000000e+00   0.0000000000000000e+00   0.0000000000000000e+00   0.0000000000000000e+00   0.0000000000000000e+00   0.0000000000000000e+00   0.0000000000000000e+00   0.0000000000000000e+00   0.0000000000000000e+00   0.0000000000000000e+00   0.0000000000000000e+00  -2.6337369902399288e-01   0.0000000000000000e+00   0.0000000000000000e+00   0.0000000000000000e+00   0.0000000000000000e+00   0.0000000000000000e+00   0.0000000000000000e+00   0.0000000000000000e+00   0.0000000000000000e+00   0.0000000000000000e+00   0.0000000000000000e+00   0.0000000000000000e+00   0.0000000000000000e+00  -3.3990662332738814e-01   0.0000000000000000e+00   0.0000000000000000e+00   0.0000000000000000e+00
   0.0000000000000000e+00   0.0000000000000000e+00   0.0000000000000000e+00  -8.4163173695465388e-01   1.3262063261765544e-01   0.0000000000000000e+00   0.0000000000000000e+00   0.0000000000000000e+00   3.6783105584026182e-01   0.0000000000000000e+00   0.0000000000000000e+00   0.0000000000000000e+00   0.0000000000000000e+00   0.0000000000000000e+00  -1.1782635899874487e+00   0.0000000000000000e+00   0.0000000000000000e+00   0.0000000000000000e+00   0.0000000000000000e+00   0.0000000000000000e+00   0.0000000000000000e+00   2.0713174739632131e-01   0.0000000000000000e+00   0.0000000000000000e+00   0.0000000000000000e+00   0.0000000000000000e+00   0.0000000000000000e+00  -1.1134494193825784e-02   0.0000000000000000e+00   0.0000000000000000e+00
   1.3079348213953645e+00   0.0000000000000000e+00   0.0000000000000000e+00   0.0000000000000000e+00   0.0000000000000000e+00   0.0000000000000000e+00   7.4782135496448326e-02   0.0000000000000000e+00   0.0000000000000000e+00   4.5213538027629313e-02   0.0000000000000000e+00   0.0000000000000000e+00   0.0000000000000000e+00   0.0000000000000000e+00   0.0000000000000000e+00   0.0000000000000000e+00  -2.5544847881727639e-01   0.0000000000000000e+00  -1.0195601204590954e+00   0.0000000000000000e+00   0.0000000000000000e+00   0.0000000000000000e+00   0.0000000000000000e+00   5.1235552386421768e-01   0.0000000000000000e+00   2.5466415643660756e-01   0.0000000000000000e+00   0.0000000000000000e+00   5.2771309066647654e-01   0.0000000000000000e+00
   0.0000000000000000e+00   3.8284870697448325e-01   0.0000000000000000e+00   0.0000000000000000e+00   0.0000000000000000e+00  -3.1766671260519092e-01   0.0000000000000000e+00   0.0000000000000000e+00   0.0000000000000000e+00   0.0000000000000000e+00   0.0000000000000000e+00   7.4475270407302688e-02   0.0000000000000000e+00   0.0000000000000000e+00   0.0000000000000000e+00   0.0000000000000000e+00   0.0000000000000000e+00   5.7584232409861369e-01   0.0000000000000000e+00   0.0000000000000000e+00   0.0000000000000000e+00   0.0000000000000000e+00  -6.2017693322963030e-01   0.0000000000000000e+00   0.0000000000000000e+00   0.0000000000000000e+00   0.0000000000000000e+00   0.0000000000000000e+00   0.0000000000000000e+00  -1.7536918382353817e-01
  -6.5105184641403901e-01   0.0000000000000000e+00  -3.9433927319606804e-01   0.0000000000000000e+00   0.0000000000000000e+00   0.0000000000000000e+00   0.0000000000000000e+00   0.0000000000000000e+00   2.8196986895118670e-01  -5.5831767333080717e-01   1.3494207267451760e-01   0.0000000000000000e+00   0.0000000000000000e+00   0.0000000000000000e+00   0.0000000000000000e+00   0.0000000000000000e+00   0.0000000000000000e+00   0.0000000000000000e+00   0.0000000000000000e+00   0.0000000000000000e+00   0.0000000000000000e+00   0.0000000000000000e+00   1.0579714820588521e-01   0.0000000000000000e+00   0.0000000000000000e+00   0.0000000000000000e+00   0.0000000000000000e+00   0.0000000000000000e+00   0.0000000000000000e+00   0.0000000000000000e+00
   0.0000000000000000e+00  -5.5936344060887022e-01   0.0000000000000000e+00   0.0000000000000000e+00   0.0000000000000000e+00   0.0000000000000000e+00   0.0000000000000000e+00   0.0000000000000000e+00   0.0000000000000000e+00   0.0000000000000000e+00   0.0000000000000000e+00   2.0818146172970026e-01   0.0000000000000000e+00  -4.9464584482968538e-01   0.0000000000000000e+00   0.0000000000000000e+00   7.1894563812867540e-01   0.0000000000000000e+00   0.0000000000000000e+00   0.0000000000000000e+00   0.0000000000000000e+00   0.0000000000000000e+00   0.0000000000000000e+00   5.9012568294806403e-02   0.0000000000000000e+00   0.0000000000000000e+00   0.0000000000000000e+00   0.0000000000000000e+00  -5.1936344802644030e-01   0.0000000000000000e+00
   6.0723575631989463e-02   0.0000000000000000e+00  -5.6441397839897223e-01   0.0000000000000000e+00   0.0000000000000000e+00   0.0000000000000000e+00   0.0000000000000000e+00   0.0000000000000000e+00   5.3646563761946042e-01   5.9115219016000187e-01   1.0369271621047027e-01   0.0000000000000000e+00   0.0000000000000000e+00   0.0000000000000000e+00   0.0000000000000000e+00   0.0000000000000000e+00   0.0000000000000000e+00   0.0000000000000000e+00   0.0000000000000000e+00   0.0000000000000000e+00   0.0000000000000000e+00   0.0000000000000000e+00  -1.7245589777616649e-01   0.0000000000000000e+00   0.0000000000000000e+00   0.0000000000000000e+00   0.0000000000000000e+00   0.0000000000000000e+00   0.0000000000000000e+00   0.0000000000000000e+00
   0.0000000000000000e+00   0.0000000000000000e+00   0.0000000000000000e+00   7.6373792536036178e-01   0.0000000000000000e+00  -3.3051584730922823e-01   0.0000000000000000e+00   8.0989055109663655e-01   0.0000000000000000e+00   0.0000000000000000e+00   0.0000000000000000e+00   0.0000000000000000e+00   7.7808694919571680e-02   0.0000000000000000e+00   0.0000000000000000e+00  -1.3367657694037682e-01   0.0000000000000000e+00   0.0000000000000000e+00   0.0000000000000000e+00  -8.3409078926711289e-02  -1.9088089287471377e-01   0.0000000000000000e+00   0.0000000000000000e+00   0.0000000000000000e+00   0.0000000000000000e+00   0.0000000000000000e+00  -1.9624643741952977e-01   0.0000000000000000e+00   0.0000000000000000e+00   0.0000000000000000e+00
   0.0000000000000000e+00   0.0000000000000000e+00   0.0000000000000000e+00   0.0000000000000000e+00  -6.5201992123716537e-02   0.0000000000000000e+00   0.0000000000000000e+00   0.0000000000000000e+00   0.0000000000000000e+00   0.0000000000000000e+00   0.0000000000000000e+00   0.0000000000000000e+00   0.0000000000000000e+00   0.0000000000000000e+00   6.7302741282508327e-01   0.0000000000000000e+00   0.0000000000000000e+00   0.0000000000000000e+00   1.5514114843070503e-01   0.0000000000000000e+00   0.0000000000000000e+00  -2.5939333883960441e-01   0.0000000000000000e+00   0.0000000000000000e+00  -6.0970687233380438e-01  -2.2728581246613389e-01   0.0000000000000000e+00   1.2554514850909834e-01   0.0000000000000000e+00  -1.1075299817470585e-01
   0.0000000000000000e+00   0.0000000000000000e+00   0.0000000000000000e+00   4.9579105076837854e-01   0.0000000000000000e+00  -2.4442918065838876e-01   0.0000000000000000e+00  -8.1888245341638954e-01   0.0000000000000000e+00   0.0000000000000000e+00   0.0000000000000000e+00   0.0000000000000000e+00   3.4634743597070755e-01   0.0000000000000000e+00   0.0000000000000000e+00  -6.8666630745775104e-01   0.0000000000000000e+00   0.0000000000000000e+00   0.0000000000000000e+00  -2.1035763667794144e-01   1.8732973614332740e-01   0.0000000000000000e+00   0.0000000000000000e+00   0.0000000000000000e+00   0.0000000000000000e+00   0.0000000000000000e+00  -1.1321458428922795e-01   0.0000000000000000e+00   0.0000000000000000e+00   0.0000000000000000e+00
   0.0000000000000000e+00   0.0000000000000000e+00   0.0000000000000000e+00   0.0000000000000000e+00   0.0000000000000000e+00   0.0000000000000000e+00  -1.9766066079728729e-02   0.0000000000000000e+00   0.0000000000000000e+00   0.0000000000000000e+00   0.0000000000000000e+00   0.0000000000000000e+00   0.0000000000000000e+00   0.0000000000000000e+00   0.0000000000000000e+00   0.0000000000000000e+00   0.0000000000000000e+00   6.9140868909426806e-02   0.0000000000000000e+00   0.0000000000000000e+00   0.0000000000000000e+00   0.0000000000000000e+00   0.0000000000000000e+00   0.0000000000000000e+00   0.0000000000000000e+00   0.0000000000000000e+00   0.0000000000000000e+00   0.0000000000000000e+00   0.0000000000000000e+00   0.0000000000000000e+00
   0.0000000000000000e+00   0.0000000000000000e+00   0.0000000000000000e+00  -4.2615252511843149e-01   0.0000000000000000e+00  -2.0496502252711266e-01   0.0000000000000000e+00   5.7738587991619428e-01   0.0000000000000000e+00   0.0000000000000000e+00   0.0000000000000000e+00   0.0000000000000000e+00  -1.7669345014330171e-01   0.0000000000000000e+00   0.0000000000000000e+00  -1.3346279081921095e-01   0.0000000000000000e+00   0.0000000000000000e+00   0.0000000000000000e+00   4.0956924966692487e-01   8.5584758586679344e-01   0.0000000000000000e+00   0.0000000000000000e+00   0.0000000000000000e+00   0.0000000000000000e+00   0.0000000000000000e+00  -1.0268572697483180e+00   0.0000000000000000e+00   0.0000000000000000e+00   0.0000000000000000e+00
  -7.3625237113827868e-01   0.0000000000000000e+00   2.6841047478506314e-01   0.0000000000000000e+00   0.0000000000000000e+00   0.0000000000000000e+00   0.0000000000000000e+00   0.0000000000000000e+00  -2.7779839501136172e-01   5.0959566897584851e-01   8.2274022414067949e-02   0.0000000000000000e+00   0.0000000000000000e+00   0.0000000000000000e+00   0.0000000000000000e+00   0.0000000000000000e+00   0.0000000000000000e+00   0.0000000000000000e+00   0.0000000000000000e+00   0.0000000000000000e+00   0.0000000000000000e+00   0.0000000000000000e+00  -2.0557128725796572e-01   0.0000000000000000e+00   0.0000000000000000e+00   0.0000000000000000e+00   0.0000000000000000e+00   0.0000000000000000e+00   0.0000000000000000e+00   0.0000000000000000e+00
   1.2653887117333434e-01   0.0000000000000000e+00   2.5546824278146374e-01   0.0000000000000000e+00   0.0000000000000000e+00   0.0000000000000000e+00   0.0000000000000000e+00   0.0000000000000000e+00   1.7473600878927481e-01  -2.3528909531399128e-01   5.7441625323082790e-01   0.0000000000000000e+00   0.0000000000000000e+00   0.0000000000000000e+00   0.0000000000000000e+00   0.0000000000000000e+00   0.0000000000000000e+00   0.0000000000000000e+00   0.0000000000000000e+00   0.0000000000000000e+00   0.0000000000000000e+00   0.0000000000000000e+00  -7.0913766498142261e-01   0.0000000000000000e+00   0.0000000000000000e+00   0.0000000000000000e+00   0.0000000000000000e+00   0.0000000000000000e+00   0.0000000000000000e+00   0.0000000000000000e+00
   9.0527421958248630e-02   0.0000000000000000e+00  -9.7274159188973766e-02   0.0000000000000000e+00   0.0000000000000000e+00   0.0000000000000000e+00   0.0000000000000000e+00   0.0000000000000000e+00  -2.4342874619004778e-01   1.3146228490500422e-01   7.9575547767235510e-01   0.0000000000000000e+00   0.0000000000000000e+00   0.0000000000000000e+00   0.0000000000000000e+00   0.0000000000000000e+00   0.0000000000000000e+00   0.0000000000000000e+00   0.0000000000000000e+00   0.0000000000000000e+00   0.0000000000000000e+00   0.0000000000000000e+00   5.2208797798647955e-01   0.0000000000000000e+00   0.0000000000000000e+00   0.0000000000000000e+00   0.0000000000000000e+00   0.0000000000000000e+00   0.0000000000000000e+00   0.0000000000000000e+00
   0.0000000000000000e+00   2.7887825075717299e-02   0.0000000000000000e+00   0.0000000000000000e+00   0.0000000000000000e+00   0.0000000000000000e+00   0.0000000000000000e+00   0.0000000000000000e+00   0.0000000000000000e+00   0.0000000000000000e+00   0.0000000000000000e+00   6.5436007456545964e-01   0.0000000000000000e+00   3.6648057093280895e-02   0.0000000000000000e+00   0.0000000000000000e+00  -4.9617205578341472e-01   0.0000000000000000e+00   0.0000000000000000e+00   0.0000000000000000e+00   0.0000000000000000e+00   0.0000000000000000e+00   0.0000000000000000e+00   2.1794636398996201e-01   0.0000000000000000e+00   0.0000000000000000e+00   0.0000000000000000e+00   0.0000000000000000e+00  -9.5029622124968505e-01   0.0000000000000000e+00
   0.0000000000000000e+00   0.0000000000000000e+00   0.0000000000000000e+00   1.6969096632042077e-01   0.0000000000000000e+00  -7.9555594202604926e-02   0.0000000000000000e+00   3.2165705575445824e-01   0.0000000000000000e+00   0.0000000000000000e+00   0.0000000000000000e+00   0.0000000000000000e+00   1.4944216213120980e+00   0.0000000000000000e+00   0.0000000000000000e+00   3.2428787897458816e-01   0.0000000000000000e+00   0.0000000000000000e+00   0.0000000000000000e+00  -2.1006562279308583e-02   2.2028305972085002e-01   0.0000000000000000e+00   0.0000000000000000e+00   0.0000000000000000e+00   0.0000000000000000e+00   0.0000000000000000e+00   3.4561180846122147e-01   0.0000000000000000e+00   0.0000000000000000e+00   0.0000000000000000e+00
   0.0000000000000000e+00   4.1397028933518487e-01   0.0000000000000000e+00   0.0000000000000000e+00   0.0000000000000000e+00   0.0000000000000000e+00   0.0000000000000000e+00   0.0000000000000000e+00   0.0000000000000000e+00   0.0000000000000000e+00   0.0000000000000000e+00  -2.9707517005146522e-01   0.0000000000000000e+00   4.8915731099928511e-01   0.0000000000000000e+00   0.0000000000000000e+00   8.1482075070931903e-01   0.0000000000000000e+00   0.0000000000000000e+00   0.0000000000000000e+00   0.0000000000000000e+00   0.0000000000000000e+00   0.0000000000000000e+00   7.7854789732125007e-01   0.0000000000000000e+00   0.0000000000000000e+00   0.0000000000000000e+00   0.0000000000000000e+00  -7.5085630242373558e-01   0.0000000000000000e+00
   0.0000000000000000e+00   0.0000000000000000e+00   0.0000000000000000e+00   0.0000000000000000e+00   6.3695558471415914e-01   0.0000000000000000e+00   0.0000000000000000e+00   0.0000000000000000e+00   0.0000000000000000e+00   0.0000000000000000e+00   0.0000000000000000e+00   0.0000000000000000e+00   0.0000000000000000e+00   0.0000000000000000e+00  -2.1100108807457774e-01   0.0000000000000000e+00   0.0000000000000000e+00   0.0000000000000000e+00   3.7386962207037311e-01   0.0000000000000000e+00   0.0000000000000000e+00  -3.2354199896649068e-02   0.0000000000000000e+00   0.0000000000000000e+00  -1.6825012908425571e-01  -2.6790743644235065e-01   0.0000000000000000e+00  -5.2635731018249676e-01   0.0000000000000000e+00  -1.7834325598199310e-01
   0.0000000000000000e+00   0.0000000000000000e+00   0.0000000000000000e+00  -1.1053327813407221e+00   0.0000000000000000e+00   1.9789266125737445e-01   0.0000000000000000e+00   8.0704515132694943e-02   0.0000000000000000e+00   0.0000000000000000e+00   0.0000000000000000e+00   0.0000000000000000e+00   3.2678454639712007e-01   0.0000000000000000e+00   0.0000000000000000e+00  -5.4228366935795169e-01   0.0000000000000000e+00   0.0000000000000000e+00   0.0000000000000000e+00  -5.1585175741339617e-01  -4.5168534205644151e-01   0.0000000000000000e+00   0.0000000000000000e+00   0.0000000000000000e+00   0.0000000000000000e+00   0.0000000000000000e+00  -3.4655674249244933e-01   0.0000000000000000e+00   0.0000000000000000e+00   0.0000000000000000e+00
   0.0000000000000000e+00   3.6447376929390773e-01   0.0000000000000000e+00   0.0000000000000000e+00   0.0000000000000000e+00   0.0000000000000000e+00   0.0000000000000000e+00   0.0000000000000000e+00   0.0000000000000000e+00   0.0000000000000000e+00   0.0000000000000000e+00  -9.2584306000123323e-02   0.0000000000000000e+00   8.4019201151258804e-01   0.0000000000000000e+00   0.0000000000000000e+00   1.2554858463613874e-01   0.0000000000000000e+00   0.0000000000000000e+00   0.0000000000000000e+00   0.0000000000000000e+00   0.0000000000000000e+00   0.0000000000000000e+00  -1.4592862832048268e+00   0.0000000000000000e+00   0.0000000000000000e+00   0.0000000000000000e+00   0.0000000000000000e+00  -3.0999230336680322e-01   0.0000000000000000e+00
   0.0000000000000000e+00   0.0000000000000000e+00   0.0000000000000000e+00   0.0000000000000000e+00   0.0000000000000000e+00   0.0000000000000000e+00   5.2762766516651549e-01   0.0000000000000000e+00   0.0000000000000000e+00   0.0000000000000000e+00   0.0000000000000000e+00   0.0000000000000000e+00   0.0000000000000000e+00   0.0000000000000000e+00   0.0000000000000000e+00   0.0000000000000000e+00   0.0000000000000000e+00  -1.7316719892552335e-01   0.0000000000000000e+00   0.0000000000000000e+00   0.0000000000000000e+00   0.0000000000000000e+00   0.0000000000000000e+00   0.0000000000000000e+00   0.0000000000000000e+00   0.0000000000000000e+00   0.0000000000000000e+00   0.0000000000000000e+00   0.0000000000000000e+00   0.0000000000000000e+00
   0.0000000000000000e+00   0.0000000000000000e+00   0.0000000000000000e+00   0.0000000000000000e+00  -4.2462736357920465e-02   0.0000000000000000e+00   0.0000000000000000e+00   0.0000000000000000e+00   0.0000000000000000e+00   0.0000000000000000e+00   0.0000000000000000e+00   0.0000000000000000e+00   0.0000000000000000e+00   0.0000000000000000e+00   3.3279321936495770e-01   0.0000000000000000e+00   0.0000000000000000e+00   0.0000000000000000e+00  -1.3138203344679944e-01   0.0000000000000000e+00   0.0000000000000000e+00   2.6187926031934422e-01   0.0000000000000000e+00   0.0000000000000000e+00  -1.0220766481248644e-01   2.5767998185751684e-01   0.0000000000000000e+00  -5.9799927658575724e-01   0.0000000000000000e+00   6.0593323796775067e-01
   0.0000000000000000e+00   0.0000000000000000e+00   0.0000000000000000e+00  -2.2522246693388182e-01   0.0000000000000000e+00  -1.6662933820051676e-01   0.0000000000000000e+00  -3.8508664203836646e-01   0.0000000000000000e+00   0.0000000000000000e+00   0.0000000000000000e+00   0.0000000000000000e+00  -2.1767373033161086e-01   0.0000000000000000e+00   0.0000000000000000e+00   7.3387394416944218e-01   0.0000000000000000e+00   0.0000000000000000e+00   0.0000000000000000e+00  -4.1493706639208300e-01  -1.5644360087189951e-01   0.0000000000000000e+00   0.0000000000000000e+00   0.0000000000000000e+00   0.0000000000000000e+00   0.0000000000000000e+00  -1.0765668234035297e+00   0.0000000000000000e+00   0.0000000000000000e+00   0.0000000000000000e+00
   0.0000000000000000e+00   0.0000000000000000e+00   0.0000000000000000e+00   3.0464924990979086e-01   0.0000000000000000e+00  -1.1448316865115005e-01   0.0000000000000000e+00  -5.3845053514832000e-02   0.0000000000000000e+00   0.0000000000000000e+00   0.0000000000000000e+00   0.0000000000000000e+00  -2.7010736933729032e-02   0.0000000000000000e+00   0.0000000000000000e+00  -9.3848841923905191e-02   0.0000000000000000e+00   0.0000000000000000e+00   0.0000000000000000e+00   1.2863603399342671e+00  -5.6793428774274879e-01   0.0000000000000000e+00   0.0000000000000000e+00   0.0000000000000000e+00   0.0000000000000000e+00   0.0000000000000000e+00  -4.8098867287037067e-01   0.0000000000000000e+00   0.0000000000000000e+00   0.0000000000000000e+00
   0.0000000000000000e+00   0.0000000000000000e+00   0.0000000000000000e+00   0.0000000000000000e+00  -2.4918326611284211e-01   0.0000000000000000e+00   0.0000000000000000e+00   0.0000000000000000e+00   0.0000000000000000e+00   0.0000000000000000e+00   0.0000000000000000e+00   0.0000000000000000e+00   0.0000000000000000e+00   0.0000000000000000e+00  -7.8244253075100689e-03   0.0000000000000000e+00   0.0000000000000000e+00   0.0000000000000000e+00   4.3692488621497008e-02   0.0000000000000000e+00   0.0000000000000000e+00  -8.3244577446461088e-01   0.0000000000000000e+00   0.0000000000000000e+00   2.4211446138164219e-01   1.9986382842340383e-01   0.0000000000000000e+00  -3.7546081324407227e-01   0.0000000000000000e+00  -5.8614781991709532e-02
   7.8544806272411102e-02   0.0000000000000000e+00  -6.1576207297374819e-01   0.0000000000000000e+00   0.0000000000000000e+00   0.0000000000000000e+00   0.0000000000000000e+00   0.0000000000000000e+00  -6.8244812048026304e-01  -8.0556980767925279e-02  -3.2994403187646792e-02   0.0000000000000000e+00   0.0000000000000000e+00   0.0000000000000000e+00   0.0000000000000000e+00   0.0000000000000000e+00   0.0000000000000000e+00   0.0000000000000000e+00   0.0000000000000000e+00   0.0000000000000000e+00   0.0000000000000000e+00   0.0000000000000000e+00  -3.7597112649179043e-01   0.0000000000000000e+00   0.0000000000000000e+00   0.0000000000000000e+00   0.0000000000000000e+00   0.0000000000000000e+00   0.0000000000000000e+00   0.0000000000000000e+00
   0.0000000000000000e+00  -1.6702751288508333e-01   0.0000000000000000e+00   0.0000000000000000e+00   0.0000000000000000e+00   0.0000000000000000e+00   0.0000000000000000e+00   0.0000000000000000e+00   0.0000000000000000e+00   0.0000000000000000e+00   0.0000000000000000e+00  -1.5036455159841446e+00   0.0000000000000000e+00  -3.7757051867336844e-01   0.0000000000000000e+00   0.0000000000000000e+00  -9.2914877049270750e-01   0.0000000000000000e+00   0.0000000000000000e+00   0.0000000000000000e+00   0.0000000000000000e+00   0.0000000000000000e+00   0.0000000000000000e+00   2.1432350631841915e-01   0.0000000000000000e+00   0.0000000000000000e+00   0.0000000000000000e+00   0.0000000000000000e+00  -5.6135134895886785e-01   0.0000000000000000e+00
   0.0000000000000000e+00   0.0000000000000000e+00   0.0000000000000000e+00   0.0000000000000000e+00   2.2384314009946335e-01   0.0000000000000000e+00   0.0000000000000000e+00   0.0000000000000000e+00   0.0000000000000000e+00   0.0000000000000000e+00   0.0000000000000000e+00   0.0000000000000000e+00   0.0000000000000000e+00   0.0000000000000000e+00  -1.6765441719376017e-01   0.0000000000000000e+00   0.0000000000000000e+00   0.0000000000000000e+00   5.3057641926862487e-01   0.0000000000000000e+00   0.0000000000000000e+00  -1.8740206536720366e-01   0.0000000000000000e+00   0.0000000000000000e+00  -1.6723373508983411e-01   4.5113040987479103e-01   0.0000000000000000e+00   3.9114039488208585e-01   0.0000000000000000e+00   4.6976461857361607e-01
   0.0000000000000000e+00   0.0000000000000000e+00   0.0000000000000000e+00   0.0000000000000000e+00  -3.3520559295593183e-01   0.0000000000000000e+00   0.0000000000000000e+00   0.0000000000000000e+00   0.0000000000000000e+00   0.0000000000000000e+00   0.0000000000000000e+00   0.0000000000000000e+00   0.0000000000000000e+00   0.0000000000000000e+00  -4.9526592851660967e-01   0.0000000000000000e+00   0.0000000000000000e+00   0.0000000000000000e+00  -1.3992950551005595e-01   0.0000000000000000e+00   0.0000000000000000e+00   6.2159191244126277e-02   0.0000000000000000e+00   0.0000000000000000e+00  -6.7760696874112458e-01   2.9166260401158101e-01   0.0000000000000000e+00  -1.6954486016005033e-01   0.0000000000000000e+00  -2.1433875212193207e-01
   0.0000000000000000e+00   0.0000000000000000e+00   0.0000000000000000e+00  -2.0886349482235933e-01   0.0000000000000000e+00  -1.3460314753467828e+00   0.0000000000000000e+00  -1.6985026406318349e-01   0.0000000000000000e+00   0.0000000000000000e+00   0.0000000000000000e+00   0.0000000000000000e+00  -4.6912322966438835e-01   0.0000000000000000e+00   0.0000000000000000e+00   6.7401832863815583e-02   0.0000000000000000e+00   0.0000000000000000e+00   0.0000000000000000e+00   2.5253894139233651e-01  -2.3111036402557172e-01   0.0000000000000000e+00   0.0000000000000000e+00   0.0000000000000000e+00   0.0000000000000000e+00   0.0000000000000000e+00   2.2663829557788831e-01   0.0000000000000000e+00   0.0000000000000000e+00   0.0000000000000000e+00
   0.0000000000000000e+00   0.0000000000000000e+00   0.0000000000000000e+00   0.0000000000000000e+00  -6.0213764704407868e-01   0.0000000000000000e+00   0.0000000000000000e+00   0.0000000000000000e+00   0.0000000000000000e+00   0.0000000000000000e+00   0.0000000000000000e+00   0.0000000000000000e+00   0.0000000000000000e+00   0.0000000000000000e+00  -8.4539160579937794e-02   0.0000000000000000e+00   0.0000000000000000e+00   0.0000000000000000e+00   6.6056415733565221e-01   0.0000000000000000e+00   0.0000000000000000e+00   2.3099717526510621e-01   0.0000000000000000e+00   0.0000000000000000e+00   1.1957239200815839e-01  -3.2037935410130314e-01   0.0000000000000000e+00  -1.3793575449504553e-01   0.0000000000000000e+00   6.7911144671566157e-02
   0.0000000000000000e+00   1.0431057789119755e+00   0.0000000000000000e+00   0.0000000000000000e+00   0.0000000000000000e+00   0.0000000000000000e+00   0.0000000000000000e+00   0.0000000000000000e+00   0.0000000000000000e+00   0.0000000000000000e+00   0.0000000000000000e+00  -8.0352244121580485e-02   0.0000000000000000e+00  -7.4151917978680593e-01   0.0000000000000000e+00   0.0000000000000000e+00   5.8510603027808616e-01   0.0000000000000000e+00   0.0000000000000000e+00   0.0000000000000000e+00   0.0000000000000000e+00   0.0000000000000000e+00   0.0000000000000000e+00  -1.6921344254999998e-02   0.0000000000000000e+00   0.0000000000000000e+00   0.0000000000000000e+00   0.0000000000000000e+00   1.7707910535714438e-01   0.0000000000000000e+00
   0.0000000000000000e+00   0.0000000000000000e+00   0.0000000000000000e+00   0.0000000000000000e+00   3.3205606884551403e-02   0.0000000000000000e+00   0.0000000000000000e+00   0.0000000000000000e+00   0.0000000000000000e+00   0.0000000000000000e+00   0.0000000000000000e+00   0.0000000000000000e+00   0.0000000000000000e+00   0.0000000000000000e+00   3.3340198065559729e-01   0.0000000000000000e+00   0.0000000000000000e+00   0.0000000000000000e+00   2.8203873551205338e-01   0.0000000000000000e+00   0.0000000000000000e+00   2.7888813700984377e-01   0.0000000000000000e+00   0.0000000000000000e+00   1.7166164850173171e-01   6.1562455292277363e-01   0.0000000000000000e+00  -8.8599662194411399e-02   0.0000000000000000e+00  -5.6045058105388157e-01
   3.8052215776849044e-03  -6.4198085590267373e-01   0.0000000000000000e+00   0.0000000000000000e+00   0.0000000000000000e+00   0.0000000000000000e+00   0.0000000000000000e+00   0.0000000000000000e+00   0.0000000000000000e+00  -3.7659265844293777e-01   0.0000000000000000e+00   0.0000000000000000e+00   0.0000000000000000e+00   0.0000000000000000e+00   6.8767651037077726e-01   0.0000000000000000e+00  -3.4692166208889047e-01   0.0000000000000000e+00   5.4960739040677231e-01   0.0000000000000000e+00   0.0000000000000000e+00   1.6922692937256983e-01   0.0000000000000000e+00   0.0000000000000000e+00   0.0000000000000000e+00   0.0000000000000000e+00   0.0000000000000000e+00   0.0000000000000000e+00   4.5851908317426304e-01   0.0000000000000000e+00
   3.3980768973312347e-01   3.0738433003516641e-01   0.0000000000000000e+00   0.0000000000000000e+00   0.0000000000000000e+00   0.0000000000000000e+00   0.0000000000000000e+00   0.0000000000000000e+00   0.0000000000000000e+00  -5.2418909602064490e-01   0.0000000000000000e+00   0.0000000000000000e+00   0.0000000000000000e+00   0.0000000000000000e+00   6.0448189538188624e-01   0.0000000000000000e+00   8.0661745722116995e-01   0.0000000000000000e+00   8.6934067599011705e-03   0.0000000000000000e+00   0.0000000000000000e+00  -2.9978941263419900e-01   0.0000000000000000e+00   0.0000000000000000e+00   0.0000000000000000e+00   0.0000000000000000e+00   0.0000000000000000e+00   0.0000000000000000e+00  -6.3139964144288785e-01   0.0000000000000000e+00
   0.0000000000000000e+00   0.0000000000000000e+00  -8.8613181783111761e-01   3.1328276493300194e-02   1.7856135845064257e-02   0.0000000000000000e+00   0.0000000000000000e+00   3.2044885454706296e-01   0.0000000000000000e+00   0.0000000000000000e+00   0.0000000000000000e+00   0.0000000000000000e+00   0.0000000000000000e+00  -1.0417595614755101e-01   0.0000000000000000e+00   0.0000000000000000e+00   0.0000000000000000e+00  -1.5603108630060428e-01   0.0000000000000000e+00   0.0000000000000000e+00  -9.8004931274578974e-02   0.0000000000000000e+00   0.0000000000000000e+00   0.0000000000000000e+00   0.0000000000000000e+00   2.5686442779391877e-01   0.0000000000000000e+00   0.0000000000000000e+00   0.0000000000000000e+00   0.0000000000000000e+00
   0.0000000000000000e+00   0.0000000000000000e+00  -3.3371514856020301e-01  -9.0795498881999531e-02  -1.3653345300487207e-01   0.0000000000000000e+00   0.0000000000000000e+00  -7.8600097769560484e-01   0.0000000000000000e+00   0.0000000000000000e+00   0.0000000000000000e+00   0.0000000000000000e+00   0.0000000000000000e+00   3.4236805677585025e-01   0.0000000000000000e+00   0.0000000000000000e+00   0.0000000000000000e+00  -2.8798872993405911e-01   0.0000000000000000e+00   0.0000000000000000e+00   1.7070377374388851e-01   0.0000000000000000e+00   0.0000000000000000e+00   0.0000000000000000e+00   0.0000000000000000e+00  -1.2107139644202780e-01   0.0000000000000000e+00   0.0000000000000000e+00   0.0000000000000000e+00   0.0000000000000000e+00
   0.0000000000000000e+00   0.0000000000000000e+00   6.0870619269955198e-03  -3.3992519833281570e-01  -4.1512647881943054e-01   0.0000000000000000e+00   0.0000000000000000e+00  -1.3586200851472646e-01   0.0000000000000000e+00   0.0000000000000000e+00   0.0000000000000000e+00   0.0000000000000000e+00   0.0000000000000000e+00  -9.6012696359512345e-02   0.0000000000000000e+00   0.0000000000000000e+00   0.0000000000000000e+00   8.3570686878538747e-02   0.0000000000000000e+00   0.0000000000000000e+00  -8.2203478377692674e-01   0.0000000000000000e+00   0.0000000000000000e+00   0.0000000000000000e+00   0.0000000000000000e+00  -4.1007866733937262e-02   0.0000000000000000e+00   0.0000000000000000e+00   0.0000000000000000e+00   0.0000000000000000e+00
   0.0000000000000000e+00   0.0000000000000000e+00   0.0000000000000000e+00   0.0000000000000000e+00   0.0000000000000000e+00   6.5049543679212807e-01  -1.9482582743146939e-01   0.0000000000000000e+00  -4.1248177681257481e-01   0.0000000000000000e+00  -5.0858408810788902e-02   5.7454873632958725e-01   0.0000000000000000e+00   0.0000000000000000e+00   0.0000000000000000e+00   0.0000000000000000e+00   0.0000000000000000e+00   0.0000000000000000e+00   0.0000000000000000e+00   1.8990665947016130e-01   0.0000000000000000e+00   0.0000000000000000e+00   0.0000000000000000e+00   0.0000000000000000e+00   0.0000000000000000e+00   0.0000000000000000e+00   0.0000000000000000e+00   0.0000000000000000e+00   0.0000000000000000e+00   0.0000000000000000e+00
   0.0000000000000000e+00   0.0000000000000000e+00   0.0000000000000000e+00   0.0000000000000000e+00   0.0000000000000000e+00  -1.2844568308297005e-01   3.9170364948388536e-01   0.0000000000000000e+00   3.3755594875131828e-03   0.0000000000000000e+00   5.2813659048339689e-01   8.3602098934780628e-02   0.0000000000000000e+00   0.0000000000000000e+00   0.0000000000000000e+00   0.0000000000000000e+00   0.0000000000000000e+00   0.0000000000000000e+00   0.0000000000000000e+00   7.3765913125424665e-01   0.0000000000000000e+00   0.0000000000000000e+00   0.0000000000000000e+00   0.0000000000000000e+00   0.0000000000000000e+00   0.0000000000000000e+00   0.0000000000000000e+00   0.0000000000000000e+00   0.0000000000000000e+00   0.0000000000000000e+00
   0.0000000000000000e+00   0.0000000000000000e+00  -5.8337348992117233e-02   5.6231438377219423e-01   1.2430411623600218e-01   0.0000000000000000e+00   0.0000000000000000e+00  -3.4194920738697931e-01   0.0000000000000000e+00   0.0000000000000000e+00   0.0000000000000000e+00   0.0000000000000000e+00   0.0000000000000000e+00  -6.8800076671917276e-01   0.0000000000000000e+00   0.0000000000000000e+00   0.0000000000000000e+00  -5.1298305235695354e-02   0.0000000000000000e+00   0.0000000000000000e+00  -1.5307490747578717e-01   0.0000000000000000e+00   0.0000000000000000e+00   0.0000000000000000e+00   0.0000000000000000e+00  -2.2047679094347739e-01   0.0000000000000000e+00   0.0000000000000000e+00   0.0000000000000000e+00   0.0000000000000000e+00
   0.0000000000000000e+00   0.0000000000000000e+00   0.0000000000000000e+00   0.0000000000000000e+00   0.0000000000000000e+00  -6.0121645515117161e-01  -2.8825133079755144e-01   0.0000000000000000e+00   1.2067639211743734e-01   0.0000000000000000e+00   1.1343542307394461e-01   7.1753781873794331e-01   0.0000000000000000e+00   0.0000000000000000e+00   0.0000000000000000e+00   0.0000000000000000e+00   0.0000000000000000e+00   0.0000000000000000e+00   0.0000000000000000e+00  -1.1471284238151100e-01   0.0000000000000000e+00   0.0000000000000000e+00   0.0000000000000000e+00   0.0000000000000000e+00   0.0000000000000000e+00   0.0000000000000000e+00   0.0000000000000000e+00   0.0000000000000000e+00   0.0000000000000000e+00   0.0000000000000000e+00
   4.1498964108141850e-01  -3.9334598519697994e-01   0.0000000000000000e+00   0.0000000000000000e+00   0.0000000000000000e+00   0.0000000000000000e+00   0.0000000000000000e+00   0.0000000000000000e+00   0.0000000000000000e+00   6.8381700619588759e-02   0.0000000000000000e+00   0.0000000000000000e+00   0.0000000000000000e+00   0.0000000000000000e+00  -1.6310958152790912e-02   0.0000000000000000e+00  -8.7815558313111119e-01   0.0000000000000000e+00   6.7223566078819008e-01   0.0000000000000000e+00   0.0000000000000000e+00  -2.4361594104321194e-01   0.0000000000000000e+00   0.0000000000000000e+00   0.0000000000000000e+00   0.0000000000000000e+00   0.0000000000000000e+00   0.0000000000000000e+00  -1.0328196199608228e+00   0.0000000000000000e+00
   0.0000000000000000e+00   0.0000000000000000e+00   0.0000000000000000e+00   0.0000000000000000e+00   0.0000000000000000e+00  -6.4835680789161909e-02  -7.0306592212915686e-01   0.0000000000000000e+00   2.0047709555478091e-01   0.0000000000000000e+00  -2.6634537482159210e-01  -2.3587919789549022e-01   0.0000000000000000e+00   0.0000000000000000e+00   0.0000000000000000e+00   0.0000000000000000e+00   0.0000000000000000e+00   0.0000000000000000e+00   0.0000000000000000e+00   5.7855399325087786e-01   0.0000000000000000e+00   0.0000000000000000e+00   0.0000000000000000e+00   0.0000000000000000e+00   0.0000000000000000e+00   0.0000000000000000e+00   0.0000000000000000e+00   0.0000000000000000e+00   0.0000000000000000e+00   0.0000000000000000e+00
   0.0000000000000000e+00   0.0000000000000000e+00   0.0000000000000000e+00   0.0000000000000000e+00   0.0000000000000000e+00   3.4077829793675019e-01  -3.7268978673994357e-01   0.0000000000000000e+00   3.9081784706082878e-01   0.0000000000000000e+00   7.2220543246979141e-01  -8.4381874281621680e-02   0.0000000000000000e+00   0.0000000000000000e+00   0.0000000000000000e+00   0.0000000000000000e+00   0.0000000000000000e+00   0.0000000000000000e+00   0.0000000000000000e+00  -2.5205732986296558e-01   0.0000000000000000e+00   0.0000000000000000e+00   0.0000000000000000e+00   0.0000000000000000e+00   0.0000000000000000e+00   0.0000000000000000e+00   0.0000000000000000e+00   0.0000000000000000e+00   0.0000000000000000e+00   0.0000000000000000e+00
   0.0000000000000000e+00   0.0000000000000000e+00   0.0000000000000000e+00   0.0000000000000000e+00   0.0000000000000000e+00   0.0000000000000000e+00   0.0000000000000000e+00   0.0000000000000000e+00   0.0000000000000000e+00   0.0000000000000000e+00   0.0000000000000000e+00   0.0000000000000000e+00   2.3576141576758228e-01   0.0000000000000000e+00   0.0000000000000000e+00   0.0000000000000000e+00   0.0000000000000000e+00   0.0000000000000000e+00   0.0000000000000000e+00   0.0000000000000000e+00   0.0000000000000000e+00   0.0000000000000000e+00   0.0000000000000000e+00   6.3775858535511731e-01   4.5569642089146489e-02   0.0000000000000000e+00  -7.1520800404840923e-01  -4.1104311122680365e-01   0.0000000000000000e+00  -4.4952601975186746e-01
   0.0000000000000000e+00   0.0000000000000000e+00   2.6290493832623885e-01   4.9642505665839909e-01  -2.2150653382623178e-01   0.0000000000000000e+00   0.0000000000000000e+00   5.4693618627767490e-02   0.0000000000000000e+00   0.0000000000000000e+00   0.0000000000000000e+00   0.0000000000000000e+00   0.0000000000000000e+00   2.4702769322052895e-01   0.0000000000000000e+00   0.0000000000000000e+00   0.0000000000000000e+00  -5.3978946559364704e-01   0.0000000000000000e+00   0.0000000000000000e+00  -2.0850260850679478e-01   0.0000000000000000e+00   0.0000000000000000e+00   0.0000000000000000e+00   0.0000000000000000e+00   4.8633109497667515e-01   0.0000000000000000e+00   0.0000000000000000e+00   0.0000000000000000e+00   0.0000000000000000e+00
  -1.0742468021041462e+00  -7.0819377109538695e-01   0.0000000000000000e+00   0.0000000000000000e+00   0.0000000000000000e+00   0.0000000000000000e+00   0.0000000000000000e+00   0.0000000000000000e+00   0.0000000000000000e+00   4.3862099931006071e-01   0.0000000000000000e+00   0.0000000000000000e+00   0.0000000000000000e+00   0.0000000000000000e+00  -1.6025682236042493e-01   0.0000000000000000e+00  -1.1643656200507696e-01   0.0000000000000000e+00  -1.7466649447812521e-01   0.0000000000000000e+00   0.0000000000000000e+00  -3.8446598680593119e-01   0.0000000000000000e+00   0.0000000000000000e+00   0.0000000000000000e+00   0.0000000000000000e+00   0.0000000000000000e+00   0.0000000000000000e+00  -6.0762073917846560e-01   0.0000000000000000e+00
   0.0000000000000000e+00   0.0000000000000000e+00   0.0000000000000000e+00   0.0000000000000000e+00   0.0000000000000000e+00   0.0000000000000000e+00   0.0000000000000000e+00   0.0000000000000000e+00   0.0000000000000000e+00   0.0000000000000000e+00   0.0000000000000000e+00   0.0000000000000000e+00   0.0000000000000000e+00   0.0000000000000000e+00   0.0000000000000000e+00   3.1978195017557354e-01   0.0000000000000000e+00   0.0000000000000000e+00   0.0000000000000000e+00   0.0000000000000000e+00   0.0000000000000000e+00   0.0000000000000000e+00  -1.3202277979118066e-01   0.0000000000000000e+00   0.0000000000000000e+00   0.0000000000000000e+00   0.0000000000000000e+00   0.0000000000000000e+00   0.0000000000000000e+00   0.0000000000000000e+00
   2.5198232627293771e-01   2.1732835077900409e-01   0.0000000000000000e+00   0.0000000000000000e+00   0.0000000000000000e+00   0.0000000000000000e+00   0.0000000000000000e+00   0.0000000000000000e+00   0.0000000000000000e+00   4.6442407191534485e-01   0.0000000000000000e+00   0.0000000000000000e+00   0.0000000000000000e+00   0.0000000000000000e+00   6.0952183510120488e-02   0.0000000000000000e+00   4.5966907325134021e-01   0.0000000000000000e+00   4.2687355225368817e-01   0.0000000000000000e+00   0.0000000000000000e+00  -1.0445357461116107e+00   0.0000000000000000e+00   0.0000000000000000e+00   0.0000000000000000e+00   0.0000000000000000e+00   0.0000000000000000e+00   0.0000000000000000e+00   3.3247425372197426e-01   0.0000000000000000e+00
   0.0000000000000000e+00   0.0000000000000000e+00   1.7246677813985095e-01  -5.4746316268176398e-01   3.6239030121429616e-01   0.0000000000000000e+00   0.0000000000000000e+00  -1.0984123657917794e-01   0.0000000000000000e+00   0.0000000000000000e+00   0.0000000000000000e+00   0.0000000000000000e+00   0.0000000000000000e+00  -4.1628677673520670e-01   0.0000000000000000e+00   0.0000000000000000e+00   0.0000000000000000e+00  -5.0112368680630992e-01   0.0000000000000000e+00   0.0000000000000000e+00   4.4652632198679446e-02   0.0000000000000000e+00   0.0000000000000000e+00   0.0000000000000000e+00   0.0000000000000000e+00   3.1738616975523870e-01   0.0000000000000000e+00   0.0000000000000000e+00   0.0000000000000000e+00   0.0000000000000000e+00
  -5.2603292164762094e-01  -1.8318536466260668e-01   0.0000000000000000e+00   0.0000000000000000e+00   0.0000000000000000e+00   0.0000000000000000e+00   0.0000000000000000e+00   0.0000000000000000e+00   0.0000000000000000e+00   3.3456071450874092e-02   0.0000000000000000e+00   0.0000000000000000e+00   0.0000000000000000e+00   0.0000000000000000e+00  -1.0462055197646287e+00   0.0000000000000000e+00   1.0591541574713643e+00   0.0000000000000000e+00   4.7552535135750484e-01   0.0000000000000000e+00   0.0000000000000000e+00  -9.6379526363994369e-02   0.0000000000000000e+00   0.0000000000000000e+00   0.0000000000000000e+00   0.0000000000000000e+00   0.0000000000000000e+00   0.0000000000000000e+00  -2.4732277619671728e-01   0.0000000000000000e+00
   0.0000000000000000e+00   0.0000000000000000e+00   0.0000000000000000e+00   0.0000000000000000e+00   0.0000000000000000e+00   2.8029030203943961e-01   3.0384691909003897e-01   0.0000000000000000e+00   7.8889476000152403e-01   0.0000000000000000e+00  -3.3629900900850518e-01   2.9203530712821141e-01   0.0000000000000000e+00   0.0000000000000000e+00   0.0000000000000000e+00   0.0000000000000000e+00   0.0000000000000000e+00   0.0000000000000000e+00   0.0000000000000000e+00   9.1530377005068830e-02   0.0000000000000000e+00   0.0000000000000000e+00   0.0000000000000000e+00   0.0000000000000000e+00   0.0000000000000000e+00   0.0000000000000000e+00   0.0000000000000000e+00   0.0000000000000000e+00   0.0000000000000000e+00   0.0000000000000000e+00
   0.0000000000000000e+00   0.0000000000000000e+00  -1.9294935416041277e-02   7.0624394515257233e-02   6.5415730166675679e-01   0.0000000000000000e+00   0.0000000000000000e+00   1.1014314472941200e-01   0.0000000000000000e+00   0.0000000000000000e+00   0.0000000000000000e+00   0.0000000000000000e+00   0.0000000000000000e+00   3.7024759411070829e-01   0.0000000000000000e+00   0.0000000000000000e+00   0.0000000000000000e+00  -2.4612232465649531e-01   0.0000000000000000e+00   0.0000000000000000e+00  -4.2523128599874027e-01   0.0000000000000000e+00   0.0000000000000000e+00   0.0000000000000000e+00   0.0000000000000000e+00  -4.1964924220184940e-01   0.0000000000000000e+00   0.0000000000000000e+00   0.0000000000000000e+00   0.0000000000000000e+00
  -4.5507263590770808e-01   5.5336522545948175e-01   0.0000000000000000e+00   0.0000000000000000e+00   0.0000000000000000e+00   0.0000000000000000e+00   0.0000000000000000e+00   0.0000000000000000e+00   0.0000000000000000e+00  -6.8034810918285027e-01   0.0000000000000000e+00   0.0000000000000000e+00   0.0000000000000000e+00   0.0000000000000000e+00  -2.5810914647598032e-01   0.0000000000000000e+00  -5.5605397254131683e-01   0.0000000000000000e+00  -3.6285020389731651e-02   0.0000000000000000e+00   0.0000000000000000e+00  -3.0187665024259042e-01   0.0000000000000000e+00   0.0000000000000000e+00   0.0000000000000000e+00   0.0000000000000000e+00   0.0000000000000000e+00   0.0000000000000000e+00   3.6082515050890879e-01   0.0000000000000000e+00
   0.0000000000000000e+00   0.0000000000000000e+00   0.0000000000000000e+00   0.0000000000000000e+00   0.0000000000000000e+00   0.0000000000000000e+00   0.0000000000000000e+00   0.0000000000000000e+00   0.0000000000000000e+00   0.0000000000000000e+00   0.0000000000000000e+00   0.0000000000000000e+00   0.0000000000000000e+00   0.0000000000000000e+00   0.0000000000000000e+00   5.8708785198435032e-01   0.0000000000000000e+00   0.0000000000000000e+00   0.0000000000000000e+00   0.0000000000000000e+00   0.0000000000000000e+00   0.0000000000000000e+00   2.5152754534566940e-01   0.0000000000000000e+00   0.0000000000000000e+00   0.0000000000000000e+00   0.0000000000000000e+00   0.0000000000000000e+00   0.0000000000000000e+00   0.0000000000000000e+00
   0.0000000000000000e+00   0.0000000000000000e+00   0.0000000000000000e+00   0.0000000000000000e+00   0.0000000000000000e+00   0.0000000000000000e+00   0.0000000000000000e+00   0.0000000000000000e+00   0.0000000000000000e+00   0.0000000000000000e+00   0.0000000000000000e+00   0.0000000000000000e+00   5.8700573085508953e-02   0.0000000000000000e+00   0.0000000000000000e+00   0.0000000000000000e+00   0.0000000000000000e+00   0.0000000000000000e+00   0.0000000000000000e+00   0.0000000000000000e+00   0.0000000000000000e+00   0.0000000000000000e+00   0.0000000000000000e+00  -8.8602665325377949e-01   9.9081816344653240e-02   0.0000000000000000e+00   2.9860875108613344e-01  -5.6501561822202540e-01   0.0000000000000000e+00  -7.8477069521123421e-01
   0.0000000000000000e+00   0.0000000000000000e+00   0.0000000000000000e+00   0.0000000000000000e+00   0.0000000000000000e+00   0.0000000000000000e+00   0.0000000000000000e+00   0.0000000000000000e+00   0.0000000000000000e+00   0.0000000000000000e+00   0.0000000000000000e+00   0.0000000000000000e+00  -3.6000055088066107e-01   0.0000000000000000e+00   0.0000000000000000e+00   0.0000000000000000e+00   0.0000000000000000e+00   0.0000000000000000e+00   0.0000000000000000e+00   0.0000000000000000e+00   0.0000000000000000e+00   0.0000000000000000e+00   0.0000000000000000e+00  -4.3911884725430345e-01  -4.0189660992265563e-01   0.0000000000000000e+00  -1.9285332123873261e-02   7.6887918658098964e-01   0.0000000000000000e+00  -7.0347986838369969e-01
   0.0000000000000000e+00   0.0000000000000000e+00   2.6985398782630888e-02  -8.8806268605094912e-02  -4.3005187783240278e-01   0.0000000000000000e+00   0.0000000000000000e+00   3.4196381005608262e-01   0.0000000000000000e+00   0.0000000000000000e+00   0.0000000000000000e+00   0.0000000000000000e+00   0.0000000000000000e+00  -1.3404233788121012e-01   0.0000000000000000e+00   0.0000000000000000e+00   0.0000000000000000e+00  -5.2917615250016692e-01   0.0000000000000000e+00   0.0000000000000000e+00   1.8919117349656173e-01   0.0000000000000000e+00   0.0000000000000000e+00   0.0000000000000000e+00   0.0000000000000000e+00  -5.9641706971311659e-01   0.0000000000000000e+00   0.0000000000000000e+00   0.0000000000000000e+00   0.0000000000000000e+00
   0.0000000000000000e+00   0.0000000000000000e+00   0.0000000000000000e+00   0.0000000000000000e+00   0.0000000000000000e+00   0.0000000000000000e+00   0.0000000000000000e+00   0.0000000000000000e+00   0.0000000000000000e+00   0.0000000000000000e+00   0.0000000000000000e+00   0.0000000000000000e+00  -1.5056248992968704e+00   0.0000000000000000e+00   0.0000000000000000e+00   0.0000000000000000e+00   0.0000000000000000e+00   0.0000000000000000e+00   0.0000000000000000e+00   0.0000000000000000e+00   0.0000000000000000e+00   0.0000000000000000e+00   0.0000000000000000e+00  -4.3455310911957712e-01  -6.7598154576092362e-01   0.0000000000000000e+00   1.2603834891148974e-01  -3.1621274112797954e-01   0.0000000000000000e+00  -8.2137392401720223e-03
   0.0000000000000000e+00   0.0000000000000000e+00   0.0000000000000000e+00   0.0000000000000000e+00   0.0000000000000000e+00   0.0000000000000000e+00   0.0000000000000000e+00   0.0000000000000000e+00   0.0000000000000000e+00   0.0000000000000000e+00   0.0000000000000000e+00   0.0000000000000000e+00   3.8574409382604091e-01   0.0000000000000000e+00   0.0000000000000000e+00   0.0000000000000000e+00   0.0000000000000000e+00   0.0000000000000000e+00   0.0000000000000000e+00   0.0000000000000000e+00   0.0000000000000000e+00   0.0000000000000000e+00   0.0000000000000000e+00   6.0660845022102017e-01  -9.4669363723975708e-01   0.0000000000000000e+00   3.3115570684635787e-01  -3.6423152398587910e-01   0.0000000000000000e+00   1.0997212339992811e-01
   2.7797454763964413e-01  -4.5692492740660995e-01   0.0000000000000000e+00   0.0000000000000000e+00   0.0000000000000000e+00   0.0000000000000000e+00   0.0000000000000000e+00   0.0000000000000000e+00   0.0000000000000000e+00  -4.7532439845504415e-01   0.0000000000000000e+00   0.0000000000000000e+00   0.0000000000000000e+00   0.0000000000000000e+00  -3.6338485304741308e-01   0.0000000000000000e+00   9.8517120213197279e-02   0.0000000000000000e+00  -6.3298103866416500e-01   0.0000000000000000e+00   0.0000000000000000e+00  -3.8513604506333465e-01   0.0000000000000000e+00   0.0000000000000000e+00   0.0000000000000000e+00   0.0000000000000000e+00   0.0000000000000000e+00   0.0000000000000000e+00   5.0056119606228977e-01   0.0000000000000000e+00
   0.0000000000000000e+00   0.0000000000000000e+00   0.0000000000000000e+00   0.0000000000000000e+00   0.0000000000000000e+00   0.0000000000000000e+00   0.0000000000000000e+00   0.0000000000000000e+00   0.0000000000000000e+00   0.0000000000000000e+00   0.0000000000000000e+00   0.0000000000000000e+00  -7.1759289168631546e-01   0.0000000000000000e+00   0.0000000000000000e+00   0.0000000000000000e+00   0.0000000000000000e+00   0.0000000000000000e+00   0.0000000000000000e+00   0.0000000000000000e+00   0.0000000000000000e+00   0.0000000000000000e+00   0.0000000000000000e+00   9.5648484879833728e-01   1.1356923193904084e-01   0.0000000000000000e+00   1.0127279155421118e+00  -1.5818489515438741e-01   0.0000000000000000e+00  -2.7959678905682306e-01
   2.3132699736926712e-01   0.0000000000000000e+00   0.0000000000000000e+00  -2.6645861450036196e-02   1.4021660245865118e-02   0.0000000000000000e+00   0.0000000000000000e+00  -5.5682656498428240e-01   0.0000000000000000e+00   0.0000000000000000e+00   0.0000000000000000e+00   0.0000000000000000e+00   0.0000000000000000e+00   0.0000000000000000e+00   0.0000000000000000e+00   0.0000000000000000e+00   1.2728370381125326e-01   0.0000000000000000e+00   0.0000000000000000e+00   0.0000000000000000e+00   0.0000000000000000e+00  -2.8062190968829220e-01   0.0000000000000000e+00  -5.9664518038790171e-01   0.0000000000000000e+00   0.0000000000000000e+00  -4.2963952238396486e-01   0.0000000000000000e+00   0.0000000000000000e+00   0.0000000000000000e+00
   0.0000000000000000e+00  -8.6039431752180495e-01  -1.3514829193406458e-01   0.0000000000000000e+00   0.0000000000000000e+00   0.0000000000000000e+00  -1.4216243687365712e-01   0.0000000000000000e+00   0.0000000000000000e+00   1.9202766118548001e-01  -6.0593900277391144e-01   0.0000000000000000e+00   0.0000000000000000e+00   0.0000000000000000e+00   0.0000000000000000e+00   0.0000000000000000e+00   0.0000000000000000e+00   0.0000000000000000e+00   0.0000000000000000e+00   0.0000000000000000e+00   0.0000000000000000e+00   0.0000000000000000e+00   0.0000000000000000e+00   0.0000000000000000e+00   0.0000000000000000e+00  -1.0773813751514414e+00   0.0000000000000000e+00   0.0000000000000000e+00   0.0000000000000000e+00   0.0000000000000000e+00
   0.0000000000000000e+00  -6.2390211617744185e-01   4.7502917875539780e-01   0.0000000000000000e+00   0.0000000000000000e+00   0.0000000000000000e+00   8.4576754315169911e-01   0.0000000000000000e+00   0.0000000000000000e+00   4.5128611562338272e-01   3.4081798028509314e-01   0.0000000000000000e+00   0.0000000000000000e+00   0.0000000000000000e+00   0.0000000000000000e+00   0.0000000000000000e+00   0.0000000000000000e+00   0.0000000000000000e+00   0.0000000000000000e+00   0.0000000000000000e+00   0.0000000000000000e+00   0.0000000000000000e+00   0.0000000000000000e+00   0.0000000000000000e+00   0.0000000000000000e+00   9.2168744647354273e-01   0.0000000000000000e+00   0.0000000000000000e+00   0.0000000000000000e+00   0.0000000000000000e+00
   1.5682857853423549e-01   0.0000000000000000e+00   0.0000000000000000e+00  -6.1074623551228779e-01   6.4040763385388033e-01   0.0000000000000000e+00   0.0000000000000000e+00   1.9293470600962748e-01   0.0000000000000000e+00   0.0000000000000000e+00   0.0000000000000000e+00   0.0000000000000000e+00   0.0000000000000000e+00   0.0000000000000000e+00   0.0000000000000000e+00   0.0000000000000000e+00  -3.6644711344004177e-01   0.0000000000000000e+00   0.0000000000000000e+00   0.0000000000000000e+00   0.0000000000000000e+00  -5.9844520586576612e-02   0.0000000000000000e+00  -3.6243179505005628e-02   0.0000000000000000e+00   0.0000000000000000e+00  -1.2597488967148737e-01   0.0000000000000000e+00   0.0000000000000000e+00   0.0000000000000000e+00
  -6.1868247635820739e-01   0.0000000000000000e+00   0.0000000000000000e+00   1.1361656320945300e-01  -1.1631726715591031e-01   0.0000000000000000e+00   0.0000000000000000e+00   4.2217515725050170e-01   0.0000000000000000e+00   0.0000000000000000e+00   0.0000000000000000e+00   0.0000000000000000e+00   0.0000000000000000e+00   0.0000000000000000e+00   0.0000000000000000e+00   0.0000000000000000e+00  -2.3176395635920860e-01   0.0000000000000000e+00   0.0000000000000000e+00   0.0000000000000000e+00   0.0000000000000000e+00  -4.4337268831429322e-01   0.0000000000000000e+00  -2.6266758441286492e-01   0.0000000000000000e+00   0.0000000000000000e+00  -3.0540721645376118e-01   0.0000000000000000e+00   0.0000000000000000e+00   0.0000000000000000e+00
   0.0000000000000000e+00   0.0000000000000000e+00   0.0000000000000000e+00   0.0000000000000000e+00   0.0000000000000000e+00   3.6583461230621156e-01   0.0000000000000000e+00   0.0000000000000000e+00  -1.2976133299718096e+00   0.0000000000000000e+00   0.0000000000000000e+00  -5.3542756203982489e-01   0.0000000000000000e+00   0.0000000000000000e+00   0.0000000000000000e+00   0.0000000000000000e+00   0.0000000000000000e+00  -2.5608663929613418e-01   4.2565292829846385e-01  -6.1531707269174929e-01   1.4486112844164291e-02   0.0000000000000000e+00   0.0000000000000000e+00   0.0000000000000000e+00   0.0000000000000000e+00   0.0000000000000000e+00   0.0000000000000000e+00   6.0619140489974410e-01   0.0000000000000000e+00   0.0000000000000000e+00
   0.0000000000000000e+00   3.2445188396678537e-01  -3.9519046667320173e-01   0.0000000000000000e+00   0.0000000000000000e+00   0.0000000000000000e+00  -1.1140788532646719e+00   0.0000000000000000e+00   0.0000000000000000e+00   5.6447476588515444e-01   6.9147215872713697e-01   0.0000000000000000e+00   0.0000000000000000e+00   0.0000000000000000e+00   0.0000000000000000e+00   0.0000000000000000e+00   0.0000000000000000e+00   0.0000000000000000e+00   0.0000000000000000e+00   0.0000000000000000e+00   0.0000000000000000e+00   0.0000000000000000e+00   0.0000000000000000e+00   0.0000000000000000e+00   0.0000000000000000e+00   2.7268442662482156e-02   0.0000000000000000e+00   0.0000000000000000e+00   0.0000000000000000e+00   0.0000000000000000e+00
   5.8723450798661547e-01   0.0000000000000000e+00   0.0000000000000000e+00   5.5315869459944267e-01   1.3454466798556414e-01   0.0000000000000000e+00   0.0000000000000000e+00   4.5193103618099245e-01   0.0000000000000000e+00   0.0000000000000000e+00   0.0000000000000000e+00   0.0000000000000000e+00   0.0000000000000000e+00   0.0000000000000000e+00   0.0000000000000000e+00   0.0000000000000000e+00  -1.8650536815023736e-01   0.0000000000000000e+00   0.0000000000000000e+00   0.0000000000000000e+00   0.0000000000000000e+00  -7.8043172940982120e-02   0.0000000000000000e+00  -2.8038742456843957e-01   0.0000000000000000e+00   0.0000000000000000e+00   8.5644994156595142e-02   0.0000000000000000e+00   0.0000000000000000e+00   0.0000000000000000e+00
   0.0000000000000000e+00   0.0000000000000000e+00   0.0000000000000000e+00   0.0000000000000000e+00   0.0000000000000000e+00   4.0506098462741552e-01   0.0000000000000000e+00   0.0000000000000000e+00   2.2771438732914676e-01   0.0000000000000000e+00   0.0000000000000000e+00  -5.1311132079315491e-01   0.0000000000000000e+00   0.0000000000000000e+00   0.0000000000000000e+00   0.0000000000000000e+00   0.0000000000000000e+00   3.4247651631738024e-01   4.5134503418179217e-01  -4.6064744575366072e-02  -9.8714888810701451e-01   0.0000000000000000e+00   0.0000000000000000e+00   0.0000000000000000e+00   0.0000000000000000e+00   0.0000000000000000e+00   0.0000000000000000e+00  -8.2311287047615878e-01   0.0000000000000000e+00   0.0000000000000000e+00
   0.0000000000000000e+00   5.3598093266517843e-01  -3.0579353191127001e-01   0.0000000000000000e+00   0.0000000000000000e+00   0.0000000000000000e+00  -9.6645785450813926e-02   0.0000000000000000e+00   0.0000000000000000e+00   1.1432175398349282e+00  -1.2599852833234004e+00   0.0000000000000000e+00   0.0000000000000000e+00   0.0000000000000000e+00   0.0000000000000000e+00   0.0000000000000000e+00   0.0000000000000000e+00   0.0000000000000000e+00   0.0000000000000000e+00   0.0000000000000000e+00   0.0000000000000000e+00   0.0000000000000000e+00   0.0000000000000000e+00   0.0000000000000000e+00   0.0000000000000000e+00   7.0892611838200659e-01   0.0000000000000000e+00   0.0000000000000000e+00   0.0000000000000000e+00   0.0000000000000000e+00
   0.0000000000000000e+00  -7.5792447149347630e-01  -2.9219826631978302e-01   0.0000000000000000e+00   0.0000000000000000e+00   0.0000000000000000e+00  -4.7018132930902767e-01   0.0000000000000000e+00   0.0000000000000000e+00  -9.4361773722958564e-01  -3.7760727705935337e-01   0.0000000000000000e+00   0.0000000000000000e+00   0.0000000000000000e+00   0.0000000000000000e+00   0.0000000000000000e+00   0.0000000000000000e+00   0.0000000000000000e+00   0.0000000000000000e+00   0.0000000000000000e+00   0.0000000000000000e+00   0.0000000000000000e+00   0.0000000000000000e+00   0.0000000000000000e+00   0.0000000000000000e+00   8.0264077900278674e-01   0.0000000000000000e+00   0.0000000000000000e+00   0.0000000000000000e+00   0.0000000000000000e+00
   0.0000000000000000e+00   0.0000000000000000e+00   0.0000000000000000e+00   0.0000000000000000e+00   0.0000000000000000e+00   4.6069622079223160e-02   0.0000000000000000e+00   0.0000000000000000e+00  -1.8483512048812692e-01   0.0000000000000000e+00   0.0000000000000000e+00   4.4697635048021583e-01   0.0000000000000000e+00   0.0000000000000000e+00   0.0000000000000000e+00   0.0000000000000000e+00   0.0000000000000000e+00   7.5921068318067808e-01   7.3400301622386022e-01   3.9189820029059419e-01   5.3712366651133048e-01   0.0000000000000000e+00   0.0000000000000000e+00   0.0000000000000000e+00   0.0000000000000000e+00   0.0000000000000000e+00   0.0000000000000000e+00   8.0381101054593368e-04   0.0000000000000000e+00   0.0000000000000000e+00
   0.0000000000000000e+00   0.0000000000000000e+00   0.0000000000000000e+00   0.0000000000000000e+00   0.0000000000000000e+00   0.0000000000000000e+00   0.0000000000000000e+00   0.0000000000000000e+00   0.0000000000000000e+00   0.0000000000000000e+00   0.0000000000000000e+00   0.0000000000000000e+00  -5.8181402602750831e-01   1.9031212738011241e-02  -2.2127321773645254e-02  -6.3076262223833238e-02   0.0000000000000000e+00   0.0000000000000000e+00   0.0000000000000000e+00   0.0000000000000000e+00   0.0000000000000000e+00   0.0000000000000000e+00   0.0000000000000000e+00   0.0000000000000000e+00   3.2511366613325876e-02   0.0000000000000000e+00   0.0000000000000000e+00   0.0000000000000000e+00   0.0000000000000000e+00  -8.0969440523898406e-01
   0.0000000000000000e+00   0.0000000000000000e+00   0.0000000000000000e+00   0.0000000000000000e+00   0.0000000000000000e+00   0.0000000000000000e+00   0.0000000000000000e+00   0.0000000000000000e+00   0.0000000000000000e+00   0.0000000000000000e+00   0.0000000000000000e+00   0.0000000000000000e+00   3.4026742933000387e-01  -2.4977222401717375e-01   6.4056702591138359e-01  -5.3781205233908369e-01   0.0000000000000000e+00   0.0000000000000000e+00   0.0000000000000000e+00   0.0000000000000000e+00   0.0000000000000000e+00   0.0000000000000000e+00   0.0000000000000000e+00   0.0000000000000000e+00   2.7582390355924913e-01   0.0000000000000000e+00   0.0000000000000000e+00   0.0000000000000000e+00   0.0000000000000000e+00  -2.1490734874794476e-01
   0.0000000000000000e+00   0.0000000000000000e+00   0.0000000000000000e+00   0.0000000000000000e+00   0.0000000000000000e+00   0.0000000000000000e+00   0.0000000000000000e+00   0.0000000000000000e+00   0.0000000000000000e+00   0.0000000000000000e+00   0.0000000000000000e+00   0.0000000000000000e+00   2.3805986921558170e-01  -8.3431844554327186e-02   4.7663578521434696e-01   5.6575135880540195e-01   0.0000000000000000e+00   0.0000000000000000e+00   0.0000000000000000e+00   0.0000000000000000e+00   0.0000000000000000e+00   0.0000000000000000e+00   0.0000000000000000e+00   0.0000000000000000e+00  -5.7017063841922455e-01   0.0000000000000000e+00   0.0000000000000000e+00   0.0000000000000000e+00   0.0000000000000000e+00  -2.5301343310362129e-01
   0.0000000000000000e+00   0.0000000000000000e+00   0.0000000000000000e+00   0.0000000000000000e+00   0.0000000000000000e+00   0.0000000000000000e+00   0.0000000000000000e+00   0.0000000000000000e+00   0.0000000000000000e+00   0.0000000000000000e+00   0.0000000000000000e+00   0.0000000000000000e+00   3.4387011422491665e-01   3.2655906727567480e-01  -1.7687564578108831e-02   4.9523974093741363e-01   0.0000000000000000e+00   0.0000000000000000e+00   0.0000000000000000e+00   0.0000000000000000e+00   0.0000000000000000e+00   0.0000000000000000e+00   0.0000000000000000e+00   0.0000000000000000e+00   6.8337454848191403e-01   0.0000000000000000e+00   0.0000000000000000e+00   0.0000000000000000e+00   0.0000000000000000e+00  -2.5007298067896627e-01
  -9.4765362964688904e-02   0.0000000000000000e+00   0.0000000000000000e+00  -2.3218126435145015e-01  -2.9333719558362181e-01   0.0000000000000000e+00   0.0000000000000000e+00  -8.8333034053038773e-02   0.0000000000000000e+00   0.0000000000000000e+00   0.0000000000000000e+00   0.0000000000000000e+00   0.0000000000000000e+00   0.0000000000000000e+00   0.0000000000000000e+00   0.0000000000000000e+00  -3.9280465172677204e-01   0.0000000000000000e+00   0.0000000000000000e+00   0.0000000000000000e+00   0.0000000000000000e+00   1.8865313950482310e-01   0.0000000000000000e+00  -5.4994095304350177e-01   0.0000000000000000e+00   0.0000000000000000e+00   5.9240307051098773e-01   0.0000000000000000e+00   0.0000000000000000e+00   0.0000000000000000e+00
   0.0000000000000000e+00   0.0000000000000000e+00   0.0000000000000000e+00   0.0000000000000000e+00   0.0000000000000000e+00  -3.4173287896129689e-01   0.0000000000000000e+00   0.0000000000000000e+00   7.5446496022247933e-01   0.0000000000000000e+00   0.0000000000000000e+00  -4.6096828291689085e-01   0.0000000000000000e+00   0.0000000000000000e+00   0.0000000000000000e+00   0.0000000000000000e+00   0.0000000000000000e+00  -3.8809545639600673e-01   5.4407716240816906e-01  -4.6804313248092833e-01   6.6542809027102034e-01   0.0000000000000000e+00   0.0000000000000000e+00   0.0000000000000000e+00   0.0000000000000000e+00   0.0000000000000000e+00   0.0000000000000000e+00   3.1941049183609926e-01   0.0000000000000000e+00   0.0000000000000000e+00
   0.0000000000000000e+00   0.0000000000000000e+00   0.0000000000000000e+00   0.0000000000000000e+00   0.0000000000000000e+00   6.5942055248471199e-01   0.0000000000000000e+00   0.0000000000000000e+00   3.1202759523046891e-01   0.0000000000000000e+00   0.0000000000000000e+00   2.1379290720950678e-01   0.0000000000000000e+00   0.0000000000000000e+00   0.0000000000000000e+00   0.0000000000000000e+00   0.0000000000000000e+00  -3.9938437585876402e-01   7.1417951319390593e-01   6.0013770129540123e-02  -9.3734298308085573e-01   0.0000000000000000e+00   0.0000000000000000e+00   0.0000000000000000e+00   0.0000000000000000e+00   0.0000000000000000e+00   0.0000000000000000e+00   4.2554693332662913e-01   0.0000000000000000e+00   0.0000000000000000e+00
   0.0000000000000000e+00   0.0000000000000000e+00   0.0000000000000000e+00   0.0000000000000000e+00   0.0000000000000000e+00   9.3210082037566822e-01   0.0000000000000000e+00   0.0000000000000000e+00  -2.3876696073104592e-01   0.0000000000000000e+00   0.0000000000000000e+00   6.2976708356109079e-01   0.0000000000000000e+00   0.0000000000000000e+00   0.0000000000000000e+00   0.0000000000000000e+00   0.0000000000000000e+00   9.2162654912688290e-03   1.2858505738537918e-01  -6.0795213216554844e-01   3.9625352181003348e-01   0.0000000000000000e+00   0.0000000000000000e+00   0.0000000000000000e+00   0.0000000000000000e+00   0.0000000000000000e+00   0.0000000000000000e+00  -6.1558786967551971e-01   0.0000000000000000e+00   0.0000000000000000e+00
   0.0000000000000000e+00   0.0000000000000000e+00   0.0000000000000000e+00   0.0000000000000000e+00   0.0000000000000000e+00   2.1147604061583106e-01   0.0000000000000000e+00   0.0000000000000000e+00   1.6514525484394116e-01   0.0000000000000000e+00   0.0000000000000000e+00   6.6673435692048488e-01   0.0000000000000000e+00   0.0000000000000000e+00   0.0000000000000000e+00   0.0000000000000000e+00   0.0000000000000000e+00   8.5455674248175328e-01  -1.8442701353855562e-01  -9.0653210214930968e-01  -4.7070871585914109e-01   0.0000000000000000e+00   0.0000000000000000e+00   0.0000000000000000e+00   0.0000000000000000e+00   0.0000000000000000e+00   0.0000000000000000e+00   5.3070910863098841e-01   0.0000000000000000e+00   0.0000000000000000e+00
  -2.9452452792513373e-01   0.0000000000000000e+00   0.0000000000000000e+00   4.3917702155916949e-01   5.4091584276850935e-01   0.0000000000000000e+00   0.0000000000000000e+00  -4.4886535255702886e-01   0.0000000000000000e+00   0.0000000000000000e+00   0.0000000000000000e+00   0.0000000000000000e+00   0.0000000000000000e+00   0.0000000000000000e+00   0.0000000000000000e+00   0.0000000000000000e+00  -2.3953984480033408e-01   0.0000000000000000e+00   0.0000000000000000e+00   0.0000000000000000e+00   0.0000000000000000e+00  -2.1403138323742776e-01   0.0000000000000000e+00   1.0667069706091747e-01   0.0000000000000000e+00   0.0000000000000000e+00   3.3427740670255413e-01   0.0000000000000000e+00   0.0000000000000000e+00   0.0000000000000000e+00
   0.0000000000000000e+00   0.0000000000000000e+00   0.0000000000000000e+00   0.0000000000000000e+00   0.0000000000000000e+00   0.0000000000000000e+00   0.0000000000000000e+00   0.0000000000000000e+00   0.0000000000000000e+00   0.0000000000000000e+00   0.0000000000000000e+00   0.0000000000000000e+00   0.0000000000000000e+00   0.0000000000000000e+00   0.0000000000000000e+00   0.0000000000000000e+00   0.0000000000000000e+00   0.0000000000000000e+00   0.0000000000000000e+00   0.0000000000000000e+00   0.0000000000000000e+00   0.0000000000000000e+00  -2.3629173278346061e-01   0.0000000000000000e+00   0.0000000000000000e+00   0.0000000000000000e+00   0.0000000000000000e+00   0.0000000000000000e+00   2.1239098197373762e-01   0.0000000000000000e+00
  -2.9981467854401833e-01   0.0000000000000000e+00   0.0000000000000000e+00   1.9683076067832381e-01   3.2717789082959714e-01   0.0000000000000000e+00   0.0000000000000000e+00   8.1823886098589607e-02   0.0000000000000000e+00   0.0000000000000000e+00   0.0000000000000000e+00   0.0000000000000000e+00   0.0000000000000000e+00   0.0000000000000000e+00   0.0000000000000000e+00   0.0000000000000000e+00   1.5382748167374621e-01   0.0000000000000000e+00   0.0000000000000000e+00   0.0000000000000000e+00   0.0000000000000000e+00   7.4874590803475161e-01   0.0000000000000000e+00  -3.3638997089647088e-01   0.0000000000000000e+00   0.0000000000000000e+00  -2.4532987620708402e-01   0.0000000000000000e+00   0.0000000000000000e+00   0.0000000000000000e+00
   0.0000000000000000e+00   0.0000000000000000e+00   0.0000000000000000e+00   0.0000000000000000e+00   0.0000000000000000e+00   0.0000000000000000e+00   0.0000000000000000e+00   0.0000000000000000e+00   0.0000000000000000e+00   0.0000000000000000e+00   0.0000000000000000e+00   0.0000000000000000e+00   6.0842866366850790e-01   4.2642570336079419e-02  -5.4566708759658411e-01  -2.7133814682558077e-01   0.0000000000000000e+00   0.0000000000000000e+00   0.0000000000000000e+00   0.0000000000000000e+00   0.0000000000000000e+00   0.0000000000000000e+00   0.0000000000000000e+00   0.0000000000000000e+00  -2.9477846697636267e-01   0.0000000000000000e+00   0.0000000000000000e+00   0.0000000000000000e+00   0.0000000000000000e+00  -4.1197678019504130e-01
   0.0000000000000000e+00  -1.9880887385245782e-01  -1.3965594959809267e+00   0.0000000000000000e+00   0.0000000000000000e+00   0.0000000000000000e+00   9.1600437420801617e-01   0.0000000000000000e+00   0.0000000000000000e+00  -1.5742740803637387e-01  -1.9130500565726372e-01   0.0000000000000000e+00   0.0000000000000000e+00   0.0000000000000000e+00   0.0000000000000000e+00   0.0000000000000000e+00   0.0000000000000000e+00   0.0000000000000000e+00   0.0000000000000000e+00   0.0000000000000000e+00   0.0000000000000000e+00   0.0000000000000000e+00   0.0000000000000000e+00   0.0000000000000000e+00   0.0000000000000000e+00  -1.9437586408404417e-01   0.0000000000000000e+00   0.0000000000000000e+00   0.0000000000000000e+00   0.0000000000000000e+00
   9.3092589835287815e-02   0.0000000000000000e+00   0.0000000000000000e+00   1.4784730264039159e-01  -2.6901198803239301e-01   0.0000000000000000e+00   0.0000000000000000e+00  -2.3295680482478559e-01   0.0000000000000000e+00   0.0000000000000000e+00   0.0000000000000000e+00   0.0000000000000000e+00   0.0000000000000000e+00   0.0000000000000000e+00   0.0000000000000000e+00   0.0000000000000000e+00  -7.2503714539063358e-01   0.0000000000000000e+00   0.0000000000000000e+00   0.0000000000000000e+00   0.0000000000000000e+00   2.7014815327627928e-01   0.0000000000000000e+00   2.6099366072043206e-01   0.0000000000000000e+00   0.0000000000000000e+00  -4.1959747895980959e-01   0.0000000000000000e+00   0.0000000000000000e+00   0.0000000000000000e+00
   0.0000000000000000e+00   0.0000000000000000e+00   0.0000000000000000e+00   0.0000000000000000e+00   0.0000000000000000e+00   9.3160965585967437e-01   0.0000000000000000e+00   0.0000000000000000e+00   3.3642597465045765e-01   0.0000000000000000e+00   0.0000000000000000e+00  -3.6882944951900365e-01   0.0000000000000000e+00   0.0000000000000000e+00   0.0000000000000000e+00   0.0000000000000000e+00   0.0000000000000000e+00   4.5492658391195234e-01  -5.3073040762345391e-01   5.4250627348875002e-01   1.1688737913133047e-01   0.0000000000000000e+00   0.0000000000000000e+00   0.0000000000000000e+00   0.0000000000000000e+00   0.0000000000000000e+00   0.0000000000000000e+00   5.3032769998883900e-01   0.0000000000000000e+00   0.0000000000000000e+00
   0.0000000000000000e+00   0.0000000000000000e+00   0.0000000000000000e+00   0.0000000000000000e+00   0.0000000000000000e+00   0.0000000000000000e+00   0.0000000000000000e+00   0.0000000000000000e+00   0.0000000000000000e+00   0.0000000000000000e+00   0.0000000000000000e+00   0.0000000000000000e+00   0.0000000000000000e+00   0.0000000000000000e+00   0.0000000000000000e+00   0.0000000000000000e+00   0.0000000000000000e+00   0.0000000000000000e+00   0.0000000000000000e+00   0.0000000000000000e+00   0.0000000000000000e+00   0.0000000000000000e+00  -2.9732424326062940e-01   0.0000000000000000e+00   0.0000000000000000e+00   0.0000000000000000e+00   0.0000000000000000e+00   0.0000000000000000e+00   2.5534754432889134e-01   0.0000000000000000e+00
   0.0000000000000000e+00   0.0000000000000000e+00   0.0000000000000000e+00   0.0000000000000000e+00   0.0000000000000000e+00   0.0000000000000000e+00   0.0000000000000000e+00   0.0000000000000000e+00   0.0000000000000000e+00   0.0000000000000000e+00   0.0000000000000000e+00   0.0000000000000000e+00  -2.4615444204192607e-02   9.0654926128736768e-01   2.5285801306747313e-01  -2.6041925924561887e-01   0.0000000000000000e+00   0.0000000000000000e+00   0.0000000000000000e+00   0.0000000000000000e+00   0.0000000000000000e+00   0.0000000000000000e+00   0.0000000000000000e+00   0.0000000000000000e+00  -2.0946243158402311e-01   0.0000000000000000e+00   0.0000000000000000e+00   0.0000000000000000e+00   0.0000000000000000e+00   4.3961814821501244e-02
   6.1362700144400573e-01   0.0000000000000000e+00   0.0000000000000000e+00   0.0000000000000000e+00   0.0000000000000000e+00   0.0000000000000000e+00   0.0000000000000000e+00   0.0000000000000000e+00   0.0000000000000000e+00   0.0000000000000000e+00   0.0000000000000000e+00   0.0000000000000000e+00   0.0000000000000000e+00   9.8869584696755601e-03   0.0000000000000000e+00   0.0000000000000000e+00   0.0000000000000000e+00   0.0000000000000000e+00   0.0000000000000000e+00   0.0000000000000000e+00   0.0000000000000000e+00   0.0000000000000000e+00   0.0000000000000000e+00   0.0000000000000000e+00   0.0000000000000000e+00   0.0000000000000000e+00   0.0000000000000000e+00   0.0000000000000000e+00   0.0000000000000000e+00   0.0000000000000000e+00
   0.0000000000000000e+00  -1.3893907662561403e-01   0.0000000000000000e+00   0.0000000000000000e+00   0.0000000000000000e+00   0.0000000000000000e+00   0.0000000000000000e+00   0.0000000000000000e+00   0.0000000000000000e+00   0.0000000000000000e+00   0.0000000000000000e+00   0.0000000000000000e+00   0.0000000000000000e+00   0.0000000000000000e+00   0.0000000000000000e+00   0.0000000000000000e+00   0.0000000000000000e+00  -3.9914612101374147e-02  -3.6493663458348152e-01   1.0594337675238430e+00   0.0000000000000000e+00   1.5319884141755896e-01   0.0000000000000000e+00   0.0000000000000000e+00   5.2136856488708094e-01   0.0000000000000000e+00   0.0000000000000000e+00   0.0000000000000000e+00   0.0000000000000000e+00   0.0000000000000000e+00
   0.0000000000000000e+00   0.0000000000000000e+00  -2.5654829466411372e-01   1.1368920252173247e+00   0.0000000000000000e+00   0.0000000000000000e+00   0.0000000000000000e+00   0.0000000000000000e+00   0.0000000000000000e+00   2.4187945673965261e-02   0.0000000000000000e+00   0.0000000000000000e+00  -6.5430006246672390e-02   0.0000000000000000e+00   8.3687408564458088e-01   0.0000000000000000e+00   5.0741005893254787e-01   0.0000000000000000e+00   0.0000000000000000e+00   0.0000000000000000e+00   0.0000000000000000e+00   0.0000000000000000e+00   0.0000000000000000e+00  -3.8901600068225700e-01   0.0000000000000000e+00   0.0000000000000000e+00  -6.1703916847368367e-01   0.0000000000000000e+00   0.0000000000000000e+00   0.0000000000000000e+00
   0.0000000000000000e+00   0.0000000000000000e+00  -6.0067292114826865e-02  -7.8389484141331345e-02   0.0000000000000000e+00   0.0000000000000000e+00   0.0000000000000000e+00   0.0000000000000000e+00   0.0000000000000000e+00   7.1853494990266076e-01   0.0000000000000000e+00   0.0000000000000000e+00  -5.2974976051704792e-01   0.0000000000000000e+00   7.3980569428408671e-01   0.0000000000000000e+00  -1.8244988603593720e-01   0.0000000000000000e+00   0.0000000000000000e+00   0.0000000000000000e+00   0.0000000000000000e+00   0.0000000000000000e+00   0.0000000000000000e+00  -1.0604979400048674e-01   0.0000000000000000e+00   0.0000000000000000e+00   9.2513108222801310e-01   0.0000000000000000e+00   0.0000000000000000e+00   0.0000000000000000e+00
   0.0000000000000000e+00   0.0000000000000000e+00   0.0000000000000000e+00   0.0000000000000000e+00   6.6115086079464147e-01   0.0000000000000000e+00  -1.6474203492826092e-01   0.0000000000000000e+00   0.0000000000000000e+00   0.0000000000000000e+00   3.4798655049421173e-01   0.0000000000000000e+00   0.0000000000000000e+00   0.0000000000000000e+00   0.0000000000000000e+00   0.0000000000000000e+00   0.0000000000000000e+00   0.0000000000000000e+00   0.0000000000000000e+00   0.0000000000000000e+00   0.0000000000000000e+00   0.0000000000000000e+00   4.0243950467725881e-01   0.0000000000000000e+00   0.0000000000000000e+00   4.9841432788302009e-01   0.0000000000000000e+00   6.5349557836144642e-02   0.0000000000000000e+00   0.0000000000000000e+00
   0.0000000000000000e+00   0.0000000000000000e+00   0.0000000000000000e+00   0.0000000000000000e+00   0.0000000000000000e+00  -3.2244121850077911e-01   0.0000000000000000e+00   6.8842488661933043e-02  -4.9151450729618318e-01   0.0000000000000000e+00   0.0000000000000000e+00   3.5910692641648728e-01   0.0000000000000000e+00   0.0000000000000000e+00   0.0000000000000000e+00  -5.9571661972605272e-02   0.0000000000000000e+00   0.0000000000000000e+00   0.0000000000000000e+00   0.0000000000000000e+00   6.8610033564946171e-01   0.0000000000000000e+00   0.0000000000000000e+00   0.0000000000000000e+00   0.0000000000000000e+00   0.0000000000000000e+00   0.0000000000000000e+00   0.0000000000000000e+00  -3.8122348730819738e-02   2.1216104713736245e-01
   0.0000000000000000e+00   0.0000000000000000e+00   0.0000000000000000e+00   0.0000000000000000e+00  -3.8534811795362278e-02   0.0000000000000000e+00  -6.5417611833073638e-02   0.0000000000000000e+00   0.0000000000000000e+00   0.0000000000000000e+00  -4.6125153775736971e-01   0.0000000000000000e+00   0.0000000000000000e+00   0.0000000000000000e+00   0.0000000000000000e+00   0.0000000000000000e+00   0.0000000000000000e+00   0.0000000000000000e+00   0.0000000000000000e+00   0.0000000000000000e+00   0.0000000000000000e+00   0.0000000000000000e+00   7.3132607389118265e-01   0.0000000000000000e+00   0.0000000000000000e+00  -2.9167074471348958e-01   0.0000000000000000e+00   4.0196140807744496e-01   0.0000000000000000e+00   0.0000000000000000e+00
   0.0000000000000000e+00   0.0000000000000000e+00   0.0000000000000000e+00   0.0000000000000000e+00   0.0000000000000000e+00   6.5849038636213131e-01   0.0000000000000000e+00  -4.4479579987659562e-01   2.0703529069157722e-01   0.0000000000000000e+00   0.0000000000000000e+00   4.1699110387235805e-01   0.0000000000000000e+00   0.0000000000000000e+00   0.0000000000000000e+00  -1.2266090700365079e-01   0.0000000000000000e+00   0.0000000000000000e+00   0.0000000000000000e+00   0.0000000000000000e+00   2.1465712819170674e-01   0.0000000000000000e+00   0.0000000000000000e+00   0.0000000000000000e+00   0.0000000000000000e+00   0.0000000000000000e+00   0.0000000000000000e+00   0.0000000000000000e+00   1.9893091161567833e-01   2.2606420944864897e-01
   0.0000000000000000e+00   0.0000000000000000e+00   0.0000000000000000e+00   0.0000000000000000e+00   0.0000000000000000e+00   5.7978834581721783e-01   0.0000000000000000e+00   5.7498052497979690e-01  -1.2329564863461370e-02   0.0000000000000000e+00   0.0000000000000000e+00  -3.1892628010876667e-01   0.0000000000000000e+00   0.0000000000000000e+00   0.0000000000000000e+00   1.6895395783497583e-01   0.0000000000000000e+00   0.0000000000000000e+00   0.0000000000000000e+00   0.0000000000000000e+00   3.9851878349147102e-01   0.0000000000000000e+00   0.0000000000000000e+00   0.0000000000000000e+00   0.0000000000000000e+00   0.0000000000000000e+00   0.0000000000000000e+00   0.0000000000000000e+00  -1.9743466761957637e-01  -7.0949073236203322e-02
   0.0000000000000000e+00   0.0000000000000000e+00   1.3638670058134590e+00  -3.1459528749402021e-01   0.0000000000000000e+00   0.0000000000000000e+00   0.0000000000000000e+00   0.0000000000000000e+00   0.0000000000000000e+00   4.6444571371893512e-01   0.0000000000000000e+00   0.0000000000000000e+00  -5.6347143039154710e-02   0.0000000000000000e+00   5.3968704122468444e-02   0.0000000000000000e+00  -3.1667072187850431e-01   0.0000000000000000e+00   0.0000000000000000e+00   0.0000000000000000e+00   0.0000000000000000e+00   0.0000000000000000e+00   0.0000000000000000e+00  -4.9702108623405344e-01   0.0000000000000000e+00   0.0000000000000000e+00  -4.6541389255998938e-01   0.0000000000000000e+00   0.0000000000000000e+00   0.0000000000000000e+00
   0.0000000000000000e+00   0.0000000000000000e+00   0.0000000000000000e+00   0.0000000000000000e+00  -4.1452243680311696e-01   0.0000000000000000e+00   4.1791340169874808e-01   0.0000000000000000e+00   0.0000000000000000e+00   0.0000000000000000e+00  -2.2771229070035298e-01   0.0000000000000000e+00   0.0000000000000000e+00   0.0000000000000000e+00   0.0000000000000000e+00   0.0000000000000000e+00   0.0000000000000000e+00   0.0000000000000000e+00   0.0000000000000000e+00   0.0000000000000000e+00   0.0000000000000000e+00   0.0000000000000000e+00   8.8827756279184766e-02   0.0000000000000000e+00   0.0000000000000000e+00   7.5516151450009494e-01   0.0000000000000000e+00   1.5332112530148689e-01   0.0000000000000000e+00   0.0000000000000000e+00
   0.0000000000000000e+00   0.0000000000000000e+00   0.0000000000000000e+00   0.0000000000000000e+00   0.0000000000000000e+00   1.6291951320178369e-01   0.0000000000000000e+00   8.0453993840504806e-03  -3.4296626907222449e-01   0.0000000000000000e+00   0.0000000000000000e+00  -2.7384210317039687e-01   0.0000000000000000e+00   0.0000000000000000e+00   0.0000000000000000e+00  -8.5970072131630770e-01   0.0000000000000000e+00   0.0000000000000000e+00   0.0000000000000000e+00   0.0000000000000000e+00  -1.4127581634764633e-01   0.0000000000000000e+00   0.0000000000000000e+00   0.0000000000000000e+00   0.0000000000000000e+00   0.0000000000000000e+00   0.0000000000000000e+00   0.0000000000000000e+00  -9.5558467463374458e-02   1.1225656932364897e-01
   0.0000000000000000e+00   0.0000000000000000e+00  -8.6522522155963055e-01  -1.1643899138990998e-01   0.0000000000000000e+00   0.0000000000000000e+00   0.0000000000000000e+00   0.0000000000000000e+00   0.0000000000000000e+00   7.5585157817083970e-01   0.0000000000000000e+00   0.0000000000000000e+00  -7.8291785861162116e-02   0.0000000000000000e+00  -3.5937576680771155e-01   0.0000000000000000e+00  -9.2127775332627698e-02   0.0000000000000000e+00   0.0000000000000000e+00   0.0000000000000000e+00   0.0000000000000000e+00   0.0000000000000000e+00   0.0000000000000000e+00  -9.4821212934433907e-02   0.0000000000000000e+00   0.0000000000000000e+00  -9.8726366439784963e-01   0.0000000000000000e+00   0.0000000000000000e+00   0.0000000000000000e+00
   2.7122291195857617e-01   0.0000000000000000e+00   0.0000000000000000e+00   0.0000000000000000e+00   0.0000000000000000e+00   0.0000000000000000e+00   0.0000000000000000e+00   0.0000000000000000e+00   0.0000000000000000e+00   0.0000000000000000e+00   0.0000000000000000e+00   0.0000000000000000e+00   0.0000000000000000e+00   7.0611130169087946e-02   0.0000000000000000e+00   0.0000000000000000e+00   0.0000000000000000e+00   0.0000000000000000e+00   0.0000000000000000e+00   0.0000000000000000e+00   0.0000000000000000e+00   0.0000000000000000e+00   0.0000000000000000e+00   0.0000000000000000e+00   0.0000000000000000e+00   0.0000000000000000e+00   0.0000000000000000e+00   0.0000000000000000e+00   0.0000000000000000e+00   0.0000000000000000e+00
   0.0000000000000000e+00   0.0000000000000000e+00   7.3595536354737368e-02  -8.1484947549761211e-02   0.0000000000000000e+00   0.0000000000000000e+00   0.0000000000000000e+00   0.0000000000000000e+00   0.0000000000000000e+00   8.3096280068636408e-01   0.0000000000000000e+00   0.0000000000000000e+00   9.0180127458553222e-02   0.0000000000000000e+00  -5.4859194951276322e-02   0.0000000000000000e+00   6.8208025898125335e-01   0.0000000000000000e+00   0.0000000000000000e+00   0.0000000000000000e+00   0.0000000000000000e+00   0.0000000000000000e+00   0.0000000000000000e+00   7.2861922435010995e-01   0.0000000000000000e+00   0.0000000000000000e+00   5.5929855195682565e-01   0.0000000000000000e+00   0.0000000000000000e+00   0.0000000000000000e+00
   0.0000000000000000e+00   0.0000000000000000e+00   0.0000000000000000e+00   0.0000000000000000e+00   0.0000000000000000e+00  -2.0932438803839859e-01   0.0000000000000000e+00   1.0736505696522437e-01   4.8009674550605685e-01   0.0000000000000000e+00   0.0000000000000000e+00  -6.6013255365579573e-02   0.0000000000000000e+00   0.0000000000000000e+00   0.0000000000000000e+00  -3.8380877230036903e-01   0.0000000000000000e+00   0.0000000000000000e+00   0.0000000000000000e+00   0.0000000000000000e+00   4.0363140624346960e-01   0.0000000000000000e+00   0.0000000000000000e+00   0.0000000000000000e+00   0.0000000000000000e+00   0.0000000000000000e+00   0.0000000000000000e+00   0.0000000000000000e+00   4.2805254994424474e-01  -4.6513324851183080e-01
   0.0000000000000000e+00   0.0000000000000000e+00   4.6282851477640952e-01   6.6235792998968412e-01   0.0000000000000000e+00   0.0000000000000000e+00   0.0000000000000000e+00   0.0000000000000000e+00   0.0000000000000000e+00   5.2324635970459243e-01   0.0000000000000000e+00   0.0000000000000000e+00   2.4482594163094706e-01   0.0000000000000000e+00   1.5538303619219371e-01   0.0000000000000000e+00  -1.0390406332735980e+00   0.0000000000000000e+00   0.0000000000000000e+00   0.0000000000000000e+00   0.0000000000000000e+00   0.0000000000000000e+00   0.0000000000000000e+00   7.8728400810569044e-01   0.0000000000000000e+00   0.0000000000000000e+00  -4.3725656185754491e-01   0.0000000000000000e+00   0.0000000000000000e+00   0.0000000000000000e+00
   0.0000000000000000e+00  -3.9163314159793772e-01   0.0000000000000000e+00   0.0000000000000000e+00   0.0000000000000000e+00   0.0000000000000000e+00   0.0000000000000000e+00   0.0000000000000000e+00   0.0000000000000000e+00   0.0000000000000000e+00   0.0000000000000000e+00   0.0000000000000000e+00   0.0000000000000000e+00   0.0000000000000000e+00   0.0000000000000000e+00   0.0000000000000000e+00   0.0000000000000000e+00   3.4163846496110228e-01   1.3721738356774904e+00   2.3270236437958200e-01   0.0000000000000000e+00  -2.7873369106111229e-01   0.0000000000000000e+00   0.0000000000000000e+00   2.1677059544606320e-01   0.0000000000000000e+00   0.0000000000000000e+00   0.0000000000000000e+00   0.0000000000000000e+00   0.0000000000000000e+00
   0.0000000000000000e+00   7.2498748644908573e-02   0.0000000000000000e+00   0.0000000000000000e+00   0.0000000000000000e+00   0.0000000000000000e+00   0.0000000000000000e+00   0.0000000000000000e+00   0.0000000000000000e+00   0.0000000000000000e+00   0.0000000000000000e+00   0.0000000000000000e+00   0.0000000000000000e+00   0.0000000000000000e+00   0.0000000000000000e+00   0.0000000000000000e+00   0.0000000000000000e+00  -9.1233711235025261e-01   4.1865692558657269e-01   8.4079940697297323e-02   0.0000000000000000e+00  -1.6505419481089800e-02   0.0000000000000000e+00   0.0000000000000000e+00  -6.5933421205273679e-01   0.0000000000000000e+00   0.0000000000000000e+00   0.0000000000000000e+00   0.0000000000000000e+00   0.0000000000000000e+00
   0.0000000000000000e+00  -7.3954848259705097e-01   0.0000000000000000e+00   0.0000000000000000e+00   0.0000000000000000e+00   0.0000000000000000e+00   0.0000000000000000e+00   0.0000000000000000e+00   0.0000000000000000e+00   0.0000000000000000e+00   0.0000000000000000e+00   0.0000000000000000e+00   0.0000000000000000e+00   0.0000000000000000e+00   0.0000000000000000e+00   0.0000000000000000e+00   0.0000000000000000e+00   9.6121457521568532e-03  -6.1528340630240053e-01  -8.3287202921015491e-02   0.0000000000000000e+00  -5.1510682826773180e-01   0.0000000000000000e+00   0.0000000000000000e+00  -3.5376099571790559e-01   0.0000000000000000e+00   0.0000000000000000e+00   0.0000000000000000e+00   0.0000000000000000e+00   0.0000000000000000e+00
   0.0000000000000000e+00   0.0000000000000000e+00   0.0000000000000000e+00   0.0000000000000000e+00   0.0000000000000000e+00   3.8309725529670512e-02   0.0000000000000000e+00   5.3722345119501713e-01   1.3550204282497086e-01   0.0000000000000000e+00   0.0000000000000000e+00   7.0576872369549426e-01   0.0000000000000000e+00   0.0000000000000000e+00   0.0000000000000000e+00  -2.1134293027870976e-01   0.0000000000000000e+00   0.0000000000000000e+00   0.0000000000000000e+00   0.0000000000000000e+00  -2.9818716157242581e-01   0.0000000000000000e+00   0.0000000000000000e+00   0.0000000000000000e+00   0.0000000000000000e+00   0.0000000000000000e+00   0.0000000000000000e+00   0.0000000000000000e+00  -2.0782037951940432e-01  -1.2916000081468068e-01
   0.0000000000000000e+00   7.3962665858001064e-01   0.0000000000000000e+00   0.0000000000000000e+00   0.0000000000000000e+00   0.0000000000000000e+00   0.0000000000000000e+00   0.0000000000000000e+00   0.0000000000000000e+00   0.0000000000000000e+00   0.0000000000000000e+00   0.0000000000000000e+00   0.0000000000000000e+00   0.0000000000000000e+00   0.0000000000000000e+00   0.0000000000000000e+00   0.0000000000000000e+00  -4.2368313887080788e-01  -3.7828560160136171e-01   2.9584494229915825e-01   0.0000000000000000e+00  -9.5156673541740155e-01   0.0000000000000000e+00   0.0000000000000000e+00   5.9585435713765367e-01   0.0000000000000000e+00   0.0000000000000000e+00   0.0000000000000000e+00   0.0000000000000000e+00   0.0000000000000000e+00
   0.0000000000000000e+00   0.0000000000000000e+00   0.0000000000000000e+00   0.0000000000000000e+00   3.4742290236494744e-01   0.0000000000000000e+00   5.3702492894579179e-01   0.0000000000000000e+00   0.0000000000000000e+00   0.0000000000000000e+00   9.0044763555204077e-02   0.0000000000000000e+00   0.0000000000000000e+00   0.0000000000000000e+00   0.0000000000000000e+00   0.0000000000000000e+00   0.0000000000000000e+00   0.0000000000000000e+00   0.0000000000000000e+00   0.0000000000000000e+00   0.0000000000000000e+00   0.0000000000000000e+00  -3.1692088217589082e-01   0.0000000000000000e+00   0.0000000000000000e+00  -1.7833731839546205e-01   0.0000000000000000e+00   6.7123054792503389e-01   0.0000000000000000e+00   0.0000000000000000e+00
   0.0000000000000000e+00   0.0000000000000000e+00   1.0159628117843184e-02   9.1252721871205450e-02   0.0000000000000000e+00   0.0000000000000000e+00   0.0000000000000000e+00   0.0000000000000000e+00   0.0000000000000000e+00   4.9150978359159336e-01   0.0000000000000000e+00   0.0000000000000000e+00   8.9648199037537613e-01   0.0000000000000000e+00   2.6562353244212272e-01   0.0000000000000000e+00  -2.6394399770676097e-01   0.0000000000000000e+00   0.0000000000000000e+00   0.0000000000000000e+00   0.0000000000000000e+00   0.0000000000000000e+00   0.0000000000000000e+00  -3.3146721128911194e-01   0.0000000000000000e+00   0.0000000000000000e+00   4.8624982689332014e-01   0.0000000000000000e+00   0.0000000000000000e+00   0.0000000000000000e+00
   0.0000000000000000e+00   1.1710882718534297e+00   0.0000000000000000e+00   0.0000000000000000e+00   0.0000000000000000e+00   0.0000000000000000e+00   0.0000000000000000e+00   0.0000000000000000e+00   0.0000000000000000e+00   0.0000000000000000e+00   0.0000000000000000e+00   0.0000000000000000e+00   0.0000000000000000e+00   0.0000000000000000e+00   0.0000000000000000e+00   0.0000000000000000e+00   0.0000000000000000e+00   2.6879306714250817e-01   4.0920562648660525e-01   7.3774999332864177e-01   0.0000000000000000e+00  -6.0699972299664040e-01   0.0000000000000000e+00   0.0000000000000000e+00  -8.3305372783440523e-01   0.0000000000000000e+00   0.0000000000000000e+00   0.0000000000000000e+00   0.0000000000000000e+00   0.0000000000000000e+00
   0.0000000000000000e+00   0.0000000000000000e+00   0.0000000000000000e+00   0.0000000000000000e+00   2.6980613047835522e-01   0.0000000000000000e+00   6.8089669971865563e-01   0.0000000000000000e+00   0.0000000000000000e+00   0.0000000000000000e+00  -1.2255546150882861e-01   0.0000000000000000e+00   0.0000000000000000e+00   0.0000000000000000e+00   0.0000000000000000e+00   0.0000000000000000e+00   0.0000000000000000e+00   0.0000000000000000e+00   0.0000000000000000e+00   0.0000000000000000e+00   0.0000000000000000e+00   0.0000000000000000e+00   2.5464766231923586e-01   0.0000000000000000e+00   0.0000000000000000e+00  -1.7497607661168185e-01   0.0000000000000000e+00  -5.9422423024631577e-01   0.0000000000000000e+00   0.0000000000000000e+00
   0.0000000000000000e+00   0.0000000000000000e+00  -1.3563366991326514e-02   3.9109959609190503e-01   0.0000000000000000e+00   0.0000000000000000e+00   0.0000000000000000e+00   0.0000000000000000e+00   0.0000000000000000e+00   5.8721919209716522e-01   0.0000000000000000e+00   0.0000000000000000e+00  -5.1535113814530709e-01   0.0000000000000000e+00  -1.2666231458148762e+00   0.0000000000000000e+00  -2.3916753610944008e-01   0.0000000000000000e+00   0.0000000000000000e+00   0.0000000000000000e+00   0.0000000000000000e+00   0.0000000000000000e+00   0.0000000000000000e+00  -4.4198574684220426e-01   0.0000000000000000e+00   0.0000000000000000e+00   4.4985671591285908e-01   0.0000000000000000e+00   0.0000000000000000e+00   0.0000000000000000e+00
   0.0000000000000000e+00   0.0000000000000000e+00   0.0000000000000000e+00   0.0000000000000000e+00  -4.4279536561014188e-01   0.0000000000000000e+00   2.0472639466698772e-01   0.0000000000000000e+00   0.0000000000000000e+00   0.0000000000000000e+00   7.6887683777458438e-01   0.0000000000000000e+00   0.0000000000000000e+00   0.0000000000000000e+00   0.0000000000000000e+00   0.0000000000000000e+00   0.0000000000000000e+00   0.0000000000000000e+00   0.0000000000000000e+00   0.0000000000000000e+00   0.0000000000000000e+00   0.0000000000000000e+00   3.6059668738445272e-01   0.0000000000000000e+00   0.0000000000000000e+00  -1.8390648422015471e-01   0.0000000000000000e+00   8.3643349787867555e-02   0.0000000000000000e+00   0.0000000000000000e+00
   0.0000000000000000e+00   0.0000000000000000e+00   0.0000000000000000e+00   0.0000000000000000e+00   0.0000000000000000e+00  -9.3829397845104648e-02   0.0000000000000000e+00   3.9771259138437443e-01   1.6007752268251985e-01   0.0000000000000000e+00   0.0000000000000000e+00  -8.8071238373881144e-02   0.0000000000000000e+00   0.0000000000000000e+00   0.0000000000000000e+00   1.2492902601958789e-03   0.0000000000000000e+00   0.0000000000000000e+00   0.0000000000000000e+00   0.0000000000000000e+00  -1.1193343526188643e-01   0.0000000000000000e+00   0.0000000000000000e+00   0.0000000000000000e+00   0.0000000000000000e+00   0.0000000000000000e+00   0.0000000000000000e+00   0.0000000000000000e+00   5.3606745369429565e-01   7.0692320155127208e-01
   0.0000000000000000e+00   0.0000000000000000e+00   0.0000000000000000e+00   0.0000000000000000e+00   0.0000000000000000e+00   2.1362698227337204e-01   0.0000000000000000e+00   9.1861190352475253e-02  -5.6858903938713157e-01   0.0000000000000000e+00   0.0000000000000000e+00   1.0116017407447338e-01   0.0000000000000000e+00   0.0000000000000000e+00   0.0000000000000000e+00   1.4764206813547043e-01   0.0000000000000000e+00   0.0000000000000000e+00   0.0000000000000000e+00   0.0000000000000000e+00  -2.0012391235367499e-01   0.0000000000000000e+00   0.0000000000000000e+00   0.0000000000000000e+00   0.0000000000000000e+00   0.0000000000000000e+00   0.0000000000000000e+00   0.0000000000000000e+00   6.3013863528699299e-01  -3.9175974443710504e-01
  -6.0697003465707733e-01   0.0000000000000000e+00   0.0000000000000000e+00   0.0000000000000000e+00   0.0000000000000000e+00  -3.7040408168339656e-01  -1.5764037388304040e-02   0.0000000000000000e+00   0.0000000000000000e+00   0.0000000000000000e+00   0.0000000000000000e+00   0.0000000000000000e+00  -9.0708750473010236e-01   0.0000000000000000e+00   0.0000000000000000e+00   0.0000000000000000e+00   0.0000000000000000e+00   0.0000000000000000e+00   0.0000000000000000e+00   0.0000000000000000e+00   0.0000000000000000e+00   0.0000000000000000e+00   0.0000000000000000e+00  -2.9605399357328166e-01   0.0000000000000000e+00   0.0000000000000000e+00   0.0000000000000000e+00   0.0000000000000000e+00  -3.3896223689800048e-01   0.0000000000000000e+00
   0.0000000000000000e+00   2.5585000098160054e-01  -6.8706207250714091e-01   0.0000000000000000e+00   0.0000000000000000e+00   0.0000000000000000e+00   0.0000000000000000e+00   0.0000000000000000e+00  -2.5943322122255960e-02  -8.9574136643606861e-02   1.0616115897520904e+00   0.0000000000000000e+00   0.0000000000000000e+00   1.4088944989324495e-01   0.0000000000000000e+00   0.0000000000000000e+00   0.0000000000000000e+00   0.0000000000000000e+00   0.0000000000000000e+00   0.0000000000000000e+00   0.0000000000000000e+00   0.0000000000000000e+00  -4.6871779267309133e-01   0.0000000000000000e+00   0.0000000000000000e+00   0.0000000000000000e+00   0.0000000000000000e+00   8.3587660067771363e-01   0.0000000000000000e+00   0.0000000000000000e+00
   0.0000000000000000e+00   1.5727238165985480e-01  -4.1662931051611196e-01   0.0000000000000000e+00   0.0000000000000000e+00   0.0000000000000000e+00   0.0000000000000000e+00   0.0000000000000000e+00  -9.4449523492441678e-02  -4.2057772666932147e-01   5.9419916331668865e-01   0.0000000000000000e+00   0.0000000000000000e+00  -2.5862814325076144e-02   0.0000000000000000e+00   0.0000000000000000e+00   0.0000000000000000e+00   0.0000000000000000e+00   0.0000000000000000e+00   0.0000000000000000e+00   0.0000000000000000e+00   0.0000000000000000e+00   1.4001160998311888e+00   0.0000000000000000e+00   0.0000000000000000e+00   0.0000000000000000e+00   0.0000000000000000e+00  -2.7511161639849818e-01   0.0000000000000000e+00   0.0000000000000000e+00
   0.0000000000000000e+00   0.0000000000000000e+00   0.0000000000000000e+00  -6.0945057964327726e-02  -3.6164133347939564e-01   0.0000000000000000e+00   0.0000000000000000e+00   0.0000000000000000e+00   0.0000000000000000e+00   0.0000000000000000e+00   0.0000000000000000e+00   0.0000000000000000e+00   0.0000000000000000e+00   0.0000000000000000e+00  -1.5832333305166801e-01  -3.4627644767743004e-01   0.0000000000000000e+00   0.0000000000000000e+00   9.5809346114439559e-02   0.0000000000000000e+00  -1.5728286361639376e-01   0.0000000000000000e+00   0.0000000000000000e+00   0.0000000000000000e+00  -3.3453322130368737e-02   0.0000000000000000e+00   8.2794392024609476e-01   0.0000000000000000e+00   0.0000000000000000e+00   0.0000000000000000e+00
   0.0000000000000000e+00   0.0000000000000000e+00   0.0000000000000000e+00   2.4908412167615102e-01   3.6486244849025595e-01   0.0000000000000000e+00   0.0000000000000000e+00   0.0000000000000000e+00   0.0000000000000000e+00   0.0000000000000000e+00   0.0000000000000000e+00   0.0000000000000000e+00   0.0000000000000000e+00   0.0000000000000000e+00  -1.3947646884193721e-01  -2.6510081000004038e-01   0.0000000000000000e+00   0.0000000000000000e+00   1.8108671751900360e-01   0.0000000000000000e+00   7.0798797683786263e-01   0.0000000000000000e+00   0.0000000000000000e+00   0.0000000000000000e+00  -4.0270934031193212e-01   0.0000000000000000e+00   1.3742700536639152e-01   0.0000000000000000e+00   0.0000000000000000e+00   0.0000000000000000e+00
   7.5082813010634442e-01   0.0000000000000000e+00   0.0000000000000000e+00   0.0000000000000000e+00   0.0000000000000000e+00  -2.7682124879286440e-01  -4.6082344195742159e-01   0.0000000000000000e+00   0.0000000000000000e+00   0.0000000000000000e+00   0.0000000000000000e+00   0.0000000000000000e+00   2.4282940882951989e-01   0.0000000000000000e+00   0.0000000000000000e+00   0.0000000000000000e+00   0.0000000000000000e+00   0.0000000000000000e+00   0.0000000000000000e+00   0.0000000000000000e+00   0.0000000000000000e+00   0.0000000000000000e+00   0.0000000000000000e+00  -9.5126971383716163e-01   0.0000000000000000e+00   0.0000000000000000e+00   0.0000000000000000e+00   0.0000000000000000e+00  -3.5281593741296113e-01   0.0000000000000000e+00
   1.4306993502208831e-01   0.0000000000000000e+00   0.0000000000000000e+00   0.0000000000000000e+00   0.0000000000000000e+00   6.9070398316596937e-01  -5.0598744380707161e-01   0.0000000000000000e+00   0.0000000000000000e+00   0.0000000000000000e+00   0.0000000000000000e+00   0.0000000000000000e+00  -4.1318052686394413e-01   0.0000000000000000e+00   0.0000000000000000e+00   0.0000000000000000e+00   0.0000000000000000e+00   0.0000000000000000e+00   0.0000000000000000e+00   0.0000000000000000e+00   0.0000000000000000e+00   0.0000000000000000e+00   0.0000000000000000e+00  -7.4908912455613930e-02   0.0000000000000000e+00   0.0000000000000000e+00   0.0000000000000000e+00   0.0000000000000000e+00   5.3039845228183158e-01   0.0000000000000000e+00
   0.0000000000000000e+00   0.0000000000000000e+00   0.0000000000000000e+00   0.0000000000000000e+00   0.0000000000000000e+00   0.0000000000000000e+00   0.0000000000000000e+00   2.1996812456632434e-01   0.0000000000000000e+00   0.0000000000000000e+00   0.0000000000000000e+00   0.0000000000000000e+00   0.0000000000000000e+00   0.0000000000000000e+00   0.0000000000000000e+00   0.0000000000000000e+00   0.0000000000000000e+00   0.0000000000000000e+00   0.0000000000000000e+00   0.0000000000000000e+00   0.0000000000000000e+00  -2.9891840583426149e-01   0.0000000000000000e+00   0.0000000000000000e+00   0.0000000000000000e+00   0.0000000000000000e+00   0.0000000000000000e+00   0.0000000000000000e+00   0.0000000000000000e+00   0.0000000000000000e+00
   0.0000000000000000e+00  -2.0752968598089866e-01   4.7678523625094832e-01   0.0000000000000000e+00   0.0000000000000000e+00   0.0000000000000000e+00   0.0000000000000000e+00   0.0000000000000000e+00   1.9417437932846726e-01  -1.0756560163283742e+00   2.9043246614862867e-01   0.0000000000000000e+00   0.0000000000000000e+00   2.1658625298017187e-01   0.0000000000000000e+00   0.0000000000000000e+00   0.0000000000000000e+00   0.0000000000000000e+00   0.0000000000000000e+00   0.0000000000000000e+00   0.0000000000000000e+00   0.0000000000000000e+00  -3.1159288601158813e-01   0.0000000000000000e+00   0.0000000000000000e+00   0.0000000000000000e+00   0.0000000000000000e+00  -3.7360372005607856e-01   0.0000000000000000e+00   0.0000000000000000e+00
   0.0000000000000000e+00  -6.3913269787959681e-01   5.4356137861593279e-01   0.0000000000000000e+00   0.0000000000000000e+00   0.0000000000000000e+00   0.0000000000000000e+00   0.0000000000000000e+00  -1.2445656816403619e+00   1.5148191850201981e-01   3.7268363532662002e-01   0.0000000000000000e+00   0.0000000000000000e+00  -1.4512029233844259e-02   0.0000000000000000e+00   0.0000000000000000e+00   0.0000000000000000e+00   0.0000000000000000e+00   0.0000000000000000e+00   0.0000000000000000e+00   0.0000000000000000e+00   0.0000000000000000e+00   1.1671508447155568e-01   0.0000000000000000e+00   0.0000000000000000e+00   0.0000000000000000e+00   0.0000000000000000e+00   2.9571696676240555e-01   0.0000000000000000e+00   0.0000000000000000e+00
   0.0000000000000000e+00  -1.0088164320281037e+00  -2.4230291364315795e-01   0.0000000000000000e+00   0.0000000000000000e+00   0.0000000000000000e+00   0.0000000000000000e+00   0.0000000000000000e+00   1.5065902425397640e-01  -2.5587876948079324e-01  -6.8778970985664234e-01   0.0000000000000000e+00   0.0000000000000000e+00  -1.3013446421489863e-01   0.0000000000000000e+00   0.0000000000000000e+00   0.0000000000000000e+00   0.0000000000000000e+00   0.0000000000000000e+00   0.0000000000000000e+00   0.0000000000000000e+00   0.0000000000000000e+00   6.3384850475102339e-01   0.0000000000000000e+00   0.0000000000000000e+00   0.0000000000000000e+00   0.0000000000000000e+00   1.0969842668451890e+00   0.0000000000000000e+00   0.0000000000000000e+00
   0.0000000000000000e+00   0.0000000000000000e+00   0.0000000000000000e+00   0.0000000000000000e+00   0.0000000000000000e+00   0.0000000000000000e+00   0.0000000000000000e+00   0.0000000000000000e+00   0.0000000000000000e+00   0.0000000000000000e+00   0.0000000000000000e+00  -6.7316161443850298e-01   0.0000000000000000e+00   0.0000000000000000e+00   0.0000000000000000e+00   0.0000000000000000e+00  -1.7763170777310425e-01  -1.2447548815638154e-01   0.0000000000000000e+00   4.2965296449805418e-01   0.0000000000000000e+00   0.0000000000000000e+00   0.0000000000000000e+00   0.0000000000000000e+00   0.0000000000000000e+00  -5.6037802226625866e-01   0.0000000000000000e+00   0.0000000000000000e+00   0.0000000000000000e+00   3.4366733149634190e-02
   8.3329233877952963e-02   0.0000000000000000e+00   0.0000000000000000e+00   0.0000000000000000e+00   0.0000000000000000e+00   1.7378980775388991e-02   5.2573011922209423e-01   0.0000000000000000e+00   0.0000000000000000e+00   0.0000000000000000e+00   0.0000000000000000e+00   0.0000000000000000e+00   3.3402252294099022e-01   0.0000000000000000e+00   0.0000000000000000e+00   0.0000000000000000e+00   0.0000000000000000e+00   0.0000000000000000e+00   0.0000000000000000e+00   0.0000000000000000e+00   0.0000000000000000e+00   0.0000000000000000e+00   0.0000000000000000e+00  -1.1834607850632617e+00   0.0000000000000000e+00   0.0000000000000000e+00   0.0000000000000000e+00   0.0000000000000000e+00   4.8918446994394604e-01   0.0000000000000000e+00
   0.0000000000000000e+00   4.3146306191045847e-01   9.2334915113435490e-01   0.0000000000000000e+00   0.0000000000000000e+00   0.0000000000000000e+00   0.0000000000000000e+00   0.0000000000000000e+00   6.0164196584457785e-01   8.6081492129036818e-02   5.0044530836432488e-01   0.0000000000000000e+00   0.0000000000000000e+00   8.4393677335612793e-01   0.0000000000000000e+00   0.0000000000000000e+00   0.0000000000000000e+00   0.0000000000000000e+00   0.0000000000000000e+00   0.0000000000000000e+00   0.0000000000000000e+00   0.0000000000000000e+00   2.6109701435643040e-01   0.0000000000000000e+00   0.0000000000000000e+00   0.0000000000000000e+00   0.0000000000000000e+00   4.2015661760703910e-01   0.0000000000000000e+00   0.0000000000000000e+00
   0.0000000000000000e+00   0.0000000000000000e+00   0.0000000000000000e+00   5.7623847669323221e-02  -1.5578178384568100e-01   0.0000000000000000e+00   0.0000000000000000e+00   0.0000000000000000e+00   0.0000000000000000e+00   0.0000000000000000e+00   0.0000000000000000e+00   0.0000000000000000e+00   0.0000000000000000e+00   0.0000000000000000e+00  -4.1597449424583377e-01  -4.7471312504909914e-02   0.0000000000000000e+00   0.0000000000000000e+00  -4.9136711705527192e-02   0.0000000000000000e+00  -4.0256218733100158e-01   0.0000000000000000e+00   0.0000000000000000e+00   0.0000000000000000e+00  -7.5019807698180274e-01   0.0000000000000000e+00  -2.6430160198999336e-01   0.0000000000000000e+00   0.0000000000000000e+00   0.0000000000000000e+00
   0.0000000000000000e+00   0.0000000000000000e+00   0.0000000000000000e+00  -1.8672231416159812e-01   2.1387435801125654e-01   0.0000000000000000e+00   0.0000000000000000e+00   0.0000000000000000e+00   0.0000000000000000e+00   0.0000000000000000e+00   0.0000000000000000e+00   0.0000000000000000e+00   0.0000000000000000e+00   0.0000000000000000e+00   4.7393553235420682e-01  -7.7114001940323873e-01   0.0000000000000000e+00   0.0000000000000000e+00  -7.7653007650977143e-02   0.0000000000000000e+00  -2.2789789487020101e-01   0.0000000000000000e+00   0.0000000000000000e+00   0.0000000000000000e+00  -7.8538639775143554e-02   0.0000000000000000e+00  -1.8969702160306309e-01   0.0000000000000000e+00   0.0000000000000000e+00   0.0000000000000000e+00
   0.0000000000000000e+00   0.0000000000000000e+00   0.0000000000000000e+00   0.0000000000000000e+00   0.0000000000000000e+00   0.0000000000000000e+00   0.0000000000000000e+00   0.0000000000000000e+00   0.0000000000000000e+00   0.0000000000000000e+00   0.0000000000000000e+00  -2.2170647389012262e-02   0.0000000000000000e+00   0.0000000000000000e+00   0.0000000000000000e+00   0.0000000000000000e+00  -1.3052272638067092e-01  -2.8637139090648822e-01   0.0000000000000000e+00  -4.0064828888897502e-01   0.0000000000000000e+00   0.0000000000000000e+00   0.0000000000000000e+00   0.0000000000000000e+00   0.0000000000000000e+00  -2.2646057235953210e-01   0.0000000000000000e+00   0.0000000000000000e+00   0.0000000000000000e+00  -8.2985556848148045e-01
   0.0000000000000000e+00   0.0000000000000000e+00   0.0000000000000000e+00   0.0000000000000000e+00   0.0000000000000000e+00   0.0000000000000000e+00   0.0000000000000000e+00   0.0000000000000000e+00   0.0000000000000000e+00   0.0000000000000000e+00   0.0000000000000000e+00   1.7860546057369669e-02   0.0000000000000000e+00   0.0000000000000000e+00   0.0000000000000000e+00   0.0000000000000000e+00   8.8903915216277396e-01   2.6595777326708192e-01   0.0000000000000000e+00   7.6279110700974706e-02   0.0000000000000000e+00   0.0000000000000000e+00   0.0000000000000000e+00   0.0000000000000000e+00   0.0000000000000000e+00  -3.1507840535939330e-01   0.0000000000000000e+00   0.0000000000000000e+00   0.0000000000000000e+00  -1.8293153200554216e-01
   0.0000000000000000e+00   0.0000000000000000e+00   0.0000000000000000e+00   1.8823100605329177e-01   4.6636362965965755e-01   0.0000000000000000e+00   0.0000000000000000e+00   0.0000000000000000e+00   0.0000000000000000e+00   0.0000000000000000e+00   0.0000000000000000e+00   0.0000000000000000e+00   0.0000000000000000e+00   0.0000000000000000e+00  -1.5503396963878108e-01   1.5336395761787094e-02   0.0000000000000000e+00   0.0000000000000000e+00   7.1548350880536482e-01   0.0000000000000000e+00  -4.2477089373255872e-01   0.0000000000000000e+00   0.0000000000000000e+00   0.0000000000000000e+00   1.7039123951617066e-01   0.0000000000000000e+00   3.7725037776858462e-02   0.0000000000000000e+00   0.0000000000000000e+00   0.0000000000000000e+00
   0.0000000000000000e+00   0.0000000000000000e+00   0.0000000000000000e+00   0.0000000000000000e+00   0.0000000000000000e+00   0.0000000000000000e+00   0.0000000000000000e+00   0.0000000000000000e+00   0.0000000000000000e+00   0.0000000000000000e+00   0.0000000000000000e+00   3.2491811769747880e-01   0.0000000000000000e+00   0.0000000000000000e+00   0.0000000000000000e+00   0.0000000000000000e+00   1.7708926074826936e-01  -7.4141451140635717e-01   0.0000000000000000e+00  -1.4797966564375281e-01   0.0000000000000000e+00   0.0000000000000000e+00   0.0000000000000000e+00   0.0000000000000000e+00   0.0000000000000000e+00  -3.7117357560207576e-01   0.0000000000000000e+00   0.0000000000000000e+00   0.0000000000000000e+00   3.9205143556217797e-01
   0.0000000000000000e+00   0.0000000000000000e+00   0.0000000000000000e+00   6.4789396770011964e-01   2.1983209474115553e-01   0.0000000000000000e+00   0.0000000000000000e+00   0.0000000000000000e+00   0.0000000000000000e+00   0.0000000000000000e+00   0.0000000000000000e+00   0.0000000000000000e+00   0.0000000000000000e+00   0.0000000000000000e+00  -2.7875797357165166e-01  -2.0041977952080978e-01   0.0000000000000000e+00   0.0000000000000000e+00  -5.4616678445965228e-01   0.0000000000000000e+00  -1.7806856852825217e-01   0.0000000000000000e+00   0.0000000000000000e+00   0.0000000000000000e+00   2.8595287734925900e-01   0.0000000000000000e+00   4.7513590451051024e-02   0.0000000000000000e+00   0.0000000000000000e+00   0.0000000000000000e+00
   0.0000000000000000e+00   0.0000000000000000e+00   0.0000000000000000e+00   0.0000000000000000e+00   0.0000000000000000e+00   0.0000000000000000e+00   0.0000000000000000e+00  -5.6014792514511080e-01   0.0000000000000000e+00   0.0000000000000000e+00   0.0000000000000000e+00   0.0000000000000000e+00   0.0000000000000000e+00   0.0000000000000000e+00   0.0000000000000000e+00   0.0000000000000000e+00   0.0000000000000000e+00   0.0000000000000000e+00   0.0000000000000000e+00   0.0000000000000000e+00   0.0000000000000000e+00  -4.0145806420511521e-01   0.0000000000000000e+00   0.0000000000000000e+00   0.0000000000000000e+00   0.0000000000000000e+00   0.0000000000000000e+00   0.0000000000000000e+00   0.0000000000000000e+00   0.0000000000000000e+00
   0.0000000000000000e+00   1.0517948138587256e+00   1.9217388461093646e-01   0.0000000000000000e+00   0.0000000000000000e+00   0.0000000000000000e+00   0.0000000000000000e+00   0.0000000000000000e+00  -8.1297863958428496e-01  -2.4244130751981618e-01  -5.2190050410702715e-01   0.0000000000000000e+00   0.0000000000000000e+00  -7.5656783221847199e-02   0.0000000000000000e+00   0.0000000000000000e+00   0.0000000000000000e+00   0.0000000000000000e+00   0.0000000000000000e+00   0.0000000000000000e+00   0.0000000000000000e+00   0.0000000000000000e+00   1.9026205273079499e-01   0.0000000000000000e+00   0.0000000000000000e+00   0.0000000000000000e+00   0.0000000000000000e+00   6.2660423589710335e-01   0.0000000000000000e+00   0.0000000000000000e+00
   1.1528493845332662e-02   0.0000000000000000e+00   0.0000000000000000e+00   0.0000000000000000e+00   0.0000000000000000e+00  -9.1929899933034720e-01  -3.8582264538423766e-01   0.0000000000000000e+00   0.0000000000000000e+00   0.0000000000000000e+00   0.0000000000000000e+00   0.0000000000000000e+00  -6.7953359781610684e-02   0.0000000000000000e+00   0.0000000000000000e+00   0.0000000000000000e+00   0.0000000000000000e+00   0.0000000000000000e+00   0.0000000000000000e+00   0.0000000000000000e+00   0.0000000000000000e+00   0.0000000000000000e+00   0.0000000000000000e+00   5.0464786346617807e-01   0.0000000000000000e+00   0.0000000000000000e+00   0.0000000000000000e+00   0.0000000000000000e+00   6.3092208553112139e-01   0.0000000000000000e+00
   0.0000000000000000e+00   0.0000000000000000e+00   0.0000000000000000e+00   4.9518915815588527e-01  -2.9667424286673030e-02   0.0000000000000000e+00   0.0000000000000000e+00   0.0000000000000000e+00   0.0000000000000000e+00   0.0000000000000000e+00   0.0000000000000000e+00   0.0000000000000000e+00   0.0000000000000000e+00   0.0000000000000000e+00   6.7467870530640317e-01   3.0938439380112503e-01   0.0000000000000000e+00   0.0000000000000000e+00   6.3477597960150955e-03   0.0000000000000000e+00  -1.5662339714574813e-01   0.0000000000000000e+00   0.0000000000000000e+00   0.0000000000000000e+00  -3.4945246423457504e-01   0.0000000000000000e+00   2.3729575578152767e-01   0.0000000000000000e+00   0.0000000000000000e+00   0.0000000000000000e+00
   0.0000000000000000e+00   0.0000000000000000e+00   0.0000000000000000e+00   0.0000000000000000e+00   0.0000000000000000e+00   0.0000000000000000e+00   0.0000000000000000e+00   0.0000000000000000e+00   0.0000000000000000e+00   0.0000000000000000e+00   0.0000000000000000e+00   6.3408855207080861e-01   0.0000000000000000e+00   0.0000000000000000e+00   0.0000000000000000e+00   0.0000000000000000e+00  -2.2108878163743548e-01   6.7455301274756796e-02   0.0000000000000000e+00   6.5387597308588141e-01   0.0000000000000000e+00   0.0000000000000000e+00   0.0000000000000000e+00   0.0000000000000000e+00   0.0000000000000000e+00  -2.2126071380949619e-01   0.0000000000000000e+00   0.0000000000000000e+00   0.0000000000000000e+00  -2.6075112548607865e-01
   0.0000000000000000e+00   0.0000000000000000e+00   0.0000000000000000e+00   4.4232031655271353e-01  -6.3196470898037516e-01   0.0000000000000000e+00   0.0000000000000000e+00   0.0000000000000000e+00   0.0000000000000000e+00   0.0000000000000000e+00   0.0000000000000000e+00   0.0000000000000000e+00   0.0000000000000000e+00   0.0000000000000000e+00   2.9957856969349751e-02  -2.7709516614194779e-01   0.0000000000000000e+00   0.0000000000000000e+00   3.7326754751381636e-01   0.0000000000000000e+00   1.5281277602718721e-01   0.0000000000000000e+00   0.0000000000000000e+00   0.0000000000000000e+00   1.8660477617481069e-01   0.0000000000000000e+00  -3.6026711040457465e-01   0.0000000000000000e+00   0.0000000000000000e+00   0.0000000000000000e+00
   0.0000000000000000e+00   2.3686125834614788e-01   4.8477358026462752e-01   0.0000000000000000e+00   0.0000000000000000e+00   0.0000000000000000e+00   0.0000000000000000e+00   0.0000000000000000e+00   9.7119077473499169e-02  -4.6062351377112781e-01   2.7463105882230598e-01   0.0000000000000000e+00   0.0000000000000000e+00  -1.2812620416344458e+00   0.0000000000000000e+00   0.0000000000000000e+00   0.0000000000000000e+00   0.0000000000000000e+00   0.0000000000000000e+00   0.0000000000000000e+00   0.0000000000000000e+00   0.0000000000000000e+00  -1.6810845196583879e-02   0.0000000000000000e+00   0.0000000000000000e+00   0.0000000000000000e+00   0.0000000000000000e+00   4.6363154575890431e-01   0.0000000000000000e+00   0.0000000000000000e+00
  -7.4686718655497075e-01   0.0000000000000000e+00   0.0000000000000000e+00   0.0000000000000000e+00   0.0000000000000000e+00   1.7653626741489287e-01  -6.0828458361578919e-01   0.0000000000000000e+00   0.0000000000000000e+00   0.0000000000000000e+00   0.0000000000000000e+00   0.0000000000000000e+00   8.3965391279461121e-01   0.0000000000000000e+00   0.0000000000000000e+00   0.0000000000000000e+00   0.0000000000000000e+00   0.0000000000000000e+00   0.0000000000000000e+00   0.0000000000000000e+00   0.0000000000000000e+00   0.0000000000000000e+00   0.0000000000000000e+00  -8.4243120682185357e-01   0.0000000000000000e+00   0.0000000000000000e+00   0.0000000000000000e+00   0.0000000000000000e+00   9.4869430240776986e-02   0.0000000000000000e+00
   0.0000000000000000e+00   0.0000000000000000e+00   0.0000000000000000e+00   0.0000000000000000e+00   0.0000000000000000e+00   0.0000000000000000e+00   0.0000000000000000e+00   0.0000000000000000e+00   0.0000000000000000e+00   0.0000000000000000e+00   0.0000000000000000e+00   1.9596639778315261e-01   0.0000000000000000e+00   0.0000000000000000e+00   0.0000000000000000e+00   0.0000000000000000e+00  -2.8421703779887697e-01   5.2679981659386943e-01   0.0000000000000000e+00  -4.4677623745673173e-01   0.0000000000000000e+00   0.0000000000000000e+00   0.0000000000000000e+00   0.0000000000000000e+00   0.0000000000000000e+00  -5.9050110338848161e-01   0.0000000000000000e+00   0.0000000000000000e+00   0.0000000000000000e+00   2.3451916796369704e-01
   4.6013527742354332e-01   0.0000000000000000e+00  -1.0431490655967596e-01   0.0000000000000000e+00   0.0000000000000000e+00   0.0000000000000000e+00   1.6200578563806201e-01   0.0000000000000000e+00   0.0000000000000000e+00   0.0000000000000000e+00   0.0000000000000000e+00   0.0000000000000000e+00   0.0000000000000000e+00   0.0000000000000000e+00   0.0000000000000000e+00   0.0000000000000000e+00   5.1265191438025115e-01   0.0000000000000000e+00   0.0000000000000000e+00   0.0000000000000000e+00   0.0000000000000000e+00   0.0000000000000000e+00   0.0000000000000000e+00   0.0000000000000000e+00   0.0000000000000000e+00  -6.3391471845419201e-01   0.0000000000000000e+00   9.2554711516235133e-01   0.0000000000000000e+00   0.0000000000000000e+00
   0.0000000000000000e+00  -6.4798736105232013e-02   0.0000000000000000e+00  -4.4079784277744138e-01   0.0000000000000000e+00   0.0000000000000000e+00   0.0000000000000000e+00   0.0000000000000000e+00   0.0000000000000000e+00   0.0000000000000000e+00   0.0000000000000000e+00   0.0000000000000000e+00   0.0000000000000000e+00   0.0000000000000000e+00   0.0000000000000000e+00   0.0000000000000000e+00   0.0000000000000000e+00   3.7368093632108335e-01   1.4032508240243238e+00   2.5585347098230349e-01   0.0000000000000000e+00   5.2750010445456441e-01   4.5224826747647384e-04  -5.3511046800215428e-02   0.0000000000000000e+00   0.0000000000000000e+00   0.0000000000000000e+00   0.0000000000000000e+00   0.0000000000000000e+00   0.0000000000000000e+00
  -3.8388843687845159e-01   0.0000000000000000e+00  -2.0108161216530662e-01   0.0000000000000000e+00   0.0000000000000000e+00   0.0000000000000000e+00   1.0856248229167413e+00   0.0000000000000000e+00   0.0000000000000000e+00   0.0000000000000000e+00   0.0000000000000000e+00   0.0000000000000000e+00   0.0000000000000000e+00   0.0000000000000000e+00   0.0000000000000000e+00   0.0000000000000000e+00   9.5010067929282099e-02   0.0000000000000000e+00   0.0000000000000000e+00   0.0000000000000000e+00   0.0000000000000000e+00   0.0000000000000000e+00   0.0000000000000000e+00   0.0000000000000000e+00   0.0000000000000000e+00   3.7611867749697114e-01   0.0000000000000000e+00   5.0892792616697191e-01   0.0000000000000000e+00   0.0000000000000000e+00
   0.0000000000000000e+00  -9.5227043082690088e-02   0.0000000000000000e+00   4.5534236510334714e-01   0.0000000000000000e+00   0.0000000000000000e+00   0.0000000000000000e+00   0.0000000000000000e+00   0.0000000000000000e+00   0.0000000000000000e+00   0.0000000000000000e+00   0.0000000000000000e+00   0.0000000000000000e+00   0.0000000000000000e+00   0.0000000000000000e+00   0.0000000000000000e+00   0.0000000000000000e+00  -4.2333555809494799e-01  -1.0902764450392104e-01  -4.3853336452742214e-01   0.0000000000000000e+00   9.0286551467550702e-01  -2.3301542592718977e-01   6.0105528000203268e-01   0.0000000000000000e+00   0.0000000000000000e+00   0.0000000000000000e+00   0.0000000000000000e+00   0.0000000000000000e+00   0.0000000000000000e+00
   0.0000000000000000e+00   0.0000000000000000e+00   0.0000000000000000e+00   0.0000000000000000e+00  -1.5672281050192881e-02   0.0000000000000000e+00   0.0000000000000000e+00   0.0000000000000000e+00   0.0000000000000000e+00   0.0000000000000000e+00   0.0000000000000000e+00   0.0000000000000000e+00   0.0000000000000000e+00   0.0000000000000000e+00  -2.9259909013024815e-01   0.0000000000000000e+00   0.0000000000000000e+00   0.0000000000000000e+00   0.0000000000000000e+00   0.0000000000000000e+00   0.0000000000000000e+00   0.0000000000000000e+00   0.0000000000000000e+00   0.0000000000000000e+00   0.0000000000000000e+00   0.0000000000000000e+00   0.0000000000000000e+00   0.0000000000000000e+00   0.0000000000000000e+00   0.0000000000000000e+00
   0.0000000000000000e+00   0.0000000000000000e+00   0.0000000000000000e+00   0.0000000000000000e+00   0.0000000000000000e+00  -1.8605459576714528e-01   0.0000000000000000e+00   3.0935074181997341e-02   3.7771908581640662e-01   6.6060010308667386e-02   0.0000000000000000e+00   0.0000000000000000e+00   0.0000000000000000e+00   0.0000000000000000e+00   0.0000000000000000e+00   0.0000000000000000e+00   0.0000000000000000e+00   0.0000000000000000e+00   0.0000000000000000e+00   0.0000000000000000e+00  -8.3097519925632857e-01   0.0000000000000000e+00   0.0000000000000000e+00   0.0000000000000000e+00  -9.3816897576805142e-02   0.0000000000000000e+00   1.9421380689873871e-01   0.0000000000000000e+00   0.0000000000000000e+00   2.8346195686041642e-01
   9.3979190208226690e-02   0.0000000000000000e+00  -8.8041343607751221e-01   0.0000000000000000e+00   0.0000000000000000e+00   0.0000000000000000e+00  -5.6036362513662630e-01   0.0000000000000000e+00   0.0000000000000000e+00   0.0000000000000000e+00   0.0000000000000000e+00   0.0000000000000000e+00   0.0000000000000000e+00   0.0000000000000000e+00   0.0000000000000000e+00   0.0000000000000000e+00   4.6277411902582090e-02   0.0000000000000000e+00   0.0000000000000000e+00   0.0000000000000000e+00   0.0000000000000000e+00   0.0000000000000000e+00   0.0000000000000000e+00   0.0000000000000000e+00   0.0000000000000000e+00   8.1617797526958946e-01   0.0000000000000000e+00  -3.2087359918877234e-01   0.0000000000000000e+00   0.0000000000000000e+00
   0.0000000000000000e+00   0.0000000000000000e+00   0.0000000000000000e+00   0.0000000000000000e+00   0.0000000000000000e+00   1.2155818540728161e-01   0.0000000000000000e+00  -6.9115495353441428e-02   5.9549449296440637e-01   1.8714169232472080e-01   0.0000000000000000e+00   0.0000000000000000e+00   0.0000000000000000e+00   0.0000000000000000e+00   0.0000000000000000e+00   0.0000000000000000e+00   0.0000000000000000e+00   0.0000000000000000e+00   0.0000000000000000e+00   0.0000000000000000e+00  -5.6158943123270036e-02   0.0000000000000000e+00   0.0000000000000000e+00   0.0000000000000000e+00   2.6756859918547787e-02   0.0000000000000000e+00  -5.6239446645771307e-01   0.0000000000000000e+00   0.0000000000000000e+00  -5.2024384605468343e-01
   0.0000000000000000e+00   0.0000000000000000e+00   0.0000000000000000e+00   0.0000000000000000e+00   0.0000000000000000e+00   2.9255523602166700e-01   0.0000000000000000e+00   3.7392699430538257e-01  -2.7015584416456878e-01  -1.9186080797524729e-01   0.0000000000000000e+00   0.0000000000000000e+00   0.0000000000000000e+00   0.0000000000000000e+00   0.0000000000000000e+00   0.0000000000000000e+00   0.0000000000000000e+00   0.0000000000000000e+00   0.0000000000000000e+00   0.0000000000000000e+00  -1.8409742519447611e-01   0.0000000000000000e+00   0.0000000000000000e+00   0.0000000000000000e+00  -6.5789608767001262e-01   0.0000000000000000e+00  -4.3453427607628708e-01   0.0000000000000000e+00   0.0000000000000000e+00   9.6208761622642067e-02
   0.0000000000000000e+00   0.0000000000000000e+00   0.0000000000000000e+00   0.0000000000000000e+00   0.0000000000000000e+00  -1.5627065489983119e-01   0.0000000000000000e+00  -2.4706142413448215e-01  -2.5176998341417811e-01  -7.2676543377950975e-01   0.0000000000000000e+00   0.0000000000000000e+00   0.0000000000000000e+00   0.0000000000000000e+00   0.0000000000000000e+00   0.0000000000000000e+00   0.0000000000000000e+00   0.0000000000000000e+00   0.0000000000000000e+00   0.0000000000000000e+00  -3.2954701136622166e-01   0.0000000000000000e+00   0.0000000000000000e+00   0.0000000000000000e+00   1.9894475945897716e-01   0.0000000000000000e+00  -9.2265265499307317e-02   0.0000000000000000e+00   0.0000000000000000e+00  -4.0776327152222724e-01
   0.0000000000000000e+00   0.0000000000000000e+00   0.0000000000000000e+00   0.0000000000000000e+00   0.0000000000000000e+00   0.0000000000000000e+00   0.0000000000000000e+00   0.0000000000000000e+00   0.0000000000000000e+00   0.0000000000000000e+00   1.0811464284240493e-01   2.6192829613687219e-01  -7.6013461605030008e-01  -1.4405675312616709e-01   0.0000000000000000e+00   3.1148423199241720e-01   0.0000000000000000e+00   0.0000000000000000e+00   0.0000000000000000e+00   0.0000000000000000e+00   0.0000000000000000e+00   0.0000000000000000e+00   0.0000000000000000e+00   0.0000000000000000e+00   0.0000000000000000e+00   0.0000000000000000e+00   0.0000000000000000e+00   0.0000000000000000e+00  -4.7341882331271701e-01   0.0000000000000000e+00
   0.0000000000000000e+00   0.0000000000000000e+00   0.0000000000000000e+00   0.0000000000000000e+00   0.0000000000000000e+00   0.0000000000000000e+00   0.0000000000000000e+00   0.0000000000000000e+00   0.0000000000000000e+00   0.0000000000000000e+00  -5.9186755301966620e-01   1.4838785558118073e-02  -3.4373506555056910e-01  -5.3550335121692694e-01   0.0000000000000000e+00  -2.2165011355617176e-01   0.0000000000000000e+00   0.0000000000000000e+00   0.0000000000000000e+00   0.0000000000000000e+00   0.0000000000000000e+00   0.0000000000000000e+00   0.0000000000000000e+00   0.0000000000000000e+00   0.0000000000000000e+00   0.0000000000000000e+00   0.0000000000000000e+00   0.0000000000000000e+00   4.4207035959516139e-01   0.0000000000000000e+00
   0.0000000000000000e+00   0.0000000000000000e+00   0.0000000000000000e+00   0.0000000000000000e+00   0.0000000000000000e+00   0.0000000000000000e+00   0.0000000000000000e+00   0.0000000000000000e+00   0.0000000000000000e+00   0.0000000000000000e+00   2.1955428581716524e-01  -4.4518608412752952e-01   1.9036192202156349e-01  -6.5874086455227820e-01   0.0000000000000000e+00  -2.5349306896449009e-01   0.0000000000000000e+00   0.0000000000000000e+00   0.0000000000000000e+00   0.0000000000000000e+00   0.0000000000000000e+00   0.0000000000000000e+00   0.0000000000000000e+00   0.0000000000000000e+00   0.0000000000000000e+00   0.0000000000000000e+00   0.0000000000000000e+00   0.0000000000000000e+00  -4.6815525424654569e-01   0.0000000000000000e+00
   0.0000000000000000e+00   0.0000000000000000e+00   0.0000000000000000e+00   0.0000000000000000e+00   0.0000000000000000e+00   0.0000000000000000e+00   0.0000000000000000e+00   0.0000000000000000e+00   0.0000000000000000e+00   0.0000000000000000e+00  -2.5235788448456242e-01   5.8811384688014812e-01   1.5832858354554610e-01   1.0016336708789851e-01   0.0000000000000000e+00  -6.1465471740840028e-01   0.0000000000000000e+00   0.0000000000000000e+00   0.0000000000000000e+00   0.0000000000000000e+00   0.0000000000000000e+00   0.0000000000000000e+00   0.0000000000000000e+00   0.0000000000000000e+00   0.0000000000000000e+00   0.0000000000000000e+00   0.0000000000000000e+00   0.0000000000000000e+00  -4.2135085040852305e-01   0.0000000000000000e+00
   0.0000000000000000e+00   0.0000000000000000e+00   0.0000000000000000e+00   0.0000000000000000e+00  -7.2055841297798295e-01   0.0000000000000000e+00   0.0000000000000000e+00   0.0000000000000000e+00   0.0000000000000000e+00   0.0000000000000000e+00   0.0000000000000000e+00   0.0000000000000000e+00   0.0000000000000000e+00   0.0000000000000000e+00   2.3761964289470958e-01   0.0000000000000000e+00   0.0000000000000000e+00   0.0000000000000000e+00   0.0000000000000000e+00   0.0000000000000000e+00   0.0000000000000000e+00   0.0000000000000000e+00   0.0000000000000000e+00   0.0000000000000000e+00   0.0000000000000000e+00   0.0000000000000000e+00   0.0000000000000000e+00   0.0000000000000000e+00   0.0000000000000000e+00   0.0000000000000000e+00
   0.0000000000000000e+00   0.0000000000000000e+00   0.0000000000000000e+00   0.0000000000000000e+00   0.0000000000000000e+00   0.0000000000000000e+00   0.0000000000000000e+00   0.0000000000000000e+00   0.0000000000000000e+00   0.0000000000000000e+00   4.2483104096886853e-01  -2.5310301779688110e-01  -4.7429537273038092e-01   2.7024618686943280e-01   0.0000000000000000e+00  -6.4155560365521558e-01   0.0000000000000000e+00   0.0000000000000000e+00   0.0000000000000000e+00   0.0000000000000000e+00   0.0000000000000000e+00   0.0000000000000000e+00   0.0000000000000000e+00   0.0000000000000000e+00   0.0000000000000000e+00   0.0000000000000000e+00   0.0000000000000000e+00   0.0000000000000000e+00   2.1418392637892225e-01   0.0000000000000000e+00
   2.0945401358606733e-01   0.0000000000000000e+00   4.9415388479680322e-01   0.0000000000000000e+00   0.0000000000000000e+00   0.0000000000000000e+00  -2.5773692384236901e-01   0.0000000000000000e+00   0.0000000000000000e+00   0.0000000000000000e+00   0.0000000000000000e+00   0.0000000000000000e+00   0.0000000000000000e+00   0.0000000000000000e+00   0.0000000000000000e+00   0.0000000000000000e+00   9.1929858284923505e-01   0.0000000000000000e+00   0.0000000000000000e+00   0.0000000000000000e+00   0.0000000000000000e+00   0.0000000000000000e+00   0.0000000000000000e+00   0.0000000000000000e+00   0.0000000000000000e+00   9.7396718203296828e-01   0.0000000000000000e+00  -4.4143494653682058e-01   0.0000000000000000e+00   0.0000000000000000e+00
   0.0000000000000000e+00  -1.3007595284972021e-01   0.0000000000000000e+00  -3.7537397283892232e-01   0.0000000000000000e+00   0.0000000000000000e+00   0.0000000000000000e+00   0.0000000000000000e+00   0.0000000000000000e+00   0.0000000000000000e+00   0.0000000000000000e+00   0.0000000000000000e+00   0.0000000000000000e+00   0.0000000000000000e+00   0.0000000000000000e+00   0.0000000000000000e+00   0.0000000000000000e+00  -3.8496405736670752e-01   5.3714776712213252e-02   4.1059446643362585e-01   0.0000000000000000e+00  -2.8824500847204892e-01   1.0472001504739870e+00   7.2915560459751394e-01   0.0000000000000000e+00   0.0000000000000000e+00   0.0000000000000000e+00   0.0000000000000000e+00   0.0000000000000000e+00   0.0000000000000000e+00
   0.0000000000000000e+00   7.2846396678861128e-02   0.0000000000000000e+00  -2.0010513983592260e-01   0.0000000000000000e+00   0.0000000000000000e+00   0.0000000000000000e+00   0.0000000000000000e+00   0.0000000000000000e+00   0.0000000000000000e+00   0.0000000000000000e+00   0.0000000000000000e+00   0.0000000000000000e+00   0.0000000000000000e+00   0.0000000000000000e+00   0.0000000000000000e+00   0.0000000000000000e+00   8.1530768028238931e-01  -7.0576353138199621e-01  -1.2560798883733860e-02   0.0000000000000000e+00   1.9689147052860825e-01  -2.8720470935267051e-01   3.8302633707541006e-01   0.0000000000000000e+00   0.0000000000000000e+00   0.0000000000000000e+00   0.0000000000000000e+00   0.0000000000000000e+00   0.0000000000000000e+00
   0.0000000000000000e+00  -4.2771301609537532e-01   0.0000000000000000e+00  -8.4500812305812434e-01   0.0000000000000000e+00   0.0000000000000000e+00   0.0000000000000000e+00   0.0000000000000000e+00   0.0000000000000000e+00   0.0000000000000000e+00   0.0000000000000000e+00   0.0000000000000000e+00   0.0000000000000000e+00   0.0000000000000000e+00   0.0000000000000000e+00   0.0000000000000000e+00   0.0000000000000000e+00  -1.2680898787694775e-01  -3.4937835295087272e-01   2.3215020639506698e-01   0.0000000000000000e+00   5.0876941625207917e-01  -6.4271286139819861e-01  -5.4543706260886093e-01   0.0000000000000000e+00   0.0000000000000000e+00   0.0000000000000000e+00   0.0000000000000000e+00   0.0000000000000000e+00   0.0000000000000000e+00
   0.0000000000000000e+00   0.0000000000000000e+00   0.0000000000000000e+00   0.0000000000000000e+00   0.0000000000000000e+00   1.4927351176504947e-01   0.0000000000000000e+00  -8.0026100917861553e-01   1.8244142495767934e-01  -1.3731732829000798e-01   0.0000000000000000e+00   0.0000000000000000e+00   0.0000000000000000e+00   0.0000000000000000e+00   0.0000000000000000e+00   0.0000000000000000e+00   0.0000000000000000e+00   0.0000000000000000e+00   0.0000000000000000e+00   0.0000000000000000e+00   1.4352786486502156e-01   0.0000000000000000e+00   0.0000000000000000e+00   0.0000000000000000e+00  -4.6978092407862460e-01   0.0000000000000000e+00   5.4298423099321438e-02   0.0000000000000000e+00   0.0000000000000000e+00   2.0227735986159276e-01
   0.0000000000000000e+00  -3.3748729019280617e-02   0.0000000000000000e+00   6.0268788091048942e-01   0.0000000000000000e+00   0.0000000000000000e+00   0.0000000000000000e+00   0.0000000000000000e+00   0.0000000000000000e+00   0.0000000000000000e+00   0.0000000000000000e+00   0.0000000000000000e+00   0.0000000000000000e+00   0.0000000000000000e+00   0.0000000000000000e+00   0.0000000000000000e+00   0.0000000000000000e+00  -2.4573568208025612e-01   1.7833113716972637e-01   1.0922605350772665e+00   0.0000000000000000e+00   3.5064723420502764e-01  -6.2321728410660460e-01   2.1498794679516431e-01   0.0000000000000000e+00   0.0000000000000000e+00   0.0000000000000000e+00   0.0000000000000000e+00   0.0000000000000000e+00   0.0000000000000000e+00
   0.0000000000000000e+00  -7.2722699105582891e-02   0.0000000000000000e+00  -5.4901972516612063e-01   0.0000000000000000e+00   0.0000000000000000e+00   0.0000000000000000e+00   0.0000000000000000e+00   0.0000000000000000e+00   0.0000000000000000e+00   0.0000000000000000e+00   0.0000000000000000e+00   0.0000000000000000e+00   0.0000000000000000e+00   0.0000000000000000e+00   0.0000000000000000e+00   0.0000000000000000e+00  -3.1129067522759346e-02   6.9557017776360497e-01  -5.3473290029330844e-01   0.0000000000000000e+00  -4.2037403211501179e-01  -1.0883590608936706e+00   2.6379130377584037e-01   0.0000000000000000e+00   0.0000000000000000e+00   0.0000000000000000e+00   0.0000000000000000e+00   0.0000000000000000e+00   0.0000000000000000e+00
   0.0000000000000000e+00   1.4754254478564444e+00   0.0000000000000000e+00  -1.2280481762642101e-01   0.0000000000000000e+00   0.0000000000000000e+00   0.0000000000000000e+00   0.0000000000000000e+00   0.0000000000000000e+00   0.0000000000000000e+00   0.0000000000000000e+00   0.0000000000000000e+00   0.0000000000000000e+00   0.0000000000000000e+00   0.0000000000000000e+00   0.0000000000000000e+00   0.0000000000000000e+00  -2.4033400128725843e-01  -3.3027030249588876e-02   1.4666126401185717e-01   0.0000000000000000e+00  -2.2533278055833765e-02  -3.3728954544958545e-01  -3.2391943966873768e-02   0.0000000000000000e+00   0.0000000000000000e+00   0.0000000000000000e+00   0.0000000000000000e+00   0.0000000000000000e+00   0.0000000000000000e+00
   0.0000000000000000e+00   0.0000000000000000e+00   0.0000000000000000e+00   0.0000000000000000e+00   0.0000000000000000e+00   8.8710462960123870e-01   0.0000000000000000e+00  -7.3496440234413207e-02  -4.7279863671374350e-02  -1.1425392542843874e-02   0.0000000000000000e+00   0.0000000000000000e+00   0.0000000000000000e+00   0.0000000000000000e+00   0.0000000000000000e+00   0.0000000000000000e+00   0.0000000000000000e+00   0.0000000000000000e+00   0.0000000000000000e+00   0.0000000000000000e+00  -2.1216697708103827e-01   0.0000000000000000e+00   0.0000000000000000e+00   0.0000000000000000e+00   3.7617055185242831e-01   0.0000000000000000e+00   1.0757289592149319e-01   0.0000000000000000e+00   0.0000000000000000e+00   8.4774324696392900e-02
  -9.4873302158837713e-02   0.0000000000000000e+00  -5.3132414132189865e-01   0.0000000000000000e+00   0.0000000000000000e+00   0.0000000000000000e+00  -1.4720508503393720e-01   0.0000000000000000e+00   0.0000000000000000e+00   0.0000000000000000e+00   0.0000000000000000e+00   0.0000000000000000e+00   0.0000000000000000e+00   0.0000000000000000e+00   0.0000000000000000e+00   0.0000000000000000e+00   8.1811894242750005e-01   0.0000000000000000e+00   0.0000000000000000e+00   0.0000000000000000e+00   0.0000000000000000e+00   0.0000000000000000e+00   0.0000000000000000e+00   0.0000000000000000e+00   0.0000000000000000e+00  -5.1638445428863533e-01   0.0000000000000000e+00  -1.0665494191213243e+00   0.0000000000000000e+00   0.0000000000000000e+00
   0.0000000000000000e+00   0.0000000000000000e+00   0.0000000000000000e+00   0.0000000000000000e+00   0.0000000000000000e+00  -9.5608570119205913e-02   0.0000000000000000e+00   6.0127704698384618e-02   2.5607057993191157e-01  -3.7164346218354261e-01   0.0000000000000000e+00   0.0000000000000000e+00   0.0000000000000000e+00   0.0000000000000000e+00   0.0000000000000000e+00   0.0000000000000000e+00   0.0000000000000000e+00   0.0000000000000000e+00   0.0000000000000000e+00   0.0000000000000000e+00   1.7831298828936104e-01   0.0000000000000000e+00   0.0000000000000000e+00   0.0000000000000000e+00   3.4985310732232255e-01   0.0000000000000000e+00  -4.7175354193344482e-01   0.0000000000000000e+00   0.0000000000000000e+00   6.3781543783019568e-01
   1.0113156871276607e+00   0.0000000000000000e+00   4.1118654657720688e-02   0.0000000000000000e+00   0.0000000000000000e+00   0.0000000000000000e+00   5.2886902036163452e-01   0.0000000000000000e+00   0.0000000000000000e+00   0.0000000000000000e+00   0.0000000000000000e+00   0.0000000000000000e+00   0.0000000000000000e+00   0.0000000000000000e+00   0.0000000000000000e+00   0.0000000000000000e+00  -3.5635156136622825e-01   0.0000000000000000e+00   0.0000000000000000e+00   0.0000000000000000e+00   0.0000000000000000e+00   0.0000000000000000e+00   0.0000000000000000e+00   0.0000000000000000e+00   0.0000000000000000e+00   4.6477975357916329e-01   0.0000000000000000e+00  -2.0323275291525739e-01   0.0000000000000000e+00   0.0000000000000000e+00
   0.0000000000000000e+00   0.0000000000000000e+00   0.0000000000000000e+00   0.0000000000000000e+00   0.0000000000000000e+00   0.0000000000000000e+00   0.0000000000000000e+00   0.0000000000000000e+00   0.0000000000000000e+00   0.0000000000000000e+00   5.8790647558320797e-01   5.6836932897116887e-01   1.3334117097234055e-01  -4.1890164055449963e-01   0.0000000000000000e+00   1.4001791092071614e-02   0.0000000000000000e+00   0.0000000000000000e+00   0.0000000000000000e+00   0.0000000000000000e+00   0.0000000000000000e+00   0.0000000000000000e+00   0.0000000000000000e+00   0.0000000000000000e+00   0.0000000000000000e+00   0.0000000000000000e+00   0.0000000000000000e+00   0.0000000000000000e+00   3.7130550677694263e-01   0.0000000000000000e+00
   0.0000000000000000e+00   0.0000000000000000e+00   0.0000000000000000e+00   0.0000000000000000e+00   0.0000000000000000e+00  -1.4906376955192305e-01   0.0000000000000000e+00  -3.7943454601656673e-01  -5.1502416974195409e-01   4.8837490254008042e-01   0.0000000000000000e+00   0.0000000000000000e+00   0.0000000000000000e+00   0.0000000000000000e+00   0.0000000000000000e+00   0.0000000000000000e+00   0.0000000000000000e+00   0.0000000000000000e+00   0.0000000000000000e+00   0.0000000000000000e+00  -2.5772601870087553e-01   0.0000000000000000e+00   0.0000000000000000e+00   0.0000000000000000e+00   1.8297700204252948e-01   0.0000000000000000e+00  -4.5998792809171268e-01   0.0000000000000000e+00   0.0000000000000000e+00   1.3622517779303331e-01
