# Supplementary material for: ICOA: An Improved Coati Optimization Algorithm with Multi-Strategy Enhancement for Global Optimization and Engineering Design Problems
Source: Biomimetics (Basel). 2026 Apr 7;11(4):254. doi: 10.3390/biomimetics11040254 (PMC13113930; doi:10.3390/biomimetics11040254)
Supplement: Supplementary file 1 [file biomimetics-11-00254-s001.zip › ablation-study/input_data17/M_29_D10.txt]

  -1.7737541771181761e-01   0.0000000000000000e+00  -1.0948016712402869e-01   6.3390917452619155e-01   0.0000000000000000e+00   0.0000000000000000e+00   4.2289926624156988e-02   0.0000000000000000e+00  -3.4237361381367637e-01  -6.6007808880454655e-01
   0.0000000000000000e+00  -3.4399886265262819e-01   0.0000000000000000e+00   0.0000000000000000e+00   9.2243921715976696e-01   9.0879307898534850e-02   0.0000000000000000e+00  -5.2714228708369304e-01   0.0000000000000000e+00   0.0000000000000000e+00
  -3.9658514433620334e-01   0.0000000000000000e+00  -6.8548275874056130e-01   1.2777440627270481e-01   0.0000000000000000e+00   0.0000000000000000e+00   4.9487911457454375e-01   0.0000000000000000e+00   1.8092226418087065e-01   2.8083644376130051e-01
   1.7128753054186602e-01   0.0000000000000000e+00  -5.2187057803042702e-01   6.8890491575114191e-02   0.0000000000000000e+00   0.0000000000000000e+00  -6.7223041354388235e-01   0.0000000000000000e+00   4.5950534716120361e-01  -1.7471945762989316e-01
   0.0000000000000000e+00  -9.7546112878871682e-01   0.0000000000000000e+00   0.0000000000000000e+00  -3.7573077989658338e-01   7.0997556492258762e-01   0.0000000000000000e+00  -8.6593771368314365e-02   0.0000000000000000e+00   0.0000000000000000e+00
   0.0000000000000000e+00  -3.7914852339133781e-01   0.0000000000000000e+00   0.0000000000000000e+00  -7.3039437757924808e-01  -4.0126620583853423e-01   0.0000000000000000e+00  -6.2445671801375058e-01   0.0000000000000000e+00   0.0000000000000000e+00
  -5.0082369772775592e-01   0.0000000000000000e+00   4.5624710280582381e-01   1.0945795309459001e-01   0.0000000000000000e+00   0.0000000000000000e+00   5.7429778846473531e-02   0.0000000000000000e+00   6.9847800229812418e-01  -1.9458535989947062e-01
   0.0000000000000000e+00   4.3495643908912134e-02   0.0000000000000000e+00   0.0000000000000000e+00  -5.6183169236621455e-01   9.7733911930712392e-01   0.0000000000000000e+00  -1.5949483778808946e-01   0.0000000000000000e+00   0.0000000000000000e+00
   7.2873343108312238e-01   0.0000000000000000e+00   3.4829943467152236e-02   2.7664952185030528e-01   0.0000000000000000e+00   0.0000000000000000e+00   4.7941089724769004e-01   0.0000000000000000e+00   3.8742195340949159e-01  -1.0615519363850684e-01
  -6.4789335833711353e-03   0.0000000000000000e+00  -1.9079841844595935e-01  -6.9897851060533978e-01   0.0000000000000000e+00   0.0000000000000000e+00   2.6130347734477233e-01   0.0000000000000000e+00   3.0577592123775643e-02  -6.3699963283939443e-01
  -9.0173348616072002e-01   0.0000000000000000e+00  -7.9490484974854903e-01   0.0000000000000000e+00   0.0000000000000000e+00   0.0000000000000000e+00   0.0000000000000000e+00   0.0000000000000000e+00   3.8107569943761543e-01   9.9991505791719548e-01
   0.0000000000000000e+00   2.9303380743860630e-01   0.0000000000000000e+00   2.0672375633313250e-01   7.9027352400375922e-02  -8.4619563896288108e-01   3.8467251823366322e-01   3.3632546054577855e-02   0.0000000000000000e+00   0.0000000000000000e+00
  -1.1745789817371455e-02   0.0000000000000000e+00  -1.0091604334457789e+00   0.0000000000000000e+00   0.0000000000000000e+00   0.0000000000000000e+00   0.0000000000000000e+00   0.0000000000000000e+00  -4.4223705635028632e-01  -7.7676075754373630e-02
   0.0000000000000000e+00   9.2101190558968704e-01   0.0000000000000000e+00  -1.4758292728094968e-01   3.4098501680004230e-02   1.9474233816323200e-01  -1.7974919772087700e-01  -2.4199026667582124e-01   0.0000000000000000e+00   0.0000000000000000e+00
   0.0000000000000000e+00  -2.0125114516272613e-01   0.0000000000000000e+00   2.8268883385972637e-01   1.3151295903721194e-01  -2.4238220883592199e-01  -4.9338099929724116e-01  -7.4840857541804839e-01   0.0000000000000000e+00   0.0000000000000000e+00
   0.0000000000000000e+00   1.2631888894818027e-01   0.0000000000000000e+00   4.1255155048297476e-01  -3.6287144379046438e-01  -1.5247888188249087e-01  -6.2417795676514076e-01   5.1896159842398137e-01   0.0000000000000000e+00   0.0000000000000000e+00
   0.0000000000000000e+00   4.2055202143086196e-02   0.0000000000000000e+00   3.0819929567506987e-01   8.9039883105591355e-01   1.3772562587992243e-01  -1.0249858019170249e-01   2.8453500453727515e-01   0.0000000000000000e+00   0.0000000000000000e+00
   0.0000000000000000e+00  -8.7413570447489555e-02   0.0000000000000000e+00  -7.6836580070511917e-01   2.2541195242650325e-01  -3.8086883532600402e-01  -4.1974800596799644e-01   1.7295333901078269e-01   0.0000000000000000e+00   0.0000000000000000e+00
  -7.9695916854310400e-01   0.0000000000000000e+00  -3.9424227882613710e-02   0.0000000000000000e+00   0.0000000000000000e+00   0.0000000000000000e+00   0.0000000000000000e+00   0.0000000000000000e+00   3.6609797672353128e-01  -3.6879573267563337e-01
  -8.3656447531711875e-01   0.0000000000000000e+00   1.7690114705326304e-01   0.0000000000000000e+00   0.0000000000000000e+00   0.0000000000000000e+00   0.0000000000000000e+00   0.0000000000000000e+00  -7.4722738503479513e-01   2.1787229522004523e-01
  -5.6911236347975028e-02   0.0000000000000000e+00   0.0000000000000000e+00  -8.5393648525521637e-01   9.9899102272100374e-02   0.0000000000000000e+00   4.3695397638821093e-01  -2.5753838176492538e-01  -1.7859566875393931e-02   0.0000000000000000e+00
   0.0000000000000000e+00   1.1932377571986480e-01  -7.1256037858776267e-01   0.0000000000000000e+00   0.0000000000000000e+00   3.2636327812598953e-02   0.0000000000000000e+00   0.0000000000000000e+00   0.0000000000000000e+00  -8.9165283502116444e-01
   0.0000000000000000e+00  -1.0378108412609270e+00   3.2524560121084012e-01   0.0000000000000000e+00   0.0000000000000000e+00  -4.1127485939938191e-01   0.0000000000000000e+00   0.0000000000000000e+00   0.0000000000000000e+00  -1.5370630266025681e-01
  -5.2323056444133764e-01   0.0000000000000000e+00   0.0000000000000000e+00  -5.7070825859481540e-02  -2.5554614132700793e-01   0.0000000000000000e+00  -4.6198591834783520e-01  -5.5221790474494292e-01  -3.7322012787416192e-01   0.0000000000000000e+00
  -1.1565146236354509e-01   0.0000000000000000e+00   0.0000000000000000e+00   3.0538015002240659e-01  -6.1220915824401856e-01   0.0000000000000000e+00   6.8074168081016473e-01  -5.3647038324111468e-02  -2.2864909594052557e-01   0.0000000000000000e+00
   0.0000000000000000e+00   2.6543205508449791e-01  -6.8941824609363977e-01   0.0000000000000000e+00   0.0000000000000000e+00  -5.7249060691446330e-01   0.0000000000000000e+00   0.0000000000000000e+00   0.0000000000000000e+00  -1.4665912688687477e-01
   6.5214246495409367e-01   0.0000000000000000e+00   0.0000000000000000e+00  -2.9356813781831864e-01  -4.8617834217725392e-01   0.0000000000000000e+00  -3.0753148050043255e-01   1.4456580611929723e-01  -3.6970757317310332e-01   0.0000000000000000e+00
   3.0436573703670200e-02   0.0000000000000000e+00   0.0000000000000000e+00   1.1933469911162868e-01   5.2600031511128609e-01   0.0000000000000000e+00   1.6118635684293442e-01   1.3164592674969050e-01  -8.1538016986548678e-01   0.0000000000000000e+00
  -5.3235274701056723e-01   0.0000000000000000e+00   0.0000000000000000e+00  -2.7176339342118633e-01  -1.9201711819746925e-01   0.0000000000000000e+00  -1.0804788125411699e-01   7.6656470082267214e-01  -8.1110121900927201e-02   0.0000000000000000e+00
   0.0000000000000000e+00   1.1234068178430284e-02  -5.1697206734647905e-01   0.0000000000000000e+00   0.0000000000000000e+00   5.3230910610688775e-01   0.0000000000000000e+00   0.0000000000000000e+00   0.0000000000000000e+00   3.3419268136485203e-01
  -4.4601198061397410e-02  -1.5789364536597736e-01   0.0000000000000000e+00   0.0000000000000000e+00   2.8456673397683047e-01   0.0000000000000000e+00   8.2098159046512731e-01   0.0000000000000000e+00  -4.5459266076651061e-01   1.0694318441520258e-01
   1.4676805093983283e-01   1.0284695241923048e-03   0.0000000000000000e+00   0.0000000000000000e+00   2.0414207566037704e-01   0.0000000000000000e+00   1.9899642180103985e-01   0.0000000000000000e+00   2.5801137232060867e-01  -9.1138062865218350e-01
   0.0000000000000000e+00   0.0000000000000000e+00   1.8585512952239336e-01  -4.5479099317960781e-01   0.0000000000000000e+00   7.7553242504102626e-01   0.0000000000000000e+00  -3.0122679727957646e-01   0.0000000000000000e+00   0.0000000000000000e+00
   0.0000000000000000e+00   0.0000000000000000e+00  -6.5149699407942885e-01   6.6875553050322264e-02   0.0000000000000000e+00   6.4805298291344154e-02   0.0000000000000000e+00  -1.1577916305360254e-01   0.0000000000000000e+00   0.0000000000000000e+00
  -4.5657051231273005e-02  -9.3541751625692116e-01   0.0000000000000000e+00   0.0000000000000000e+00  -1.7211468062076568e-01   0.0000000000000000e+00  -2.0313336328720064e-01   0.0000000000000000e+00  -1.7859148420447263e-01  -1.4187303886459943e-01
   0.0000000000000000e+00   0.0000000000000000e+00   4.9289200751051365e-01   1.6806933194064083e-01   0.0000000000000000e+00  -4.1365163691756535e-01   0.0000000000000000e+00   3.3206937310446083e-01   0.0000000000000000e+00   0.0000000000000000e+00
   3.6163735208498105e-01  -2.0082410660287722e-01   0.0000000000000000e+00   0.0000000000000000e+00  -3.9800635153042069e-01   0.0000000000000000e+00   4.4269085530112195e-01   0.0000000000000000e+00   6.4284013041826515e-01   2.4750842668918305e-01
   0.0000000000000000e+00   0.0000000000000000e+00   1.2430440893905645e-01   1.4368906622136104e-01   0.0000000000000000e+00  -2.3938507667223494e-01   0.0000000000000000e+00  -1.3947519715987138e+00   0.0000000000000000e+00   0.0000000000000000e+00
  -5.5005423077668247e-01   1.7990532339781318e-01   0.0000000000000000e+00   0.0000000000000000e+00  -7.3424554035718570e-01   0.0000000000000000e+00   2.1321889421488702e-01   0.0000000000000000e+00  -1.4099569885849988e-01  -2.4620280326708219e-01
   7.3555698270718817e-01   1.6542781538633505e-01   0.0000000000000000e+00   0.0000000000000000e+00  -3.8755484022351516e-01   0.0000000000000000e+00  -6.0737128100537635e-02   0.0000000000000000e+00  -5.1162242516073131e-01  -1.2627075769664958e-01
  -1.9064124690091938e-01   2.7268365113761844e-01  -1.0842700508937347e-02  -6.9504132260904450e-01   0.0000000000000000e+00   0.0000000000000000e+00   0.0000000000000000e+00   0.0000000000000000e+00   5.9192668058224074e-01   2.3605580253142205e-01
  -3.3739846066299728e-01  -1.6791066551526543e-01  -5.0569666692012882e-01  -2.0297092059738986e-01   0.0000000000000000e+00   0.0000000000000000e+00   0.0000000000000000e+00   0.0000000000000000e+00  -5.0096965286930428e-01   5.5684053418388102e-01
  -3.7561442834981457e-01   6.9203782334965647e-01  -1.6209751890318441e-01  -7.0678958657812513e-02   0.0000000000000000e+00   0.0000000000000000e+00   0.0000000000000000e+00   0.0000000000000000e+00  -3.3060133200502956e-01  -4.8931491977446517e-01
  -6.6296889419134519e-01  -3.7270250755415561e-02   6.8086387823869787e-01   1.9592161200449887e-01   0.0000000000000000e+00   0.0000000000000000e+00   0.0000000000000000e+00   0.0000000000000000e+00  -4.7259590916906194e-02   2.3428360179282401e-01
   0.0000000000000000e+00   0.0000000000000000e+00   0.0000000000000000e+00   0.0000000000000000e+00  -1.1257071591463497e-01  -7.9593775719264293e-01   1.2625006294595669e+00  -7.2608291734759522e-02   0.0000000000000000e+00   0.0000000000000000e+00
   0.0000000000000000e+00   0.0000000000000000e+00   0.0000000000000000e+00   0.0000000000000000e+00  -9.2831055531717360e-02   4.1360511030759189e-01   5.7646554383435733e-01   6.4042789155355773e-01   0.0000000000000000e+00   0.0000000000000000e+00
   0.0000000000000000e+00   0.0000000000000000e+00   0.0000000000000000e+00   0.0000000000000000e+00   4.4385939619011977e-01   2.4537155413654563e-01   8.4616446138446111e-01  -8.1316111055507379e-01   0.0000000000000000e+00   0.0000000000000000e+00
   0.0000000000000000e+00   0.0000000000000000e+00   0.0000000000000000e+00   0.0000000000000000e+00   8.3239202114799826e-01   3.7979811090679905e-01   2.3281057276544725e-02   1.0855385015909411e+00   0.0000000000000000e+00   0.0000000000000000e+00
  -1.8869917140529574e-01  -5.9821427321749965e-01   1.0758563533073016e-01  -5.1843155698891996e-01   0.0000000000000000e+00   0.0000000000000000e+00   0.0000000000000000e+00   0.0000000000000000e+00  -1.7518455795406487e-01  -5.4359610785286139e-01
  -4.8331859366612878e-01  -2.4348284865557765e-01  -4.9267374768422623e-01   4.0443577083186943e-01   0.0000000000000000e+00   0.0000000000000000e+00   0.0000000000000000e+00   0.0000000000000000e+00   5.0639102748390497e-01  -2.1069326597062144e-01
   4.6993661576742030e-01   0.0000000000000000e+00   5.8467054199148882e-04   8.1734633613710361e-03   0.0000000000000000e+00   0.0000000000000000e+00  -7.2915999337989779e-01   1.9101678022618673e-01   4.5927194944211036e-01   0.0000000000000000e+00
   0.0000000000000000e+00  -9.4960112619886650e-01   0.0000000000000000e+00   0.0000000000000000e+00   5.0266034755459899e-01   9.3318692997107688e-01   0.0000000000000000e+00   0.0000000000000000e+00   0.0000000000000000e+00  -1.1812589380811949e+00
  -5.4649880943124640e-01   0.0000000000000000e+00   3.2353311432341769e-01   6.5218254739904791e-01   0.0000000000000000e+00   0.0000000000000000e+00  -3.7199313120308874e-01   1.4805285170749960e-01  -1.0499887396304292e-01   0.0000000000000000e+00
  -2.0767335422547342e-01   0.0000000000000000e+00  -7.7843754130415665e-01   2.9473703226871772e-01   0.0000000000000000e+00   0.0000000000000000e+00  -9.9146457543326405e-02  -4.4548477390483177e-01   2.3611469716660213e-01   0.0000000000000000e+00
   0.0000000000000000e+00  -6.3450871694692723e-01   0.0000000000000000e+00   0.0000000000000000e+00   5.7356044497321790e-01  -2.9642949169367927e-01   0.0000000000000000e+00   0.0000000000000000e+00   0.0000000000000000e+00   2.7591873411736234e-01
   0.0000000000000000e+00  -2.3261499869454086e-01   0.0000000000000000e+00   0.0000000000000000e+00  -8.2546527985866058e-01  -3.8083437100830025e-01   0.0000000000000000e+00   0.0000000000000000e+00   0.0000000000000000e+00  -8.1495289462509979e-01
  -5.8201642423472977e-02   0.0000000000000000e+00  -5.3626644992717387e-01  -4.3503203947619175e-02   0.0000000000000000e+00   0.0000000000000000e+00  -5.5367602256635229e-02   7.6487709478767296e-01  -3.4501564201863011e-01   0.0000000000000000e+00
  -1.9496803569333154e-01   0.0000000000000000e+00   3.9932566307733591e-02   1.1137915901036587e-01   0.0000000000000000e+00   0.0000000000000000e+00   4.5917328262078394e-01   3.9629177815130134e-01   7.6164313247152537e-01   0.0000000000000000e+00
   6.2926182171901379e-01   0.0000000000000000e+00  -1.3589010834900286e-02   6.8805766862860640e-01   0.0000000000000000e+00   0.0000000000000000e+00   3.2590047483267792e-01   3.2436328878384449e-02  -1.5217854062085368e-01   0.0000000000000000e+00
   0.0000000000000000e+00   2.6640064855342627e-01   0.0000000000000000e+00   0.0000000000000000e+00  -6.3373817276274969e-01   4.0555105180323604e-02   0.0000000000000000e+00   0.0000000000000000e+00   0.0000000000000000e+00  -6.9255113047016104e-01
  -6.9053746644256109e-01   0.0000000000000000e+00   0.0000000000000000e+00   0.0000000000000000e+00  -9.1370617967813050e-01   0.0000000000000000e+00   8.4773650036175763e-01   0.0000000000000000e+00   3.3071423650072396e-01   0.0000000000000000e+00
   0.0000000000000000e+00  -4.9349757128189453e-01  -1.6289279867480655e-01   6.2676167016790474e-01   0.0000000000000000e+00   4.1174825037764440e-01   0.0000000000000000e+00  -3.0850945418054848e-01   0.0000000000000000e+00   2.6903751983555529e-01
   0.0000000000000000e+00   5.3692622800304339e-02  -5.2753828285274029e-01   2.3763490395769495e-02   0.0000000000000000e+00  -5.5355422795070619e-01   0.0000000000000000e+00  -6.2497115194102648e-01   0.0000000000000000e+00  -1.4575505090808605e-01
   0.0000000000000000e+00  -7.2838057873292661e-01   3.3112603185962819e-01  -1.7275770930751178e-01   0.0000000000000000e+00  -5.3720292387954238e-01   0.0000000000000000e+00   8.3950032981413958e-02   0.0000000000000000e+00   1.8530371815507268e-01
  -1.1995217369185116e+00   0.0000000000000000e+00   0.0000000000000000e+00   0.0000000000000000e+00   1.1219123070651814e-01   0.0000000000000000e+00  -7.7469665409793498e-01   0.0000000000000000e+00  -8.5222899769273419e-01   0.0000000000000000e+00
   0.0000000000000000e+00   1.0730903435727404e-01   7.1425423581775993e-01  -8.6701649777622958e-03   0.0000000000000000e+00   1.1205681561520309e-01   0.0000000000000000e+00  -6.3493709458674119e-01   0.0000000000000000e+00  -2.5009726506478674e-01
   4.9387766940333827e-01   0.0000000000000000e+00   0.0000000000000000e+00   0.0000000000000000e+00  -5.3650936977054764e-01   0.0000000000000000e+00  -4.4875236622658587e-01   0.0000000000000000e+00   4.4026158363579937e-01   0.0000000000000000e+00
   0.0000000000000000e+00  -4.2382333351566748e-01  -2.7380123441854665e-01  -6.1803314557423716e-01   0.0000000000000000e+00   4.5505200851615524e-01   0.0000000000000000e+00  -1.4615509550282280e-01   0.0000000000000000e+00  -3.6743442214106059e-01
  -1.3503687092133931e-01   0.0000000000000000e+00   0.0000000000000000e+00   0.0000000000000000e+00  -2.7409067469468273e-01   0.0000000000000000e+00  -7.7790703035061848e-01   0.0000000000000000e+00   1.2451127479329722e+00   0.0000000000000000e+00
   0.0000000000000000e+00   1.7859881027979685e-01  -1.9965418523927594e-02  -4.4127059546070202e-01   0.0000000000000000e+00   1.2579766779916968e-01   0.0000000000000000e+00  -2.8753946139870001e-01   0.0000000000000000e+00   8.2126738248051623e-01
  -8.0323609209296742e-01   1.7302433060375447e-02  -1.0449401805923701e+00   1.5010544386285379e-01   0.0000000000000000e+00   0.0000000000000000e+00   0.0000000000000000e+00   0.0000000000000000e+00   0.0000000000000000e+00   0.0000000000000000e+00
   4.8461287791483221e-01  -1.4975396645771550e+00  -1.4719148641669877e-01  -5.7703294243238046e-01   0.0000000000000000e+00   0.0000000000000000e+00   0.0000000000000000e+00   0.0000000000000000e+00   0.0000000000000000e+00   0.0000000000000000e+00
  -7.1508434815904826e-02   1.8685298627580735e-01  -2.4480965278814321e-01  -1.4158182489477658e+00   0.0000000000000000e+00   0.0000000000000000e+00   0.0000000000000000e+00   0.0000000000000000e+00   0.0000000000000000e+00   0.0000000000000000e+00
  -6.5258754204857461e-01  -6.3290981228315946e-01   8.7488186414634794e-01  -7.1817124152202608e-02   0.0000000000000000e+00   0.0000000000000000e+00   0.0000000000000000e+00   0.0000000000000000e+00   0.0000000000000000e+00   0.0000000000000000e+00
   0.0000000000000000e+00   0.0000000000000000e+00   0.0000000000000000e+00   0.0000000000000000e+00   6.3638734008615683e-01   4.1219527623562097e-01  -5.6038690662722046e-02   5.6415697630282124e-01  -2.0188627482235230e-01  -2.5086791525248020e-01
   0.0000000000000000e+00   0.0000000000000000e+00   0.0000000000000000e+00   0.0000000000000000e+00  -7.1346058183508509e-01   6.2165417396765232e-02  -1.6955480315767979e-01   5.4941898041337378e-01  -3.7182467132534219e-01  -1.3507710956678601e-01
   0.0000000000000000e+00   0.0000000000000000e+00   0.0000000000000000e+00   0.0000000000000000e+00   4.5566898217302906e-02  -6.1346743751911748e-01   2.5821461082873953e-01   2.1993613425958314e-01   2.5817715222768389e-01  -6.6323391843277912e-01
   0.0000000000000000e+00   0.0000000000000000e+00   0.0000000000000000e+00   0.0000000000000000e+00   2.4140043928760882e-01  -6.1911443878977235e-01  -3.4497348390383292e-01   3.6502941768292246e-01  -6.9446471685847680e-02   5.4895095117276183e-01
   0.0000000000000000e+00   0.0000000000000000e+00   0.0000000000000000e+00   0.0000000000000000e+00  -7.1130561450272051e-02   6.8404344409180529e-02   8.2698001769010365e-01   3.4247544647086681e-01   1.2563735744704047e-01   4.1628255093541849e-01
   0.0000000000000000e+00   0.0000000000000000e+00   0.0000000000000000e+00   0.0000000000000000e+00   1.4344016338522553e-01  -2.4880991857365636e-01   3.1390029368265682e-01  -2.8453098194745624e-01  -8.5657769401489192e-01  -6.5589053976095407e-02
  -6.3260907465760119e-01   2.4091840474488707e-01   0.0000000000000000e+00   1.9289439741005382e-01   0.0000000000000000e+00   0.0000000000000000e+00  -1.7798005174464343e-01  -6.4161734136305237e-01  -2.4739870817573337e-01   0.0000000000000000e+00
   2.1125862938204501e-01  -5.7314218149724105e-01   0.0000000000000000e+00  -1.8647130297006015e-01   0.0000000000000000e+00   0.0000000000000000e+00   4.2833847518324686e-01  -6.3293126845491643e-01   8.9612747746039972e-02   0.0000000000000000e+00
   0.0000000000000000e+00   0.0000000000000000e+00  -1.7979093760316084e-01   0.0000000000000000e+00  -2.6760139223343749e-02  -6.7556509450782554e-01   0.0000000000000000e+00   0.0000000000000000e+00   0.0000000000000000e+00  -6.9955022449020199e-01
  -2.5490456067790351e-02   4.3701968110955125e-01   0.0000000000000000e+00  -8.7522768673086948e-01   0.0000000000000000e+00   0.0000000000000000e+00  -1.1191333098323795e-02  -1.3162659625711015e-01   1.5776477608561529e-01   0.0000000000000000e+00
   0.0000000000000000e+00   0.0000000000000000e+00   1.4177511783296248e+00   0.0000000000000000e+00  -1.8275141232412329e-01   1.7272050395630356e-01   0.0000000000000000e+00   0.0000000000000000e+00   0.0000000000000000e+00   6.0857144762725102e-01
   0.0000000000000000e+00   0.0000000000000000e+00   8.8908418060161620e-01   0.0000000000000000e+00  -3.2425366400247857e-01  -1.2937765618417527e-01   0.0000000000000000e+00   0.0000000000000000e+00   0.0000000000000000e+00  -8.0619449098613649e-01
   2.2489119631659577e-01   4.0206539183048512e-01   0.0000000000000000e+00   3.7057223680458035e-01   0.0000000000000000e+00   0.0000000000000000e+00   3.9403971917223557e-02  -2.6376701049928042e-01   7.6112934445504032e-01   0.0000000000000000e+00
   5.5287870542049122e-01   4.8356818300871279e-01   0.0000000000000000e+00   1.4650359843947749e-01   0.0000000000000000e+00   0.0000000000000000e+00   2.8962901052461737e-01  -1.8089786784127881e-01  -5.6781567677505229e-01   0.0000000000000000e+00
   4.4528066849322750e-01  -1.6427231489366362e-01   0.0000000000000000e+00  -5.6653454882514123e-02   0.0000000000000000e+00   0.0000000000000000e+00  -8.3623344179829695e-01  -2.6096467464922657e-01  -6.4352065071546172e-02   0.0000000000000000e+00
   0.0000000000000000e+00   0.0000000000000000e+00  -2.7908790366763325e-01   0.0000000000000000e+00  -4.7059725049936529e-01  -7.7324088156055748e-01   0.0000000000000000e+00   0.0000000000000000e+00   0.0000000000000000e+00   7.4838409119105798e-01
  -3.5417195750608810e-01   2.5405404932887227e-01   3.8989634076339752e-01   2.4442401839977204e-01   0.0000000000000000e+00   0.0000000000000000e+00   0.0000000000000000e+00  -7.2554275154966208e-01   2.6803772663225828e-01   0.0000000000000000e+00
   2.4724466274655876e-01   1.1612564818154672e-01   1.9655402698408170e-01   6.9982708926028026e-01   0.0000000000000000e+00   0.0000000000000000e+00   0.0000000000000000e+00   4.3110912812327851e-01   4.5949797588282254e-01   0.0000000000000000e+00
  -2.7241704480365891e-01  -5.3656135775160130e-01  -6.3226764327224405e-01   4.2693277704688570e-01   0.0000000000000000e+00   0.0000000000000000e+00   0.0000000000000000e+00  -2.1305283997032726e-01   1.0230044771541123e-01   0.0000000000000000e+00
  -1.4812561421135081e-01   2.3543390671601699e-01  -3.4984365705334119e-01  -4.5157096613872333e-01   0.0000000000000000e+00   0.0000000000000000e+00   0.0000000000000000e+00   9.7611087091088761e-02   7.6602534672159073e-01   0.0000000000000000e+00
   0.0000000000000000e+00   0.0000000000000000e+00   0.0000000000000000e+00   0.0000000000000000e+00   7.0531565794224105e-01  -1.7111863455964860e-01   5.2819701493477000e-01   0.0000000000000000e+00   0.0000000000000000e+00  -2.8067538303684969e-01
   0.0000000000000000e+00   0.0000000000000000e+00   0.0000000000000000e+00   0.0000000000000000e+00  -1.3198993249946469e+00  -5.7506453633845211e-01   6.2876188435923674e-01   0.0000000000000000e+00   0.0000000000000000e+00  -7.4542600604749184e-03
   0.0000000000000000e+00   0.0000000000000000e+00   0.0000000000000000e+00   0.0000000000000000e+00   1.4702952208903181e-01   2.8332398257369829e-01   4.9532249307957466e-01   0.0000000000000000e+00   0.0000000000000000e+00  -8.7090133667913516e-01
  -8.0984122133819753e-02  -7.4926629413742163e-01   5.2465695399221923e-01  -2.4446801427570844e-01   0.0000000000000000e+00   0.0000000000000000e+00   0.0000000000000000e+00   8.7219074969280441e-02   2.9900651500762548e-01   0.0000000000000000e+00
   8.4304307679787105e-01  -1.3131709431675015e-01  -1.0922216557896766e-01  -6.7427003392442980e-02   0.0000000000000000e+00   0.0000000000000000e+00   0.0000000000000000e+00  -4.7455877543405117e-01   1.7421905125930698e-01   0.0000000000000000e+00
   0.0000000000000000e+00   0.0000000000000000e+00   0.0000000000000000e+00   0.0000000000000000e+00  -7.0341544567190151e-01   5.0107300273691058e-01  -5.8022391531466766e-01   0.0000000000000000e+00   0.0000000000000000e+00  -3.2651867410440050e-01
