# Supplementary material for: ICOA: An Improved Coati Optimization Algorithm with Multi-Strategy Enhancement for Global Optimization and Engineering Design Problems
Source: Biomimetics (Basel). 2026 Apr 7;11(4):254. doi: 10.3390/biomimetics11040254 (PMC13113930; doi:10.3390/biomimetics11040254)
Supplement: Supplementary file 1 [file biomimetics-11-00254-s001.zip › ablation-study/input_data17/M_29_D2.txt]

  -2.2720217177395541e+00  -9.1391567393449691e-01
  -1.0103376064089387e+00  -1.7268159647549344e+00
  -2.0703323789546541e-01  -9.7833390946369647e-01
   9.7833390946369614e-01  -2.0703323789546452e-01
   3.4075175194102991e-01  -9.4015330853489998e-01
  -9.4015330853489998e-01  -3.4075175194102980e-01
   9.4041912065717514e-01  -3.4001746646662961e-01
   3.4001746646662900e-01   9.4041912065717503e-01
  -4.8878332162996352e-01  -8.7240521805889037e-01
   8.7240521805889049e-01  -4.8878332162996285e-01
   9.9948332880851520e-01   3.2141490846731957e-02
  -3.2141490846731069e-02   9.9948332880851465e-01
   1.2870604947844827e-01  -9.9168278840950530e-01
   9.9168278840950541e-01   1.2870604947844838e-01
  -6.7877090342010193e-01   7.3435009407656338e-01
  -7.3435009407656382e-01  -6.7877090342010293e-01
