# Supplementary material for: ICOA: An Improved Coati Optimization Algorithm with Multi-Strategy Enhancement for Global Optimization and Engineering Design Problems
Source: Biomimetics (Basel). 2026 Apr 7;11(4):254. doi: 10.3390/biomimetics11040254 (PMC13113930; doi:10.3390/biomimetics11040254)
Supplement: Supplementary file 1 [file biomimetics-11-00254-s001.zip › ablation-study/input_data17/M_29_D30.txt]

   3.6390055849211972e-01   0.0000000000000000e+00   0.0000000000000000e+00   0.0000000000000000e+00  -4.8530514484933701e-01   0.0000000000000000e+00   0.0000000000000000e+00   0.0000000000000000e+00   0.0000000000000000e+00   0.0000000000000000e+00   0.0000000000000000e+00   0.0000000000000000e+00   0.0000000000000000e+00   0.0000000000000000e+00   4.4123086823679714e-03  -4.1181116050475364e-01   0.0000000000000000e+00  -9.0427859620002854e-02   0.0000000000000000e+00   0.0000000000000000e+00   0.0000000000000000e+00   0.0000000000000000e+00  -6.1035998896244126e-01   0.0000000000000000e+00   0.0000000000000000e+00   1.3301721109268344e-01   0.0000000000000000e+00   0.0000000000000000e+00  -2.5305593681860838e-01   0.0000000000000000e+00
   0.0000000000000000e+00  -8.0530469072896738e-01   6.9518722211966158e-02   0.0000000000000000e+00   0.0000000000000000e+00  -1.3729817612602122e-01   0.0000000000000000e+00   0.0000000000000000e+00   0.0000000000000000e+00   0.0000000000000000e+00   0.0000000000000000e+00   0.0000000000000000e+00   0.0000000000000000e+00  -3.6548863226520850e-01   0.0000000000000000e+00   0.0000000000000000e+00   0.0000000000000000e+00   0.0000000000000000e+00   0.0000000000000000e+00  -8.2693255865397963e-01   0.0000000000000000e+00  -4.7668981258921883e-01   0.0000000000000000e+00  -2.0202731666707066e-01   0.0000000000000000e+00   0.0000000000000000e+00  -4.1975340683422990e-01   0.0000000000000000e+00   0.0000000000000000e+00   0.0000000000000000e+00
   0.0000000000000000e+00  -3.1030451408356097e-01   5.3445842604511895e-01   0.0000000000000000e+00   0.0000000000000000e+00  -1.0455079457287668e+00   0.0000000000000000e+00   0.0000000000000000e+00   0.0000000000000000e+00   0.0000000000000000e+00   0.0000000000000000e+00   0.0000000000000000e+00   0.0000000000000000e+00   1.9240704614283730e-01   0.0000000000000000e+00   0.0000000000000000e+00   0.0000000000000000e+00   0.0000000000000000e+00   0.0000000000000000e+00  -5.3332391819513458e-01   0.0000000000000000e+00   3.9618341125425127e-01   0.0000000000000000e+00   5.3472713418545481e-01   0.0000000000000000e+00   0.0000000000000000e+00   3.8900902944093524e-01   0.0000000000000000e+00   0.0000000000000000e+00   0.0000000000000000e+00
   0.0000000000000000e+00   0.0000000000000000e+00   0.0000000000000000e+00   8.0751543069815201e-01   0.0000000000000000e+00   0.0000000000000000e+00   0.0000000000000000e+00   0.0000000000000000e+00   0.0000000000000000e+00   9.4764964561459997e-02   0.0000000000000000e+00   0.0000000000000000e+00   3.7481829380084253e-01   0.0000000000000000e+00   0.0000000000000000e+00   0.0000000000000000e+00  -3.2997532075130132e-01   0.0000000000000000e+00   0.0000000000000000e+00   0.0000000000000000e+00  -2.8314973695432716e-01   0.0000000000000000e+00   0.0000000000000000e+00   0.0000000000000000e+00   0.0000000000000000e+00   0.0000000000000000e+00   0.0000000000000000e+00  -9.6913319342852480e-02   0.0000000000000000e+00   0.0000000000000000e+00
  -7.3223925979605486e-01   0.0000000000000000e+00   0.0000000000000000e+00   0.0000000000000000e+00  -2.2916467421619330e-01   0.0000000000000000e+00   0.0000000000000000e+00   0.0000000000000000e+00   0.0000000000000000e+00   0.0000000000000000e+00   0.0000000000000000e+00   0.0000000000000000e+00   0.0000000000000000e+00   0.0000000000000000e+00  -8.1212848988737943e-02  -3.6048973887375318e-01   0.0000000000000000e+00   1.6897715799774185e-01   0.0000000000000000e+00   0.0000000000000000e+00   0.0000000000000000e+00   0.0000000000000000e+00   7.8985394655614521e-02   0.0000000000000000e+00   0.0000000000000000e+00  -2.5943590969822550e-01   0.0000000000000000e+00   0.0000000000000000e+00  -4.1552602336765060e-01   0.0000000000000000e+00
   0.0000000000000000e+00   3.5609858007012696e-01   5.1610268665877479e-02   0.0000000000000000e+00   0.0000000000000000e+00  -3.1368751880696738e-02   0.0000000000000000e+00   0.0000000000000000e+00   0.0000000000000000e+00   0.0000000000000000e+00   0.0000000000000000e+00   0.0000000000000000e+00   0.0000000000000000e+00  -2.9223799202049627e-01   0.0000000000000000e+00   0.0000000000000000e+00   0.0000000000000000e+00   0.0000000000000000e+00   0.0000000000000000e+00  -6.2010581581802315e-01   0.0000000000000000e+00   2.6427951599113214e-01   0.0000000000000000e+00  -7.2655506535513859e-01   0.0000000000000000e+00   0.0000000000000000e+00   9.6551930953862597e-01   0.0000000000000000e+00   0.0000000000000000e+00   0.0000000000000000e+00
   0.0000000000000000e+00   0.0000000000000000e+00   0.0000000000000000e+00   0.0000000000000000e+00   0.0000000000000000e+00   0.0000000000000000e+00   1.2727637743656111e+00   1.0466858998920436e-01   2.2701170250552666e-01   0.0000000000000000e+00   3.1386275129401159e-01   0.0000000000000000e+00   0.0000000000000000e+00   0.0000000000000000e+00   0.0000000000000000e+00   0.0000000000000000e+00   0.0000000000000000e+00   0.0000000000000000e+00   6.2275074622604876e-01   0.0000000000000000e+00   0.0000000000000000e+00   0.0000000000000000e+00   0.0000000000000000e+00   0.0000000000000000e+00   0.0000000000000000e+00   0.0000000000000000e+00   0.0000000000000000e+00   0.0000000000000000e+00   0.0000000000000000e+00   3.5710336274214066e-01
   0.0000000000000000e+00   0.0000000000000000e+00   0.0000000000000000e+00   0.0000000000000000e+00   0.0000000000000000e+00   0.0000000000000000e+00   5.2201507325303642e-01  -2.0806896997969460e-01  -2.9807456699653562e-01   0.0000000000000000e+00  -3.6131848650100751e-01   0.0000000000000000e+00   0.0000000000000000e+00   0.0000000000000000e+00   0.0000000000000000e+00   0.0000000000000000e+00   0.0000000000000000e+00   0.0000000000000000e+00   6.9285663781246698e-01   0.0000000000000000e+00   0.0000000000000000e+00   0.0000000000000000e+00   0.0000000000000000e+00   0.0000000000000000e+00   0.0000000000000000e+00   0.0000000000000000e+00   0.0000000000000000e+00   0.0000000000000000e+00   0.0000000000000000e+00  -1.1496577128352456e+00
   0.0000000000000000e+00   0.0000000000000000e+00   0.0000000000000000e+00   0.0000000000000000e+00   0.0000000000000000e+00   0.0000000000000000e+00   2.5272504755097555e-02   8.9719099564924298e-02  -6.2428543222856112e-02   0.0000000000000000e+00   1.0400724457063009e+00   0.0000000000000000e+00   0.0000000000000000e+00   0.0000000000000000e+00   0.0000000000000000e+00   0.0000000000000000e+00   0.0000000000000000e+00   0.0000000000000000e+00  -5.4071477273450919e-01   0.0000000000000000e+00   0.0000000000000000e+00   0.0000000000000000e+00   0.0000000000000000e+00   0.0000000000000000e+00   0.0000000000000000e+00   0.0000000000000000e+00   0.0000000000000000e+00   0.0000000000000000e+00   0.0000000000000000e+00  -2.1136792888881084e-01
   0.0000000000000000e+00   0.0000000000000000e+00   0.0000000000000000e+00   1.6095330918224349e-01   0.0000000000000000e+00   0.0000000000000000e+00   0.0000000000000000e+00   0.0000000000000000e+00   0.0000000000000000e+00   2.5397916846755120e-01   0.0000000000000000e+00   0.0000000000000000e+00   3.8413664473298598e-01   0.0000000000000000e+00   0.0000000000000000e+00   0.0000000000000000e+00   1.4593445610664588e-01   0.0000000000000000e+00   0.0000000000000000e+00   0.0000000000000000e+00   8.5758375407267107e-01   0.0000000000000000e+00   0.0000000000000000e+00   0.0000000000000000e+00   0.0000000000000000e+00   0.0000000000000000e+00   0.0000000000000000e+00   7.2669743996915767e-02   0.0000000000000000e+00   0.0000000000000000e+00
   0.0000000000000000e+00   0.0000000000000000e+00   0.0000000000000000e+00   0.0000000000000000e+00   0.0000000000000000e+00   0.0000000000000000e+00   3.7857399861476060e-01   1.1006733533569462e+00  -1.4797713162354004e-01   0.0000000000000000e+00  -9.0173837150800507e-01   0.0000000000000000e+00   0.0000000000000000e+00   0.0000000000000000e+00   0.0000000000000000e+00   0.0000000000000000e+00   0.0000000000000000e+00   0.0000000000000000e+00  -5.8978817753566048e-01   0.0000000000000000e+00   0.0000000000000000e+00   0.0000000000000000e+00   0.0000000000000000e+00   0.0000000000000000e+00   0.0000000000000000e+00   0.0000000000000000e+00   0.0000000000000000e+00   0.0000000000000000e+00   0.0000000000000000e+00  -2.9705332608926299e-01
   0.0000000000000000e+00   0.0000000000000000e+00   0.0000000000000000e+00   0.0000000000000000e+00   0.0000000000000000e+00   0.0000000000000000e+00   0.0000000000000000e+00   0.0000000000000000e+00   0.0000000000000000e+00   0.0000000000000000e+00   0.0000000000000000e+00  -2.4698147370237411e-01   0.0000000000000000e+00   0.0000000000000000e+00   0.0000000000000000e+00   0.0000000000000000e+00   0.0000000000000000e+00   0.0000000000000000e+00   0.0000000000000000e+00   0.0000000000000000e+00   0.0000000000000000e+00   0.0000000000000000e+00   0.0000000000000000e+00   0.0000000000000000e+00  -4.5944516362576110e-01   0.0000000000000000e+00   0.0000000000000000e+00   0.0000000000000000e+00   0.0000000000000000e+00   0.0000000000000000e+00
   0.0000000000000000e+00   0.0000000000000000e+00   0.0000000000000000e+00   5.1717015908276776e-01   0.0000000000000000e+00   0.0000000000000000e+00   0.0000000000000000e+00   0.0000000000000000e+00   0.0000000000000000e+00  -2.0734441738747184e-01   0.0000000000000000e+00   0.0000000000000000e+00  -7.6090906341889586e-01   0.0000000000000000e+00   0.0000000000000000e+00   0.0000000000000000e+00   5.0011226510545154e-02   0.0000000000000000e+00   0.0000000000000000e+00   0.0000000000000000e+00   2.8240936448744441e-01   0.0000000000000000e+00   0.0000000000000000e+00   0.0000000000000000e+00   0.0000000000000000e+00   0.0000000000000000e+00   0.0000000000000000e+00   1.6823954473386060e-01   0.0000000000000000e+00   0.0000000000000000e+00
   0.0000000000000000e+00   8.4676198034786321e-01   3.8352278982479232e-01   0.0000000000000000e+00   0.0000000000000000e+00   8.9257234833759358e-02   0.0000000000000000e+00   0.0000000000000000e+00   0.0000000000000000e+00   0.0000000000000000e+00   0.0000000000000000e+00   0.0000000000000000e+00   0.0000000000000000e+00  -7.2206699854223999e-01   0.0000000000000000e+00   0.0000000000000000e+00   0.0000000000000000e+00   0.0000000000000000e+00   0.0000000000000000e+00   2.4196994922730777e-01   0.0000000000000000e+00   5.3131131654821784e-01   0.0000000000000000e+00   6.6427926588476149e-01   0.0000000000000000e+00   0.0000000000000000e+00  -7.8082255234502940e-01   0.0000000000000000e+00   0.0000000000000000e+00   0.0000000000000000e+00
  -3.6313657414788580e-01   0.0000000000000000e+00   0.0000000000000000e+00   0.0000000000000000e+00  -1.4670186163617205e-01   0.0000000000000000e+00   0.0000000000000000e+00   0.0000000000000000e+00   0.0000000000000000e+00   0.0000000000000000e+00   0.0000000000000000e+00   0.0000000000000000e+00   0.0000000000000000e+00   0.0000000000000000e+00   1.6598646243042076e-01   9.0192888073086751e-03   0.0000000000000000e+00  -6.6550097071581482e-01   0.0000000000000000e+00   0.0000000000000000e+00   0.0000000000000000e+00   0.0000000000000000e+00   1.0290461689666752e-01   0.0000000000000000e+00   0.0000000000000000e+00   6.0219065302003838e-01   0.0000000000000000e+00   0.0000000000000000e+00   5.3507515741446195e-02   0.0000000000000000e+00
   2.7221335165068083e-01   0.0000000000000000e+00   0.0000000000000000e+00   0.0000000000000000e+00  -4.9728111883128479e-02   0.0000000000000000e+00   0.0000000000000000e+00   0.0000000000000000e+00   0.0000000000000000e+00   0.0000000000000000e+00   0.0000000000000000e+00   0.0000000000000000e+00   0.0000000000000000e+00   0.0000000000000000e+00   5.0718400376161599e-01   3.3950201442509195e-02   0.0000000000000000e+00   2.6859692120294842e-01   0.0000000000000000e+00   0.0000000000000000e+00   0.0000000000000000e+00   0.0000000000000000e+00   4.3903672711398550e-01   0.0000000000000000e+00   0.0000000000000000e+00   2.8377435951485136e-01   0.0000000000000000e+00   0.0000000000000000e+00  -5.6534355507891687e-01   0.0000000000000000e+00
   0.0000000000000000e+00   0.0000000000000000e+00   0.0000000000000000e+00  -1.9049753681252246e-01   0.0000000000000000e+00   0.0000000000000000e+00   0.0000000000000000e+00   0.0000000000000000e+00   0.0000000000000000e+00  -1.8559511620658390e-02   0.0000000000000000e+00   0.0000000000000000e+00  -1.7506435231901696e-01   0.0000000000000000e+00   0.0000000000000000e+00   0.0000000000000000e+00  -7.7826287804737049e-01   0.0000000000000000e+00   0.0000000000000000e+00   0.0000000000000000e+00   2.9368236753172960e-01   0.0000000000000000e+00   0.0000000000000000e+00   0.0000000000000000e+00   0.0000000000000000e+00   0.0000000000000000e+00   0.0000000000000000e+00  -4.9068958130192236e-01   0.0000000000000000e+00   0.0000000000000000e+00
   1.7704674560231007e-01   0.0000000000000000e+00   0.0000000000000000e+00   0.0000000000000000e+00   1.2062280232181181e-01   0.0000000000000000e+00   0.0000000000000000e+00   0.0000000000000000e+00   0.0000000000000000e+00   0.0000000000000000e+00   0.0000000000000000e+00   0.0000000000000000e+00   0.0000000000000000e+00   0.0000000000000000e+00  -1.4028878467585765e-01   2.5916124746139968e-01   0.0000000000000000e+00  -6.1059994209996160e-01   0.0000000000000000e+00   0.0000000000000000e+00   0.0000000000000000e+00   0.0000000000000000e+00   4.1406861371128395e-02   0.0000000000000000e+00   0.0000000000000000e+00  -4.6414492748387387e-01   0.0000000000000000e+00   0.0000000000000000e+00  -5.2657550547854959e-01   0.0000000000000000e+00
   0.0000000000000000e+00   0.0000000000000000e+00   0.0000000000000000e+00   0.0000000000000000e+00   0.0000000000000000e+00   0.0000000000000000e+00  -1.2717561673021655e-01   1.1885489203378570e+00  -6.8263092646756007e-01   0.0000000000000000e+00   8.4553514649958461e-01   0.0000000000000000e+00   0.0000000000000000e+00   0.0000000000000000e+00   0.0000000000000000e+00   0.0000000000000000e+00   0.0000000000000000e+00   0.0000000000000000e+00   7.8999014720754868e-01   0.0000000000000000e+00   0.0000000000000000e+00   0.0000000000000000e+00   0.0000000000000000e+00   0.0000000000000000e+00   0.0000000000000000e+00   0.0000000000000000e+00   0.0000000000000000e+00   0.0000000000000000e+00   0.0000000000000000e+00   4.7936928223356079e-01
   0.0000000000000000e+00   1.7274894448033568e-01   7.7954063340463930e-01   0.0000000000000000e+00   0.0000000000000000e+00   1.4716605322141044e-01   0.0000000000000000e+00   0.0000000000000000e+00   0.0000000000000000e+00   0.0000000000000000e+00   0.0000000000000000e+00   0.0000000000000000e+00   0.0000000000000000e+00   1.1323789636472161e+00   0.0000000000000000e+00   0.0000000000000000e+00   0.0000000000000000e+00   0.0000000000000000e+00   0.0000000000000000e+00  -4.8184915167616638e-01   0.0000000000000000e+00   1.0215101645932682e-01   0.0000000000000000e+00  -4.6480931784230983e-01   0.0000000000000000e+00   0.0000000000000000e+00  -3.0921231902559027e-01   0.0000000000000000e+00   0.0000000000000000e+00   0.0000000000000000e+00
   0.0000000000000000e+00   0.0000000000000000e+00   0.0000000000000000e+00  -1.2041101212009367e-01   0.0000000000000000e+00   0.0000000000000000e+00   0.0000000000000000e+00   0.0000000000000000e+00   0.0000000000000000e+00   5.1435038129961996e-01   0.0000000000000000e+00   0.0000000000000000e+00  -1.1587151811868343e-01   0.0000000000000000e+00   0.0000000000000000e+00   0.0000000000000000e+00  -4.3374049068697862e-01   0.0000000000000000e+00   0.0000000000000000e+00   0.0000000000000000e+00  -6.4839387095614820e-02   0.0000000000000000e+00   0.0000000000000000e+00   0.0000000000000000e+00   0.0000000000000000e+00   0.0000000000000000e+00   0.0000000000000000e+00   7.1776298687359041e-01   0.0000000000000000e+00   0.0000000000000000e+00
   0.0000000000000000e+00   4.7933889371745664e-01   4.0924108956752320e-01   0.0000000000000000e+00   0.0000000000000000e+00   1.4855904041147366e-01   0.0000000000000000e+00   0.0000000000000000e+00   0.0000000000000000e+00   0.0000000000000000e+00   0.0000000000000000e+00   0.0000000000000000e+00   0.0000000000000000e+00  -1.2459314814220557e-01   0.0000000000000000e+00   0.0000000000000000e+00   0.0000000000000000e+00   0.0000000000000000e+00   0.0000000000000000e+00   1.1592619543296155e-01   0.0000000000000000e+00  -1.1211751490481481e+00   0.0000000000000000e+00   6.0639209379415338e-01   0.0000000000000000e+00   0.0000000000000000e+00   4.8095066022628663e-01   0.0000000000000000e+00   0.0000000000000000e+00   0.0000000000000000e+00
   3.4181068962196859e-03   0.0000000000000000e+00   0.0000000000000000e+00   0.0000000000000000e+00   7.5666810454166855e-01   0.0000000000000000e+00   0.0000000000000000e+00   0.0000000000000000e+00   0.0000000000000000e+00   0.0000000000000000e+00   0.0000000000000000e+00   0.0000000000000000e+00   0.0000000000000000e+00   0.0000000000000000e+00   2.2266748016288890e-01  -5.7701404610088436e-01   0.0000000000000000e+00  -1.2312393965550268e-01   0.0000000000000000e+00   0.0000000000000000e+00   0.0000000000000000e+00   0.0000000000000000e+00  -1.5690800111495656e-01   0.0000000000000000e+00   0.0000000000000000e+00   3.0182792000888137e-02   0.0000000000000000e+00   0.0000000000000000e+00  -6.5000413318737904e-02   0.0000000000000000e+00
   0.0000000000000000e+00  -4.5375654413515693e-01   1.4257641345316368e+00   0.0000000000000000e+00   0.0000000000000000e+00   1.9147781599776006e-01   0.0000000000000000e+00   0.0000000000000000e+00   0.0000000000000000e+00   0.0000000000000000e+00   0.0000000000000000e+00   0.0000000000000000e+00   0.0000000000000000e+00  -6.2415520801643665e-01   0.0000000000000000e+00   0.0000000000000000e+00   0.0000000000000000e+00   0.0000000000000000e+00   0.0000000000000000e+00   5.9201263678420069e-01   0.0000000000000000e+00   2.8607535070301465e-01   0.0000000000000000e+00  -3.2708678895518634e-01   0.0000000000000000e+00   0.0000000000000000e+00   9.0238816835502014e-02   0.0000000000000000e+00   0.0000000000000000e+00   0.0000000000000000e+00
   0.0000000000000000e+00   0.0000000000000000e+00   0.0000000000000000e+00   0.0000000000000000e+00   0.0000000000000000e+00   0.0000000000000000e+00   0.0000000000000000e+00   0.0000000000000000e+00   0.0000000000000000e+00   0.0000000000000000e+00   0.0000000000000000e+00  -1.2423499237017785e-01   0.0000000000000000e+00   0.0000000000000000e+00   0.0000000000000000e+00   0.0000000000000000e+00   0.0000000000000000e+00   0.0000000000000000e+00   0.0000000000000000e+00   0.0000000000000000e+00   0.0000000000000000e+00   0.0000000000000000e+00   0.0000000000000000e+00   0.0000000000000000e+00   4.1478922810287318e-02   0.0000000000000000e+00   0.0000000000000000e+00   0.0000000000000000e+00   0.0000000000000000e+00   0.0000000000000000e+00
   4.2995147306206127e-02   0.0000000000000000e+00   0.0000000000000000e+00   0.0000000000000000e+00  -2.8489880153839553e-01   0.0000000000000000e+00   0.0000000000000000e+00   0.0000000000000000e+00   0.0000000000000000e+00   0.0000000000000000e+00   0.0000000000000000e+00   0.0000000000000000e+00   0.0000000000000000e+00   0.0000000000000000e+00   6.4716913043370738e-01  -1.8902421294293362e-01   0.0000000000000000e+00  -2.0543754530171210e-01   0.0000000000000000e+00   0.0000000000000000e+00   0.0000000000000000e+00   0.0000000000000000e+00   1.4776130291729067e-01   0.0000000000000000e+00   0.0000000000000000e+00  -5.0496462094112338e-01   0.0000000000000000e+00   0.0000000000000000e+00   3.7868033704361626e-01   0.0000000000000000e+00
   0.0000000000000000e+00  -3.1586357805788562e-01  -1.7203819889757352e-01   0.0000000000000000e+00   0.0000000000000000e+00   1.0252938386082935e+00   0.0000000000000000e+00   0.0000000000000000e+00   0.0000000000000000e+00   0.0000000000000000e+00   0.0000000000000000e+00   0.0000000000000000e+00   0.0000000000000000e+00  -1.0127018101192539e-01   0.0000000000000000e+00   0.0000000000000000e+00   0.0000000000000000e+00   0.0000000000000000e+00   0.0000000000000000e+00  -6.7283877926304292e-01   0.0000000000000000e+00   2.8041117474299226e-01   0.0000000000000000e+00   7.0588521478277044e-01   0.0000000000000000e+00   0.0000000000000000e+00   3.3012166789098524e-01   0.0000000000000000e+00   0.0000000000000000e+00   0.0000000000000000e+00
   0.0000000000000000e+00   0.0000000000000000e+00   0.0000000000000000e+00  -6.1316919610692348e-02   0.0000000000000000e+00   0.0000000000000000e+00   0.0000000000000000e+00   0.0000000000000000e+00   0.0000000000000000e+00  -7.8652508277853694e-01   0.0000000000000000e+00   0.0000000000000000e+00   2.9815087765841297e-01   0.0000000000000000e+00   0.0000000000000000e+00   0.0000000000000000e+00  -2.7109846703898355e-01   0.0000000000000000e+00   0.0000000000000000e+00   0.0000000000000000e+00   1.1902858037101850e-01   0.0000000000000000e+00   0.0000000000000000e+00   0.0000000000000000e+00   0.0000000000000000e+00   0.0000000000000000e+00   0.0000000000000000e+00   4.4839982371223419e-01   0.0000000000000000e+00   0.0000000000000000e+00
   3.0369055528067035e-01   0.0000000000000000e+00   0.0000000000000000e+00   0.0000000000000000e+00  -1.4037214526574823e-01   0.0000000000000000e+00   0.0000000000000000e+00   0.0000000000000000e+00   0.0000000000000000e+00   0.0000000000000000e+00   0.0000000000000000e+00   0.0000000000000000e+00   0.0000000000000000e+00   0.0000000000000000e+00  -4.6958306197643018e-01  -5.1321032514917797e-01   0.0000000000000000e+00  -1.3430299828296741e-01   0.0000000000000000e+00   0.0000000000000000e+00   0.0000000000000000e+00   0.0000000000000000e+00   6.0803892288975891e-01   0.0000000000000000e+00   0.0000000000000000e+00   2.2520603127399487e-02   0.0000000000000000e+00   0.0000000000000000e+00   1.2616977795800111e-01   0.0000000000000000e+00
   0.0000000000000000e+00   0.0000000000000000e+00   0.0000000000000000e+00   0.0000000000000000e+00   0.0000000000000000e+00   0.0000000000000000e+00   5.8529976861978261e-01   1.0176953913169695e-01  -1.0517697953731839e+00   0.0000000000000000e+00  -5.0690182137579587e-01   0.0000000000000000e+00   0.0000000000000000e+00   0.0000000000000000e+00   0.0000000000000000e+00   0.0000000000000000e+00   0.0000000000000000e+00   0.0000000000000000e+00  -4.2770896052831814e-01   0.0000000000000000e+00   0.0000000000000000e+00   0.0000000000000000e+00   0.0000000000000000e+00   0.0000000000000000e+00   0.0000000000000000e+00   0.0000000000000000e+00   0.0000000000000000e+00   0.0000000000000000e+00   0.0000000000000000e+00   5.5771756687998497e-01
  -7.0477243644175747e-01   0.0000000000000000e+00   0.0000000000000000e+00   0.0000000000000000e+00   0.0000000000000000e+00   2.6570852550749458e-01   0.0000000000000000e+00  -5.1111200232339671e-01   0.0000000000000000e+00  -3.0852452856419826e-02   0.0000000000000000e+00   0.0000000000000000e+00   1.8264691310365927e-01   0.0000000000000000e+00   0.0000000000000000e+00   0.0000000000000000e+00   0.0000000000000000e+00   0.0000000000000000e+00   0.0000000000000000e+00   0.0000000000000000e+00   2.1583399355780022e-01   0.0000000000000000e+00   0.0000000000000000e+00   0.0000000000000000e+00   0.0000000000000000e+00   0.0000000000000000e+00   0.0000000000000000e+00  -2.4798818203618833e-01  -1.7048487753251271e-01   0.0000000000000000e+00
   0.0000000000000000e+00   5.1779412595563734e-01   0.0000000000000000e+00  -3.4087396915842560e-01   0.0000000000000000e+00   0.0000000000000000e+00   0.0000000000000000e+00   0.0000000000000000e+00  -6.4678691135216360e-01   0.0000000000000000e+00   0.0000000000000000e+00  -5.9301968615612066e-01   0.0000000000000000e+00   0.0000000000000000e+00   0.0000000000000000e+00   0.0000000000000000e+00   0.0000000000000000e+00   5.0190676206989304e-01   0.0000000000000000e+00   0.0000000000000000e+00   0.0000000000000000e+00   3.0632353861243033e-01   3.3697847538756692e-01   0.0000000000000000e+00   0.0000000000000000e+00   0.0000000000000000e+00   0.0000000000000000e+00   0.0000000000000000e+00   0.0000000000000000e+00   1.9394411971201592e-02
   0.0000000000000000e+00   0.0000000000000000e+00  -5.6805634818545414e-01   0.0000000000000000e+00   0.0000000000000000e+00   0.0000000000000000e+00  -4.8773129762907036e-01   0.0000000000000000e+00   0.0000000000000000e+00   0.0000000000000000e+00   0.0000000000000000e+00   0.0000000000000000e+00   0.0000000000000000e+00  -2.6092348637645746e-01   0.0000000000000000e+00   2.8241997166977839e-01   0.0000000000000000e+00   0.0000000000000000e+00   0.0000000000000000e+00   3.7411444431131391e-01   0.0000000000000000e+00   0.0000000000000000e+00   0.0000000000000000e+00  -3.8939240236057193e-01   0.0000000000000000e+00   0.0000000000000000e+00   0.0000000000000000e+00   0.0000000000000000e+00   0.0000000000000000e+00   0.0000000000000000e+00
   0.0000000000000000e+00  -6.1484356242658533e-01   0.0000000000000000e+00  -3.2274663888344929e-01   0.0000000000000000e+00   0.0000000000000000e+00   0.0000000000000000e+00   0.0000000000000000e+00   3.4865780482138908e-01   0.0000000000000000e+00   0.0000000000000000e+00  -6.3811013522589766e-01   0.0000000000000000e+00   0.0000000000000000e+00   0.0000000000000000e+00   0.0000000000000000e+00   0.0000000000000000e+00   5.5966632969166774e-01   0.0000000000000000e+00   0.0000000000000000e+00   0.0000000000000000e+00  -3.9310031409186297e-01  -4.7977664682692212e-01   0.0000000000000000e+00   0.0000000000000000e+00   0.0000000000000000e+00   0.0000000000000000e+00   0.0000000000000000e+00   0.0000000000000000e+00  -3.4631540839995434e-01
   0.0000000000000000e+00   0.0000000000000000e+00   0.0000000000000000e+00   0.0000000000000000e+00   3.7762862554655691e-01   0.0000000000000000e+00   0.0000000000000000e+00   0.0000000000000000e+00   0.0000000000000000e+00   0.0000000000000000e+00  -6.6791800735597540e-01   0.0000000000000000e+00   0.0000000000000000e+00   0.0000000000000000e+00   3.6291080672533726e-01   0.0000000000000000e+00   0.0000000000000000e+00   0.0000000000000000e+00   0.0000000000000000e+00   0.0000000000000000e+00   0.0000000000000000e+00   0.0000000000000000e+00   0.0000000000000000e+00   0.0000000000000000e+00  -9.0607712428833409e-01  -5.1809363644519435e-01  -3.1699544154511028e-01   0.0000000000000000e+00   0.0000000000000000e+00   0.0000000000000000e+00
  -4.7706249697249714e-01   0.0000000000000000e+00   0.0000000000000000e+00   0.0000000000000000e+00   0.0000000000000000e+00  -1.5880593690221770e-01   0.0000000000000000e+00   1.9396037853096093e-01   0.0000000000000000e+00  -4.7776720549675333e-01   0.0000000000000000e+00   0.0000000000000000e+00  -5.1436449701233933e-01   0.0000000000000000e+00   0.0000000000000000e+00   0.0000000000000000e+00   0.0000000000000000e+00   0.0000000000000000e+00   0.0000000000000000e+00   0.0000000000000000e+00   1.4573422121121742e-02   0.0000000000000000e+00   0.0000000000000000e+00   0.0000000000000000e+00   0.0000000000000000e+00   0.0000000000000000e+00   0.0000000000000000e+00   4.6485864503046270e-01   2.0811944173401375e-02   0.0000000000000000e+00
   0.0000000000000000e+00   0.0000000000000000e+00  -2.2843458433293137e-01   0.0000000000000000e+00   0.0000000000000000e+00   0.0000000000000000e+00  -5.8685606778117372e-01   0.0000000000000000e+00   0.0000000000000000e+00   0.0000000000000000e+00   0.0000000000000000e+00   0.0000000000000000e+00   0.0000000000000000e+00   4.8709411903469307e-01   0.0000000000000000e+00  -3.5842072226901145e-01   0.0000000000000000e+00   0.0000000000000000e+00   0.0000000000000000e+00   5.7663475187838403e-03   0.0000000000000000e+00   0.0000000000000000e+00   0.0000000000000000e+00   4.8750205197034663e-01   0.0000000000000000e+00   0.0000000000000000e+00   0.0000000000000000e+00   0.0000000000000000e+00   0.0000000000000000e+00   0.0000000000000000e+00
   2.3117703767028860e-01   0.0000000000000000e+00   0.0000000000000000e+00   0.0000000000000000e+00   0.0000000000000000e+00   3.5082576587178960e-01   0.0000000000000000e+00   1.1972808609771543e-01   0.0000000000000000e+00  -7.8902870512708845e-01   0.0000000000000000e+00   0.0000000000000000e+00   3.6944864031881119e-01   0.0000000000000000e+00   0.0000000000000000e+00   0.0000000000000000e+00   0.0000000000000000e+00   0.0000000000000000e+00   0.0000000000000000e+00   0.0000000000000000e+00  -6.9795249352514632e-02   0.0000000000000000e+00   0.0000000000000000e+00   0.0000000000000000e+00   0.0000000000000000e+00   0.0000000000000000e+00   0.0000000000000000e+00  -8.4073450460850019e-02  -1.9530828810197340e-01   0.0000000000000000e+00
   0.0000000000000000e+00  -8.7770202553400167e-01   0.0000000000000000e+00   1.1482346335660227e+00   0.0000000000000000e+00   0.0000000000000000e+00   0.0000000000000000e+00   0.0000000000000000e+00  -8.3940951740476291e-02   0.0000000000000000e+00   0.0000000000000000e+00  -5.3217312074342837e-01   0.0000000000000000e+00   0.0000000000000000e+00   0.0000000000000000e+00   0.0000000000000000e+00   0.0000000000000000e+00  -1.4979270328032640e-01   0.0000000000000000e+00   0.0000000000000000e+00   0.0000000000000000e+00   1.9467397589455840e-01  -3.2380386320581034e-01   0.0000000000000000e+00   0.0000000000000000e+00   0.0000000000000000e+00   0.0000000000000000e+00   0.0000000000000000e+00   0.0000000000000000e+00   1.2557031801137414e-01
   3.2969299532800278e-01   0.0000000000000000e+00   0.0000000000000000e+00   0.0000000000000000e+00   0.0000000000000000e+00   1.9367754606427998e-01   0.0000000000000000e+00  -5.3342662760120030e-01   0.0000000000000000e+00  -1.9636738910604748e-01   0.0000000000000000e+00   0.0000000000000000e+00  -6.4037134287136788e-01   0.0000000000000000e+00   0.0000000000000000e+00   0.0000000000000000e+00   0.0000000000000000e+00   0.0000000000000000e+00   0.0000000000000000e+00   0.0000000000000000e+00  -1.1591873621325935e-01   0.0000000000000000e+00   0.0000000000000000e+00   0.0000000000000000e+00   0.0000000000000000e+00   0.0000000000000000e+00   0.0000000000000000e+00  -2.8674405188463398e-01   1.5796410027749291e-01   0.0000000000000000e+00
   0.0000000000000000e+00   0.0000000000000000e+00   0.0000000000000000e+00   0.0000000000000000e+00   1.9177985197163960e-01   0.0000000000000000e+00   0.0000000000000000e+00   0.0000000000000000e+00   0.0000000000000000e+00   0.0000000000000000e+00   8.0345429531427248e-01   0.0000000000000000e+00   0.0000000000000000e+00   0.0000000000000000e+00   2.1232918435915180e-01   0.0000000000000000e+00   0.0000000000000000e+00   0.0000000000000000e+00   0.0000000000000000e+00   0.0000000000000000e+00   0.0000000000000000e+00   0.0000000000000000e+00   0.0000000000000000e+00   0.0000000000000000e+00  -3.7364301340307565e-01  -9.0890490349388098e-01   4.9084889625491568e-01   0.0000000000000000e+00   0.0000000000000000e+00   0.0000000000000000e+00
   0.0000000000000000e+00  -5.0645090165090012e-01   0.0000000000000000e+00  -1.6272600041463287e-01   0.0000000000000000e+00   0.0000000000000000e+00   0.0000000000000000e+00   0.0000000000000000e+00  -9.2031207117173719e-02   0.0000000000000000e+00   0.0000000000000000e+00   4.0327090903120111e-01   0.0000000000000000e+00   0.0000000000000000e+00   0.0000000000000000e+00   0.0000000000000000e+00   0.0000000000000000e+00   9.6719855545448541e-02   0.0000000000000000e+00   0.0000000000000000e+00   0.0000000000000000e+00  -2.9039167631710411e-01  -2.2453654953631022e-01   0.0000000000000000e+00   0.0000000000000000e+00   0.0000000000000000e+00   0.0000000000000000e+00   0.0000000000000000e+00   0.0000000000000000e+00   1.1253274716784913e+00
  -3.0948450546720851e-05   0.0000000000000000e+00   0.0000000000000000e+00   0.0000000000000000e+00   0.0000000000000000e+00   4.8824190555689956e-02   0.0000000000000000e+00  -2.9374355247436745e-01   0.0000000000000000e+00   1.4226080297373461e-01   0.0000000000000000e+00   0.0000000000000000e+00   5.3034724583368033e-02   0.0000000000000000e+00   0.0000000000000000e+00   0.0000000000000000e+00   0.0000000000000000e+00   0.0000000000000000e+00   0.0000000000000000e+00   0.0000000000000000e+00  -7.1301271128101251e-01   0.0000000000000000e+00   0.0000000000000000e+00   0.0000000000000000e+00   0.0000000000000000e+00   0.0000000000000000e+00   0.0000000000000000e+00   3.8790232063141405e-01  -4.7898305603080710e-01   0.0000000000000000e+00
   0.0000000000000000e+00   0.0000000000000000e+00  -4.5601483013418853e-01   0.0000000000000000e+00   0.0000000000000000e+00   0.0000000000000000e+00   4.0686949999030175e-01   0.0000000000000000e+00   0.0000000000000000e+00   0.0000000000000000e+00   0.0000000000000000e+00   0.0000000000000000e+00   0.0000000000000000e+00  -3.7885304249698604e-02   0.0000000000000000e+00  -7.4391722020393147e-01   0.0000000000000000e+00   0.0000000000000000e+00   0.0000000000000000e+00   1.2910011064409843e-01   0.0000000000000000e+00   0.0000000000000000e+00   0.0000000000000000e+00  -2.3450526500052762e-01   0.0000000000000000e+00   0.0000000000000000e+00   0.0000000000000000e+00   0.0000000000000000e+00   0.0000000000000000e+00   0.0000000000000000e+00
   0.0000000000000000e+00   0.0000000000000000e+00   0.0000000000000000e+00   0.0000000000000000e+00   6.7545774768387945e-01   0.0000000000000000e+00   0.0000000000000000e+00   0.0000000000000000e+00   0.0000000000000000e+00   0.0000000000000000e+00   4.1855807727851857e-01   0.0000000000000000e+00   0.0000000000000000e+00   0.0000000000000000e+00   2.3454667139870633e-01   0.0000000000000000e+00   0.0000000000000000e+00   0.0000000000000000e+00   0.0000000000000000e+00   0.0000000000000000e+00   0.0000000000000000e+00   0.0000000000000000e+00   0.0000000000000000e+00   0.0000000000000000e+00  -2.3231942146415416e-01   1.1428661606427637e+00   6.9039157406413892e-02   0.0000000000000000e+00   0.0000000000000000e+00   0.0000000000000000e+00
   0.0000000000000000e+00   0.0000000000000000e+00  -1.5063576895609868e-01   0.0000000000000000e+00   0.0000000000000000e+00   0.0000000000000000e+00   4.2172228006556434e-01   0.0000000000000000e+00   0.0000000000000000e+00   0.0000000000000000e+00   0.0000000000000000e+00   0.0000000000000000e+00   0.0000000000000000e+00   5.6974552904648967e-01   0.0000000000000000e+00   3.5559018436081835e-01   0.0000000000000000e+00   0.0000000000000000e+00   0.0000000000000000e+00   5.7742312196453471e-01   0.0000000000000000e+00   0.0000000000000000e+00   0.0000000000000000e+00   1.2242293390461784e-01   0.0000000000000000e+00   0.0000000000000000e+00   0.0000000000000000e+00   0.0000000000000000e+00   0.0000000000000000e+00   0.0000000000000000e+00
   0.0000000000000000e+00   0.0000000000000000e+00   0.0000000000000000e+00   0.0000000000000000e+00   0.0000000000000000e+00   0.0000000000000000e+00   0.0000000000000000e+00   0.0000000000000000e+00   0.0000000000000000e+00   0.0000000000000000e+00   0.0000000000000000e+00   0.0000000000000000e+00   0.0000000000000000e+00   0.0000000000000000e+00   0.0000000000000000e+00   0.0000000000000000e+00  -6.1906180470787900e-02   0.0000000000000000e+00  -4.8160629646162294e-02   0.0000000000000000e+00   0.0000000000000000e+00   0.0000000000000000e+00   0.0000000000000000e+00   0.0000000000000000e+00   0.0000000000000000e+00   0.0000000000000000e+00   0.0000000000000000e+00   0.0000000000000000e+00   0.0000000000000000e+00   0.0000000000000000e+00
   0.0000000000000000e+00   7.1745551935467755e-01   0.0000000000000000e+00  -9.5502095042612783e-02   0.0000000000000000e+00   0.0000000000000000e+00   0.0000000000000000e+00   0.0000000000000000e+00   7.0771247908029800e-01   0.0000000000000000e+00   0.0000000000000000e+00  -3.5718309012646143e-01   0.0000000000000000e+00   0.0000000000000000e+00   0.0000000000000000e+00   0.0000000000000000e+00   0.0000000000000000e+00   1.5192781558943314e-01   0.0000000000000000e+00   0.0000000000000000e+00   0.0000000000000000e+00   4.3405875679689107e-02  -6.0956946775922138e-01   0.0000000000000000e+00   0.0000000000000000e+00   0.0000000000000000e+00   0.0000000000000000e+00   0.0000000000000000e+00   0.0000000000000000e+00   6.7833499688743792e-01
   0.0000000000000000e+00   0.0000000000000000e+00   0.0000000000000000e+00   0.0000000000000000e+00   0.0000000000000000e+00   0.0000000000000000e+00   0.0000000000000000e+00   0.0000000000000000e+00   0.0000000000000000e+00   0.0000000000000000e+00   0.0000000000000000e+00   0.0000000000000000e+00   0.0000000000000000e+00   0.0000000000000000e+00   0.0000000000000000e+00   0.0000000000000000e+00  -2.5137756187076415e-01   0.0000000000000000e+00  -6.7987308159619508e-01   0.0000000000000000e+00   0.0000000000000000e+00   0.0000000000000000e+00   0.0000000000000000e+00   0.0000000000000000e+00   0.0000000000000000e+00   0.0000000000000000e+00   0.0000000000000000e+00   0.0000000000000000e+00   0.0000000000000000e+00   0.0000000000000000e+00
   0.0000000000000000e+00   0.0000000000000000e+00  -4.2500202894810191e-01   0.0000000000000000e+00   0.0000000000000000e+00   0.0000000000000000e+00   1.0974150787285719e-01   0.0000000000000000e+00   0.0000000000000000e+00   0.0000000000000000e+00   0.0000000000000000e+00   0.0000000000000000e+00   0.0000000000000000e+00   4.1144920363472470e-01   0.0000000000000000e+00   2.6461654254439859e-01   0.0000000000000000e+00   0.0000000000000000e+00   0.0000000000000000e+00  -7.0159080866601753e-01   0.0000000000000000e+00   0.0000000000000000e+00   0.0000000000000000e+00  -2.7529629905857356e-01   0.0000000000000000e+00   0.0000000000000000e+00   0.0000000000000000e+00   0.0000000000000000e+00   0.0000000000000000e+00   0.0000000000000000e+00
  -2.6259309664955538e-01   0.0000000000000000e+00   0.0000000000000000e+00   0.0000000000000000e+00   0.0000000000000000e+00   2.5717640395824465e-01   0.0000000000000000e+00   5.4142891965708562e-01   0.0000000000000000e+00   1.2648518316201399e-01   0.0000000000000000e+00   0.0000000000000000e+00  -2.6454946731411061e-01   0.0000000000000000e+00   0.0000000000000000e+00   0.0000000000000000e+00   0.0000000000000000e+00   0.0000000000000000e+00   0.0000000000000000e+00   0.0000000000000000e+00  -4.0016494399095870e-01   0.0000000000000000e+00   0.0000000000000000e+00   0.0000000000000000e+00   0.0000000000000000e+00   0.0000000000000000e+00   0.0000000000000000e+00  -5.5108664568798571e-01  -1.4814348493077673e-01   0.0000000000000000e+00
   0.0000000000000000e+00   5.3012688730977475e-01   0.0000000000000000e+00   4.3344629350394093e-01   0.0000000000000000e+00   0.0000000000000000e+00   0.0000000000000000e+00   0.0000000000000000e+00  -9.9770993642445838e-01   0.0000000000000000e+00   0.0000000000000000e+00   1.0953631404832437e-01   0.0000000000000000e+00   0.0000000000000000e+00   0.0000000000000000e+00   0.0000000000000000e+00   0.0000000000000000e+00   2.4134743318449559e-02   0.0000000000000000e+00   0.0000000000000000e+00   0.0000000000000000e+00  -1.9628659263926190e-01  -7.0353130296898214e-01   0.0000000000000000e+00   0.0000000000000000e+00   0.0000000000000000e+00   0.0000000000000000e+00   0.0000000000000000e+00   0.0000000000000000e+00  -4.9792028443371034e-01
   0.0000000000000000e+00   7.8176555631045430e-01   0.0000000000000000e+00   2.5410202839127533e-01   0.0000000000000000e+00   0.0000000000000000e+00   0.0000000000000000e+00   0.0000000000000000e+00  -3.5164567117200957e-01   0.0000000000000000e+00   0.0000000000000000e+00  -2.5328273911651245e-01   0.0000000000000000e+00   0.0000000000000000e+00   0.0000000000000000e+00   0.0000000000000000e+00   0.0000000000000000e+00  -2.0265486109608991e-01   0.0000000000000000e+00   0.0000000000000000e+00   0.0000000000000000e+00  -9.9484092815171654e-01   3.1092000516229396e-01   0.0000000000000000e+00   0.0000000000000000e+00   0.0000000000000000e+00   0.0000000000000000e+00   0.0000000000000000e+00   0.0000000000000000e+00  -1.0731081228610162e-02
   0.0000000000000000e+00   0.0000000000000000e+00  -4.6245242043429169e-01   0.0000000000000000e+00   0.0000000000000000e+00   0.0000000000000000e+00   2.4956455466515376e-01   0.0000000000000000e+00   0.0000000000000000e+00   0.0000000000000000e+00   0.0000000000000000e+00   0.0000000000000000e+00   0.0000000000000000e+00  -4.4645553209783984e-01   0.0000000000000000e+00   2.0468126717495422e-01   0.0000000000000000e+00   0.0000000000000000e+00   0.0000000000000000e+00  -1.3300815253850068e-01   0.0000000000000000e+00   0.0000000000000000e+00   0.0000000000000000e+00   6.8187033956202781e-01   0.0000000000000000e+00   0.0000000000000000e+00   0.0000000000000000e+00   0.0000000000000000e+00   0.0000000000000000e+00   0.0000000000000000e+00
   0.0000000000000000e+00   0.0000000000000000e+00   0.0000000000000000e+00   0.0000000000000000e+00  -4.8395928615996442e-01   0.0000000000000000e+00   0.0000000000000000e+00   0.0000000000000000e+00   0.0000000000000000e+00   0.0000000000000000e+00  -6.7293735406871591e-01   0.0000000000000000e+00   0.0000000000000000e+00   0.0000000000000000e+00   4.4828906700589316e-01   0.0000000000000000e+00   0.0000000000000000e+00   0.0000000000000000e+00   0.0000000000000000e+00   0.0000000000000000e+00   0.0000000000000000e+00   0.0000000000000000e+00   0.0000000000000000e+00   0.0000000000000000e+00   4.4465879148271903e-01   7.8263981524045634e-01   8.9930707563467882e-01   0.0000000000000000e+00   0.0000000000000000e+00   0.0000000000000000e+00
   0.0000000000000000e+00   0.0000000000000000e+00   0.0000000000000000e+00   0.0000000000000000e+00   8.4290242506428281e-01   0.0000000000000000e+00   0.0000000000000000e+00   0.0000000000000000e+00   0.0000000000000000e+00   0.0000000000000000e+00  -5.2950503942133476e-01   0.0000000000000000e+00   0.0000000000000000e+00   0.0000000000000000e+00   3.6575153822325457e-02   0.0000000000000000e+00   0.0000000000000000e+00   0.0000000000000000e+00   0.0000000000000000e+00   0.0000000000000000e+00   0.0000000000000000e+00   0.0000000000000000e+00   0.0000000000000000e+00   0.0000000000000000e+00   9.0607452547492096e-01  -2.0436287711541205e-02   6.7784123131069629e-02   0.0000000000000000e+00   0.0000000000000000e+00   0.0000000000000000e+00
   0.0000000000000000e+00   0.0000000000000000e+00   0.0000000000000000e+00   0.0000000000000000e+00   3.0702547860796803e-01   0.0000000000000000e+00   0.0000000000000000e+00   0.0000000000000000e+00   0.0000000000000000e+00   0.0000000000000000e+00  -3.6561142776267797e-01   0.0000000000000000e+00   0.0000000000000000e+00   0.0000000000000000e+00  -1.1607554244287701e+00   0.0000000000000000e+00   0.0000000000000000e+00   0.0000000000000000e+00   0.0000000000000000e+00   0.0000000000000000e+00   0.0000000000000000e+00   0.0000000000000000e+00   0.0000000000000000e+00   0.0000000000000000e+00  -3.6802304567656141e-01   2.7241356790159643e-01   4.0387340225994595e-01   0.0000000000000000e+00   0.0000000000000000e+00   0.0000000000000000e+00
   2.9031424897188192e-02   0.0000000000000000e+00   0.0000000000000000e+00   0.0000000000000000e+00   0.0000000000000000e+00   8.2015630740101053e-01   0.0000000000000000e+00   1.2011850932582077e-01   0.0000000000000000e+00   2.4650244126096316e-01   0.0000000000000000e+00   0.0000000000000000e+00  -6.9072534992284329e-02   0.0000000000000000e+00   0.0000000000000000e+00   0.0000000000000000e+00   0.0000000000000000e+00   0.0000000000000000e+00   0.0000000000000000e+00   0.0000000000000000e+00   1.2812587706564210e-01   0.0000000000000000e+00   0.0000000000000000e+00   0.0000000000000000e+00   0.0000000000000000e+00   0.0000000000000000e+00   0.0000000000000000e+00   4.2259693182422936e-01   2.2700985819376809e-01   0.0000000000000000e+00
  -2.0921026242177609e-01   0.0000000000000000e+00   0.0000000000000000e+00   0.0000000000000000e+00   0.0000000000000000e+00  -4.9092475210143358e-02   0.0000000000000000e+00  -9.1684813696288392e-02   0.0000000000000000e+00  -1.1251703566942887e-01   0.0000000000000000e+00   0.0000000000000000e+00   2.7916195475848132e-01   0.0000000000000000e+00   0.0000000000000000e+00   0.0000000000000000e+00   0.0000000000000000e+00   0.0000000000000000e+00   0.0000000000000000e+00   0.0000000000000000e+00  -4.9995942148706951e-01   0.0000000000000000e+00   0.0000000000000000e+00   0.0000000000000000e+00   0.0000000000000000e+00   0.0000000000000000e+00   0.0000000000000000e+00  -1.9103328324961744e-02   7.7749536932733210e-01   0.0000000000000000e+00
   0.0000000000000000e+00  -2.5063021644945166e-01   0.0000000000000000e+00  -3.0820129431362858e-01   0.0000000000000000e+00   0.0000000000000000e+00   0.0000000000000000e+00   0.0000000000000000e+00  -5.1569748283016326e-01   0.0000000000000000e+00   0.0000000000000000e+00  -6.7200825336719339e-01   0.0000000000000000e+00   0.0000000000000000e+00   0.0000000000000000e+00   0.0000000000000000e+00   0.0000000000000000e+00  -1.3126623147160830e+00   0.0000000000000000e+00   0.0000000000000000e+00   0.0000000000000000e+00   3.9463816119767750e-02  -3.2977240453564538e-01   0.0000000000000000e+00   0.0000000000000000e+00   0.0000000000000000e+00   0.0000000000000000e+00   0.0000000000000000e+00   0.0000000000000000e+00  -2.2478774037064464e-01
  -2.8487771243476106e-02   0.0000000000000000e+00   0.0000000000000000e+00   3.9814465706187480e-03   0.0000000000000000e+00   0.0000000000000000e+00   0.0000000000000000e+00   0.0000000000000000e+00   0.0000000000000000e+00   0.0000000000000000e+00   0.0000000000000000e+00   0.0000000000000000e+00   0.0000000000000000e+00   0.0000000000000000e+00   0.0000000000000000e+00   0.0000000000000000e+00   0.0000000000000000e+00   0.0000000000000000e+00   0.0000000000000000e+00   0.0000000000000000e+00   0.0000000000000000e+00   0.0000000000000000e+00   0.0000000000000000e+00   0.0000000000000000e+00   0.0000000000000000e+00   0.0000000000000000e+00   0.0000000000000000e+00   0.0000000000000000e+00   0.0000000000000000e+00   0.0000000000000000e+00
   0.0000000000000000e+00   1.8526169783985971e-01  -4.1868882613488900e-01   0.0000000000000000e+00   0.0000000000000000e+00   0.0000000000000000e+00   0.0000000000000000e+00   0.0000000000000000e+00   4.9177362796551924e-02   0.0000000000000000e+00   0.0000000000000000e+00   0.0000000000000000e+00   0.0000000000000000e+00   0.0000000000000000e+00   0.0000000000000000e+00   0.0000000000000000e+00   0.0000000000000000e+00   4.5290678220623171e-01   0.0000000000000000e+00   0.0000000000000000e+00   0.0000000000000000e+00   0.0000000000000000e+00   0.0000000000000000e+00   0.0000000000000000e+00   0.0000000000000000e+00   0.0000000000000000e+00   0.0000000000000000e+00   5.1507692454970955e-01   0.0000000000000000e+00  -5.6349850541032231e-01
   0.0000000000000000e+00  -4.4931857918220552e-01  -3.1242217601855360e-01   0.0000000000000000e+00   0.0000000000000000e+00   0.0000000000000000e+00   0.0000000000000000e+00   0.0000000000000000e+00   4.4837112244238109e-01   0.0000000000000000e+00   0.0000000000000000e+00   0.0000000000000000e+00   0.0000000000000000e+00   0.0000000000000000e+00   0.0000000000000000e+00   0.0000000000000000e+00   0.0000000000000000e+00  -2.9967304752259238e-02   0.0000000000000000e+00   0.0000000000000000e+00   0.0000000000000000e+00   0.0000000000000000e+00   0.0000000000000000e+00   0.0000000000000000e+00   0.0000000000000000e+00   0.0000000000000000e+00   0.0000000000000000e+00   4.6882230648788742e-01   0.0000000000000000e+00   5.2799255721888494e-01
   4.7878054379732915e-02   0.0000000000000000e+00   0.0000000000000000e+00  -9.6304075676833814e-02   0.0000000000000000e+00   0.0000000000000000e+00   0.0000000000000000e+00   0.0000000000000000e+00   0.0000000000000000e+00   0.0000000000000000e+00   0.0000000000000000e+00   0.0000000000000000e+00   0.0000000000000000e+00   0.0000000000000000e+00   0.0000000000000000e+00   0.0000000000000000e+00   0.0000000000000000e+00   0.0000000000000000e+00   0.0000000000000000e+00   0.0000000000000000e+00   0.0000000000000000e+00   0.0000000000000000e+00   0.0000000000000000e+00   0.0000000000000000e+00   0.0000000000000000e+00   0.0000000000000000e+00   0.0000000000000000e+00   0.0000000000000000e+00   0.0000000000000000e+00   0.0000000000000000e+00
   0.0000000000000000e+00   0.0000000000000000e+00   0.0000000000000000e+00   0.0000000000000000e+00  -6.7085742545601523e-01   0.0000000000000000e+00   0.0000000000000000e+00   0.0000000000000000e+00   0.0000000000000000e+00   0.0000000000000000e+00   0.0000000000000000e+00   0.0000000000000000e+00   0.0000000000000000e+00   9.7116904765339573e-02   1.0656308823959204e+00   0.0000000000000000e+00   0.0000000000000000e+00   0.0000000000000000e+00   0.0000000000000000e+00   0.0000000000000000e+00   0.0000000000000000e+00   0.0000000000000000e+00   0.0000000000000000e+00   0.0000000000000000e+00   5.4943943665376985e-02   8.7485340612221241e-02   0.0000000000000000e+00   0.0000000000000000e+00   2.8344147259227692e-01   0.0000000000000000e+00
   0.0000000000000000e+00   0.0000000000000000e+00   0.0000000000000000e+00   0.0000000000000000e+00   0.0000000000000000e+00  -6.3577673639017604e-02   0.0000000000000000e+00  -3.6820266724347339e-01   0.0000000000000000e+00   0.0000000000000000e+00   0.0000000000000000e+00   1.3269781642622996e-01   0.0000000000000000e+00   0.0000000000000000e+00   0.0000000000000000e+00   7.4971847118331114e-01   0.0000000000000000e+00   0.0000000000000000e+00   1.9725665086982447e-01   0.0000000000000000e+00   0.0000000000000000e+00   0.0000000000000000e+00  -1.5971547899226382e-01  -1.7753517260607882e-01   0.0000000000000000e+00   0.0000000000000000e+00  -4.2983743517442785e-01   0.0000000000000000e+00   0.0000000000000000e+00   0.0000000000000000e+00
   0.0000000000000000e+00   0.0000000000000000e+00   0.0000000000000000e+00   0.0000000000000000e+00   0.0000000000000000e+00   0.0000000000000000e+00   4.7889455226224270e-01   0.0000000000000000e+00   0.0000000000000000e+00  -9.1609953950609002e-01  -1.5301968918893041e-01   0.0000000000000000e+00  -4.2579589732260337e-01   0.0000000000000000e+00   0.0000000000000000e+00   0.0000000000000000e+00  -4.2623521378256229e-01   0.0000000000000000e+00   0.0000000000000000e+00   2.9296235112152008e-01  -1.7415918102065797e-01   4.2123501168591659e-01   0.0000000000000000e+00   0.0000000000000000e+00   0.0000000000000000e+00   0.0000000000000000e+00   0.0000000000000000e+00   0.0000000000000000e+00   0.0000000000000000e+00   0.0000000000000000e+00
   0.0000000000000000e+00   0.0000000000000000e+00   0.0000000000000000e+00   0.0000000000000000e+00   0.0000000000000000e+00  -3.6915998243386511e-01   0.0000000000000000e+00  -7.2988622963434102e-01   0.0000000000000000e+00   0.0000000000000000e+00   0.0000000000000000e+00   1.3898620130913614e-01   0.0000000000000000e+00   0.0000000000000000e+00   0.0000000000000000e+00  -3.1412504258928453e-01   0.0000000000000000e+00   0.0000000000000000e+00   1.6729885306667996e-01   0.0000000000000000e+00   0.0000000000000000e+00   0.0000000000000000e+00  -1.3076791988566269e-01  -1.7276169928432666e-01   0.0000000000000000e+00   0.0000000000000000e+00   3.7156363220220062e-01   0.0000000000000000e+00   0.0000000000000000e+00   0.0000000000000000e+00
   0.0000000000000000e+00  -3.0317655630067386e-01  -3.1533388318292044e-01   0.0000000000000000e+00   0.0000000000000000e+00   0.0000000000000000e+00   0.0000000000000000e+00   0.0000000000000000e+00  -6.5660821728127228e-01   0.0000000000000000e+00   0.0000000000000000e+00   0.0000000000000000e+00   0.0000000000000000e+00   0.0000000000000000e+00   0.0000000000000000e+00   0.0000000000000000e+00   0.0000000000000000e+00   4.9830987137039567e-01   0.0000000000000000e+00   0.0000000000000000e+00   0.0000000000000000e+00   0.0000000000000000e+00   0.0000000000000000e+00   0.0000000000000000e+00   0.0000000000000000e+00   0.0000000000000000e+00   0.0000000000000000e+00  -1.8676295620302064e-01   0.0000000000000000e+00   3.0711730187386471e-01
   0.0000000000000000e+00   0.0000000000000000e+00   0.0000000000000000e+00   0.0000000000000000e+00   0.0000000000000000e+00   0.0000000000000000e+00   9.5762950155148345e-03   0.0000000000000000e+00   0.0000000000000000e+00   3.2280762039998501e-01  -5.5998924492861257e-01   0.0000000000000000e+00   1.4083777795701666e-01   0.0000000000000000e+00   0.0000000000000000e+00   0.0000000000000000e+00   1.1501543883964812e-02   0.0000000000000000e+00   0.0000000000000000e+00   5.4994420557614554e-01  -8.3746741423807525e-01   4.5427071942270597e-01   0.0000000000000000e+00   0.0000000000000000e+00   0.0000000000000000e+00   0.0000000000000000e+00   0.0000000000000000e+00   0.0000000000000000e+00   0.0000000000000000e+00   0.0000000000000000e+00
   0.0000000000000000e+00   0.0000000000000000e+00   0.0000000000000000e+00   0.0000000000000000e+00   0.0000000000000000e+00   0.0000000000000000e+00   5.2123372046552086e-01   0.0000000000000000e+00   0.0000000000000000e+00   5.6924956295797491e-01  -7.1175613487561407e-02   0.0000000000000000e+00  -6.1761578406245010e-01   0.0000000000000000e+00   0.0000000000000000e+00   0.0000000000000000e+00  -4.3832190929288872e-01   0.0000000000000000e+00   0.0000000000000000e+00   1.7540026714440826e-01  -2.7680405886332010e-01  -6.3719766642493703e-01   0.0000000000000000e+00   0.0000000000000000e+00   0.0000000000000000e+00   0.0000000000000000e+00   0.0000000000000000e+00   0.0000000000000000e+00   0.0000000000000000e+00   0.0000000000000000e+00
   0.0000000000000000e+00   0.0000000000000000e+00   0.0000000000000000e+00   0.0000000000000000e+00   0.0000000000000000e+00  -3.4426078008035282e-01   0.0000000000000000e+00  -6.0211465275928397e-02   0.0000000000000000e+00   0.0000000000000000e+00   0.0000000000000000e+00  -2.8000847893479530e-01   0.0000000000000000e+00   0.0000000000000000e+00   0.0000000000000000e+00   4.2978347609276057e-01   0.0000000000000000e+00   0.0000000000000000e+00  -6.2131816577636689e-01   0.0000000000000000e+00   0.0000000000000000e+00   0.0000000000000000e+00  -5.8670451110508767e-02   2.6819625627055349e-01   0.0000000000000000e+00   0.0000000000000000e+00   3.9157731460757839e-01   0.0000000000000000e+00   0.0000000000000000e+00   0.0000000000000000e+00
   0.0000000000000000e+00   0.0000000000000000e+00   0.0000000000000000e+00   0.0000000000000000e+00   0.0000000000000000e+00   0.0000000000000000e+00   2.4120378868702531e-02   0.0000000000000000e+00   0.0000000000000000e+00  -4.6976439126814490e-01   1.8536302240060115e-01   0.0000000000000000e+00  -5.9825086920372098e-02   0.0000000000000000e+00   0.0000000000000000e+00   0.0000000000000000e+00   9.5380443329029874e-01   0.0000000000000000e+00   0.0000000000000000e+00  -1.8381746111188199e-01  -5.2806370798399815e-01  -2.6433883066470049e-01   0.0000000000000000e+00   0.0000000000000000e+00   0.0000000000000000e+00   0.0000000000000000e+00   0.0000000000000000e+00   0.0000000000000000e+00   0.0000000000000000e+00   0.0000000000000000e+00
   0.0000000000000000e+00   0.0000000000000000e+00   0.0000000000000000e+00   0.0000000000000000e+00   1.2427338622086126e+00   0.0000000000000000e+00   0.0000000000000000e+00   0.0000000000000000e+00   0.0000000000000000e+00   0.0000000000000000e+00   0.0000000000000000e+00   0.0000000000000000e+00   0.0000000000000000e+00  -4.6170537806208772e-01  -2.3201853170428280e-01   0.0000000000000000e+00   0.0000000000000000e+00   0.0000000000000000e+00   0.0000000000000000e+00   0.0000000000000000e+00   0.0000000000000000e+00   0.0000000000000000e+00   0.0000000000000000e+00   0.0000000000000000e+00   6.2455890804280034e-01   1.0124315983497896e+00   0.0000000000000000e+00   0.0000000000000000e+00  -2.7666238887895195e-01   0.0000000000000000e+00
   0.0000000000000000e+00   0.0000000000000000e+00   0.0000000000000000e+00   0.0000000000000000e+00  -3.5125384420412925e-01   0.0000000000000000e+00   0.0000000000000000e+00   0.0000000000000000e+00   0.0000000000000000e+00   0.0000000000000000e+00   0.0000000000000000e+00   0.0000000000000000e+00   0.0000000000000000e+00   2.9919844559485664e-01  -1.2728439687968998e-01   0.0000000000000000e+00   0.0000000000000000e+00   0.0000000000000000e+00   0.0000000000000000e+00   0.0000000000000000e+00   0.0000000000000000e+00   0.0000000000000000e+00   0.0000000000000000e+00   0.0000000000000000e+00   2.0589017958369082e-01   2.1574104203911321e-01   0.0000000000000000e+00   0.0000000000000000e+00  -1.0582147970341418e+00   0.0000000000000000e+00
   0.0000000000000000e+00   0.0000000000000000e+00   0.0000000000000000e+00   0.0000000000000000e+00   0.0000000000000000e+00   2.6877315761905196e-01   0.0000000000000000e+00   2.2758822814980095e-01   0.0000000000000000e+00   0.0000000000000000e+00   0.0000000000000000e+00   6.0907672465188911e-02   0.0000000000000000e+00   0.0000000000000000e+00   0.0000000000000000e+00   2.2626976015855740e-01   0.0000000000000000e+00   0.0000000000000000e+00  -2.7238478609689920e-02   0.0000000000000000e+00   0.0000000000000000e+00   0.0000000000000000e+00  -1.1088153966851721e-01  -7.3850424780970236e-01   0.0000000000000000e+00   0.0000000000000000e+00   5.1247601371634111e-01   0.0000000000000000e+00   0.0000000000000000e+00   0.0000000000000000e+00
   0.0000000000000000e+00   0.0000000000000000e+00   0.0000000000000000e+00   0.0000000000000000e+00   0.0000000000000000e+00   0.0000000000000000e+00   1.5911440797132589e-01   0.0000000000000000e+00   0.0000000000000000e+00   1.3373603685667712e-01   8.3449407433971579e-01   0.0000000000000000e+00   3.9970191945665196e-01   0.0000000000000000e+00   0.0000000000000000e+00   0.0000000000000000e+00  -5.6844164752626625e-01   0.0000000000000000e+00   0.0000000000000000e+00  -3.2175272699949575e-01  -4.0157274102063745e-01  -5.1901308005750102e-04   0.0000000000000000e+00   0.0000000000000000e+00   0.0000000000000000e+00   0.0000000000000000e+00   0.0000000000000000e+00   0.0000000000000000e+00   0.0000000000000000e+00   0.0000000000000000e+00
   0.0000000000000000e+00   5.1021130741507603e-01  -6.8056798133955199e-01   0.0000000000000000e+00   0.0000000000000000e+00   0.0000000000000000e+00   0.0000000000000000e+00   0.0000000000000000e+00   2.1130300139207259e-01   0.0000000000000000e+00   0.0000000000000000e+00   0.0000000000000000e+00   0.0000000000000000e+00   0.0000000000000000e+00   0.0000000000000000e+00   0.0000000000000000e+00   0.0000000000000000e+00  -1.2725641855532713e-01   0.0000000000000000e+00   0.0000000000000000e+00   0.0000000000000000e+00   0.0000000000000000e+00   0.0000000000000000e+00   0.0000000000000000e+00   0.0000000000000000e+00   0.0000000000000000e+00   0.0000000000000000e+00  -4.1329189349350864e-01   0.0000000000000000e+00   2.1179778297453930e-01
   0.0000000000000000e+00   0.0000000000000000e+00   0.0000000000000000e+00   0.0000000000000000e+00   0.0000000000000000e+00   3.4168419831269292e-01   0.0000000000000000e+00  -3.5281037282322569e-02   0.0000000000000000e+00   0.0000000000000000e+00   0.0000000000000000e+00  -3.6497195400440868e-01   0.0000000000000000e+00   0.0000000000000000e+00   0.0000000000000000e+00   1.4876387971367766e-01   0.0000000000000000e+00   0.0000000000000000e+00   5.1666609955184395e-01   0.0000000000000000e+00   0.0000000000000000e+00   0.0000000000000000e+00  -4.1206662303463182e-01   4.1218890489582294e-01   0.0000000000000000e+00   0.0000000000000000e+00   3.4645271589345006e-01   0.0000000000000000e+00   0.0000000000000000e+00   0.0000000000000000e+00
   0.0000000000000000e+00   0.0000000000000000e+00   0.0000000000000000e+00   0.0000000000000000e+00   0.0000000000000000e+00   0.0000000000000000e+00   6.4440755863007970e-01   0.0000000000000000e+00   0.0000000000000000e+00   4.6324749905278184e-01   4.4866984771112978e-01   0.0000000000000000e+00   4.8209016116197667e-01   0.0000000000000000e+00   0.0000000000000000e+00   0.0000000000000000e+00   5.7532407017563081e-01   0.0000000000000000e+00   0.0000000000000000e+00   9.2772726171970643e-01   3.2391124827179618e-01   1.7801229721528183e-01   0.0000000000000000e+00   0.0000000000000000e+00   0.0000000000000000e+00   0.0000000000000000e+00   0.0000000000000000e+00   0.0000000000000000e+00   0.0000000000000000e+00   0.0000000000000000e+00
   0.0000000000000000e+00   0.0000000000000000e+00   0.0000000000000000e+00   0.0000000000000000e+00   0.0000000000000000e+00   0.0000000000000000e+00  -5.1864193686260640e-01   0.0000000000000000e+00   0.0000000000000000e+00  -8.3541829615744578e-02   9.7408337147528501e-01   0.0000000000000000e+00  -9.1346719825614109e-01   0.0000000000000000e+00   0.0000000000000000e+00   0.0000000000000000e+00   2.4412080624623675e-02   0.0000000000000000e+00   0.0000000000000000e+00  -4.2626543910050863e-01   8.5331072847599693e-02   5.3737376909389489e-01   0.0000000000000000e+00   0.0000000000000000e+00   0.0000000000000000e+00   0.0000000000000000e+00   0.0000000000000000e+00   0.0000000000000000e+00   0.0000000000000000e+00   0.0000000000000000e+00
   0.0000000000000000e+00   0.0000000000000000e+00   0.0000000000000000e+00   0.0000000000000000e+00   0.0000000000000000e+00   0.0000000000000000e+00   5.1245691178311592e-01   0.0000000000000000e+00   0.0000000000000000e+00   1.4608125954838427e-01  -4.5274483924855183e-02   0.0000000000000000e+00  -4.4301915037360157e-01   0.0000000000000000e+00   0.0000000000000000e+00   0.0000000000000000e+00   6.9728027716756999e-02   0.0000000000000000e+00   0.0000000000000000e+00  -9.4964793269155001e-01   7.2301117449305230e-02   4.4243291127041762e-01   0.0000000000000000e+00   0.0000000000000000e+00   0.0000000000000000e+00   0.0000000000000000e+00   0.0000000000000000e+00   0.0000000000000000e+00   0.0000000000000000e+00   0.0000000000000000e+00
   0.0000000000000000e+00   0.0000000000000000e+00   0.0000000000000000e+00   0.0000000000000000e+00   0.0000000000000000e+00   1.8043282922854154e-01   0.0000000000000000e+00  -3.0457816477613109e-01   0.0000000000000000e+00   0.0000000000000000e+00   0.0000000000000000e+00  -7.5573161935195221e-01   0.0000000000000000e+00   0.0000000000000000e+00   0.0000000000000000e+00  -3.8946126715335871e-02   0.0000000000000000e+00   0.0000000000000000e+00   4.3980751010174735e-03   0.0000000000000000e+00   0.0000000000000000e+00   0.0000000000000000e+00   4.6520669140307858e-01  -2.6233662313408779e-01   0.0000000000000000e+00   0.0000000000000000e+00  -1.2950653178711705e-01   0.0000000000000000e+00   0.0000000000000000e+00   0.0000000000000000e+00
   0.0000000000000000e+00   0.0000000000000000e+00   0.0000000000000000e+00   0.0000000000000000e+00   0.0000000000000000e+00   7.1695861263239336e-01   0.0000000000000000e+00  -4.2452476506828507e-01   0.0000000000000000e+00   0.0000000000000000e+00   0.0000000000000000e+00   2.5536360407172859e-01   0.0000000000000000e+00   0.0000000000000000e+00   0.0000000000000000e+00  -6.3495742158329982e-02   0.0000000000000000e+00   0.0000000000000000e+00  -4.5913465278237348e-01   0.0000000000000000e+00   0.0000000000000000e+00   0.0000000000000000e+00  -6.6210848594093569e-02   1.4461260655640862e-01   0.0000000000000000e+00   0.0000000000000000e+00  -2.0136539599067048e-02   0.0000000000000000e+00   0.0000000000000000e+00   0.0000000000000000e+00
   0.0000000000000000e+00   0.0000000000000000e+00   0.0000000000000000e+00   0.0000000000000000e+00   5.5350067133329794e-01   0.0000000000000000e+00   0.0000000000000000e+00   0.0000000000000000e+00   0.0000000000000000e+00   0.0000000000000000e+00   0.0000000000000000e+00   0.0000000000000000e+00   0.0000000000000000e+00  -6.7525219261143993e-02   2.9696239709907546e-01   0.0000000000000000e+00   0.0000000000000000e+00   0.0000000000000000e+00   0.0000000000000000e+00   0.0000000000000000e+00   0.0000000000000000e+00   0.0000000000000000e+00   0.0000000000000000e+00   0.0000000000000000e+00  -1.3068153927080981e+00   1.0049807767038141e-01   0.0000000000000000e+00   0.0000000000000000e+00  -5.7090903496658330e-01   0.0000000000000000e+00
   0.0000000000000000e+00   0.0000000000000000e+00   0.0000000000000000e+00   0.0000000000000000e+00   4.8959080618957312e-01   0.0000000000000000e+00   0.0000000000000000e+00   0.0000000000000000e+00   0.0000000000000000e+00   0.0000000000000000e+00   0.0000000000000000e+00   0.0000000000000000e+00   0.0000000000000000e+00  -1.1263219705325267e+00   7.1296396715781718e-01   0.0000000000000000e+00   0.0000000000000000e+00   0.0000000000000000e+00   0.0000000000000000e+00   0.0000000000000000e+00   0.0000000000000000e+00   0.0000000000000000e+00   0.0000000000000000e+00   0.0000000000000000e+00   1.7737650494969955e-02  -8.8972068118975267e-01   0.0000000000000000e+00   0.0000000000000000e+00  -3.4091872665029621e-01   0.0000000000000000e+00
   0.0000000000000000e+00   0.0000000000000000e+00   0.0000000000000000e+00   0.0000000000000000e+00   0.0000000000000000e+00  -7.4769929505521554e-02   0.0000000000000000e+00   4.5135122416152737e-02   0.0000000000000000e+00   0.0000000000000000e+00   0.0000000000000000e+00  -3.3378773874760415e-01   0.0000000000000000e+00   0.0000000000000000e+00   0.0000000000000000e+00  -2.7505750114189054e-01   0.0000000000000000e+00   0.0000000000000000e+00  -2.6182986600694508e-01   0.0000000000000000e+00   0.0000000000000000e+00   0.0000000000000000e+00  -7.4232993689421012e-01  -2.4836243416820386e-01   0.0000000000000000e+00   0.0000000000000000e+00  -3.5214894894774806e-01   0.0000000000000000e+00   0.0000000000000000e+00   0.0000000000000000e+00
   0.0000000000000000e+00   6.3985123930604748e-01   3.1372649655950280e-01   0.0000000000000000e+00   0.0000000000000000e+00   0.0000000000000000e+00   0.0000000000000000e+00   0.0000000000000000e+00  -1.3920898310174770e-01   0.0000000000000000e+00   0.0000000000000000e+00   0.0000000000000000e+00   0.0000000000000000e+00   0.0000000000000000e+00   0.0000000000000000e+00   0.0000000000000000e+00   0.0000000000000000e+00   2.3530011473904588e-01   0.0000000000000000e+00   0.0000000000000000e+00   0.0000000000000000e+00   0.0000000000000000e+00   0.0000000000000000e+00   0.0000000000000000e+00   0.0000000000000000e+00   0.0000000000000000e+00   0.0000000000000000e+00   3.9261116649827221e-01   0.0000000000000000e+00   5.1310550950408840e-01
   0.0000000000000000e+00   0.0000000000000000e+00   0.0000000000000000e+00   0.0000000000000000e+00   4.0255012956475533e-01   0.0000000000000000e+00   0.0000000000000000e+00   0.0000000000000000e+00   0.0000000000000000e+00   0.0000000000000000e+00   0.0000000000000000e+00   0.0000000000000000e+00   0.0000000000000000e+00   1.0838128973681795e+00   4.1925099559874823e-01   0.0000000000000000e+00   0.0000000000000000e+00   0.0000000000000000e+00   0.0000000000000000e+00   0.0000000000000000e+00   0.0000000000000000e+00   0.0000000000000000e+00   0.0000000000000000e+00   0.0000000000000000e+00   6.9305920699273638e-01  -5.7002678323424916e-01   0.0000000000000000e+00   0.0000000000000000e+00  -3.4233542806302314e-01   0.0000000000000000e+00
   0.0000000000000000e+00  -4.6364930380134263e-02   2.5702042924699497e-01   0.0000000000000000e+00   0.0000000000000000e+00   0.0000000000000000e+00   0.0000000000000000e+00   0.0000000000000000e+00   5.4898312649235770e-01   0.0000000000000000e+00   0.0000000000000000e+00   0.0000000000000000e+00   0.0000000000000000e+00   0.0000000000000000e+00   0.0000000000000000e+00   0.0000000000000000e+00   0.0000000000000000e+00   6.8855235045170315e-01   0.0000000000000000e+00   0.0000000000000000e+00   0.0000000000000000e+00   0.0000000000000000e+00   0.0000000000000000e+00   0.0000000000000000e+00   0.0000000000000000e+00   0.0000000000000000e+00   0.0000000000000000e+00  -3.9378583981590221e-01   0.0000000000000000e+00   3.5166632695378272e-02
   3.5315280127849707e-01   0.0000000000000000e+00   0.0000000000000000e+00  -1.2149008297722855e-01   0.0000000000000000e+00  -6.1581037466815935e-01   0.0000000000000000e+00   0.0000000000000000e+00   0.0000000000000000e+00   0.0000000000000000e+00   0.0000000000000000e+00   0.0000000000000000e+00   0.0000000000000000e+00   0.0000000000000000e+00   1.2579560448894070e-01   0.0000000000000000e+00  -3.8204971045201186e-01   0.0000000000000000e+00   0.0000000000000000e+00   0.0000000000000000e+00   0.0000000000000000e+00   0.0000000000000000e+00   5.4519861657337043e-01   0.0000000000000000e+00   0.0000000000000000e+00   0.0000000000000000e+00  -1.1714524804375712e-01   0.0000000000000000e+00   0.0000000000000000e+00  -9.2465048101682268e-02
   0.0000000000000000e+00   7.7974824727153402e-01   0.0000000000000000e+00   0.0000000000000000e+00   0.0000000000000000e+00   0.0000000000000000e+00   0.0000000000000000e+00   0.0000000000000000e+00   0.0000000000000000e+00   0.0000000000000000e+00   0.0000000000000000e+00   0.0000000000000000e+00  -6.9771970951400419e-01   0.0000000000000000e+00   0.0000000000000000e+00   0.0000000000000000e+00   0.0000000000000000e+00   0.0000000000000000e+00   0.0000000000000000e+00   0.0000000000000000e+00   0.0000000000000000e+00  -1.4177667184474155e-01   0.0000000000000000e+00   0.0000000000000000e+00  -3.4991350175251024e-01  -1.7707064734472056e-01   0.0000000000000000e+00  -4.8807510563278711e-01   0.0000000000000000e+00   0.0000000000000000e+00
   0.0000000000000000e+00   0.0000000000000000e+00  -3.5359829024669565e-01   0.0000000000000000e+00   2.8654255853806715e-01   0.0000000000000000e+00   0.0000000000000000e+00  -1.3745930204493617e+00   2.1466336877884598e-01   0.0000000000000000e+00   0.0000000000000000e+00   3.0654679926704294e-02   0.0000000000000000e+00   0.0000000000000000e+00   0.0000000000000000e+00   0.0000000000000000e+00   0.0000000000000000e+00   8.6471456519341044e-02   0.0000000000000000e+00  -6.8494747758890950e-01   0.0000000000000000e+00   0.0000000000000000e+00   0.0000000000000000e+00   0.0000000000000000e+00   0.0000000000000000e+00   0.0000000000000000e+00   0.0000000000000000e+00   0.0000000000000000e+00   3.8053990728671033e-01   0.0000000000000000e+00
   3.4121741142808776e-01   0.0000000000000000e+00   0.0000000000000000e+00   2.2369478010176508e-01   0.0000000000000000e+00   2.0143585147706328e-01   0.0000000000000000e+00   0.0000000000000000e+00   0.0000000000000000e+00   0.0000000000000000e+00   0.0000000000000000e+00   0.0000000000000000e+00   0.0000000000000000e+00   0.0000000000000000e+00  -7.7431369489702340e-01   0.0000000000000000e+00   1.2674621822235341e-01   0.0000000000000000e+00   0.0000000000000000e+00   0.0000000000000000e+00   0.0000000000000000e+00   0.0000000000000000e+00   3.7582454167912760e-01   0.0000000000000000e+00   0.0000000000000000e+00   0.0000000000000000e+00   1.4969636915240478e-01   0.0000000000000000e+00   0.0000000000000000e+00   1.1694242270774763e-01
   0.0000000000000000e+00   0.0000000000000000e+00   3.2838138321684268e-01   0.0000000000000000e+00   3.2209160494475625e-01   0.0000000000000000e+00   0.0000000000000000e+00   4.4720047327617091e-01   1.2397976404004234e+00   0.0000000000000000e+00   0.0000000000000000e+00   2.0736880147801887e-01   0.0000000000000000e+00   0.0000000000000000e+00   0.0000000000000000e+00   0.0000000000000000e+00   0.0000000000000000e+00   3.5520981473536067e-01   0.0000000000000000e+00  -3.7699341328496871e-01   0.0000000000000000e+00   0.0000000000000000e+00   0.0000000000000000e+00   0.0000000000000000e+00   0.0000000000000000e+00   0.0000000000000000e+00   0.0000000000000000e+00   0.0000000000000000e+00  -4.2834430995484274e-01   0.0000000000000000e+00
  -6.3366341922621194e-01   0.0000000000000000e+00   0.0000000000000000e+00   2.8567861031634367e-01   0.0000000000000000e+00  -4.0493510441783231e-01   0.0000000000000000e+00   0.0000000000000000e+00   0.0000000000000000e+00   0.0000000000000000e+00   0.0000000000000000e+00   0.0000000000000000e+00   0.0000000000000000e+00   0.0000000000000000e+00  -9.6351780037792684e-02   0.0000000000000000e+00  -2.4300262221126856e-02   0.0000000000000000e+00   0.0000000000000000e+00   0.0000000000000000e+00   0.0000000000000000e+00   0.0000000000000000e+00   1.6617036868797211e-01   0.0000000000000000e+00   0.0000000000000000e+00   0.0000000000000000e+00   2.9317146832299790e-01   0.0000000000000000e+00   0.0000000000000000e+00   4.7900907551251976e-01
   0.0000000000000000e+00   0.0000000000000000e+00   0.0000000000000000e+00   0.0000000000000000e+00   0.0000000000000000e+00   0.0000000000000000e+00  -1.6663537710538673e-01   0.0000000000000000e+00   0.0000000000000000e+00   0.0000000000000000e+00  -3.2638755522737217e-01   0.0000000000000000e+00   0.0000000000000000e+00   0.0000000000000000e+00   0.0000000000000000e+00   0.0000000000000000e+00   0.0000000000000000e+00   0.0000000000000000e+00   0.0000000000000000e+00   0.0000000000000000e+00   0.0000000000000000e+00   0.0000000000000000e+00   0.0000000000000000e+00   0.0000000000000000e+00   0.0000000000000000e+00   0.0000000000000000e+00   0.0000000000000000e+00   0.0000000000000000e+00   0.0000000000000000e+00   0.0000000000000000e+00
   0.0000000000000000e+00   0.0000000000000000e+00   1.9101920425661256e-01   0.0000000000000000e+00   3.4186672396563433e-01   0.0000000000000000e+00   0.0000000000000000e+00   2.4847575768465374e-01   9.7723858099802718e-03   0.0000000000000000e+00   0.0000000000000000e+00  -1.2194393125134175e+00   0.0000000000000000e+00   0.0000000000000000e+00   0.0000000000000000e+00   0.0000000000000000e+00   0.0000000000000000e+00  -8.2118924205477650e-01   0.0000000000000000e+00  -2.6604063151716040e-01   0.0000000000000000e+00   0.0000000000000000e+00   0.0000000000000000e+00   0.0000000000000000e+00   0.0000000000000000e+00   0.0000000000000000e+00   0.0000000000000000e+00   0.0000000000000000e+00  -5.1389578692304116e-01   0.0000000000000000e+00
   0.0000000000000000e+00   0.0000000000000000e+00   5.8631995545047144e-01   0.0000000000000000e+00  -2.9401445201736198e-01   0.0000000000000000e+00   0.0000000000000000e+00  -3.0366218110125176e-01   5.6210034279926047e-01   0.0000000000000000e+00   0.0000000000000000e+00   3.2962961037987554e-01   0.0000000000000000e+00   0.0000000000000000e+00   0.0000000000000000e+00   0.0000000000000000e+00   0.0000000000000000e+00  -6.8218584316464193e-01   0.0000000000000000e+00   8.3242630721419741e-01   0.0000000000000000e+00   0.0000000000000000e+00   0.0000000000000000e+00   0.0000000000000000e+00   0.0000000000000000e+00   0.0000000000000000e+00   0.0000000000000000e+00   0.0000000000000000e+00   4.4028511378785029e-01   0.0000000000000000e+00
   0.0000000000000000e+00   0.0000000000000000e+00   0.0000000000000000e+00   0.0000000000000000e+00   0.0000000000000000e+00   0.0000000000000000e+00   0.0000000000000000e+00   0.0000000000000000e+00   0.0000000000000000e+00  -2.8607813356038048e-01   0.0000000000000000e+00   0.0000000000000000e+00   0.0000000000000000e+00  -3.8065409673315775e-01   0.0000000000000000e+00   3.4437656736934230e-01   0.0000000000000000e+00   0.0000000000000000e+00   5.8794505134185782e-01   0.0000000000000000e+00   5.5059025186409793e-01   0.0000000000000000e+00   0.0000000000000000e+00  -7.6403737739961605e-02   0.0000000000000000e+00   0.0000000000000000e+00   0.0000000000000000e+00   0.0000000000000000e+00   0.0000000000000000e+00   0.0000000000000000e+00
   0.0000000000000000e+00   0.0000000000000000e+00   0.0000000000000000e+00   0.0000000000000000e+00   0.0000000000000000e+00   0.0000000000000000e+00   3.1394395794769941e-01   0.0000000000000000e+00   0.0000000000000000e+00   0.0000000000000000e+00  -7.7795428011572865e-01   0.0000000000000000e+00   0.0000000000000000e+00   0.0000000000000000e+00   0.0000000000000000e+00   0.0000000000000000e+00   0.0000000000000000e+00   0.0000000000000000e+00   0.0000000000000000e+00   0.0000000000000000e+00   0.0000000000000000e+00   0.0000000000000000e+00   0.0000000000000000e+00   0.0000000000000000e+00   0.0000000000000000e+00   0.0000000000000000e+00   0.0000000000000000e+00   0.0000000000000000e+00   0.0000000000000000e+00   0.0000000000000000e+00
   0.0000000000000000e+00   0.0000000000000000e+00  -4.8187458223717244e-01   0.0000000000000000e+00   8.7879896642885569e-01   0.0000000000000000e+00   0.0000000000000000e+00   6.4269323225928121e-01   2.8328630305421365e-01   0.0000000000000000e+00   0.0000000000000000e+00  -2.0051037351801299e-01   0.0000000000000000e+00   0.0000000000000000e+00   0.0000000000000000e+00   0.0000000000000000e+00   0.0000000000000000e+00   4.4180934351169703e-02   0.0000000000000000e+00   2.7989201128338981e-01   0.0000000000000000e+00   0.0000000000000000e+00   0.0000000000000000e+00   0.0000000000000000e+00   0.0000000000000000e+00   0.0000000000000000e+00   0.0000000000000000e+00   0.0000000000000000e+00   9.3956417529551928e-01   0.0000000000000000e+00
   0.0000000000000000e+00   1.9231430034940439e-01   0.0000000000000000e+00   0.0000000000000000e+00   0.0000000000000000e+00   0.0000000000000000e+00   0.0000000000000000e+00   0.0000000000000000e+00   0.0000000000000000e+00   0.0000000000000000e+00   0.0000000000000000e+00   0.0000000000000000e+00   9.6106423045781508e-01   0.0000000000000000e+00   0.0000000000000000e+00   0.0000000000000000e+00   0.0000000000000000e+00   0.0000000000000000e+00   0.0000000000000000e+00   0.0000000000000000e+00   0.0000000000000000e+00  -3.6742639708936770e-01   0.0000000000000000e+00   0.0000000000000000e+00  -7.7166216299092749e-01  -8.0571792551401722e-01   0.0000000000000000e+00  -2.0540403439422905e-01   0.0000000000000000e+00   0.0000000000000000e+00
   0.0000000000000000e+00   0.0000000000000000e+00   0.0000000000000000e+00   0.0000000000000000e+00   0.0000000000000000e+00   0.0000000000000000e+00   0.0000000000000000e+00   0.0000000000000000e+00   0.0000000000000000e+00   4.4154471663781747e-01   0.0000000000000000e+00   0.0000000000000000e+00   0.0000000000000000e+00  -5.7481923870356694e-02   0.0000000000000000e+00  -2.2932029887044764e-01   0.0000000000000000e+00   0.0000000000000000e+00   7.0572980508891092e-01   0.0000000000000000e+00  -3.7426158831130996e-01   0.0000000000000000e+00   0.0000000000000000e+00   3.3319663546804495e-01   0.0000000000000000e+00   0.0000000000000000e+00   0.0000000000000000e+00   0.0000000000000000e+00   0.0000000000000000e+00   0.0000000000000000e+00
  -8.2082988471085028e-02   0.0000000000000000e+00   0.0000000000000000e+00  -4.7886385956040484e-01   0.0000000000000000e+00   3.4632879115154258e-01   0.0000000000000000e+00   0.0000000000000000e+00   0.0000000000000000e+00   0.0000000000000000e+00   0.0000000000000000e+00   0.0000000000000000e+00   0.0000000000000000e+00   0.0000000000000000e+00  -1.0687985338708374e-02   0.0000000000000000e+00  -2.4062230578844682e-01   0.0000000000000000e+00   0.0000000000000000e+00   0.0000000000000000e+00   0.0000000000000000e+00   0.0000000000000000e+00   1.9377687065171134e-01   0.0000000000000000e+00   0.0000000000000000e+00   0.0000000000000000e+00  -3.9215891171419348e-01   0.0000000000000000e+00   0.0000000000000000e+00   6.2821711272466019e-01
   0.0000000000000000e+00   0.0000000000000000e+00   0.0000000000000000e+00   0.0000000000000000e+00   0.0000000000000000e+00   0.0000000000000000e+00   0.0000000000000000e+00   0.0000000000000000e+00   0.0000000000000000e+00  -6.8755109203008447e-01   0.0000000000000000e+00   0.0000000000000000e+00   0.0000000000000000e+00   3.7958114201929810e-01   0.0000000000000000e+00   2.8357603866295650e-01   0.0000000000000000e+00   0.0000000000000000e+00   1.9559884839299813e-01   0.0000000000000000e+00  -4.4535437575255188e-01   0.0000000000000000e+00   0.0000000000000000e+00   2.5724862151850814e-01   0.0000000000000000e+00   0.0000000000000000e+00   0.0000000000000000e+00   0.0000000000000000e+00   0.0000000000000000e+00   0.0000000000000000e+00
  -3.5331846545842061e-01   0.0000000000000000e+00   0.0000000000000000e+00   4.6191913547495950e-01   0.0000000000000000e+00   1.6478655519864618e-01   0.0000000000000000e+00   0.0000000000000000e+00   0.0000000000000000e+00   0.0000000000000000e+00   0.0000000000000000e+00   0.0000000000000000e+00   0.0000000000000000e+00   0.0000000000000000e+00  -7.7766953250983130e-03   0.0000000000000000e+00  -2.1535902178790610e-02   0.0000000000000000e+00   0.0000000000000000e+00   0.0000000000000000e+00   0.0000000000000000e+00   0.0000000000000000e+00   3.0949822458044535e-01   0.0000000000000000e+00   0.0000000000000000e+00   0.0000000000000000e+00  -6.6719769745218072e-01   0.0000000000000000e+00   0.0000000000000000e+00  -3.0524739949284219e-01
   0.0000000000000000e+00   0.0000000000000000e+00  -1.8834099641731816e-01   0.0000000000000000e+00  -1.3540628477748438e+00   0.0000000000000000e+00   0.0000000000000000e+00   4.0271569195731238e-01   2.1305589314201304e-01   0.0000000000000000e+00   0.0000000000000000e+00  -4.5821640141500924e-01   0.0000000000000000e+00   0.0000000000000000e+00   0.0000000000000000e+00   0.0000000000000000e+00   0.0000000000000000e+00  -1.6030531769013592e-01   0.0000000000000000e+00  -1.9513253527024305e-01   0.0000000000000000e+00   0.0000000000000000e+00   0.0000000000000000e+00   0.0000000000000000e+00   0.0000000000000000e+00   0.0000000000000000e+00   0.0000000000000000e+00   0.0000000000000000e+00  -9.4503533493954600e-02   0.0000000000000000e+00
   0.0000000000000000e+00   0.0000000000000000e+00   0.0000000000000000e+00   0.0000000000000000e+00   0.0000000000000000e+00   0.0000000000000000e+00   0.0000000000000000e+00   0.0000000000000000e+00   0.0000000000000000e+00   4.4997403029870969e-01   0.0000000000000000e+00   0.0000000000000000e+00   0.0000000000000000e+00   1.0970223074472547e-01   0.0000000000000000e+00   7.9255373747692570e-01   0.0000000000000000e+00   0.0000000000000000e+00  -1.6398615184716009e-01   0.0000000000000000e+00   3.8867417525560666e-02   0.0000000000000000e+00   0.0000000000000000e+00   3.5908944804181642e-01   0.0000000000000000e+00   0.0000000000000000e+00   0.0000000000000000e+00   0.0000000000000000e+00   0.0000000000000000e+00   0.0000000000000000e+00
   0.0000000000000000e+00   0.0000000000000000e+00   8.0257140375139269e-01   0.0000000000000000e+00   1.9017126849366905e-02   0.0000000000000000e+00   0.0000000000000000e+00  -1.1566426710895000e-02  -3.0378200277876771e-01   0.0000000000000000e+00   0.0000000000000000e+00  -9.7971922236282732e-02   0.0000000000000000e+00   0.0000000000000000e+00   0.0000000000000000e+00   0.0000000000000000e+00   0.0000000000000000e+00  -5.6188556514426202e-01   0.0000000000000000e+00  -7.4181476314785189e-01   0.0000000000000000e+00   0.0000000000000000e+00   0.0000000000000000e+00   0.0000000000000000e+00   0.0000000000000000e+00   0.0000000000000000e+00   0.0000000000000000e+00   0.0000000000000000e+00   6.1634095503853104e-01   0.0000000000000000e+00
   0.0000000000000000e+00   0.0000000000000000e+00   0.0000000000000000e+00   0.0000000000000000e+00   0.0000000000000000e+00   0.0000000000000000e+00   0.0000000000000000e+00   0.0000000000000000e+00   0.0000000000000000e+00  -1.8680962111356971e-03   0.0000000000000000e+00   0.0000000000000000e+00   0.0000000000000000e+00   5.8977206294565321e-01   0.0000000000000000e+00  -3.0144930378194240e-01   0.0000000000000000e+00   0.0000000000000000e+00   5.6309026557386226e-02   0.0000000000000000e+00   5.9743343243027824e-01   0.0000000000000000e+00   0.0000000000000000e+00   4.4854913730548224e-01   0.0000000000000000e+00   0.0000000000000000e+00   0.0000000000000000e+00   0.0000000000000000e+00   0.0000000000000000e+00   0.0000000000000000e+00
   0.0000000000000000e+00  -4.5144182166132973e-01   0.0000000000000000e+00   0.0000000000000000e+00   0.0000000000000000e+00   0.0000000000000000e+00   0.0000000000000000e+00   0.0000000000000000e+00   0.0000000000000000e+00   0.0000000000000000e+00   0.0000000000000000e+00   0.0000000000000000e+00  -5.3692612032662090e-01   0.0000000000000000e+00   0.0000000000000000e+00   0.0000000000000000e+00   0.0000000000000000e+00   0.0000000000000000e+00   0.0000000000000000e+00   0.0000000000000000e+00   0.0000000000000000e+00  -4.0473075089375476e-01   0.0000000000000000e+00   0.0000000000000000e+00   4.0259268331849118e-01  -4.9757328229856151e-01   0.0000000000000000e+00   5.8034848627919478e-01   0.0000000000000000e+00   0.0000000000000000e+00
  -3.2517508793753802e-01   0.0000000000000000e+00   0.0000000000000000e+00  -4.0105982088682879e-01   0.0000000000000000e+00  -2.3602589370605123e-01   0.0000000000000000e+00   0.0000000000000000e+00   0.0000000000000000e+00   0.0000000000000000e+00   0.0000000000000000e+00   0.0000000000000000e+00   0.0000000000000000e+00   0.0000000000000000e+00  -5.9760951391430839e-01   0.0000000000000000e+00  -3.0664443527893614e-01   0.0000000000000000e+00   0.0000000000000000e+00   0.0000000000000000e+00   0.0000000000000000e+00   0.0000000000000000e+00  -3.0858091126251802e-01   0.0000000000000000e+00   0.0000000000000000e+00   0.0000000000000000e+00  -1.3645675977083879e-01   0.0000000000000000e+00   0.0000000000000000e+00  -3.3569836589432089e-01
   0.0000000000000000e+00   0.0000000000000000e+00   0.0000000000000000e+00   0.0000000000000000e+00   0.0000000000000000e+00   0.0000000000000000e+00   0.0000000000000000e+00   0.0000000000000000e+00   0.0000000000000000e+00  -2.1906835195745972e-01   0.0000000000000000e+00   0.0000000000000000e+00   0.0000000000000000e+00  -5.8978875712428491e-01   0.0000000000000000e+00  -1.7143074732918728e-01   0.0000000000000000e+00   0.0000000000000000e+00  -2.9655519696954141e-01   0.0000000000000000e+00  -8.5774964152757205e-04   0.0000000000000000e+00   0.0000000000000000e+00   6.9772778175051753e-01   0.0000000000000000e+00   0.0000000000000000e+00   0.0000000000000000e+00   0.0000000000000000e+00   0.0000000000000000e+00   0.0000000000000000e+00
   0.0000000000000000e+00  -1.9539087174601713e-01   0.0000000000000000e+00   0.0000000000000000e+00   0.0000000000000000e+00   0.0000000000000000e+00   0.0000000000000000e+00   0.0000000000000000e+00   0.0000000000000000e+00   0.0000000000000000e+00   0.0000000000000000e+00   0.0000000000000000e+00  -1.4233010674664182e-01   0.0000000000000000e+00   0.0000000000000000e+00   0.0000000000000000e+00   0.0000000000000000e+00   0.0000000000000000e+00   0.0000000000000000e+00   0.0000000000000000e+00   0.0000000000000000e+00  -8.3781440870723395e-02   0.0000000000000000e+00   0.0000000000000000e+00   1.2658653460486504e+00  -1.1853457085448482e-01   0.0000000000000000e+00  -8.2248394133617819e-01   0.0000000000000000e+00   0.0000000000000000e+00
   0.0000000000000000e+00  -2.7138942494889839e-01   0.0000000000000000e+00   0.0000000000000000e+00   0.0000000000000000e+00   0.0000000000000000e+00   0.0000000000000000e+00   0.0000000000000000e+00   0.0000000000000000e+00   0.0000000000000000e+00   0.0000000000000000e+00   0.0000000000000000e+00   1.6374960700116514e-02   0.0000000000000000e+00   0.0000000000000000e+00   0.0000000000000000e+00   0.0000000000000000e+00   0.0000000000000000e+00   0.0000000000000000e+00   0.0000000000000000e+00   0.0000000000000000e+00  -7.5854205492474525e-01   0.0000000000000000e+00   0.0000000000000000e+00  -3.4808630859453099e-01   4.7256665976076562e-01   0.0000000000000000e+00  -3.1090102957359089e-01   0.0000000000000000e+00   0.0000000000000000e+00
  -3.4275383383168351e-01   0.0000000000000000e+00   0.0000000000000000e+00  -4.4509184454505124e-01   0.0000000000000000e+00   2.2665592149065802e-01   0.0000000000000000e+00   0.0000000000000000e+00   0.0000000000000000e+00   0.0000000000000000e+00   0.0000000000000000e+00   0.0000000000000000e+00   0.0000000000000000e+00   0.0000000000000000e+00   1.0154157063784622e-01   0.0000000000000000e+00   2.6343138991838527e-01   0.0000000000000000e+00   0.0000000000000000e+00   0.0000000000000000e+00   0.0000000000000000e+00   0.0000000000000000e+00   5.5186389366715827e-01   0.0000000000000000e+00   0.0000000000000000e+00   0.0000000000000000e+00   3.4182763422662310e-01   0.0000000000000000e+00   0.0000000000000000e+00  -3.6322648051870521e-01
   0.0000000000000000e+00   9.2337030844749501e-01   0.0000000000000000e+00   0.0000000000000000e+00   0.0000000000000000e+00   0.0000000000000000e+00   0.0000000000000000e+00   0.0000000000000000e+00   0.0000000000000000e+00   0.0000000000000000e+00   0.0000000000000000e+00   0.0000000000000000e+00   6.9107751671596596e-01   0.0000000000000000e+00   0.0000000000000000e+00   0.0000000000000000e+00   0.0000000000000000e+00   0.0000000000000000e+00   0.0000000000000000e+00   0.0000000000000000e+00   0.0000000000000000e+00  -6.1883737906713598e-01   0.0000000000000000e+00   0.0000000000000000e+00   8.7423085080293478e-02  -5.5742244548385014e-02   0.0000000000000000e+00   5.5555951578196971e-01   0.0000000000000000e+00   0.0000000000000000e+00
   0.0000000000000000e+00   0.0000000000000000e+00  -8.4072386632656892e-01   0.0000000000000000e+00   6.6212111911637034e-02   0.0000000000000000e+00   0.0000000000000000e+00   5.9514928407333934e-01   5.2736604145062344e-02   0.0000000000000000e+00   0.0000000000000000e+00   9.2294347188687687e-01   0.0000000000000000e+00   0.0000000000000000e+00   0.0000000000000000e+00   0.0000000000000000e+00   0.0000000000000000e+00  -7.6210552550034216e-01   0.0000000000000000e+00  -9.8456641270582945e-01   0.0000000000000000e+00   0.0000000000000000e+00   0.0000000000000000e+00   0.0000000000000000e+00   0.0000000000000000e+00   0.0000000000000000e+00   0.0000000000000000e+00   0.0000000000000000e+00  -1.6318680959593648e-01   0.0000000000000000e+00
  -5.0337508582281934e-02   0.0000000000000000e+00   0.0000000000000000e+00   2.2793183845137138e-01   0.0000000000000000e+00   4.0255356388888919e-01   0.0000000000000000e+00   0.0000000000000000e+00   0.0000000000000000e+00   0.0000000000000000e+00   0.0000000000000000e+00   0.0000000000000000e+00   0.0000000000000000e+00   0.0000000000000000e+00   8.7792770547777774e-02   0.0000000000000000e+00  -7.8459742298734070e-01   0.0000000000000000e+00   0.0000000000000000e+00   0.0000000000000000e+00   0.0000000000000000e+00   0.0000000000000000e+00   2.8057590437498003e-02   0.0000000000000000e+00   0.0000000000000000e+00   0.0000000000000000e+00   3.7882782336334730e-01   0.0000000000000000e+00   0.0000000000000000e+00  -1.2595795169842583e-01
   7.9508143912783702e-01   0.0000000000000000e+00   0.0000000000000000e+00  -5.3609495959172360e-02  -2.9378052306382196e-01  -3.7554014184559531e-02   0.0000000000000000e+00   0.0000000000000000e+00   0.0000000000000000e+00   0.0000000000000000e+00   0.0000000000000000e+00   0.0000000000000000e+00   0.0000000000000000e+00   0.0000000000000000e+00   3.8659647857919610e-01   0.0000000000000000e+00   0.0000000000000000e+00   0.0000000000000000e+00   0.0000000000000000e+00   0.0000000000000000e+00   0.0000000000000000e+00   0.0000000000000000e+00   0.0000000000000000e+00   0.0000000000000000e+00   0.0000000000000000e+00  -8.8488997448478557e-01   4.0909269431339511e-02   1.1319772153383136e+00   0.0000000000000000e+00   0.0000000000000000e+00
   0.0000000000000000e+00   4.7173406665286827e-02   0.0000000000000000e+00   0.0000000000000000e+00   0.0000000000000000e+00   0.0000000000000000e+00   0.0000000000000000e+00   0.0000000000000000e+00   0.0000000000000000e+00  -2.3487699580326324e-01   0.0000000000000000e+00   0.0000000000000000e+00   2.9599219949743738e-02   0.0000000000000000e+00   0.0000000000000000e+00   0.0000000000000000e+00  -6.8654288415548692e-01   0.0000000000000000e+00   0.0000000000000000e+00  -6.1587739345331183e-02   0.0000000000000000e+00  -6.8307918377168364e-01   0.0000000000000000e+00   0.0000000000000000e+00   0.0000000000000000e+00   0.0000000000000000e+00   0.0000000000000000e+00   0.0000000000000000e+00   0.0000000000000000e+00   0.0000000000000000e+00
   0.0000000000000000e+00   0.0000000000000000e+00   3.4532217935142784e-01   0.0000000000000000e+00   0.0000000000000000e+00   0.0000000000000000e+00  -2.2861829713827309e-01   2.5485961717487193e-01   0.0000000000000000e+00   0.0000000000000000e+00   7.1914778493049925e-01  -1.9897456105624403e-01   0.0000000000000000e+00   0.0000000000000000e+00   0.0000000000000000e+00   0.0000000000000000e+00   0.0000000000000000e+00   3.5345479947073044e-02   0.0000000000000000e+00   0.0000000000000000e+00   0.0000000000000000e+00   0.0000000000000000e+00   0.0000000000000000e+00   7.9505883007914807e-02   0.0000000000000000e+00   0.0000000000000000e+00   0.0000000000000000e+00   0.0000000000000000e+00   4.4631596575915644e-01   0.0000000000000000e+00
   3.0246358739381529e-01   0.0000000000000000e+00   0.0000000000000000e+00  -1.0837896974511629e+00   6.8594506278413447e-01  -9.6442224875519300e-01   0.0000000000000000e+00   0.0000000000000000e+00   0.0000000000000000e+00   0.0000000000000000e+00   0.0000000000000000e+00   0.0000000000000000e+00   0.0000000000000000e+00   0.0000000000000000e+00  -1.5319556971578641e-01   0.0000000000000000e+00   0.0000000000000000e+00   0.0000000000000000e+00   0.0000000000000000e+00   0.0000000000000000e+00   0.0000000000000000e+00   0.0000000000000000e+00   0.0000000000000000e+00   0.0000000000000000e+00   0.0000000000000000e+00  -1.7792999607766799e-01   4.2211190023630274e-01   1.1931357630705908e-01   0.0000000000000000e+00   0.0000000000000000e+00
   5.1652966201228201e-01   0.0000000000000000e+00   0.0000000000000000e+00  -4.2412554461376883e-01   3.9555660143987825e-01   1.0911137973209011e+00   0.0000000000000000e+00   0.0000000000000000e+00   0.0000000000000000e+00   0.0000000000000000e+00   0.0000000000000000e+00   0.0000000000000000e+00   0.0000000000000000e+00   0.0000000000000000e+00   3.6540141435261136e-01   0.0000000000000000e+00   0.0000000000000000e+00   0.0000000000000000e+00   0.0000000000000000e+00   0.0000000000000000e+00   0.0000000000000000e+00   0.0000000000000000e+00   0.0000000000000000e+00   0.0000000000000000e+00   0.0000000000000000e+00   3.1611669684015564e-01   2.6161885151218567e-01   1.8916893794275852e-01   0.0000000000000000e+00   0.0000000000000000e+00
   7.0843501628659189e-01   0.0000000000000000e+00   0.0000000000000000e+00  -2.4064251637812409e-01  -4.5237348643054848e-01  -5.0464551229926957e-01   0.0000000000000000e+00   0.0000000000000000e+00   0.0000000000000000e+00   0.0000000000000000e+00   0.0000000000000000e+00   0.0000000000000000e+00   0.0000000000000000e+00   0.0000000000000000e+00   9.8126517340747976e-01   0.0000000000000000e+00   0.0000000000000000e+00   0.0000000000000000e+00   0.0000000000000000e+00   0.0000000000000000e+00   0.0000000000000000e+00   0.0000000000000000e+00   0.0000000000000000e+00   0.0000000000000000e+00   0.0000000000000000e+00   1.2350208696819520e+00   6.6729449109595398e-02   5.0054757226291137e-02   0.0000000000000000e+00   0.0000000000000000e+00
   0.0000000000000000e+00   0.0000000000000000e+00  -3.5881169209512592e-01   0.0000000000000000e+00   0.0000000000000000e+00   0.0000000000000000e+00  -8.7407247458512846e-02   2.0596206714077347e-01   0.0000000000000000e+00   0.0000000000000000e+00   1.5751719296515976e-02   3.5515421305098938e-01   0.0000000000000000e+00   0.0000000000000000e+00   0.0000000000000000e+00   0.0000000000000000e+00   0.0000000000000000e+00  -3.2406619677664705e-01   0.0000000000000000e+00   0.0000000000000000e+00   0.0000000000000000e+00   0.0000000000000000e+00   0.0000000000000000e+00  -6.6067136509602054e-01   0.0000000000000000e+00   0.0000000000000000e+00   0.0000000000000000e+00   0.0000000000000000e+00   3.9154257156390387e-01   0.0000000000000000e+00
   0.0000000000000000e+00   0.0000000000000000e+00   4.4816900988144681e-01   0.0000000000000000e+00   0.0000000000000000e+00   0.0000000000000000e+00   5.8857927746393834e-01  -2.2695608640874848e-01   0.0000000000000000e+00   0.0000000000000000e+00  -1.0996817344119103e-01  -6.8905531158334810e-02   0.0000000000000000e+00   0.0000000000000000e+00   0.0000000000000000e+00   0.0000000000000000e+00   0.0000000000000000e+00   3.4293792263021761e-01   0.0000000000000000e+00   0.0000000000000000e+00   0.0000000000000000e+00   0.0000000000000000e+00   0.0000000000000000e+00  -4.3345083449692545e-01   0.0000000000000000e+00   0.0000000000000000e+00   0.0000000000000000e+00   0.0000000000000000e+00   2.8086098245523955e-01   0.0000000000000000e+00
   0.0000000000000000e+00   0.0000000000000000e+00   0.0000000000000000e+00   0.0000000000000000e+00   0.0000000000000000e+00   0.0000000000000000e+00   0.0000000000000000e+00   0.0000000000000000e+00   4.4136658783693078e-02   0.0000000000000000e+00   0.0000000000000000e+00   0.0000000000000000e+00   0.0000000000000000e+00  -4.8368778921163808e-01   0.0000000000000000e+00  -3.8743522565956257e-01   0.0000000000000000e+00   0.0000000000000000e+00  -4.9345526852887356e-01   0.0000000000000000e+00   0.0000000000000000e+00   0.0000000000000000e+00   0.0000000000000000e+00   0.0000000000000000e+00  -1.8824701204388908e-01   0.0000000000000000e+00   0.0000000000000000e+00   0.0000000000000000e+00   0.0000000000000000e+00  -7.5270176899902197e-01
   0.0000000000000000e+00   7.2090285851432223e-01   0.0000000000000000e+00   0.0000000000000000e+00   0.0000000000000000e+00   0.0000000000000000e+00   0.0000000000000000e+00   0.0000000000000000e+00   0.0000000000000000e+00   2.0780327733869847e-01   0.0000000000000000e+00   0.0000000000000000e+00  -5.9293873406955988e-01   0.0000000000000000e+00   0.0000000000000000e+00   0.0000000000000000e+00  -2.2369759958965327e-01   0.0000000000000000e+00   0.0000000000000000e+00  -4.9117211984576727e-02   0.0000000000000000e+00   1.8189944358862675e-01   0.0000000000000000e+00   0.0000000000000000e+00   0.0000000000000000e+00   0.0000000000000000e+00   0.0000000000000000e+00   0.0000000000000000e+00   0.0000000000000000e+00   0.0000000000000000e+00
   0.0000000000000000e+00   0.0000000000000000e+00  -6.0941112545642584e-01   0.0000000000000000e+00   0.0000000000000000e+00   0.0000000000000000e+00   3.0841958467837255e-01   3.8768847772937004e-01   0.0000000000000000e+00   0.0000000000000000e+00   4.6041685730078302e-02  -2.0039141109074371e-01   0.0000000000000000e+00   0.0000000000000000e+00   0.0000000000000000e+00   0.0000000000000000e+00   0.0000000000000000e+00   5.3739982298404776e-01   0.0000000000000000e+00   0.0000000000000000e+00   0.0000000000000000e+00   0.0000000000000000e+00   0.0000000000000000e+00   1.4520471179907588e-01   0.0000000000000000e+00   0.0000000000000000e+00   0.0000000000000000e+00   0.0000000000000000e+00   1.7616342315273864e-01   0.0000000000000000e+00
   0.0000000000000000e+00   0.0000000000000000e+00  -1.3557705926517694e-01   0.0000000000000000e+00   0.0000000000000000e+00   0.0000000000000000e+00   1.1323944581660236e-01   1.9044200383970408e-02   0.0000000000000000e+00   0.0000000000000000e+00   3.1084163956576816e-01  -5.9579041926517806e-01   0.0000000000000000e+00   0.0000000000000000e+00   0.0000000000000000e+00   0.0000000000000000e+00   0.0000000000000000e+00  -1.8657702502126045e-01   0.0000000000000000e+00   0.0000000000000000e+00   0.0000000000000000e+00   0.0000000000000000e+00   0.0000000000000000e+00  -4.6324280443239052e-01   0.0000000000000000e+00   0.0000000000000000e+00   0.0000000000000000e+00   0.0000000000000000e+00  -5.1714541150783555e-01   0.0000000000000000e+00
   0.0000000000000000e+00   5.3698186286592309e-01   0.0000000000000000e+00   0.0000000000000000e+00   0.0000000000000000e+00   0.0000000000000000e+00   0.0000000000000000e+00   0.0000000000000000e+00   0.0000000000000000e+00  -6.8472286875849098e-01   0.0000000000000000e+00   0.0000000000000000e+00   2.9799555588498533e-01   0.0000000000000000e+00   0.0000000000000000e+00   0.0000000000000000e+00   2.4607872644498999e-01   0.0000000000000000e+00   0.0000000000000000e+00   3.0551157594690753e-01   0.0000000000000000e+00   1.0566833897973332e-02   0.0000000000000000e+00   0.0000000000000000e+00   0.0000000000000000e+00   0.0000000000000000e+00   0.0000000000000000e+00   0.0000000000000000e+00   0.0000000000000000e+00   0.0000000000000000e+00
   0.0000000000000000e+00   0.0000000000000000e+00   0.0000000000000000e+00   0.0000000000000000e+00   0.0000000000000000e+00   0.0000000000000000e+00   0.0000000000000000e+00   0.0000000000000000e+00  -1.2385188466567878e+00   0.0000000000000000e+00   0.0000000000000000e+00   0.0000000000000000e+00   0.0000000000000000e+00  -1.5967776304494744e-01   0.0000000000000000e+00  -5.7203738826915096e-02   0.0000000000000000e+00   0.0000000000000000e+00   6.3031488223589416e-01   0.0000000000000000e+00   0.0000000000000000e+00   0.0000000000000000e+00   0.0000000000000000e+00   0.0000000000000000e+00  -5.0372314864914280e-01   0.0000000000000000e+00   0.0000000000000000e+00   0.0000000000000000e+00   0.0000000000000000e+00  -1.0226524730574926e-01
   1.0104568603800106e+00   0.0000000000000000e+00   0.0000000000000000e+00   1.8342639022181723e-01   3.6985364557972444e-01  -5.0349502565603943e-04   0.0000000000000000e+00   0.0000000000000000e+00   0.0000000000000000e+00   0.0000000000000000e+00   0.0000000000000000e+00   0.0000000000000000e+00   0.0000000000000000e+00   0.0000000000000000e+00   3.2394975451949348e-01   0.0000000000000000e+00   0.0000000000000000e+00   0.0000000000000000e+00   0.0000000000000000e+00   0.0000000000000000e+00   0.0000000000000000e+00   0.0000000000000000e+00   0.0000000000000000e+00   0.0000000000000000e+00   0.0000000000000000e+00  -6.6616895458101100e-01  -9.6022815267270897e-02  -1.2577668478531974e+00   0.0000000000000000e+00   0.0000000000000000e+00
   0.0000000000000000e+00   0.0000000000000000e+00   0.0000000000000000e+00   0.0000000000000000e+00   0.0000000000000000e+00   0.0000000000000000e+00   0.0000000000000000e+00   0.0000000000000000e+00   1.1937984994297175e-01   0.0000000000000000e+00   0.0000000000000000e+00   0.0000000000000000e+00   0.0000000000000000e+00   3.9729013764754412e-01   0.0000000000000000e+00  -9.1372354169735148e-01   0.0000000000000000e+00   0.0000000000000000e+00  -6.0938986490360181e-01   0.0000000000000000e+00   0.0000000000000000e+00   0.0000000000000000e+00   0.0000000000000000e+00   0.0000000000000000e+00  -6.1931799034675750e-01   0.0000000000000000e+00   0.0000000000000000e+00   0.0000000000000000e+00   0.0000000000000000e+00   7.3743660672688016e-01
   0.0000000000000000e+00  -4.2824578434686023e-01   0.0000000000000000e+00   0.0000000000000000e+00   0.0000000000000000e+00   0.0000000000000000e+00   0.0000000000000000e+00   0.0000000000000000e+00   0.0000000000000000e+00  -5.5342485086662296e-01   0.0000000000000000e+00   0.0000000000000000e+00  -5.3592595571789159e-01   0.0000000000000000e+00   0.0000000000000000e+00   0.0000000000000000e+00  -2.3306145946811449e-01   0.0000000000000000e+00   0.0000000000000000e+00   2.1061433826747480e-01   0.0000000000000000e+00   3.5275176717772594e-01   0.0000000000000000e+00   0.0000000000000000e+00   0.0000000000000000e+00   0.0000000000000000e+00   0.0000000000000000e+00   0.0000000000000000e+00   0.0000000000000000e+00   0.0000000000000000e+00
   0.0000000000000000e+00   0.0000000000000000e+00   1.7578374237089520e-01   0.0000000000000000e+00   0.0000000000000000e+00   0.0000000000000000e+00   1.9147264848039561e-01   3.5587311562587343e-01   0.0000000000000000e+00   0.0000000000000000e+00   3.3424542591958195e-01   6.1637808953333695e-01   0.0000000000000000e+00   0.0000000000000000e+00   0.0000000000000000e+00   0.0000000000000000e+00   0.0000000000000000e+00   2.2231182017599904e-01   0.0000000000000000e+00   0.0000000000000000e+00   0.0000000000000000e+00   0.0000000000000000e+00   0.0000000000000000e+00  -8.0739292393620057e-02   0.0000000000000000e+00   0.0000000000000000e+00   0.0000000000000000e+00   0.0000000000000000e+00  -5.0814298543382630e-01   0.0000000000000000e+00
   0.0000000000000000e+00   0.0000000000000000e+00   0.0000000000000000e+00   0.0000000000000000e+00   0.0000000000000000e+00   0.0000000000000000e+00   0.0000000000000000e+00   0.0000000000000000e+00   9.4203583206148134e-01   0.0000000000000000e+00   0.0000000000000000e+00   0.0000000000000000e+00   0.0000000000000000e+00   6.5605645431925319e-01   0.0000000000000000e+00  -6.8324343840256110e-02   0.0000000000000000e+00   0.0000000000000000e+00  -1.4813663754711082e-01   0.0000000000000000e+00   0.0000000000000000e+00   0.0000000000000000e+00   0.0000000000000000e+00   0.0000000000000000e+00  -1.1281066779703068e+00   0.0000000000000000e+00   0.0000000000000000e+00   0.0000000000000000e+00   0.0000000000000000e+00  -2.1541648244782621e-01
   0.0000000000000000e+00  -7.9026069726150630e-02   0.0000000000000000e+00   0.0000000000000000e+00   0.0000000000000000e+00   0.0000000000000000e+00   0.0000000000000000e+00   0.0000000000000000e+00   0.0000000000000000e+00   6.0992498001731316e-02   0.0000000000000000e+00   0.0000000000000000e+00  -4.8455114635781954e-01   0.0000000000000000e+00   0.0000000000000000e+00   0.0000000000000000e+00   5.2014751729296427e-01   0.0000000000000000e+00   0.0000000000000000e+00   3.5008243483963075e-01   0.0000000000000000e+00  -6.0177556541055555e-01   0.0000000000000000e+00   0.0000000000000000e+00   0.0000000000000000e+00   0.0000000000000000e+00   0.0000000000000000e+00   0.0000000000000000e+00   0.0000000000000000e+00   0.0000000000000000e+00
   0.0000000000000000e+00   0.0000000000000000e+00   0.0000000000000000e+00   0.0000000000000000e+00   0.0000000000000000e+00   0.0000000000000000e+00   0.0000000000000000e+00   0.0000000000000000e+00   0.0000000000000000e+00   0.0000000000000000e+00   0.0000000000000000e+00   0.0000000000000000e+00   0.0000000000000000e+00   0.0000000000000000e+00   0.0000000000000000e+00   0.0000000000000000e+00   0.0000000000000000e+00   0.0000000000000000e+00   0.0000000000000000e+00   0.0000000000000000e+00  -7.2717426951151576e-02   0.0000000000000000e+00   7.1075061522124539e-01   0.0000000000000000e+00   0.0000000000000000e+00   0.0000000000000000e+00   0.0000000000000000e+00   0.0000000000000000e+00   0.0000000000000000e+00   0.0000000000000000e+00
   0.0000000000000000e+00   9.2003116956756031e-03   0.0000000000000000e+00   0.0000000000000000e+00   0.0000000000000000e+00   0.0000000000000000e+00   0.0000000000000000e+00   0.0000000000000000e+00   0.0000000000000000e+00  -3.5043692356776396e-01   0.0000000000000000e+00   0.0000000000000000e+00  -1.9167615668709859e-01   0.0000000000000000e+00   0.0000000000000000e+00   0.0000000000000000e+00   3.0527435023116983e-01   0.0000000000000000e+00   0.0000000000000000e+00  -8.5647009063045543e-01   0.0000000000000000e+00  -1.1677381028777367e-01   0.0000000000000000e+00   0.0000000000000000e+00   0.0000000000000000e+00   0.0000000000000000e+00   0.0000000000000000e+00   0.0000000000000000e+00   0.0000000000000000e+00   0.0000000000000000e+00
   0.0000000000000000e+00   0.0000000000000000e+00   0.0000000000000000e+00   0.0000000000000000e+00   0.0000000000000000e+00   0.0000000000000000e+00   0.0000000000000000e+00   0.0000000000000000e+00   0.0000000000000000e+00   0.0000000000000000e+00   0.0000000000000000e+00   0.0000000000000000e+00   0.0000000000000000e+00   0.0000000000000000e+00   0.0000000000000000e+00   0.0000000000000000e+00   0.0000000000000000e+00   0.0000000000000000e+00   0.0000000000000000e+00   0.0000000000000000e+00  -1.8827908385286968e-01   0.0000000000000000e+00   3.4734387898150720e-01   0.0000000000000000e+00   0.0000000000000000e+00   0.0000000000000000e+00   0.0000000000000000e+00   0.0000000000000000e+00   0.0000000000000000e+00   0.0000000000000000e+00
   0.0000000000000000e+00   0.0000000000000000e+00   1.3060252519871751e-01   0.0000000000000000e+00   0.0000000000000000e+00   0.0000000000000000e+00  -6.5971801063035496e-01   1.0232426230023174e-01   0.0000000000000000e+00   0.0000000000000000e+00  -2.5612854483429737e-01  -9.4669491465030897e-02   0.0000000000000000e+00   0.0000000000000000e+00   0.0000000000000000e+00   0.0000000000000000e+00   0.0000000000000000e+00   5.7082897282600620e-01   0.0000000000000000e+00   0.0000000000000000e+00   0.0000000000000000e+00   0.0000000000000000e+00   0.0000000000000000e+00  -3.5343873701465756e-01   0.0000000000000000e+00   0.0000000000000000e+00   0.0000000000000000e+00   0.0000000000000000e+00  -1.0916075793556423e-01   0.0000000000000000e+00
   0.0000000000000000e+00   0.0000000000000000e+00   0.0000000000000000e+00   0.0000000000000000e+00   0.0000000000000000e+00   0.0000000000000000e+00   0.0000000000000000e+00   0.0000000000000000e+00   5.3808906448597782e-01   0.0000000000000000e+00   0.0000000000000000e+00   0.0000000000000000e+00   0.0000000000000000e+00   1.4278580898967175e-01   0.0000000000000000e+00  -5.9304594186337134e-01   0.0000000000000000e+00   0.0000000000000000e+00   1.0323132124324470e+00   0.0000000000000000e+00   0.0000000000000000e+00   0.0000000000000000e+00   0.0000000000000000e+00   0.0000000000000000e+00   5.6174748488666093e-01   0.0000000000000000e+00   0.0000000000000000e+00   0.0000000000000000e+00   0.0000000000000000e+00  -8.9070321476570846e-02
  -7.0756312956942125e-01   0.0000000000000000e+00   0.0000000000000000e+00   4.9605635132854553e-01   8.5683563924620010e-01  -2.2391598535440138e-01   0.0000000000000000e+00   0.0000000000000000e+00   0.0000000000000000e+00   0.0000000000000000e+00   0.0000000000000000e+00   0.0000000000000000e+00   0.0000000000000000e+00   0.0000000000000000e+00   1.1880900672472257e+00   0.0000000000000000e+00   0.0000000000000000e+00   0.0000000000000000e+00   0.0000000000000000e+00   0.0000000000000000e+00   0.0000000000000000e+00   0.0000000000000000e+00   0.0000000000000000e+00   0.0000000000000000e+00   0.0000000000000000e+00  -2.3523844451978251e-01  -4.2777028997798350e-01   2.2797758691725861e-01   0.0000000000000000e+00   0.0000000000000000e+00
   5.9330940630535145e-01   0.0000000000000000e+00   0.0000000000000000e+00   9.7079318930117886e-01   9.0044000038235161e-01  -1.3218204591694932e-01   0.0000000000000000e+00   0.0000000000000000e+00   0.0000000000000000e+00   0.0000000000000000e+00   0.0000000000000000e+00   0.0000000000000000e+00   0.0000000000000000e+00   0.0000000000000000e+00  -7.4215674775154927e-01   0.0000000000000000e+00   0.0000000000000000e+00   0.0000000000000000e+00   0.0000000000000000e+00   0.0000000000000000e+00   0.0000000000000000e+00   0.0000000000000000e+00   0.0000000000000000e+00   0.0000000000000000e+00   0.0000000000000000e+00   6.9646869953883406e-01   1.7139144584080671e-02   5.8705489875013739e-01   0.0000000000000000e+00   0.0000000000000000e+00
  -1.3661064954829799e-01   0.0000000000000000e+00   0.0000000000000000e+00   4.2203014366193847e-01   1.4215358738534706e-01  -7.0898399181820559e-01   0.0000000000000000e+00   0.0000000000000000e+00   0.0000000000000000e+00   0.0000000000000000e+00   0.0000000000000000e+00   0.0000000000000000e+00   0.0000000000000000e+00   0.0000000000000000e+00  -1.7443093759019471e-01   0.0000000000000000e+00   0.0000000000000000e+00   0.0000000000000000e+00   0.0000000000000000e+00   0.0000000000000000e+00   0.0000000000000000e+00   0.0000000000000000e+00   0.0000000000000000e+00   0.0000000000000000e+00   0.0000000000000000e+00   3.4350846895894432e-02   1.1316802945527109e+00  -1.7588558149337566e-01   0.0000000000000000e+00   0.0000000000000000e+00
   0.0000000000000000e+00   0.0000000000000000e+00  -3.3679563261188045e-01   0.0000000000000000e+00   0.0000000000000000e+00   0.0000000000000000e+00  -1.1761224628902153e-01  -7.4386569410187708e-01   0.0000000000000000e+00   0.0000000000000000e+00   4.4093213724888408e-01   2.1335283823344076e-01   0.0000000000000000e+00   0.0000000000000000e+00   0.0000000000000000e+00   0.0000000000000000e+00   0.0000000000000000e+00   2.7793445407051026e-01   0.0000000000000000e+00   0.0000000000000000e+00   0.0000000000000000e+00   0.0000000000000000e+00   0.0000000000000000e+00  -4.6866380673507166e-02   0.0000000000000000e+00   0.0000000000000000e+00   0.0000000000000000e+00   0.0000000000000000e+00  -3.9100993217960900e-03   0.0000000000000000e+00
   0.0000000000000000e+00   0.0000000000000000e+00   0.0000000000000000e+00   0.0000000000000000e+00   0.0000000000000000e+00   0.0000000000000000e+00   0.0000000000000000e+00   0.0000000000000000e+00   3.0532506050788676e-02   0.0000000000000000e+00   0.0000000000000000e+00   0.0000000000000000e+00   0.0000000000000000e+00   1.0351763010217685e+00   0.0000000000000000e+00  -1.1023957795297336e-01   0.0000000000000000e+00   0.0000000000000000e+00  -1.5761055622391337e-01   0.0000000000000000e+00   0.0000000000000000e+00   0.0000000000000000e+00   0.0000000000000000e+00   0.0000000000000000e+00   5.6832633757989415e-01   0.0000000000000000e+00   0.0000000000000000e+00   0.0000000000000000e+00   0.0000000000000000e+00  -4.9974160316514538e-01
  -6.6084648289687589e-02   0.0000000000000000e+00   0.0000000000000000e+00   0.0000000000000000e+00  -5.1878014603709133e-01  -7.0813930455443164e-01   0.0000000000000000e+00  -8.4286321911057033e-02   6.5640457522345957e-02   0.0000000000000000e+00   0.0000000000000000e+00   0.0000000000000000e+00   2.7336550211230581e-01  -2.6530271422953999e-03   0.0000000000000000e+00   0.0000000000000000e+00   0.0000000000000000e+00   0.0000000000000000e+00   0.0000000000000000e+00   0.0000000000000000e+00   0.0000000000000000e+00   0.0000000000000000e+00   0.0000000000000000e+00   3.7267964079106858e-01   0.0000000000000000e+00   0.0000000000000000e+00   0.0000000000000000e+00   0.0000000000000000e+00   0.0000000000000000e+00   0.0000000000000000e+00
   0.0000000000000000e+00   6.4090591269823816e-01  -5.0988196366509142e-01  -8.3187974509600682e-01   0.0000000000000000e+00   0.0000000000000000e+00  -5.1914432994687543e-01   0.0000000000000000e+00   0.0000000000000000e+00   0.0000000000000000e+00   0.0000000000000000e+00   0.0000000000000000e+00   0.0000000000000000e+00   0.0000000000000000e+00   0.0000000000000000e+00   0.0000000000000000e+00   0.0000000000000000e+00   0.0000000000000000e+00   0.0000000000000000e+00   0.0000000000000000e+00   0.0000000000000000e+00   0.0000000000000000e+00   0.0000000000000000e+00   0.0000000000000000e+00   0.0000000000000000e+00   1.4442633390367854e-01   0.0000000000000000e+00   6.4733731515183179e-01   0.0000000000000000e+00   0.0000000000000000e+00
   0.0000000000000000e+00   5.7669744098016840e-01  -4.0276737959237252e-01   6.0747344443800178e-01   0.0000000000000000e+00   0.0000000000000000e+00   4.7072749901940818e-02   0.0000000000000000e+00   0.0000000000000000e+00   0.0000000000000000e+00   0.0000000000000000e+00   0.0000000000000000e+00   0.0000000000000000e+00   0.0000000000000000e+00   0.0000000000000000e+00   0.0000000000000000e+00   0.0000000000000000e+00   0.0000000000000000e+00   0.0000000000000000e+00   0.0000000000000000e+00   0.0000000000000000e+00   0.0000000000000000e+00   0.0000000000000000e+00   0.0000000000000000e+00   0.0000000000000000e+00  -8.5024524446918470e-01   0.0000000000000000e+00   3.6891563417586659e-01   0.0000000000000000e+00   0.0000000000000000e+00
   0.0000000000000000e+00  -2.2561621959821387e-01  -6.2977622592865198e-02  -3.4557224964057770e-01   0.0000000000000000e+00   0.0000000000000000e+00  -9.4299633454697396e-01   0.0000000000000000e+00   0.0000000000000000e+00   0.0000000000000000e+00   0.0000000000000000e+00   0.0000000000000000e+00   0.0000000000000000e+00   0.0000000000000000e+00   0.0000000000000000e+00   0.0000000000000000e+00   0.0000000000000000e+00   0.0000000000000000e+00   0.0000000000000000e+00   0.0000000000000000e+00   0.0000000000000000e+00   0.0000000000000000e+00   0.0000000000000000e+00   0.0000000000000000e+00   0.0000000000000000e+00  -1.0358009653611657e+00   0.0000000000000000e+00  -1.0119485636494556e+00   0.0000000000000000e+00   0.0000000000000000e+00
   2.9974998573355588e-01   0.0000000000000000e+00   0.0000000000000000e+00   0.0000000000000000e+00   1.9419859989294130e-02   1.1132528224870526e-01   0.0000000000000000e+00  -9.2138056005495045e-02   8.9044040559151683e-01   0.0000000000000000e+00   0.0000000000000000e+00   0.0000000000000000e+00  -2.7174506857447059e-02  -2.7900821159067829e-01   0.0000000000000000e+00   0.0000000000000000e+00   0.0000000000000000e+00   0.0000000000000000e+00   0.0000000000000000e+00   0.0000000000000000e+00   0.0000000000000000e+00   0.0000000000000000e+00   0.0000000000000000e+00   1.3199213382071082e-01   0.0000000000000000e+00   0.0000000000000000e+00   0.0000000000000000e+00   0.0000000000000000e+00   0.0000000000000000e+00   0.0000000000000000e+00
  -5.0039753310993682e-02   0.0000000000000000e+00   0.0000000000000000e+00   0.0000000000000000e+00   1.0188787344270211e-01  -3.8600477293162067e-01   0.0000000000000000e+00   1.8843935303810438e-01   8.6917294232597003e-02   0.0000000000000000e+00   0.0000000000000000e+00   0.0000000000000000e+00  -8.7854016653449341e-01   1.3419322206092321e-01   0.0000000000000000e+00   0.0000000000000000e+00   0.0000000000000000e+00   0.0000000000000000e+00   0.0000000000000000e+00   0.0000000000000000e+00   0.0000000000000000e+00   0.0000000000000000e+00   0.0000000000000000e+00   7.2184130778332065e-02   0.0000000000000000e+00   0.0000000000000000e+00   0.0000000000000000e+00   0.0000000000000000e+00   0.0000000000000000e+00   0.0000000000000000e+00
   0.0000000000000000e+00   8.8790197263488901e-01  -2.2688382237379695e-01  -4.5773462230015960e-01   0.0000000000000000e+00   0.0000000000000000e+00   5.3115919508758513e-01   0.0000000000000000e+00   0.0000000000000000e+00   0.0000000000000000e+00   0.0000000000000000e+00   0.0000000000000000e+00   0.0000000000000000e+00   0.0000000000000000e+00   0.0000000000000000e+00   0.0000000000000000e+00   0.0000000000000000e+00   0.0000000000000000e+00   0.0000000000000000e+00   0.0000000000000000e+00   0.0000000000000000e+00   0.0000000000000000e+00   0.0000000000000000e+00   0.0000000000000000e+00   0.0000000000000000e+00   1.6040174917757782e-01   0.0000000000000000e+00  -8.3421231195368706e-01   0.0000000000000000e+00   0.0000000000000000e+00
   2.2812967798860520e-01   0.0000000000000000e+00   0.0000000000000000e+00   0.0000000000000000e+00  -4.4477588838843723e-01   3.2034102177154872e-01   0.0000000000000000e+00  -9.3062400986896165e-02  -3.4921664082895781e-01   0.0000000000000000e+00   0.0000000000000000e+00   0.0000000000000000e+00  -3.2166721130915377e-01  -5.6745273551334274e-01   0.0000000000000000e+00   0.0000000000000000e+00   0.0000000000000000e+00   0.0000000000000000e+00   0.0000000000000000e+00   0.0000000000000000e+00   0.0000000000000000e+00   0.0000000000000000e+00   0.0000000000000000e+00   3.0236999572900969e-01   0.0000000000000000e+00   0.0000000000000000e+00   0.0000000000000000e+00   0.0000000000000000e+00   0.0000000000000000e+00   0.0000000000000000e+00
  -1.0883092608253199e-01   0.0000000000000000e+00   0.0000000000000000e+00   0.0000000000000000e+00  -2.8502787688090194e-02  -3.4317643953034127e-01   0.0000000000000000e+00  -2.6008292507623321e-02  -1.5404684057434351e-03   0.0000000000000000e+00   0.0000000000000000e+00   0.0000000000000000e+00  -1.6791421467244050e-03  -5.9244770595073293e-01   0.0000000000000000e+00   0.0000000000000000e+00   0.0000000000000000e+00   0.0000000000000000e+00   0.0000000000000000e+00   0.0000000000000000e+00   0.0000000000000000e+00   0.0000000000000000e+00   0.0000000000000000e+00  -7.1965091804749171e-01   0.0000000000000000e+00   0.0000000000000000e+00   0.0000000000000000e+00   0.0000000000000000e+00   0.0000000000000000e+00   0.0000000000000000e+00
   0.0000000000000000e+00   0.0000000000000000e+00   0.0000000000000000e+00   0.0000000000000000e+00   0.0000000000000000e+00   0.0000000000000000e+00   0.0000000000000000e+00   0.0000000000000000e+00   0.0000000000000000e+00  -9.8629397824272644e-02  -9.8462283477823723e-02   0.0000000000000000e+00   0.0000000000000000e+00   0.0000000000000000e+00   0.0000000000000000e+00   0.0000000000000000e+00   0.0000000000000000e+00   0.0000000000000000e+00   0.0000000000000000e+00   0.0000000000000000e+00   0.0000000000000000e+00   0.0000000000000000e+00   0.0000000000000000e+00   0.0000000000000000e+00   0.0000000000000000e+00   0.0000000000000000e+00   0.0000000000000000e+00   0.0000000000000000e+00   0.0000000000000000e+00   0.0000000000000000e+00
   0.0000000000000000e+00   0.0000000000000000e+00   0.0000000000000000e+00   0.0000000000000000e+00   0.0000000000000000e+00   0.0000000000000000e+00   0.0000000000000000e+00   0.0000000000000000e+00   0.0000000000000000e+00   1.8290314505673802e-01  -4.8887771011880166e-01   0.0000000000000000e+00   0.0000000000000000e+00   0.0000000000000000e+00   0.0000000000000000e+00   0.0000000000000000e+00   0.0000000000000000e+00   0.0000000000000000e+00   0.0000000000000000e+00   0.0000000000000000e+00   0.0000000000000000e+00   0.0000000000000000e+00   0.0000000000000000e+00   0.0000000000000000e+00   0.0000000000000000e+00   0.0000000000000000e+00   0.0000000000000000e+00   0.0000000000000000e+00   0.0000000000000000e+00   0.0000000000000000e+00
   0.0000000000000000e+00   0.0000000000000000e+00   0.0000000000000000e+00   0.0000000000000000e+00   0.0000000000000000e+00   0.0000000000000000e+00   0.0000000000000000e+00   0.0000000000000000e+00   0.0000000000000000e+00   0.0000000000000000e+00   0.0000000000000000e+00  -3.3174750130007907e-01   0.0000000000000000e+00   0.0000000000000000e+00  -3.4419613089916173e-01  -4.5500524089163619e-01   0.0000000000000000e+00   0.0000000000000000e+00   0.0000000000000000e+00   1.0468386531241667e+00   0.0000000000000000e+00   0.0000000000000000e+00   5.1763545742173911e-01   0.0000000000000000e+00  -4.9168930997059365e-03   0.0000000000000000e+00   2.2033409025141976e-01   0.0000000000000000e+00   0.0000000000000000e+00  -4.7176329144010209e-02
   2.3605296794311781e-01   0.0000000000000000e+00   0.0000000000000000e+00   0.0000000000000000e+00   4.4193935963500686e-01  -1.9291137654108775e-01   0.0000000000000000e+00   6.5786125554024477e-01  -1.4300667908820114e-01   0.0000000000000000e+00   0.0000000000000000e+00   0.0000000000000000e+00   2.2129234107073109e-01  -3.4603893933037544e-01   0.0000000000000000e+00   0.0000000000000000e+00   0.0000000000000000e+00   0.0000000000000000e+00   0.0000000000000000e+00   0.0000000000000000e+00   0.0000000000000000e+00   0.0000000000000000e+00   0.0000000000000000e+00   2.9968017948704800e-01   0.0000000000000000e+00   0.0000000000000000e+00   0.0000000000000000e+00   0.0000000000000000e+00   0.0000000000000000e+00   0.0000000000000000e+00
  -8.8492816128795115e-01   0.0000000000000000e+00   0.0000000000000000e+00   0.0000000000000000e+00   3.0868472707007644e-02   1.9134954669637133e-01   0.0000000000000000e+00   1.3800471463489833e-01   1.6805839342283641e-01   0.0000000000000000e+00   0.0000000000000000e+00   0.0000000000000000e+00  -3.2039982566684153e-03  -2.6203851657091171e-01   0.0000000000000000e+00   0.0000000000000000e+00   0.0000000000000000e+00   0.0000000000000000e+00   0.0000000000000000e+00   0.0000000000000000e+00   0.0000000000000000e+00   0.0000000000000000e+00   0.0000000000000000e+00   2.5173649536473192e-01   0.0000000000000000e+00   0.0000000000000000e+00   0.0000000000000000e+00   0.0000000000000000e+00   0.0000000000000000e+00   0.0000000000000000e+00
   0.0000000000000000e+00   0.0000000000000000e+00   0.0000000000000000e+00   0.0000000000000000e+00   0.0000000000000000e+00   0.0000000000000000e+00   0.0000000000000000e+00   0.0000000000000000e+00   0.0000000000000000e+00   0.0000000000000000e+00   0.0000000000000000e+00   6.9407674359917104e-01   0.0000000000000000e+00   0.0000000000000000e+00  -4.2031130135111489e-01  -4.2721845906563394e-01   0.0000000000000000e+00   0.0000000000000000e+00   0.0000000000000000e+00   2.0357308008335315e-01   0.0000000000000000e+00   0.0000000000000000e+00  -8.1136269389532556e-01   0.0000000000000000e+00  -5.1555341870814253e-01   0.0000000000000000e+00   1.1251644200257621e-01   0.0000000000000000e+00   0.0000000000000000e+00  -2.1057178375476063e-01
   0.0000000000000000e+00   0.0000000000000000e+00   0.0000000000000000e+00   0.0000000000000000e+00   0.0000000000000000e+00   0.0000000000000000e+00   0.0000000000000000e+00   0.0000000000000000e+00   0.0000000000000000e+00   0.0000000000000000e+00   0.0000000000000000e+00  -1.4865840031507338e-01   0.0000000000000000e+00   0.0000000000000000e+00  -7.3527274570134526e-01   1.3056971117621413e-01   0.0000000000000000e+00   0.0000000000000000e+00   0.0000000000000000e+00  -5.2028842230337224e-01   0.0000000000000000e+00   0.0000000000000000e+00   1.7396710783717537e-01   0.0000000000000000e+00  -8.2974577949467954e-01   0.0000000000000000e+00  -3.5079449715158539e-01   0.0000000000000000e+00   0.0000000000000000e+00   4.4264798504429125e-02
   0.0000000000000000e+00   0.0000000000000000e+00   0.0000000000000000e+00   0.0000000000000000e+00   0.0000000000000000e+00   0.0000000000000000e+00   0.0000000000000000e+00   0.0000000000000000e+00   0.0000000000000000e+00   0.0000000000000000e+00   0.0000000000000000e+00   0.0000000000000000e+00   0.0000000000000000e+00   0.0000000000000000e+00   0.0000000000000000e+00   0.0000000000000000e+00   2.5309063437247520e-01   2.4487244977476785e-01  -2.8229732650223516e-01   0.0000000000000000e+00  -2.2949124376010627e-01  -3.1786487423654408e-01   0.0000000000000000e+00   0.0000000000000000e+00   0.0000000000000000e+00   0.0000000000000000e+00   0.0000000000000000e+00   0.0000000000000000e+00  -8.0161494768246278e-01   0.0000000000000000e+00
   0.0000000000000000e+00   0.0000000000000000e+00   0.0000000000000000e+00   0.0000000000000000e+00   0.0000000000000000e+00   0.0000000000000000e+00   0.0000000000000000e+00   0.0000000000000000e+00   0.0000000000000000e+00   0.0000000000000000e+00   0.0000000000000000e+00   0.0000000000000000e+00   0.0000000000000000e+00   0.0000000000000000e+00   0.0000000000000000e+00   0.0000000000000000e+00   4.0366708275236651e-01  -3.6369416402125337e-01   4.3933056770572920e-01   0.0000000000000000e+00   1.2104545388309124e-01   5.7885083799353065e-01   0.0000000000000000e+00   0.0000000000000000e+00   0.0000000000000000e+00   0.0000000000000000e+00   0.0000000000000000e+00   0.0000000000000000e+00  -4.0255161046362903e-01   0.0000000000000000e+00
   0.0000000000000000e+00   0.0000000000000000e+00   0.0000000000000000e+00   0.0000000000000000e+00   0.0000000000000000e+00   0.0000000000000000e+00   0.0000000000000000e+00   0.0000000000000000e+00   0.0000000000000000e+00   0.0000000000000000e+00   0.0000000000000000e+00   0.0000000000000000e+00   0.0000000000000000e+00   0.0000000000000000e+00   0.0000000000000000e+00   0.0000000000000000e+00   5.3941067259799774e-02   4.2999440667432398e-01  -4.7884524218565228e-01   0.0000000000000000e+00  -2.4129323218353130e-01   7.1717132928980587e-01   0.0000000000000000e+00   0.0000000000000000e+00   0.0000000000000000e+00   0.0000000000000000e+00   0.0000000000000000e+00   0.0000000000000000e+00   1.0171168111358425e-01   0.0000000000000000e+00
   0.0000000000000000e+00   0.0000000000000000e+00   0.0000000000000000e+00   0.0000000000000000e+00   0.0000000000000000e+00   0.0000000000000000e+00   0.0000000000000000e+00   0.0000000000000000e+00   0.0000000000000000e+00   0.0000000000000000e+00   0.0000000000000000e+00   5.4665239897708040e-01   0.0000000000000000e+00   0.0000000000000000e+00  -4.3975111963924346e-01   5.3547016876558817e-01   0.0000000000000000e+00   0.0000000000000000e+00   0.0000000000000000e+00   3.3855214558317503e-01   0.0000000000000000e+00   0.0000000000000000e+00   1.9438841954392710e-01   0.0000000000000000e+00   3.4561347208872595e-01   0.0000000000000000e+00   3.5728868528908947e-01   0.0000000000000000e+00   0.0000000000000000e+00   8.1766438066599201e-01
   0.0000000000000000e+00   0.0000000000000000e+00   0.0000000000000000e+00   0.0000000000000000e+00   0.0000000000000000e+00   0.0000000000000000e+00   0.0000000000000000e+00   0.0000000000000000e+00   0.0000000000000000e+00   0.0000000000000000e+00   0.0000000000000000e+00   0.0000000000000000e+00   0.0000000000000000e+00   0.0000000000000000e+00   0.0000000000000000e+00   0.0000000000000000e+00  -3.6673805299357354e-01  -6.9406617778044954e-01  -2.9768309504102153e-01   0.0000000000000000e+00  -5.2658922386776330e-01   8.2687128725023332e-02   0.0000000000000000e+00   0.0000000000000000e+00   0.0000000000000000e+00   0.0000000000000000e+00   0.0000000000000000e+00   0.0000000000000000e+00  -1.0500830597661193e-01   0.0000000000000000e+00
   0.0000000000000000e+00   0.0000000000000000e+00   0.0000000000000000e+00   0.0000000000000000e+00   0.0000000000000000e+00   0.0000000000000000e+00   0.0000000000000000e+00   0.0000000000000000e+00   0.0000000000000000e+00   0.0000000000000000e+00   0.0000000000000000e+00   0.0000000000000000e+00   0.0000000000000000e+00   0.0000000000000000e+00   0.0000000000000000e+00   0.0000000000000000e+00  -3.8847576318853452e-02  -2.7526627625425620e-01  -5.8190424828006238e-01   0.0000000000000000e+00   7.5200397192483126e-01   5.0416859465688801e-02   0.0000000000000000e+00   0.0000000000000000e+00   0.0000000000000000e+00   0.0000000000000000e+00   0.0000000000000000e+00   0.0000000000000000e+00  -1.2670815007636554e-01   0.0000000000000000e+00
   0.0000000000000000e+00   0.0000000000000000e+00   0.0000000000000000e+00   0.0000000000000000e+00   0.0000000000000000e+00   0.0000000000000000e+00   0.0000000000000000e+00   0.0000000000000000e+00   0.0000000000000000e+00   0.0000000000000000e+00   0.0000000000000000e+00  -6.0521806697082597e-02   0.0000000000000000e+00   0.0000000000000000e+00   3.1468830859593233e-01  -7.0355360333205108e-01   0.0000000000000000e+00   0.0000000000000000e+00   0.0000000000000000e+00  -2.7915535539817321e-01   0.0000000000000000e+00   0.0000000000000000e+00   8.9013161713287048e-02   0.0000000000000000e+00  -3.7814736225644990e-01   0.0000000000000000e+00  -2.7066854142769792e-01   0.0000000000000000e+00   0.0000000000000000e+00   8.5657202595242521e-01
   2.3929346738692348e-02   0.0000000000000000e+00   0.0000000000000000e+00   0.0000000000000000e+00  -5.7026978734759870e-01   2.0719033532762499e-01   0.0000000000000000e+00   6.9837900186199942e-01   1.5685480308580019e-01   0.0000000000000000e+00   0.0000000000000000e+00   0.0000000000000000e+00   1.5711271315036857e-02   2.0672574933332061e-01   0.0000000000000000e+00   0.0000000000000000e+00   0.0000000000000000e+00   0.0000000000000000e+00   0.0000000000000000e+00   0.0000000000000000e+00   0.0000000000000000e+00   0.0000000000000000e+00   0.0000000000000000e+00  -2.7563178694302704e-01   0.0000000000000000e+00   0.0000000000000000e+00   0.0000000000000000e+00   0.0000000000000000e+00   0.0000000000000000e+00   0.0000000000000000e+00
   0.0000000000000000e+00   0.0000000000000000e+00   0.0000000000000000e+00   0.0000000000000000e+00   0.0000000000000000e+00   0.0000000000000000e+00   0.0000000000000000e+00   0.0000000000000000e+00   0.0000000000000000e+00   0.0000000000000000e+00   0.0000000000000000e+00   3.5679331466612235e-01   0.0000000000000000e+00   0.0000000000000000e+00  -6.1705010477885597e-02  -7.3840277356286832e-01   0.0000000000000000e+00   0.0000000000000000e+00   0.0000000000000000e+00  -5.3717174771865461e-01   0.0000000000000000e+00   0.0000000000000000e+00   4.1400295334716247e-01   0.0000000000000000e+00   1.0068650223100822e-01   0.0000000000000000e+00   4.5459047040835798e-01   0.0000000000000000e+00   0.0000000000000000e+00  -2.4778092880573932e-01
   0.0000000000000000e+00  -1.0937450292066397e-01   1.5521963693658741e-01  -8.4608737509514764e-01   0.0000000000000000e+00   0.0000000000000000e+00   1.1598604973177338e+00   0.0000000000000000e+00   0.0000000000000000e+00   0.0000000000000000e+00   0.0000000000000000e+00   0.0000000000000000e+00   0.0000000000000000e+00   0.0000000000000000e+00   0.0000000000000000e+00   0.0000000000000000e+00   0.0000000000000000e+00   0.0000000000000000e+00   0.0000000000000000e+00   0.0000000000000000e+00   0.0000000000000000e+00   0.0000000000000000e+00   0.0000000000000000e+00   0.0000000000000000e+00   0.0000000000000000e+00  -8.6749281829876845e-01   0.0000000000000000e+00   3.2235471269804722e-01   0.0000000000000000e+00   0.0000000000000000e+00
   0.0000000000000000e+00   0.0000000000000000e+00   0.0000000000000000e+00   0.0000000000000000e+00   0.0000000000000000e+00   0.0000000000000000e+00   0.0000000000000000e+00   0.0000000000000000e+00   0.0000000000000000e+00   0.0000000000000000e+00   0.0000000000000000e+00   2.9645222150657008e-01   0.0000000000000000e+00   0.0000000000000000e+00   6.9051699927448107e-01   4.9965025085588710e-01   0.0000000000000000e+00   0.0000000000000000e+00   0.0000000000000000e+00   5.2677511488413008e-02   0.0000000000000000e+00   0.0000000000000000e+00   4.6011533160586776e-01   0.0000000000000000e+00  -1.1899687575327336e+00   0.0000000000000000e+00   1.0616668195402001e+00   0.0000000000000000e+00   0.0000000000000000e+00   3.8622642270412622e-01
   0.0000000000000000e+00  -7.1245466361114473e-01  -1.0887101674484017e+00  -4.9339978282500974e-01   0.0000000000000000e+00   0.0000000000000000e+00   5.1290084107443290e-01   0.0000000000000000e+00   0.0000000000000000e+00   0.0000000000000000e+00   0.0000000000000000e+00   0.0000000000000000e+00   0.0000000000000000e+00   0.0000000000000000e+00   0.0000000000000000e+00   0.0000000000000000e+00   0.0000000000000000e+00   0.0000000000000000e+00   0.0000000000000000e+00   0.0000000000000000e+00   0.0000000000000000e+00   0.0000000000000000e+00   0.0000000000000000e+00   0.0000000000000000e+00   0.0000000000000000e+00   2.7871836766100389e-02   0.0000000000000000e+00   3.0763169452622524e-01   0.0000000000000000e+00   0.0000000000000000e+00
   0.0000000000000000e+00   0.0000000000000000e+00   0.0000000000000000e+00   0.0000000000000000e+00   0.0000000000000000e+00   0.0000000000000000e+00   0.0000000000000000e+00   0.0000000000000000e+00   0.0000000000000000e+00   0.0000000000000000e+00   0.0000000000000000e+00   0.0000000000000000e+00   0.0000000000000000e+00   0.0000000000000000e+00   0.0000000000000000e+00   0.0000000000000000e+00  -7.9629293897323983e-01   2.5567453264910017e-01   2.6603820501129194e-01   0.0000000000000000e+00   1.7791334618213264e-01   2.0044922686379363e-01   0.0000000000000000e+00   0.0000000000000000e+00   0.0000000000000000e+00   0.0000000000000000e+00   0.0000000000000000e+00   0.0000000000000000e+00  -3.9741503603962763e-01   0.0000000000000000e+00
   0.0000000000000000e+00   0.0000000000000000e+00   0.0000000000000000e+00   0.0000000000000000e+00   0.0000000000000000e+00   0.0000000000000000e+00   0.0000000000000000e+00   0.0000000000000000e+00   0.0000000000000000e+00   0.0000000000000000e+00   0.0000000000000000e+00   4.9182666068723446e-01   0.0000000000000000e+00   0.0000000000000000e+00   4.2531120402931816e-01   5.4118930285593292e-01   0.0000000000000000e+00   0.0000000000000000e+00   0.0000000000000000e+00   7.8877671020849260e-01   0.0000000000000000e+00   0.0000000000000000e+00   8.5611729422804494e-01   0.0000000000000000e+00   8.3251484612913415e-02   0.0000000000000000e+00  -6.0848284679900688e-01   0.0000000000000000e+00   0.0000000000000000e+00  -3.4455954015902168e-01
   7.4390097475781780e-01   0.0000000000000000e+00   0.0000000000000000e+00   0.0000000000000000e+00   0.0000000000000000e+00   0.0000000000000000e+00   0.0000000000000000e+00   0.0000000000000000e+00   0.0000000000000000e+00   0.0000000000000000e+00   0.0000000000000000e+00   0.0000000000000000e+00   0.0000000000000000e+00   0.0000000000000000e+00   0.0000000000000000e+00   0.0000000000000000e+00   0.0000000000000000e+00  -2.7869982803548288e-01   0.0000000000000000e+00   0.0000000000000000e+00   0.0000000000000000e+00   0.0000000000000000e+00   0.0000000000000000e+00   0.0000000000000000e+00   0.0000000000000000e+00   0.0000000000000000e+00   0.0000000000000000e+00   0.0000000000000000e+00   0.0000000000000000e+00   0.0000000000000000e+00
   0.0000000000000000e+00   1.4511440162967071e-01   0.0000000000000000e+00   0.0000000000000000e+00   6.5605928725875617e-03   0.0000000000000000e+00   0.0000000000000000e+00   0.0000000000000000e+00   2.4286606796040075e-01   0.0000000000000000e+00   0.0000000000000000e+00   0.0000000000000000e+00  -2.8097648531735520e-01   0.0000000000000000e+00   0.0000000000000000e+00   0.0000000000000000e+00   9.1591095367794606e-01   0.0000000000000000e+00   0.0000000000000000e+00   0.0000000000000000e+00   0.0000000000000000e+00   0.0000000000000000e+00   4.5543185283187154e-02   0.0000000000000000e+00   0.0000000000000000e+00   0.0000000000000000e+00   0.0000000000000000e+00   0.0000000000000000e+00   0.0000000000000000e+00   0.0000000000000000e+00
   0.0000000000000000e+00   0.0000000000000000e+00   3.7372145134196744e-01   0.0000000000000000e+00   0.0000000000000000e+00   0.0000000000000000e+00   0.0000000000000000e+00   0.0000000000000000e+00   0.0000000000000000e+00   0.0000000000000000e+00   0.0000000000000000e+00   0.0000000000000000e+00   0.0000000000000000e+00   3.8736086064328468e-01  -4.3104592180052026e-01   0.0000000000000000e+00   0.0000000000000000e+00   0.0000000000000000e+00   0.0000000000000000e+00   0.0000000000000000e+00   0.0000000000000000e+00   0.0000000000000000e+00   0.0000000000000000e+00   0.0000000000000000e+00  -1.2816954310854500e+00  -5.4314698421470586e-01   0.0000000000000000e+00   0.0000000000000000e+00   7.3537952595148437e-01   0.0000000000000000e+00
   0.0000000000000000e+00   0.0000000000000000e+00   0.0000000000000000e+00  -3.3999959512493561e-01   0.0000000000000000e+00   0.0000000000000000e+00  -2.2949811510907028e-01   0.0000000000000000e+00   0.0000000000000000e+00   1.0676337586121982e+00   0.0000000000000000e+00   0.0000000000000000e+00   0.0000000000000000e+00   0.0000000000000000e+00   0.0000000000000000e+00   4.9862390782947508e-01   0.0000000000000000e+00   0.0000000000000000e+00   1.3545620840279923e-01  -6.7903787037163155e-01  -2.1363245842183637e-01   0.0000000000000000e+00   0.0000000000000000e+00   0.0000000000000000e+00   0.0000000000000000e+00   0.0000000000000000e+00   0.0000000000000000e+00   1.5036469128360624e-01   0.0000000000000000e+00   0.0000000000000000e+00
   0.0000000000000000e+00  -3.2888972424009282e-02   0.0000000000000000e+00   0.0000000000000000e+00   1.3257997707285007e-01   0.0000000000000000e+00   0.0000000000000000e+00   0.0000000000000000e+00  -5.4757306178916321e-01   0.0000000000000000e+00   0.0000000000000000e+00   0.0000000000000000e+00  -4.0229987780723203e-01   0.0000000000000000e+00   0.0000000000000000e+00   0.0000000000000000e+00   6.1756195296881380e-02   0.0000000000000000e+00   0.0000000000000000e+00   0.0000000000000000e+00   0.0000000000000000e+00   0.0000000000000000e+00  -7.1822391204542557e-01   0.0000000000000000e+00   0.0000000000000000e+00   0.0000000000000000e+00   0.0000000000000000e+00   0.0000000000000000e+00   0.0000000000000000e+00   0.0000000000000000e+00
   0.0000000000000000e+00   0.0000000000000000e+00   0.0000000000000000e+00   0.0000000000000000e+00   0.0000000000000000e+00   2.0442387881302207e-01   0.0000000000000000e+00  -6.3649088634559536e-01   0.0000000000000000e+00   0.0000000000000000e+00  -5.3795150590863428e-01   1.0549006017319645e-01   0.0000000000000000e+00   0.0000000000000000e+00   0.0000000000000000e+00   0.0000000000000000e+00   0.0000000000000000e+00   0.0000000000000000e+00   0.0000000000000000e+00   0.0000000000000000e+00   0.0000000000000000e+00  -1.8352160221680719e-01   0.0000000000000000e+00   1.9203899898864663e-01   0.0000000000000000e+00   0.0000000000000000e+00   4.2125440521197333e-01   0.0000000000000000e+00   0.0000000000000000e+00  -6.7496846904477936e-02
   0.0000000000000000e+00   0.0000000000000000e+00   0.0000000000000000e+00   1.1181604664598583e+00   0.0000000000000000e+00   0.0000000000000000e+00   2.7370918458874527e-01   0.0000000000000000e+00   0.0000000000000000e+00   2.8978986420824560e-01   0.0000000000000000e+00   0.0000000000000000e+00   0.0000000000000000e+00   0.0000000000000000e+00   0.0000000000000000e+00   2.3698361815667046e-01   0.0000000000000000e+00   0.0000000000000000e+00  -1.3233085026499786e-01  -2.6438108988792131e-01   5.9262997677543783e-01   0.0000000000000000e+00   0.0000000000000000e+00   0.0000000000000000e+00   0.0000000000000000e+00   0.0000000000000000e+00   0.0000000000000000e+00  -6.4333084171197497e-01   0.0000000000000000e+00   0.0000000000000000e+00
   0.0000000000000000e+00   0.0000000000000000e+00   0.0000000000000000e+00   0.0000000000000000e+00   0.0000000000000000e+00   1.4874476225738256e-01   0.0000000000000000e+00   7.6231804036937564e-02   0.0000000000000000e+00   0.0000000000000000e+00  -1.4895901376854914e-01  -4.2300028080007390e-01   0.0000000000000000e+00   0.0000000000000000e+00   0.0000000000000000e+00   0.0000000000000000e+00   0.0000000000000000e+00   0.0000000000000000e+00   0.0000000000000000e+00   0.0000000000000000e+00   0.0000000000000000e+00  -6.1648992993240415e-01   0.0000000000000000e+00  -2.8656468927377382e-01   0.0000000000000000e+00   0.0000000000000000e+00  -9.1415967928781233e-02   0.0000000000000000e+00   0.0000000000000000e+00   5.4809638602661648e-01
   0.0000000000000000e+00  -5.7063144532819698e-01   0.0000000000000000e+00   0.0000000000000000e+00  -6.0117075498549677e-01   0.0000000000000000e+00   0.0000000000000000e+00   0.0000000000000000e+00   2.3347799218726825e-01   0.0000000000000000e+00   0.0000000000000000e+00   0.0000000000000000e+00  -4.9425211607949937e-01   0.0000000000000000e+00   0.0000000000000000e+00   0.0000000000000000e+00  -1.1900483909837344e-01   0.0000000000000000e+00   0.0000000000000000e+00   0.0000000000000000e+00   0.0000000000000000e+00   0.0000000000000000e+00   3.7680418170266752e-03   0.0000000000000000e+00   0.0000000000000000e+00   0.0000000000000000e+00   0.0000000000000000e+00   0.0000000000000000e+00   0.0000000000000000e+00   0.0000000000000000e+00
   0.0000000000000000e+00   0.0000000000000000e+00   0.0000000000000000e+00  -1.5866754362344476e-01   0.0000000000000000e+00   0.0000000000000000e+00  -5.2762385800145972e-01   0.0000000000000000e+00   0.0000000000000000e+00  -2.9897657664427124e-01   0.0000000000000000e+00   0.0000000000000000e+00   0.0000000000000000e+00   0.0000000000000000e+00   0.0000000000000000e+00  -8.9868419555070489e-01   0.0000000000000000e+00   0.0000000000000000e+00   3.8450443025371939e-01  -1.5301230310634617e-01   3.3962347828061762e-02   0.0000000000000000e+00   0.0000000000000000e+00   0.0000000000000000e+00   0.0000000000000000e+00   0.0000000000000000e+00   0.0000000000000000e+00  -6.1085169451498122e-01   0.0000000000000000e+00   0.0000000000000000e+00
   0.0000000000000000e+00   0.0000000000000000e+00   0.0000000000000000e+00   0.0000000000000000e+00   0.0000000000000000e+00  -4.1642959943220131e-01   0.0000000000000000e+00   1.1064885386309087e-01   0.0000000000000000e+00   0.0000000000000000e+00  -3.6539377671439022e-01  -1.2113873419200093e-01   0.0000000000000000e+00   0.0000000000000000e+00   0.0000000000000000e+00   0.0000000000000000e+00   0.0000000000000000e+00   0.0000000000000000e+00   0.0000000000000000e+00   0.0000000000000000e+00   0.0000000000000000e+00  -1.4033481222519387e-01   0.0000000000000000e+00  -5.8422472400064951e-01   0.0000000000000000e+00   0.0000000000000000e+00   5.0035181522229577e-02   0.0000000000000000e+00   0.0000000000000000e+00  -5.5012735600622220e-01
   0.0000000000000000e+00   0.0000000000000000e+00   0.0000000000000000e+00   0.0000000000000000e+00   0.0000000000000000e+00  -2.9350916853946657e-01   0.0000000000000000e+00  -6.5389957726463022e-01   0.0000000000000000e+00   0.0000000000000000e+00   6.1809552766154352e-01  -8.4702331371860118e-02   0.0000000000000000e+00   0.0000000000000000e+00   0.0000000000000000e+00   0.0000000000000000e+00   0.0000000000000000e+00   0.0000000000000000e+00   0.0000000000000000e+00   0.0000000000000000e+00   0.0000000000000000e+00  -8.6813774463065360e-02   0.0000000000000000e+00  -2.8998560454527267e-01   0.0000000000000000e+00   0.0000000000000000e+00   6.4910005190862152e-02   0.0000000000000000e+00   0.0000000000000000e+00   3.4778636078635655e-02
   0.0000000000000000e+00   4.1636779827703047e-01   0.0000000000000000e+00   0.0000000000000000e+00  -7.6742158245621073e-01   0.0000000000000000e+00   0.0000000000000000e+00   0.0000000000000000e+00  -4.1200487285007015e-01   0.0000000000000000e+00   0.0000000000000000e+00   0.0000000000000000e+00   2.3003937097897889e-01   0.0000000000000000e+00   0.0000000000000000e+00   0.0000000000000000e+00   1.1762449072676430e-01   0.0000000000000000e+00   0.0000000000000000e+00   0.0000000000000000e+00   0.0000000000000000e+00   0.0000000000000000e+00   3.4645678908113139e-02   0.0000000000000000e+00   0.0000000000000000e+00   0.0000000000000000e+00   0.0000000000000000e+00   0.0000000000000000e+00   0.0000000000000000e+00   0.0000000000000000e+00
   0.0000000000000000e+00   0.0000000000000000e+00   3.2174235719106950e-02   0.0000000000000000e+00   0.0000000000000000e+00   0.0000000000000000e+00   0.0000000000000000e+00   0.0000000000000000e+00   0.0000000000000000e+00   0.0000000000000000e+00   0.0000000000000000e+00   0.0000000000000000e+00   0.0000000000000000e+00   1.1087543983549653e+00  -1.4284527214238266e-01   0.0000000000000000e+00   0.0000000000000000e+00   0.0000000000000000e+00   0.0000000000000000e+00   0.0000000000000000e+00   0.0000000000000000e+00   0.0000000000000000e+00   0.0000000000000000e+00   0.0000000000000000e+00  -1.7688985656436845e-01   7.5583221144948265e-01   0.0000000000000000e+00   0.0000000000000000e+00  -5.8515859316831609e-01   0.0000000000000000e+00
   0.0000000000000000e+00   0.0000000000000000e+00   1.6111442674679728e+00   0.0000000000000000e+00   0.0000000000000000e+00   0.0000000000000000e+00   0.0000000000000000e+00   0.0000000000000000e+00   0.0000000000000000e+00   0.0000000000000000e+00   0.0000000000000000e+00   0.0000000000000000e+00   0.0000000000000000e+00   2.5230681766122309e-01  -3.4839483407490424e-01   0.0000000000000000e+00   0.0000000000000000e+00   0.0000000000000000e+00   0.0000000000000000e+00   0.0000000000000000e+00   0.0000000000000000e+00   0.0000000000000000e+00   0.0000000000000000e+00   0.0000000000000000e+00   2.2060635351849145e-01  -4.5466385623542799e-01   0.0000000000000000e+00   0.0000000000000000e+00  -4.4993944251298268e-01   0.0000000000000000e+00
   0.0000000000000000e+00   0.0000000000000000e+00   0.0000000000000000e+00   1.8323382065232180e-01   0.0000000000000000e+00   0.0000000000000000e+00  -1.4208004961138054e-01   0.0000000000000000e+00   0.0000000000000000e+00   5.1573717477539849e-01   0.0000000000000000e+00   0.0000000000000000e+00   0.0000000000000000e+00   0.0000000000000000e+00   0.0000000000000000e+00  -2.5099872251292027e-01   0.0000000000000000e+00   0.0000000000000000e+00  -3.5131121413543898e-01   5.9406792235560912e-01  -1.1724528900872115e+00   0.0000000000000000e+00   0.0000000000000000e+00   0.0000000000000000e+00   0.0000000000000000e+00   0.0000000000000000e+00   0.0000000000000000e+00  -1.6826511627928448e-01   0.0000000000000000e+00   0.0000000000000000e+00
   0.0000000000000000e+00  -4.8045113399803929e-01   0.0000000000000000e+00   0.0000000000000000e+00  -1.0693525877371957e-01   0.0000000000000000e+00   0.0000000000000000e+00   0.0000000000000000e+00   1.3173893629319483e-01   0.0000000000000000e+00   0.0000000000000000e+00   0.0000000000000000e+00   6.7791609523257834e-01   0.0000000000000000e+00   0.0000000000000000e+00   0.0000000000000000e+00   2.7251921769729415e-01   0.0000000000000000e+00   0.0000000000000000e+00   0.0000000000000000e+00   0.0000000000000000e+00   0.0000000000000000e+00  -4.5446612056961588e-01   0.0000000000000000e+00   0.0000000000000000e+00   0.0000000000000000e+00   0.0000000000000000e+00   0.0000000000000000e+00   0.0000000000000000e+00   0.0000000000000000e+00
   3.0711067517827989e-01   0.0000000000000000e+00   0.0000000000000000e+00   0.0000000000000000e+00   0.0000000000000000e+00   0.0000000000000000e+00   0.0000000000000000e+00   0.0000000000000000e+00   0.0000000000000000e+00   0.0000000000000000e+00   0.0000000000000000e+00   0.0000000000000000e+00   0.0000000000000000e+00   0.0000000000000000e+00   0.0000000000000000e+00   0.0000000000000000e+00   0.0000000000000000e+00   2.7370073268139894e-01   0.0000000000000000e+00   0.0000000000000000e+00   0.0000000000000000e+00   0.0000000000000000e+00   0.0000000000000000e+00   0.0000000000000000e+00   0.0000000000000000e+00   0.0000000000000000e+00   0.0000000000000000e+00   0.0000000000000000e+00   0.0000000000000000e+00   0.0000000000000000e+00
   0.0000000000000000e+00   0.0000000000000000e+00   0.0000000000000000e+00   4.2815692444394005e-01   0.0000000000000000e+00   0.0000000000000000e+00  -1.0674031671445825e+00   0.0000000000000000e+00   0.0000000000000000e+00  -5.0184376977033240e-01   0.0000000000000000e+00   0.0000000000000000e+00   0.0000000000000000e+00   0.0000000000000000e+00   0.0000000000000000e+00   8.8343377156110392e-01   0.0000000000000000e+00   0.0000000000000000e+00  -2.2916117476672437e-01  -3.8923144298882478e-01  -5.0132223699811074e-01   0.0000000000000000e+00   0.0000000000000000e+00   0.0000000000000000e+00   0.0000000000000000e+00   0.0000000000000000e+00   0.0000000000000000e+00   3.2637321181621215e-01   0.0000000000000000e+00   0.0000000000000000e+00
   0.0000000000000000e+00   0.0000000000000000e+00   0.0000000000000000e+00   1.9271906030307107e-01   0.0000000000000000e+00   0.0000000000000000e+00   3.7745551954721890e-01   0.0000000000000000e+00   0.0000000000000000e+00   8.5550400897045048e-02   0.0000000000000000e+00   0.0000000000000000e+00   0.0000000000000000e+00   0.0000000000000000e+00   0.0000000000000000e+00  -1.4000022774854459e-01   0.0000000000000000e+00   0.0000000000000000e+00  -1.1574033776759332e+00  -5.7169820080624589e-01  -3.1142410262581754e-01   0.0000000000000000e+00   0.0000000000000000e+00   0.0000000000000000e+00   0.0000000000000000e+00   0.0000000000000000e+00   0.0000000000000000e+00  -6.7762848503515632e-02   0.0000000000000000e+00   0.0000000000000000e+00
   0.0000000000000000e+00   0.0000000000000000e+00   0.0000000000000000e+00   6.8533415865811997e-01   0.0000000000000000e+00   0.0000000000000000e+00  -1.3594874074787572e-01   0.0000000000000000e+00   0.0000000000000000e+00  -1.0711673595344570e-01   0.0000000000000000e+00   0.0000000000000000e+00   0.0000000000000000e+00   0.0000000000000000e+00   0.0000000000000000e+00  -4.0899555980142016e-01   0.0000000000000000e+00   0.0000000000000000e+00   1.4942900316731522e-01  -6.9725496159563471e-01  -1.3288298875699345e-01   0.0000000000000000e+00   0.0000000000000000e+00   0.0000000000000000e+00   0.0000000000000000e+00   0.0000000000000000e+00   0.0000000000000000e+00   1.2126619486854424e+00   0.0000000000000000e+00   0.0000000000000000e+00
   0.0000000000000000e+00   0.0000000000000000e+00   0.0000000000000000e+00   0.0000000000000000e+00   0.0000000000000000e+00   2.0931300840147210e-01   0.0000000000000000e+00   3.5175406822365490e-01   0.0000000000000000e+00   0.0000000000000000e+00   3.1586100475287537e-01  -2.4777373688858684e-02   0.0000000000000000e+00   0.0000000000000000e+00   0.0000000000000000e+00   0.0000000000000000e+00   0.0000000000000000e+00   0.0000000000000000e+00   0.0000000000000000e+00   0.0000000000000000e+00   0.0000000000000000e+00  -9.6322190320031406e-02   0.0000000000000000e+00  -1.1596025329570972e-01   0.0000000000000000e+00   0.0000000000000000e+00   8.3948293867922463e-01   0.0000000000000000e+00   0.0000000000000000e+00  -6.7961006508584915e-02
   0.0000000000000000e+00  -4.9804060470321487e-01   0.0000000000000000e+00   0.0000000000000000e+00   1.4353465387178493e-01   0.0000000000000000e+00   0.0000000000000000e+00   0.0000000000000000e+00  -6.3211128736373112e-01   0.0000000000000000e+00   0.0000000000000000e+00   0.0000000000000000e+00   4.9330765148527633e-02   0.0000000000000000e+00   0.0000000000000000e+00   0.0000000000000000e+00   2.3458239642672107e-01   0.0000000000000000e+00   0.0000000000000000e+00   0.0000000000000000e+00   0.0000000000000000e+00   0.0000000000000000e+00   5.2376163900069128e-01   0.0000000000000000e+00   0.0000000000000000e+00   0.0000000000000000e+00   0.0000000000000000e+00   0.0000000000000000e+00   0.0000000000000000e+00   0.0000000000000000e+00
   0.0000000000000000e+00   0.0000000000000000e+00   0.0000000000000000e+00   0.0000000000000000e+00   0.0000000000000000e+00  -6.7033896592843256e-01   0.0000000000000000e+00   8.2696064133154681e-02   0.0000000000000000e+00   0.0000000000000000e+00  -2.2272693573606361e-01   1.7240971370534464e-01   0.0000000000000000e+00   0.0000000000000000e+00   0.0000000000000000e+00   0.0000000000000000e+00   0.0000000000000000e+00   0.0000000000000000e+00   0.0000000000000000e+00   0.0000000000000000e+00   0.0000000000000000e+00   2.2891319969955581e-01   0.0000000000000000e+00   3.3189251539699538e-02   0.0000000000000000e+00   0.0000000000000000e+00   2.9817287310425405e-01   0.0000000000000000e+00   0.0000000000000000e+00   5.6750752663101256e-01
   0.0000000000000000e+00   0.0000000000000000e+00  -8.4668676812072963e-01   0.0000000000000000e+00   0.0000000000000000e+00   0.0000000000000000e+00   0.0000000000000000e+00   0.0000000000000000e+00   0.0000000000000000e+00   0.0000000000000000e+00   0.0000000000000000e+00   0.0000000000000000e+00   0.0000000000000000e+00   7.6278451180096518e-04  -8.8887831828532071e-01   0.0000000000000000e+00   0.0000000000000000e+00   0.0000000000000000e+00   0.0000000000000000e+00   0.0000000000000000e+00   0.0000000000000000e+00   0.0000000000000000e+00   0.0000000000000000e+00   0.0000000000000000e+00   3.1243405001722091e-01  -9.3432265315061880e-01   0.0000000000000000e+00   0.0000000000000000e+00  -7.8392592639479897e-02   0.0000000000000000e+00
   0.0000000000000000e+00   0.0000000000000000e+00   4.3154755914881443e-01   0.0000000000000000e+00   0.0000000000000000e+00   0.0000000000000000e+00   0.0000000000000000e+00   0.0000000000000000e+00   0.0000000000000000e+00   0.0000000000000000e+00   0.0000000000000000e+00   0.0000000000000000e+00   0.0000000000000000e+00  -9.5296341615642144e-01  -7.2237410367979615e-01   0.0000000000000000e+00   0.0000000000000000e+00   0.0000000000000000e+00   0.0000000000000000e+00   0.0000000000000000e+00   0.0000000000000000e+00   0.0000000000000000e+00   0.0000000000000000e+00   0.0000000000000000e+00   2.5415517914186619e-01   6.2931853383621728e-01   0.0000000000000000e+00   0.0000000000000000e+00   4.2592719304605908e-01   0.0000000000000000e+00
   0.0000000000000000e+00   0.0000000000000000e+00   0.0000000000000000e+00   0.0000000000000000e+00   0.0000000000000000e+00   1.9394148568092204e-01   0.0000000000000000e+00   2.9311975305398967e-02   0.0000000000000000e+00   0.0000000000000000e+00   2.0398772259728134e-02   8.4656608939500910e-01   0.0000000000000000e+00   0.0000000000000000e+00   0.0000000000000000e+00   0.0000000000000000e+00   0.0000000000000000e+00   0.0000000000000000e+00   0.0000000000000000e+00   0.0000000000000000e+00   0.0000000000000000e+00  -2.0157627029536312e-01   0.0000000000000000e+00  -4.1417370291124878e-01   0.0000000000000000e+00   0.0000000000000000e+00  -1.1231932625388150e-01   0.0000000000000000e+00   0.0000000000000000e+00   1.4017408688048888e-01
   0.0000000000000000e+00   0.0000000000000000e+00   0.0000000000000000e+00  -3.2017167663427876e-01   0.0000000000000000e+00   0.0000000000000000e+00  -7.7384651803289239e-01   0.0000000000000000e+00   0.0000000000000000e+00   7.2250919101359923e-01   0.0000000000000000e+00   0.0000000000000000e+00   0.0000000000000000e+00   0.0000000000000000e+00   0.0000000000000000e+00  -2.7210026961177985e-01   0.0000000000000000e+00   0.0000000000000000e+00  -6.3802919613464137e-01   7.1568097735624403e-01   9.0482999163032721e-02   0.0000000000000000e+00   0.0000000000000000e+00   0.0000000000000000e+00   0.0000000000000000e+00   0.0000000000000000e+00   0.0000000000000000e+00   3.0892445047466621e-01   0.0000000000000000e+00   0.0000000000000000e+00
   0.0000000000000000e+00   0.0000000000000000e+00  -2.0309369608424666e-02   0.0000000000000000e+00   0.0000000000000000e+00   0.0000000000000000e+00   0.0000000000000000e+00   0.0000000000000000e+00   0.0000000000000000e+00   0.0000000000000000e+00   0.0000000000000000e+00   0.0000000000000000e+00   0.0000000000000000e+00   2.3118699344028570e-01   1.6771217838975896e-01   0.0000000000000000e+00   0.0000000000000000e+00   0.0000000000000000e+00   0.0000000000000000e+00   0.0000000000000000e+00   0.0000000000000000e+00   0.0000000000000000e+00   0.0000000000000000e+00   0.0000000000000000e+00   1.1077512809949877e+00   6.5045803436269922e-02   0.0000000000000000e+00   0.0000000000000000e+00   6.1664559785633899e-01   0.0000000000000000e+00
   0.0000000000000000e+00   0.0000000000000000e+00   0.0000000000000000e+00   0.0000000000000000e+00   0.0000000000000000e+00   3.8176572079724835e-01   0.0000000000000000e+00  -1.3345966511603494e-01   0.0000000000000000e+00   0.0000000000000000e+00  -1.5189840023959900e-01  -2.0268290615098969e-01   0.0000000000000000e+00   0.0000000000000000e+00   0.0000000000000000e+00   0.0000000000000000e+00   0.0000000000000000e+00   0.0000000000000000e+00   0.0000000000000000e+00   0.0000000000000000e+00   0.0000000000000000e+00   6.7580861696340067e-01   0.0000000000000000e+00  -5.1913713005944351e-01   0.0000000000000000e+00   0.0000000000000000e+00   3.4881529416470589e-02   0.0000000000000000e+00   0.0000000000000000e+00   2.1178432450807266e-01
  -1.0150313200484737e-01   0.0000000000000000e+00   0.0000000000000000e+00   0.0000000000000000e+00   0.0000000000000000e+00   0.0000000000000000e+00   0.0000000000000000e+00   0.0000000000000000e+00   0.0000000000000000e+00   0.0000000000000000e+00   0.0000000000000000e+00   0.0000000000000000e+00   0.0000000000000000e+00   0.0000000000000000e+00   0.0000000000000000e+00   0.0000000000000000e+00   0.0000000000000000e+00   0.0000000000000000e+00   0.0000000000000000e+00   4.2626669596200129e-01   0.0000000000000000e+00   0.0000000000000000e+00   0.0000000000000000e+00   0.0000000000000000e+00   0.0000000000000000e+00   0.0000000000000000e+00   0.0000000000000000e+00   0.0000000000000000e+00   0.0000000000000000e+00   0.0000000000000000e+00
   0.0000000000000000e+00  -8.1292134166379704e-02   0.0000000000000000e+00   0.0000000000000000e+00   0.0000000000000000e+00  -1.0995631026147523e-01   0.0000000000000000e+00  -1.6664858770859423e-02   0.0000000000000000e+00   0.0000000000000000e+00   0.0000000000000000e+00   0.0000000000000000e+00   3.1590936661414443e-01   0.0000000000000000e+00   0.0000000000000000e+00   0.0000000000000000e+00   0.0000000000000000e+00   0.0000000000000000e+00  -9.2684262510974835e-01   0.0000000000000000e+00   0.0000000000000000e+00  -7.8151947163260460e-01   0.0000000000000000e+00   0.0000000000000000e+00   0.0000000000000000e+00   0.0000000000000000e+00   0.0000000000000000e+00   0.0000000000000000e+00   0.0000000000000000e+00   0.0000000000000000e+00
   0.0000000000000000e+00   0.0000000000000000e+00   1.0140296123775423e+00   0.0000000000000000e+00  -8.8673460710307628e-03   0.0000000000000000e+00   0.0000000000000000e+00   0.0000000000000000e+00   0.0000000000000000e+00   6.4815918931531025e-01   0.0000000000000000e+00   0.0000000000000000e+00   0.0000000000000000e+00   7.2448432584893041e-01   0.0000000000000000e+00   0.0000000000000000e+00   2.3666860000869624e-01   0.0000000000000000e+00   0.0000000000000000e+00   0.0000000000000000e+00   0.0000000000000000e+00   0.0000000000000000e+00   0.0000000000000000e+00   0.0000000000000000e+00   0.0000000000000000e+00  -2.8758975616314525e-01  -3.7604756759745228e-02   0.0000000000000000e+00   0.0000000000000000e+00   2.2744999377908351e-01
   0.0000000000000000e+00   0.0000000000000000e+00   0.0000000000000000e+00  -4.1602397379856493e-01   0.0000000000000000e+00   0.0000000000000000e+00   0.0000000000000000e+00   0.0000000000000000e+00  -2.2291891380458034e-01   0.0000000000000000e+00   0.0000000000000000e+00   0.0000000000000000e+00   0.0000000000000000e+00   0.0000000000000000e+00   3.7648015182445982e-01   0.0000000000000000e+00   0.0000000000000000e+00   0.0000000000000000e+00   0.0000000000000000e+00   0.0000000000000000e+00   4.9470281659405108e-01   0.0000000000000000e+00   4.2134887527755721e-01   4.1897573405721762e-02  -1.3375591431168715e-01   0.0000000000000000e+00   0.0000000000000000e+00   0.0000000000000000e+00   4.3997966278099021e-01   0.0000000000000000e+00
   0.0000000000000000e+00   0.0000000000000000e+00   2.9223112410352192e-01   0.0000000000000000e+00  -3.9325416556794612e-02   0.0000000000000000e+00   0.0000000000000000e+00   0.0000000000000000e+00   0.0000000000000000e+00  -5.8792623729637561e-01   0.0000000000000000e+00   0.0000000000000000e+00   0.0000000000000000e+00   2.7602646979228224e-01   0.0000000000000000e+00   0.0000000000000000e+00  -3.1690289338872385e-02   0.0000000000000000e+00   0.0000000000000000e+00   0.0000000000000000e+00   0.0000000000000000e+00   0.0000000000000000e+00   0.0000000000000000e+00   0.0000000000000000e+00   0.0000000000000000e+00  -5.4142020515911715e-01  -7.9149035066792724e-03   0.0000000000000000e+00   0.0000000000000000e+00   8.6341361620990775e-01
   0.0000000000000000e+00   9.5587337109254988e-02   0.0000000000000000e+00   0.0000000000000000e+00   0.0000000000000000e+00   9.3243553230885912e-01   0.0000000000000000e+00   4.5319838933098322e-01   0.0000000000000000e+00   0.0000000000000000e+00   0.0000000000000000e+00   0.0000000000000000e+00  -1.1498945083708972e-01   0.0000000000000000e+00   0.0000000000000000e+00   0.0000000000000000e+00   0.0000000000000000e+00   0.0000000000000000e+00  -5.1896020239438645e-01   0.0000000000000000e+00   0.0000000000000000e+00   6.9781836697136179e-01   0.0000000000000000e+00   0.0000000000000000e+00   0.0000000000000000e+00   0.0000000000000000e+00   0.0000000000000000e+00   0.0000000000000000e+00   0.0000000000000000e+00   0.0000000000000000e+00
   0.0000000000000000e+00   0.0000000000000000e+00   0.0000000000000000e+00   0.0000000000000000e+00   0.0000000000000000e+00   0.0000000000000000e+00   3.7916688228979584e-01   0.0000000000000000e+00   0.0000000000000000e+00   0.0000000000000000e+00   3.9276064470795818e-01  -2.5838068011890369e-01   0.0000000000000000e+00   0.0000000000000000e+00   0.0000000000000000e+00   2.8833367239604296e-01   0.0000000000000000e+00   2.1722926610200682e-01   0.0000000000000000e+00   0.0000000000000000e+00   0.0000000000000000e+00   0.0000000000000000e+00   0.0000000000000000e+00   0.0000000000000000e+00   0.0000000000000000e+00   0.0000000000000000e+00   0.0000000000000000e+00   7.1055338630951248e-01   0.0000000000000000e+00   0.0000000000000000e+00
   0.0000000000000000e+00   1.5161545329196324e+00   0.0000000000000000e+00   0.0000000000000000e+00   0.0000000000000000e+00   1.7495157171280168e-01   0.0000000000000000e+00   3.7395688854435988e-01   0.0000000000000000e+00   0.0000000000000000e+00   0.0000000000000000e+00   0.0000000000000000e+00   7.0253495183487580e-01   0.0000000000000000e+00   0.0000000000000000e+00   0.0000000000000000e+00   0.0000000000000000e+00   0.0000000000000000e+00   4.6951854058694831e-01   0.0000000000000000e+00   0.0000000000000000e+00  -1.0561837880014087e-02   0.0000000000000000e+00   0.0000000000000000e+00   0.0000000000000000e+00   0.0000000000000000e+00   0.0000000000000000e+00   0.0000000000000000e+00   0.0000000000000000e+00   0.0000000000000000e+00
   0.0000000000000000e+00   0.0000000000000000e+00   0.0000000000000000e+00  -9.9808749828536408e-02   0.0000000000000000e+00   0.0000000000000000e+00   0.0000000000000000e+00   0.0000000000000000e+00   2.4244759313306871e-01   0.0000000000000000e+00   0.0000000000000000e+00   0.0000000000000000e+00   0.0000000000000000e+00   0.0000000000000000e+00  -9.0690946170731576e-02   0.0000000000000000e+00   0.0000000000000000e+00   0.0000000000000000e+00   0.0000000000000000e+00   0.0000000000000000e+00   3.4593946551943550e-01   0.0000000000000000e+00  -9.3953570035587436e-02  -5.5601411340793994e-01  -6.1518457236610957e-01   0.0000000000000000e+00   0.0000000000000000e+00   0.0000000000000000e+00  -3.2699753945849208e-01   0.0000000000000000e+00
   0.0000000000000000e+00   0.0000000000000000e+00  -3.2140220591364976e-01   0.0000000000000000e+00   6.6546726924455735e-01   0.0000000000000000e+00   0.0000000000000000e+00   0.0000000000000000e+00   0.0000000000000000e+00   5.7218965815281186e-01   0.0000000000000000e+00   0.0000000000000000e+00   0.0000000000000000e+00   2.4109346320655078e-01   0.0000000000000000e+00   0.0000000000000000e+00  -9.8799665281228455e-01   0.0000000000000000e+00   0.0000000000000000e+00   0.0000000000000000e+00   0.0000000000000000e+00   0.0000000000000000e+00   0.0000000000000000e+00   0.0000000000000000e+00   0.0000000000000000e+00  -6.2547208664095755e-01  -3.2610488710291513e-01   0.0000000000000000e+00   0.0000000000000000e+00  -2.8188826439646197e-01
   0.0000000000000000e+00   0.0000000000000000e+00   0.0000000000000000e+00   0.0000000000000000e+00   0.0000000000000000e+00   0.0000000000000000e+00  -3.8449607896480076e-01   0.0000000000000000e+00   0.0000000000000000e+00   0.0000000000000000e+00   6.4752418807879186e-01   2.8892318020481877e-01   0.0000000000000000e+00   0.0000000000000000e+00   0.0000000000000000e+00  -5.5413640044300061e-01   0.0000000000000000e+00  -6.2079568183142086e-02   0.0000000000000000e+00   0.0000000000000000e+00   0.0000000000000000e+00   0.0000000000000000e+00   0.0000000000000000e+00   0.0000000000000000e+00   0.0000000000000000e+00   0.0000000000000000e+00   0.0000000000000000e+00   1.9615698807892948e-01   0.0000000000000000e+00   0.0000000000000000e+00
   0.0000000000000000e+00   0.0000000000000000e+00   0.0000000000000000e+00   0.0000000000000000e+00   0.0000000000000000e+00   0.0000000000000000e+00   5.6884825953010054e-01   0.0000000000000000e+00   0.0000000000000000e+00   0.0000000000000000e+00   5.1757072117313707e-01   2.6366260839305128e-01   0.0000000000000000e+00   0.0000000000000000e+00   0.0000000000000000e+00   1.4437218174214189e-01   0.0000000000000000e+00   3.4816645017923475e-02   0.0000000000000000e+00   0.0000000000000000e+00   0.0000000000000000e+00   0.0000000000000000e+00   0.0000000000000000e+00   0.0000000000000000e+00   0.0000000000000000e+00   0.0000000000000000e+00   0.0000000000000000e+00  -5.6299086095421691e-01   0.0000000000000000e+00   0.0000000000000000e+00
   0.0000000000000000e+00  -2.8358122766544341e-01   0.0000000000000000e+00   0.0000000000000000e+00   0.0000000000000000e+00   3.4472875229809741e-02   0.0000000000000000e+00   3.8579697853468548e-01   0.0000000000000000e+00   0.0000000000000000e+00   0.0000000000000000e+00   0.0000000000000000e+00   1.3283166557551316e+00   0.0000000000000000e+00   0.0000000000000000e+00   0.0000000000000000e+00   0.0000000000000000e+00   0.0000000000000000e+00   1.2651056396798488e-01   0.0000000000000000e+00   0.0000000000000000e+00   8.1614009592460546e-01   0.0000000000000000e+00   0.0000000000000000e+00   0.0000000000000000e+00   0.0000000000000000e+00   0.0000000000000000e+00   0.0000000000000000e+00   0.0000000000000000e+00   0.0000000000000000e+00
   0.0000000000000000e+00   0.0000000000000000e+00  -4.2850282964628200e-02   0.0000000000000000e+00  -4.1165040415970916e-01   0.0000000000000000e+00   0.0000000000000000e+00   0.0000000000000000e+00   0.0000000000000000e+00   2.3072140844437589e-01   0.0000000000000000e+00   0.0000000000000000e+00   0.0000000000000000e+00  -5.4132660479251837e-01   0.0000000000000000e+00   0.0000000000000000e+00  -5.1032394484559074e-01   0.0000000000000000e+00   0.0000000000000000e+00   0.0000000000000000e+00   0.0000000000000000e+00   0.0000000000000000e+00   0.0000000000000000e+00   0.0000000000000000e+00   0.0000000000000000e+00  -4.7710875282739923e-01   1.0654164584369930e+00   0.0000000000000000e+00   0.0000000000000000e+00   5.9498211323778749e-01
   0.0000000000000000e+00   0.0000000000000000e+00   0.0000000000000000e+00  -1.0285131239149770e-01   0.0000000000000000e+00   0.0000000000000000e+00   0.0000000000000000e+00   0.0000000000000000e+00   5.2673591434388434e-02   0.0000000000000000e+00   0.0000000000000000e+00   0.0000000000000000e+00   0.0000000000000000e+00   0.0000000000000000e+00   7.7409662133365742e-01   0.0000000000000000e+00   0.0000000000000000e+00   0.0000000000000000e+00   0.0000000000000000e+00   0.0000000000000000e+00  -5.1733310405477739e-01   0.0000000000000000e+00   4.4727613614892192e-03   1.1920711824722222e-02  -2.5461663698778469e-01   0.0000000000000000e+00   0.0000000000000000e+00   0.0000000000000000e+00  -2.3408596668326859e-01   0.0000000000000000e+00
   0.0000000000000000e+00   0.0000000000000000e+00   0.0000000000000000e+00   0.0000000000000000e+00   0.0000000000000000e+00   0.0000000000000000e+00  -6.2184609854709139e-02   0.0000000000000000e+00   0.0000000000000000e+00   0.0000000000000000e+00  -1.2578413602553018e-01   1.8659194979954022e-01   0.0000000000000000e+00   0.0000000000000000e+00   0.0000000000000000e+00  -1.3785348209740378e-01   0.0000000000000000e+00   9.6020588802703455e-01   0.0000000000000000e+00   0.0000000000000000e+00   0.0000000000000000e+00   0.0000000000000000e+00   0.0000000000000000e+00   0.0000000000000000e+00   0.0000000000000000e+00   0.0000000000000000e+00   0.0000000000000000e+00  -6.7051769278463499e-02   0.0000000000000000e+00   0.0000000000000000e+00
   0.0000000000000000e+00   0.0000000000000000e+00   3.7122252365862407e-01   0.0000000000000000e+00   7.7163503464779815e-01   0.0000000000000000e+00   0.0000000000000000e+00   0.0000000000000000e+00   0.0000000000000000e+00   2.7222624418587993e-01   0.0000000000000000e+00   0.0000000000000000e+00   0.0000000000000000e+00  -8.4800874456388764e-01   0.0000000000000000e+00   0.0000000000000000e+00   4.4404713957924136e-01   0.0000000000000000e+00   0.0000000000000000e+00   0.0000000000000000e+00   0.0000000000000000e+00   0.0000000000000000e+00   0.0000000000000000e+00   0.0000000000000000e+00   0.0000000000000000e+00  -8.1822498544320565e-01  -5.0504982111851981e-01   0.0000000000000000e+00   0.0000000000000000e+00   1.2595820739578323e-01
   0.0000000000000000e+00   0.0000000000000000e+00   0.0000000000000000e+00   0.0000000000000000e+00   0.0000000000000000e+00   0.0000000000000000e+00   2.0675531606906591e-01   0.0000000000000000e+00   0.0000000000000000e+00   0.0000000000000000e+00   6.7619036785639325e-02  -7.6795004719210636e-01   0.0000000000000000e+00   0.0000000000000000e+00   0.0000000000000000e+00  -5.5330848682977840e-01   0.0000000000000000e+00   7.6278568204339370e-02   0.0000000000000000e+00   0.0000000000000000e+00   0.0000000000000000e+00   0.0000000000000000e+00   0.0000000000000000e+00   0.0000000000000000e+00   0.0000000000000000e+00   0.0000000000000000e+00   0.0000000000000000e+00  -2.2575191825063839e-01   0.0000000000000000e+00   0.0000000000000000e+00
   0.0000000000000000e+00  -4.4390276406214890e-01   0.0000000000000000e+00   0.0000000000000000e+00   0.0000000000000000e+00  -7.4134436274263682e-01   0.0000000000000000e+00   1.0465851072877534e+00   0.0000000000000000e+00   0.0000000000000000e+00   0.0000000000000000e+00   0.0000000000000000e+00  -2.7226176496348004e-01   0.0000000000000000e+00   0.0000000000000000e+00   0.0000000000000000e+00   0.0000000000000000e+00   0.0000000000000000e+00   1.9762447909417830e-01   0.0000000000000000e+00   0.0000000000000000e+00   9.5584246810434079e-02   0.0000000000000000e+00   0.0000000000000000e+00   0.0000000000000000e+00   0.0000000000000000e+00   0.0000000000000000e+00   0.0000000000000000e+00   0.0000000000000000e+00   0.0000000000000000e+00
   6.5447411922142290e-02   0.0000000000000000e+00   0.0000000000000000e+00   0.0000000000000000e+00   0.0000000000000000e+00   0.0000000000000000e+00   0.0000000000000000e+00   0.0000000000000000e+00   0.0000000000000000e+00   0.0000000000000000e+00   0.0000000000000000e+00   0.0000000000000000e+00   0.0000000000000000e+00   0.0000000000000000e+00   0.0000000000000000e+00   0.0000000000000000e+00   0.0000000000000000e+00   0.0000000000000000e+00   0.0000000000000000e+00  -4.6195486043626255e-01   0.0000000000000000e+00   0.0000000000000000e+00   0.0000000000000000e+00   0.0000000000000000e+00   0.0000000000000000e+00   0.0000000000000000e+00   0.0000000000000000e+00   0.0000000000000000e+00   0.0000000000000000e+00   0.0000000000000000e+00
   0.0000000000000000e+00   0.0000000000000000e+00   0.0000000000000000e+00   8.7754337192234244e-02   0.0000000000000000e+00   0.0000000000000000e+00   0.0000000000000000e+00   0.0000000000000000e+00  -6.0549784562509434e-01   0.0000000000000000e+00   0.0000000000000000e+00   0.0000000000000000e+00   0.0000000000000000e+00   0.0000000000000000e+00  -2.6461757871452340e-01   0.0000000000000000e+00   0.0000000000000000e+00   0.0000000000000000e+00   0.0000000000000000e+00   0.0000000000000000e+00  -3.3134506447681189e-01   0.0000000000000000e+00  -1.1934592973430848e-01   3.4234227739861511e-02  -5.7794969935107643e-01   0.0000000000000000e+00   0.0000000000000000e+00   0.0000000000000000e+00   3.1051285360891367e-01   0.0000000000000000e+00
   0.0000000000000000e+00  -1.0889539023468434e-01   0.0000000000000000e+00   0.0000000000000000e+00   0.0000000000000000e+00   7.5261129638698487e-01   0.0000000000000000e+00   6.3809820139492401e-01   0.0000000000000000e+00   0.0000000000000000e+00   0.0000000000000000e+00   0.0000000000000000e+00   2.0671761517915410e-01   0.0000000000000000e+00   0.0000000000000000e+00   0.0000000000000000e+00   0.0000000000000000e+00   0.0000000000000000e+00   6.4188640546481679e-01   0.0000000000000000e+00   0.0000000000000000e+00  -1.0729937209007463e+00   0.0000000000000000e+00   0.0000000000000000e+00   0.0000000000000000e+00   0.0000000000000000e+00   0.0000000000000000e+00   0.0000000000000000e+00   0.0000000000000000e+00   0.0000000000000000e+00
   0.0000000000000000e+00   0.0000000000000000e+00   0.0000000000000000e+00  -6.4601284630873834e-01   0.0000000000000000e+00   0.0000000000000000e+00   0.0000000000000000e+00   0.0000000000000000e+00  -3.2523575734144261e-01   0.0000000000000000e+00   0.0000000000000000e+00   0.0000000000000000e+00   0.0000000000000000e+00   0.0000000000000000e+00  -2.9470931142257162e-01   0.0000000000000000e+00   0.0000000000000000e+00   0.0000000000000000e+00   0.0000000000000000e+00   0.0000000000000000e+00  -2.0055300481425498e-01   0.0000000000000000e+00   2.6696784578219418e-01  -3.8832387383264423e-02   1.6695217663531636e-01   0.0000000000000000e+00   0.0000000000000000e+00   0.0000000000000000e+00  -4.9916049953565939e-01   0.0000000000000000e+00
   0.0000000000000000e+00   0.0000000000000000e+00   0.0000000000000000e+00   5.1318095415802290e-01   0.0000000000000000e+00   0.0000000000000000e+00   0.0000000000000000e+00   0.0000000000000000e+00  -2.1978798189239951e-01   0.0000000000000000e+00   0.0000000000000000e+00   0.0000000000000000e+00   0.0000000000000000e+00   0.0000000000000000e+00   3.5488857907815585e-02   0.0000000000000000e+00   0.0000000000000000e+00   0.0000000000000000e+00   0.0000000000000000e+00   0.0000000000000000e+00   2.4997337454051319e-01   0.0000000000000000e+00   4.7168660514861122e-01   3.6970352110633325e-01  -1.8517819881880379e-01   0.0000000000000000e+00   0.0000000000000000e+00   0.0000000000000000e+00  -4.8076240699282552e-01   0.0000000000000000e+00
   0.0000000000000000e+00   0.0000000000000000e+00   0.0000000000000000e+00   2.1890896709677379e-01   0.0000000000000000e+00   0.0000000000000000e+00   0.0000000000000000e+00   0.0000000000000000e+00  -5.9984517751932787e-01   0.0000000000000000e+00   0.0000000000000000e+00   0.0000000000000000e+00   0.0000000000000000e+00   0.0000000000000000e+00   2.9260513793568449e-01   0.0000000000000000e+00   0.0000000000000000e+00   0.0000000000000000e+00   0.0000000000000000e+00   0.0000000000000000e+00   2.1189183797024042e-01   0.0000000000000000e+00  -2.9334341196512737e-01  -4.7435548251338688e-01   3.5773498937617459e-01   0.0000000000000000e+00   0.0000000000000000e+00   0.0000000000000000e+00  -1.5070137898785427e-01   0.0000000000000000e+00
   0.0000000000000000e+00   0.0000000000000000e+00  -4.0345332842847803e-02   0.0000000000000000e+00  -1.0205280380841741e+00   0.0000000000000000e+00   0.0000000000000000e+00   0.0000000000000000e+00   0.0000000000000000e+00  -1.5316179769784111e-01   0.0000000000000000e+00   0.0000000000000000e+00   0.0000000000000000e+00   2.4377624164015496e-01   0.0000000000000000e+00   0.0000000000000000e+00   2.8580835718552144e-01   0.0000000000000000e+00   0.0000000000000000e+00   0.0000000000000000e+00   0.0000000000000000e+00   0.0000000000000000e+00   0.0000000000000000e+00   0.0000000000000000e+00   0.0000000000000000e+00  -7.0279781832651900e-01   2.1737072924399387e-01   0.0000000000000000e+00   0.0000000000000000e+00  -2.0482677047469011e-01
   0.0000000000000000e+00   0.0000000000000000e+00  -4.4529951856069228e-01   0.0000000000000000e+00   9.1378782944076931e-01   0.0000000000000000e+00   0.0000000000000000e+00   0.0000000000000000e+00   0.0000000000000000e+00  -1.5694868843367807e-01   0.0000000000000000e+00   0.0000000000000000e+00   0.0000000000000000e+00   6.3538884006920215e-01   0.0000000000000000e+00   0.0000000000000000e+00   3.6493246152710784e-01   0.0000000000000000e+00   0.0000000000000000e+00   0.0000000000000000e+00   0.0000000000000000e+00   0.0000000000000000e+00   0.0000000000000000e+00   0.0000000000000000e+00   0.0000000000000000e+00  -3.0481887571977839e-01   1.3196765059077813e+00   0.0000000000000000e+00   0.0000000000000000e+00  -3.0770781386812801e-01
   0.0000000000000000e+00   0.0000000000000000e+00   0.0000000000000000e+00   0.0000000000000000e+00   0.0000000000000000e+00   0.0000000000000000e+00   5.8154295786236077e-01   0.0000000000000000e+00   0.0000000000000000e+00   0.0000000000000000e+00  -3.7172310581170842e-01   3.9456433987962614e-01   0.0000000000000000e+00   0.0000000000000000e+00   0.0000000000000000e+00  -5.1361401079162639e-01   0.0000000000000000e+00  -1.4117934347342165e-01   0.0000000000000000e+00   0.0000000000000000e+00   0.0000000000000000e+00   0.0000000000000000e+00   0.0000000000000000e+00   0.0000000000000000e+00   0.0000000000000000e+00   0.0000000000000000e+00   0.0000000000000000e+00   2.9020293478306025e-01   0.0000000000000000e+00   0.0000000000000000e+00
   0.0000000000000000e+00   0.0000000000000000e+00   0.0000000000000000e+00  -2.6471612218371016e-01   0.0000000000000000e+00   0.0000000000000000e+00   0.0000000000000000e+00   0.0000000000000000e+00  -9.0691136997786720e-02   0.0000000000000000e+00   0.0000000000000000e+00   0.0000000000000000e+00   0.0000000000000000e+00   0.0000000000000000e+00   8.4017863688861216e-02   0.0000000000000000e+00   0.0000000000000000e+00   0.0000000000000000e+00   0.0000000000000000e+00   0.0000000000000000e+00   3.3251401538633096e-01   0.0000000000000000e+00  -6.4773756563905760e-01   5.6971663280593154e-01  -1.2109291173881333e-01   0.0000000000000000e+00   0.0000000000000000e+00   0.0000000000000000e+00  -2.1277084285625739e-01   0.0000000000000000e+00
   0.0000000000000000e+00   0.0000000000000000e+00  -1.2421417032318742e+00   0.0000000000000000e+00  -2.6575096918807006e-01   0.0000000000000000e+00   0.0000000000000000e+00   0.0000000000000000e+00   0.0000000000000000e+00   4.4489301766777956e-01   0.0000000000000000e+00   0.0000000000000000e+00   0.0000000000000000e+00  -4.6322516464902486e-02   0.0000000000000000e+00   0.0000000000000000e+00   6.1035130924598380e-01   0.0000000000000000e+00   0.0000000000000000e+00   0.0000000000000000e+00   0.0000000000000000e+00   0.0000000000000000e+00   0.0000000000000000e+00   0.0000000000000000e+00   0.0000000000000000e+00   3.4456326254449043e-01  -3.3863372136268610e-01   0.0000000000000000e+00   0.0000000000000000e+00   3.1494473354337343e-01
  -2.7072011289797604e-01   0.0000000000000000e+00   0.0000000000000000e+00   0.0000000000000000e+00  -4.7900225515575656e-01  -9.0960088468634182e-02   0.0000000000000000e+00   0.0000000000000000e+00   0.0000000000000000e+00   1.1766072016249594e-03   0.0000000000000000e+00   0.0000000000000000e+00   0.0000000000000000e+00   0.0000000000000000e+00   5.3302878287583499e-01   6.2770174000079337e-01   6.9943453292764995e-02   0.0000000000000000e+00   0.0000000000000000e+00   0.0000000000000000e+00   0.0000000000000000e+00   0.0000000000000000e+00   0.0000000000000000e+00   0.0000000000000000e+00   0.0000000000000000e+00   0.0000000000000000e+00   0.0000000000000000e+00   0.0000000000000000e+00  -7.7272850968785195e-02   0.0000000000000000e+00
   0.0000000000000000e+00  -5.7338729202123995e-01   0.0000000000000000e+00   0.0000000000000000e+00   0.0000000000000000e+00   0.0000000000000000e+00   0.0000000000000000e+00   0.0000000000000000e+00   0.0000000000000000e+00   0.0000000000000000e+00   0.0000000000000000e+00   0.0000000000000000e+00   0.0000000000000000e+00   0.0000000000000000e+00   0.0000000000000000e+00   0.0000000000000000e+00   0.0000000000000000e+00   0.0000000000000000e+00   0.0000000000000000e+00   0.0000000000000000e+00   0.0000000000000000e+00   0.0000000000000000e+00   0.0000000000000000e+00   0.0000000000000000e+00   0.0000000000000000e+00   0.0000000000000000e+00  -2.2258712500414310e-01   0.0000000000000000e+00   0.0000000000000000e+00   0.0000000000000000e+00
   0.0000000000000000e+00   0.0000000000000000e+00   3.0722983853642283e-01  -9.9733292118846184e-01   0.0000000000000000e+00   0.0000000000000000e+00   0.0000000000000000e+00   0.0000000000000000e+00   0.0000000000000000e+00   0.0000000000000000e+00  -7.4312111422104010e-01   1.1582405597999715e-01   0.0000000000000000e+00   0.0000000000000000e+00   0.0000000000000000e+00   0.0000000000000000e+00   0.0000000000000000e+00   0.0000000000000000e+00   4.8860237646434157e-01   0.0000000000000000e+00   2.8459578046687611e-02   0.0000000000000000e+00   0.0000000000000000e+00  -3.3337753396636105e-01  -3.3224683592712728e-01   0.0000000000000000e+00   0.0000000000000000e+00   0.0000000000000000e+00   0.0000000000000000e+00   0.0000000000000000e+00
   0.0000000000000000e+00   0.0000000000000000e+00   1.2091821817503856e+00  -2.7373238306952291e-01   0.0000000000000000e+00   0.0000000000000000e+00   0.0000000000000000e+00   0.0000000000000000e+00   0.0000000000000000e+00   0.0000000000000000e+00   6.1782138413725274e-01  -3.8376606249916861e-01   0.0000000000000000e+00   0.0000000000000000e+00   0.0000000000000000e+00   0.0000000000000000e+00   0.0000000000000000e+00   0.0000000000000000e+00  -2.4267378999459352e-01   0.0000000000000000e+00  -4.4612421122202894e-01   0.0000000000000000e+00   0.0000000000000000e+00  -3.0718753320977288e-01  -9.8671115942967591e-01   0.0000000000000000e+00   0.0000000000000000e+00   0.0000000000000000e+00   0.0000000000000000e+00   0.0000000000000000e+00
   1.3703480636725732e-01   0.0000000000000000e+00   0.0000000000000000e+00   0.0000000000000000e+00  -3.1646487387759403e-01   5.0383618755943926e-01   0.0000000000000000e+00   0.0000000000000000e+00   0.0000000000000000e+00   3.6785334583689056e-01   0.0000000000000000e+00   0.0000000000000000e+00   0.0000000000000000e+00   0.0000000000000000e+00   4.7467544834444007e-02  -8.7447740093699655e-02  -6.8559992137470283e-01   0.0000000000000000e+00   0.0000000000000000e+00   0.0000000000000000e+00   0.0000000000000000e+00   0.0000000000000000e+00   0.0000000000000000e+00   0.0000000000000000e+00   0.0000000000000000e+00   0.0000000000000000e+00   0.0000000000000000e+00   0.0000000000000000e+00  -1.0934774921595566e-01   0.0000000000000000e+00
  -2.8776761835567533e-01   0.0000000000000000e+00   0.0000000000000000e+00   0.0000000000000000e+00   7.4711770074903067e-02   2.8363696188535498e-01   0.0000000000000000e+00   0.0000000000000000e+00   0.0000000000000000e+00   4.1150808172281406e-01   0.0000000000000000e+00   0.0000000000000000e+00   0.0000000000000000e+00   0.0000000000000000e+00  -5.4546136357952058e-01   3.5548916954848181e-01   3.1369339018077413e-01   0.0000000000000000e+00   0.0000000000000000e+00   0.0000000000000000e+00   0.0000000000000000e+00   0.0000000000000000e+00   0.0000000000000000e+00   0.0000000000000000e+00   0.0000000000000000e+00   0.0000000000000000e+00   0.0000000000000000e+00   0.0000000000000000e+00  -3.7351697404539064e-01   0.0000000000000000e+00
   0.0000000000000000e+00   0.0000000000000000e+00   0.0000000000000000e+00   0.0000000000000000e+00   0.0000000000000000e+00   0.0000000000000000e+00   5.7688523413257409e-01   0.0000000000000000e+00   0.0000000000000000e+00   0.0000000000000000e+00   0.0000000000000000e+00   0.0000000000000000e+00   0.0000000000000000e+00   0.0000000000000000e+00   0.0000000000000000e+00   0.0000000000000000e+00   0.0000000000000000e+00  -6.8213509561344671e-03   0.0000000000000000e+00   7.8038062753933479e-01   0.0000000000000000e+00   1.8531325582666636e-01   6.8531490524677718e-02   0.0000000000000000e+00   0.0000000000000000e+00   0.0000000000000000e+00   0.0000000000000000e+00  -1.3829462749376140e-01   0.0000000000000000e+00   0.0000000000000000e+00
   0.0000000000000000e+00   0.0000000000000000e+00   0.0000000000000000e+00   0.0000000000000000e+00   0.0000000000000000e+00   0.0000000000000000e+00   0.0000000000000000e+00  -7.5070272774115310e-01   5.9313648030820232e-01   0.0000000000000000e+00   0.0000000000000000e+00   0.0000000000000000e+00   7.9879657855035230e-02  -6.8796352742360178e-01   0.0000000000000000e+00   0.0000000000000000e+00   0.0000000000000000e+00   0.0000000000000000e+00   0.0000000000000000e+00   0.0000000000000000e+00   0.0000000000000000e+00   0.0000000000000000e+00   0.0000000000000000e+00   0.0000000000000000e+00   0.0000000000000000e+00  -8.4689699310525945e-02   0.0000000000000000e+00   0.0000000000000000e+00   0.0000000000000000e+00   1.4278967206568747e+00
   0.0000000000000000e+00   0.0000000000000000e+00   0.0000000000000000e+00   0.0000000000000000e+00   0.0000000000000000e+00   0.0000000000000000e+00   0.0000000000000000e+00  -1.0455224486392232e+00  -5.9764159002415418e-01   0.0000000000000000e+00   0.0000000000000000e+00   0.0000000000000000e+00  -3.5423376050024397e-01  -9.4858993517245382e-01   0.0000000000000000e+00   0.0000000000000000e+00   0.0000000000000000e+00   0.0000000000000000e+00   0.0000000000000000e+00   0.0000000000000000e+00   0.0000000000000000e+00   0.0000000000000000e+00   0.0000000000000000e+00   0.0000000000000000e+00   0.0000000000000000e+00  -1.7591273885217418e-02   0.0000000000000000e+00   0.0000000000000000e+00   0.0000000000000000e+00  -6.1154992699726085e-01
   3.1612271330959213e-01   0.0000000000000000e+00   0.0000000000000000e+00   0.0000000000000000e+00  -6.8559214056745632e-01  -4.0056487028282006e-01   0.0000000000000000e+00   0.0000000000000000e+00   0.0000000000000000e+00  -1.1055495530371712e-01   0.0000000000000000e+00   0.0000000000000000e+00   0.0000000000000000e+00   0.0000000000000000e+00  -4.9150279447877221e-01  -4.3471858983750444e-02   1.6097350312715919e-02   0.0000000000000000e+00   0.0000000000000000e+00   0.0000000000000000e+00   0.0000000000000000e+00   0.0000000000000000e+00   0.0000000000000000e+00   0.0000000000000000e+00   0.0000000000000000e+00   0.0000000000000000e+00   0.0000000000000000e+00   0.0000000000000000e+00  -1.1675319817454610e-01   0.0000000000000000e+00
   0.0000000000000000e+00   0.0000000000000000e+00  -1.7479191120107627e-02   6.0442060045995075e-02   0.0000000000000000e+00   0.0000000000000000e+00   0.0000000000000000e+00   0.0000000000000000e+00   0.0000000000000000e+00   0.0000000000000000e+00   8.4040237356859304e-01   2.8680567734610329e-01   0.0000000000000000e+00   0.0000000000000000e+00   0.0000000000000000e+00   0.0000000000000000e+00   0.0000000000000000e+00   0.0000000000000000e+00   6.5014893271410168e-01   0.0000000000000000e+00  -6.1541036303008223e-01   0.0000000000000000e+00   0.0000000000000000e+00  -3.1898052053660081e-01   2.6070097389149455e-01   0.0000000000000000e+00   0.0000000000000000e+00   0.0000000000000000e+00   0.0000000000000000e+00   0.0000000000000000e+00
   0.0000000000000000e+00   0.0000000000000000e+00  -4.7884702573939864e-01  -8.5754952399021223e-01   0.0000000000000000e+00   0.0000000000000000e+00   0.0000000000000000e+00   0.0000000000000000e+00   0.0000000000000000e+00   0.0000000000000000e+00   8.4434491090373043e-01  -4.6718510485812259e-01   0.0000000000000000e+00   0.0000000000000000e+00   0.0000000000000000e+00   0.0000000000000000e+00   0.0000000000000000e+00   0.0000000000000000e+00  -1.1615037642378002e-01   0.0000000000000000e+00   1.7134676113049849e-01   0.0000000000000000e+00   0.0000000000000000e+00   1.7664355473057058e-01   6.7212299253966490e-01   0.0000000000000000e+00   0.0000000000000000e+00   0.0000000000000000e+00   0.0000000000000000e+00   0.0000000000000000e+00
   0.0000000000000000e+00   0.0000000000000000e+00   0.0000000000000000e+00   0.0000000000000000e+00   0.0000000000000000e+00   0.0000000000000000e+00   0.0000000000000000e+00   9.6955525184774305e-01  -7.1848415101640251e-02   0.0000000000000000e+00   0.0000000000000000e+00   0.0000000000000000e+00  -1.0635684648702053e+00  -7.1327898413353885e-01   0.0000000000000000e+00   0.0000000000000000e+00   0.0000000000000000e+00   0.0000000000000000e+00   0.0000000000000000e+00   0.0000000000000000e+00   0.0000000000000000e+00   0.0000000000000000e+00   0.0000000000000000e+00   0.0000000000000000e+00   0.0000000000000000e+00   4.6736873496300746e-01   0.0000000000000000e+00   0.0000000000000000e+00   0.0000000000000000e+00   5.1281305804891153e-02
   0.0000000000000000e+00   0.0000000000000000e+00   0.0000000000000000e+00   0.0000000000000000e+00   0.0000000000000000e+00   0.0000000000000000e+00   0.0000000000000000e+00  -1.8776634796248398e-01  -1.0837046059096491e+00   0.0000000000000000e+00   0.0000000000000000e+00   0.0000000000000000e+00  -4.6159176853073058e-01   9.0473303294866958e-01   0.0000000000000000e+00   0.0000000000000000e+00   0.0000000000000000e+00   0.0000000000000000e+00   0.0000000000000000e+00   0.0000000000000000e+00   0.0000000000000000e+00   0.0000000000000000e+00   0.0000000000000000e+00   0.0000000000000000e+00   0.0000000000000000e+00   4.8433764914272609e-01   0.0000000000000000e+00   0.0000000000000000e+00   0.0000000000000000e+00   5.1372139131911465e-01
  -6.2672032920133802e-01   0.0000000000000000e+00   0.0000000000000000e+00   0.0000000000000000e+00  -2.5232667052365793e-01   3.0603544803212435e-01   0.0000000000000000e+00   0.0000000000000000e+00   0.0000000000000000e+00  -5.6005885030643932e-01   0.0000000000000000e+00   0.0000000000000000e+00   0.0000000000000000e+00   0.0000000000000000e+00  -1.1871270222528922e-01  -3.2754253930788019e-01  -3.2079325876799063e-02   0.0000000000000000e+00   0.0000000000000000e+00   0.0000000000000000e+00   0.0000000000000000e+00   0.0000000000000000e+00   0.0000000000000000e+00   0.0000000000000000e+00   0.0000000000000000e+00   0.0000000000000000e+00   0.0000000000000000e+00   0.0000000000000000e+00  -1.1757280797370984e-01   0.0000000000000000e+00
   3.8262887182043132e-01   0.0000000000000000e+00   0.0000000000000000e+00   0.0000000000000000e+00  -2.4711159761599272e-01   4.5352830430510865e-01   0.0000000000000000e+00   0.0000000000000000e+00   0.0000000000000000e+00   3.6293582579695616e-02   0.0000000000000000e+00   0.0000000000000000e+00   0.0000000000000000e+00   0.0000000000000000e+00   2.9433165910731318e-01  -2.9544156662940102e-01   6.2468591920143424e-01   0.0000000000000000e+00   0.0000000000000000e+00   0.0000000000000000e+00   0.0000000000000000e+00   0.0000000000000000e+00   0.0000000000000000e+00   0.0000000000000000e+00   0.0000000000000000e+00   0.0000000000000000e+00   0.0000000000000000e+00   0.0000000000000000e+00  -1.4620709742320087e-01   0.0000000000000000e+00
   1.3328627585999395e-01   0.0000000000000000e+00   0.0000000000000000e+00   0.0000000000000000e+00   2.2273462474712702e-01  -2.0965532036876677e-01   0.0000000000000000e+00   0.0000000000000000e+00   0.0000000000000000e+00  -1.7425434530877451e-01   0.0000000000000000e+00   0.0000000000000000e+00   0.0000000000000000e+00   0.0000000000000000e+00   1.9638881966522542e-01  -6.0907941066508070e-02  -1.6059149989082477e-01   0.0000000000000000e+00   0.0000000000000000e+00   0.0000000000000000e+00   0.0000000000000000e+00   0.0000000000000000e+00   0.0000000000000000e+00   0.0000000000000000e+00   0.0000000000000000e+00   0.0000000000000000e+00   0.0000000000000000e+00   0.0000000000000000e+00  -8.8895227643364383e-01   0.0000000000000000e+00
   0.0000000000000000e+00   0.0000000000000000e+00   0.0000000000000000e+00   0.0000000000000000e+00   0.0000000000000000e+00   0.0000000000000000e+00   1.1691892263723512e-01   0.0000000000000000e+00   0.0000000000000000e+00   0.0000000000000000e+00   0.0000000000000000e+00   0.0000000000000000e+00   0.0000000000000000e+00   0.0000000000000000e+00   0.0000000000000000e+00   0.0000000000000000e+00   0.0000000000000000e+00   8.7981027634175724e-01   0.0000000000000000e+00   2.9526161127221270e-02   0.0000000000000000e+00  -4.5160892381745599e-01  -7.9455168325486103e-02   0.0000000000000000e+00   0.0000000000000000e+00   0.0000000000000000e+00   0.0000000000000000e+00  -3.3590253596628726e-02   0.0000000000000000e+00   0.0000000000000000e+00
   0.0000000000000000e+00   0.0000000000000000e+00  -3.4249200879723318e-01  -3.5301723918195310e-01   0.0000000000000000e+00   0.0000000000000000e+00   0.0000000000000000e+00   0.0000000000000000e+00   0.0000000000000000e+00   0.0000000000000000e+00   1.1960595460638372e-01   7.4015460677472222e-01   0.0000000000000000e+00   0.0000000000000000e+00   0.0000000000000000e+00   0.0000000000000000e+00   0.0000000000000000e+00   0.0000000000000000e+00  -7.0103686695476619e-01   0.0000000000000000e+00  -6.6976636052503946e-01   0.0000000000000000e+00   0.0000000000000000e+00   1.0382285816105343e+00  -3.5666662248218306e-01   0.0000000000000000e+00   0.0000000000000000e+00   0.0000000000000000e+00   0.0000000000000000e+00   0.0000000000000000e+00
   0.0000000000000000e+00   0.0000000000000000e+00   0.0000000000000000e+00   0.0000000000000000e+00   0.0000000000000000e+00   0.0000000000000000e+00   7.0575087788425228e-01   0.0000000000000000e+00   0.0000000000000000e+00   0.0000000000000000e+00   0.0000000000000000e+00   0.0000000000000000e+00   0.0000000000000000e+00   0.0000000000000000e+00   0.0000000000000000e+00   0.0000000000000000e+00   0.0000000000000000e+00  -1.1929654716093724e-01   0.0000000000000000e+00  -5.4615188195192477e-01   0.0000000000000000e+00  -1.4397483095240310e-01   3.8882395447712348e-01   0.0000000000000000e+00   0.0000000000000000e+00   0.0000000000000000e+00   0.0000000000000000e+00  -1.3224724767819104e-01   0.0000000000000000e+00   0.0000000000000000e+00
   0.0000000000000000e+00   0.0000000000000000e+00   9.0017892141617983e-01   1.0393819728391229e-01   0.0000000000000000e+00   0.0000000000000000e+00   0.0000000000000000e+00   0.0000000000000000e+00   0.0000000000000000e+00   0.0000000000000000e+00  -3.4793491821959877e-01   2.4812620318394110e-02   0.0000000000000000e+00   0.0000000000000000e+00   0.0000000000000000e+00   0.0000000000000000e+00   0.0000000000000000e+00   0.0000000000000000e+00  -7.4498796525390376e-02   0.0000000000000000e+00  -9.1303316601253071e-02   0.0000000000000000e+00   0.0000000000000000e+00   3.2495296433896304e-01   9.2615458950544860e-01   0.0000000000000000e+00   0.0000000000000000e+00   0.0000000000000000e+00   0.0000000000000000e+00   0.0000000000000000e+00
   0.0000000000000000e+00   0.0000000000000000e+00   0.0000000000000000e+00   0.0000000000000000e+00   0.0000000000000000e+00   0.0000000000000000e+00   2.1864647526555037e-01   0.0000000000000000e+00   0.0000000000000000e+00   0.0000000000000000e+00   0.0000000000000000e+00   0.0000000000000000e+00   0.0000000000000000e+00   0.0000000000000000e+00   0.0000000000000000e+00   0.0000000000000000e+00   0.0000000000000000e+00  -2.3867625754530081e-01   0.0000000000000000e+00   9.9743035214235734e-02   0.0000000000000000e+00  -4.2513777441440354e-01  -2.1110211114066643e-01   0.0000000000000000e+00   0.0000000000000000e+00   0.0000000000000000e+00   0.0000000000000000e+00   8.1238689138999087e-01   0.0000000000000000e+00   0.0000000000000000e+00
   0.0000000000000000e+00   0.0000000000000000e+00   0.0000000000000000e+00   0.0000000000000000e+00   0.0000000000000000e+00   0.0000000000000000e+00   2.3660049178796907e-01   0.0000000000000000e+00   0.0000000000000000e+00   0.0000000000000000e+00   0.0000000000000000e+00   0.0000000000000000e+00   0.0000000000000000e+00   0.0000000000000000e+00   0.0000000000000000e+00   0.0000000000000000e+00   0.0000000000000000e+00  -1.7843802119450944e-01   0.0000000000000000e+00  -1.4133868285109155e-01   0.0000000000000000e+00  -1.1660401414525928e-01  -8.5588970656825603e-01   0.0000000000000000e+00   0.0000000000000000e+00   0.0000000000000000e+00   0.0000000000000000e+00  -3.8217766900162747e-01   0.0000000000000000e+00   0.0000000000000000e+00
   0.0000000000000000e+00   0.0000000000000000e+00   7.7588460963713496e-02  -2.8808966532876651e-02   0.0000000000000000e+00   0.0000000000000000e+00   0.0000000000000000e+00   0.0000000000000000e+00   0.0000000000000000e+00   0.0000000000000000e+00   4.1502401838469372e-03  -1.1787075874676556e+00   0.0000000000000000e+00   0.0000000000000000e+00   0.0000000000000000e+00   0.0000000000000000e+00   0.0000000000000000e+00   0.0000000000000000e+00   5.0950448967778228e-01   0.0000000000000000e+00  -8.6317522164370164e-02   0.0000000000000000e+00   0.0000000000000000e+00   1.0173506539192687e+00  -1.2009994262047739e-01   0.0000000000000000e+00   0.0000000000000000e+00   0.0000000000000000e+00   0.0000000000000000e+00   0.0000000000000000e+00
   0.0000000000000000e+00   0.0000000000000000e+00   5.5660933604753982e-01  -2.9923128808964977e-01   0.0000000000000000e+00   0.0000000000000000e+00   0.0000000000000000e+00   0.0000000000000000e+00   0.0000000000000000e+00   0.0000000000000000e+00   3.5693841798878212e-01   7.5241619559581896e-01   0.0000000000000000e+00   0.0000000000000000e+00   0.0000000000000000e+00   0.0000000000000000e+00   0.0000000000000000e+00   0.0000000000000000e+00   5.6566537410316120e-01   0.0000000000000000e+00   8.2170609601608746e-01   0.0000000000000000e+00   0.0000000000000000e+00   4.3462079683249677e-01  -3.9416341773208002e-01   0.0000000000000000e+00   0.0000000000000000e+00   0.0000000000000000e+00   0.0000000000000000e+00   0.0000000000000000e+00
   0.0000000000000000e+00   0.0000000000000000e+00   0.0000000000000000e+00   0.0000000000000000e+00   0.0000000000000000e+00   0.0000000000000000e+00   0.0000000000000000e+00  -7.8910791265873442e-02   8.5572260877784467e-02   0.0000000000000000e+00   0.0000000000000000e+00   0.0000000000000000e+00   7.0275008942114270e-01  -5.5827649656526715e-02   0.0000000000000000e+00   0.0000000000000000e+00   0.0000000000000000e+00   0.0000000000000000e+00   0.0000000000000000e+00   0.0000000000000000e+00   0.0000000000000000e+00   0.0000000000000000e+00   0.0000000000000000e+00   0.0000000000000000e+00   0.0000000000000000e+00   1.3716525535200479e+00   0.0000000000000000e+00   0.0000000000000000e+00   0.0000000000000000e+00  -9.7341693824558234e-02
   0.0000000000000000e+00  -2.4541486098835347e-01   0.0000000000000000e+00   0.0000000000000000e+00   0.0000000000000000e+00   0.0000000000000000e+00   0.0000000000000000e+00   0.0000000000000000e+00   0.0000000000000000e+00   0.0000000000000000e+00   0.0000000000000000e+00   0.0000000000000000e+00   0.0000000000000000e+00   0.0000000000000000e+00   0.0000000000000000e+00   0.0000000000000000e+00   0.0000000000000000e+00   0.0000000000000000e+00   0.0000000000000000e+00   0.0000000000000000e+00   0.0000000000000000e+00   0.0000000000000000e+00   0.0000000000000000e+00   0.0000000000000000e+00   0.0000000000000000e+00   0.0000000000000000e+00   3.8928727419130654e-01   0.0000000000000000e+00   0.0000000000000000e+00   0.0000000000000000e+00
   0.0000000000000000e+00   0.0000000000000000e+00   0.0000000000000000e+00   0.0000000000000000e+00   0.0000000000000000e+00   0.0000000000000000e+00   2.2729499922876051e-01   0.0000000000000000e+00   0.0000000000000000e+00   0.0000000000000000e+00   0.0000000000000000e+00   0.0000000000000000e+00   0.0000000000000000e+00   0.0000000000000000e+00   0.0000000000000000e+00   0.0000000000000000e+00   0.0000000000000000e+00   3.5049849832261626e-01   0.0000000000000000e+00  -2.4885157718396633e-01   0.0000000000000000e+00   7.3935174433199502e-01  -2.4636345573170121e-01   0.0000000000000000e+00   0.0000000000000000e+00   0.0000000000000000e+00   0.0000000000000000e+00   3.9525273479813916e-01   0.0000000000000000e+00   0.0000000000000000e+00
   4.1017051863175813e-01   0.0000000000000000e+00   0.0000000000000000e+00   0.0000000000000000e+00   1.4298527185210047e-01   3.9201051687688437e-01   0.0000000000000000e+00   0.0000000000000000e+00   0.0000000000000000e+00  -5.8118285873266573e-01   0.0000000000000000e+00   0.0000000000000000e+00   0.0000000000000000e+00   0.0000000000000000e+00  -1.8770096686705959e-01   5.2134581088664844e-01  -9.6678760789810775e-02   0.0000000000000000e+00   0.0000000000000000e+00   0.0000000000000000e+00   0.0000000000000000e+00   0.0000000000000000e+00   0.0000000000000000e+00   0.0000000000000000e+00   0.0000000000000000e+00   0.0000000000000000e+00   0.0000000000000000e+00   0.0000000000000000e+00   5.9073740124081342e-02   0.0000000000000000e+00
   0.0000000000000000e+00   0.0000000000000000e+00   0.0000000000000000e+00   0.0000000000000000e+00   0.0000000000000000e+00   0.0000000000000000e+00   0.0000000000000000e+00   2.3396551160451562e-01  -4.2109526917711959e-01   0.0000000000000000e+00   0.0000000000000000e+00   0.0000000000000000e+00   1.0545256880658258e+00  -3.4766454867090824e-01   0.0000000000000000e+00   0.0000000000000000e+00   0.0000000000000000e+00   0.0000000000000000e+00   0.0000000000000000e+00   0.0000000000000000e+00   0.0000000000000000e+00   0.0000000000000000e+00   0.0000000000000000e+00   0.0000000000000000e+00   0.0000000000000000e+00  -6.6931043844960880e-01   0.0000000000000000e+00   0.0000000000000000e+00   0.0000000000000000e+00  -2.5074686940294598e-02
  -1.0666507093615909e+00   0.0000000000000000e+00   0.0000000000000000e+00   0.0000000000000000e+00   1.9579261638952167e-01  -4.6368620716267706e-01   1.3632226600346062e-01   0.0000000000000000e+00   0.0000000000000000e+00   0.0000000000000000e+00   0.0000000000000000e+00   0.0000000000000000e+00   0.0000000000000000e+00   0.0000000000000000e+00   0.0000000000000000e+00   4.4008092565771639e-01   0.0000000000000000e+00   0.0000000000000000e+00   0.0000000000000000e+00   1.0376830134701420e-01   0.0000000000000000e+00   0.0000000000000000e+00   0.0000000000000000e+00   0.0000000000000000e+00   0.0000000000000000e+00   0.0000000000000000e+00   0.0000000000000000e+00   0.0000000000000000e+00   0.0000000000000000e+00   0.0000000000000000e+00
   0.0000000000000000e+00  -3.1822551544922750e-01   8.9881203923307607e-01   0.0000000000000000e+00   0.0000000000000000e+00   0.0000000000000000e+00   0.0000000000000000e+00   0.0000000000000000e+00   2.2385679864365277e-01  -5.5864065394830950e-02   0.0000000000000000e+00   1.4908141453022797e-01   0.0000000000000000e+00   0.0000000000000000e+00  -8.4406056477174460e-02   0.0000000000000000e+00   0.0000000000000000e+00   0.0000000000000000e+00  -6.7818630058909660e-02   0.0000000000000000e+00   0.0000000000000000e+00   0.0000000000000000e+00   0.0000000000000000e+00   0.0000000000000000e+00   0.0000000000000000e+00   0.0000000000000000e+00   0.0000000000000000e+00   0.0000000000000000e+00   0.0000000000000000e+00  -6.0726948168819780e-02
   0.0000000000000000e+00  -2.6928963107607806e-01   5.8687252804107110e-02   0.0000000000000000e+00   0.0000000000000000e+00   0.0000000000000000e+00   0.0000000000000000e+00   0.0000000000000000e+00  -5.8504085879018730e-01   2.3089670355386827e-01   0.0000000000000000e+00  -4.1660886377742248e-02   0.0000000000000000e+00   0.0000000000000000e+00  -3.6305225646448253e-01   0.0000000000000000e+00   0.0000000000000000e+00   0.0000000000000000e+00  -2.3978895636894890e-01   0.0000000000000000e+00   0.0000000000000000e+00   0.0000000000000000e+00   0.0000000000000000e+00   0.0000000000000000e+00   0.0000000000000000e+00   0.0000000000000000e+00   0.0000000000000000e+00   0.0000000000000000e+00   0.0000000000000000e+00   5.8087132207828274e-01
   0.0000000000000000e+00   0.0000000000000000e+00   0.0000000000000000e+00   1.5195432569972189e-01   0.0000000000000000e+00   0.0000000000000000e+00   0.0000000000000000e+00   0.0000000000000000e+00   0.0000000000000000e+00   0.0000000000000000e+00   0.0000000000000000e+00   0.0000000000000000e+00   0.0000000000000000e+00   0.0000000000000000e+00   0.0000000000000000e+00   0.0000000000000000e+00   0.0000000000000000e+00   0.0000000000000000e+00   0.0000000000000000e+00   0.0000000000000000e+00   0.0000000000000000e+00  -2.1434111117935786e-01   0.0000000000000000e+00   0.0000000000000000e+00   0.0000000000000000e+00   0.0000000000000000e+00   0.0000000000000000e+00   0.0000000000000000e+00   0.0000000000000000e+00   0.0000000000000000e+00
   4.2847025413746670e-01   0.0000000000000000e+00   0.0000000000000000e+00   0.0000000000000000e+00   9.5853902222323462e-01  -4.6523666045892720e-01   3.3938748959427856e-01   0.0000000000000000e+00   0.0000000000000000e+00   0.0000000000000000e+00   0.0000000000000000e+00   0.0000000000000000e+00   0.0000000000000000e+00   0.0000000000000000e+00   0.0000000000000000e+00   5.6545286581485887e-01   0.0000000000000000e+00   0.0000000000000000e+00   0.0000000000000000e+00  -4.9392061912040602e-01   0.0000000000000000e+00   0.0000000000000000e+00   0.0000000000000000e+00   0.0000000000000000e+00   0.0000000000000000e+00   0.0000000000000000e+00   0.0000000000000000e+00   0.0000000000000000e+00   0.0000000000000000e+00   0.0000000000000000e+00
  -1.8064610688570776e-01   0.0000000000000000e+00   0.0000000000000000e+00   0.0000000000000000e+00  -5.0754115809798106e-01  -1.4104872387835743e-01   6.1458155093383826e-01   0.0000000000000000e+00   0.0000000000000000e+00   0.0000000000000000e+00   0.0000000000000000e+00   0.0000000000000000e+00   0.0000000000000000e+00   0.0000000000000000e+00   0.0000000000000000e+00  -8.0265818500207975e-01   0.0000000000000000e+00   0.0000000000000000e+00   0.0000000000000000e+00  -4.3055511110547168e-01   0.0000000000000000e+00   0.0000000000000000e+00   0.0000000000000000e+00   0.0000000000000000e+00   0.0000000000000000e+00   0.0000000000000000e+00   0.0000000000000000e+00   0.0000000000000000e+00   0.0000000000000000e+00   0.0000000000000000e+00
  -5.3518601290784840e-01   0.0000000000000000e+00   0.0000000000000000e+00   0.0000000000000000e+00   1.4252931326858302e+00   1.2455080958469289e-01  -2.7787515681477148e-01   0.0000000000000000e+00   0.0000000000000000e+00   0.0000000000000000e+00   0.0000000000000000e+00   0.0000000000000000e+00   0.0000000000000000e+00   0.0000000000000000e+00   0.0000000000000000e+00  -5.4280079105800083e-01   0.0000000000000000e+00   0.0000000000000000e+00   0.0000000000000000e+00  -3.6757700847748465e-01   0.0000000000000000e+00   0.0000000000000000e+00   0.0000000000000000e+00   0.0000000000000000e+00   0.0000000000000000e+00   0.0000000000000000e+00   0.0000000000000000e+00   0.0000000000000000e+00   0.0000000000000000e+00   0.0000000000000000e+00
   0.0000000000000000e+00   0.0000000000000000e+00   0.0000000000000000e+00   0.0000000000000000e+00   0.0000000000000000e+00   0.0000000000000000e+00   0.0000000000000000e+00  -3.8698060457362093e-01   0.0000000000000000e+00   0.0000000000000000e+00   0.0000000000000000e+00   0.0000000000000000e+00  -4.2098147088794585e-01   0.0000000000000000e+00   0.0000000000000000e+00   0.0000000000000000e+00  -4.0118089606780555e-01   2.9289221719093406e-01   0.0000000000000000e+00   0.0000000000000000e+00   0.0000000000000000e+00   0.0000000000000000e+00  -3.3232594833695928e-01  -5.6200366071228491e-01   0.0000000000000000e+00   0.0000000000000000e+00   0.0000000000000000e+00   0.0000000000000000e+00   0.0000000000000000e+00   0.0000000000000000e+00
   0.0000000000000000e+00   6.1151641037173510e-01   2.7197695031342262e-01   0.0000000000000000e+00   0.0000000000000000e+00   0.0000000000000000e+00   0.0000000000000000e+00   0.0000000000000000e+00   1.3200314862178888e-01   2.5579274829158832e-01   0.0000000000000000e+00   8.5859575638156382e-03   0.0000000000000000e+00   0.0000000000000000e+00   5.4954590553192767e-02   0.0000000000000000e+00   0.0000000000000000e+00   0.0000000000000000e+00   4.5418734298965013e-01   0.0000000000000000e+00   0.0000000000000000e+00   0.0000000000000000e+00   0.0000000000000000e+00   0.0000000000000000e+00   0.0000000000000000e+00   0.0000000000000000e+00   0.0000000000000000e+00   0.0000000000000000e+00   0.0000000000000000e+00   5.0974659272768252e-01
   0.0000000000000000e+00  -9.3069481536605589e-02  -1.4016589367083457e-01   0.0000000000000000e+00   0.0000000000000000e+00   0.0000000000000000e+00   0.0000000000000000e+00   0.0000000000000000e+00   2.1760637849380782e-01  -5.4149589428783923e-02   0.0000000000000000e+00  -3.6920991827484886e-02   0.0000000000000000e+00   0.0000000000000000e+00  -8.4360693174564505e-01   0.0000000000000000e+00   0.0000000000000000e+00   0.0000000000000000e+00   4.3490296546729151e-01   0.0000000000000000e+00   0.0000000000000000e+00   0.0000000000000000e+00   0.0000000000000000e+00   0.0000000000000000e+00   0.0000000000000000e+00   0.0000000000000000e+00   0.0000000000000000e+00   0.0000000000000000e+00   0.0000000000000000e+00  -1.3867399021587179e-01
   0.0000000000000000e+00   0.0000000000000000e+00   0.0000000000000000e+00   0.0000000000000000e+00   0.0000000000000000e+00   0.0000000000000000e+00   0.0000000000000000e+00   0.0000000000000000e+00   0.0000000000000000e+00   0.0000000000000000e+00  -1.2124832875961566e-01   0.0000000000000000e+00   0.0000000000000000e+00  -2.1275323401057644e-03   0.0000000000000000e+00   0.0000000000000000e+00   0.0000000000000000e+00   0.0000000000000000e+00   0.0000000000000000e+00   0.0000000000000000e+00   5.5324710549560108e-01   0.0000000000000000e+00   0.0000000000000000e+00   0.0000000000000000e+00  -6.4698594911532759e-01   7.7704198308673866e-02   3.3342042097237290e-02  -1.3311102495539777e+00  -1.8292121770335482e-01   0.0000000000000000e+00
   0.0000000000000000e+00  -2.8982337855703599e-01  -2.8944634050487461e-01   0.0000000000000000e+00   0.0000000000000000e+00   0.0000000000000000e+00   0.0000000000000000e+00   0.0000000000000000e+00   6.8745016270405479e-01   1.3714573291026277e-01   0.0000000000000000e+00   2.4239555030168586e-01   0.0000000000000000e+00   0.0000000000000000e+00   3.3156382206895360e-02   0.0000000000000000e+00   0.0000000000000000e+00   0.0000000000000000e+00  -2.4791668882565548e-01   0.0000000000000000e+00   0.0000000000000000e+00   0.0000000000000000e+00   0.0000000000000000e+00   0.0000000000000000e+00   0.0000000000000000e+00   0.0000000000000000e+00   0.0000000000000000e+00   0.0000000000000000e+00   0.0000000000000000e+00   4.6851778393931576e-01
   0.0000000000000000e+00   0.0000000000000000e+00   0.0000000000000000e+00   0.0000000000000000e+00   0.0000000000000000e+00   0.0000000000000000e+00   0.0000000000000000e+00   1.8919803033751037e-01   0.0000000000000000e+00   0.0000000000000000e+00   0.0000000000000000e+00   0.0000000000000000e+00   1.1317976832060687e-01   0.0000000000000000e+00   0.0000000000000000e+00   0.0000000000000000e+00  -8.3769304326752358e-01   1.6295462609190059e-01   0.0000000000000000e+00   0.0000000000000000e+00   0.0000000000000000e+00   0.0000000000000000e+00  -7.5063052638054406e-03   4.7228620119269998e-01   0.0000000000000000e+00   0.0000000000000000e+00   0.0000000000000000e+00   0.0000000000000000e+00   0.0000000000000000e+00   0.0000000000000000e+00
   0.0000000000000000e+00   0.0000000000000000e+00   0.0000000000000000e+00   0.0000000000000000e+00   0.0000000000000000e+00   0.0000000000000000e+00   0.0000000000000000e+00   0.0000000000000000e+00   0.0000000000000000e+00   0.0000000000000000e+00   1.3436452739911792e-01   0.0000000000000000e+00   0.0000000000000000e+00   4.6912580520982156e-01   0.0000000000000000e+00   0.0000000000000000e+00   0.0000000000000000e+00   0.0000000000000000e+00   0.0000000000000000e+00   0.0000000000000000e+00  -5.3795993130338182e-01   0.0000000000000000e+00   0.0000000000000000e+00   0.0000000000000000e+00   1.4941288701754776e-01   1.0988702113733124e+00  -1.6369089644054691e-01  -4.1141369096409530e-02   4.2709931988300298e-01   0.0000000000000000e+00
   0.0000000000000000e+00  -2.7737996020202171e-01  -4.0515791174690237e-02   0.0000000000000000e+00   0.0000000000000000e+00   0.0000000000000000e+00   0.0000000000000000e+00   0.0000000000000000e+00  -9.1916791152242258e-02  -7.5192571892650995e-01   0.0000000000000000e+00  -3.7487808091414485e-02   0.0000000000000000e+00   0.0000000000000000e+00   2.0893506774912804e-01   0.0000000000000000e+00   0.0000000000000000e+00   0.0000000000000000e+00   4.0181303398159329e-01   0.0000000000000000e+00   0.0000000000000000e+00   0.0000000000000000e+00   0.0000000000000000e+00   0.0000000000000000e+00   0.0000000000000000e+00   0.0000000000000000e+00   0.0000000000000000e+00   0.0000000000000000e+00   0.0000000000000000e+00   3.7558611861544466e-01
  -1.6667081405028947e-01   0.0000000000000000e+00   0.0000000000000000e+00   0.0000000000000000e+00  -7.0166156627204967e-01   2.6239527799947704e-01  -5.5208807874310872e-01   0.0000000000000000e+00   0.0000000000000000e+00   0.0000000000000000e+00   0.0000000000000000e+00   0.0000000000000000e+00   0.0000000000000000e+00   0.0000000000000000e+00   0.0000000000000000e+00   5.2137132503883910e-02   0.0000000000000000e+00   0.0000000000000000e+00   0.0000000000000000e+00  -8.1360172056250413e-01   0.0000000000000000e+00   0.0000000000000000e+00   0.0000000000000000e+00   0.0000000000000000e+00   0.0000000000000000e+00   0.0000000000000000e+00   0.0000000000000000e+00   0.0000000000000000e+00   0.0000000000000000e+00   0.0000000000000000e+00
   0.0000000000000000e+00   0.0000000000000000e+00   0.0000000000000000e+00   0.0000000000000000e+00   0.0000000000000000e+00   0.0000000000000000e+00   0.0000000000000000e+00  -5.0017362987280245e-01   0.0000000000000000e+00   0.0000000000000000e+00   0.0000000000000000e+00   0.0000000000000000e+00   4.8587324237875529e-01   0.0000000000000000e+00   0.0000000000000000e+00   0.0000000000000000e+00  -1.8997135267329074e-01   2.4882366778989431e-02   0.0000000000000000e+00   0.0000000000000000e+00   0.0000000000000000e+00   0.0000000000000000e+00   6.4331494335796535e-01  -2.5137853718946207e-01   0.0000000000000000e+00   0.0000000000000000e+00   0.0000000000000000e+00   0.0000000000000000e+00   0.0000000000000000e+00   0.0000000000000000e+00
   0.0000000000000000e+00   0.0000000000000000e+00   0.0000000000000000e+00   0.0000000000000000e+00   0.0000000000000000e+00   0.0000000000000000e+00   0.0000000000000000e+00   8.6275255954646565e-02   0.0000000000000000e+00   0.0000000000000000e+00   0.0000000000000000e+00   0.0000000000000000e+00   7.1598165952367387e-01   0.0000000000000000e+00   0.0000000000000000e+00   0.0000000000000000e+00   1.1563681966623307e-01   4.2011130570802113e-01   0.0000000000000000e+00   0.0000000000000000e+00   0.0000000000000000e+00   0.0000000000000000e+00  -5.1602973267100505e-01  -1.5419071044961424e-01   0.0000000000000000e+00   0.0000000000000000e+00   0.0000000000000000e+00   0.0000000000000000e+00   0.0000000000000000e+00   0.0000000000000000e+00
   0.0000000000000000e+00   5.7980391022467215e-02  -7.7618244663892194e-02   0.0000000000000000e+00   0.0000000000000000e+00   0.0000000000000000e+00   0.0000000000000000e+00   0.0000000000000000e+00  -2.3638774066664986e-01  -1.5688435753226371e-02   0.0000000000000000e+00   9.5433852841779587e-01   0.0000000000000000e+00   0.0000000000000000e+00  -1.5772248291855986e-02   0.0000000000000000e+00   0.0000000000000000e+00   0.0000000000000000e+00   1.2663504442523371e-01   0.0000000000000000e+00   0.0000000000000000e+00   0.0000000000000000e+00   0.0000000000000000e+00   0.0000000000000000e+00   0.0000000000000000e+00   0.0000000000000000e+00   0.0000000000000000e+00   0.0000000000000000e+00   0.0000000000000000e+00  -8.6262194980927381e-02
   3.8752196945248601e-01   0.0000000000000000e+00   0.0000000000000000e+00   0.0000000000000000e+00  -2.9669837290708506e-01  -8.9235491872187556e-01  -4.9029528437837788e-01   0.0000000000000000e+00   0.0000000000000000e+00   0.0000000000000000e+00   0.0000000000000000e+00   0.0000000000000000e+00   0.0000000000000000e+00   0.0000000000000000e+00   0.0000000000000000e+00  -2.2672221019924252e-01   0.0000000000000000e+00   0.0000000000000000e+00   0.0000000000000000e+00   1.2191635713304193e-01   0.0000000000000000e+00   0.0000000000000000e+00   0.0000000000000000e+00   0.0000000000000000e+00   0.0000000000000000e+00   0.0000000000000000e+00   0.0000000000000000e+00   0.0000000000000000e+00   0.0000000000000000e+00   0.0000000000000000e+00
   0.0000000000000000e+00   0.0000000000000000e+00   0.0000000000000000e+00   0.0000000000000000e+00   0.0000000000000000e+00   0.0000000000000000e+00   0.0000000000000000e+00   0.0000000000000000e+00   0.0000000000000000e+00   0.0000000000000000e+00  -5.0250397860232854e-01   0.0000000000000000e+00   0.0000000000000000e+00   7.2019507062748889e-01   0.0000000000000000e+00   0.0000000000000000e+00   0.0000000000000000e+00   0.0000000000000000e+00   0.0000000000000000e+00   0.0000000000000000e+00   4.3207225686349088e-01   0.0000000000000000e+00   0.0000000000000000e+00   0.0000000000000000e+00   1.3399615114741144e-02   3.6674338844389853e-01   9.3485792765263184e-02   9.3859833744030019e-01   1.9784596062923471e-01   0.0000000000000000e+00
   0.0000000000000000e+00   0.0000000000000000e+00   0.0000000000000000e+00   4.1141219722780520e-01   0.0000000000000000e+00   0.0000000000000000e+00   0.0000000000000000e+00   0.0000000000000000e+00   0.0000000000000000e+00   0.0000000000000000e+00   0.0000000000000000e+00   0.0000000000000000e+00   0.0000000000000000e+00   0.0000000000000000e+00   0.0000000000000000e+00   0.0000000000000000e+00   0.0000000000000000e+00   0.0000000000000000e+00   0.0000000000000000e+00   0.0000000000000000e+00   0.0000000000000000e+00   1.0127057213015846e-01   0.0000000000000000e+00   0.0000000000000000e+00   0.0000000000000000e+00   0.0000000000000000e+00   0.0000000000000000e+00   0.0000000000000000e+00   0.0000000000000000e+00   0.0000000000000000e+00
   0.0000000000000000e+00   0.0000000000000000e+00   0.0000000000000000e+00   0.0000000000000000e+00   0.0000000000000000e+00   0.0000000000000000e+00   0.0000000000000000e+00   6.3947897354279581e-01   0.0000000000000000e+00   0.0000000000000000e+00   0.0000000000000000e+00   0.0000000000000000e+00   1.2401131921195285e-01   0.0000000000000000e+00   0.0000000000000000e+00   0.0000000000000000e+00  -2.5249786905125637e-01  -3.6510364065131357e-01   0.0000000000000000e+00   0.0000000000000000e+00   0.0000000000000000e+00   0.0000000000000000e+00   1.0625706851230352e-01  -6.0608698072377964e-01   0.0000000000000000e+00   0.0000000000000000e+00   0.0000000000000000e+00   0.0000000000000000e+00   0.0000000000000000e+00   0.0000000000000000e+00
   0.0000000000000000e+00   0.0000000000000000e+00   0.0000000000000000e+00   0.0000000000000000e+00   0.0000000000000000e+00   0.0000000000000000e+00   0.0000000000000000e+00   3.8457727388226992e-01   0.0000000000000000e+00   0.0000000000000000e+00   0.0000000000000000e+00   0.0000000000000000e+00  -2.1420455057096471e-01   0.0000000000000000e+00   0.0000000000000000e+00   0.0000000000000000e+00   1.5526780450873109e-01   7.5976748362058566e-01   0.0000000000000000e+00   0.0000000000000000e+00   0.0000000000000000e+00   0.0000000000000000e+00   4.4505252890667657e-01  -8.2403016677937202e-02   0.0000000000000000e+00   0.0000000000000000e+00   0.0000000000000000e+00   0.0000000000000000e+00   0.0000000000000000e+00   0.0000000000000000e+00
   0.0000000000000000e+00   0.0000000000000000e+00   0.0000000000000000e+00   0.0000000000000000e+00   0.0000000000000000e+00   0.0000000000000000e+00   0.0000000000000000e+00   0.0000000000000000e+00   0.0000000000000000e+00   0.0000000000000000e+00   3.4237042517380423e-01   0.0000000000000000e+00   0.0000000000000000e+00   6.5412461818746478e-02   0.0000000000000000e+00   0.0000000000000000e+00   0.0000000000000000e+00   0.0000000000000000e+00   0.0000000000000000e+00   0.0000000000000000e+00   5.1741776285772234e-01   0.0000000000000000e+00   0.0000000000000000e+00   0.0000000000000000e+00   9.6544763102125231e-01   3.8271748997202987e-01   1.1747888210721028e-01   9.2622628473249605e-02   4.7529769997632815e-01   0.0000000000000000e+00
   0.0000000000000000e+00   0.0000000000000000e+00   0.0000000000000000e+00   0.0000000000000000e+00   0.0000000000000000e+00   0.0000000000000000e+00   0.0000000000000000e+00   0.0000000000000000e+00   0.0000000000000000e+00   0.0000000000000000e+00   4.1767827741909691e-01   0.0000000000000000e+00   0.0000000000000000e+00   1.0445773031189138e+00   0.0000000000000000e+00   0.0000000000000000e+00   0.0000000000000000e+00   0.0000000000000000e+00   0.0000000000000000e+00   0.0000000000000000e+00  -1.9056835759062202e-01   0.0000000000000000e+00   0.0000000000000000e+00   0.0000000000000000e+00  -5.0135170012049868e-02  -4.9445782562097285e-01   2.2596157539394973e-01  -1.2940396300648235e-01   4.8229408018753722e-01   0.0000000000000000e+00
   0.0000000000000000e+00   0.0000000000000000e+00   0.0000000000000000e+00   0.0000000000000000e+00   0.0000000000000000e+00   0.0000000000000000e+00   0.0000000000000000e+00   0.0000000000000000e+00   0.0000000000000000e+00   0.0000000000000000e+00   5.2744815837606696e-01   0.0000000000000000e+00   0.0000000000000000e+00   2.3925093012327289e-01   0.0000000000000000e+00   0.0000000000000000e+00   0.0000000000000000e+00   0.0000000000000000e+00   0.0000000000000000e+00   0.0000000000000000e+00   2.0939549922860543e-01   0.0000000000000000e+00   0.0000000000000000e+00   0.0000000000000000e+00  -4.5404663557309904e-02   1.3790544523329079e-01  -2.9744903702263648e-01  -4.2726772664043733e-03  -1.0129945202780408e+00   0.0000000000000000e+00
   0.0000000000000000e+00   0.0000000000000000e+00   0.0000000000000000e+00   0.0000000000000000e+00   0.0000000000000000e+00   0.0000000000000000e+00   0.0000000000000000e+00   0.0000000000000000e+00   0.0000000000000000e+00   0.0000000000000000e+00   4.5651618232389679e-01   0.0000000000000000e+00   0.0000000000000000e+00  -2.1957949967866430e-02   0.0000000000000000e+00   0.0000000000000000e+00   0.0000000000000000e+00   0.0000000000000000e+00   0.0000000000000000e+00   0.0000000000000000e+00  -2.2582034956679897e-01   0.0000000000000000e+00   0.0000000000000000e+00   0.0000000000000000e+00  -5.5379834264809924e-01   4.3289358589312910e-01   1.0090616327697566e+00  -8.2048278335482561e-03   8.5401183820615706e-02   0.0000000000000000e+00
   0.0000000000000000e+00   0.0000000000000000e+00   0.0000000000000000e+00   0.0000000000000000e+00   0.0000000000000000e+00   0.0000000000000000e+00   0.0000000000000000e+00   0.0000000000000000e+00   0.0000000000000000e+00   0.0000000000000000e+00  -5.0919954058613748e-01   0.0000000000000000e+00   0.0000000000000000e+00   2.8891369329093974e-01   0.0000000000000000e+00   0.0000000000000000e+00   0.0000000000000000e+00   0.0000000000000000e+00   0.0000000000000000e+00   0.0000000000000000e+00  -2.8347933613223675e-01   0.0000000000000000e+00   0.0000000000000000e+00   0.0000000000000000e+00   5.8023141750050955e-01   1.5446268978773811e-02   5.8304674516060462e-01  -2.3912487628585466e-01  -3.8786754570300191e-01   0.0000000000000000e+00
   0.0000000000000000e+00  -5.2849068917205178e-01  -6.0245165505401252e-02   0.0000000000000000e+00   0.0000000000000000e+00   0.0000000000000000e+00   0.0000000000000000e+00   0.0000000000000000e+00  -7.6956958130902961e-02   5.3921836440965576e-01   0.0000000000000000e+00  -6.0656893251093746e-02   0.0000000000000000e+00   0.0000000000000000e+00   3.1839290563906575e-01   0.0000000000000000e+00   0.0000000000000000e+00   0.0000000000000000e+00   5.5092860205640837e-01   0.0000000000000000e+00   0.0000000000000000e+00   0.0000000000000000e+00   0.0000000000000000e+00   0.0000000000000000e+00   0.0000000000000000e+00   0.0000000000000000e+00   0.0000000000000000e+00   0.0000000000000000e+00   0.0000000000000000e+00  -1.0869069852708307e-01
