# Supplementary material for: ICOA: An Improved Coati Optimization Algorithm with Multi-Strategy Enhancement for Global Optimization and Engineering Design Problems
Source: Biomimetics (Basel). 2026 Apr 7;11(4):254. doi: 10.3390/biomimetics11040254 (PMC13113930; doi:10.3390/biomimetics11040254)
Supplement: Supplementary file 1 [file biomimetics-11-00254-s001.zip › ablation-study/input_data17/M_2_D10.txt]

   7.9945621056444205e-03   0.0000000000000000e+00   9.9244302502082027e-01   0.0000000000000000e+00   0.0000000000000000e+00   4.7548383434722230e-02   1.1283652022730709e-01   0.0000000000000000e+00   0.0000000000000000e+00   0.0000000000000000e+00
   0.0000000000000000e+00   4.5334492942765359e-01   0.0000000000000000e+00   0.0000000000000000e+00   0.0000000000000000e+00   0.0000000000000000e+00   0.0000000000000000e+00   8.8410611070587852e-01   0.0000000000000000e+00   1.1329059967517052e-01
  -9.4057280892133666e-01   0.0000000000000000e+00   2.7577548678423054e-02   0.0000000000000000e+00   0.0000000000000000e+00  -3.3675761863518561e-01  -3.4008472736581662e-02   0.0000000000000000e+00   0.0000000000000000e+00   0.0000000000000000e+00
   0.0000000000000000e+00   0.0000000000000000e+00   0.0000000000000000e+00   9.0523590310230140e-01   2.4784638834990094e-01   0.0000000000000000e+00   0.0000000000000000e+00   0.0000000000000000e+00   5.7148097213958882e-01   0.0000000000000000e+00
   0.0000000000000000e+00   0.0000000000000000e+00   0.0000000000000000e+00   7.3454399125251513e-01  -7.0912393350999603e-01   0.0000000000000000e+00   0.0000000000000000e+00   0.0000000000000000e+00  -5.3923035984386325e-01   0.0000000000000000e+00
  -3.5274141484110726e-02   0.0000000000000000e+00   1.0107250869403625e-01   0.0000000000000000e+00   0.0000000000000000e+00   2.0504775430016275e-01  -9.7288000359001792e-01   0.0000000000000000e+00   0.0000000000000000e+00   0.0000000000000000e+00
   3.3766049966960121e-01   0.0000000000000000e+00   6.3880113358594948e-02   0.0000000000000000e+00   0.0000000000000000e+00  -9.1776297374668780e-01  -1.9903728821455755e-01   0.0000000000000000e+00   0.0000000000000000e+00   0.0000000000000000e+00
   0.0000000000000000e+00   1.4549576110282769e-01   0.0000000000000000e+00   0.0000000000000000e+00   0.0000000000000000e+00   0.0000000000000000e+00   0.0000000000000000e+00  -1.9879827508825132e-01   0.0000000000000000e+00   9.6918018413659546e-01
   0.0000000000000000e+00   0.0000000000000000e+00   0.0000000000000000e+00  -3.0767772709607233e-01  -1.7301585748084893e+00   0.0000000000000000e+00   0.0000000000000000e+00   0.0000000000000000e+00   8.9555881602549414e-01   0.0000000000000000e+00
   0.0000000000000000e+00   8.7938009896935054e-01   0.0000000000000000e+00   0.0000000000000000e+00   0.0000000000000000e+00   0.0000000000000000e+00   0.0000000000000000e+00  -4.2288962015455106e-01   0.0000000000000000e+00  -2.1875788146303518e-01
