# Supplementary material for: ICOA: An Improved Coati Optimization Algorithm with Multi-Strategy Enhancement for Global Optimization and Engineering Design Problems
Source: Biomimetics (Basel). 2026 Apr 7;11(4):254. doi: 10.3390/biomimetics11040254 (PMC13113930; doi:10.3390/biomimetics11040254)
Supplement: Supplementary file 1 [file biomimetics-11-00254-s001.zip › ablation-study/input_data17/M_2_D30.txt]

   7.3278903315984179e-01   0.0000000000000000e+00   0.0000000000000000e+00   0.0000000000000000e+00   0.0000000000000000e+00   0.0000000000000000e+00   0.0000000000000000e+00  -5.2795992510625001e-01   0.0000000000000000e+00   0.0000000000000000e+00   2.0101429353680303e-01   0.0000000000000000e+00   0.0000000000000000e+00   0.0000000000000000e+00   0.0000000000000000e+00   0.0000000000000000e+00  -1.7604794551104697e-01   0.0000000000000000e+00   0.0000000000000000e+00   0.0000000000000000e+00   0.0000000000000000e+00  -9.0694376108276176e-01   0.0000000000000000e+00   0.0000000000000000e+00   0.0000000000000000e+00   0.0000000000000000e+00   0.0000000000000000e+00   0.0000000000000000e+00   0.0000000000000000e+00   0.0000000000000000e+00
   0.0000000000000000e+00   5.8808678627711597e-01   0.0000000000000000e+00   0.0000000000000000e+00   0.0000000000000000e+00   0.0000000000000000e+00   0.0000000000000000e+00   0.0000000000000000e+00   0.0000000000000000e+00   0.0000000000000000e+00   0.0000000000000000e+00   0.0000000000000000e+00   0.0000000000000000e+00  -2.1010000013813157e-01   0.0000000000000000e+00  -5.2401078034068904e-02   0.0000000000000000e+00   0.0000000000000000e+00   0.0000000000000000e+00   0.0000000000000000e+00   0.0000000000000000e+00   0.0000000000000000e+00   0.0000000000000000e+00   0.0000000000000000e+00   0.0000000000000000e+00   0.0000000000000000e+00   7.7927276916948651e-01   0.0000000000000000e+00   0.0000000000000000e+00   0.0000000000000000e+00
   0.0000000000000000e+00   0.0000000000000000e+00  -5.6867315082379105e-03   0.0000000000000000e+00  -4.8384286830738133e-03   0.0000000000000000e+00   5.0816715298191073e-01   0.0000000000000000e+00  -4.7417815985452988e-01   0.0000000000000000e+00   0.0000000000000000e+00   0.0000000000000000e+00   5.1161227002943888e-01   0.0000000000000000e+00   0.0000000000000000e+00   0.0000000000000000e+00   0.0000000000000000e+00   0.0000000000000000e+00   0.0000000000000000e+00   0.0000000000000000e+00  -4.3108028623233270e-02   0.0000000000000000e+00  -2.7459457319582121e-02   0.0000000000000000e+00  -8.7939346755699077e-01   0.0000000000000000e+00   0.0000000000000000e+00  -5.9082470165787611e-05   0.0000000000000000e+00   0.0000000000000000e+00
   0.0000000000000000e+00   0.0000000000000000e+00   0.0000000000000000e+00   3.7632883930031119e-01   0.0000000000000000e+00   0.0000000000000000e+00   0.0000000000000000e+00   0.0000000000000000e+00   0.0000000000000000e+00   0.0000000000000000e+00   0.0000000000000000e+00   0.0000000000000000e+00   0.0000000000000000e+00   0.0000000000000000e+00   0.0000000000000000e+00   0.0000000000000000e+00   0.0000000000000000e+00   2.8759897981638988e-01   4.6511718339794678e-01   1.2888372611098517e-01   0.0000000000000000e+00   0.0000000000000000e+00   0.0000000000000000e+00  -4.2133398760120822e-01   0.0000000000000000e+00  -6.5393301365920808e-03   0.0000000000000000e+00   0.0000000000000000e+00  -6.0427918251797430e-01   0.0000000000000000e+00
   0.0000000000000000e+00   0.0000000000000000e+00  -2.4430860135472729e-01   0.0000000000000000e+00   2.8573937119435633e-01   0.0000000000000000e+00   1.3039766589128338e-01   0.0000000000000000e+00   6.7999706680232830e-01   0.0000000000000000e+00   0.0000000000000000e+00   0.0000000000000000e+00   8.3383968241783157e-01   0.0000000000000000e+00   0.0000000000000000e+00   0.0000000000000000e+00   0.0000000000000000e+00   0.0000000000000000e+00   0.0000000000000000e+00   0.0000000000000000e+00  -6.9041821981882934e-01   0.0000000000000000e+00  -1.5815724250789059e-01   0.0000000000000000e+00   4.0418160283001692e-01   0.0000000000000000e+00   0.0000000000000000e+00   3.2099339644016445e-01   0.0000000000000000e+00   0.0000000000000000e+00
   0.0000000000000000e+00   0.0000000000000000e+00   0.0000000000000000e+00   0.0000000000000000e+00   0.0000000000000000e+00  -2.7201248963879604e-01   0.0000000000000000e+00   0.0000000000000000e+00   0.0000000000000000e+00  -8.5141708241435765e-01   0.0000000000000000e+00   0.0000000000000000e+00   0.0000000000000000e+00   0.0000000000000000e+00  -9.7530411069565803e-01   0.0000000000000000e+00   0.0000000000000000e+00   0.0000000000000000e+00   0.0000000000000000e+00   0.0000000000000000e+00   0.0000000000000000e+00   0.0000000000000000e+00   0.0000000000000000e+00   0.0000000000000000e+00   0.0000000000000000e+00   0.0000000000000000e+00   0.0000000000000000e+00   0.0000000000000000e+00   0.0000000000000000e+00   0.0000000000000000e+00
   0.0000000000000000e+00   0.0000000000000000e+00   2.5259397416591101e-01   0.0000000000000000e+00  -1.7479039429683926e-01   0.0000000000000000e+00  -5.9732046972510766e-01   0.0000000000000000e+00  -3.9524918398242237e-01   0.0000000000000000e+00   0.0000000000000000e+00   0.0000000000000000e+00   4.2074159678294742e-01   0.0000000000000000e+00   0.0000000000000000e+00   0.0000000000000000e+00   0.0000000000000000e+00   0.0000000000000000e+00   0.0000000000000000e+00   0.0000000000000000e+00   2.0007108847916549e-01   0.0000000000000000e+00  -7.2941761124690330e-01   0.0000000000000000e+00   7.2822782469184544e-01   0.0000000000000000e+00   0.0000000000000000e+00  -2.1797636404980636e-01   0.0000000000000000e+00   0.0000000000000000e+00
  -7.2784475296269047e-01   0.0000000000000000e+00   0.0000000000000000e+00   0.0000000000000000e+00   0.0000000000000000e+00   0.0000000000000000e+00   0.0000000000000000e+00   5.3596259183844985e-01   0.0000000000000000e+00   0.0000000000000000e+00   1.5329109095716792e-01   0.0000000000000000e+00   0.0000000000000000e+00   0.0000000000000000e+00   0.0000000000000000e+00   0.0000000000000000e+00  -9.0513691741953195e-01   0.0000000000000000e+00   0.0000000000000000e+00   0.0000000000000000e+00   0.0000000000000000e+00  -1.7340794449237479e-01   0.0000000000000000e+00   0.0000000000000000e+00   0.0000000000000000e+00   0.0000000000000000e+00   0.0000000000000000e+00   0.0000000000000000e+00   0.0000000000000000e+00   0.0000000000000000e+00
   0.0000000000000000e+00   0.0000000000000000e+00  -4.3111571557065914e-01   0.0000000000000000e+00   4.2777546298536562e-01   0.0000000000000000e+00   3.6500022014407629e-01   0.0000000000000000e+00  -4.3331302466836599e-02   0.0000000000000000e+00   0.0000000000000000e+00   0.0000000000000000e+00  -3.9862996918872112e-01   0.0000000000000000e+00   0.0000000000000000e+00   0.0000000000000000e+00   0.0000000000000000e+00   0.0000000000000000e+00   0.0000000000000000e+00   0.0000000000000000e+00  -2.4809686300529327e-01   0.0000000000000000e+00  -5.9045862685743022e-01   0.0000000000000000e+00  -7.7813250849178062e-02   0.0000000000000000e+00   0.0000000000000000e+00  -7.9925766386795938e-01   0.0000000000000000e+00   0.0000000000000000e+00
   0.0000000000000000e+00   0.0000000000000000e+00   0.0000000000000000e+00   0.0000000000000000e+00   0.0000000000000000e+00  -3.8684246094335478e-01   0.0000000000000000e+00   0.0000000000000000e+00   0.0000000000000000e+00  -1.0791045982212053e+00   0.0000000000000000e+00   0.0000000000000000e+00   0.0000000000000000e+00   0.0000000000000000e+00   6.2955912031965289e-01   0.0000000000000000e+00   0.0000000000000000e+00   0.0000000000000000e+00   0.0000000000000000e+00   0.0000000000000000e+00   0.0000000000000000e+00   0.0000000000000000e+00   0.0000000000000000e+00   0.0000000000000000e+00   0.0000000000000000e+00   0.0000000000000000e+00   0.0000000000000000e+00   0.0000000000000000e+00   0.0000000000000000e+00   0.0000000000000000e+00
   9.8226775025622104e-01   0.0000000000000000e+00   0.0000000000000000e+00   0.0000000000000000e+00   0.0000000000000000e+00   0.0000000000000000e+00   0.0000000000000000e+00   5.4148810431030696e-02   0.0000000000000000e+00   0.0000000000000000e+00   9.3477766118957750e-01   0.0000000000000000e+00   0.0000000000000000e+00   0.0000000000000000e+00   0.0000000000000000e+00   0.0000000000000000e+00   6.7804949966977668e-02   0.0000000000000000e+00   0.0000000000000000e+00   0.0000000000000000e+00   0.0000000000000000e+00   4.8855223262974146e-01   0.0000000000000000e+00   0.0000000000000000e+00   0.0000000000000000e+00   0.0000000000000000e+00   0.0000000000000000e+00   0.0000000000000000e+00   0.0000000000000000e+00   0.0000000000000000e+00
   0.0000000000000000e+00   0.0000000000000000e+00   0.0000000000000000e+00   0.0000000000000000e+00   0.0000000000000000e+00   0.0000000000000000e+00   0.0000000000000000e+00   0.0000000000000000e+00   0.0000000000000000e+00   0.0000000000000000e+00   0.0000000000000000e+00   3.0463882186688057e-01   0.0000000000000000e+00   0.0000000000000000e+00   0.0000000000000000e+00   0.0000000000000000e+00   0.0000000000000000e+00   0.0000000000000000e+00   0.0000000000000000e+00   0.0000000000000000e+00   0.0000000000000000e+00   0.0000000000000000e+00   0.0000000000000000e+00   0.0000000000000000e+00   0.0000000000000000e+00   0.0000000000000000e+00   0.0000000000000000e+00   0.0000000000000000e+00   0.0000000000000000e+00   9.5246794602839957e-01
   0.0000000000000000e+00   0.0000000000000000e+00  -6.7988000597780929e-03   0.0000000000000000e+00   7.9371255074668390e-01   0.0000000000000000e+00   6.3013681225594875e-01   0.0000000000000000e+00  -2.0330515054665749e-01   0.0000000000000000e+00   0.0000000000000000e+00   0.0000000000000000e+00   1.5265501713214524e-01   0.0000000000000000e+00   0.0000000000000000e+00   0.0000000000000000e+00   0.0000000000000000e+00   0.0000000000000000e+00   0.0000000000000000e+00   0.0000000000000000e+00   6.9768030245069390e-01   0.0000000000000000e+00   6.1222052743128907e-01   0.0000000000000000e+00   6.0232858455927230e-01   0.0000000000000000e+00   0.0000000000000000e+00   2.5474850409464039e-02   0.0000000000000000e+00   0.0000000000000000e+00
   0.0000000000000000e+00   5.6109050127749105e-01   0.0000000000000000e+00   0.0000000000000000e+00   0.0000000000000000e+00   0.0000000000000000e+00   0.0000000000000000e+00   0.0000000000000000e+00   0.0000000000000000e+00   0.0000000000000000e+00   0.0000000000000000e+00   0.0000000000000000e+00   0.0000000000000000e+00   4.9023010805854528e-01   0.0000000000000000e+00   6.1847805630901642e-01   0.0000000000000000e+00   0.0000000000000000e+00   0.0000000000000000e+00   0.0000000000000000e+00   0.0000000000000000e+00   0.0000000000000000e+00   0.0000000000000000e+00   0.0000000000000000e+00   0.0000000000000000e+00   0.0000000000000000e+00  -2.4967335539316299e-01   0.0000000000000000e+00   0.0000000000000000e+00   0.0000000000000000e+00
   0.0000000000000000e+00   0.0000000000000000e+00   0.0000000000000000e+00   0.0000000000000000e+00   0.0000000000000000e+00  -1.6656759010982152e+00   0.0000000000000000e+00   0.0000000000000000e+00   0.0000000000000000e+00   2.0636717741593566e-01   0.0000000000000000e+00   0.0000000000000000e+00   0.0000000000000000e+00   0.0000000000000000e+00  -8.1611744917152740e-01   0.0000000000000000e+00   0.0000000000000000e+00   0.0000000000000000e+00   0.0000000000000000e+00   0.0000000000000000e+00   0.0000000000000000e+00   0.0000000000000000e+00   0.0000000000000000e+00   0.0000000000000000e+00   0.0000000000000000e+00   0.0000000000000000e+00   0.0000000000000000e+00   0.0000000000000000e+00   0.0000000000000000e+00   0.0000000000000000e+00
   0.0000000000000000e+00   2.9821366657120330e-01   0.0000000000000000e+00   0.0000000000000000e+00   0.0000000000000000e+00   0.0000000000000000e+00   0.0000000000000000e+00   0.0000000000000000e+00   0.0000000000000000e+00   0.0000000000000000e+00   0.0000000000000000e+00   0.0000000000000000e+00   0.0000000000000000e+00   5.5829249608505149e-01   0.0000000000000000e+00  -7.6389031901137405e-01   0.0000000000000000e+00   0.0000000000000000e+00   0.0000000000000000e+00   0.0000000000000000e+00   0.0000000000000000e+00   0.0000000000000000e+00   0.0000000000000000e+00   0.0000000000000000e+00   0.0000000000000000e+00   0.0000000000000000e+00  -1.2589550590062223e-01   0.0000000000000000e+00   0.0000000000000000e+00   0.0000000000000000e+00
  -7.1129062044493907e-01   0.0000000000000000e+00   0.0000000000000000e+00   0.0000000000000000e+00   0.0000000000000000e+00   0.0000000000000000e+00   0.0000000000000000e+00  -6.4929673630687168e-01   0.0000000000000000e+00   0.0000000000000000e+00  -4.6708768739613904e-01   0.0000000000000000e+00   0.0000000000000000e+00   0.0000000000000000e+00   0.0000000000000000e+00   0.0000000000000000e+00  -8.0255074508358937e-01   0.0000000000000000e+00   0.0000000000000000e+00   0.0000000000000000e+00   0.0000000000000000e+00   4.9130197051182500e-01   0.0000000000000000e+00   0.0000000000000000e+00   0.0000000000000000e+00   0.0000000000000000e+00   0.0000000000000000e+00   0.0000000000000000e+00   0.0000000000000000e+00   0.0000000000000000e+00
   0.0000000000000000e+00   0.0000000000000000e+00   0.0000000000000000e+00   3.5412410482342388e-01   0.0000000000000000e+00   0.0000000000000000e+00   0.0000000000000000e+00   0.0000000000000000e+00   0.0000000000000000e+00   0.0000000000000000e+00   0.0000000000000000e+00   0.0000000000000000e+00   0.0000000000000000e+00   0.0000000000000000e+00   0.0000000000000000e+00   0.0000000000000000e+00   0.0000000000000000e+00  -3.6683091121804834e-01  -1.1545932259993036e-01   2.9352271418354603e-01   0.0000000000000000e+00   0.0000000000000000e+00   0.0000000000000000e+00   6.6305515238573765e-01   0.0000000000000000e+00  -7.5521152876821970e-02   0.0000000000000000e+00   0.0000000000000000e+00  -4.4181351541562808e-01   0.0000000000000000e+00
   0.0000000000000000e+00   0.0000000000000000e+00   0.0000000000000000e+00  -5.0245328747005058e-01   0.0000000000000000e+00   0.0000000000000000e+00   0.0000000000000000e+00   0.0000000000000000e+00   0.0000000000000000e+00   0.0000000000000000e+00   0.0000000000000000e+00   0.0000000000000000e+00   0.0000000000000000e+00   0.0000000000000000e+00   0.0000000000000000e+00   0.0000000000000000e+00   0.0000000000000000e+00   3.8555404907332336e-01   3.1781243588511754e-03  -3.4661739344267439e-01   0.0000000000000000e+00   0.0000000000000000e+00   0.0000000000000000e+00   3.0889829758185711e-01   0.0000000000000000e+00  -4.6279076481148079e-01   0.0000000000000000e+00   0.0000000000000000e+00  -4.1126828348233496e-01   0.0000000000000000e+00
   0.0000000000000000e+00   0.0000000000000000e+00   0.0000000000000000e+00  -1.7272054324055694e-02   0.0000000000000000e+00   0.0000000000000000e+00   0.0000000000000000e+00   0.0000000000000000e+00   0.0000000000000000e+00   0.0000000000000000e+00   0.0000000000000000e+00   0.0000000000000000e+00   0.0000000000000000e+00   0.0000000000000000e+00   0.0000000000000000e+00   0.0000000000000000e+00   0.0000000000000000e+00  -6.7101060057545459e-01  -1.9793002640085633e-01  -4.5814510654073787e-01   0.0000000000000000e+00   0.0000000000000000e+00   0.0000000000000000e+00  -4.1185076727119091e-01   0.0000000000000000e+00  -2.1506376263247851e-01   0.0000000000000000e+00   0.0000000000000000e+00  -2.9068838909908268e-01   0.0000000000000000e+00
   0.0000000000000000e+00   0.0000000000000000e+00  -2.4840552148971873e-01   0.0000000000000000e+00  -6.2044432183855858e-01   0.0000000000000000e+00   3.4661449482236362e-01   0.0000000000000000e+00  -4.6478359162084343e-01   0.0000000000000000e+00   0.0000000000000000e+00   0.0000000000000000e+00  -8.2296364458546198e-02   0.0000000000000000e+00   0.0000000000000000e+00   0.0000000000000000e+00   0.0000000000000000e+00   0.0000000000000000e+00   0.0000000000000000e+00   0.0000000000000000e+00  -3.3998912252899438e-01   0.0000000000000000e+00   8.6492396117060844e-01   0.0000000000000000e+00   5.8105367493679105e-01   0.0000000000000000e+00   0.0000000000000000e+00   1.5573079791990917e-02   0.0000000000000000e+00   0.0000000000000000e+00
  -7.6627379298022169e-01   0.0000000000000000e+00   0.0000000000000000e+00   0.0000000000000000e+00   0.0000000000000000e+00   0.0000000000000000e+00   0.0000000000000000e+00  -4.3498405932385042e-01   0.0000000000000000e+00   0.0000000000000000e+00   5.2515884308729777e-01   0.0000000000000000e+00   0.0000000000000000e+00   0.0000000000000000e+00   0.0000000000000000e+00   0.0000000000000000e+00   2.3504655304561647e-01   0.0000000000000000e+00   0.0000000000000000e+00   0.0000000000000000e+00   0.0000000000000000e+00  -2.1091395287340403e-01   0.0000000000000000e+00   0.0000000000000000e+00   0.0000000000000000e+00   0.0000000000000000e+00   0.0000000000000000e+00   0.0000000000000000e+00   0.0000000000000000e+00   0.0000000000000000e+00
   0.0000000000000000e+00   0.0000000000000000e+00   6.9781914661027400e-01   0.0000000000000000e+00  -6.9887454986170972e-01   0.0000000000000000e+00   1.0002260967186993e+00   0.0000000000000000e+00   3.5044983950512665e-01   0.0000000000000000e+00   0.0000000000000000e+00   0.0000000000000000e+00  -1.9344401526459465e-01   0.0000000000000000e+00   0.0000000000000000e+00   0.0000000000000000e+00   0.0000000000000000e+00   0.0000000000000000e+00   0.0000000000000000e+00   0.0000000000000000e+00   6.6218349200588306e-02   0.0000000000000000e+00  -3.1161217518485007e-01   0.0000000000000000e+00   1.6477951615289330e-01   0.0000000000000000e+00   0.0000000000000000e+00  -1.3338519295812223e-01   0.0000000000000000e+00   0.0000000000000000e+00
   0.0000000000000000e+00   0.0000000000000000e+00   0.0000000000000000e+00   3.1518431861071722e-01   0.0000000000000000e+00   0.0000000000000000e+00   0.0000000000000000e+00   0.0000000000000000e+00   0.0000000000000000e+00   0.0000000000000000e+00   0.0000000000000000e+00   0.0000000000000000e+00   0.0000000000000000e+00   0.0000000000000000e+00   0.0000000000000000e+00   0.0000000000000000e+00   0.0000000000000000e+00   1.2920657745407471e-01   9.5634166999032238e-02  -7.2407140880798904e-01   0.0000000000000000e+00   0.0000000000000000e+00   0.0000000000000000e+00   2.8246340704509021e-01   0.0000000000000000e+00   5.1970916374133247e-01   0.0000000000000000e+00   0.0000000000000000e+00  -2.5612799485446855e-02   0.0000000000000000e+00
   0.0000000000000000e+00   0.0000000000000000e+00   7.3694691660274325e-01   0.0000000000000000e+00   5.1110740259327003e-01   0.0000000000000000e+00   2.0980533837663579e-01   0.0000000000000000e+00  -8.0276791134299841e-01   0.0000000000000000e+00   0.0000000000000000e+00   0.0000000000000000e+00  -6.7634137440575470e-01   0.0000000000000000e+00   0.0000000000000000e+00   0.0000000000000000e+00   0.0000000000000000e+00   0.0000000000000000e+00   0.0000000000000000e+00   0.0000000000000000e+00  -3.0225211638997829e-01   0.0000000000000000e+00   9.3340347608225224e-02   0.0000000000000000e+00   1.7328999495245812e-01   0.0000000000000000e+00   0.0000000000000000e+00   3.0976022558556854e-01   0.0000000000000000e+00   0.0000000000000000e+00
   0.0000000000000000e+00   0.0000000000000000e+00   0.0000000000000000e+00   2.7991075611852401e-01   0.0000000000000000e+00   0.0000000000000000e+00   0.0000000000000000e+00   0.0000000000000000e+00   0.0000000000000000e+00   0.0000000000000000e+00   0.0000000000000000e+00   0.0000000000000000e+00   0.0000000000000000e+00   0.0000000000000000e+00   0.0000000000000000e+00   0.0000000000000000e+00   0.0000000000000000e+00   3.9784159152660326e-01  -8.4036520477938359e-01   2.4442837686365682e-02   0.0000000000000000e+00   0.0000000000000000e+00   0.0000000000000000e+00  -1.8460167010286188e-01   0.0000000000000000e+00   1.2999486458435454e-02   0.0000000000000000e+00   0.0000000000000000e+00  -1.4937919430003727e-01   0.0000000000000000e+00
   0.0000000000000000e+00   5.0039983038824742e-01   0.0000000000000000e+00   0.0000000000000000e+00   0.0000000000000000e+00   0.0000000000000000e+00   0.0000000000000000e+00   0.0000000000000000e+00   0.0000000000000000e+00   0.0000000000000000e+00   0.0000000000000000e+00   0.0000000000000000e+00   0.0000000000000000e+00  -6.3548557805034978e-01   0.0000000000000000e+00  -1.7666522409854674e-01   0.0000000000000000e+00   0.0000000000000000e+00   0.0000000000000000e+00   0.0000000000000000e+00   0.0000000000000000e+00   0.0000000000000000e+00   0.0000000000000000e+00   0.0000000000000000e+00   0.0000000000000000e+00   0.0000000000000000e+00  -5.6084533378790447e-01   0.0000000000000000e+00   0.0000000000000000e+00   0.0000000000000000e+00
   0.0000000000000000e+00   0.0000000000000000e+00  -8.7021102356659419e-01   0.0000000000000000e+00  -8.2141220122277744e-02   0.0000000000000000e+00   5.5985786673307458e-01   0.0000000000000000e+00  -4.5295859986296305e-01   0.0000000000000000e+00   0.0000000000000000e+00   0.0000000000000000e+00  -6.7270622423614768e-01   0.0000000000000000e+00   0.0000000000000000e+00   0.0000000000000000e+00   0.0000000000000000e+00   0.0000000000000000e+00   0.0000000000000000e+00   0.0000000000000000e+00   2.1278341047688221e-01   0.0000000000000000e+00  -2.7458177151730351e-01   0.0000000000000000e+00   2.4326459253604671e-01   0.0000000000000000e+00   0.0000000000000000e+00   7.0110369042572773e-01   0.0000000000000000e+00   0.0000000000000000e+00
   0.0000000000000000e+00   0.0000000000000000e+00   0.0000000000000000e+00  -5.5002173325688708e-01   0.0000000000000000e+00   0.0000000000000000e+00   0.0000000000000000e+00   0.0000000000000000e+00   0.0000000000000000e+00   0.0000000000000000e+00   0.0000000000000000e+00   0.0000000000000000e+00   0.0000000000000000e+00   0.0000000000000000e+00   0.0000000000000000e+00   0.0000000000000000e+00   0.0000000000000000e+00  -9.4034498649292017e-02  -1.2565501743164617e-01   2.0570850237777888e-01   0.0000000000000000e+00   0.0000000000000000e+00   0.0000000000000000e+00  -6.2713396588502307e-02   0.0000000000000000e+00   6.8085202291848079e-01   0.0000000000000000e+00   0.0000000000000000e+00  -4.0377715070166831e-01   0.0000000000000000e+00
   0.0000000000000000e+00   0.0000000000000000e+00   0.0000000000000000e+00   0.0000000000000000e+00   0.0000000000000000e+00   0.0000000000000000e+00   0.0000000000000000e+00   0.0000000000000000e+00   0.0000000000000000e+00   0.0000000000000000e+00   0.0000000000000000e+00  -9.5246794602840001e-01   0.0000000000000000e+00   0.0000000000000000e+00   0.0000000000000000e+00   0.0000000000000000e+00   0.0000000000000000e+00   0.0000000000000000e+00   0.0000000000000000e+00   0.0000000000000000e+00   0.0000000000000000e+00   0.0000000000000000e+00   0.0000000000000000e+00   0.0000000000000000e+00   0.0000000000000000e+00   0.0000000000000000e+00   0.0000000000000000e+00   0.0000000000000000e+00   0.0000000000000000e+00   3.0463882186688152e-01
