# Supplementary material for: ICOA: An Improved Coati Optimization Algorithm with Multi-Strategy Enhancement for Global Optimization and Engineering Design Problems
Source: Biomimetics (Basel). 2026 Apr 7;11(4):254. doi: 10.3390/biomimetics11040254 (PMC13113930; doi:10.3390/biomimetics11040254)
Supplement: Supplementary file 1 [file biomimetics-11-00254-s001.zip › ablation-study/input_data17/M_30_D10.txt]

  -6.2384825721846648e-01   0.0000000000000000e+00  -3.1675830898636576e-01   0.0000000000000000e+00   0.0000000000000000e+00   2.3821092431019789e-01   0.0000000000000000e+00  -3.7315342733399559e-01   5.2776768869265456e-01   1.8960714024995892e-01
   0.0000000000000000e+00  -1.0477061699541879e-02   0.0000000000000000e+00   3.9837552685380911e-01  -9.5850146023373295e-01   0.0000000000000000e+00   6.7163621732020906e-01   0.0000000000000000e+00   0.0000000000000000e+00   0.0000000000000000e+00
  -3.4413613193157222e-02   0.0000000000000000e+00  -2.8834215466398616e-01   0.0000000000000000e+00   0.0000000000000000e+00  -4.3160753482421887e-01   0.0000000000000000e+00   5.2198378199021692e-02  -2.7223708899976368e-01   8.0780674523057006e-01
   0.0000000000000000e+00   4.2876161373933919e-01   0.0000000000000000e+00  -2.1622478642770010e-01  -1.9392481044240248e-01   0.0000000000000000e+00   1.3473460631155381e+00   0.0000000000000000e+00   0.0000000000000000e+00   0.0000000000000000e+00
   0.0000000000000000e+00   3.1680736974732776e-01   0.0000000000000000e+00   7.6480963670204860e-01  -4.7875187211894749e-01   0.0000000000000000e+00   1.1232706877829624e-01   0.0000000000000000e+00   0.0000000000000000e+00   0.0000000000000000e+00
   4.8227245957308840e-01   0.0000000000000000e+00  -1.8434976445199158e-01   0.0000000000000000e+00   0.0000000000000000e+00   9.9489813124630372e-03   0.0000000000000000e+00   4.4738108851456782e-01   7.1002268369724475e-01   1.7043299894546651e-01
   0.0000000000000000e+00  -7.1673772707208927e-02   0.0000000000000000e+00   4.4269721065929829e-01   8.0575874443878059e-01   0.0000000000000000e+00   3.8570060482370140e-02   0.0000000000000000e+00   0.0000000000000000e+00   0.0000000000000000e+00
   5.6984773343438111e-01   0.0000000000000000e+00  -4.3995985775928004e-01   0.0000000000000000e+00   0.0000000000000000e+00   3.8133421512853288e-01   0.0000000000000000e+00  -5.5206646650923485e-01  -1.7058271117074458e-01   4.9165596081882833e-02
  -2.1735921288654558e-01   0.0000000000000000e+00  -7.0614566083629615e-01   0.0000000000000000e+00   0.0000000000000000e+00   1.5538127611540159e-01   0.0000000000000000e+00   5.0590860976266327e-01  -2.8310579898208832e-01  -3.0639439035152616e-01
   7.1209993700590099e-02   0.0000000000000000e+00  -3.0055243988500169e-01   0.0000000000000000e+00   0.0000000000000000e+00  -7.6636308927175056e-01   0.0000000000000000e+00  -3.1170676243197176e-01   1.8430590878390674e-01  -4.3145707703050840e-01
  -5.9091617670535734e-01   0.0000000000000000e+00   3.0467717821221063e-01   0.0000000000000000e+00   0.0000000000000000e+00   0.0000000000000000e+00   4.4590499071933815e-01   0.0000000000000000e+00   7.8885179401116368e-01   0.0000000000000000e+00
   0.0000000000000000e+00  -6.0981867290588787e-01   0.0000000000000000e+00   1.7960915963837636e-02  -1.3580658567179266e-01  -1.3403762876755665e-01   0.0000000000000000e+00  -7.3691193066761007e-01   0.0000000000000000e+00  -2.1988606930708518e-01
   2.8970500991824882e-01   0.0000000000000000e+00   1.4337374822618815e-01   0.0000000000000000e+00   0.0000000000000000e+00   0.0000000000000000e+00  -9.0885774727198332e-01   0.0000000000000000e+00   7.3205562250534073e-01   0.0000000000000000e+00
   0.0000000000000000e+00  -1.4257010301624914e-01   0.0000000000000000e+00   2.8015030550939873e-01   9.5472881440429300e-02  -8.6490520093388956e-01   0.0000000000000000e+00   1.6215543156783527e-01   0.0000000000000000e+00   3.4310218648231566e-01
   0.0000000000000000e+00  -6.7012780148879125e-01   0.0000000000000000e+00  -2.5081277808902480e-01   5.4040698884127314e-01   1.8859297021086707e-01   0.0000000000000000e+00   3.9528133433777080e-01   0.0000000000000000e+00   6.4554819663352359e-02
   0.0000000000000000e+00  -3.5257159893607726e-01   0.0000000000000000e+00  -4.5373344705157456e-02  -7.7170097297404061e-01   1.7415753422825236e-01   0.0000000000000000e+00   2.7798783734842064e-01   0.0000000000000000e+00   4.1292136186291672e-01
  -9.7745546768901836e-01   0.0000000000000000e+00   1.6989925613332754e-01   0.0000000000000000e+00   0.0000000000000000e+00   0.0000000000000000e+00  -4.8604663660110714e-01   0.0000000000000000e+00  -1.1652436701961195e-01   0.0000000000000000e+00
   0.0000000000000000e+00   1.2458903343022751e-01   0.0000000000000000e+00  -4.9518566763507452e-02   2.7464572930658926e-01   2.3333776148994373e-01   0.0000000000000000e+00  -4.3957874549273407e-01   0.0000000000000000e+00   8.1173839581613771e-01
  -7.8632758395905178e-01   0.0000000000000000e+00   3.2369435769041421e-01   0.0000000000000000e+00   0.0000000000000000e+00   0.0000000000000000e+00   4.3101169699283970e-01   0.0000000000000000e+00  -1.2661224680956776e-02   0.0000000000000000e+00
   0.0000000000000000e+00  -1.3745734591362069e-01   0.0000000000000000e+00   9.2399963923366935e-01   9.7206575362527803e-02   3.3708788378302623e-01   0.0000000000000000e+00   6.2549004582954731e-02   0.0000000000000000e+00  -1.8450124364988559e-02
  -6.9346484321219898e-02  -3.8476126393917581e-01   0.0000000000000000e+00   0.0000000000000000e+00   5.6550780521034150e-01   3.8967009201473751e-01   3.5349302660703513e-01   0.0000000000000000e+00   0.0000000000000000e+00   5.0055035377055279e-01
  -1.0733490275875707e-01   1.5509699189702739e-01   0.0000000000000000e+00   0.0000000000000000e+00   4.0605744550187839e-02  -6.7137629112354913e-01   7.1120207306493266e-01   0.0000000000000000e+00   0.0000000000000000e+00   7.8872062538754700e-02
   0.0000000000000000e+00   0.0000000000000000e+00   5.4293355168889101e-01  -8.4737149284820001e-01   0.0000000000000000e+00   0.0000000000000000e+00   0.0000000000000000e+00  -9.2018273101602516e-02   8.2969619230506975e-01   0.0000000000000000e+00
   0.0000000000000000e+00   0.0000000000000000e+00  -2.4449108515908835e-01   9.5652939973184170e-01   0.0000000000000000e+00   0.0000000000000000e+00   0.0000000000000000e+00   5.3979687268984500e-01   2.8925184577031754e-01   0.0000000000000000e+00
   8.3123306293871058e-01  -1.0363581555993079e-01   0.0000000000000000e+00   0.0000000000000000e+00  -4.0872439344575834e-01   8.7434396734869566e-02   2.2385940530065249e-01   0.0000000000000000e+00   0.0000000000000000e+00   2.7110473241756505e-01
  -4.2859327267489566e-01  -6.3249063595516686e-01   0.0000000000000000e+00   0.0000000000000000e+00  -6.1711755525434631e-01   6.6970674887648851e-02   1.7431982407572524e-01   0.0000000000000000e+00   0.0000000000000000e+00  -2.3597726226323210e-02
   3.2255749420024898e-01  -6.3276494820901052e-01   0.0000000000000000e+00   0.0000000000000000e+00   3.5881789545151016e-01  -3.8291428157426344e-01  -1.4582368566291487e-01   0.0000000000000000e+00   0.0000000000000000e+00  -4.4601233931720063e-01
   0.0000000000000000e+00   0.0000000000000000e+00   8.7948794891099513e-01  -1.1271592588850200e-01   0.0000000000000000e+00   0.0000000000000000e+00   0.0000000000000000e+00   2.4879652070233536e-02  -7.6700415395837163e-01   0.0000000000000000e+00
   0.0000000000000000e+00   0.0000000000000000e+00   8.1890572383641325e-01   1.3491816659677372e-01   0.0000000000000000e+00   0.0000000000000000e+00   0.0000000000000000e+00  -1.0210942092820063e+00   5.5410383942188801e-01   0.0000000000000000e+00
   7.0614080696864007e-02   1.2933455206063701e-01   0.0000000000000000e+00   0.0000000000000000e+00   4.3727644102467579e-02   4.8852625624993951e-01   5.1717435135616485e-01   0.0000000000000000e+00   0.0000000000000000e+00  -6.8574551084611846e-01
   5.5488316396926929e-01   0.0000000000000000e+00  -8.8879159868470364e-02   5.0055947995149552e-01   5.2740801942405069e-01   0.0000000000000000e+00  -2.2055849905823535e-01   0.0000000000000000e+00   3.2686404797039736e-01   0.0000000000000000e+00
   0.0000000000000000e+00  -6.9250497305668524e-01   0.0000000000000000e+00   0.0000000000000000e+00   0.0000000000000000e+00  -2.9542247682570211e-01   0.0000000000000000e+00   6.4273468612588858e-01   0.0000000000000000e+00  -1.1728975764131282e+00
   6.3181357644604152e-01   0.0000000000000000e+00   1.7611213402052175e-01  -1.2038105706937209e-01  -6.4161037052522296e-02   0.0000000000000000e+00   6.9151033761312664e-01   0.0000000000000000e+00  -2.7018759458306957e-01   0.0000000000000000e+00
   8.2646437672611733e-03   0.0000000000000000e+00   1.2007969137555216e-01  -6.8229132423289607e-01   3.1486652550919547e-01   0.0000000000000000e+00   1.2130702697795651e-01   0.0000000000000000e+00   6.3728705351561254e-01   0.0000000000000000e+00
  -4.1507506061199867e-01   0.0000000000000000e+00   3.0542856001103891e-01   8.8663591538147485e-02   7.3135098618293215e-01   0.0000000000000000e+00   2.4225478574918191e-01   0.0000000000000000e+00  -3.6469605168407920e-01   0.0000000000000000e+00
   0.0000000000000000e+00  -5.9061046616368684e-01   0.0000000000000000e+00   0.0000000000000000e+00   0.0000000000000000e+00   5.1646213292171295e-01   0.0000000000000000e+00   1.3066769505952078e-01   0.0000000000000000e+00   4.0667774444286270e-01
  -2.3135134487776837e-01   0.0000000000000000e+00  -7.9756386512574262e-01   1.3686479116547293e-01   9.4774955492346963e-02   0.0000000000000000e+00   5.0817209676702380e-01   0.0000000000000000e+00   1.5625393782877045e-01   0.0000000000000000e+00
   0.0000000000000000e+00   8.3069227535824575e-01   0.0000000000000000e+00   0.0000000000000000e+00   0.0000000000000000e+00  -1.1242711459877477e-01   0.0000000000000000e+00  -2.8607620736545092e-01   0.0000000000000000e+00  -2.6838844859705668e-01
  -2.5891547637503026e-01   0.0000000000000000e+00   4.6612354015457758e-01   4.9278185181767509e-01  -2.7336176818638691e-01   0.0000000000000000e+00   3.7619907698205551e-01   0.0000000000000000e+00   5.0656220358239945e-01   0.0000000000000000e+00
   0.0000000000000000e+00  -9.9335590589570544e-01   0.0000000000000000e+00   0.0000000000000000e+00   0.0000000000000000e+00  -1.5846079341776192e-01   0.0000000000000000e+00  -1.1806467754529533e+00   0.0000000000000000e+00  -3.9512602069004238e-01
   9.8659139731454326e-01   0.0000000000000000e+00  -3.3188205022159389e-01  -1.4018392256574941e-01   0.0000000000000000e+00   0.0000000000000000e+00   1.7138213939100641e-01   0.0000000000000000e+00   0.0000000000000000e+00   0.0000000000000000e+00
   0.0000000000000000e+00   1.9405908054611076e-01   0.0000000000000000e+00   0.0000000000000000e+00  -1.5767386747155726e-01  -4.5861472639766787e-01   0.0000000000000000e+00  -1.4859087577529445e-01   7.6394458334531679e-01  -3.4851396344914193e-01
  -4.7563499886200178e-01   0.0000000000000000e+00  -7.8815848394635046e-01  -1.3192841510132911e+00   0.0000000000000000e+00   0.0000000000000000e+00   2.8491854903486608e-01   0.0000000000000000e+00   0.0000000000000000e+00   0.0000000000000000e+00
  -2.2652378491744818e-01   0.0000000000000000e+00   3.5427278452702593e-01  -4.8311973782747808e-01   0.0000000000000000e+00   0.0000000000000000e+00   7.5243542613961267e-01   0.0000000000000000e+00   0.0000000000000000e+00   0.0000000000000000e+00
   0.0000000000000000e+00  -1.9612207616624464e-01   0.0000000000000000e+00   0.0000000000000000e+00  -6.1966195329364626e-01  -1.9517823431081192e-02   0.0000000000000000e+00   3.2492055432712980e-01  -3.0686538644157035e-01  -6.1435699510046549e-01
   0.0000000000000000e+00  -3.9819273257970328e-02   0.0000000000000000e+00   0.0000000000000000e+00   1.9967553775256869e-01   6.3185459896736595e-01   0.0000000000000000e+00  -5.2164944158502158e-01   8.8023999866339811e-02  -5.2861848852058102e-01
   4.6558198640179671e-01   0.0000000000000000e+00   3.3877249749143690e-02  -3.6419737548808151e-01   0.0000000000000000e+00   0.0000000000000000e+00  -8.4078420334980386e-01   0.0000000000000000e+00   0.0000000000000000e+00   0.0000000000000000e+00
   0.0000000000000000e+00  -6.2498348689678296e-01   0.0000000000000000e+00   0.0000000000000000e+00   8.7690981510749208e-02  -5.0353172913479050e-01   0.0000000000000000e+00  -5.3568864106957281e-01  -2.4505876868239584e-01  -3.3846866080239901e-02
   0.0000000000000000e+00  -6.7525734326162656e-01   0.0000000000000000e+00   0.0000000000000000e+00  -2.4206284303723780e-01   3.5039807368306752e-01   0.0000000000000000e+00   1.7252427770179118e-01   4.9822183131325098e-01   2.9097194152962386e-01
   0.0000000000000000e+00   2.7516320875552441e-01   0.0000000000000000e+00   0.0000000000000000e+00  -6.9642197449714272e-01   1.1716800236079378e-01   0.0000000000000000e+00  -5.3244933894092206e-01  -7.8710166584026228e-02   3.6858609895835831e-01
   6.0407500724760321e-01  -1.0846934131638904e-01  -5.0920714099992892e-01  -2.6956623201984325e-01   0.0000000000000000e+00   0.0000000000000000e+00   1.5079399094294751e-01  -5.1829633803259489e-01   0.0000000000000000e+00   0.0000000000000000e+00
   6.0338893884064837e-01  -4.9115837071308829e-02  -1.9716097400827221e-02   4.0696808555230990e-01   0.0000000000000000e+00   0.0000000000000000e+00   3.0748643240690549e-01   6.1069613537698253e-01   0.0000000000000000e+00   0.0000000000000000e+00
   2.5060820271438938e-01   4.4177195649882284e-01   2.1367131403949899e-01   6.1543559079008636e-01   0.0000000000000000e+00   0.0000000000000000e+00  -3.5864748714331635e-01  -4.3472824878852978e-01   0.0000000000000000e+00   0.0000000000000000e+00
  -1.8850455401304289e-01  -5.6907246938062217e-01  -5.0871547738042777e-01   4.4352640414814404e-01   0.0000000000000000e+00   0.0000000000000000e+00  -4.2799595713002414e-01   4.3987615151994383e-02   0.0000000000000000e+00   0.0000000000000000e+00
   0.0000000000000000e+00   0.0000000000000000e+00   0.0000000000000000e+00   0.0000000000000000e+00  -5.3765690240237740e-01  -4.2178645314580909e-01   0.0000000000000000e+00   0.0000000000000000e+00  -1.0239522931263678e+00   1.2865580470425075e+00
   0.0000000000000000e+00   0.0000000000000000e+00   0.0000000000000000e+00   0.0000000000000000e+00   4.0824066989815044e-01   4.4924216765543890e-01   0.0000000000000000e+00   0.0000000000000000e+00   2.2185733312189029e-01   8.0659872356388895e-01
   4.0206729129119240e-01  -1.3038482943722204e-01   2.6508733537222423e-01  -4.1357581386060638e-01   0.0000000000000000e+00   0.0000000000000000e+00  -7.2269085642781761e-01   2.4029849432905043e-01   0.0000000000000000e+00   0.0000000000000000e+00
   1.0496965859683223e-01  -6.7068315607300211e-01   6.0464965088342759e-01   1.2324541572944381e-01   0.0000000000000000e+00   0.0000000000000000e+00   2.2050540325111972e-01  -3.3128870982771008e-01   0.0000000000000000e+00   0.0000000000000000e+00
   0.0000000000000000e+00   0.0000000000000000e+00   0.0000000000000000e+00   0.0000000000000000e+00   2.2550027510376991e-02   2.3469146067598584e-01   0.0000000000000000e+00   0.0000000000000000e+00  -2.2902543329481198e-01  -6.6147359547525431e-01
   0.0000000000000000e+00   0.0000000000000000e+00   0.0000000000000000e+00   0.0000000000000000e+00   9.5224652107948093e-01  -1.3048498478371964e+00   0.0000000000000000e+00   0.0000000000000000e+00   2.3323687619105932e-01   1.4365526398017678e-02
  -3.4875566118311246e-01   0.0000000000000000e+00   8.5642814577265081e-02   0.0000000000000000e+00   6.1666209096113844e-01   2.8082474482743341e-01   0.0000000000000000e+00   0.0000000000000000e+00   1.8038189116842848e-01  -6.1592410141717890e-01
   0.0000000000000000e+00   4.0776054565421305e-01   0.0000000000000000e+00  -1.0258684288848513e-01   0.0000000000000000e+00   0.0000000000000000e+00  -3.9385633015109422e-01  -3.7058952771735248e-01   0.0000000000000000e+00   0.0000000000000000e+00
  -9.8748404805162310e-02   0.0000000000000000e+00  -1.6814015118477221e-01   0.0000000000000000e+00   7.3514814483873217e-02   2.0564155791180699e-01   0.0000000000000000e+00   0.0000000000000000e+00  -9.5289907059763135e-01  -7.9171491543200759e-02
   0.0000000000000000e+00  -1.0962015853142755e+00   0.0000000000000000e+00   5.3991841501119553e-01   0.0000000000000000e+00   0.0000000000000000e+00   5.0081687170012423e-01  -6.0316076429851173e-01   0.0000000000000000e+00   0.0000000000000000e+00
  -3.4955404999204498e-01   0.0000000000000000e+00  -5.2469180322908715e-01   0.0000000000000000e+00   1.5646944368983326e-01  -7.5700792963971197e-01   0.0000000000000000e+00   0.0000000000000000e+00  -1.6802471048180043e-02  -6.8443132446097912e-02
   6.3416439019159654e-01   0.0000000000000000e+00   2.5323729610736645e-01   0.0000000000000000e+00  -2.0609489682263671e-02  -4.1679728312708697e-01   0.0000000000000000e+00   0.0000000000000000e+00  -1.5378532751848761e-01  -5.7957893752801071e-01
   0.0000000000000000e+00  -8.5092367084189824e-01   0.0000000000000000e+00  -9.7634612719305480e-01   0.0000000000000000e+00   0.0000000000000000e+00   5.7872999769305200e-01  -2.9996069514501916e-01   0.0000000000000000e+00   0.0000000000000000e+00
   0.0000000000000000e+00   1.2238332605030258e+00   0.0000000000000000e+00  -5.0807833645267475e-01   0.0000000000000000e+00   0.0000000000000000e+00   7.9501073829065050e-01  -5.7920771998649689e-01   0.0000000000000000e+00   0.0000000000000000e+00
   3.7156398465585405e-01   0.0000000000000000e+00  -7.8593645562250003e-01   0.0000000000000000e+00  -1.4147895135779320e-01   3.6160991215909788e-01   0.0000000000000000e+00   0.0000000000000000e+00   1.8736853766770231e-01  -2.4157628582595170e-01
   4.5409904095352349e-01   0.0000000000000000e+00  -8.5249452073471024e-02   0.0000000000000000e+00   7.5458578443538693e-01  -3.6142814237101889e-02   0.0000000000000000e+00   0.0000000000000000e+00  -2.0162234291989913e-02   4.6412721008541613e-01
  -5.8853462349572387e-02   0.0000000000000000e+00   0.0000000000000000e+00   4.4271298132469306e-01  -3.5138389573426532e-01  -7.5449980849500509e-01   0.0000000000000000e+00  -3.1897311691845659e-01   7.7826946612376713e-02   0.0000000000000000e+00
   0.0000000000000000e+00  -1.1650719952658399e+00  -4.9613133963524009e-01   0.0000000000000000e+00   0.0000000000000000e+00   0.0000000000000000e+00  -1.0338863648262027e+00   0.0000000000000000e+00   0.0000000000000000e+00  -5.0903652463330409e-02
   0.0000000000000000e+00  -7.5468514851158264e-01   6.1346746121777018e-01   0.0000000000000000e+00   0.0000000000000000e+00   0.0000000000000000e+00  -2.3810320950895009e-01   0.0000000000000000e+00   0.0000000000000000e+00   1.0024147758233695e+00
  -8.6076325828139910e-01   0.0000000000000000e+00   0.0000000000000000e+00  -1.6933573420234721e-01  -3.2664046413478198e-02  -1.5299795946373604e-01   0.0000000000000000e+00   2.2560510281433505e-01  -3.9374997697892733e-01   0.0000000000000000e+00
  -2.1156560884400327e-01   0.0000000000000000e+00   0.0000000000000000e+00  -5.9960621817877779e-01  -3.7617669621537797e-01  -1.1928236684080109e-02   0.0000000000000000e+00  -1.9304105840919134e-01   6.4559765832766236e-01   0.0000000000000000e+00
   3.9002865017675470e-01   0.0000000000000000e+00   0.0000000000000000e+00  -3.6830682453298313e-01  -1.5619319962345166e-01  -4.7025856170718128e-01   0.0000000000000000e+00   6.7382348720772245e-01  -1.1247316419233452e-01   0.0000000000000000e+00
   0.0000000000000000e+00   7.3360085067979452e-01   4.4587041511717668e-01   0.0000000000000000e+00   0.0000000000000000e+00   0.0000000000000000e+00  -7.8259709089709428e-01   0.0000000000000000e+00   0.0000000000000000e+00   3.4769873134191726e-01
   2.3746427541769571e-01   0.0000000000000000e+00   0.0000000000000000e+00  -4.7924296900914198e-01  -1.1366164953521940e-01  -6.6835894851022426e-02   0.0000000000000000e+00  -5.7358831454650949e-01  -6.0625682062616071e-01   0.0000000000000000e+00
  -4.8489651044023363e-02   0.0000000000000000e+00   0.0000000000000000e+00  -2.2467591786355323e-01   8.3464856372686214e-01  -4.2610940948434650e-01   0.0000000000000000e+00  -1.6447489637824875e-01   2.0471941860202372e-01   0.0000000000000000e+00
   0.0000000000000000e+00  -1.9899783863493448e-03  -7.9172107841067252e-01   0.0000000000000000e+00   0.0000000000000000e+00   0.0000000000000000e+00   1.6255731277239271e-01   0.0000000000000000e+00   0.0000000000000000e+00   6.1637316202209980e-01
   8.1118889511101511e-01   4.9326184061319733e-01   0.0000000000000000e+00   0.0000000000000000e+00   0.0000000000000000e+00   0.0000000000000000e+00  -4.9725128193848894e-01   1.2880366865168598e+00   0.0000000000000000e+00   0.0000000000000000e+00
  -1.7523243864817337e-01   8.4590880223672227e-03   0.0000000000000000e+00   0.0000000000000000e+00   0.0000000000000000e+00   0.0000000000000000e+00  -9.7773766392321915e-01   2.8919162982922531e-01   0.0000000000000000e+00   0.0000000000000000e+00
   0.0000000000000000e+00   0.0000000000000000e+00  -4.9563974617804896e-01  -2.2263734646077568e-01  -6.7442122934957838e-01   3.9118965997211441e-01   0.0000000000000000e+00   0.0000000000000000e+00   2.5449902341286440e-01   1.7925054082168723e-01
   0.0000000000000000e+00   0.0000000000000000e+00   7.4741053402058666e-01  -2.2473080103743687e-01  -1.1667299390429364e-01   3.6036444213524954e-01   0.0000000000000000e+00   0.0000000000000000e+00   4.8209882124705394e-01  -1.2238941371823668e-01
   0.0000000000000000e+00   0.0000000000000000e+00   1.4893772132013747e-02   9.6807961071840781e-02   2.1886919546025146e-02   6.8551773416213746e-01   0.0000000000000000e+00   0.0000000000000000e+00  -5.9024822190191362e-01  -4.1424609795195044e-01
   0.0000000000000000e+00   0.0000000000000000e+00  -1.4627518345327992e-01   1.2498228901785605e-01   5.8394552789708709e-01   4.9360657013733183e-01   0.0000000000000000e+00   0.0000000000000000e+00   2.0464662951735335e-01   5.8005424705884623e-01
   7.8551212681493551e-02   6.5960842120151253e-01   0.0000000000000000e+00   0.0000000000000000e+00   0.0000000000000000e+00   0.0000000000000000e+00   9.2600215442853695e-01   2.7028103046918267e-01   0.0000000000000000e+00   0.0000000000000000e+00
  -5.5789670714771311e-01   1.2809712406097702e+00   0.0000000000000000e+00   0.0000000000000000e+00   0.0000000000000000e+00   0.0000000000000000e+00  -7.5187619043174858e-01  -7.2437868860102395e-01   0.0000000000000000e+00   0.0000000000000000e+00
   0.0000000000000000e+00   0.0000000000000000e+00   4.0907045050517488e-01   3.5590362717760265e-01  -4.1968984596826864e-01  -2.1797030237200365e-02   0.0000000000000000e+00   0.0000000000000000e+00  -3.9912621122901387e-01   6.0834000761026841e-01
   0.0000000000000000e+00   0.0000000000000000e+00   8.2230459225905106e-02  -8.6502539459415440e-01   1.1803573310197768e-01  -5.5235842663606309e-02   0.0000000000000000e+00   0.0000000000000000e+00  -3.9145374530445914e-01   2.7340400685826838e-01
   9.5133586007008819e-01   5.7730313075677053e-01   0.0000000000000000e+00   0.0000000000000000e+00   0.0000000000000000e+00   6.7076942055306854e-01  -3.3229650527513388e-01   0.0000000000000000e+00   0.0000000000000000e+00   0.0000000000000000e+00
  -7.5798944033559557e-01  -5.9977633624827842e-01   0.0000000000000000e+00   0.0000000000000000e+00   0.0000000000000000e+00   9.4602344006128869e-01   1.7706385969457439e-01   0.0000000000000000e+00   0.0000000000000000e+00   0.0000000000000000e+00
   0.0000000000000000e+00   0.0000000000000000e+00  -3.5075038961848787e-01  -1.6160877851841871e-01  -8.1117847882810401e-01   0.0000000000000000e+00   0.0000000000000000e+00   2.9705933384734406e-01   3.0458991495517496e-01  -1.0875191150576685e-01
   0.0000000000000000e+00   0.0000000000000000e+00   5.2406026698490116e-01   5.4333798993084170e-01  -3.5429997568632410e-02   0.0000000000000000e+00   0.0000000000000000e+00   1.1821743484302230e-01   5.8906549528413321e-01  -2.6060671691786530e-01
   0.0000000000000000e+00   0.0000000000000000e+00  -6.5008269267544039e-01   3.0966814800975762e-01   3.5476469146797263e-01   0.0000000000000000e+00   0.0000000000000000e+00   1.2415662634363292e-01   3.1460485026636224e-02  -5.8243927966488152e-01
   9.6782842305683114e-01  -4.6285570837640866e-01   0.0000000000000000e+00   0.0000000000000000e+00   0.0000000000000000e+00  -1.8665220168287544e-01   1.0110859950617632e+00   0.0000000000000000e+00   0.0000000000000000e+00   0.0000000000000000e+00
   5.6314249216135071e-01  -2.1902808257811526e-01   0.0000000000000000e+00   0.0000000000000000e+00   0.0000000000000000e+00  -7.7367082000019494e-01  -5.1813521740139853e-02   0.0000000000000000e+00   0.0000000000000000e+00   0.0000000000000000e+00
   0.0000000000000000e+00   0.0000000000000000e+00   2.4753002941832497e-01  -3.2195999927415347e-01  -1.9959030775369874e-01   0.0000000000000000e+00   0.0000000000000000e+00  -5.4603927554793097e-01  -1.3206120842687341e-01  -6.9255707291331436e-01
   0.0000000000000000e+00   0.0000000000000000e+00   3.4389443110621570e-01  -1.4838578722221013e-01   2.4061526820931139e-02   0.0000000000000000e+00   0.0000000000000000e+00   7.4338099335765717e-01  -4.5583376670167197e-01  -3.1422857473624510e-01
   0.0000000000000000e+00   0.0000000000000000e+00   1.3892380081807487e-02  -6.7608837183443449e-01   4.1768523606164698e-01   0.0000000000000000e+00   0.0000000000000000e+00   1.7773950231152638e-01   5.7793812663514965e-01  -5.1446573467597081e-02
