# Supplementary material for: ICOA: An Improved Coati Optimization Algorithm with Multi-Strategy Enhancement for Global Optimization and Engineering Design Problems
Source: Biomimetics (Basel). 2026 Apr 7;11(4):254. doi: 10.3390/biomimetics11040254 (PMC13113930; doi:10.3390/biomimetics11040254)
Supplement: Supplementary file 1 [file biomimetics-11-00254-s001.zip › ablation-study/input_data17/M_30_D2.txt]

  -1.8647645080767752e+00  -2.1794910278239663e+00
   1.3302457036322579e+00  -5.4023670922402345e-02
   1.5796900512818385e-01   9.8744407103329679e-01
   9.8744407103329834e-01  -1.5796900512818274e-01
  -7.7450155926099495e-01   6.3257199961924249e-01
  -6.3257199961924293e-01  -7.7450155926099529e-01
   1.3139007082618265e-01  -9.9133074666747367e-01
   9.9133074666747367e-01   1.3139007082618256e-01
  -1.6301822226033258e-01   9.8662305832120156e-01
  -9.8662305832120145e-01  -1.6301822226033263e-01
   9.6876852201464292e-01   2.4796683397899061e-01
   2.4796683397899061e-01  -9.6876852201464281e-01
  -2.5796210554063281e-02   9.9966722239005656e-01
   9.9966722239005579e-01   2.5796210554062504e-02
  -9.9921674220015388e-01   3.9571480979502416e-02
   3.9571480979502388e-02   9.9921674220015400e-01
