# Supplementary material for: ICOA: An Improved Coati Optimization Algorithm with Multi-Strategy Enhancement for Global Optimization and Engineering Design Problems
Source: Biomimetics (Basel). 2026 Apr 7;11(4):254. doi: 10.3390/biomimetics11040254 (PMC13113930; doi:10.3390/biomimetics11040254)
Supplement: Supplementary file 1 [file biomimetics-11-00254-s001.zip › ablation-study/input_data17/M_30_D30.txt]

   2.5045831501851468e-01   0.0000000000000000e+00   0.0000000000000000e+00   0.0000000000000000e+00   0.0000000000000000e+00   0.0000000000000000e+00   0.0000000000000000e+00   0.0000000000000000e+00   0.0000000000000000e+00   0.0000000000000000e+00   8.3872645041060012e-02   0.0000000000000000e+00  -5.4334074223525375e-01   0.0000000000000000e+00  -6.4928470340391464e-01  -2.5100889402798832e-01   0.0000000000000000e+00   0.0000000000000000e+00   0.0000000000000000e+00   0.0000000000000000e+00   0.0000000000000000e+00   0.0000000000000000e+00   0.0000000000000000e+00  -3.0019133475009585e-01   2.4470098611732816e-01   0.0000000000000000e+00  -2.1150618379758825e-02   0.0000000000000000e+00   0.0000000000000000e+00   0.0000000000000000e+00
   0.0000000000000000e+00   6.7158902424053146e-01   0.0000000000000000e+00   1.8795755487388927e-01  -2.3579033790824264e-01   0.0000000000000000e+00   0.0000000000000000e+00  -1.9777492512145392e-01   0.0000000000000000e+00  -6.2475888220926323e-01   0.0000000000000000e+00   0.0000000000000000e+00   0.0000000000000000e+00   0.0000000000000000e+00   0.0000000000000000e+00   0.0000000000000000e+00   0.0000000000000000e+00   0.0000000000000000e+00   0.0000000000000000e+00   0.0000000000000000e+00  -1.6912857454738953e-01   0.0000000000000000e+00   0.0000000000000000e+00   0.0000000000000000e+00   0.0000000000000000e+00   0.0000000000000000e+00   0.0000000000000000e+00   0.0000000000000000e+00   0.0000000000000000e+00   0.0000000000000000e+00
   0.0000000000000000e+00   0.0000000000000000e+00  -3.1399692664097478e-02   0.0000000000000000e+00   0.0000000000000000e+00   0.0000000000000000e+00   2.9995024152471594e-01   0.0000000000000000e+00   0.0000000000000000e+00   0.0000000000000000e+00   0.0000000000000000e+00   0.0000000000000000e+00   0.0000000000000000e+00   0.0000000000000000e+00   0.0000000000000000e+00   0.0000000000000000e+00   0.0000000000000000e+00   0.0000000000000000e+00   8.3997498054005026e-02   0.0000000000000000e+00   0.0000000000000000e+00   0.0000000000000000e+00  -8.3851977140582090e-01   0.0000000000000000e+00   0.0000000000000000e+00   0.0000000000000000e+00   0.0000000000000000e+00  -6.9264415934530821e-01   0.0000000000000000e+00  -1.5996970806204558e-01
   0.0000000000000000e+00  -2.9452906781798033e-01   0.0000000000000000e+00   4.6457149080241911e-01   1.1011230239749467e-01   0.0000000000000000e+00   0.0000000000000000e+00  -8.2547366201864003e-01   0.0000000000000000e+00   2.7788959144939639e-02   0.0000000000000000e+00   0.0000000000000000e+00   0.0000000000000000e+00   0.0000000000000000e+00   0.0000000000000000e+00   0.0000000000000000e+00   0.0000000000000000e+00   0.0000000000000000e+00   0.0000000000000000e+00   0.0000000000000000e+00   5.5877062089819615e-02   0.0000000000000000e+00   0.0000000000000000e+00   0.0000000000000000e+00   0.0000000000000000e+00   0.0000000000000000e+00   0.0000000000000000e+00   0.0000000000000000e+00   0.0000000000000000e+00   0.0000000000000000e+00
   0.0000000000000000e+00   4.3261957498469222e-01   0.0000000000000000e+00   1.5688102681652000e-01   8.0848845221518451e-01   0.0000000000000000e+00   0.0000000000000000e+00   6.8449212150234306e-02   0.0000000000000000e+00   9.1044597570016858e-02   0.0000000000000000e+00   0.0000000000000000e+00   0.0000000000000000e+00   0.0000000000000000e+00   0.0000000000000000e+00   0.0000000000000000e+00   0.0000000000000000e+00   0.0000000000000000e+00   0.0000000000000000e+00   0.0000000000000000e+00   3.4871285609951230e-01   0.0000000000000000e+00   0.0000000000000000e+00   0.0000000000000000e+00   0.0000000000000000e+00   0.0000000000000000e+00   0.0000000000000000e+00   0.0000000000000000e+00   0.0000000000000000e+00   0.0000000000000000e+00
   0.0000000000000000e+00   0.0000000000000000e+00   0.0000000000000000e+00   0.0000000000000000e+00   0.0000000000000000e+00  -6.3600679967683660e-01   0.0000000000000000e+00   0.0000000000000000e+00   1.6934411003128153e-01   0.0000000000000000e+00   0.0000000000000000e+00  -5.6699097301069090e-01   0.0000000000000000e+00   0.0000000000000000e+00   0.0000000000000000e+00   0.0000000000000000e+00   7.7453984217081451e-01   0.0000000000000000e+00   0.0000000000000000e+00   5.2681424943125887e-01   0.0000000000000000e+00  -1.2163340547365409e-01   0.0000000000000000e+00   0.0000000000000000e+00   0.0000000000000000e+00  -1.5723141861209006e-01   0.0000000000000000e+00   0.0000000000000000e+00   5.6758657876582852e-01   0.0000000000000000e+00
   0.0000000000000000e+00   0.0000000000000000e+00   4.9947273151362187e-01   0.0000000000000000e+00   0.0000000000000000e+00   0.0000000000000000e+00  -5.3415260557186628e-01   0.0000000000000000e+00   0.0000000000000000e+00   0.0000000000000000e+00   0.0000000000000000e+00   0.0000000000000000e+00   0.0000000000000000e+00   0.0000000000000000e+00   0.0000000000000000e+00   0.0000000000000000e+00   0.0000000000000000e+00   0.0000000000000000e+00  -5.8407094457490405e-01   0.0000000000000000e+00   0.0000000000000000e+00   0.0000000000000000e+00  -2.0775132402617952e-01   0.0000000000000000e+00   0.0000000000000000e+00   0.0000000000000000e+00   0.0000000000000000e+00  -5.4597253372805021e-01   0.0000000000000000e+00   7.8710343053493925e-01
   0.0000000000000000e+00   1.8679578357093005e-01   0.0000000000000000e+00  -2.6884258140159628e-01   2.8936810615020014e-01   0.0000000000000000e+00   0.0000000000000000e+00  -2.2444050548925537e-01   0.0000000000000000e+00   3.0284601694674862e-01   0.0000000000000000e+00   0.0000000000000000e+00   0.0000000000000000e+00   0.0000000000000000e+00   0.0000000000000000e+00   0.0000000000000000e+00   0.0000000000000000e+00   0.0000000000000000e+00   0.0000000000000000e+00   0.0000000000000000e+00  -8.1670548567014800e-01   0.0000000000000000e+00   0.0000000000000000e+00   0.0000000000000000e+00   0.0000000000000000e+00   0.0000000000000000e+00   0.0000000000000000e+00   0.0000000000000000e+00   0.0000000000000000e+00   0.0000000000000000e+00
   0.0000000000000000e+00   0.0000000000000000e+00   0.0000000000000000e+00   0.0000000000000000e+00   0.0000000000000000e+00   9.2383449132292805e-01   0.0000000000000000e+00   0.0000000000000000e+00  -1.1575729692669150e-01   0.0000000000000000e+00   0.0000000000000000e+00  -4.3935862012125732e-01   0.0000000000000000e+00   0.0000000000000000e+00   0.0000000000000000e+00   0.0000000000000000e+00   1.3682897751907475e-01   0.0000000000000000e+00   0.0000000000000000e+00   1.0911833334646442e-01   0.0000000000000000e+00  -1.1256203713503894e+00   0.0000000000000000e+00   0.0000000000000000e+00   0.0000000000000000e+00   3.0279630162604004e-01   0.0000000000000000e+00   0.0000000000000000e+00  -4.7982918088481580e-01   0.0000000000000000e+00
   0.0000000000000000e+00   4.2975216175652858e-01   0.0000000000000000e+00   3.7540451998803648e-01  -4.1819191027721481e-01   0.0000000000000000e+00   0.0000000000000000e+00   3.1073500844687782e-02   0.0000000000000000e+00   7.0172405397812099e-01   0.0000000000000000e+00   0.0000000000000000e+00   0.0000000000000000e+00   0.0000000000000000e+00   0.0000000000000000e+00   0.0000000000000000e+00   0.0000000000000000e+00   0.0000000000000000e+00   0.0000000000000000e+00   0.0000000000000000e+00   7.8216632697929250e-02   0.0000000000000000e+00   0.0000000000000000e+00   0.0000000000000000e+00   0.0000000000000000e+00   0.0000000000000000e+00   0.0000000000000000e+00   0.0000000000000000e+00   0.0000000000000000e+00   0.0000000000000000e+00
  -3.1210450539966211e-01   0.0000000000000000e+00   0.0000000000000000e+00   0.0000000000000000e+00   0.0000000000000000e+00   0.0000000000000000e+00   0.0000000000000000e+00   0.0000000000000000e+00   0.0000000000000000e+00   0.0000000000000000e+00   6.2146090340875759e-01   0.0000000000000000e+00   1.9127412801309757e-01   0.0000000000000000e+00  -1.4532014523721365e-01   3.8124827861005428e-01   0.0000000000000000e+00   0.0000000000000000e+00   0.0000000000000000e+00   0.0000000000000000e+00   0.0000000000000000e+00   0.0000000000000000e+00   0.0000000000000000e+00  -3.6211186180649951e-01   1.2761489746051780e-01   0.0000000000000000e+00   4.0732367243595063e-01   0.0000000000000000e+00   0.0000000000000000e+00   0.0000000000000000e+00
   0.0000000000000000e+00   0.0000000000000000e+00   0.0000000000000000e+00   0.0000000000000000e+00   0.0000000000000000e+00  -3.8779040768856815e-01   0.0000000000000000e+00   0.0000000000000000e+00   4.7050915034447349e-01   0.0000000000000000e+00   0.0000000000000000e+00   1.5324437435902927e-01   0.0000000000000000e+00   0.0000000000000000e+00   0.0000000000000000e+00   0.0000000000000000e+00  -9.2871076706557876e-01   0.0000000000000000e+00   0.0000000000000000e+00   4.6434102900211593e-01   0.0000000000000000e+00  -7.9376598106302265e-02   0.0000000000000000e+00   0.0000000000000000e+00   0.0000000000000000e+00   5.1038457590937236e-01   0.0000000000000000e+00   0.0000000000000000e+00   2.0943894982749595e-01   0.0000000000000000e+00
  -1.8025332835081448e-01   0.0000000000000000e+00   0.0000000000000000e+00   0.0000000000000000e+00   0.0000000000000000e+00   0.0000000000000000e+00   0.0000000000000000e+00   0.0000000000000000e+00   0.0000000000000000e+00   0.0000000000000000e+00   3.7777358427445085e-01   0.0000000000000000e+00   1.6922085640145701e-01   0.0000000000000000e+00  -8.6021698132131508e-02  -3.3557373798445267e-01   0.0000000000000000e+00   0.0000000000000000e+00   0.0000000000000000e+00   0.0000000000000000e+00   0.0000000000000000e+00   0.0000000000000000e+00   0.0000000000000000e+00   5.8123533840127228e-01   5.5677679677698388e-01   0.0000000000000000e+00  -1.6827290985649601e-01   0.0000000000000000e+00   0.0000000000000000e+00   0.0000000000000000e+00
   0.0000000000000000e+00   0.0000000000000000e+00   0.0000000000000000e+00   0.0000000000000000e+00   0.0000000000000000e+00   0.0000000000000000e+00   0.0000000000000000e+00   0.0000000000000000e+00   0.0000000000000000e+00   0.0000000000000000e+00   0.0000000000000000e+00   0.0000000000000000e+00   0.0000000000000000e+00   5.0284332109211805e-01   0.0000000000000000e+00   0.0000000000000000e+00   0.0000000000000000e+00   2.8314509646631369e-01   0.0000000000000000e+00   0.0000000000000000e+00   0.0000000000000000e+00   0.0000000000000000e+00   0.0000000000000000e+00   0.0000000000000000e+00   0.0000000000000000e+00   0.0000000000000000e+00   0.0000000000000000e+00   0.0000000000000000e+00   0.0000000000000000e+00   0.0000000000000000e+00
   1.3761183533582849e-01   0.0000000000000000e+00   0.0000000000000000e+00   0.0000000000000000e+00   0.0000000000000000e+00   0.0000000000000000e+00   0.0000000000000000e+00   0.0000000000000000e+00   0.0000000000000000e+00   0.0000000000000000e+00   5.0522973690936768e-01   0.0000000000000000e+00   3.3345050832325106e-02   0.0000000000000000e+00  -2.4706359446375972e-01   6.2153746823355505e-02   0.0000000000000000e+00   0.0000000000000000e+00   0.0000000000000000e+00   0.0000000000000000e+00   0.0000000000000000e+00   0.0000000000000000e+00   0.0000000000000000e+00   1.8645037874094478e-01  -6.4282490180596452e-01   0.0000000000000000e+00  -4.6022048763061452e-01   0.0000000000000000e+00   0.0000000000000000e+00   0.0000000000000000e+00
  -4.4874031599885664e-02   0.0000000000000000e+00   0.0000000000000000e+00   0.0000000000000000e+00   0.0000000000000000e+00   0.0000000000000000e+00   0.0000000000000000e+00   0.0000000000000000e+00   0.0000000000000000e+00   0.0000000000000000e+00  -3.8543372275711119e-01   0.0000000000000000e+00   3.1889418225074434e-01   0.0000000000000000e+00  -6.6413364013807963e-01   2.8254802826054448e-01   0.0000000000000000e+00   0.0000000000000000e+00   0.0000000000000000e+00   0.0000000000000000e+00   0.0000000000000000e+00   0.0000000000000000e+00   0.0000000000000000e+00   3.7978638286914373e-01  -9.6953271658067261e-02   0.0000000000000000e+00   2.7053493940928675e-01   0.0000000000000000e+00   0.0000000000000000e+00   0.0000000000000000e+00
   0.0000000000000000e+00   0.0000000000000000e+00   0.0000000000000000e+00   0.0000000000000000e+00   0.0000000000000000e+00   3.4649872005990928e-02   0.0000000000000000e+00   0.0000000000000000e+00  -1.2263481522217476e+00   0.0000000000000000e+00   0.0000000000000000e+00   5.3821590927088581e-01   0.0000000000000000e+00   0.0000000000000000e+00   0.0000000000000000e+00   0.0000000000000000e+00   3.7663367014253613e-01   0.0000000000000000e+00   0.0000000000000000e+00   1.5581326592562200e-02   0.0000000000000000e+00  -1.4357529504948149e-01   0.0000000000000000e+00   0.0000000000000000e+00   0.0000000000000000e+00   6.6380553849821333e-01   0.0000000000000000e+00   0.0000000000000000e+00   2.7917573437299847e-01   0.0000000000000000e+00
   0.0000000000000000e+00   0.0000000000000000e+00   0.0000000000000000e+00   0.0000000000000000e+00   0.0000000000000000e+00   0.0000000000000000e+00   0.0000000000000000e+00   0.0000000000000000e+00   0.0000000000000000e+00   0.0000000000000000e+00   0.0000000000000000e+00   0.0000000000000000e+00   0.0000000000000000e+00  -1.2032094339592295e-01   0.0000000000000000e+00   0.0000000000000000e+00   0.0000000000000000e+00   2.3316985920464220e-01   0.0000000000000000e+00   0.0000000000000000e+00   0.0000000000000000e+00   0.0000000000000000e+00   0.0000000000000000e+00   0.0000000000000000e+00   0.0000000000000000e+00   0.0000000000000000e+00   0.0000000000000000e+00   0.0000000000000000e+00   0.0000000000000000e+00   0.0000000000000000e+00
   0.0000000000000000e+00   0.0000000000000000e+00  -4.4825846069001507e-01   0.0000000000000000e+00   0.0000000000000000e+00   0.0000000000000000e+00   1.1097592071896061e+00   0.0000000000000000e+00   0.0000000000000000e+00   0.0000000000000000e+00   0.0000000000000000e+00   0.0000000000000000e+00   0.0000000000000000e+00   0.0000000000000000e+00   0.0000000000000000e+00   0.0000000000000000e+00   0.0000000000000000e+00   0.0000000000000000e+00  -6.0502289330630465e-01   0.0000000000000000e+00   0.0000000000000000e+00   0.0000000000000000e+00   3.9121091838232380e-01   0.0000000000000000e+00   0.0000000000000000e+00   0.0000000000000000e+00   0.0000000000000000e+00   6.1889065028997259e-01   0.0000000000000000e+00   7.0552747380016392e-03
   0.0000000000000000e+00   0.0000000000000000e+00   0.0000000000000000e+00   0.0000000000000000e+00   0.0000000000000000e+00   5.8972620496584610e-02   0.0000000000000000e+00   0.0000000000000000e+00   4.2467927062533317e-01   0.0000000000000000e+00   0.0000000000000000e+00   6.4263869685471697e-01   0.0000000000000000e+00   0.0000000000000000e+00   0.0000000000000000e+00   0.0000000000000000e+00  -3.7095940548022927e-01   0.0000000000000000e+00   0.0000000000000000e+00   8.6305572881787390e-02   0.0000000000000000e+00  -6.8780203293653008e-01   0.0000000000000000e+00   0.0000000000000000e+00   0.0000000000000000e+00  -6.8429072368483079e-01   0.0000000000000000e+00   0.0000000000000000e+00   1.0923773643273091e+00   0.0000000000000000e+00
   0.0000000000000000e+00  -2.3554517353514101e-01   0.0000000000000000e+00   7.1486274467363242e-01   1.4144343521802111e-01   0.0000000000000000e+00   0.0000000000000000e+00   4.7270912272108179e-01   0.0000000000000000e+00  -1.2838471946297378e-01   0.0000000000000000e+00   0.0000000000000000e+00   0.0000000000000000e+00   0.0000000000000000e+00   0.0000000000000000e+00   0.0000000000000000e+00   0.0000000000000000e+00   0.0000000000000000e+00   0.0000000000000000e+00   0.0000000000000000e+00  -4.1658964370275120e-01   0.0000000000000000e+00   0.0000000000000000e+00   0.0000000000000000e+00   0.0000000000000000e+00   0.0000000000000000e+00   0.0000000000000000e+00   0.0000000000000000e+00   0.0000000000000000e+00   0.0000000000000000e+00
   0.0000000000000000e+00   0.0000000000000000e+00   0.0000000000000000e+00   0.0000000000000000e+00   0.0000000000000000e+00  -3.5646905865751866e-01   0.0000000000000000e+00   0.0000000000000000e+00  -9.7690487630989642e-01   0.0000000000000000e+00   0.0000000000000000e+00  -2.0968808455008936e-01   0.0000000000000000e+00   0.0000000000000000e+00   0.0000000000000000e+00   0.0000000000000000e+00  -6.4390005670370432e-01   0.0000000000000000e+00   0.0000000000000000e+00   7.2024555719195615e-01   0.0000000000000000e+00  -1.2225603921535524e-01   0.0000000000000000e+00   0.0000000000000000e+00   0.0000000000000000e+00  -5.3532680649436393e-01   0.0000000000000000e+00   0.0000000000000000e+00  -5.5432425961392529e-01   0.0000000000000000e+00
   0.0000000000000000e+00   0.0000000000000000e+00  -1.0906466338806670e-01   0.0000000000000000e+00   0.0000000000000000e+00   0.0000000000000000e+00   1.5646127340690585e-01   0.0000000000000000e+00   0.0000000000000000e+00   0.0000000000000000e+00   0.0000000000000000e+00   0.0000000000000000e+00   0.0000000000000000e+00   0.0000000000000000e+00   0.0000000000000000e+00   0.0000000000000000e+00   0.0000000000000000e+00   0.0000000000000000e+00   2.6170789971096114e-01   0.0000000000000000e+00   0.0000000000000000e+00   0.0000000000000000e+00   6.7178304038505965e-01   0.0000000000000000e+00   0.0000000000000000e+00   0.0000000000000000e+00   0.0000000000000000e+00  -7.4918057820997275e-01   0.0000000000000000e+00   1.3624650860973186e-01
  -2.4001067526289765e-01   0.0000000000000000e+00   0.0000000000000000e+00   0.0000000000000000e+00   0.0000000000000000e+00   0.0000000000000000e+00   0.0000000000000000e+00   0.0000000000000000e+00   0.0000000000000000e+00   0.0000000000000000e+00  -5.2844003138018153e-02   0.0000000000000000e+00   4.3896139790987371e-01   0.0000000000000000e+00  -1.4312940590823292e-01  -7.3277067897099979e-01   0.0000000000000000e+00   0.0000000000000000e+00   0.0000000000000000e+00   0.0000000000000000e+00   0.0000000000000000e+00   0.0000000000000000e+00   0.0000000000000000e+00  -3.1631443724051433e-01  -2.6990120870998657e-01   0.0000000000000000e+00   1.2874353487475770e-01   0.0000000000000000e+00   0.0000000000000000e+00   0.0000000000000000e+00
   6.0546598561826437e-01   0.0000000000000000e+00   0.0000000000000000e+00   0.0000000000000000e+00   0.0000000000000000e+00   0.0000000000000000e+00   0.0000000000000000e+00   0.0000000000000000e+00   0.0000000000000000e+00   0.0000000000000000e+00  -4.3974424424040592e-03   0.0000000000000000e+00   5.8614132834779931e-01   0.0000000000000000e+00  -4.0905259800113558e-02   1.2333574629915493e-01   0.0000000000000000e+00   0.0000000000000000e+00   0.0000000000000000e+00   0.0000000000000000e+00   0.0000000000000000e+00   0.0000000000000000e+00   0.0000000000000000e+00  -2.9788260806055078e-01   3.1018501427328843e-01   0.0000000000000000e+00  -2.9664154817352745e-01   0.0000000000000000e+00   0.0000000000000000e+00   0.0000000000000000e+00
   0.0000000000000000e+00   0.0000000000000000e+00   0.0000000000000000e+00   0.0000000000000000e+00   0.0000000000000000e+00   5.3128512091950808e-01   0.0000000000000000e+00   0.0000000000000000e+00   2.4698830635522318e-01   0.0000000000000000e+00   0.0000000000000000e+00   5.3048242984427685e-01   0.0000000000000000e+00   0.0000000000000000e+00   0.0000000000000000e+00   0.0000000000000000e+00   2.0385498987954262e-01   0.0000000000000000e+00   0.0000000000000000e+00   9.4678007111716755e-01   0.0000000000000000e+00   4.9446491386230618e-01   0.0000000000000000e+00   0.0000000000000000e+00   0.0000000000000000e+00   6.4831215008336024e-02   0.0000000000000000e+00   0.0000000000000000e+00   2.2538043939621344e-01   0.0000000000000000e+00
   6.0185153306143568e-01   0.0000000000000000e+00   0.0000000000000000e+00   0.0000000000000000e+00   0.0000000000000000e+00   0.0000000000000000e+00   0.0000000000000000e+00   0.0000000000000000e+00   0.0000000000000000e+00   0.0000000000000000e+00   2.3960545926381113e-01   0.0000000000000000e+00  -2.2476432059729483e-02   0.0000000000000000e+00   1.6012032343529248e-01  -2.0778233986064593e-01   0.0000000000000000e+00   0.0000000000000000e+00   0.0000000000000000e+00   0.0000000000000000e+00   0.0000000000000000e+00   0.0000000000000000e+00   0.0000000000000000e+00   2.7043544837231859e-01  -1.4882965799943029e-01   0.0000000000000000e+00   6.4479543149195007e-01   0.0000000000000000e+00   0.0000000000000000e+00   0.0000000000000000e+00
   0.0000000000000000e+00   0.0000000000000000e+00  -6.8189341477666832e-01   0.0000000000000000e+00   0.0000000000000000e+00   0.0000000000000000e+00   6.8244773075005552e-03   0.0000000000000000e+00   0.0000000000000000e+00   0.0000000000000000e+00   0.0000000000000000e+00   0.0000000000000000e+00   0.0000000000000000e+00   0.0000000000000000e+00   0.0000000000000000e+00   0.0000000000000000e+00   0.0000000000000000e+00   0.0000000000000000e+00   3.4022410734622077e-01   0.0000000000000000e+00   0.0000000000000000e+00   0.0000000000000000e+00  -1.1256608951643104e-01   0.0000000000000000e+00   0.0000000000000000e+00   0.0000000000000000e+00   0.0000000000000000e+00   3.6872047140166092e-01   0.0000000000000000e+00   8.3450073579127371e-01
   0.0000000000000000e+00   0.0000000000000000e+00   0.0000000000000000e+00   0.0000000000000000e+00   0.0000000000000000e+00   5.8210837249584579e-01   0.0000000000000000e+00   0.0000000000000000e+00  -2.6348692986484468e-01   0.0000000000000000e+00   0.0000000000000000e+00  -9.2216195266418977e-01   0.0000000000000000e+00   0.0000000000000000e+00   0.0000000000000000e+00   0.0000000000000000e+00  -4.4202725598921000e-01   0.0000000000000000e+00   0.0000000000000000e+00   2.5173227024332856e-01   0.0000000000000000e+00   6.3652555267528985e-02   0.0000000000000000e+00   0.0000000000000000e+00   0.0000000000000000e+00   1.2109264494581023e-01   0.0000000000000000e+00   0.0000000000000000e+00   7.0754895499042580e-01   0.0000000000000000e+00
   0.0000000000000000e+00   0.0000000000000000e+00  -5.1839385600064525e-01   0.0000000000000000e+00   0.0000000000000000e+00   0.0000000000000000e+00  -9.8276241748336524e-01   0.0000000000000000e+00   0.0000000000000000e+00   0.0000000000000000e+00   0.0000000000000000e+00   0.0000000000000000e+00   0.0000000000000000e+00   0.0000000000000000e+00   0.0000000000000000e+00   0.0000000000000000e+00   0.0000000000000000e+00   0.0000000000000000e+00  -4.5113698714103773e-01   0.0000000000000000e+00   0.0000000000000000e+00   0.0000000000000000e+00  -1.9283345877578717e-01   0.0000000000000000e+00   0.0000000000000000e+00   0.0000000000000000e+00   0.0000000000000000e+00  -5.9009167318674816e-01   0.0000000000000000e+00  -2.1477162344358597e-01
  -2.8501805216846332e-01  -2.7245125996470554e-01   0.0000000000000000e+00   0.0000000000000000e+00   0.0000000000000000e+00   8.7881230534405808e-01   0.0000000000000000e+00   0.0000000000000000e+00   0.0000000000000000e+00   0.0000000000000000e+00   0.0000000000000000e+00   1.6464009040259600e-01   0.0000000000000000e+00   0.0000000000000000e+00   0.0000000000000000e+00   0.0000000000000000e+00  -2.1202238486702774e-01   0.0000000000000000e+00  -1.2810222680520504e-02   0.0000000000000000e+00   0.0000000000000000e+00   0.0000000000000000e+00   0.0000000000000000e+00   0.0000000000000000e+00   0.0000000000000000e+00   0.0000000000000000e+00   0.0000000000000000e+00   0.0000000000000000e+00   0.0000000000000000e+00   0.0000000000000000e+00
  -5.9557903028906145e-01   4.3162964940179915e-01   0.0000000000000000e+00   0.0000000000000000e+00   0.0000000000000000e+00  -7.9778010895106680e-02   0.0000000000000000e+00   0.0000000000000000e+00   0.0000000000000000e+00   0.0000000000000000e+00   0.0000000000000000e+00  -4.7718046020858507e-01   0.0000000000000000e+00   0.0000000000000000e+00   0.0000000000000000e+00   0.0000000000000000e+00  -4.6176746521897993e-01   0.0000000000000000e+00   1.0810434716145136e-01   0.0000000000000000e+00   0.0000000000000000e+00   0.0000000000000000e+00   0.0000000000000000e+00   0.0000000000000000e+00   0.0000000000000000e+00   0.0000000000000000e+00   0.0000000000000000e+00   0.0000000000000000e+00   0.0000000000000000e+00   0.0000000000000000e+00
   0.0000000000000000e+00   0.0000000000000000e+00  -8.1867989102581640e-02   0.0000000000000000e+00   0.0000000000000000e+00   0.0000000000000000e+00  -4.8142146316112144e-01   0.0000000000000000e+00   0.0000000000000000e+00   0.0000000000000000e+00   0.0000000000000000e+00   0.0000000000000000e+00   0.0000000000000000e+00  -2.1740553006436880e-01   1.5284988786675099e-01   0.0000000000000000e+00   0.0000000000000000e+00   6.1528276659127334e-01   0.0000000000000000e+00   0.0000000000000000e+00   0.0000000000000000e+00   0.0000000000000000e+00   0.0000000000000000e+00  -5.3263906518979498e-01   0.0000000000000000e+00   1.5927866789210787e-01   0.0000000000000000e+00   0.0000000000000000e+00   0.0000000000000000e+00  -5.7059650968989115e-02
   0.0000000000000000e+00   0.0000000000000000e+00   0.0000000000000000e+00  -6.5294508946132646e-01   0.0000000000000000e+00   0.0000000000000000e+00   0.0000000000000000e+00   0.0000000000000000e+00   8.3961566711464944e-02   0.0000000000000000e+00  -1.3140651328168784e-01   0.0000000000000000e+00   2.3164590272496510e-02   0.0000000000000000e+00   0.0000000000000000e+00   1.1090061468151375e+00   0.0000000000000000e+00   0.0000000000000000e+00   0.0000000000000000e+00   0.0000000000000000e+00   0.0000000000000000e+00   0.0000000000000000e+00  -8.3718651271091338e-01   0.0000000000000000e+00   0.0000000000000000e+00   0.0000000000000000e+00   0.0000000000000000e+00   7.8605240730679338e-01  -6.1752040450936874e-01   0.0000000000000000e+00
   0.0000000000000000e+00   0.0000000000000000e+00   0.0000000000000000e+00   0.0000000000000000e+00  -3.6797320840143588e-02   0.0000000000000000e+00   0.0000000000000000e+00   0.0000000000000000e+00   0.0000000000000000e+00  -8.0151946428196230e-01   0.0000000000000000e+00   0.0000000000000000e+00   0.0000000000000000e+00   0.0000000000000000e+00   0.0000000000000000e+00   0.0000000000000000e+00   0.0000000000000000e+00   0.0000000000000000e+00   0.0000000000000000e+00   4.7454013396376193e-01   0.0000000000000000e+00  -1.2608044245828560e+00   0.0000000000000000e+00   0.0000000000000000e+00   6.3118413931447648e-01   0.0000000000000000e+00   1.8723313774826006e-01   0.0000000000000000e+00   0.0000000000000000e+00   0.0000000000000000e+00
  -4.9847622228231014e-01   1.6064569955996369e-01   0.0000000000000000e+00   0.0000000000000000e+00   0.0000000000000000e+00   9.1811144650208024e-02   0.0000000000000000e+00   0.0000000000000000e+00   0.0000000000000000e+00   0.0000000000000000e+00   0.0000000000000000e+00  -8.1495804588460757e-02   0.0000000000000000e+00   0.0000000000000000e+00   0.0000000000000000e+00   0.0000000000000000e+00   7.9744292354618318e-01   0.0000000000000000e+00  -2.7336485924613874e-01   0.0000000000000000e+00   0.0000000000000000e+00   0.0000000000000000e+00   0.0000000000000000e+00   0.0000000000000000e+00   0.0000000000000000e+00   0.0000000000000000e+00   0.0000000000000000e+00   0.0000000000000000e+00   0.0000000000000000e+00   0.0000000000000000e+00
   0.0000000000000000e+00   0.0000000000000000e+00  -1.5022917067392014e-02   0.0000000000000000e+00   0.0000000000000000e+00   0.0000000000000000e+00  -1.0198681674851934e-01   0.0000000000000000e+00   0.0000000000000000e+00   0.0000000000000000e+00   0.0000000000000000e+00   0.0000000000000000e+00   0.0000000000000000e+00   1.9760971361648999e-01   2.8527656789721567e-01   0.0000000000000000e+00   0.0000000000000000e+00  -4.6468613536030817e-01   0.0000000000000000e+00   0.0000000000000000e+00   0.0000000000000000e+00   0.0000000000000000e+00   0.0000000000000000e+00  -3.0490472709672761e-01   0.0000000000000000e+00   1.9675453814320604e-01   0.0000000000000000e+00   0.0000000000000000e+00   0.0000000000000000e+00  -7.2203063424172576e-01
   0.0000000000000000e+00   0.0000000000000000e+00   0.0000000000000000e+00   0.0000000000000000e+00   0.0000000000000000e+00   0.0000000000000000e+00   0.0000000000000000e+00  -3.8773036229325752e-01   0.0000000000000000e+00   0.0000000000000000e+00   0.0000000000000000e+00   0.0000000000000000e+00   0.0000000000000000e+00   0.0000000000000000e+00   0.0000000000000000e+00   0.0000000000000000e+00   0.0000000000000000e+00   0.0000000000000000e+00   0.0000000000000000e+00   0.0000000000000000e+00   1.3982654567602515e-01   0.0000000000000000e+00   0.0000000000000000e+00   0.0000000000000000e+00   0.0000000000000000e+00   0.0000000000000000e+00   0.0000000000000000e+00   0.0000000000000000e+00   0.0000000000000000e+00   0.0000000000000000e+00
   0.0000000000000000e+00   0.0000000000000000e+00   0.0000000000000000e+00   6.5113230736645067e-01   0.0000000000000000e+00   0.0000000000000000e+00   0.0000000000000000e+00   0.0000000000000000e+00  -4.6786441073702451e-01   0.0000000000000000e+00   8.7679086735748624e-01   0.0000000000000000e+00  -9.3235677524069727e-01   0.0000000000000000e+00   0.0000000000000000e+00   2.8516924845669578e-01   0.0000000000000000e+00   0.0000000000000000e+00   0.0000000000000000e+00   0.0000000000000000e+00   0.0000000000000000e+00   0.0000000000000000e+00   4.1136162101379792e-01   0.0000000000000000e+00   0.0000000000000000e+00   0.0000000000000000e+00   0.0000000000000000e+00   4.6090489843090188e-01  -2.1173198294290965e-01   0.0000000000000000e+00
   0.0000000000000000e+00   0.0000000000000000e+00   0.0000000000000000e+00   0.0000000000000000e+00  -8.6435225404318006e-01   0.0000000000000000e+00   0.0000000000000000e+00   0.0000000000000000e+00   0.0000000000000000e+00  -2.6548905960930885e-01   0.0000000000000000e+00   0.0000000000000000e+00   0.0000000000000000e+00   0.0000000000000000e+00   0.0000000000000000e+00   0.0000000000000000e+00   0.0000000000000000e+00   0.0000000000000000e+00   0.0000000000000000e+00  -1.2289030490837902e+00   0.0000000000000000e+00  -2.1197198209633394e-02   0.0000000000000000e+00   0.0000000000000000e+00   7.3809707416710157e-01   0.0000000000000000e+00  -1.8225556169781154e-01   0.0000000000000000e+00   0.0000000000000000e+00   0.0000000000000000e+00
   0.0000000000000000e+00   0.0000000000000000e+00   0.0000000000000000e+00  -5.5684145596611978e-01   0.0000000000000000e+00   0.0000000000000000e+00   0.0000000000000000e+00   0.0000000000000000e+00  -6.0875807809129878e-02   0.0000000000000000e+00   5.2851255092127847e-01   0.0000000000000000e+00  -8.7446949226888870e-01   0.0000000000000000e+00   0.0000000000000000e+00  -3.5574649926008434e-01   0.0000000000000000e+00   0.0000000000000000e+00   0.0000000000000000e+00   0.0000000000000000e+00   0.0000000000000000e+00   0.0000000000000000e+00  -7.5565710199544234e-01   0.0000000000000000e+00   0.0000000000000000e+00   0.0000000000000000e+00   0.0000000000000000e+00  -8.9215115735823902e-01  -2.5922777508894274e-01   0.0000000000000000e+00
   4.6487187280890041e-01   7.7340473693178191e-01   0.0000000000000000e+00   0.0000000000000000e+00   0.0000000000000000e+00   4.1919414108423964e-01   0.0000000000000000e+00   0.0000000000000000e+00   0.0000000000000000e+00   0.0000000000000000e+00   0.0000000000000000e+00  -3.3622321133993049e-02   0.0000000000000000e+00   0.0000000000000000e+00   0.0000000000000000e+00   0.0000000000000000e+00   9.1223162401386171e-02   0.0000000000000000e+00   2.3736069732029821e-02   0.0000000000000000e+00   0.0000000000000000e+00   0.0000000000000000e+00   0.0000000000000000e+00   0.0000000000000000e+00   0.0000000000000000e+00   0.0000000000000000e+00   0.0000000000000000e+00   0.0000000000000000e+00   0.0000000000000000e+00   0.0000000000000000e+00
   0.0000000000000000e+00   0.0000000000000000e+00   0.0000000000000000e+00   4.5208111933981832e-01   0.0000000000000000e+00   0.0000000000000000e+00   0.0000000000000000e+00   0.0000000000000000e+00  -6.4670863777546517e-01   0.0000000000000000e+00   2.2872416352725600e-01   0.0000000000000000e+00   9.5638260969831179e-01   0.0000000000000000e+00   0.0000000000000000e+00   1.2713974630832137e-01   0.0000000000000000e+00   0.0000000000000000e+00   0.0000000000000000e+00   0.0000000000000000e+00   0.0000000000000000e+00   0.0000000000000000e+00   2.1481313677374908e-03   0.0000000000000000e+00   0.0000000000000000e+00   0.0000000000000000e+00   0.0000000000000000e+00  -4.9100085373213009e-01  -5.0140683502981676e-01   0.0000000000000000e+00
   0.0000000000000000e+00   0.0000000000000000e+00   2.0001158420413192e-02   0.0000000000000000e+00   0.0000000000000000e+00   0.0000000000000000e+00  -7.2791913584916079e-01   0.0000000000000000e+00   0.0000000000000000e+00   0.0000000000000000e+00   0.0000000000000000e+00   0.0000000000000000e+00   0.0000000000000000e+00   3.2634986749565442e-01  -1.0713226146053163e-01   0.0000000000000000e+00   0.0000000000000000e+00   1.0477064328726507e-02   0.0000000000000000e+00   0.0000000000000000e+00   0.0000000000000000e+00   0.0000000000000000e+00   0.0000000000000000e+00   3.9101998156479456e-01   0.0000000000000000e+00  -4.2391506608905372e-01   0.0000000000000000e+00   0.0000000000000000e+00   0.0000000000000000e+00  -1.3799184667655756e-01
   0.0000000000000000e+00   0.0000000000000000e+00  -4.0755785112460230e-01   0.0000000000000000e+00   0.0000000000000000e+00   0.0000000000000000e+00  -2.2267207411778386e-01   0.0000000000000000e+00   0.0000000000000000e+00   0.0000000000000000e+00   0.0000000000000000e+00   0.0000000000000000e+00   0.0000000000000000e+00  -1.9141140617662250e-01  -7.5066481197713741e-01   0.0000000000000000e+00   0.0000000000000000e+00  -3.1913177332877335e-01   0.0000000000000000e+00   0.0000000000000000e+00   0.0000000000000000e+00   0.0000000000000000e+00   0.0000000000000000e+00  -1.7920109488436456e-01   0.0000000000000000e+00   2.2173678732301375e-01   0.0000000000000000e+00   0.0000000000000000e+00   0.0000000000000000e+00   3.2441255085822032e-02
   0.0000000000000000e+00   0.0000000000000000e+00   0.0000000000000000e+00  -6.7175347316983852e-02   0.0000000000000000e+00   0.0000000000000000e+00   0.0000000000000000e+00   0.0000000000000000e+00   1.2330384118609938e+00   0.0000000000000000e+00   5.5580981408892516e-01   0.0000000000000000e+00   3.7043926052739529e-01   0.0000000000000000e+00   0.0000000000000000e+00  -3.3842180562695390e-01   0.0000000000000000e+00   0.0000000000000000e+00   0.0000000000000000e+00   0.0000000000000000e+00   0.0000000000000000e+00   0.0000000000000000e+00   2.6300035450017259e-02   0.0000000000000000e+00   0.0000000000000000e+00   0.0000000000000000e+00   0.0000000000000000e+00   1.9139264682133217e-01  -2.9886786396836555e-02   0.0000000000000000e+00
   7.7594445639293796e-02  -1.9630342380367105e-01   0.0000000000000000e+00   0.0000000000000000e+00   0.0000000000000000e+00   1.2875944245555171e-01   0.0000000000000000e+00   0.0000000000000000e+00   0.0000000000000000e+00   0.0000000000000000e+00   0.0000000000000000e+00  -4.1222681623076729e-01   0.0000000000000000e+00   0.0000000000000000e+00   0.0000000000000000e+00   0.0000000000000000e+00   3.1202211402064534e-01   0.0000000000000000e+00   8.1949760593290055e-01   0.0000000000000000e+00   0.0000000000000000e+00   0.0000000000000000e+00   0.0000000000000000e+00   0.0000000000000000e+00   0.0000000000000000e+00   0.0000000000000000e+00   0.0000000000000000e+00   0.0000000000000000e+00   0.0000000000000000e+00   0.0000000000000000e+00
   0.0000000000000000e+00   0.0000000000000000e+00   4.5780429480861229e-01   0.0000000000000000e+00   0.0000000000000000e+00   0.0000000000000000e+00   2.0215369943285008e-01   0.0000000000000000e+00   0.0000000000000000e+00   0.0000000000000000e+00   0.0000000000000000e+00   0.0000000000000000e+00   0.0000000000000000e+00   5.6231904244281272e-01  -4.9141154337616655e-01   0.0000000000000000e+00   0.0000000000000000e+00   2.4318997056776917e-01   0.0000000000000000e+00   0.0000000000000000e+00   0.0000000000000000e+00   0.0000000000000000e+00   0.0000000000000000e+00  -3.4636056138300486e-01   0.0000000000000000e+00  -4.8747269648584612e-02   0.0000000000000000e+00   0.0000000000000000e+00   0.0000000000000000e+00  -1.0187149963930295e-01
  -3.0568779549447267e-01   2.7743322549444482e-01   0.0000000000000000e+00   0.0000000000000000e+00   0.0000000000000000e+00  -1.4350049731859477e-01   0.0000000000000000e+00   0.0000000000000000e+00   0.0000000000000000e+00   0.0000000000000000e+00   0.0000000000000000e+00   7.5331897252334867e-01   0.0000000000000000e+00   0.0000000000000000e+00   0.0000000000000000e+00   0.0000000000000000e+00   1.4920960767652064e-02   0.0000000000000000e+00   4.9120390360107236e-01   0.0000000000000000e+00   0.0000000000000000e+00   0.0000000000000000e+00   0.0000000000000000e+00   0.0000000000000000e+00   0.0000000000000000e+00   0.0000000000000000e+00   0.0000000000000000e+00   0.0000000000000000e+00   0.0000000000000000e+00   0.0000000000000000e+00
   0.0000000000000000e+00   0.0000000000000000e+00   0.0000000000000000e+00   0.0000000000000000e+00   4.2638814939504865e-01   0.0000000000000000e+00   0.0000000000000000e+00   0.0000000000000000e+00   0.0000000000000000e+00   5.8021275018027885e-01   0.0000000000000000e+00   0.0000000000000000e+00   0.0000000000000000e+00   0.0000000000000000e+00   0.0000000000000000e+00   0.0000000000000000e+00   0.0000000000000000e+00   0.0000000000000000e+00   0.0000000000000000e+00   5.8623162491637437e-01   0.0000000000000000e+00   1.9676295407576894e-01   0.0000000000000000e+00   0.0000000000000000e+00   7.0850161740364959e-01   0.0000000000000000e+00  -8.8591403211122643e-01   0.0000000000000000e+00   0.0000000000000000e+00   0.0000000000000000e+00
   0.0000000000000000e+00   0.0000000000000000e+00   0.0000000000000000e+00   0.0000000000000000e+00   0.0000000000000000e+00   0.0000000000000000e+00   0.0000000000000000e+00   9.5854216202126627e-02   0.0000000000000000e+00   0.0000000000000000e+00   0.0000000000000000e+00   0.0000000000000000e+00   0.0000000000000000e+00   0.0000000000000000e+00   0.0000000000000000e+00   0.0000000000000000e+00   0.0000000000000000e+00   0.0000000000000000e+00   0.0000000000000000e+00   0.0000000000000000e+00  -2.9639355742589563e-01   0.0000000000000000e+00   0.0000000000000000e+00   0.0000000000000000e+00   0.0000000000000000e+00   0.0000000000000000e+00   0.0000000000000000e+00   0.0000000000000000e+00   0.0000000000000000e+00   0.0000000000000000e+00
   0.0000000000000000e+00   0.0000000000000000e+00   0.0000000000000000e+00   0.0000000000000000e+00   3.6588969008659827e-01   0.0000000000000000e+00   0.0000000000000000e+00   0.0000000000000000e+00   0.0000000000000000e+00  -1.3567329878084072e-01   0.0000000000000000e+00   0.0000000000000000e+00   0.0000000000000000e+00   0.0000000000000000e+00   0.0000000000000000e+00   0.0000000000000000e+00   0.0000000000000000e+00   0.0000000000000000e+00   0.0000000000000000e+00  -4.7245580884196656e-02   0.0000000000000000e+00   5.5606564647881518e-01   0.0000000000000000e+00   0.0000000000000000e+00   1.2790430191072470e+00   0.0000000000000000e+00   7.7906793770395033e-01   0.0000000000000000e+00   0.0000000000000000e+00   0.0000000000000000e+00
   0.0000000000000000e+00   0.0000000000000000e+00   0.0000000000000000e+00  -7.6378341093976121e-02   0.0000000000000000e+00   0.0000000000000000e+00   0.0000000000000000e+00   0.0000000000000000e+00   1.9353607281816637e-01   0.0000000000000000e+00  -3.4279089534027785e-01   0.0000000000000000e+00   1.5985753093084420e-02   0.0000000000000000e+00   0.0000000000000000e+00  -1.1036219097589941e+00   0.0000000000000000e+00   0.0000000000000000e+00   0.0000000000000000e+00   0.0000000000000000e+00   0.0000000000000000e+00   0.0000000000000000e+00   1.1852489113687228e-01   0.0000000000000000e+00   0.0000000000000000e+00   0.0000000000000000e+00   0.0000000000000000e+00   3.9293913907386446e-01  -1.0745697983466280e+00   0.0000000000000000e+00
   0.0000000000000000e+00   0.0000000000000000e+00   3.0705366083010416e-01   0.0000000000000000e+00   0.0000000000000000e+00   0.0000000000000000e+00  -2.1896064351288221e-03   0.0000000000000000e+00   0.0000000000000000e+00   0.0000000000000000e+00   0.0000000000000000e+00   0.0000000000000000e+00   0.0000000000000000e+00  -2.7125741296205952e-01  -2.1437544682055282e-01   0.0000000000000000e+00   0.0000000000000000e+00   2.8190195803370244e-01   0.0000000000000000e+00   0.0000000000000000e+00   0.0000000000000000e+00   0.0000000000000000e+00   0.0000000000000000e+00   5.2395219048057695e-01   0.0000000000000000e+00   4.9476919297856392e-01   0.0000000000000000e+00   0.0000000000000000e+00   0.0000000000000000e+00  -4.3287951272244318e-01
   0.0000000000000000e+00   0.0000000000000000e+00   0.0000000000000000e+00   0.0000000000000000e+00  -2.3487604676391471e-01   0.0000000000000000e+00   0.0000000000000000e+00   0.0000000000000000e+00   0.0000000000000000e+00  -1.0754268294767886e+00   0.0000000000000000e+00   0.0000000000000000e+00   0.0000000000000000e+00   0.0000000000000000e+00   0.0000000000000000e+00   0.0000000000000000e+00   0.0000000000000000e+00   0.0000000000000000e+00   0.0000000000000000e+00   1.9554893682739041e-01   0.0000000000000000e+00   6.5417683896376944e-01   0.0000000000000000e+00   0.0000000000000000e+00   1.1124161492306700e-01   0.0000000000000000e+00   9.7732707261874455e-02   0.0000000000000000e+00   0.0000000000000000e+00   0.0000000000000000e+00
   0.0000000000000000e+00   0.0000000000000000e+00  -6.4825563827069177e-01   0.0000000000000000e+00   0.0000000000000000e+00   0.0000000000000000e+00   3.6204193517652361e-01   0.0000000000000000e+00   0.0000000000000000e+00   0.0000000000000000e+00   0.0000000000000000e+00   0.0000000000000000e+00   0.0000000000000000e+00   1.2337079416335991e-01  -8.4907908790909023e-02   0.0000000000000000e+00   0.0000000000000000e+00   3.9696281569593483e-01   0.0000000000000000e+00   0.0000000000000000e+00   0.0000000000000000e+00   0.0000000000000000e+00   0.0000000000000000e+00   1.1686370763544068e-01   0.0000000000000000e+00  -2.8180991569110614e-01   0.0000000000000000e+00   0.0000000000000000e+00   0.0000000000000000e+00  -4.1905504054572507e-01
   0.0000000000000000e+00   0.0000000000000000e+00   0.0000000000000000e+00   0.0000000000000000e+00  -1.0503187000558480e+00   0.0000000000000000e+00   0.0000000000000000e+00   0.0000000000000000e+00   0.0000000000000000e+00   5.0966042836822753e-02   0.0000000000000000e+00   0.0000000000000000e+00   0.0000000000000000e+00   0.0000000000000000e+00   0.0000000000000000e+00   0.0000000000000000e+00   0.0000000000000000e+00   0.0000000000000000e+00   0.0000000000000000e+00   6.2944851921405509e-01   0.0000000000000000e+00   5.2048626324021896e-01   0.0000000000000000e+00   0.0000000000000000e+00  -1.3007336134340253e-01   0.0000000000000000e+00   7.9902652370397598e-01   0.0000000000000000e+00   0.0000000000000000e+00   0.0000000000000000e+00
   0.0000000000000000e+00   0.0000000000000000e+00   0.0000000000000000e+00  -6.3175408709528202e-01   0.0000000000000000e+00   0.0000000000000000e+00   0.0000000000000000e+00   0.0000000000000000e+00  -5.8535521612731367e-01   0.0000000000000000e+00   6.4904656491621526e-01   0.0000000000000000e+00   5.0648062690154261e-01   0.0000000000000000e+00   0.0000000000000000e+00  -3.2771159240810482e-01   0.0000000000000000e+00   0.0000000000000000e+00   0.0000000000000000e+00   0.0000000000000000e+00   0.0000000000000000e+00   0.0000000000000000e+00   6.0131900044849633e-02   0.0000000000000000e+00   0.0000000000000000e+00   0.0000000000000000e+00   0.0000000000000000e+00   2.6478032183498473e-01   1.4001533319578219e-01   0.0000000000000000e+00
   0.0000000000000000e+00   0.0000000000000000e+00   0.0000000000000000e+00   1.1201683506736744e+00   0.0000000000000000e+00   0.0000000000000000e+00   0.0000000000000000e+00   0.0000000000000000e+00  -2.9914700997734900e-01   0.0000000000000000e+00  -4.4397179101389289e-01   0.0000000000000000e+00  -2.6539861361386280e-01   0.0000000000000000e+00   0.0000000000000000e+00  -3.5668232151418350e-01   0.0000000000000000e+00   0.0000000000000000e+00   0.0000000000000000e+00   0.0000000000000000e+00   0.0000000000000000e+00   0.0000000000000000e+00  -9.2708827013837558e-01   0.0000000000000000e+00   0.0000000000000000e+00   0.0000000000000000e+00   0.0000000000000000e+00   6.6395279826468734e-01  -1.1704231013079089e-02   0.0000000000000000e+00
   0.0000000000000000e+00   0.0000000000000000e+00   3.2010373388560021e-01   0.0000000000000000e+00   0.0000000000000000e+00   0.0000000000000000e+00   8.0235077696192508e-02   0.0000000000000000e+00   0.0000000000000000e+00   0.0000000000000000e+00   0.0000000000000000e+00   0.0000000000000000e+00   0.0000000000000000e+00  -6.0459823992443718e-01  -1.6008660176131170e-01   0.0000000000000000e+00   0.0000000000000000e+00  -8.5729238545207698e-02   0.0000000000000000e+00   0.0000000000000000e+00   0.0000000000000000e+00   0.0000000000000000e+00   0.0000000000000000e+00  -1.7369632317316966e-01   0.0000000000000000e+00  -6.1681203973679954e-01   0.0000000000000000e+00   0.0000000000000000e+00   0.0000000000000000e+00  -2.8627289897347674e-01
  -2.9841891744261534e-01   0.0000000000000000e+00   0.0000000000000000e+00   0.0000000000000000e+00   0.0000000000000000e+00   0.0000000000000000e+00   0.0000000000000000e+00   0.0000000000000000e+00   0.0000000000000000e+00   0.0000000000000000e+00   0.0000000000000000e+00   0.0000000000000000e+00   0.0000000000000000e+00   0.0000000000000000e+00   0.0000000000000000e+00   1.5705605666131048e-01   0.0000000000000000e+00   0.0000000000000000e+00   0.0000000000000000e+00   0.0000000000000000e+00   0.0000000000000000e+00   0.0000000000000000e+00   0.0000000000000000e+00   0.0000000000000000e+00   0.0000000000000000e+00   0.0000000000000000e+00   0.0000000000000000e+00   0.0000000000000000e+00   0.0000000000000000e+00   0.0000000000000000e+00
   0.0000000000000000e+00  -1.9111603897008017e-01   0.0000000000000000e+00  -6.2108744091617551e-01   0.0000000000000000e+00   0.0000000000000000e+00   2.8352791857962745e-01  -3.8558942924207890e-01   0.0000000000000000e+00   0.0000000000000000e+00   8.2035643529993874e-02   0.0000000000000000e+00   0.0000000000000000e+00   5.8474602608130344e-01   0.0000000000000000e+00   0.0000000000000000e+00   0.0000000000000000e+00   0.0000000000000000e+00   0.0000000000000000e+00   0.0000000000000000e+00   0.0000000000000000e+00   0.0000000000000000e+00   0.0000000000000000e+00   0.0000000000000000e+00   0.0000000000000000e+00   0.0000000000000000e+00   0.0000000000000000e+00   0.0000000000000000e+00   0.0000000000000000e+00   0.0000000000000000e+00
   0.0000000000000000e+00   0.0000000000000000e+00  -1.3600544012771532e-01   0.0000000000000000e+00   9.8409400507452546e-02   0.0000000000000000e+00   0.0000000000000000e+00   0.0000000000000000e+00  -4.3037639318134130e-01   0.0000000000000000e+00   0.0000000000000000e+00   5.3341074234096919e-01   0.0000000000000000e+00   0.0000000000000000e+00   0.0000000000000000e+00   0.0000000000000000e+00   1.6691497708615871e-01   0.0000000000000000e+00  -6.5140925978836395e-01  -1.5008435738839304e-01   0.0000000000000000e+00   0.0000000000000000e+00   0.0000000000000000e+00   1.6537019879204853e-01   0.0000000000000000e+00   0.0000000000000000e+00   0.0000000000000000e+00   0.0000000000000000e+00   0.0000000000000000e+00   0.0000000000000000e+00
   0.0000000000000000e+00  -2.1340081729300206e-01   0.0000000000000000e+00   4.2616917078581146e-01   0.0000000000000000e+00   0.0000000000000000e+00  -3.3522263908314259e-01   2.7613328028770218e-01   0.0000000000000000e+00   0.0000000000000000e+00   3.5282091763039042e-01   0.0000000000000000e+00   0.0000000000000000e+00   6.7803652032656037e-01   0.0000000000000000e+00   0.0000000000000000e+00   0.0000000000000000e+00   0.0000000000000000e+00   0.0000000000000000e+00   0.0000000000000000e+00   0.0000000000000000e+00   0.0000000000000000e+00   0.0000000000000000e+00   0.0000000000000000e+00   0.0000000000000000e+00   0.0000000000000000e+00   0.0000000000000000e+00   0.0000000000000000e+00   0.0000000000000000e+00   0.0000000000000000e+00
   0.0000000000000000e+00   0.0000000000000000e+00  -8.1923702650279831e-02   0.0000000000000000e+00  -4.9487339721367762e-01   0.0000000000000000e+00   0.0000000000000000e+00   0.0000000000000000e+00  -2.0075727249905065e-01   0.0000000000000000e+00   0.0000000000000000e+00  -2.8056813823534887e-01   0.0000000000000000e+00   0.0000000000000000e+00   0.0000000000000000e+00   0.0000000000000000e+00   1.5751752858871390e-01   0.0000000000000000e+00  -1.6763736073381535e-01   6.5469532739268510e-01   0.0000000000000000e+00   0.0000000000000000e+00   0.0000000000000000e+00   3.8448255719062607e-01   0.0000000000000000e+00   0.0000000000000000e+00   0.0000000000000000e+00   0.0000000000000000e+00   0.0000000000000000e+00   0.0000000000000000e+00
   0.0000000000000000e+00   0.0000000000000000e+00   0.0000000000000000e+00   0.0000000000000000e+00   0.0000000000000000e+00   5.5167054130099813e-01   0.0000000000000000e+00   0.0000000000000000e+00   0.0000000000000000e+00   0.0000000000000000e+00   0.0000000000000000e+00   0.0000000000000000e+00   0.0000000000000000e+00   0.0000000000000000e+00   0.0000000000000000e+00   0.0000000000000000e+00   0.0000000000000000e+00   4.6759286248901577e-01   0.0000000000000000e+00   0.0000000000000000e+00   4.1377995232780035e-01   0.0000000000000000e+00   0.0000000000000000e+00   0.0000000000000000e+00   2.2540607947728669e-01   7.9964166000815828e-01   0.0000000000000000e+00   0.0000000000000000e+00  -1.1966780676635749e+00   0.0000000000000000e+00
   0.0000000000000000e+00  -7.4130807466450732e-01   0.0000000000000000e+00  -1.3698718545381294e-01   0.0000000000000000e+00   0.0000000000000000e+00  -4.7116201035644278e-01  -5.1937591346354374e-02   0.0000000000000000e+00   0.0000000000000000e+00  -4.3525226522154226e-01   0.0000000000000000e+00   0.0000000000000000e+00  -1.3251853334599467e-01   0.0000000000000000e+00   0.0000000000000000e+00   0.0000000000000000e+00   0.0000000000000000e+00   0.0000000000000000e+00   0.0000000000000000e+00   0.0000000000000000e+00   0.0000000000000000e+00   0.0000000000000000e+00   0.0000000000000000e+00   0.0000000000000000e+00   0.0000000000000000e+00   0.0000000000000000e+00   0.0000000000000000e+00   0.0000000000000000e+00   0.0000000000000000e+00
   0.0000000000000000e+00   3.7890633533468698e-01   0.0000000000000000e+00   7.4340517140449966e-02   0.0000000000000000e+00   0.0000000000000000e+00  -1.0353555317277489e-02   1.5513777147987742e-01   0.0000000000000000e+00   0.0000000000000000e+00  -8.0484180830529251e-01   0.0000000000000000e+00   0.0000000000000000e+00   4.2303453276410508e-01   0.0000000000000000e+00   0.0000000000000000e+00   0.0000000000000000e+00   0.0000000000000000e+00   0.0000000000000000e+00   0.0000000000000000e+00   0.0000000000000000e+00   0.0000000000000000e+00   0.0000000000000000e+00   0.0000000000000000e+00   0.0000000000000000e+00   0.0000000000000000e+00   0.0000000000000000e+00   0.0000000000000000e+00   0.0000000000000000e+00   0.0000000000000000e+00
   0.0000000000000000e+00   0.0000000000000000e+00  -3.4995922092918186e-01   0.0000000000000000e+00  -4.1142060193887392e-01   0.0000000000000000e+00   0.0000000000000000e+00   0.0000000000000000e+00  -9.6754279958817330e-02   0.0000000000000000e+00   0.0000000000000000e+00   2.7436343394471591e-01   0.0000000000000000e+00   0.0000000000000000e+00   0.0000000000000000e+00   0.0000000000000000e+00   4.4831229055161020e-01   0.0000000000000000e+00   2.5330552731728878e-01   4.0922396568586400e-02   0.0000000000000000e+00   0.0000000000000000e+00   0.0000000000000000e+00  -5.9732964503745434e-01   0.0000000000000000e+00   0.0000000000000000e+00   0.0000000000000000e+00   0.0000000000000000e+00   0.0000000000000000e+00   0.0000000000000000e+00
   0.0000000000000000e+00   0.0000000000000000e+00   0.0000000000000000e+00   0.0000000000000000e+00   0.0000000000000000e+00   0.0000000000000000e+00   0.0000000000000000e+00   0.0000000000000000e+00   0.0000000000000000e+00  -6.6155958334502951e-01   0.0000000000000000e+00   0.0000000000000000e+00  -6.8278774548489796e-01   0.0000000000000000e+00   9.8180731544268901e-02   0.0000000000000000e+00   0.0000000000000000e+00   0.0000000000000000e+00   0.0000000000000000e+00   0.0000000000000000e+00   0.0000000000000000e+00   2.4567644724728166e-01  -2.3905450505855874e-01   0.0000000000000000e+00   0.0000000000000000e+00   0.0000000000000000e+00  -6.2466394235601164e-01  -1.2830380500482055e-01   0.0000000000000000e+00   4.1704372599283757e-01
   0.0000000000000000e+00  -4.1699686213310255e-01   0.0000000000000000e+00   3.2207428287192197e-02   0.0000000000000000e+00   0.0000000000000000e+00   6.7172780329319259e-01   6.0392486997102690e-01   0.0000000000000000e+00   0.0000000000000000e+00  -9.4158869982659682e-02   0.0000000000000000e+00   0.0000000000000000e+00  -1.6337547283466702e-02   0.0000000000000000e+00   0.0000000000000000e+00   0.0000000000000000e+00   0.0000000000000000e+00   0.0000000000000000e+00   0.0000000000000000e+00   0.0000000000000000e+00   0.0000000000000000e+00   0.0000000000000000e+00   0.0000000000000000e+00   0.0000000000000000e+00   0.0000000000000000e+00   0.0000000000000000e+00   0.0000000000000000e+00   0.0000000000000000e+00   0.0000000000000000e+00
   0.0000000000000000e+00   0.0000000000000000e+00  -4.4307651703218554e-01   0.0000000000000000e+00  -4.7089359436740441e-01   0.0000000000000000e+00   0.0000000000000000e+00   0.0000000000000000e+00   1.7812109238691037e-01   0.0000000000000000e+00   0.0000000000000000e+00   1.0186465588265291e-01   0.0000000000000000e+00   0.0000000000000000e+00   0.0000000000000000e+00   0.0000000000000000e+00  -6.9535802083922926e-01   0.0000000000000000e+00  -1.4690276958695175e-01  -1.8631035698649981e-01   0.0000000000000000e+00   0.0000000000000000e+00   0.0000000000000000e+00   4.9133683939321347e-03   0.0000000000000000e+00   0.0000000000000000e+00   0.0000000000000000e+00   0.0000000000000000e+00   0.0000000000000000e+00   0.0000000000000000e+00
   0.0000000000000000e+00   0.0000000000000000e+00   0.0000000000000000e+00   0.0000000000000000e+00   0.0000000000000000e+00   0.0000000000000000e+00   0.0000000000000000e+00   0.0000000000000000e+00   0.0000000000000000e+00   7.1377513188795438e-01   0.0000000000000000e+00   0.0000000000000000e+00  -1.0491352945222832e-01   0.0000000000000000e+00   2.3956188252766719e-01   0.0000000000000000e+00   0.0000000000000000e+00   0.0000000000000000e+00   0.0000000000000000e+00   0.0000000000000000e+00   0.0000000000000000e+00   7.6022828454008395e-01  -2.5400492423921800e-01   0.0000000000000000e+00   0.0000000000000000e+00   0.0000000000000000e+00   3.3938025730092980e-01  -1.9795211294931017e-01   0.0000000000000000e+00   8.8620112173616916e-01
   0.0000000000000000e+00   2.2570045475950903e-01   0.0000000000000000e+00  -6.3820130735042357e-01   0.0000000000000000e+00   0.0000000000000000e+00  -3.6594893606090245e-01   6.1933893262913475e-01   0.0000000000000000e+00   0.0000000000000000e+00   1.5068772245953369e-01   0.0000000000000000e+00   0.0000000000000000e+00  -3.9398845709194712e-02   0.0000000000000000e+00   0.0000000000000000e+00   0.0000000000000000e+00   0.0000000000000000e+00   0.0000000000000000e+00   0.0000000000000000e+00   0.0000000000000000e+00   0.0000000000000000e+00   0.0000000000000000e+00   0.0000000000000000e+00   0.0000000000000000e+00   0.0000000000000000e+00   0.0000000000000000e+00   0.0000000000000000e+00   0.0000000000000000e+00   0.0000000000000000e+00
   0.0000000000000000e+00   0.0000000000000000e+00   0.0000000000000000e+00   0.0000000000000000e+00   0.0000000000000000e+00   0.0000000000000000e+00   0.0000000000000000e+00   0.0000000000000000e+00   0.0000000000000000e+00   1.7302843198430140e-01   0.0000000000000000e+00   0.0000000000000000e+00   3.4783916022273853e-01   0.0000000000000000e+00   1.6395828727528450e-01   0.0000000000000000e+00   0.0000000000000000e+00   0.0000000000000000e+00   0.0000000000000000e+00   0.0000000000000000e+00   0.0000000000000000e+00  -9.5600007273349719e-01   4.8584416850433360e-01   0.0000000000000000e+00   0.0000000000000000e+00   0.0000000000000000e+00  -2.6728006444104913e-01  -4.4291443388187371e-02   0.0000000000000000e+00   3.7842098356108711e-01
  -1.8302242741264385e-01   0.0000000000000000e+00   0.0000000000000000e+00   0.0000000000000000e+00   0.0000000000000000e+00   0.0000000000000000e+00   0.0000000000000000e+00   0.0000000000000000e+00   0.0000000000000000e+00   0.0000000000000000e+00   0.0000000000000000e+00   0.0000000000000000e+00   0.0000000000000000e+00   0.0000000000000000e+00   0.0000000000000000e+00   6.5482661910310069e-01   0.0000000000000000e+00   0.0000000000000000e+00   0.0000000000000000e+00   0.0000000000000000e+00   0.0000000000000000e+00   0.0000000000000000e+00   0.0000000000000000e+00   0.0000000000000000e+00   0.0000000000000000e+00   0.0000000000000000e+00   0.0000000000000000e+00   0.0000000000000000e+00   0.0000000000000000e+00   0.0000000000000000e+00
   0.0000000000000000e+00   0.0000000000000000e+00   3.2539193694644830e-01   0.0000000000000000e+00   1.2696132577065189e-01   0.0000000000000000e+00   0.0000000000000000e+00   0.0000000000000000e+00   9.1051142428261747e-02   0.0000000000000000e+00   0.0000000000000000e+00   1.8468095889606259e-01   0.0000000000000000e+00   0.0000000000000000e+00   0.0000000000000000e+00   0.0000000000000000e+00  -3.3260494827233072e-01   0.0000000000000000e+00  -3.1374665512623601e-01   5.6749576514105593e-01   0.0000000000000000e+00   0.0000000000000000e+00   0.0000000000000000e+00  -5.5180529477467255e-01   0.0000000000000000e+00   0.0000000000000000e+00   0.0000000000000000e+00   0.0000000000000000e+00   0.0000000000000000e+00   0.0000000000000000e+00
   0.0000000000000000e+00   0.0000000000000000e+00   0.0000000000000000e+00   0.0000000000000000e+00   0.0000000000000000e+00   6.9341821868094300e-01   0.0000000000000000e+00   0.0000000000000000e+00   0.0000000000000000e+00   0.0000000000000000e+00   0.0000000000000000e+00   0.0000000000000000e+00   0.0000000000000000e+00   0.0000000000000000e+00   0.0000000000000000e+00   0.0000000000000000e+00   0.0000000000000000e+00   7.1632266982950188e-01   0.0000000000000000e+00   0.0000000000000000e+00   6.9258755047363479e-02   0.0000000000000000e+00   0.0000000000000000e+00   0.0000000000000000e+00   4.3789639264714875e-01  -1.3689839760305136e-01   0.0000000000000000e+00   0.0000000000000000e+00   4.1069588050209527e-01   0.0000000000000000e+00
   0.0000000000000000e+00   0.0000000000000000e+00  -5.4764783301072018e-01   0.0000000000000000e+00   3.8958123938441569e-01   0.0000000000000000e+00   0.0000000000000000e+00   0.0000000000000000e+00  -2.1618283448082082e-01   0.0000000000000000e+00   0.0000000000000000e+00  -5.9125483234700882e-01   0.0000000000000000e+00   0.0000000000000000e+00   0.0000000000000000e+00   0.0000000000000000e+00  -1.1136371468982175e-02   0.0000000000000000e+00  -2.5097503980110142e-01   1.9402532446944266e-02   0.0000000000000000e+00   0.0000000000000000e+00   0.0000000000000000e+00  -2.9749296896313343e-01   0.0000000000000000e+00   0.0000000000000000e+00   0.0000000000000000e+00   0.0000000000000000e+00   0.0000000000000000e+00   0.0000000000000000e+00
   0.0000000000000000e+00   0.0000000000000000e+00   9.4865671509105992e-02   0.0000000000000000e+00  -1.9508405687202673e-01   0.0000000000000000e+00   0.0000000000000000e+00   0.0000000000000000e+00   6.6189432420280059e-01   0.0000000000000000e+00   0.0000000000000000e+00  -2.0591850896242825e-01   0.0000000000000000e+00   0.0000000000000000e+00   0.0000000000000000e+00   0.0000000000000000e+00   3.7686307320135226e-01   0.0000000000000000e+00  -5.3256160440478106e-01  -2.0105882686316734e-01   0.0000000000000000e+00   0.0000000000000000e+00   0.0000000000000000e+00  -7.9774031424573080e-02   0.0000000000000000e+00   0.0000000000000000e+00   0.0000000000000000e+00   0.0000000000000000e+00   0.0000000000000000e+00   0.0000000000000000e+00
   0.0000000000000000e+00   0.0000000000000000e+00   0.0000000000000000e+00   0.0000000000000000e+00   0.0000000000000000e+00  -6.6019153320239721e-01   0.0000000000000000e+00   0.0000000000000000e+00   0.0000000000000000e+00   0.0000000000000000e+00   0.0000000000000000e+00   0.0000000000000000e+00   0.0000000000000000e+00   0.0000000000000000e+00   0.0000000000000000e+00   0.0000000000000000e+00   0.0000000000000000e+00   7.1681198421629344e-01   0.0000000000000000e+00   0.0000000000000000e+00   3.6079314612147133e-02   0.0000000000000000e+00   0.0000000000000000e+00   0.0000000000000000e+00   4.5851999100013280e-01  -7.2325023394935362e-01   0.0000000000000000e+00   0.0000000000000000e+00  -3.8998129009244448e-01   0.0000000000000000e+00
   0.0000000000000000e+00   0.0000000000000000e+00   0.0000000000000000e+00   0.0000000000000000e+00   0.0000000000000000e+00   0.0000000000000000e+00   0.0000000000000000e+00   0.0000000000000000e+00   0.0000000000000000e+00   4.2046545920292216e-01   0.0000000000000000e+00   0.0000000000000000e+00   6.0042435300344060e-02   0.0000000000000000e+00   5.4577624613146569e-01   0.0000000000000000e+00   0.0000000000000000e+00   0.0000000000000000e+00   0.0000000000000000e+00   0.0000000000000000e+00   0.0000000000000000e+00  -3.2254511860376853e-02  -2.9586158701803822e-01   0.0000000000000000e+00   0.0000000000000000e+00   0.0000000000000000e+00  -5.6454030274293698e-01  -9.8212821839206077e-01   0.0000000000000000e+00  -3.2950458613477057e-01
   0.0000000000000000e+00   0.0000000000000000e+00   0.0000000000000000e+00   0.0000000000000000e+00   0.0000000000000000e+00   0.0000000000000000e+00   0.0000000000000000e+00   0.0000000000000000e+00   0.0000000000000000e+00   4.5901358459774083e-01   0.0000000000000000e+00   0.0000000000000000e+00  -7.1043352758977596e-01   0.0000000000000000e+00  -7.9567699855465068e-01   0.0000000000000000e+00   0.0000000000000000e+00   0.0000000000000000e+00   0.0000000000000000e+00   0.0000000000000000e+00   0.0000000000000000e+00  -5.8337423605463423e-01  -6.8903237298306097e-01   0.0000000000000000e+00   0.0000000000000000e+00   0.0000000000000000e+00  -7.1287430601111548e-02  -4.4142002328302055e-01   0.0000000000000000e+00  -3.1217030040043392e-02
   0.0000000000000000e+00   0.0000000000000000e+00  -4.9112647421924738e-01   0.0000000000000000e+00   3.8530210502743301e-01   0.0000000000000000e+00   0.0000000000000000e+00   0.0000000000000000e+00   4.9015787111294024e-01   0.0000000000000000e+00   0.0000000000000000e+00   3.5356899195575697e-01   0.0000000000000000e+00   0.0000000000000000e+00   0.0000000000000000e+00   0.0000000000000000e+00   1.0022517288111400e-01   0.0000000000000000e+00   1.2950784136147417e-01   3.8679447865522093e-01   0.0000000000000000e+00   0.0000000000000000e+00   0.0000000000000000e+00   2.6199993993224052e-01   0.0000000000000000e+00   0.0000000000000000e+00   0.0000000000000000e+00   0.0000000000000000e+00   0.0000000000000000e+00   0.0000000000000000e+00
   0.0000000000000000e+00   0.0000000000000000e+00   0.0000000000000000e+00   0.0000000000000000e+00   0.0000000000000000e+00   4.4837596310354888e-01   0.0000000000000000e+00   0.0000000000000000e+00   0.0000000000000000e+00   0.0000000000000000e+00   0.0000000000000000e+00   0.0000000000000000e+00   0.0000000000000000e+00   0.0000000000000000e+00   0.0000000000000000e+00   0.0000000000000000e+00   0.0000000000000000e+00  -2.7823273940115756e-01   0.0000000000000000e+00   0.0000000000000000e+00  -9.9712457217250727e-01   0.0000000000000000e+00   0.0000000000000000e+00   0.0000000000000000e+00   4.7436992183854843e-01  -1.0184050859166105e-01   0.0000000000000000e+00   0.0000000000000000e+00  -2.8505020020878691e-01   0.0000000000000000e+00
   0.0000000000000000e+00   0.0000000000000000e+00   0.0000000000000000e+00   0.0000000000000000e+00   0.0000000000000000e+00   6.5015960415386520e-01   0.0000000000000000e+00   0.0000000000000000e+00   0.0000000000000000e+00   0.0000000000000000e+00   0.0000000000000000e+00   0.0000000000000000e+00   0.0000000000000000e+00   0.0000000000000000e+00   0.0000000000000000e+00   0.0000000000000000e+00   0.0000000000000000e+00  -6.4205654423402403e-01   0.0000000000000000e+00   0.0000000000000000e+00   6.5816540507740751e-01   0.0000000000000000e+00   0.0000000000000000e+00   0.0000000000000000e+00   2.3698309893465111e-01  -4.1854226049274140e-01   0.0000000000000000e+00   0.0000000000000000e+00  -7.1295738764411987e-01   0.0000000000000000e+00
   0.0000000000000000e+00   0.0000000000000000e+00   0.0000000000000000e+00   0.0000000000000000e+00   0.0000000000000000e+00   0.0000000000000000e+00   0.0000000000000000e+00   0.0000000000000000e+00   0.0000000000000000e+00   4.0592673475230662e-01   0.0000000000000000e+00   0.0000000000000000e+00  -8.4174505591622806e-01   0.0000000000000000e+00   7.3836925211025473e-02   0.0000000000000000e+00   0.0000000000000000e+00   0.0000000000000000e+00   0.0000000000000000e+00   0.0000000000000000e+00   0.0000000000000000e+00   3.2374417568187003e-01   1.0936216186676675e+00   0.0000000000000000e+00   0.0000000000000000e+00   0.0000000000000000e+00  -8.1865378883103440e-02  -2.3249276327605201e-01   0.0000000000000000e+00  -1.4371855780072779e-01
   0.0000000000000000e+00   0.0000000000000000e+00   0.0000000000000000e+00   0.0000000000000000e+00   0.0000000000000000e+00   0.0000000000000000e+00   0.0000000000000000e+00   0.0000000000000000e+00   0.0000000000000000e+00   1.0171389476952462e+00   0.0000000000000000e+00   0.0000000000000000e+00  -2.3125858514384395e-01   0.0000000000000000e+00  -2.0607661568660637e-01   0.0000000000000000e+00   0.0000000000000000e+00   0.0000000000000000e+00   0.0000000000000000e+00   0.0000000000000000e+00   0.0000000000000000e+00   1.3811909413902568e-01  -2.0934996014598828e-01   0.0000000000000000e+00   0.0000000000000000e+00   0.0000000000000000e+00  -1.1432989745292934e+00   5.0443750109847008e-01   0.0000000000000000e+00  -1.1114107276836229e-02
   0.0000000000000000e+00   0.0000000000000000e+00   0.0000000000000000e+00   0.0000000000000000e+00   0.0000000000000000e+00  -2.0679553524622118e-01   0.0000000000000000e+00   0.0000000000000000e+00   0.0000000000000000e+00   0.0000000000000000e+00   0.0000000000000000e+00   0.0000000000000000e+00   0.0000000000000000e+00   0.0000000000000000e+00   0.0000000000000000e+00   0.0000000000000000e+00   0.0000000000000000e+00  -6.7552150556727775e-01   0.0000000000000000e+00   0.0000000000000000e+00  -9.8846948373707971e-03   0.0000000000000000e+00   0.0000000000000000e+00   0.0000000000000000e+00   8.1740283857811680e-01   7.5648799088627061e-01   0.0000000000000000e+00   0.0000000000000000e+00   8.9026040082057067e-01   0.0000000000000000e+00
   0.0000000000000000e+00   0.0000000000000000e+00   0.0000000000000000e+00   0.0000000000000000e+00   0.0000000000000000e+00   0.0000000000000000e+00   0.0000000000000000e+00   0.0000000000000000e+00   0.0000000000000000e+00   5.5723388306859478e-01   0.0000000000000000e+00   0.0000000000000000e+00  -5.2566969247144191e-01   0.0000000000000000e+00   8.2203195798461193e-01   0.0000000000000000e+00   0.0000000000000000e+00   0.0000000000000000e+00   0.0000000000000000e+00   0.0000000000000000e+00   0.0000000000000000e+00  -3.1534036028712453e-01  -5.2471849461426279e-01   0.0000000000000000e+00   0.0000000000000000e+00   0.0000000000000000e+00   2.9384990226730878e-01   4.0273958406868560e-01   0.0000000000000000e+00  -1.6339227996824948e-01
  -2.2720835984223459e-01   0.0000000000000000e+00   0.0000000000000000e+00   0.0000000000000000e+00   0.0000000000000000e+00   0.0000000000000000e+00   0.0000000000000000e+00   0.0000000000000000e+00   0.0000000000000000e+00   0.0000000000000000e+00   0.0000000000000000e+00   0.0000000000000000e+00   0.0000000000000000e+00   0.0000000000000000e+00   0.0000000000000000e+00   0.0000000000000000e+00   0.0000000000000000e+00   5.8006949039931754e-01   0.0000000000000000e+00   0.0000000000000000e+00  -4.7409663069456870e-01  -1.9049561752113572e-01   0.0000000000000000e+00   0.0000000000000000e+00   2.3555691572723722e-01   0.0000000000000000e+00   0.0000000000000000e+00   0.0000000000000000e+00   5.4346342236441991e-01   0.0000000000000000e+00
   0.0000000000000000e+00  -6.4362834766151633e-01   0.0000000000000000e+00   0.0000000000000000e+00  -2.7999564592269620e-02   0.0000000000000000e+00  -2.0029653172917058e-01   0.0000000000000000e+00   2.7630350887176236e-01   0.0000000000000000e+00  -7.7579906426583828e-02   0.0000000000000000e+00   0.0000000000000000e+00   1.2653029729774276e-01   0.0000000000000000e+00   0.0000000000000000e+00   6.5483937845510998e-01   0.0000000000000000e+00   0.0000000000000000e+00   0.0000000000000000e+00   0.0000000000000000e+00   0.0000000000000000e+00   0.0000000000000000e+00   0.0000000000000000e+00   0.0000000000000000e+00  -1.3286487587274270e-01   0.0000000000000000e+00   0.0000000000000000e+00   0.0000000000000000e+00   0.0000000000000000e+00
   0.0000000000000000e+00   0.0000000000000000e+00   6.5399111411453448e-01   0.0000000000000000e+00   0.0000000000000000e+00   0.0000000000000000e+00   0.0000000000000000e+00   8.5832631540900417e-01   0.0000000000000000e+00   3.7361988237636551e-01   0.0000000000000000e+00   0.0000000000000000e+00  -4.9885722365803753e-01   0.0000000000000000e+00  -8.5433197084906143e-01   7.5162116108532306e-01   0.0000000000000000e+00   0.0000000000000000e+00   6.2302136191317581e-02   0.0000000000000000e+00   0.0000000000000000e+00   0.0000000000000000e+00   0.0000000000000000e+00   0.0000000000000000e+00   0.0000000000000000e+00   0.0000000000000000e+00   0.0000000000000000e+00   0.0000000000000000e+00   0.0000000000000000e+00   2.1697066771933907e-02
   0.0000000000000000e+00   0.0000000000000000e+00   0.0000000000000000e+00  -6.2493146107670379e-02   0.0000000000000000e+00  -7.8835833435081692e-01   0.0000000000000000e+00   0.0000000000000000e+00   0.0000000000000000e+00   0.0000000000000000e+00   0.0000000000000000e+00   4.0930296784527298e-01   0.0000000000000000e+00   0.0000000000000000e+00   0.0000000000000000e+00   0.0000000000000000e+00   0.0000000000000000e+00   0.0000000000000000e+00   0.0000000000000000e+00  -1.2290118361300084e+00   0.0000000000000000e+00   0.0000000000000000e+00  -5.2329823895885996e-01   0.0000000000000000e+00   0.0000000000000000e+00   0.0000000000000000e+00   7.2039698683916198e-01   0.0000000000000000e+00   0.0000000000000000e+00   0.0000000000000000e+00
   0.0000000000000000e+00   5.8813824018760397e-01   0.0000000000000000e+00   0.0000000000000000e+00  -2.6795314337100079e-01   0.0000000000000000e+00  -4.6658824011933764e-01   0.0000000000000000e+00  -2.3636515706850289e-01   0.0000000000000000e+00   3.7803407976535940e-02   0.0000000000000000e+00   0.0000000000000000e+00   1.2057362565829411e-02   0.0000000000000000e+00   0.0000000000000000e+00   4.6441412884832844e-01   0.0000000000000000e+00   0.0000000000000000e+00   0.0000000000000000e+00   0.0000000000000000e+00   0.0000000000000000e+00   0.0000000000000000e+00   0.0000000000000000e+00   0.0000000000000000e+00  -3.0243427281363633e-01   0.0000000000000000e+00   0.0000000000000000e+00   0.0000000000000000e+00   0.0000000000000000e+00
   0.0000000000000000e+00   0.0000000000000000e+00   0.0000000000000000e+00   9.4736279051473660e-01   0.0000000000000000e+00  -1.6580052887161950e-01   0.0000000000000000e+00   0.0000000000000000e+00   0.0000000000000000e+00   0.0000000000000000e+00   0.0000000000000000e+00   5.8351771252660178e-01   0.0000000000000000e+00   0.0000000000000000e+00   0.0000000000000000e+00   0.0000000000000000e+00   0.0000000000000000e+00   0.0000000000000000e+00   0.0000000000000000e+00   4.6466633532521862e-01   0.0000000000000000e+00   0.0000000000000000e+00  -3.1586391673842629e-01   0.0000000000000000e+00   0.0000000000000000e+00   0.0000000000000000e+00  -7.5781287071753134e-01   0.0000000000000000e+00   0.0000000000000000e+00   0.0000000000000000e+00
   0.0000000000000000e+00   1.4865296810563072e-01   0.0000000000000000e+00   0.0000000000000000e+00   5.1152124214607086e-01   0.0000000000000000e+00  -1.6184369057420839e-01   0.0000000000000000e+00   3.2917811428313293e-01   0.0000000000000000e+00  -4.3233521696395971e-01   0.0000000000000000e+00   0.0000000000000000e+00  -5.6339574310293350e-01   0.0000000000000000e+00   0.0000000000000000e+00  -1.9078828548085555e-02   0.0000000000000000e+00   0.0000000000000000e+00   0.0000000000000000e+00   0.0000000000000000e+00   0.0000000000000000e+00   0.0000000000000000e+00   0.0000000000000000e+00   0.0000000000000000e+00  -2.7749630255644825e-01   0.0000000000000000e+00   0.0000000000000000e+00   0.0000000000000000e+00   0.0000000000000000e+00
   0.0000000000000000e+00   0.0000000000000000e+00  -6.9106320437594196e-02   0.0000000000000000e+00   0.0000000000000000e+00   0.0000000000000000e+00   0.0000000000000000e+00  -3.3332247241197085e-02   0.0000000000000000e+00  -1.6866785313800300e-01   0.0000000000000000e+00   0.0000000000000000e+00  -5.6528065402199457e-02   0.0000000000000000e+00  -1.0387080308099497e+00  -1.1279667834585414e+00   0.0000000000000000e+00   0.0000000000000000e+00   1.7191094477289409e-01   0.0000000000000000e+00   0.0000000000000000e+00   0.0000000000000000e+00   0.0000000000000000e+00   0.0000000000000000e+00   0.0000000000000000e+00   0.0000000000000000e+00   0.0000000000000000e+00   0.0000000000000000e+00   0.0000000000000000e+00   5.7537745319045464e-01
   0.0000000000000000e+00   7.3992605686654528e-02   0.0000000000000000e+00   0.0000000000000000e+00   6.5262796587334315e-01   0.0000000000000000e+00   2.8848058242724106e-01   0.0000000000000000e+00  -1.7644463565280036e-01   0.0000000000000000e+00   4.7856450708046883e-01   0.0000000000000000e+00   0.0000000000000000e+00   2.3050110649798045e-01   0.0000000000000000e+00   0.0000000000000000e+00   2.0195341715686005e-01   0.0000000000000000e+00   0.0000000000000000e+00   0.0000000000000000e+00   0.0000000000000000e+00   0.0000000000000000e+00   0.0000000000000000e+00   0.0000000000000000e+00   0.0000000000000000e+00  -3.6236465934223444e-01   0.0000000000000000e+00   0.0000000000000000e+00   0.0000000000000000e+00   0.0000000000000000e+00
   0.0000000000000000e+00   0.0000000000000000e+00   2.0853586850073039e-01   0.0000000000000000e+00   0.0000000000000000e+00   0.0000000000000000e+00   0.0000000000000000e+00  -7.6277652045761357e-01   0.0000000000000000e+00  -1.5360336616424705e-01   0.0000000000000000e+00   0.0000000000000000e+00   2.2895550281219906e-01   0.0000000000000000e+00  -3.5131648951375560e-01  -7.8912504501175873e-02   0.0000000000000000e+00   0.0000000000000000e+00  -3.7334498586764558e-01   0.0000000000000000e+00   0.0000000000000000e+00   0.0000000000000000e+00   0.0000000000000000e+00   0.0000000000000000e+00   0.0000000000000000e+00   0.0000000000000000e+00   0.0000000000000000e+00   0.0000000000000000e+00   0.0000000000000000e+00  -7.5568305251673140e-01
   0.0000000000000000e+00   1.8646263691563048e-01   0.0000000000000000e+00   0.0000000000000000e+00   3.8182660525774648e-01   0.0000000000000000e+00  -9.4571248404385494e-04   0.0000000000000000e+00  -2.1001051799785353e-01   0.0000000000000000e+00  -5.0648952332533292e-01   0.0000000000000000e+00   0.0000000000000000e+00   3.8241180653179102e-01   0.0000000000000000e+00   0.0000000000000000e+00   2.6553493446275434e-01   0.0000000000000000e+00   0.0000000000000000e+00   0.0000000000000000e+00   0.0000000000000000e+00   0.0000000000000000e+00   0.0000000000000000e+00   0.0000000000000000e+00   0.0000000000000000e+00   5.4959584066531575e-01   0.0000000000000000e+00   0.0000000000000000e+00   0.0000000000000000e+00   0.0000000000000000e+00
   0.0000000000000000e+00   0.0000000000000000e+00   0.0000000000000000e+00  -1.6133880784884225e-01   0.0000000000000000e+00  -6.0062223717351260e-01   0.0000000000000000e+00   0.0000000000000000e+00   0.0000000000000000e+00   0.0000000000000000e+00   0.0000000000000000e+00  -1.9740145573720447e-01   0.0000000000000000e+00   0.0000000000000000e+00   0.0000000000000000e+00   0.0000000000000000e+00   0.0000000000000000e+00   0.0000000000000000e+00   0.0000000000000000e+00  -3.3213027318100047e-01   0.0000000000000000e+00   0.0000000000000000e+00   1.0831999939552173e+00   0.0000000000000000e+00   0.0000000000000000e+00   0.0000000000000000e+00  -5.6937285491363321e-01   0.0000000000000000e+00   0.0000000000000000e+00   0.0000000000000000e+00
   0.0000000000000000e+00   0.0000000000000000e+00  -2.7280748839352653e-01   0.0000000000000000e+00   0.0000000000000000e+00   0.0000000000000000e+00   0.0000000000000000e+00   3.4241960812089034e-01   0.0000000000000000e+00  -9.9421775222681941e-01   0.0000000000000000e+00   0.0000000000000000e+00   2.1912856905387401e-01   0.0000000000000000e+00  -4.6254287018178386e-01   2.6966765609089610e-01   0.0000000000000000e+00   0.0000000000000000e+00  -7.2699396026815355e-01   0.0000000000000000e+00   0.0000000000000000e+00   0.0000000000000000e+00   0.0000000000000000e+00   0.0000000000000000e+00   0.0000000000000000e+00   0.0000000000000000e+00   0.0000000000000000e+00   0.0000000000000000e+00   0.0000000000000000e+00   1.9036087567995547e-02
   0.0000000000000000e+00   1.3414086040353970e-01   0.0000000000000000e+00   0.0000000000000000e+00   2.4663479836600048e-03   0.0000000000000000e+00  -1.8841324440735374e-01   0.0000000000000000e+00   4.6735891602492013e-01   0.0000000000000000e+00  -1.7771434714052309e-01   0.0000000000000000e+00   0.0000000000000000e+00   6.8015085857210678e-01   0.0000000000000000e+00   0.0000000000000000e+00  -3.4426896896821718e-01   0.0000000000000000e+00   0.0000000000000000e+00   0.0000000000000000e+00   0.0000000000000000e+00   0.0000000000000000e+00   0.0000000000000000e+00   0.0000000000000000e+00   0.0000000000000000e+00  -3.3965797068717973e-01   0.0000000000000000e+00   0.0000000000000000e+00   0.0000000000000000e+00   0.0000000000000000e+00
   0.0000000000000000e+00   0.0000000000000000e+00   3.3701718267729464e-01   0.0000000000000000e+00   0.0000000000000000e+00   0.0000000000000000e+00   0.0000000000000000e+00  -1.0860253623141979e-01   0.0000000000000000e+00  -8.2819430993298271e-01   0.0000000000000000e+00   0.0000000000000000e+00  -4.3806984182305236e-01   0.0000000000000000e+00  -9.6752504340610307e-02   9.9145729505350555e-02   0.0000000000000000e+00   0.0000000000000000e+00   9.7963317990162768e-01   0.0000000000000000e+00   0.0000000000000000e+00   0.0000000000000000e+00   0.0000000000000000e+00   0.0000000000000000e+00   0.0000000000000000e+00   0.0000000000000000e+00   0.0000000000000000e+00   0.0000000000000000e+00   0.0000000000000000e+00  -4.8670016781186298e-01
   0.0000000000000000e+00   0.0000000000000000e+00   6.4695824517178413e-01   0.0000000000000000e+00   0.0000000000000000e+00   0.0000000000000000e+00   0.0000000000000000e+00   5.3040281623897201e-01   0.0000000000000000e+00  -4.3520981756933819e-01   0.0000000000000000e+00   0.0000000000000000e+00  -3.5506368384737663e-01   0.0000000000000000e+00   7.0042088167101291e-01  -9.9230949731173912e-01   0.0000000000000000e+00   0.0000000000000000e+00  -4.2459691068465255e-01   0.0000000000000000e+00   0.0000000000000000e+00   0.0000000000000000e+00   0.0000000000000000e+00   0.0000000000000000e+00   0.0000000000000000e+00   0.0000000000000000e+00   0.0000000000000000e+00   0.0000000000000000e+00   0.0000000000000000e+00  -2.5897557216506228e-01
   0.0000000000000000e+00  -1.5826491620538274e-01   0.0000000000000000e+00   0.0000000000000000e+00  -1.9421616781341389e-01   0.0000000000000000e+00   4.1426068644361719e-01   0.0000000000000000e+00  -4.6125199798353367e-01   0.0000000000000000e+00  -5.3643958110674173e-01   0.0000000000000000e+00   0.0000000000000000e+00   5.7564227202133972e-02   0.0000000000000000e+00   0.0000000000000000e+00  -2.0929136151673466e-02   0.0000000000000000e+00   0.0000000000000000e+00   0.0000000000000000e+00   0.0000000000000000e+00   0.0000000000000000e+00   0.0000000000000000e+00   0.0000000000000000e+00   0.0000000000000000e+00  -5.1122194916731156e-01   0.0000000000000000e+00   0.0000000000000000e+00   0.0000000000000000e+00   0.0000000000000000e+00
  -3.3853259942883912e-01   0.0000000000000000e+00   0.0000000000000000e+00   0.0000000000000000e+00   0.0000000000000000e+00   0.0000000000000000e+00   0.0000000000000000e+00   0.0000000000000000e+00   0.0000000000000000e+00   0.0000000000000000e+00   0.0000000000000000e+00   0.0000000000000000e+00   0.0000000000000000e+00   0.0000000000000000e+00   0.0000000000000000e+00   0.0000000000000000e+00   0.0000000000000000e+00  -6.2525816178543447e-01   0.0000000000000000e+00   0.0000000000000000e+00  -7.1720849639829276e-02   4.1601999670154016e-02   0.0000000000000000e+00   0.0000000000000000e+00  -3.2426469343788988e-01   0.0000000000000000e+00   0.0000000000000000e+00   0.0000000000000000e+00   6.1840578278721636e-01   0.0000000000000000e+00
   0.0000000000000000e+00   0.0000000000000000e+00  -6.3579852759381306e-01   0.0000000000000000e+00   0.0000000000000000e+00   0.0000000000000000e+00   0.0000000000000000e+00   3.9109849225082299e-01   0.0000000000000000e+00   4.3502086490836311e-01   0.0000000000000000e+00   0.0000000000000000e+00  -2.6205151929011650e-01   0.0000000000000000e+00  -2.1078459036416164e-01  -2.1527078451234938e-01   0.0000000000000000e+00   0.0000000000000000e+00   1.1141023069953024e-01   0.0000000000000000e+00   0.0000000000000000e+00   0.0000000000000000e+00   0.0000000000000000e+00   0.0000000000000000e+00   0.0000000000000000e+00   0.0000000000000000e+00   0.0000000000000000e+00   0.0000000000000000e+00   0.0000000000000000e+00  -7.7421265785803162e-01
   0.0000000000000000e+00   0.0000000000000000e+00   0.0000000000000000e+00  -8.9329049196145383e-01   0.0000000000000000e+00  -6.8816492176742383e-01   0.0000000000000000e+00   0.0000000000000000e+00   0.0000000000000000e+00   0.0000000000000000e+00   0.0000000000000000e+00   2.4618346360294951e-01   0.0000000000000000e+00   0.0000000000000000e+00   0.0000000000000000e+00   0.0000000000000000e+00   0.0000000000000000e+00   0.0000000000000000e+00   0.0000000000000000e+00   9.0388293439667400e-01   0.0000000000000000e+00   0.0000000000000000e+00   9.3903863952799996e-02   0.0000000000000000e+00   0.0000000000000000e+00   0.0000000000000000e+00   8.3476625573353014e-01   0.0000000000000000e+00   0.0000000000000000e+00   0.0000000000000000e+00
   1.2130270792603316e-01   0.0000000000000000e+00   0.0000000000000000e+00   0.0000000000000000e+00   0.0000000000000000e+00   0.0000000000000000e+00   0.0000000000000000e+00   0.0000000000000000e+00   0.0000000000000000e+00   0.0000000000000000e+00   0.0000000000000000e+00   0.0000000000000000e+00   0.0000000000000000e+00   0.0000000000000000e+00   0.0000000000000000e+00   0.0000000000000000e+00   0.0000000000000000e+00  -2.3027252013141508e-01   0.0000000000000000e+00   0.0000000000000000e+00  -3.5685241264133832e-01   7.3074944597773017e-01   0.0000000000000000e+00   0.0000000000000000e+00   5.2026056275638954e-01   0.0000000000000000e+00   0.0000000000000000e+00   0.0000000000000000e+00   1.5835692527947760e-02   0.0000000000000000e+00
  -4.3561277959023792e-01   0.0000000000000000e+00   0.0000000000000000e+00   0.0000000000000000e+00   0.0000000000000000e+00   0.0000000000000000e+00   0.0000000000000000e+00   0.0000000000000000e+00   0.0000000000000000e+00   0.0000000000000000e+00   0.0000000000000000e+00   0.0000000000000000e+00   0.0000000000000000e+00   0.0000000000000000e+00   0.0000000000000000e+00   0.0000000000000000e+00   0.0000000000000000e+00  -3.5019000058901373e-01   0.0000000000000000e+00   0.0000000000000000e+00   4.0085969046808057e-02  -4.7246189224022705e-01   0.0000000000000000e+00   0.0000000000000000e+00   6.4431959685856544e-01   0.0000000000000000e+00   0.0000000000000000e+00   0.0000000000000000e+00  -2.1825123668724561e-01   0.0000000000000000e+00
   0.0000000000000000e+00   0.0000000000000000e+00   0.0000000000000000e+00   7.5570837558351966e-01   0.0000000000000000e+00  -5.2044902551055894e-01   0.0000000000000000e+00   0.0000000000000000e+00   0.0000000000000000e+00   0.0000000000000000e+00   0.0000000000000000e+00  -6.5728361612683903e-02   0.0000000000000000e+00   0.0000000000000000e+00   0.0000000000000000e+00   0.0000000000000000e+00   0.0000000000000000e+00   0.0000000000000000e+00   0.0000000000000000e+00   8.6454341751601049e-02   0.0000000000000000e+00   0.0000000000000000e+00   7.0639881826655537e-01   0.0000000000000000e+00   0.0000000000000000e+00   0.0000000000000000e+00   8.1422040099005633e-01   0.0000000000000000e+00   0.0000000000000000e+00   0.0000000000000000e+00
   0.0000000000000000e+00   0.0000000000000000e+00   0.0000000000000000e+00   0.0000000000000000e+00   0.0000000000000000e+00   0.0000000000000000e+00   0.0000000000000000e+00   0.0000000000000000e+00   0.0000000000000000e+00   0.0000000000000000e+00   0.0000000000000000e+00   0.0000000000000000e+00   0.0000000000000000e+00   0.0000000000000000e+00   0.0000000000000000e+00   0.0000000000000000e+00   0.0000000000000000e+00   0.0000000000000000e+00   0.0000000000000000e+00   0.0000000000000000e+00   0.0000000000000000e+00   0.0000000000000000e+00   0.0000000000000000e+00  -1.9483341857878306e-01   0.0000000000000000e+00   0.0000000000000000e+00   0.0000000000000000e+00  -9.5617056002462245e-02   0.0000000000000000e+00   0.0000000000000000e+00
  -7.3407615088272804e-01   0.0000000000000000e+00   0.0000000000000000e+00   0.0000000000000000e+00   0.0000000000000000e+00   0.0000000000000000e+00   0.0000000000000000e+00   0.0000000000000000e+00   0.0000000000000000e+00   0.0000000000000000e+00   0.0000000000000000e+00   0.0000000000000000e+00   0.0000000000000000e+00   0.0000000000000000e+00   0.0000000000000000e+00   0.0000000000000000e+00   0.0000000000000000e+00   3.0470113454539194e-01   0.0000000000000000e+00   0.0000000000000000e+00   3.8473033959211100e-01   4.5173602570119176e-01   0.0000000000000000e+00   0.0000000000000000e+00  -6.1193164328418419e-02   0.0000000000000000e+00   0.0000000000000000e+00   0.0000000000000000e+00  -1.1163309917965716e-01   0.0000000000000000e+00
   0.0000000000000000e+00  -3.6667898875691141e-01   0.0000000000000000e+00   0.0000000000000000e+00   2.3732327137987710e-01   0.0000000000000000e+00  -6.5241852025400027e-01   0.0000000000000000e+00  -5.0300572902698459e-01   0.0000000000000000e+00   2.7075498220229872e-02   0.0000000000000000e+00   0.0000000000000000e+00   3.3786979529701826e-02   0.0000000000000000e+00   0.0000000000000000e+00  -3.5339463464495280e-01   0.0000000000000000e+00   0.0000000000000000e+00   0.0000000000000000e+00   0.0000000000000000e+00   0.0000000000000000e+00   0.0000000000000000e+00   0.0000000000000000e+00   0.0000000000000000e+00  -6.1620489091863656e-02   0.0000000000000000e+00   0.0000000000000000e+00   0.0000000000000000e+00   0.0000000000000000e+00
   0.0000000000000000e+00   0.0000000000000000e+00   0.0000000000000000e+00  -8.6225309221945406e-02   0.0000000000000000e+00   6.9711322768579076e-01   0.0000000000000000e+00   0.0000000000000000e+00   0.0000000000000000e+00   0.0000000000000000e+00   0.0000000000000000e+00   1.2104795634761871e+00   0.0000000000000000e+00   0.0000000000000000e+00   0.0000000000000000e+00   0.0000000000000000e+00   0.0000000000000000e+00   0.0000000000000000e+00   0.0000000000000000e+00   4.2680275441007796e-02   0.0000000000000000e+00   0.0000000000000000e+00   1.1658877820305540e+00   0.0000000000000000e+00   0.0000000000000000e+00   0.0000000000000000e+00   2.5038725840628201e-01   0.0000000000000000e+00   0.0000000000000000e+00   0.0000000000000000e+00
   0.0000000000000000e+00   0.0000000000000000e+00   0.0000000000000000e+00   0.0000000000000000e+00   0.0000000000000000e+00   0.0000000000000000e+00   0.0000000000000000e+00   0.0000000000000000e+00   0.0000000000000000e+00   0.0000000000000000e+00   0.0000000000000000e+00   0.0000000000000000e+00   0.0000000000000000e+00   0.0000000000000000e+00   0.0000000000000000e+00   0.0000000000000000e+00   0.0000000000000000e+00   0.0000000000000000e+00   0.0000000000000000e+00   0.0000000000000000e+00   0.0000000000000000e+00   0.0000000000000000e+00   0.0000000000000000e+00   3.1926795749235459e-01   0.0000000000000000e+00   0.0000000000000000e+00   0.0000000000000000e+00   1.3781253113972461e-01   0.0000000000000000e+00   0.0000000000000000e+00
   3.0071814769719357e-01   0.0000000000000000e+00   0.0000000000000000e+00   0.0000000000000000e+00   0.0000000000000000e+00   0.0000000000000000e+00   0.0000000000000000e+00   0.0000000000000000e+00   0.0000000000000000e+00   0.0000000000000000e+00   0.0000000000000000e+00   0.0000000000000000e+00   0.0000000000000000e+00   0.0000000000000000e+00   0.0000000000000000e+00   0.0000000000000000e+00   0.0000000000000000e+00   6.3799420021816794e-02   0.0000000000000000e+00   0.0000000000000000e+00   7.0222542033592905e-01   2.6462501703399654e-02   0.0000000000000000e+00   0.0000000000000000e+00   3.8704256694399686e-01   0.0000000000000000e+00   0.0000000000000000e+00   0.0000000000000000e+00   5.1173770240375571e-01   0.0000000000000000e+00
   0.0000000000000000e+00   0.0000000000000000e+00   3.8860058846274087e-01   0.0000000000000000e+00   0.0000000000000000e+00   0.0000000000000000e+00   0.0000000000000000e+00   7.3863384318290148e-01   0.0000000000000000e+00  -4.3515509582709888e-02   0.0000000000000000e+00   0.0000000000000000e+00   1.3269598491806400e+00   0.0000000000000000e+00   2.9676083650940918e-02  -5.7402571054879536e-01   0.0000000000000000e+00   0.0000000000000000e+00   5.5044480403265417e-01   0.0000000000000000e+00   0.0000000000000000e+00   0.0000000000000000e+00   0.0000000000000000e+00   0.0000000000000000e+00   0.0000000000000000e+00   0.0000000000000000e+00   0.0000000000000000e+00   0.0000000000000000e+00   0.0000000000000000e+00  -2.7417725315217217e-01
  -5.3436539696274388e-01   0.0000000000000000e+00   0.0000000000000000e+00   0.0000000000000000e+00   0.0000000000000000e+00  -1.2980619163924840e+00   0.0000000000000000e+00   0.0000000000000000e+00   0.0000000000000000e+00   0.0000000000000000e+00   0.0000000000000000e+00   0.0000000000000000e+00   0.0000000000000000e+00   4.4467335305236860e-01   0.0000000000000000e+00   0.0000000000000000e+00   4.8903683314230123e-01   0.0000000000000000e+00   0.0000000000000000e+00  -5.9680154322337649e-02  -3.1198737749697525e-01   0.0000000000000000e+00   6.0173776856911421e-01   0.0000000000000000e+00   2.3595936302287285e-01   0.0000000000000000e+00   0.0000000000000000e+00   0.0000000000000000e+00   0.0000000000000000e+00   0.0000000000000000e+00
   0.0000000000000000e+00  -5.8134135925091845e-01   0.0000000000000000e+00   0.0000000000000000e+00   0.0000000000000000e+00   0.0000000000000000e+00   0.0000000000000000e+00   2.2579269458410589e-01   0.0000000000000000e+00   1.0625905618595266e-01  -6.3794955173495360e-01   0.0000000000000000e+00   0.0000000000000000e+00   0.0000000000000000e+00  -4.2043635075149288e-01   0.0000000000000000e+00   0.0000000000000000e+00   0.0000000000000000e+00   0.0000000000000000e+00   0.0000000000000000e+00   0.0000000000000000e+00   0.0000000000000000e+00   0.0000000000000000e+00   0.0000000000000000e+00   0.0000000000000000e+00   0.0000000000000000e+00   0.0000000000000000e+00   1.2658017413147027e-01   0.0000000000000000e+00   0.0000000000000000e+00
   0.0000000000000000e+00   0.0000000000000000e+00   5.8993833975109478e-01   0.0000000000000000e+00   0.0000000000000000e+00   0.0000000000000000e+00   0.0000000000000000e+00   0.0000000000000000e+00   0.0000000000000000e+00   0.0000000000000000e+00   0.0000000000000000e+00   0.0000000000000000e+00   0.0000000000000000e+00   0.0000000000000000e+00   0.0000000000000000e+00   0.0000000000000000e+00   0.0000000000000000e+00   0.0000000000000000e+00   0.0000000000000000e+00   0.0000000000000000e+00   0.0000000000000000e+00   0.0000000000000000e+00   0.0000000000000000e+00   0.0000000000000000e+00   0.0000000000000000e+00   3.4475895661300604e-01   0.0000000000000000e+00   0.0000000000000000e+00   0.0000000000000000e+00   0.0000000000000000e+00
   0.0000000000000000e+00   0.0000000000000000e+00   0.0000000000000000e+00  -1.9259121480650496e-01   0.0000000000000000e+00   0.0000000000000000e+00  -4.4356031576152349e-01   0.0000000000000000e+00  -7.0367346635316047e-02   0.0000000000000000e+00   0.0000000000000000e+00   0.0000000000000000e+00   0.0000000000000000e+00   0.0000000000000000e+00   0.0000000000000000e+00   0.0000000000000000e+00   0.0000000000000000e+00   0.0000000000000000e+00   0.0000000000000000e+00   0.0000000000000000e+00   0.0000000000000000e+00   0.0000000000000000e+00   0.0000000000000000e+00   0.0000000000000000e+00   0.0000000000000000e+00   0.0000000000000000e+00   1.2128842764231995e+00   0.0000000000000000e+00   8.1308325089502931e-01   4.8361389355036133e-01
   0.0000000000000000e+00   0.0000000000000000e+00   0.0000000000000000e+00   0.0000000000000000e+00  -5.3581451461399143e-01   0.0000000000000000e+00   0.0000000000000000e+00   0.0000000000000000e+00   0.0000000000000000e+00   0.0000000000000000e+00   0.0000000000000000e+00   1.2796036638447866e-01   1.3776829207711466e-01   0.0000000000000000e+00   0.0000000000000000e+00  -2.8975071291486482e-01   0.0000000000000000e+00  -1.0053375329428894e-01   2.2850810963101048e-01   0.0000000000000000e+00   0.0000000000000000e+00  -2.9456815738422404e-01   0.0000000000000000e+00  -6.6670831820510512e-01   0.0000000000000000e+00   0.0000000000000000e+00   0.0000000000000000e+00   0.0000000000000000e+00   0.0000000000000000e+00   0.0000000000000000e+00
   1.2322093389148006e+00   0.0000000000000000e+00   0.0000000000000000e+00   0.0000000000000000e+00   0.0000000000000000e+00  -1.5650344060505916e-01   0.0000000000000000e+00   0.0000000000000000e+00   0.0000000000000000e+00   0.0000000000000000e+00   0.0000000000000000e+00   0.0000000000000000e+00   0.0000000000000000e+00  -6.3461517990216565e-01   0.0000000000000000e+00   0.0000000000000000e+00   7.2234034181977980e-01   0.0000000000000000e+00   0.0000000000000000e+00   2.2868191527193210e-01  -1.8048914751966677e-01   0.0000000000000000e+00   5.8841536627328550e-01   0.0000000000000000e+00  -1.5283678111130847e-01   0.0000000000000000e+00   0.0000000000000000e+00   0.0000000000000000e+00   0.0000000000000000e+00   0.0000000000000000e+00
   0.0000000000000000e+00   0.0000000000000000e+00   0.0000000000000000e+00  -5.4120137896721521e-01   0.0000000000000000e+00   0.0000000000000000e+00   3.1737592851350982e-01   0.0000000000000000e+00  -6.9656262480443121e-01   0.0000000000000000e+00   0.0000000000000000e+00   0.0000000000000000e+00   0.0000000000000000e+00   0.0000000000000000e+00   0.0000000000000000e+00   0.0000000000000000e+00   0.0000000000000000e+00   0.0000000000000000e+00   0.0000000000000000e+00   0.0000000000000000e+00   0.0000000000000000e+00   0.0000000000000000e+00   0.0000000000000000e+00   0.0000000000000000e+00   0.0000000000000000e+00   0.0000000000000000e+00  -8.1314841998551712e-01   0.0000000000000000e+00   5.0307914692949807e-01  -4.7425720850199543e-01
   0.0000000000000000e+00  -8.4910113616246591e-02   0.0000000000000000e+00   0.0000000000000000e+00   0.0000000000000000e+00   0.0000000000000000e+00   0.0000000000000000e+00  -6.3122849719413932e-01   0.0000000000000000e+00   2.0401661203505084e-01   3.2670044322371505e-01   0.0000000000000000e+00   0.0000000000000000e+00   0.0000000000000000e+00  -5.5305055004659953e-01   0.0000000000000000e+00   0.0000000000000000e+00   0.0000000000000000e+00   0.0000000000000000e+00   0.0000000000000000e+00   0.0000000000000000e+00   0.0000000000000000e+00   0.0000000000000000e+00   0.0000000000000000e+00   0.0000000000000000e+00   0.0000000000000000e+00   0.0000000000000000e+00   3.7432604563405192e-01   0.0000000000000000e+00   0.0000000000000000e+00
   0.0000000000000000e+00   0.0000000000000000e+00   0.0000000000000000e+00   1.4103930065724182e-01   0.0000000000000000e+00   0.0000000000000000e+00  -5.7311266330123500e-01   0.0000000000000000e+00  -7.6281473798596888e-01   0.0000000000000000e+00   0.0000000000000000e+00   0.0000000000000000e+00   0.0000000000000000e+00   0.0000000000000000e+00   0.0000000000000000e+00   0.0000000000000000e+00   0.0000000000000000e+00   0.0000000000000000e+00   0.0000000000000000e+00   0.0000000000000000e+00   0.0000000000000000e+00   0.0000000000000000e+00   0.0000000000000000e+00   0.0000000000000000e+00   0.0000000000000000e+00   0.0000000000000000e+00  -2.1579149075565465e-01   0.0000000000000000e+00  -6.6739934818045032e-01   9.0927916113925111e-01
   0.0000000000000000e+00   6.2579991458441897e-01   0.0000000000000000e+00   0.0000000000000000e+00   0.0000000000000000e+00   0.0000000000000000e+00   0.0000000000000000e+00   6.0468245110928458e-02   0.0000000000000000e+00  -2.9807019915532251e-01  -4.0399454998109630e-01   0.0000000000000000e+00   0.0000000000000000e+00   0.0000000000000000e+00  -1.2005829279658972e-01   0.0000000000000000e+00   0.0000000000000000e+00   0.0000000000000000e+00   0.0000000000000000e+00   0.0000000000000000e+00   0.0000000000000000e+00   0.0000000000000000e+00   0.0000000000000000e+00   0.0000000000000000e+00   0.0000000000000000e+00   0.0000000000000000e+00   0.0000000000000000e+00   5.8158973901813760e-01   0.0000000000000000e+00   0.0000000000000000e+00
   0.0000000000000000e+00  -8.5353661175717202e-02   0.0000000000000000e+00   0.0000000000000000e+00   0.0000000000000000e+00   0.0000000000000000e+00   0.0000000000000000e+00  -2.6182839626289151e-01   0.0000000000000000e+00  -8.2801088444547588e-01  -4.2839571709439028e-02   0.0000000000000000e+00   0.0000000000000000e+00   0.0000000000000000e+00  -2.8547624455158432e-01   0.0000000000000000e+00   0.0000000000000000e+00   0.0000000000000000e+00   0.0000000000000000e+00   0.0000000000000000e+00   0.0000000000000000e+00   0.0000000000000000e+00   0.0000000000000000e+00   0.0000000000000000e+00   0.0000000000000000e+00   0.0000000000000000e+00   0.0000000000000000e+00  -3.9398820231905457e-01   0.0000000000000000e+00   0.0000000000000000e+00
   0.0000000000000000e+00   0.0000000000000000e+00   0.0000000000000000e+00   0.0000000000000000e+00   1.1700361038301724e-01   0.0000000000000000e+00   0.0000000000000000e+00   0.0000000000000000e+00   0.0000000000000000e+00   0.0000000000000000e+00   0.0000000000000000e+00  -5.6079243973352244e-01   2.2939810891334511e-02   0.0000000000000000e+00   0.0000000000000000e+00   4.4891194410959745e-01   0.0000000000000000e+00   1.9643978045017305e-01   6.1581113670227128e-01   0.0000000000000000e+00   0.0000000000000000e+00  -1.8934985818175018e-01   0.0000000000000000e+00  -1.2691932076645562e-01   0.0000000000000000e+00   0.0000000000000000e+00   0.0000000000000000e+00   0.0000000000000000e+00   0.0000000000000000e+00   0.0000000000000000e+00
   0.0000000000000000e+00   0.0000000000000000e+00   0.0000000000000000e+00   0.0000000000000000e+00   3.4294759509363276e-01   0.0000000000000000e+00   0.0000000000000000e+00   0.0000000000000000e+00   0.0000000000000000e+00   0.0000000000000000e+00   0.0000000000000000e+00  -3.3543843955759756e-01  -2.5063799017561017e-01   0.0000000000000000e+00   0.0000000000000000e+00  -2.4903634824458229e-01   0.0000000000000000e+00  -5.1486675859258901e-01  -1.9822020045382652e-01   0.0000000000000000e+00   0.0000000000000000e+00  -5.8343101361399841e-01   0.0000000000000000e+00  -1.6084800344604813e-02   0.0000000000000000e+00   0.0000000000000000e+00   0.0000000000000000e+00   0.0000000000000000e+00   0.0000000000000000e+00   0.0000000000000000e+00
   1.1790262230490678e-02   0.0000000000000000e+00   0.0000000000000000e+00   0.0000000000000000e+00   0.0000000000000000e+00  -8.3792963042314192e-03   0.0000000000000000e+00   0.0000000000000000e+00   0.0000000000000000e+00   0.0000000000000000e+00   0.0000000000000000e+00   0.0000000000000000e+00   0.0000000000000000e+00   5.6651860033869128e-01   0.0000000000000000e+00   0.0000000000000000e+00   1.2324178237553867e+00   0.0000000000000000e+00   0.0000000000000000e+00  -1.6821661706203783e-01   5.7864018983035526e-01   0.0000000000000000e+00  -4.1345773343646769e-01   0.0000000000000000e+00   6.3367547837268789e-01   0.0000000000000000e+00   0.0000000000000000e+00   0.0000000000000000e+00   0.0000000000000000e+00   0.0000000000000000e+00
   0.0000000000000000e+00   3.8178124727501594e-01   0.0000000000000000e+00   0.0000000000000000e+00   0.0000000000000000e+00   0.0000000000000000e+00   0.0000000000000000e+00   4.7928284449319813e-01   0.0000000000000000e+00   1.8891969930152358e-01   2.1115512415156437e-01   0.0000000000000000e+00   0.0000000000000000e+00   0.0000000000000000e+00  -6.4884459634186098e-01   0.0000000000000000e+00   0.0000000000000000e+00   0.0000000000000000e+00   0.0000000000000000e+00   0.0000000000000000e+00   0.0000000000000000e+00   0.0000000000000000e+00   0.0000000000000000e+00   0.0000000000000000e+00   0.0000000000000000e+00   0.0000000000000000e+00   0.0000000000000000e+00  -3.5107632327168964e-01   0.0000000000000000e+00   0.0000000000000000e+00
   0.0000000000000000e+00   0.0000000000000000e+00   0.0000000000000000e+00   0.0000000000000000e+00   4.4103009554233907e-02   0.0000000000000000e+00   0.0000000000000000e+00   0.0000000000000000e+00   0.0000000000000000e+00   0.0000000000000000e+00   0.0000000000000000e+00   2.6591289546462338e-01  -2.8835204076851917e-01   0.0000000000000000e+00   0.0000000000000000e+00   1.7741084238894630e-02   0.0000000000000000e+00   6.9816743204092968e-01  -1.5891983709087418e-01   0.0000000000000000e+00   0.0000000000000000e+00  -5.7394685454784822e-01   0.0000000000000000e+00   4.2134801050329102e-02   0.0000000000000000e+00   0.0000000000000000e+00   0.0000000000000000e+00   0.0000000000000000e+00   0.0000000000000000e+00   0.0000000000000000e+00
   5.5427323536270434e-01   0.0000000000000000e+00   0.0000000000000000e+00   0.0000000000000000e+00   0.0000000000000000e+00  -1.9502822688855426e-01   0.0000000000000000e+00   0.0000000000000000e+00   0.0000000000000000e+00   0.0000000000000000e+00   0.0000000000000000e+00   0.0000000000000000e+00   0.0000000000000000e+00   4.5430857632972887e-01   0.0000000000000000e+00   0.0000000000000000e+00  -1.2160771827584194e-01   0.0000000000000000e+00   0.0000000000000000e+00   3.5491636192783926e-01  -1.3646365766216340e+00   0.0000000000000000e+00  -4.4712408911659901e-01   0.0000000000000000e+00   5.5921781214064237e-01   0.0000000000000000e+00   0.0000000000000000e+00   0.0000000000000000e+00   0.0000000000000000e+00   0.0000000000000000e+00
   0.0000000000000000e+00   0.0000000000000000e+00   0.0000000000000000e+00   0.0000000000000000e+00  -4.3299030551790141e-01   0.0000000000000000e+00   0.0000000000000000e+00   0.0000000000000000e+00   0.0000000000000000e+00   0.0000000000000000e+00   0.0000000000000000e+00  -4.4142477867164376e-01  -6.5747958598015188e-01   0.0000000000000000e+00   0.0000000000000000e+00   2.5537589277209491e-02   0.0000000000000000e+00   9.8861002776483631e-02  -2.8321216712163838e-01   0.0000000000000000e+00   0.0000000000000000e+00   2.8313223287769396e-01   0.0000000000000000e+00  -1.2077042222941929e-01   0.0000000000000000e+00   0.0000000000000000e+00   0.0000000000000000e+00   0.0000000000000000e+00   0.0000000000000000e+00   0.0000000000000000e+00
   0.0000000000000000e+00   0.0000000000000000e+00   0.0000000000000000e+00   0.0000000000000000e+00   5.2396695427839490e-01   0.0000000000000000e+00   0.0000000000000000e+00   0.0000000000000000e+00   0.0000000000000000e+00   0.0000000000000000e+00   0.0000000000000000e+00  -2.3057078900854741e-01   1.3717731389636004e-01   0.0000000000000000e+00   0.0000000000000000e+00  -3.9272833039730898e-01   0.0000000000000000e+00   3.6103663492454147e-01  -1.5623499447621830e-01   0.0000000000000000e+00   0.0000000000000000e+00   2.9768173608105036e-01   0.0000000000000000e+00  -5.0583727016001379e-01   0.0000000000000000e+00   0.0000000000000000e+00   0.0000000000000000e+00   0.0000000000000000e+00   0.0000000000000000e+00   0.0000000000000000e+00
  -7.5163496288335163e-01   0.0000000000000000e+00   0.0000000000000000e+00   0.0000000000000000e+00   0.0000000000000000e+00   2.9006661775197656e-01   0.0000000000000000e+00   0.0000000000000000e+00   0.0000000000000000e+00   0.0000000000000000e+00   0.0000000000000000e+00   0.0000000000000000e+00   0.0000000000000000e+00  -4.6355257722519394e-01   0.0000000000000000e+00   0.0000000000000000e+00   7.0601014422932862e-01   0.0000000000000000e+00   0.0000000000000000e+00   4.4688395614388549e-01  -2.9668034611967165e-01   0.0000000000000000e+00  -2.3556084946831299e-02   0.0000000000000000e+00   2.3909397812274177e-02   0.0000000000000000e+00   0.0000000000000000e+00   0.0000000000000000e+00   0.0000000000000000e+00   0.0000000000000000e+00
   3.1422914695555548e-01   0.0000000000000000e+00   0.0000000000000000e+00   0.0000000000000000e+00   0.0000000000000000e+00  -1.9396800044221019e-01   0.0000000000000000e+00   0.0000000000000000e+00   0.0000000000000000e+00   0.0000000000000000e+00   0.0000000000000000e+00   0.0000000000000000e+00   0.0000000000000000e+00  -1.5064724551313785e-01   0.0000000000000000e+00   0.0000000000000000e+00  -1.7872049909373272e-01   0.0000000000000000e+00   0.0000000000000000e+00   9.1651485803477240e-01   4.8189524094663827e-01   0.0000000000000000e+00   6.0167543629885889e-01   0.0000000000000000e+00   7.9834143402227298e-01   0.0000000000000000e+00   0.0000000000000000e+00   0.0000000000000000e+00   0.0000000000000000e+00   0.0000000000000000e+00
   0.0000000000000000e+00   0.0000000000000000e+00   0.0000000000000000e+00   0.0000000000000000e+00  -2.4726307531622504e-01   0.0000000000000000e+00   0.0000000000000000e+00   0.0000000000000000e+00   0.0000000000000000e+00   0.0000000000000000e+00   0.0000000000000000e+00  -3.3876352371498797e-01   1.8820480043192933e-01   0.0000000000000000e+00   0.0000000000000000e+00  -6.4747374709800387e-01   0.0000000000000000e+00   2.2351305498143428e-01   2.2537541590702903e-01   0.0000000000000000e+00   0.0000000000000000e+00  -4.3112374177920548e-02   0.0000000000000000e+00   5.1657149151779502e-01   0.0000000000000000e+00   0.0000000000000000e+00   0.0000000000000000e+00   0.0000000000000000e+00   0.0000000000000000e+00   0.0000000000000000e+00
  -1.0957039467582730e-01   0.0000000000000000e+00   0.0000000000000000e+00   0.0000000000000000e+00   0.0000000000000000e+00  -6.3206979814019049e-01   0.0000000000000000e+00   0.0000000000000000e+00   0.0000000000000000e+00   0.0000000000000000e+00   0.0000000000000000e+00   0.0000000000000000e+00   0.0000000000000000e+00  -5.8379093187003539e-01   0.0000000000000000e+00   0.0000000000000000e+00  -5.6970955927379774e-01   0.0000000000000000e+00   0.0000000000000000e+00  -1.5424182862377628e-01  -1.1704040463678794e-01   0.0000000000000000e+00  -3.9074672872463412e-01   0.0000000000000000e+00   1.0222396237145255e+00   0.0000000000000000e+00   0.0000000000000000e+00   0.0000000000000000e+00   0.0000000000000000e+00   0.0000000000000000e+00
   0.0000000000000000e+00   0.0000000000000000e+00   0.0000000000000000e+00   0.0000000000000000e+00  -2.3768430825564391e-01   0.0000000000000000e+00   0.0000000000000000e+00   0.0000000000000000e+00   0.0000000000000000e+00   0.0000000000000000e+00   0.0000000000000000e+00  -3.5089873253707909e-01   5.8992312457277973e-01   0.0000000000000000e+00   0.0000000000000000e+00   2.7942580203020090e-01   0.0000000000000000e+00   9.3272715540195408e-02  -5.9042471328475776e-01   0.0000000000000000e+00   0.0000000000000000e+00  -1.9217840219961096e-01   0.0000000000000000e+00  -7.3822471713573465e-03   0.0000000000000000e+00   0.0000000000000000e+00   0.0000000000000000e+00   0.0000000000000000e+00   0.0000000000000000e+00   0.0000000000000000e+00
  -1.3074968206092694e-01   0.0000000000000000e+00   0.0000000000000000e+00   0.0000000000000000e+00   0.0000000000000000e+00  -6.9083172997129771e-01   0.0000000000000000e+00   0.0000000000000000e+00   0.0000000000000000e+00   0.0000000000000000e+00   0.0000000000000000e+00   0.0000000000000000e+00   0.0000000000000000e+00   1.2735152815998196e-01   0.0000000000000000e+00   0.0000000000000000e+00   3.2779921499939593e-02   0.0000000000000000e+00   0.0000000000000000e+00   5.3450564015417568e-01   2.0889014767133685e-01   0.0000000000000000e+00  -6.6313166109772648e-01   0.0000000000000000e+00  -5.0028203146703032e-01   0.0000000000000000e+00   0.0000000000000000e+00   0.0000000000000000e+00   0.0000000000000000e+00   0.0000000000000000e+00
   0.0000000000000000e+00   0.0000000000000000e+00  -1.8466896453329129e-01   0.0000000000000000e+00   0.0000000000000000e+00   0.0000000000000000e+00   0.0000000000000000e+00   0.0000000000000000e+00   0.0000000000000000e+00   0.0000000000000000e+00   0.0000000000000000e+00   0.0000000000000000e+00   0.0000000000000000e+00   0.0000000000000000e+00   0.0000000000000000e+00   0.0000000000000000e+00   0.0000000000000000e+00   0.0000000000000000e+00   0.0000000000000000e+00   0.0000000000000000e+00   0.0000000000000000e+00   0.0000000000000000e+00   0.0000000000000000e+00   0.0000000000000000e+00   0.0000000000000000e+00  -2.3781838086460413e-01   0.0000000000000000e+00   0.0000000000000000e+00   0.0000000000000000e+00   0.0000000000000000e+00
   0.0000000000000000e+00   0.0000000000000000e+00   0.0000000000000000e+00   9.4104695395949900e-02   0.0000000000000000e+00   0.0000000000000000e+00  -1.7449112869837862e+00   0.0000000000000000e+00  -1.0076987630927461e-01   0.0000000000000000e+00   0.0000000000000000e+00   0.0000000000000000e+00   0.0000000000000000e+00   0.0000000000000000e+00   0.0000000000000000e+00   0.0000000000000000e+00   0.0000000000000000e+00   0.0000000000000000e+00   0.0000000000000000e+00   0.0000000000000000e+00   0.0000000000000000e+00   0.0000000000000000e+00   0.0000000000000000e+00   0.0000000000000000e+00   0.0000000000000000e+00   0.0000000000000000e+00  -2.9683640764227581e-01   0.0000000000000000e+00   3.2421883907872223e-01  -6.6883426871766949e-01
   0.0000000000000000e+00   3.3191082430246077e-01   0.0000000000000000e+00   0.0000000000000000e+00   0.0000000000000000e+00   0.0000000000000000e+00   0.0000000000000000e+00  -4.9864384145459184e-01   0.0000000000000000e+00   3.7006447252250346e-01  -5.2597897112380965e-01   0.0000000000000000e+00   0.0000000000000000e+00   0.0000000000000000e+00   2.1409670370698630e-02   0.0000000000000000e+00   0.0000000000000000e+00   0.0000000000000000e+00   0.0000000000000000e+00   0.0000000000000000e+00   0.0000000000000000e+00   0.0000000000000000e+00   0.0000000000000000e+00   0.0000000000000000e+00   0.0000000000000000e+00   0.0000000000000000e+00   0.0000000000000000e+00  -4.7658111399536784e-01   0.0000000000000000e+00   0.0000000000000000e+00
   0.0000000000000000e+00   0.0000000000000000e+00   0.0000000000000000e+00  -5.6668465321367123e-01   0.0000000000000000e+00   0.0000000000000000e+00   1.0056232228002993e-01   0.0000000000000000e+00  -6.5012743858155586e-01   0.0000000000000000e+00   0.0000000000000000e+00   0.0000000000000000e+00   0.0000000000000000e+00   0.0000000000000000e+00   0.0000000000000000e+00   0.0000000000000000e+00   0.0000000000000000e+00   0.0000000000000000e+00   0.0000000000000000e+00   0.0000000000000000e+00   0.0000000000000000e+00   0.0000000000000000e+00   0.0000000000000000e+00   0.0000000000000000e+00   0.0000000000000000e+00   0.0000000000000000e+00   8.1804145876412826e-01   0.0000000000000000e+00  -7.5833223740733424e-01  -1.2594659368402383e+00
   0.0000000000000000e+00   0.0000000000000000e+00   0.0000000000000000e+00   1.1354806759074265e+00   0.0000000000000000e+00   0.0000000000000000e+00   2.4467585086390706e-01   0.0000000000000000e+00  -7.6188161464966903e-02   0.0000000000000000e+00   0.0000000000000000e+00   0.0000000000000000e+00   0.0000000000000000e+00   0.0000000000000000e+00   0.0000000000000000e+00   0.0000000000000000e+00   0.0000000000000000e+00   0.0000000000000000e+00   0.0000000000000000e+00   0.0000000000000000e+00   0.0000000000000000e+00   0.0000000000000000e+00   0.0000000000000000e+00   0.0000000000000000e+00   0.0000000000000000e+00   0.0000000000000000e+00   5.1875455491217570e-01   0.0000000000000000e+00   4.0373679004294899e-01  -2.3395254344248295e-01
  -4.1217638752239760e-01   4.2411576232018439e-01  -5.4539968854991938e-01   0.0000000000000000e+00   0.0000000000000000e+00   0.0000000000000000e+00   0.0000000000000000e+00   2.7762511680740931e-01   0.0000000000000000e+00   0.0000000000000000e+00   0.0000000000000000e+00   0.0000000000000000e+00   0.0000000000000000e+00   0.0000000000000000e+00  -2.6480349463177255e-01  -3.0953344679897732e-01   0.0000000000000000e+00   0.0000000000000000e+00   0.0000000000000000e+00   0.0000000000000000e+00   0.0000000000000000e+00   0.0000000000000000e+00   0.0000000000000000e+00   0.0000000000000000e+00   0.0000000000000000e+00   0.0000000000000000e+00   0.0000000000000000e+00   0.0000000000000000e+00  -1.2150741656515175e-01  -3.0822722499981203e-01
  -5.2935585979112065e-01  -3.2399955906536898e-01  -3.3389521954969525e-01   0.0000000000000000e+00   0.0000000000000000e+00   0.0000000000000000e+00   0.0000000000000000e+00  -5.1366358021407410e-01   0.0000000000000000e+00   0.0000000000000000e+00   0.0000000000000000e+00   0.0000000000000000e+00   0.0000000000000000e+00   0.0000000000000000e+00   4.5508660725660033e-01   1.0147418708236849e-01   0.0000000000000000e+00   0.0000000000000000e+00   0.0000000000000000e+00   0.0000000000000000e+00   0.0000000000000000e+00   0.0000000000000000e+00   0.0000000000000000e+00   0.0000000000000000e+00   0.0000000000000000e+00   0.0000000000000000e+00   0.0000000000000000e+00   0.0000000000000000e+00   7.0832250722926815e-02  -1.3058456900776658e-01
   1.3328248825393932e-01  -4.0713197651494981e-01  -3.3153497740679855e-01   0.0000000000000000e+00   0.0000000000000000e+00   0.0000000000000000e+00   0.0000000000000000e+00   5.2153474706612268e-01   0.0000000000000000e+00   0.0000000000000000e+00   0.0000000000000000e+00   0.0000000000000000e+00   0.0000000000000000e+00   0.0000000000000000e+00   4.0110733408884575e-01  -3.7880062149659721e-01   0.0000000000000000e+00   0.0000000000000000e+00   0.0000000000000000e+00   0.0000000000000000e+00   0.0000000000000000e+00   0.0000000000000000e+00   0.0000000000000000e+00   0.0000000000000000e+00   0.0000000000000000e+00   0.0000000000000000e+00   0.0000000000000000e+00   0.0000000000000000e+00  -1.6883790608202331e-02   3.6042104779139406e-01
   0.0000000000000000e+00   0.0000000000000000e+00   0.0000000000000000e+00   1.3722620151913842e-01   1.0958084215443469e+00   0.0000000000000000e+00   2.7967852748037847e-01   0.0000000000000000e+00   0.0000000000000000e+00   7.5134153291157646e-01   0.0000000000000000e+00   4.1715386151981404e-01   0.0000000000000000e+00   0.0000000000000000e+00   0.0000000000000000e+00   0.0000000000000000e+00   0.0000000000000000e+00  -6.3908593504935884e-02   0.0000000000000000e+00   0.0000000000000000e+00   0.0000000000000000e+00   0.0000000000000000e+00   0.0000000000000000e+00   0.0000000000000000e+00   0.0000000000000000e+00   0.0000000000000000e+00   0.0000000000000000e+00   0.0000000000000000e+00   0.0000000000000000e+00   0.0000000000000000e+00
   0.0000000000000000e+00   0.0000000000000000e+00   0.0000000000000000e+00   9.4885551702479043e-01  -6.6589024424628906e-01   0.0000000000000000e+00   2.5665136844204968e-02   0.0000000000000000e+00   0.0000000000000000e+00   2.3865456120379891e-01   0.0000000000000000e+00  -9.4441849063801808e-01   0.0000000000000000e+00   0.0000000000000000e+00   0.0000000000000000e+00   0.0000000000000000e+00   0.0000000000000000e+00   1.0208527982720386e+00   0.0000000000000000e+00   0.0000000000000000e+00   0.0000000000000000e+00   0.0000000000000000e+00   0.0000000000000000e+00   0.0000000000000000e+00   0.0000000000000000e+00   0.0000000000000000e+00   0.0000000000000000e+00   0.0000000000000000e+00   0.0000000000000000e+00   0.0000000000000000e+00
   0.0000000000000000e+00   0.0000000000000000e+00   0.0000000000000000e+00   0.0000000000000000e+00   0.0000000000000000e+00   6.6535264431174634e-01   0.0000000000000000e+00   0.0000000000000000e+00  -1.0892194088479897e-01   0.0000000000000000e+00   0.0000000000000000e+00   0.0000000000000000e+00  -4.5071068952962312e-01   1.8358387830579567e-01   0.0000000000000000e+00   0.0000000000000000e+00   0.0000000000000000e+00   0.0000000000000000e+00   0.0000000000000000e+00   0.0000000000000000e+00   0.0000000000000000e+00  -2.8665033056616468e-01   0.0000000000000000e+00  -7.1111408396955178e-02   0.0000000000000000e+00   0.0000000000000000e+00  -7.5532191301984275e-01  -9.6842389215512720e-02   0.0000000000000000e+00   0.0000000000000000e+00
   0.0000000000000000e+00   0.0000000000000000e+00   0.0000000000000000e+00  -5.2712690274916962e-01  -3.9769416062471813e-01   0.0000000000000000e+00   1.7325431091963381e-01   0.0000000000000000e+00   0.0000000000000000e+00   3.2578863839048300e-01   0.0000000000000000e+00   4.1290568203056333e-01   0.0000000000000000e+00   0.0000000000000000e+00   0.0000000000000000e+00   0.0000000000000000e+00   0.0000000000000000e+00   5.4086201322897531e-01   0.0000000000000000e+00   0.0000000000000000e+00   0.0000000000000000e+00   0.0000000000000000e+00   0.0000000000000000e+00   0.0000000000000000e+00   0.0000000000000000e+00   0.0000000000000000e+00   0.0000000000000000e+00   0.0000000000000000e+00   0.0000000000000000e+00   0.0000000000000000e+00
   2.8436218636816057e-01   2.0941391146639959e-01  -1.1540532151904519e-01   0.0000000000000000e+00   0.0000000000000000e+00   0.0000000000000000e+00   0.0000000000000000e+00  -4.9446640332282710e-01   0.0000000000000000e+00   0.0000000000000000e+00   0.0000000000000000e+00   0.0000000000000000e+00   0.0000000000000000e+00   0.0000000000000000e+00  -4.7797471751163063e-02  -6.2447196742444022e-01   0.0000000000000000e+00   0.0000000000000000e+00   0.0000000000000000e+00   0.0000000000000000e+00   0.0000000000000000e+00   0.0000000000000000e+00   0.0000000000000000e+00   0.0000000000000000e+00   0.0000000000000000e+00   0.0000000000000000e+00   0.0000000000000000e+00   0.0000000000000000e+00   4.4729589151545734e-01   1.5857205752267431e-01
   0.0000000000000000e+00   0.0000000000000000e+00   0.0000000000000000e+00   0.0000000000000000e+00   0.0000000000000000e+00  -3.8156962315992193e-02   0.0000000000000000e+00   0.0000000000000000e+00  -6.8933825042896579e-01   0.0000000000000000e+00   0.0000000000000000e+00   0.0000000000000000e+00  -9.9751060023868032e-01   3.9677222519997762e-01   0.0000000000000000e+00   0.0000000000000000e+00   0.0000000000000000e+00   0.0000000000000000e+00   0.0000000000000000e+00   0.0000000000000000e+00   0.0000000000000000e+00   4.2805703779477466e-01   0.0000000000000000e+00  -5.6509903434670550e-03   0.0000000000000000e+00   0.0000000000000000e+00   2.3621375017495819e-01  -1.5304473312902842e-01   0.0000000000000000e+00   0.0000000000000000e+00
   0.0000000000000000e+00   0.0000000000000000e+00   0.0000000000000000e+00   8.8568391785335532e-01  -1.4832555687553423e-01   0.0000000000000000e+00   1.6086909084764900e-02   0.0000000000000000e+00   0.0000000000000000e+00  -7.1092100741532926e-01   0.0000000000000000e+00   1.3385888669179646e+00   0.0000000000000000e+00   0.0000000000000000e+00   0.0000000000000000e+00   0.0000000000000000e+00   0.0000000000000000e+00   3.2302049748093326e-01   0.0000000000000000e+00   0.0000000000000000e+00   0.0000000000000000e+00   0.0000000000000000e+00   0.0000000000000000e+00   0.0000000000000000e+00   0.0000000000000000e+00   0.0000000000000000e+00   0.0000000000000000e+00   0.0000000000000000e+00   0.0000000000000000e+00   0.0000000000000000e+00
   0.0000000000000000e+00   0.0000000000000000e+00   0.0000000000000000e+00   0.0000000000000000e+00   0.0000000000000000e+00   0.0000000000000000e+00   0.0000000000000000e+00   0.0000000000000000e+00   0.0000000000000000e+00   0.0000000000000000e+00  -2.0068636257939690e-01   0.0000000000000000e+00   0.0000000000000000e+00   0.0000000000000000e+00   0.0000000000000000e+00   0.0000000000000000e+00   6.0903409747246173e-01   0.0000000000000000e+00  -6.5424607902028131e-01   2.9323029410656098e-01  -1.9800604942686928e-02   0.0000000000000000e+00   0.0000000000000000e+00   0.0000000000000000e+00   2.7274246229589111e-01   0.0000000000000000e+00   0.0000000000000000e+00   0.0000000000000000e+00   0.0000000000000000e+00   0.0000000000000000e+00
   0.0000000000000000e+00   0.0000000000000000e+00   0.0000000000000000e+00  -8.5673275296855889e-01   4.3332876464213010e-01   0.0000000000000000e+00  -5.0630648514700793e-01   0.0000000000000000e+00   0.0000000000000000e+00  -1.1238024837175782e+00   0.0000000000000000e+00  -1.7251898585535358e-01   0.0000000000000000e+00   0.0000000000000000e+00   0.0000000000000000e+00   0.0000000000000000e+00   0.0000000000000000e+00   7.1716540284181240e-01   0.0000000000000000e+00   0.0000000000000000e+00   0.0000000000000000e+00   0.0000000000000000e+00   0.0000000000000000e+00   0.0000000000000000e+00   0.0000000000000000e+00   0.0000000000000000e+00   0.0000000000000000e+00   0.0000000000000000e+00   0.0000000000000000e+00   0.0000000000000000e+00
   0.0000000000000000e+00   0.0000000000000000e+00   0.0000000000000000e+00   0.0000000000000000e+00   0.0000000000000000e+00   3.5401113385919319e-01   0.0000000000000000e+00   0.0000000000000000e+00   2.1864073984800442e-01   0.0000000000000000e+00   0.0000000000000000e+00   0.0000000000000000e+00  -6.5627368141977049e-01   2.0196723003580211e-01   0.0000000000000000e+00   0.0000000000000000e+00   0.0000000000000000e+00   0.0000000000000000e+00   0.0000000000000000e+00   0.0000000000000000e+00   0.0000000000000000e+00   2.9302016019522623e-02   0.0000000000000000e+00  -2.7846844506514096e-01   0.0000000000000000e+00   0.0000000000000000e+00   5.0736005120460814e-01   7.9089883504391256e-01   0.0000000000000000e+00   0.0000000000000000e+00
   0.0000000000000000e+00   0.0000000000000000e+00   0.0000000000000000e+00   0.0000000000000000e+00   0.0000000000000000e+00   2.5285739443043492e-01   0.0000000000000000e+00   0.0000000000000000e+00   1.6216550070950439e-01   0.0000000000000000e+00   0.0000000000000000e+00   0.0000000000000000e+00   4.7485326617702828e-01  -4.0932517988448533e-02   0.0000000000000000e+00   0.0000000000000000e+00   0.0000000000000000e+00   0.0000000000000000e+00   0.0000000000000000e+00   0.0000000000000000e+00   0.0000000000000000e+00  -3.6516426537810348e-01   0.0000000000000000e+00   1.2046820485162493e+00   0.0000000000000000e+00   0.0000000000000000e+00   3.9843077776561220e-01  -3.5316048400173017e-01   0.0000000000000000e+00   0.0000000000000000e+00
   4.6191087693740696e-01  -2.6913218292944235e-01  -2.1857305461517676e-01   0.0000000000000000e+00   0.0000000000000000e+00   0.0000000000000000e+00   0.0000000000000000e+00  -2.8528512652657445e-01   0.0000000000000000e+00   0.0000000000000000e+00   0.0000000000000000e+00   0.0000000000000000e+00   0.0000000000000000e+00   0.0000000000000000e+00  -1.0025109279183599e-01  -1.6213085046111778e-01   0.0000000000000000e+00   0.0000000000000000e+00   0.0000000000000000e+00   0.0000000000000000e+00   0.0000000000000000e+00   0.0000000000000000e+00   0.0000000000000000e+00   0.0000000000000000e+00   0.0000000000000000e+00   0.0000000000000000e+00   0.0000000000000000e+00   0.0000000000000000e+00  -6.5154239911731526e-01  -3.5242053591230027e-01
  -3.3303639283151004e-01  -4.7279804652616148e-01   1.8808045549917309e-02   0.0000000000000000e+00   0.0000000000000000e+00   0.0000000000000000e+00   0.0000000000000000e+00  -1.1503116806593777e-01   0.0000000000000000e+00   0.0000000000000000e+00   0.0000000000000000e+00   0.0000000000000000e+00   0.0000000000000000e+00   0.0000000000000000e+00  -6.8512168062656331e-01  -1.2384731444547353e-01   0.0000000000000000e+00   0.0000000000000000e+00   0.0000000000000000e+00   0.0000000000000000e+00   0.0000000000000000e+00   0.0000000000000000e+00   0.0000000000000000e+00   0.0000000000000000e+00   0.0000000000000000e+00   0.0000000000000000e+00   0.0000000000000000e+00   0.0000000000000000e+00  -7.7682864987285466e-02   4.0149514813288256e-01
   0.0000000000000000e+00   0.0000000000000000e+00   0.0000000000000000e+00   0.0000000000000000e+00   0.0000000000000000e+00   0.0000000000000000e+00   0.0000000000000000e+00   0.0000000000000000e+00   0.0000000000000000e+00   0.0000000000000000e+00  -2.1866394647136317e-01   0.0000000000000000e+00   0.0000000000000000e+00   0.0000000000000000e+00   0.0000000000000000e+00   0.0000000000000000e+00  -5.6588955179342304e-01   0.0000000000000000e+00  -6.7126237799678945e-01  -4.1856904751287932e-01   5.7656056930308897e-02   0.0000000000000000e+00   0.0000000000000000e+00   0.0000000000000000e+00  -5.3269551660507647e-02   0.0000000000000000e+00   0.0000000000000000e+00   0.0000000000000000e+00   0.0000000000000000e+00   0.0000000000000000e+00
   0.0000000000000000e+00   0.0000000000000000e+00   0.0000000000000000e+00   4.6299890591341747e-01  -8.2480938149160840e-02   0.0000000000000000e+00   1.1732113153168664e+00   0.0000000000000000e+00   0.0000000000000000e+00  -4.5881191224737317e-01   0.0000000000000000e+00   5.6714660973574596e-02   0.0000000000000000e+00   0.0000000000000000e+00   0.0000000000000000e+00   0.0000000000000000e+00   0.0000000000000000e+00   1.4770625639008972e-01   0.0000000000000000e+00   0.0000000000000000e+00   0.0000000000000000e+00   0.0000000000000000e+00   0.0000000000000000e+00   0.0000000000000000e+00   0.0000000000000000e+00   0.0000000000000000e+00   0.0000000000000000e+00   0.0000000000000000e+00   0.0000000000000000e+00   0.0000000000000000e+00
   0.0000000000000000e+00   0.0000000000000000e+00   0.0000000000000000e+00   0.0000000000000000e+00   0.0000000000000000e+00   0.0000000000000000e+00   0.0000000000000000e+00   0.0000000000000000e+00   0.0000000000000000e+00   0.0000000000000000e+00  -3.6345032026102031e-01   0.0000000000000000e+00   0.0000000000000000e+00   0.0000000000000000e+00   0.0000000000000000e+00   0.0000000000000000e+00  -4.1709359797207257e-01   0.0000000000000000e+00   1.3970063331149082e-01   3.9543260686617537e-01  -4.7665453355584164e-01   0.0000000000000000e+00   0.0000000000000000e+00   0.0000000000000000e+00   5.3930885154327479e-01   0.0000000000000000e+00   0.0000000000000000e+00   0.0000000000000000e+00   0.0000000000000000e+00   0.0000000000000000e+00
   0.0000000000000000e+00   0.0000000000000000e+00   0.0000000000000000e+00   0.0000000000000000e+00   0.0000000000000000e+00   0.0000000000000000e+00   0.0000000000000000e+00   0.0000000000000000e+00   0.0000000000000000e+00   0.0000000000000000e+00   5.8839010566146088e-01   0.0000000000000000e+00   0.0000000000000000e+00   0.0000000000000000e+00   0.0000000000000000e+00   0.0000000000000000e+00  -7.8337301971999895e-02   0.0000000000000000e+00  -4.1996816644657875e-02  -1.8887992477360616e-01   2.7721712648945773e-01   0.0000000000000000e+00   0.0000000000000000e+00   0.0000000000000000e+00   7.3032298120051276e-01   0.0000000000000000e+00   0.0000000000000000e+00   0.0000000000000000e+00   0.0000000000000000e+00   0.0000000000000000e+00
   0.0000000000000000e+00   0.0000000000000000e+00   0.0000000000000000e+00   0.0000000000000000e+00   0.0000000000000000e+00   0.0000000000000000e+00   0.0000000000000000e+00   0.0000000000000000e+00   0.0000000000000000e+00   0.0000000000000000e+00  -5.2165002817495354e-01   0.0000000000000000e+00   0.0000000000000000e+00   0.0000000000000000e+00   0.0000000000000000e+00   0.0000000000000000e+00  -6.6480882163375860e-02   0.0000000000000000e+00   1.9875050757999152e-01   1.3426165398317177e-01   8.0115541453293670e-01   0.0000000000000000e+00   0.0000000000000000e+00   0.0000000000000000e+00   1.5518887261271946e-01   0.0000000000000000e+00   0.0000000000000000e+00   0.0000000000000000e+00   0.0000000000000000e+00   0.0000000000000000e+00
   0.0000000000000000e+00   0.0000000000000000e+00   0.0000000000000000e+00   0.0000000000000000e+00   0.0000000000000000e+00  -4.7711537920663721e-01   0.0000000000000000e+00   0.0000000000000000e+00  -2.7050457305113135e-01   0.0000000000000000e+00   0.0000000000000000e+00   0.0000000000000000e+00  -8.4909309970190117e-01  -4.9435169099819165e-01   0.0000000000000000e+00   0.0000000000000000e+00   0.0000000000000000e+00   0.0000000000000000e+00   0.0000000000000000e+00   0.0000000000000000e+00   0.0000000000000000e+00  -1.1940990574206931e+00   0.0000000000000000e+00   1.9820414056761010e-01   0.0000000000000000e+00   0.0000000000000000e+00   2.3081124259307167e-02  -4.4781224813583814e-01   0.0000000000000000e+00   0.0000000000000000e+00
   0.0000000000000000e+00   0.0000000000000000e+00   0.0000000000000000e+00   0.0000000000000000e+00   0.0000000000000000e+00   0.0000000000000000e+00   0.0000000000000000e+00   0.0000000000000000e+00   0.0000000000000000e+00   0.0000000000000000e+00   0.0000000000000000e+00   0.0000000000000000e+00   0.0000000000000000e+00   0.0000000000000000e+00   0.0000000000000000e+00   0.0000000000000000e+00   0.0000000000000000e+00   0.0000000000000000e+00   0.0000000000000000e+00   0.0000000000000000e+00   0.0000000000000000e+00   0.0000000000000000e+00  -6.6502213962327483e-01   0.0000000000000000e+00   0.0000000000000000e+00   3.5790976276222547e-02   0.0000000000000000e+00   0.0000000000000000e+00   0.0000000000000000e+00   0.0000000000000000e+00
   0.0000000000000000e+00   0.0000000000000000e+00   0.0000000000000000e+00   0.0000000000000000e+00   0.0000000000000000e+00  -2.7627965954463662e-01   0.0000000000000000e+00   0.0000000000000000e+00   6.1064868644185211e-01   0.0000000000000000e+00   0.0000000000000000e+00   0.0000000000000000e+00  -5.9747604160289836e-01  -7.0615462446727817e-01   0.0000000000000000e+00   0.0000000000000000e+00   0.0000000000000000e+00   0.0000000000000000e+00   0.0000000000000000e+00   0.0000000000000000e+00   0.0000000000000000e+00   9.4098030667733673e-02   0.0000000000000000e+00   4.1356383236867283e-01   0.0000000000000000e+00   0.0000000000000000e+00  -2.3287879070711293e-01  -4.0424045760374061e-01   0.0000000000000000e+00   0.0000000000000000e+00
   0.0000000000000000e+00   0.0000000000000000e+00   0.0000000000000000e+00   0.0000000000000000e+00   0.0000000000000000e+00   0.0000000000000000e+00   0.0000000000000000e+00   0.0000000000000000e+00   0.0000000000000000e+00   0.0000000000000000e+00  -4.0186223852851255e-01   0.0000000000000000e+00   0.0000000000000000e+00   0.0000000000000000e+00   0.0000000000000000e+00   0.0000000000000000e+00   3.5259463019759824e-01   0.0000000000000000e+00   2.4614451883692606e-01  -7.2715004146089390e-01  -2.2446567071448270e-01   0.0000000000000000e+00   0.0000000000000000e+00   0.0000000000000000e+00   2.7288206925579866e-01   0.0000000000000000e+00   0.0000000000000000e+00   0.0000000000000000e+00   0.0000000000000000e+00   0.0000000000000000e+00
   0.0000000000000000e+00   0.0000000000000000e+00   0.0000000000000000e+00   0.0000000000000000e+00   0.0000000000000000e+00   0.0000000000000000e+00   0.0000000000000000e+00   0.0000000000000000e+00   0.0000000000000000e+00   0.0000000000000000e+00   0.0000000000000000e+00   0.0000000000000000e+00   0.0000000000000000e+00   0.0000000000000000e+00   0.0000000000000000e+00   0.0000000000000000e+00   0.0000000000000000e+00   0.0000000000000000e+00   0.0000000000000000e+00   0.0000000000000000e+00   0.0000000000000000e+00   0.0000000000000000e+00  -7.7628356432744711e-03   0.0000000000000000e+00   0.0000000000000000e+00   4.5066863950624113e-02   0.0000000000000000e+00   0.0000000000000000e+00   0.0000000000000000e+00   0.0000000000000000e+00
   0.0000000000000000e+00   0.0000000000000000e+00   0.0000000000000000e+00   0.0000000000000000e+00   0.0000000000000000e+00   7.0854292134994423e-01   0.0000000000000000e+00   0.0000000000000000e+00  -1.9268465887972114e-01   0.0000000000000000e+00   0.0000000000000000e+00   0.0000000000000000e+00   2.1663364756332654e-01  -3.1557382129359651e-01   0.0000000000000000e+00   0.0000000000000000e+00   0.0000000000000000e+00   0.0000000000000000e+00   0.0000000000000000e+00   0.0000000000000000e+00   0.0000000000000000e+00   3.3580391686794842e-01   0.0000000000000000e+00  -4.8076919132694185e-01   0.0000000000000000e+00   0.0000000000000000e+00   5.8819602943758320e-01  -2.2399122191446180e-01   0.0000000000000000e+00   0.0000000000000000e+00
   0.0000000000000000e+00   0.0000000000000000e+00   0.0000000000000000e+00   0.0000000000000000e+00   0.0000000000000000e+00  -3.5401238703023356e-02   0.0000000000000000e+00   0.0000000000000000e+00   4.4680272346769045e-01   0.0000000000000000e+00   0.0000000000000000e+00   0.0000000000000000e+00  -1.4740851532439989e-01   6.9678432190786399e-01   0.0000000000000000e+00   0.0000000000000000e+00   0.0000000000000000e+00   0.0000000000000000e+00   0.0000000000000000e+00   0.0000000000000000e+00   0.0000000000000000e+00  -1.2490583406850563e-01   0.0000000000000000e+00  -3.4197750464783649e-01   0.0000000000000000e+00   0.0000000000000000e+00   1.9160297111142871e-01  -5.4159552882228479e-01   0.0000000000000000e+00   0.0000000000000000e+00
  -4.5003958940410677e-02  -4.3101827964318745e-01   2.9387942218015184e-01   0.0000000000000000e+00   0.0000000000000000e+00   0.0000000000000000e+00   0.0000000000000000e+00   2.1383504257252742e-01   0.0000000000000000e+00   0.0000000000000000e+00   0.0000000000000000e+00   0.0000000000000000e+00   0.0000000000000000e+00   0.0000000000000000e+00  -9.5202793135997416e-02  -2.6734417280571593e-01   0.0000000000000000e+00   0.0000000000000000e+00   0.0000000000000000e+00   0.0000000000000000e+00   0.0000000000000000e+00   0.0000000000000000e+00   0.0000000000000000e+00   0.0000000000000000e+00   0.0000000000000000e+00   0.0000000000000000e+00   0.0000000000000000e+00   0.0000000000000000e+00   3.9524872159481517e-01  -6.6584481345413893e-01
   3.5350625321050771e-01  -1.5424847223390270e-01  -5.7734417382555614e-01   0.0000000000000000e+00   0.0000000000000000e+00   0.0000000000000000e+00   0.0000000000000000e+00   4.7257866975803114e-02   0.0000000000000000e+00   0.0000000000000000e+00   0.0000000000000000e+00   0.0000000000000000e+00   0.0000000000000000e+00   0.0000000000000000e+00  -2.6664213220981131e-01   4.9733229235973020e-01   0.0000000000000000e+00   0.0000000000000000e+00   0.0000000000000000e+00   0.0000000000000000e+00   0.0000000000000000e+00   0.0000000000000000e+00   0.0000000000000000e+00   0.0000000000000000e+00   0.0000000000000000e+00   0.0000000000000000e+00   0.0000000000000000e+00   0.0000000000000000e+00   4.3942733841075732e-01  -6.4399652772466842e-02
  -5.1562954051554044e-01   0.0000000000000000e+00   0.0000000000000000e+00  -1.6945219426476199e-01   0.0000000000000000e+00   0.0000000000000000e+00   0.0000000000000000e+00   0.0000000000000000e+00   0.0000000000000000e+00   2.3271174930356439e-01   0.0000000000000000e+00  -9.1789948032940091e-02   0.0000000000000000e+00   0.0000000000000000e+00   0.0000000000000000e+00   3.6389945877796498e-01   0.0000000000000000e+00   0.0000000000000000e+00   0.0000000000000000e+00   0.0000000000000000e+00   0.0000000000000000e+00   0.0000000000000000e+00   0.0000000000000000e+00  -9.4422274501311215e-02   0.0000000000000000e+00  -7.0748401933635574e-01   3.0983194566615357e-02   0.0000000000000000e+00   0.0000000000000000e+00   0.0000000000000000e+00
   0.0000000000000000e+00   1.4981839258953297e-01   0.0000000000000000e+00   0.0000000000000000e+00   0.0000000000000000e+00   0.0000000000000000e+00   0.0000000000000000e+00   0.0000000000000000e+00   0.0000000000000000e+00   0.0000000000000000e+00   0.0000000000000000e+00   0.0000000000000000e+00   0.0000000000000000e+00   0.0000000000000000e+00   0.0000000000000000e+00   0.0000000000000000e+00   0.0000000000000000e+00   0.0000000000000000e+00   2.6189001365733211e-01   0.0000000000000000e+00   0.0000000000000000e+00   0.0000000000000000e+00   0.0000000000000000e+00   0.0000000000000000e+00   0.0000000000000000e+00   0.0000000000000000e+00   0.0000000000000000e+00   0.0000000000000000e+00   0.0000000000000000e+00   0.0000000000000000e+00
   0.0000000000000000e+00   0.0000000000000000e+00   2.8737634030950343e-01   0.0000000000000000e+00   0.0000000000000000e+00   0.0000000000000000e+00   0.0000000000000000e+00   0.0000000000000000e+00   0.0000000000000000e+00   0.0000000000000000e+00  -8.4378275019447724e-01   0.0000000000000000e+00   0.0000000000000000e+00   6.3855920397079169e-01   0.0000000000000000e+00   0.0000000000000000e+00  -7.0664068582097350e-01   9.5604932238064499e-01   0.0000000000000000e+00  -6.2018996820732653e-01   0.0000000000000000e+00   0.0000000000000000e+00   0.0000000000000000e+00   0.0000000000000000e+00   0.0000000000000000e+00   0.0000000000000000e+00   0.0000000000000000e+00   0.0000000000000000e+00   0.0000000000000000e+00   0.0000000000000000e+00
  -3.1588378843809850e-01   0.0000000000000000e+00   0.0000000000000000e+00  -3.1578841160271026e-01   0.0000000000000000e+00   0.0000000000000000e+00   0.0000000000000000e+00   0.0000000000000000e+00   0.0000000000000000e+00   2.5527450158405468e-01   0.0000000000000000e+00  -3.0230897974554755e-01   0.0000000000000000e+00   0.0000000000000000e+00   0.0000000000000000e+00  -3.2951433923646722e-01   0.0000000000000000e+00   0.0000000000000000e+00   0.0000000000000000e+00   0.0000000000000000e+00   0.0000000000000000e+00   0.0000000000000000e+00   0.0000000000000000e+00  -3.1943337451376930e-01   0.0000000000000000e+00   2.7602051409296341e-01  -5.9760740975142412e-01   0.0000000000000000e+00   0.0000000000000000e+00   0.0000000000000000e+00
   0.0000000000000000e+00   0.0000000000000000e+00   0.0000000000000000e+00   0.0000000000000000e+00   3.6177912494948739e-01  -9.2747030499110192e-02   0.0000000000000000e+00  -5.3008930963549439e-01   0.0000000000000000e+00   0.0000000000000000e+00   0.0000000000000000e+00   0.0000000000000000e+00   0.0000000000000000e+00   0.0000000000000000e+00   0.0000000000000000e+00   0.0000000000000000e+00   0.0000000000000000e+00   0.0000000000000000e+00   0.0000000000000000e+00   0.0000000000000000e+00   2.8152280069064267e-01   0.0000000000000000e+00   0.0000000000000000e+00   0.0000000000000000e+00  -6.1691128308093213e-01   0.0000000000000000e+00   0.0000000000000000e+00   0.0000000000000000e+00   0.0000000000000000e+00  -3.4595456116848589e-01
   0.0000000000000000e+00   0.0000000000000000e+00   0.0000000000000000e+00   0.0000000000000000e+00   2.8125800088160624e-02   1.9748223662308484e-01   0.0000000000000000e+00   1.8212241871870677e-02   0.0000000000000000e+00   0.0000000000000000e+00   0.0000000000000000e+00   0.0000000000000000e+00   0.0000000000000000e+00   0.0000000000000000e+00   0.0000000000000000e+00   0.0000000000000000e+00   0.0000000000000000e+00   0.0000000000000000e+00   0.0000000000000000e+00   0.0000000000000000e+00   1.4458626067067015e-01   0.0000000000000000e+00   0.0000000000000000e+00   0.0000000000000000e+00   5.0195126319519445e-01   0.0000000000000000e+00   0.0000000000000000e+00   0.0000000000000000e+00   0.0000000000000000e+00  -8.2886534638369747e-01
   0.0000000000000000e+00   0.0000000000000000e+00   0.0000000000000000e+00   0.0000000000000000e+00   0.0000000000000000e+00   0.0000000000000000e+00   8.8449496958994955e-04   0.0000000000000000e+00  -1.1113750321334992e-01   0.0000000000000000e+00   0.0000000000000000e+00   0.0000000000000000e+00   7.8719561082614498e-01   0.0000000000000000e+00   6.4693332227091205e-01   0.0000000000000000e+00   0.0000000000000000e+00   0.0000000000000000e+00   0.0000000000000000e+00   0.0000000000000000e+00   0.0000000000000000e+00  -5.6148740057890079e-01  -1.0365956322288900e-02   0.0000000000000000e+00   0.0000000000000000e+00   0.0000000000000000e+00   0.0000000000000000e+00  -6.0443548227939536e-01   1.0505419624323731e+00   0.0000000000000000e+00
   0.0000000000000000e+00   0.0000000000000000e+00   0.0000000000000000e+00   0.0000000000000000e+00  -3.9040088578431031e-01   7.4598856185379581e-01   0.0000000000000000e+00  -3.5494599036494334e-01   0.0000000000000000e+00   0.0000000000000000e+00   0.0000000000000000e+00   0.0000000000000000e+00   0.0000000000000000e+00   0.0000000000000000e+00   0.0000000000000000e+00   0.0000000000000000e+00   0.0000000000000000e+00   0.0000000000000000e+00   0.0000000000000000e+00   0.0000000000000000e+00   3.4392075120138726e-01   0.0000000000000000e+00   0.0000000000000000e+00   0.0000000000000000e+00  -5.0212969618558534e-04   0.0000000000000000e+00   0.0000000000000000e+00   0.0000000000000000e+00   0.0000000000000000e+00   2.1637888678154871e-01
   0.0000000000000000e+00   0.0000000000000000e+00   0.0000000000000000e+00   0.0000000000000000e+00   0.0000000000000000e+00   0.0000000000000000e+00   4.5278848225225576e-01   0.0000000000000000e+00  -4.9427064983884730e-02   0.0000000000000000e+00   0.0000000000000000e+00   0.0000000000000000e+00  -9.3144553045774636e-01   0.0000000000000000e+00   1.9593369505362071e-01   0.0000000000000000e+00   0.0000000000000000e+00   0.0000000000000000e+00   0.0000000000000000e+00   0.0000000000000000e+00   0.0000000000000000e+00  -3.3612464551812155e-01   5.6551361103463327e-01   0.0000000000000000e+00   0.0000000000000000e+00   0.0000000000000000e+00   0.0000000000000000e+00   1.9548573501146949e-01   2.3920953192788375e-01   0.0000000000000000e+00
  -3.5308615613560068e-01   0.0000000000000000e+00   0.0000000000000000e+00  -1.7616132395169470e-01   0.0000000000000000e+00   0.0000000000000000e+00   0.0000000000000000e+00   0.0000000000000000e+00   0.0000000000000000e+00  -6.9149045250194940e-01   0.0000000000000000e+00  -7.9437572217266189e-02   0.0000000000000000e+00   0.0000000000000000e+00   0.0000000000000000e+00   4.8905643083989847e-01   0.0000000000000000e+00   0.0000000000000000e+00   0.0000000000000000e+00   0.0000000000000000e+00   0.0000000000000000e+00   0.0000000000000000e+00   0.0000000000000000e+00   4.5568706414598453e-02   0.0000000000000000e+00   3.2257608683534444e-01  -1.2049875169346691e-01   0.0000000000000000e+00   0.0000000000000000e+00   0.0000000000000000e+00
   0.0000000000000000e+00   0.0000000000000000e+00  -2.5443618331568790e-01   0.0000000000000000e+00   0.0000000000000000e+00   0.0000000000000000e+00   0.0000000000000000e+00   0.0000000000000000e+00   0.0000000000000000e+00   0.0000000000000000e+00  -1.2818369857764395e-01   0.0000000000000000e+00   0.0000000000000000e+00  -5.6189494478889301e-01   0.0000000000000000e+00   0.0000000000000000e+00   9.7375163496733541e-01   8.7576267210260650e-01   0.0000000000000000e+00  -4.0789642378134644e-01   0.0000000000000000e+00   0.0000000000000000e+00   0.0000000000000000e+00   0.0000000000000000e+00   0.0000000000000000e+00   0.0000000000000000e+00   0.0000000000000000e+00   0.0000000000000000e+00   0.0000000000000000e+00   0.0000000000000000e+00
   6.1352086798919769e-01   0.0000000000000000e+00   0.0000000000000000e+00  -1.7223841792534661e-01   0.0000000000000000e+00   0.0000000000000000e+00   0.0000000000000000e+00   0.0000000000000000e+00   0.0000000000000000e+00  -1.2885561337270895e-01   0.0000000000000000e+00   1.5085090979268306e-02   0.0000000000000000e+00   0.0000000000000000e+00   0.0000000000000000e+00   2.7099781011967838e-01   0.0000000000000000e+00   0.0000000000000000e+00   0.0000000000000000e+00   0.0000000000000000e+00   0.0000000000000000e+00   0.0000000000000000e+00   0.0000000000000000e+00   3.2371143481319295e-02   0.0000000000000000e+00  -3.4235312662083955e-01  -6.2080703567036799e-01   0.0000000000000000e+00   0.0000000000000000e+00   0.0000000000000000e+00
   0.0000000000000000e+00   0.0000000000000000e+00   0.0000000000000000e+00   0.0000000000000000e+00   0.0000000000000000e+00   0.0000000000000000e+00   2.3585957129113147e-01   0.0000000000000000e+00  -1.0992714706566160e-01   0.0000000000000000e+00   0.0000000000000000e+00   0.0000000000000000e+00  -2.4840478065378391e-01   0.0000000000000000e+00  -3.1584751996419602e-01   0.0000000000000000e+00   0.0000000000000000e+00   0.0000000000000000e+00   0.0000000000000000e+00   0.0000000000000000e+00   0.0000000000000000e+00  -1.8633239799250240e-01  -2.5447441178291541e-01   0.0000000000000000e+00   0.0000000000000000e+00   0.0000000000000000e+00   0.0000000000000000e+00  -1.0264846134736083e+00  -1.9337211761302525e-01   0.0000000000000000e+00
   0.0000000000000000e+00   0.0000000000000000e+00   6.6332315870031100e-01   0.0000000000000000e+00   0.0000000000000000e+00   0.0000000000000000e+00   0.0000000000000000e+00   0.0000000000000000e+00   0.0000000000000000e+00   0.0000000000000000e+00  -8.0124372251846010e-01   0.0000000000000000e+00   0.0000000000000000e+00  -4.5025984841502953e-01   0.0000000000000000e+00   0.0000000000000000e+00  -4.8848138125957480e-01  -6.1872038053579836e-01   0.0000000000000000e+00   2.1136939955513301e-01   0.0000000000000000e+00   0.0000000000000000e+00   0.0000000000000000e+00   0.0000000000000000e+00   0.0000000000000000e+00   0.0000000000000000e+00   0.0000000000000000e+00   0.0000000000000000e+00   0.0000000000000000e+00   0.0000000000000000e+00
   0.0000000000000000e+00   0.0000000000000000e+00   0.0000000000000000e+00   0.0000000000000000e+00   0.0000000000000000e+00   0.0000000000000000e+00   6.5062569649987312e-01   0.0000000000000000e+00   4.4603022840642992e-03   0.0000000000000000e+00   0.0000000000000000e+00   0.0000000000000000e+00   4.8093693861153142e-02   0.0000000000000000e+00   2.3951865063150524e-01   0.0000000000000000e+00   0.0000000000000000e+00   0.0000000000000000e+00   0.0000000000000000e+00   0.0000000000000000e+00   0.0000000000000000e+00   6.4742688611229493e-01   5.8634316968322797e-01   0.0000000000000000e+00   0.0000000000000000e+00   0.0000000000000000e+00   0.0000000000000000e+00  -1.4743508064387076e-01  -5.6148610371725083e-01   0.0000000000000000e+00
   1.2518643793063705e-01   0.0000000000000000e+00   0.0000000000000000e+00  -2.6770564032529737e-01   0.0000000000000000e+00   0.0000000000000000e+00   0.0000000000000000e+00   0.0000000000000000e+00   0.0000000000000000e+00  -1.0075921101306783e-01   0.0000000000000000e+00  -7.5747290088268782e-01   0.0000000000000000e+00   0.0000000000000000e+00   0.0000000000000000e+00  -1.8978278775966961e-01   0.0000000000000000e+00   0.0000000000000000e+00   0.0000000000000000e+00   0.0000000000000000e+00   0.0000000000000000e+00   0.0000000000000000e+00   0.0000000000000000e+00   4.8648358536189762e-01   0.0000000000000000e+00  -1.1547742300191188e-01   2.0670174440746897e-01   0.0000000000000000e+00   0.0000000000000000e+00   0.0000000000000000e+00
   0.0000000000000000e+00   0.0000000000000000e+00   4.2024573516000169e-02   0.0000000000000000e+00   0.0000000000000000e+00   0.0000000000000000e+00   0.0000000000000000e+00   0.0000000000000000e+00   0.0000000000000000e+00   0.0000000000000000e+00   2.1428382467934778e-01   0.0000000000000000e+00   0.0000000000000000e+00  -2.1915792346326810e-01   0.0000000000000000e+00   0.0000000000000000e+00  -1.5243951947673556e-01  -7.1265638353099259e-01   0.0000000000000000e+00  -1.7925767560685963e+00   0.0000000000000000e+00   0.0000000000000000e+00   0.0000000000000000e+00   0.0000000000000000e+00   0.0000000000000000e+00   0.0000000000000000e+00   0.0000000000000000e+00   0.0000000000000000e+00   0.0000000000000000e+00   0.0000000000000000e+00
   0.0000000000000000e+00   0.0000000000000000e+00   1.0878827024475126e+00   0.0000000000000000e+00   0.0000000000000000e+00   0.0000000000000000e+00   0.0000000000000000e+00   0.0000000000000000e+00   0.0000000000000000e+00   0.0000000000000000e+00   4.0029495282503569e-01   0.0000000000000000e+00   0.0000000000000000e+00   3.8609876750911837e-01   0.0000000000000000e+00   0.0000000000000000e+00  -3.7707464475397273e-02   1.8783232169301423e-01   0.0000000000000000e+00  -7.6765893498840554e-02   0.0000000000000000e+00   0.0000000000000000e+00   0.0000000000000000e+00   0.0000000000000000e+00   0.0000000000000000e+00   0.0000000000000000e+00   0.0000000000000000e+00   0.0000000000000000e+00   0.0000000000000000e+00   0.0000000000000000e+00
   0.0000000000000000e+00  -1.0982195076000009e-02   0.0000000000000000e+00   0.0000000000000000e+00   0.0000000000000000e+00   0.0000000000000000e+00   0.0000000000000000e+00   0.0000000000000000e+00   0.0000000000000000e+00   0.0000000000000000e+00   0.0000000000000000e+00   0.0000000000000000e+00   0.0000000000000000e+00   0.0000000000000000e+00   0.0000000000000000e+00   0.0000000000000000e+00   0.0000000000000000e+00   0.0000000000000000e+00   2.3222713790502258e-01   0.0000000000000000e+00   0.0000000000000000e+00   0.0000000000000000e+00   0.0000000000000000e+00   0.0000000000000000e+00   0.0000000000000000e+00   0.0000000000000000e+00   0.0000000000000000e+00   0.0000000000000000e+00   0.0000000000000000e+00   0.0000000000000000e+00
   0.0000000000000000e+00   0.0000000000000000e+00   3.4099036209321060e-01   0.0000000000000000e+00   0.0000000000000000e+00   0.0000000000000000e+00   0.0000000000000000e+00   0.0000000000000000e+00   0.0000000000000000e+00   0.0000000000000000e+00   9.0279131604262364e-01   0.0000000000000000e+00   0.0000000000000000e+00  -5.9094817175020298e-01   0.0000000000000000e+00   0.0000000000000000e+00  -8.3384450760081075e-01   9.1342720474528882e-01   0.0000000000000000e+00  -1.2333646621637351e-01   0.0000000000000000e+00   0.0000000000000000e+00   0.0000000000000000e+00   0.0000000000000000e+00   0.0000000000000000e+00   0.0000000000000000e+00   0.0000000000000000e+00   0.0000000000000000e+00   0.0000000000000000e+00   0.0000000000000000e+00
   0.0000000000000000e+00   0.0000000000000000e+00   0.0000000000000000e+00   0.0000000000000000e+00   1.7611671779117344e-01   1.2996258641155956e-01   0.0000000000000000e+00   7.0274742745265084e-01   0.0000000000000000e+00   0.0000000000000000e+00   0.0000000000000000e+00   0.0000000000000000e+00   0.0000000000000000e+00   0.0000000000000000e+00   0.0000000000000000e+00   0.0000000000000000e+00   0.0000000000000000e+00   0.0000000000000000e+00   0.0000000000000000e+00   0.0000000000000000e+00   6.3238271312016858e-01   0.0000000000000000e+00   0.0000000000000000e+00   0.0000000000000000e+00  -2.4093355303336894e-01   0.0000000000000000e+00   0.0000000000000000e+00   0.0000000000000000e+00   0.0000000000000000e+00   1.6787144660560180e-02
   0.0000000000000000e+00   0.0000000000000000e+00   0.0000000000000000e+00   0.0000000000000000e+00   0.0000000000000000e+00   0.0000000000000000e+00   2.1935942058989610e-01   0.0000000000000000e+00   6.7212524078753266e-01   0.0000000000000000e+00   0.0000000000000000e+00   0.0000000000000000e+00  -4.8148827961295776e-01   0.0000000000000000e+00   5.1599063981346194e-01   0.0000000000000000e+00   0.0000000000000000e+00   0.0000000000000000e+00   0.0000000000000000e+00   0.0000000000000000e+00   0.0000000000000000e+00  -3.0080120551185197e-01  -4.8916870518076527e-01   0.0000000000000000e+00   0.0000000000000000e+00   0.0000000000000000e+00   0.0000000000000000e+00   2.8792190675168400e-01  -7.2519776742356634e-01   0.0000000000000000e+00
   0.0000000000000000e+00   0.0000000000000000e+00   0.0000000000000000e+00   0.0000000000000000e+00   0.0000000000000000e+00   0.0000000000000000e+00   2.7937360407758773e-02   0.0000000000000000e+00   7.2940138029450641e-01   0.0000000000000000e+00   0.0000000000000000e+00   0.0000000000000000e+00  -4.4154215083551573e-01   0.0000000000000000e+00  -3.8731934060025140e-02   0.0000000000000000e+00   0.0000000000000000e+00   0.0000000000000000e+00   0.0000000000000000e+00   0.0000000000000000e+00   0.0000000000000000e+00   7.7824637694466803e-01  -3.9051301918983587e-02   0.0000000000000000e+00   0.0000000000000000e+00   0.0000000000000000e+00   0.0000000000000000e+00  -1.1644309728326506e-01   3.6301967740534474e-01   0.0000000000000000e+00
   1.7582612413437515e-01   0.0000000000000000e+00   0.0000000000000000e+00   5.0736131144940533e-01   0.0000000000000000e+00   0.0000000000000000e+00   0.0000000000000000e+00   0.0000000000000000e+00   0.0000000000000000e+00   1.6387620510429901e-01   0.0000000000000000e+00  -5.5545137150165758e-01   0.0000000000000000e+00   0.0000000000000000e+00   0.0000000000000000e+00   4.0935485366017865e-01   0.0000000000000000e+00   0.0000000000000000e+00   0.0000000000000000e+00   0.0000000000000000e+00   0.0000000000000000e+00   0.0000000000000000e+00   0.0000000000000000e+00  -4.2834867081372807e-01   0.0000000000000000e+00   1.4669473722092313e-01   6.0948429696062525e-02   0.0000000000000000e+00   0.0000000000000000e+00   0.0000000000000000e+00
   0.0000000000000000e+00   0.0000000000000000e+00   0.0000000000000000e+00   0.0000000000000000e+00  -5.3042317316304932e-01  -6.1390896911120418e-01   0.0000000000000000e+00  -1.7709317604006122e-01   0.0000000000000000e+00   0.0000000000000000e+00   0.0000000000000000e+00   0.0000000000000000e+00   0.0000000000000000e+00   0.0000000000000000e+00   0.0000000000000000e+00   0.0000000000000000e+00   0.0000000000000000e+00   0.0000000000000000e+00   0.0000000000000000e+00   0.0000000000000000e+00   5.3220954940551279e-01   0.0000000000000000e+00   0.0000000000000000e+00   0.0000000000000000e+00   1.6311814572459288e-01   0.0000000000000000e+00   0.0000000000000000e+00   0.0000000000000000e+00   0.0000000000000000e+00   2.3462908461148027e-02
   2.3579949129782296e-01   0.0000000000000000e+00   0.0000000000000000e+00  -4.5088420496667531e-01   0.0000000000000000e+00   0.0000000000000000e+00   0.0000000000000000e+00   0.0000000000000000e+00   0.0000000000000000e+00  -2.9891570489489350e-01   0.0000000000000000e+00  -2.5017918619099633e-02   0.0000000000000000e+00   0.0000000000000000e+00   0.0000000000000000e+00  -1.6899190036334488e-01   0.0000000000000000e+00   0.0000000000000000e+00   0.0000000000000000e+00   0.0000000000000000e+00   0.0000000000000000e+00   0.0000000000000000e+00   0.0000000000000000e+00  -6.7318183241872243e-01   0.0000000000000000e+00  -1.3905234628103810e-01   3.8737312998852624e-01   0.0000000000000000e+00   0.0000000000000000e+00   0.0000000000000000e+00
   1.7628967573485635e-01   0.0000000000000000e+00   0.0000000000000000e+00  -5.2771807983466423e-01   0.0000000000000000e+00   0.0000000000000000e+00   0.0000000000000000e+00   0.0000000000000000e+00   0.0000000000000000e+00   5.0946926084103117e-01   0.0000000000000000e+00   1.0357934364029039e-01   0.0000000000000000e+00   0.0000000000000000e+00   0.0000000000000000e+00   4.6285452722183235e-01   0.0000000000000000e+00   0.0000000000000000e+00   0.0000000000000000e+00   0.0000000000000000e+00   0.0000000000000000e+00   0.0000000000000000e+00   0.0000000000000000e+00   1.1224844443052616e-01   0.0000000000000000e+00   3.8448420893545565e-01   2.1327408822103389e-01   0.0000000000000000e+00   0.0000000000000000e+00   0.0000000000000000e+00
   0.0000000000000000e+00   0.0000000000000000e+00   0.0000000000000000e+00   0.0000000000000000e+00   0.0000000000000000e+00   0.0000000000000000e+00  -4.8648361325625467e-01   0.0000000000000000e+00  -6.7213749105087517e-01   0.0000000000000000e+00   0.0000000000000000e+00   0.0000000000000000e+00  -4.1668436207030846e-01   0.0000000000000000e+00   7.7151412559502630e-01   0.0000000000000000e+00   0.0000000000000000e+00   0.0000000000000000e+00   0.0000000000000000e+00   0.0000000000000000e+00   0.0000000000000000e+00   3.4625398445100691e-01  -1.0313977221085935e-01   0.0000000000000000e+00   0.0000000000000000e+00   0.0000000000000000e+00   0.0000000000000000e+00  -1.7238246761099488e-02  -3.1891330909981574e-01   0.0000000000000000e+00
   0.0000000000000000e+00   0.0000000000000000e+00   0.0000000000000000e+00   0.0000000000000000e+00   0.0000000000000000e+00   0.0000000000000000e+00   6.5302888574629636e-01   0.0000000000000000e+00  -5.4123216385079564e-01   0.0000000000000000e+00   0.0000000000000000e+00   0.0000000000000000e+00   1.2027986313662309e-01   0.0000000000000000e+00  -1.1869194607318999e-01   0.0000000000000000e+00   0.0000000000000000e+00   0.0000000000000000e+00   0.0000000000000000e+00   0.0000000000000000e+00   0.0000000000000000e+00   1.8762587614631149e-01  -7.5184878415048306e-01   0.0000000000000000e+00   0.0000000000000000e+00   0.0000000000000000e+00   0.0000000000000000e+00   2.2906141513093464e-01   4.5765917236736786e-01   0.0000000000000000e+00
   0.0000000000000000e+00   0.0000000000000000e+00   0.0000000000000000e+00   0.0000000000000000e+00  -6.3525279344928154e-01   4.6101235485430297e-02   0.0000000000000000e+00   2.5975188582326081e-01   0.0000000000000000e+00   0.0000000000000000e+00   0.0000000000000000e+00   0.0000000000000000e+00   0.0000000000000000e+00   0.0000000000000000e+00   0.0000000000000000e+00   0.0000000000000000e+00   0.0000000000000000e+00   0.0000000000000000e+00   0.0000000000000000e+00   0.0000000000000000e+00  -3.1369307049725981e-01   0.0000000000000000e+00   0.0000000000000000e+00   0.0000000000000000e+00  -5.3179755509784143e-01   0.0000000000000000e+00   0.0000000000000000e+00   0.0000000000000000e+00   0.0000000000000000e+00  -3.8163534981290781e-01
  -5.4947690426361029e-01   0.0000000000000000e+00   0.0000000000000000e+00   0.0000000000000000e+00   9.8662229498256510e-02   0.0000000000000000e+00   0.0000000000000000e+00   0.0000000000000000e+00   0.0000000000000000e+00   0.0000000000000000e+00   0.0000000000000000e+00   0.0000000000000000e+00   0.0000000000000000e+00   0.0000000000000000e+00   0.0000000000000000e+00   0.0000000000000000e+00   0.0000000000000000e+00   0.0000000000000000e+00   0.0000000000000000e+00  -1.4832964515985880e-01   0.0000000000000000e+00   0.0000000000000000e+00   0.0000000000000000e+00   0.0000000000000000e+00   9.7739137110856589e-01  -8.3389543837390778e-04   0.0000000000000000e+00   0.0000000000000000e+00   0.0000000000000000e+00  -4.2282771796648089e-01
   0.0000000000000000e+00   4.6618157177132713e-03   0.0000000000000000e+00  -4.3435688740757450e-01   0.0000000000000000e+00   0.0000000000000000e+00   2.2219182689776357e-01   0.0000000000000000e+00   0.0000000000000000e+00   0.0000000000000000e+00   0.0000000000000000e+00   1.0009431681880887e-01   0.0000000000000000e+00   0.0000000000000000e+00   0.0000000000000000e+00   0.0000000000000000e+00   0.0000000000000000e+00   0.0000000000000000e+00   3.6385477231564833e-01   0.0000000000000000e+00   0.0000000000000000e+00   5.6200377137477109e-01  -3.3334846263579998e-01   0.0000000000000000e+00   0.0000000000000000e+00   0.0000000000000000e+00   0.0000000000000000e+00   4.3882177443494930e-01   0.0000000000000000e+00   0.0000000000000000e+00
   0.0000000000000000e+00   0.0000000000000000e+00  -2.7269160353670441e-01   0.0000000000000000e+00   0.0000000000000000e+00   0.0000000000000000e+00   0.0000000000000000e+00   0.0000000000000000e+00  -4.4548175347233909e-01   0.0000000000000000e+00   6.2782516716928505e-01   0.0000000000000000e+00  -1.4364720072108611e-01   0.0000000000000000e+00   0.0000000000000000e+00   0.0000000000000000e+00  -3.9395043521549961e-01   0.0000000000000000e+00   0.0000000000000000e+00   0.0000000000000000e+00   0.0000000000000000e+00   0.0000000000000000e+00   0.0000000000000000e+00   0.0000000000000000e+00   0.0000000000000000e+00   0.0000000000000000e+00  -3.9647117483010930e-01   0.0000000000000000e+00   0.0000000000000000e+00   0.0000000000000000e+00
   0.0000000000000000e+00  -7.1422569719131523e-01   0.0000000000000000e+00   2.1253833384762855e-01   0.0000000000000000e+00   0.0000000000000000e+00  -2.7649606655077297e-01   0.0000000000000000e+00   0.0000000000000000e+00   0.0000000000000000e+00   0.0000000000000000e+00  -1.4617338093924936e-01   0.0000000000000000e+00   0.0000000000000000e+00   0.0000000000000000e+00   0.0000000000000000e+00   0.0000000000000000e+00   0.0000000000000000e+00  -2.0181081443265370e-01   0.0000000000000000e+00   0.0000000000000000e+00  -6.1069911785071075e-02  -1.3735434377260833e-01   0.0000000000000000e+00   0.0000000000000000e+00   0.0000000000000000e+00   0.0000000000000000e+00   5.3251199357665269e-01   0.0000000000000000e+00   0.0000000000000000e+00
  -1.2971476658631889e-01   0.0000000000000000e+00   0.0000000000000000e+00   0.0000000000000000e+00  -1.7903604174678614e-01   0.0000000000000000e+00   0.0000000000000000e+00   0.0000000000000000e+00   0.0000000000000000e+00   0.0000000000000000e+00   0.0000000000000000e+00   0.0000000000000000e+00   0.0000000000000000e+00   0.0000000000000000e+00   0.0000000000000000e+00   0.0000000000000000e+00   0.0000000000000000e+00   0.0000000000000000e+00   0.0000000000000000e+00   8.5851208931837375e-01   0.0000000000000000e+00   0.0000000000000000e+00   0.0000000000000000e+00   0.0000000000000000e+00   9.3130900302115860e-01   5.2183782241613785e-01   0.0000000000000000e+00   0.0000000000000000e+00   0.0000000000000000e+00   6.3690351141926937e-01
   0.0000000000000000e+00   0.0000000000000000e+00   0.0000000000000000e+00   0.0000000000000000e+00   0.0000000000000000e+00  -3.1678222738583039e-01   0.0000000000000000e+00   2.0461636816047457e-01   0.0000000000000000e+00   3.1086599614221444e-01   0.0000000000000000e+00   0.0000000000000000e+00   0.0000000000000000e+00  -6.1978128981233338e-02  -3.1293956444923898e-01   0.0000000000000000e+00   0.0000000000000000e+00  -2.6376956518219274e-01   0.0000000000000000e+00   0.0000000000000000e+00  -1.2176777583100495e-01   0.0000000000000000e+00   0.0000000000000000e+00   9.5351499056834421e-01   0.0000000000000000e+00   0.0000000000000000e+00   0.0000000000000000e+00   0.0000000000000000e+00   0.0000000000000000e+00   0.0000000000000000e+00
   0.0000000000000000e+00  -4.5811589855668783e-01   0.0000000000000000e+00  -1.1822626647181593e-01   0.0000000000000000e+00   0.0000000000000000e+00  -3.0427773069764430e-01   0.0000000000000000e+00   0.0000000000000000e+00   0.0000000000000000e+00   0.0000000000000000e+00   3.5130281065408941e-01   0.0000000000000000e+00   0.0000000000000000e+00   0.0000000000000000e+00   0.0000000000000000e+00   0.0000000000000000e+00   0.0000000000000000e+00   2.3890030118565503e-01   0.0000000000000000e+00   0.0000000000000000e+00   9.4094259463378974e-02  -3.4017660931248139e-01   0.0000000000000000e+00   0.0000000000000000e+00   0.0000000000000000e+00   0.0000000000000000e+00  -6.1522886972237212e-01   0.0000000000000000e+00   0.0000000000000000e+00
   0.0000000000000000e+00   0.0000000000000000e+00   0.0000000000000000e+00   0.0000000000000000e+00   0.0000000000000000e+00  -3.0776450787732168e-02   0.0000000000000000e+00  -2.7619651128619993e-01   0.0000000000000000e+00   7.6740152361442149e-01   0.0000000000000000e+00   0.0000000000000000e+00   0.0000000000000000e+00  -2.3400597602549786e-01   1.5472329138000415e-01   0.0000000000000000e+00   0.0000000000000000e+00  -6.6940447660338021e-02   0.0000000000000000e+00   0.0000000000000000e+00  -1.2185811031387379e+00   0.0000000000000000e+00   0.0000000000000000e+00  -4.5519825973623673e-01   0.0000000000000000e+00   0.0000000000000000e+00   0.0000000000000000e+00   0.0000000000000000e+00   0.0000000000000000e+00   0.0000000000000000e+00
   0.0000000000000000e+00   0.0000000000000000e+00  -1.9127550063989926e-01   0.0000000000000000e+00   0.0000000000000000e+00   0.0000000000000000e+00   0.0000000000000000e+00   0.0000000000000000e+00  -5.8028180148710429e-01   0.0000000000000000e+00  -1.8967230780108685e-01   0.0000000000000000e+00  -3.4677618332942861e-02   0.0000000000000000e+00   0.0000000000000000e+00   0.0000000000000000e+00   7.3203331852869191e-01   0.0000000000000000e+00   0.0000000000000000e+00   0.0000000000000000e+00   0.0000000000000000e+00   0.0000000000000000e+00   0.0000000000000000e+00   0.0000000000000000e+00   0.0000000000000000e+00   0.0000000000000000e+00  -2.3159406884000719e-01   0.0000000000000000e+00   0.0000000000000000e+00   0.0000000000000000e+00
   0.0000000000000000e+00   0.0000000000000000e+00   0.0000000000000000e+00   0.0000000000000000e+00   0.0000000000000000e+00   2.3366289105233357e-01   0.0000000000000000e+00   1.4199037302486608e+00   0.0000000000000000e+00   3.5779804777948077e-01   0.0000000000000000e+00   0.0000000000000000e+00   0.0000000000000000e+00  -3.0455286241318219e-01   2.7144371450141802e-01   0.0000000000000000e+00   0.0000000000000000e+00   1.6075795023226369e-01   0.0000000000000000e+00   0.0000000000000000e+00  -1.0975163214047509e-01   0.0000000000000000e+00   0.0000000000000000e+00  -3.6899527644419611e-01   0.0000000000000000e+00   0.0000000000000000e+00   0.0000000000000000e+00   0.0000000000000000e+00   0.0000000000000000e+00   0.0000000000000000e+00
   0.0000000000000000e+00   0.0000000000000000e+00   4.4212591382732247e-01   0.0000000000000000e+00   0.0000000000000000e+00   0.0000000000000000e+00   0.0000000000000000e+00   0.0000000000000000e+00   1.7618337044042309e-02   0.0000000000000000e+00   4.5417556100931372e-01   0.0000000000000000e+00   7.2447836123221987e-01   0.0000000000000000e+00   0.0000000000000000e+00   0.0000000000000000e+00   2.4613543059649037e-01   0.0000000000000000e+00   0.0000000000000000e+00   0.0000000000000000e+00   0.0000000000000000e+00   0.0000000000000000e+00   0.0000000000000000e+00   0.0000000000000000e+00   0.0000000000000000e+00   0.0000000000000000e+00  -1.1174651768797547e-01   0.0000000000000000e+00   0.0000000000000000e+00   0.0000000000000000e+00
   0.0000000000000000e+00   4.8239615291476062e-01   0.0000000000000000e+00   2.8751687273030457e-02   0.0000000000000000e+00   0.0000000000000000e+00  -4.2831603342349245e-01   0.0000000000000000e+00   0.0000000000000000e+00   0.0000000000000000e+00   0.0000000000000000e+00   9.3457569860347145e-02   0.0000000000000000e+00   0.0000000000000000e+00   0.0000000000000000e+00   0.0000000000000000e+00   0.0000000000000000e+00   0.0000000000000000e+00  -2.3205132022990088e-01   0.0000000000000000e+00   0.0000000000000000e+00  -1.9972681630156575e-01  -6.7598199552624094e-01   0.0000000000000000e+00   0.0000000000000000e+00   0.0000000000000000e+00   0.0000000000000000e+00   1.5358409954848740e-01   0.0000000000000000e+00   0.0000000000000000e+00
   0.0000000000000000e+00   0.0000000000000000e+00  -4.1413862418568470e-01   0.0000000000000000e+00   0.0000000000000000e+00   0.0000000000000000e+00   0.0000000000000000e+00   0.0000000000000000e+00  -4.9222586604422670e-02   0.0000000000000000e+00   4.1758908261066169e-01   0.0000000000000000e+00   4.1151179093997015e-02   0.0000000000000000e+00   0.0000000000000000e+00   0.0000000000000000e+00   2.0924252571219704e-01   0.0000000000000000e+00   0.0000000000000000e+00   0.0000000000000000e+00   0.0000000000000000e+00   0.0000000000000000e+00   0.0000000000000000e+00   0.0000000000000000e+00   0.0000000000000000e+00   0.0000000000000000e+00   7.7859478607469601e-01   0.0000000000000000e+00   0.0000000000000000e+00   0.0000000000000000e+00
   0.0000000000000000e+00   0.0000000000000000e+00   0.0000000000000000e+00   0.0000000000000000e+00   0.0000000000000000e+00   1.0139068238500017e+00   0.0000000000000000e+00   1.8964335327764381e-01   0.0000000000000000e+00   4.1209955859230674e-01   0.0000000000000000e+00   0.0000000000000000e+00   0.0000000000000000e+00  -7.3821771369011069e-01  -3.9887671841447575e-01   0.0000000000000000e+00   0.0000000000000000e+00  -1.0067166549080047e+00   0.0000000000000000e+00   0.0000000000000000e+00  -2.2019374227383953e-01   0.0000000000000000e+00   0.0000000000000000e+00   1.9227500207012957e-02   0.0000000000000000e+00   0.0000000000000000e+00   0.0000000000000000e+00   0.0000000000000000e+00   0.0000000000000000e+00   0.0000000000000000e+00
   0.0000000000000000e+00   0.0000000000000000e+00   0.0000000000000000e+00   0.0000000000000000e+00   0.0000000000000000e+00   7.9005660491908913e-01   0.0000000000000000e+00  -3.6630525826273630e-01   0.0000000000000000e+00  -1.1975933880554157e-01   0.0000000000000000e+00   0.0000000000000000e+00   0.0000000000000000e+00  -4.0497368606334094e-01   6.9256590734654844e-01   0.0000000000000000e+00   0.0000000000000000e+00   5.8443993231297196e-02   0.0000000000000000e+00   0.0000000000000000e+00   1.6551112129610565e-02   0.0000000000000000e+00   0.0000000000000000e+00   7.1327407658678643e-01   0.0000000000000000e+00   0.0000000000000000e+00   0.0000000000000000e+00   0.0000000000000000e+00   0.0000000000000000e+00   0.0000000000000000e+00
   0.0000000000000000e+00   0.0000000000000000e+00   0.0000000000000000e+00   0.0000000000000000e+00   0.0000000000000000e+00   0.0000000000000000e+00   0.0000000000000000e+00   0.0000000000000000e+00   0.0000000000000000e+00   0.0000000000000000e+00   0.0000000000000000e+00   0.0000000000000000e+00   0.0000000000000000e+00   0.0000000000000000e+00   0.0000000000000000e+00   2.9390797078707975e-01   0.0000000000000000e+00   0.0000000000000000e+00   0.0000000000000000e+00   0.0000000000000000e+00   0.0000000000000000e+00   0.0000000000000000e+00   0.0000000000000000e+00   0.0000000000000000e+00   0.0000000000000000e+00   0.0000000000000000e+00   0.0000000000000000e+00   0.0000000000000000e+00  -1.9425936127067470e-01   0.0000000000000000e+00
   0.0000000000000000e+00   0.0000000000000000e+00   4.2898612471120290e-01   0.0000000000000000e+00   0.0000000000000000e+00   0.0000000000000000e+00   0.0000000000000000e+00   0.0000000000000000e+00   2.4944089700712857e-01   0.0000000000000000e+00   4.1705197945210493e-01   0.0000000000000000e+00  -6.6271189393678553e-01   0.0000000000000000e+00   0.0000000000000000e+00   0.0000000000000000e+00   3.7232626965885024e-01   0.0000000000000000e+00   0.0000000000000000e+00   0.0000000000000000e+00   0.0000000000000000e+00   0.0000000000000000e+00   0.0000000000000000e+00   0.0000000000000000e+00   0.0000000000000000e+00   0.0000000000000000e+00  -4.4764770716124475e-02   0.0000000000000000e+00   0.0000000000000000e+00   0.0000000000000000e+00
   0.0000000000000000e+00   0.0000000000000000e+00   0.0000000000000000e+00   0.0000000000000000e+00   0.0000000000000000e+00   3.4254347945639041e-01   0.0000000000000000e+00   5.2533150219254210e-01   0.0000000000000000e+00  -5.9863685907795583e-01   0.0000000000000000e+00   0.0000000000000000e+00   0.0000000000000000e+00   6.9612145713873519e-01  -2.6253085854692121e-01   0.0000000000000000e+00   0.0000000000000000e+00   9.9345189047301261e-02   0.0000000000000000e+00   0.0000000000000000e+00  -8.5041661453238138e-01   0.0000000000000000e+00   0.0000000000000000e+00  -9.1540685932867905e-02   0.0000000000000000e+00   0.0000000000000000e+00   0.0000000000000000e+00   0.0000000000000000e+00   0.0000000000000000e+00   0.0000000000000000e+00
   0.0000000000000000e+00  -1.1818401019496308e-01   0.0000000000000000e+00  -3.7494748677225836e-01   0.0000000000000000e+00   0.0000000000000000e+00   2.1064289617776802e-01   0.0000000000000000e+00   0.0000000000000000e+00   0.0000000000000000e+00   0.0000000000000000e+00  -3.6405842745805161e-01   0.0000000000000000e+00   0.0000000000000000e+00   0.0000000000000000e+00   0.0000000000000000e+00   0.0000000000000000e+00   0.0000000000000000e+00  -6.9922807425185041e-01   0.0000000000000000e+00   0.0000000000000000e+00   2.5679645827801023e-01  -1.8410294039080030e-01   0.0000000000000000e+00   0.0000000000000000e+00   0.0000000000000000e+00   0.0000000000000000e+00  -2.8245307595669372e-01   0.0000000000000000e+00   0.0000000000000000e+00
  -8.4843414540781847e-01   0.0000000000000000e+00   0.0000000000000000e+00   0.0000000000000000e+00   3.9172615028251312e-01   0.0000000000000000e+00   0.0000000000000000e+00   0.0000000000000000e+00   0.0000000000000000e+00   0.0000000000000000e+00   0.0000000000000000e+00   0.0000000000000000e+00   0.0000000000000000e+00   0.0000000000000000e+00   0.0000000000000000e+00   0.0000000000000000e+00   0.0000000000000000e+00   0.0000000000000000e+00   0.0000000000000000e+00   7.0046706186490421e-02   0.0000000000000000e+00   0.0000000000000000e+00   0.0000000000000000e+00   0.0000000000000000e+00  -1.8345572357722639e-01  -2.8668362663068620e-02   0.0000000000000000e+00   0.0000000000000000e+00   0.0000000000000000e+00   8.9033829263565056e-01
   0.0000000000000000e+00   0.0000000000000000e+00   0.0000000000000000e+00   0.0000000000000000e+00   0.0000000000000000e+00  -2.4201705024401599e-01   0.0000000000000000e+00   1.3291189845481194e-01   0.0000000000000000e+00  -7.4349990011269695e-01   0.0000000000000000e+00   0.0000000000000000e+00   0.0000000000000000e+00  -1.0284842040044480e+00   2.9289344402302336e-01   0.0000000000000000e+00   0.0000000000000000e+00  -2.6529797589947224e-02   0.0000000000000000e+00   0.0000000000000000e+00  -3.4600963489788183e-01   0.0000000000000000e+00   0.0000000000000000e+00  -4.6890684893445944e-02   0.0000000000000000e+00   0.0000000000000000e+00   0.0000000000000000e+00   0.0000000000000000e+00   0.0000000000000000e+00   0.0000000000000000e+00
   0.0000000000000000e+00   6.5489455254972906e-02   0.0000000000000000e+00   6.6055690443743265e-01   0.0000000000000000e+00   0.0000000000000000e+00   1.7685051708576849e-01   0.0000000000000000e+00   0.0000000000000000e+00   0.0000000000000000e+00   0.0000000000000000e+00   3.8184832903891419e-01   0.0000000000000000e+00   0.0000000000000000e+00   0.0000000000000000e+00   0.0000000000000000e+00   0.0000000000000000e+00   0.0000000000000000e+00  -2.7927136537323660e-01   0.0000000000000000e+00   0.0000000000000000e+00   5.4721970962933753e-01  -5.8744532724196073e-02   0.0000000000000000e+00   0.0000000000000000e+00   0.0000000000000000e+00   0.0000000000000000e+00  -3.7398251535301505e-02   0.0000000000000000e+00   0.0000000000000000e+00
   0.0000000000000000e+00   1.3690906722797314e-01   0.0000000000000000e+00  -2.5689710473334149e-01   0.0000000000000000e+00   0.0000000000000000e+00  -6.7984082291372960e-01   0.0000000000000000e+00   0.0000000000000000e+00   0.0000000000000000e+00   0.0000000000000000e+00   1.2843378183180354e-01   0.0000000000000000e+00   0.0000000000000000e+00   0.0000000000000000e+00   0.0000000000000000e+00   0.0000000000000000e+00   0.0000000000000000e+00  -1.7359680698458718e-01   0.0000000000000000e+00   0.0000000000000000e+00   3.9360766054953583e-01   4.9577706102929042e-01   0.0000000000000000e+00   0.0000000000000000e+00   0.0000000000000000e+00   0.0000000000000000e+00   7.5652283464500952e-02   0.0000000000000000e+00   0.0000000000000000e+00
   0.0000000000000000e+00   0.0000000000000000e+00   0.0000000000000000e+00   0.0000000000000000e+00   0.0000000000000000e+00  -1.4826929433187955e-01   0.0000000000000000e+00   2.2870537845713829e-02   0.0000000000000000e+00   6.0729132278640456e-02   0.0000000000000000e+00   0.0000000000000000e+00   0.0000000000000000e+00   5.6079405957987261e-01   4.8209820960855732e-01   0.0000000000000000e+00   0.0000000000000000e+00  -1.0417106233029532e+00   0.0000000000000000e+00   0.0000000000000000e+00  -1.8688541091402008e-01   0.0000000000000000e+00   0.0000000000000000e+00  -1.8395076437764038e-01   0.0000000000000000e+00   0.0000000000000000e+00   0.0000000000000000e+00   0.0000000000000000e+00   0.0000000000000000e+00   0.0000000000000000e+00
  -5.7629367266363885e-01   0.0000000000000000e+00   0.0000000000000000e+00   0.0000000000000000e+00  -4.0816021549852749e-01   0.0000000000000000e+00   0.0000000000000000e+00   0.0000000000000000e+00   0.0000000000000000e+00   0.0000000000000000e+00   0.0000000000000000e+00   0.0000000000000000e+00   0.0000000000000000e+00   0.0000000000000000e+00   0.0000000000000000e+00   0.0000000000000000e+00   0.0000000000000000e+00   0.0000000000000000e+00   0.0000000000000000e+00   1.8474942577048947e-01   0.0000000000000000e+00   0.0000000000000000e+00   0.0000000000000000e+00   0.0000000000000000e+00  -7.4893622584916775e-01   3.3281360997247511e-01   0.0000000000000000e+00   0.0000000000000000e+00   0.0000000000000000e+00  -6.0412504407464929e-01
   1.1111507427956531e-03   0.0000000000000000e+00   0.0000000000000000e+00   0.0000000000000000e+00   6.4638750595784833e-01   0.0000000000000000e+00   0.0000000000000000e+00   0.0000000000000000e+00   0.0000000000000000e+00   0.0000000000000000e+00   0.0000000000000000e+00   0.0000000000000000e+00   0.0000000000000000e+00   0.0000000000000000e+00   0.0000000000000000e+00   0.0000000000000000e+00   0.0000000000000000e+00   0.0000000000000000e+00   0.0000000000000000e+00  -4.9644294504806508e-01   0.0000000000000000e+00   0.0000000000000000e+00   0.0000000000000000e+00   0.0000000000000000e+00  -6.2339645112179620e-01   1.0993986118648331e+00   0.0000000000000000e+00   0.0000000000000000e+00   0.0000000000000000e+00  -7.3602303047670598e-02
   0.0000000000000000e+00   0.0000000000000000e+00  -5.8141014206904096e-01   0.0000000000000000e+00   0.0000000000000000e+00   0.0000000000000000e+00   0.0000000000000000e+00   0.0000000000000000e+00   6.3234880268261973e-01   0.0000000000000000e+00   1.2357807015652225e-01   0.0000000000000000e+00   1.1141622283995103e-01   0.0000000000000000e+00   0.0000000000000000e+00   0.0000000000000000e+00   2.5678461659136648e-01   0.0000000000000000e+00   0.0000000000000000e+00   0.0000000000000000e+00   0.0000000000000000e+00   0.0000000000000000e+00   0.0000000000000000e+00   0.0000000000000000e+00   0.0000000000000000e+00   0.0000000000000000e+00  -4.1045558223954975e-01   0.0000000000000000e+00   0.0000000000000000e+00   0.0000000000000000e+00
   0.0000000000000000e+00  -1.0140648097552769e-01   0.0000000000000000e+00  -3.2930271353998664e-01   0.0000000000000000e+00   0.0000000000000000e+00   2.4558313409507837e-01   0.0000000000000000e+00   0.0000000000000000e+00   0.0000000000000000e+00   0.0000000000000000e+00   7.3595147054614951e-01   0.0000000000000000e+00   0.0000000000000000e+00   0.0000000000000000e+00   0.0000000000000000e+00   0.0000000000000000e+00   0.0000000000000000e+00  -3.4483718474012104e-01   0.0000000000000000e+00   0.0000000000000000e+00  -3.3370177402427859e-01   1.1916835099055689e-01   0.0000000000000000e+00   0.0000000000000000e+00   0.0000000000000000e+00   0.0000000000000000e+00   1.8673551316262266e-01   0.0000000000000000e+00   0.0000000000000000e+00
   0.0000000000000000e+00   0.0000000000000000e+00   0.0000000000000000e+00   0.0000000000000000e+00   0.0000000000000000e+00   0.0000000000000000e+00   0.0000000000000000e+00   0.0000000000000000e+00   0.0000000000000000e+00   0.0000000000000000e+00   0.0000000000000000e+00   0.0000000000000000e+00   0.0000000000000000e+00   0.0000000000000000e+00   0.0000000000000000e+00   3.9292149551388245e-01   0.0000000000000000e+00   0.0000000000000000e+00   0.0000000000000000e+00   0.0000000000000000e+00   0.0000000000000000e+00   0.0000000000000000e+00   0.0000000000000000e+00   0.0000000000000000e+00   0.0000000000000000e+00   0.0000000000000000e+00   0.0000000000000000e+00   0.0000000000000000e+00   4.0978278413247127e-01   0.0000000000000000e+00
   3.2571103079765040e-01   0.0000000000000000e+00   0.0000000000000000e+00   0.0000000000000000e+00   9.2872284636577740e-01   0.0000000000000000e+00   0.0000000000000000e+00   0.0000000000000000e+00   0.0000000000000000e+00   0.0000000000000000e+00   0.0000000000000000e+00   0.0000000000000000e+00   0.0000000000000000e+00   0.0000000000000000e+00   0.0000000000000000e+00   0.0000000000000000e+00   0.0000000000000000e+00   0.0000000000000000e+00   0.0000000000000000e+00   4.4616303952325781e-01   0.0000000000000000e+00   0.0000000000000000e+00   0.0000000000000000e+00   0.0000000000000000e+00  -5.1488814181616804e-01  -1.6621662334893159e-01   0.0000000000000000e+00   0.0000000000000000e+00   0.0000000000000000e+00  -5.0339821325324596e-01
  -4.3976311070425117e-01   0.0000000000000000e+00   5.7938818589727448e-01   0.0000000000000000e+00   0.0000000000000000e+00   0.0000000000000000e+00   3.9862632858565167e-01   0.0000000000000000e+00   0.0000000000000000e+00   0.0000000000000000e+00   0.0000000000000000e+00  -3.3868930598303931e-01   0.0000000000000000e+00   0.0000000000000000e+00   3.8131118254312445e-02   0.0000000000000000e+00  -2.3708292030787592e-01  -2.4099572171907796e-01   0.0000000000000000e+00   0.0000000000000000e+00   0.0000000000000000e+00   0.0000000000000000e+00   0.0000000000000000e+00   0.0000000000000000e+00   0.0000000000000000e+00   0.0000000000000000e+00   0.0000000000000000e+00   0.0000000000000000e+00   2.8559255856814914e-01   0.0000000000000000e+00
   0.0000000000000000e+00  -7.4705956107466209e-01   0.0000000000000000e+00   0.0000000000000000e+00   0.0000000000000000e+00   0.0000000000000000e+00   0.0000000000000000e+00   0.0000000000000000e+00  -6.5505496878023095e-02   4.1118523104836102e-02   0.0000000000000000e+00   0.0000000000000000e+00   0.0000000000000000e+00   0.0000000000000000e+00   0.0000000000000000e+00   0.0000000000000000e+00   0.0000000000000000e+00   0.0000000000000000e+00   0.0000000000000000e+00   0.0000000000000000e+00   0.0000000000000000e+00   0.0000000000000000e+00   1.5684828435521020e-01   0.0000000000000000e+00   1.0177122414340663e-01   0.0000000000000000e+00   6.3321524205798552e-01   0.0000000000000000e+00   0.0000000000000000e+00   0.0000000000000000e+00
  -2.3350915488314189e-01   0.0000000000000000e+00   7.4438945302770676e-02   0.0000000000000000e+00   0.0000000000000000e+00   0.0000000000000000e+00  -2.5919652889679495e-01   0.0000000000000000e+00   0.0000000000000000e+00   0.0000000000000000e+00   0.0000000000000000e+00  -4.4389178157363582e-02   0.0000000000000000e+00   0.0000000000000000e+00  -7.4166821077844702e-01   0.0000000000000000e+00   1.6063460287524176e-01  -4.2988359640270074e-01   0.0000000000000000e+00   0.0000000000000000e+00   0.0000000000000000e+00   0.0000000000000000e+00   0.0000000000000000e+00   0.0000000000000000e+00   0.0000000000000000e+00   0.0000000000000000e+00   0.0000000000000000e+00   0.0000000000000000e+00  -3.3181916958191315e-01   0.0000000000000000e+00
   0.0000000000000000e+00   0.0000000000000000e+00   0.0000000000000000e+00   3.1710990342608925e-01   0.0000000000000000e+00   6.5799045668841294e-01   0.0000000000000000e+00   0.0000000000000000e+00   0.0000000000000000e+00   0.0000000000000000e+00   0.0000000000000000e+00   0.0000000000000000e+00   0.0000000000000000e+00   1.2537710827408685e-01   0.0000000000000000e+00   0.0000000000000000e+00   0.0000000000000000e+00   0.0000000000000000e+00   0.0000000000000000e+00   6.8904418708390383e-02  -7.5405349009083289e-01   0.0000000000000000e+00   0.0000000000000000e+00  -5.9785634339220617e-01   0.0000000000000000e+00   0.0000000000000000e+00   0.0000000000000000e+00  -9.9776008258087867e-01   0.0000000000000000e+00   4.4277617545917375e-01
   0.0000000000000000e+00   0.0000000000000000e+00   0.0000000000000000e+00   0.0000000000000000e+00  -3.7018912318870439e-01   0.0000000000000000e+00   0.0000000000000000e+00   1.2973511309477095e+00   0.0000000000000000e+00   0.0000000000000000e+00  -2.0534411483131254e-01   0.0000000000000000e+00   0.0000000000000000e+00   0.0000000000000000e+00   0.0000000000000000e+00  -9.5556883171397677e-01   0.0000000000000000e+00   0.0000000000000000e+00   8.5950817459716911e-01   0.0000000000000000e+00   0.0000000000000000e+00  -1.3641677781759370e-02   0.0000000000000000e+00   0.0000000000000000e+00   0.0000000000000000e+00   0.0000000000000000e+00   0.0000000000000000e+00   0.0000000000000000e+00   0.0000000000000000e+00   0.0000000000000000e+00
   0.0000000000000000e+00   0.0000000000000000e+00   0.0000000000000000e+00   1.7880755987568098e-02   0.0000000000000000e+00  -4.6489460849418851e-02   0.0000000000000000e+00   0.0000000000000000e+00   0.0000000000000000e+00   0.0000000000000000e+00   0.0000000000000000e+00   0.0000000000000000e+00   0.0000000000000000e+00  -5.6649348837685920e-01   0.0000000000000000e+00   0.0000000000000000e+00   0.0000000000000000e+00   0.0000000000000000e+00   0.0000000000000000e+00   3.4346956663880032e-02  -4.2600120614870862e-01   0.0000000000000000e+00   0.0000000000000000e+00  -1.1522798950344211e+00   0.0000000000000000e+00   0.0000000000000000e+00   0.0000000000000000e+00   4.1730107743296152e-01   0.0000000000000000e+00  -6.1690095940490841e-01
  -1.3588534200566096e-01   0.0000000000000000e+00  -5.3266985190331506e-01   0.0000000000000000e+00   0.0000000000000000e+00   0.0000000000000000e+00  -1.9028660049285204e-01   0.0000000000000000e+00   0.0000000000000000e+00   0.0000000000000000e+00   0.0000000000000000e+00  -7.2376139841326459e-01   0.0000000000000000e+00   0.0000000000000000e+00   8.8185243702101138e-03   0.0000000000000000e+00   1.3459172514615855e-01  -5.7117030602668262e-02   0.0000000000000000e+00   0.0000000000000000e+00   0.0000000000000000e+00   0.0000000000000000e+00   0.0000000000000000e+00   0.0000000000000000e+00   0.0000000000000000e+00   0.0000000000000000e+00   0.0000000000000000e+00   0.0000000000000000e+00   3.4103283787093014e-01   0.0000000000000000e+00
   0.0000000000000000e+00   0.0000000000000000e+00   0.0000000000000000e+00   0.0000000000000000e+00  -4.0174208478787432e-01   0.0000000000000000e+00   0.0000000000000000e+00  -1.2639113448198156e+00   0.0000000000000000e+00   0.0000000000000000e+00   1.7558871159970074e-01   0.0000000000000000e+00   0.0000000000000000e+00   0.0000000000000000e+00   0.0000000000000000e+00  -2.2005180470969565e-01   0.0000000000000000e+00   0.0000000000000000e+00   6.4453087420753019e-01   0.0000000000000000e+00   0.0000000000000000e+00   3.3978134497727580e-01   0.0000000000000000e+00   0.0000000000000000e+00   0.0000000000000000e+00   0.0000000000000000e+00   0.0000000000000000e+00   0.0000000000000000e+00   0.0000000000000000e+00   0.0000000000000000e+00
   0.0000000000000000e+00  -2.0136683471171724e-01   0.0000000000000000e+00   0.0000000000000000e+00   0.0000000000000000e+00   0.0000000000000000e+00   0.0000000000000000e+00   0.0000000000000000e+00  -7.8500926985497932e-01   4.7955868538863217e-01   0.0000000000000000e+00   0.0000000000000000e+00   0.0000000000000000e+00   0.0000000000000000e+00   0.0000000000000000e+00   0.0000000000000000e+00   0.0000000000000000e+00   0.0000000000000000e+00   0.0000000000000000e+00   0.0000000000000000e+00   0.0000000000000000e+00   0.0000000000000000e+00  -1.0199246299036471e-01   0.0000000000000000e+00  -6.0006368443963648e-02   0.0000000000000000e+00  -3.1501124523989404e-01   0.0000000000000000e+00   0.0000000000000000e+00   0.0000000000000000e+00
   0.0000000000000000e+00  -1.1944667929180774e-01   0.0000000000000000e+00   0.0000000000000000e+00   0.0000000000000000e+00   0.0000000000000000e+00   0.0000000000000000e+00   0.0000000000000000e+00   4.0214434570715196e-01   5.3491479345460979e-01   0.0000000000000000e+00   0.0000000000000000e+00   0.0000000000000000e+00   0.0000000000000000e+00   0.0000000000000000e+00   0.0000000000000000e+00   0.0000000000000000e+00   0.0000000000000000e+00   0.0000000000000000e+00   0.0000000000000000e+00   0.0000000000000000e+00   0.0000000000000000e+00   4.9673319192984178e-01   0.0000000000000000e+00  -5.1037807033067528e-01   0.0000000000000000e+00  -1.7506838985398257e-01   0.0000000000000000e+00   0.0000000000000000e+00   0.0000000000000000e+00
   0.0000000000000000e+00   0.0000000000000000e+00   0.0000000000000000e+00   0.0000000000000000e+00   4.1394386008960904e-01   0.0000000000000000e+00   0.0000000000000000e+00  -3.2763228149550272e-01   0.0000000000000000e+00   0.0000000000000000e+00  -7.3385013470607718e-01   0.0000000000000000e+00   0.0000000000000000e+00   0.0000000000000000e+00   0.0000000000000000e+00  -1.1760063423611675e+00   0.0000000000000000e+00   0.0000000000000000e+00  -7.2434011808130172e-01   0.0000000000000000e+00   0.0000000000000000e+00   2.5366755962513227e-01   0.0000000000000000e+00   0.0000000000000000e+00   0.0000000000000000e+00   0.0000000000000000e+00   0.0000000000000000e+00   0.0000000000000000e+00   0.0000000000000000e+00   0.0000000000000000e+00
  -2.4161421277120607e-01   0.0000000000000000e+00   4.6386523890861098e-01   0.0000000000000000e+00   0.0000000000000000e+00   0.0000000000000000e+00  -5.4688065906568328e-01   0.0000000000000000e+00   0.0000000000000000e+00   0.0000000000000000e+00   0.0000000000000000e+00  -1.1396486825703706e-01   0.0000000000000000e+00   0.0000000000000000e+00   5.2339865737637242e-02   0.0000000000000000e+00   3.2590379537488479e-01   5.5094121968985288e-01   0.0000000000000000e+00   0.0000000000000000e+00   0.0000000000000000e+00   0.0000000000000000e+00   0.0000000000000000e+00   0.0000000000000000e+00   0.0000000000000000e+00   0.0000000000000000e+00   0.0000000000000000e+00   0.0000000000000000e+00   4.3545297377766828e-02   0.0000000000000000e+00
   0.0000000000000000e+00   0.0000000000000000e+00   0.0000000000000000e+00   0.0000000000000000e+00   0.0000000000000000e+00   0.0000000000000000e+00   0.0000000000000000e+00   0.0000000000000000e+00   0.0000000000000000e+00   0.0000000000000000e+00   0.0000000000000000e+00   0.0000000000000000e+00  -1.1911361421137925e-01   0.0000000000000000e+00   0.0000000000000000e+00   0.0000000000000000e+00   0.0000000000000000e+00   0.0000000000000000e+00   0.0000000000000000e+00   0.0000000000000000e+00   0.0000000000000000e+00   0.0000000000000000e+00   0.0000000000000000e+00   0.0000000000000000e+00   0.0000000000000000e+00  -3.6953247294378710e-01   0.0000000000000000e+00   0.0000000000000000e+00   0.0000000000000000e+00   0.0000000000000000e+00
   0.0000000000000000e+00   0.0000000000000000e+00   0.0000000000000000e+00  -3.0455360353048067e-01   0.0000000000000000e+00  -3.7068723139720672e-01   0.0000000000000000e+00   0.0000000000000000e+00   0.0000000000000000e+00   0.0000000000000000e+00   0.0000000000000000e+00   0.0000000000000000e+00   0.0000000000000000e+00  -9.0962342223207870e-01   0.0000000000000000e+00   0.0000000000000000e+00   0.0000000000000000e+00   0.0000000000000000e+00   0.0000000000000000e+00  -2.2758691136881554e-01   2.6153071829958346e-01   0.0000000000000000e+00   0.0000000000000000e+00   6.7604837942318127e-02   0.0000000000000000e+00   0.0000000000000000e+00   0.0000000000000000e+00  -6.1364748516314138e-01   0.0000000000000000e+00  -6.3744602268510198e-02
  -6.5203005890810725e-02   0.0000000000000000e+00  -1.0494065291209859e-01   0.0000000000000000e+00   0.0000000000000000e+00   0.0000000000000000e+00   2.6227673802592483e-01   0.0000000000000000e+00   0.0000000000000000e+00   0.0000000000000000e+00   0.0000000000000000e+00   3.6432639604456873e-01   0.0000000000000000e+00   0.0000000000000000e+00  -4.6164572242228397e-01   0.0000000000000000e+00   2.9073272481291879e-01   2.1495313500043806e-01   0.0000000000000000e+00   0.0000000000000000e+00   0.0000000000000000e+00   0.0000000000000000e+00   0.0000000000000000e+00   0.0000000000000000e+00   0.0000000000000000e+00   0.0000000000000000e+00   0.0000000000000000e+00   0.0000000000000000e+00   6.6284694814895828e-01   0.0000000000000000e+00
   0.0000000000000000e+00   0.0000000000000000e+00   0.0000000000000000e+00   0.0000000000000000e+00   4.9645133446824929e-01   0.0000000000000000e+00   0.0000000000000000e+00  -8.9200872997519248e-02   0.0000000000000000e+00   0.0000000000000000e+00  -2.0144604200363989e-01   0.0000000000000000e+00   0.0000000000000000e+00   0.0000000000000000e+00   0.0000000000000000e+00  -1.7690434234059788e-01   0.0000000000000000e+00   0.0000000000000000e+00   1.7656570086436130e-01   0.0000000000000000e+00   0.0000000000000000e+00  -1.5259192060483564e+00   0.0000000000000000e+00   0.0000000000000000e+00   0.0000000000000000e+00   0.0000000000000000e+00   0.0000000000000000e+00   0.0000000000000000e+00   0.0000000000000000e+00   0.0000000000000000e+00
  -3.4476904643921547e-01   0.0000000000000000e+00  -9.0220863784975139e-02   0.0000000000000000e+00   0.0000000000000000e+00   0.0000000000000000e+00  -4.7478615623068660e-01   0.0000000000000000e+00   0.0000000000000000e+00   0.0000000000000000e+00   0.0000000000000000e+00   4.3768865239257504e-01   0.0000000000000000e+00   0.0000000000000000e+00   3.4884060646172443e-01   0.0000000000000000e+00  -7.5579110188813664e-02  -4.7031938604892826e-01   0.0000000000000000e+00   0.0000000000000000e+00   0.0000000000000000e+00   0.0000000000000000e+00   0.0000000000000000e+00   0.0000000000000000e+00   0.0000000000000000e+00   0.0000000000000000e+00   0.0000000000000000e+00   0.0000000000000000e+00   3.2771779668915085e-01   0.0000000000000000e+00
   6.1512877037591174e-01   0.0000000000000000e+00   2.6628581222753783e-01   0.0000000000000000e+00   0.0000000000000000e+00   0.0000000000000000e+00  -3.6929880800686582e-01   0.0000000000000000e+00   0.0000000000000000e+00   0.0000000000000000e+00   0.0000000000000000e+00  -1.1858919896053481e-01   0.0000000000000000e+00   0.0000000000000000e+00  -2.4091337261047638e-01   0.0000000000000000e+00  -4.4432623042298314e-01  -8.9060452842296162e-02   0.0000000000000000e+00   0.0000000000000000e+00   0.0000000000000000e+00   0.0000000000000000e+00   0.0000000000000000e+00   0.0000000000000000e+00   0.0000000000000000e+00   0.0000000000000000e+00   0.0000000000000000e+00   0.0000000000000000e+00   3.6995491340407993e-01   0.0000000000000000e+00
   0.0000000000000000e+00   0.0000000000000000e+00   0.0000000000000000e+00   0.0000000000000000e+00   7.3854025348326335e-01   0.0000000000000000e+00   0.0000000000000000e+00   3.2854189116683791e-01   0.0000000000000000e+00   0.0000000000000000e+00  -7.5043900428050958e-01   0.0000000000000000e+00   0.0000000000000000e+00   0.0000000000000000e+00   0.0000000000000000e+00   6.4957864422454137e-01   0.0000000000000000e+00   0.0000000000000000e+00   1.3893840240615229e-01   0.0000000000000000e+00   0.0000000000000000e+00   4.6781244512168191e-01   0.0000000000000000e+00   0.0000000000000000e+00   0.0000000000000000e+00   0.0000000000000000e+00   0.0000000000000000e+00   0.0000000000000000e+00   0.0000000000000000e+00   0.0000000000000000e+00
   0.0000000000000000e+00   0.0000000000000000e+00   0.0000000000000000e+00  -4.4251762146286155e-01   0.0000000000000000e+00   8.1070654910571016e-01   0.0000000000000000e+00   0.0000000000000000e+00   0.0000000000000000e+00   0.0000000000000000e+00   0.0000000000000000e+00   0.0000000000000000e+00   0.0000000000000000e+00   2.6074566240538205e-01   0.0000000000000000e+00   0.0000000000000000e+00   0.0000000000000000e+00   0.0000000000000000e+00   0.0000000000000000e+00   9.1937978447774460e-02   8.2581664168406832e-01   0.0000000000000000e+00   0.0000000000000000e+00  -5.6626599124889210e-01   0.0000000000000000e+00   0.0000000000000000e+00   0.0000000000000000e+00  -4.1287976230778406e-01   0.0000000000000000e+00  -7.3126979248211876e-02
   0.0000000000000000e+00   0.0000000000000000e+00   0.0000000000000000e+00  -9.3121073118893072e-01   0.0000000000000000e+00   3.4482106389857270e-02   0.0000000000000000e+00   0.0000000000000000e+00   0.0000000000000000e+00   0.0000000000000000e+00   0.0000000000000000e+00   0.0000000000000000e+00   0.0000000000000000e+00  -1.7176329913424976e-01   0.0000000000000000e+00   0.0000000000000000e+00   0.0000000000000000e+00   0.0000000000000000e+00   0.0000000000000000e+00   6.1757110730421713e-02  -3.2713811128272829e-01   0.0000000000000000e+00   0.0000000000000000e+00  -3.3466403226648622e-01   0.0000000000000000e+00   0.0000000000000000e+00   0.0000000000000000e+00   4.8661863567313868e-01   0.0000000000000000e+00   3.7118528905299003e-01
   0.0000000000000000e+00   0.0000000000000000e+00   0.0000000000000000e+00   0.0000000000000000e+00  -1.0451903409844143e+00   0.0000000000000000e+00   0.0000000000000000e+00  -1.4568777564398183e-01   0.0000000000000000e+00   0.0000000000000000e+00  -6.9303119898183152e-01   0.0000000000000000e+00   0.0000000000000000e+00   0.0000000000000000e+00   0.0000000000000000e+00   2.8110645020288605e-01   0.0000000000000000e+00   0.0000000000000000e+00  -1.9699936850557687e-01   0.0000000000000000e+00   0.0000000000000000e+00  -3.0623280414717224e-01   0.0000000000000000e+00   0.0000000000000000e+00   0.0000000000000000e+00   0.0000000000000000e+00   0.0000000000000000e+00   0.0000000000000000e+00   0.0000000000000000e+00   0.0000000000000000e+00
   0.0000000000000000e+00   2.9857385112076612e-01   0.0000000000000000e+00   0.0000000000000000e+00   0.0000000000000000e+00   0.0000000000000000e+00   0.0000000000000000e+00   0.0000000000000000e+00  -4.1552315128017731e-01  -2.9881958415696397e-01   0.0000000000000000e+00   0.0000000000000000e+00   0.0000000000000000e+00   0.0000000000000000e+00   0.0000000000000000e+00   0.0000000000000000e+00   0.0000000000000000e+00   0.0000000000000000e+00   0.0000000000000000e+00   0.0000000000000000e+00   0.0000000000000000e+00   0.0000000000000000e+00   7.9496898458676546e-01   0.0000000000000000e+00   1.9106510211235463e-02   0.0000000000000000e+00   1.2868674024156257e-01   0.0000000000000000e+00   0.0000000000000000e+00   0.0000000000000000e+00
   0.0000000000000000e+00   0.0000000000000000e+00   0.0000000000000000e+00  -5.7579485067341707e-01   0.0000000000000000e+00  -3.5723451009241364e-01   0.0000000000000000e+00   0.0000000000000000e+00   0.0000000000000000e+00   0.0000000000000000e+00   0.0000000000000000e+00   0.0000000000000000e+00   0.0000000000000000e+00   4.3599047117675305e-01   0.0000000000000000e+00   0.0000000000000000e+00   0.0000000000000000e+00   0.0000000000000000e+00   0.0000000000000000e+00   1.1252333086406021e+00  -2.4525737797725675e-01   0.0000000000000000e+00   0.0000000000000000e+00  -2.7139240967299438e-01   0.0000000000000000e+00   0.0000000000000000e+00   0.0000000000000000e+00  -1.5042069726383145e-01   0.0000000000000000e+00  -6.0920731769907455e-01
   0.0000000000000000e+00   5.4260932437052811e-01   0.0000000000000000e+00   0.0000000000000000e+00   0.0000000000000000e+00   0.0000000000000000e+00   0.0000000000000000e+00   0.0000000000000000e+00  -8.5574297252865583e-02   4.7165175138934007e-01   0.0000000000000000e+00   0.0000000000000000e+00   0.0000000000000000e+00   0.0000000000000000e+00   0.0000000000000000e+00   0.0000000000000000e+00   0.0000000000000000e+00   0.0000000000000000e+00   0.0000000000000000e+00   0.0000000000000000e+00   0.0000000000000000e+00   0.0000000000000000e+00  -1.7570849621084705e-01   0.0000000000000000e+00  -9.7447513684348480e-02   0.0000000000000000e+00   6.5986914809170094e-01   0.0000000000000000e+00   0.0000000000000000e+00   0.0000000000000000e+00
   0.0000000000000000e+00   0.0000000000000000e+00   0.0000000000000000e+00   0.0000000000000000e+00   0.0000000000000000e+00   0.0000000000000000e+00   0.0000000000000000e+00   0.0000000000000000e+00   0.0000000000000000e+00   0.0000000000000000e+00   0.0000000000000000e+00   0.0000000000000000e+00   3.9529881992319948e-01   0.0000000000000000e+00   0.0000000000000000e+00   0.0000000000000000e+00   0.0000000000000000e+00   0.0000000000000000e+00   0.0000000000000000e+00   0.0000000000000000e+00   0.0000000000000000e+00   0.0000000000000000e+00   0.0000000000000000e+00   0.0000000000000000e+00   0.0000000000000000e+00   5.4561452009188338e-01   0.0000000000000000e+00   0.0000000000000000e+00   0.0000000000000000e+00   0.0000000000000000e+00
   0.0000000000000000e+00   5.9284714930163365e-02   0.0000000000000000e+00   0.0000000000000000e+00   0.0000000000000000e+00   0.0000000000000000e+00   0.0000000000000000e+00   0.0000000000000000e+00   1.9433721140366197e-01   4.1285636679727195e-01   0.0000000000000000e+00   0.0000000000000000e+00   0.0000000000000000e+00   0.0000000000000000e+00   0.0000000000000000e+00   0.0000000000000000e+00   0.0000000000000000e+00   0.0000000000000000e+00   0.0000000000000000e+00   0.0000000000000000e+00   0.0000000000000000e+00   0.0000000000000000e+00   2.3537868877106691e-01   0.0000000000000000e+00   8.4598758995173373e-01   0.0000000000000000e+00  -1.3103381912516143e-01   0.0000000000000000e+00   0.0000000000000000e+00   0.0000000000000000e+00
   0.0000000000000000e+00   0.0000000000000000e+00   0.0000000000000000e+00  -3.6790127672141210e-02   0.0000000000000000e+00   9.9413480162534051e-01   0.0000000000000000e+00   0.0000000000000000e+00   0.0000000000000000e+00   0.0000000000000000e+00   0.0000000000000000e+00   0.0000000000000000e+00   0.0000000000000000e+00  -4.6497025780582873e-01   0.0000000000000000e+00   0.0000000000000000e+00   0.0000000000000000e+00   0.0000000000000000e+00   0.0000000000000000e+00   1.0827233888113239e+00   3.4945499700719507e-01   0.0000000000000000e+00   0.0000000000000000e+00   1.6665883503601422e-01   0.0000000000000000e+00   0.0000000000000000e+00   0.0000000000000000e+00  -1.2164497732530079e-01   0.0000000000000000e+00   3.1039319832704687e-01
  -4.1682021971163152e-01   0.0000000000000000e+00  -2.6419607071459444e-01   0.0000000000000000e+00   0.0000000000000000e+00   0.0000000000000000e+00  -8.9633547992998275e-02   0.0000000000000000e+00   0.0000000000000000e+00   0.0000000000000000e+00   0.0000000000000000e+00   9.0178292549361452e-02   0.0000000000000000e+00   0.0000000000000000e+00  -2.2980700636390705e-01   0.0000000000000000e+00  -7.1133429463498654e-01   4.1831284168471256e-01   0.0000000000000000e+00   0.0000000000000000e+00   0.0000000000000000e+00   0.0000000000000000e+00   0.0000000000000000e+00   0.0000000000000000e+00   0.0000000000000000e+00   0.0000000000000000e+00   0.0000000000000000e+00   0.0000000000000000e+00  -8.0632939109583329e-02   0.0000000000000000e+00
   0.0000000000000000e+00   0.0000000000000000e+00   0.0000000000000000e+00   6.4703881435157506e-01   0.0000000000000000e+00  -7.1463673186265919e-01   0.0000000000000000e+00   0.0000000000000000e+00   0.0000000000000000e+00   0.0000000000000000e+00   0.0000000000000000e+00   0.0000000000000000e+00   0.0000000000000000e+00  -3.2905133688343503e-03   0.0000000000000000e+00   0.0000000000000000e+00   0.0000000000000000e+00   0.0000000000000000e+00   0.0000000000000000e+00   5.6268611915202493e-01   4.6644698587726935e-01   0.0000000000000000e+00   0.0000000000000000e+00  -6.1131836331260070e-01   0.0000000000000000e+00   0.0000000000000000e+00   0.0000000000000000e+00   1.2811594721915984e-01   0.0000000000000000e+00   8.0139060740043311e-01
   8.2593507417423817e-01   0.0000000000000000e+00   0.0000000000000000e+00   0.0000000000000000e+00   0.0000000000000000e+00   0.0000000000000000e+00   0.0000000000000000e+00   0.0000000000000000e+00   0.0000000000000000e+00  -1.4120940406777971e-03   3.1466924197325874e-01   0.0000000000000000e+00   0.0000000000000000e+00  -1.0985016674216548e-01   0.0000000000000000e+00   0.0000000000000000e+00   0.0000000000000000e+00  -3.2280025566524784e-01   0.0000000000000000e+00   0.0000000000000000e+00   0.0000000000000000e+00  -3.0566837108302058e-01  -6.9833498787915574e-02   0.0000000000000000e+00  -6.5081430307349003e-02   0.0000000000000000e+00   0.0000000000000000e+00   0.0000000000000000e+00   0.0000000000000000e+00   0.0000000000000000e+00
   0.0000000000000000e+00  -1.0803052208835304e-03   0.0000000000000000e+00   0.0000000000000000e+00   0.0000000000000000e+00   0.0000000000000000e+00   4.4125065857032786e-01   0.0000000000000000e+00  -6.9028481552855647e-01   0.0000000000000000e+00   0.0000000000000000e+00   1.0117492865693312e+00   0.0000000000000000e+00   0.0000000000000000e+00   0.0000000000000000e+00   0.0000000000000000e+00   0.0000000000000000e+00   0.0000000000000000e+00   0.0000000000000000e+00   0.0000000000000000e+00   2.7627437265708604e-01   0.0000000000000000e+00   0.0000000000000000e+00   0.0000000000000000e+00   0.0000000000000000e+00   2.1006124900480530e-01   0.0000000000000000e+00   0.0000000000000000e+00   0.0000000000000000e+00   0.0000000000000000e+00
   0.0000000000000000e+00   0.0000000000000000e+00  -3.0132472669440008e-01  -4.0302417709982580e-02  -8.9014707630192841e-02   7.5682312818061259e-01   0.0000000000000000e+00   0.0000000000000000e+00   0.0000000000000000e+00   0.0000000000000000e+00   0.0000000000000000e+00   0.0000000000000000e+00   3.1450716770058124e-01   0.0000000000000000e+00   0.0000000000000000e+00   0.0000000000000000e+00  -7.5454881655399786e-01   0.0000000000000000e+00   0.0000000000000000e+00  -1.5711597669514304e-01   0.0000000000000000e+00   0.0000000000000000e+00   0.0000000000000000e+00   0.0000000000000000e+00   0.0000000000000000e+00   0.0000000000000000e+00  -3.6872767371953352e-01   0.0000000000000000e+00   0.0000000000000000e+00   0.0000000000000000e+00
   0.0000000000000000e+00   0.0000000000000000e+00  -7.1314925888217445e-02   8.2988992609818124e-01   1.3369470692198869e-02   1.3158792388940438e-01   0.0000000000000000e+00   0.0000000000000000e+00   0.0000000000000000e+00   0.0000000000000000e+00   0.0000000000000000e+00   0.0000000000000000e+00  -3.1971524703003695e-01   0.0000000000000000e+00   0.0000000000000000e+00   0.0000000000000000e+00  -4.8175477146685336e-01   0.0000000000000000e+00   0.0000000000000000e+00  -1.0040143218806508e+00   0.0000000000000000e+00   0.0000000000000000e+00   0.0000000000000000e+00   0.0000000000000000e+00   0.0000000000000000e+00   0.0000000000000000e+00  -2.7790087203171870e-01   0.0000000000000000e+00   0.0000000000000000e+00   0.0000000000000000e+00
   0.0000000000000000e+00   0.0000000000000000e+00  -6.4346312315931620e-01  -1.1927123600328049e-02  -6.2326865112515117e-01   7.1283390807354419e-01   0.0000000000000000e+00   0.0000000000000000e+00   0.0000000000000000e+00   0.0000000000000000e+00   0.0000000000000000e+00   0.0000000000000000e+00  -2.3003001340341725e-01   0.0000000000000000e+00   0.0000000000000000e+00   0.0000000000000000e+00  -1.8740200847498972e-02   0.0000000000000000e+00   0.0000000000000000e+00  -3.7520535723538667e-01   0.0000000000000000e+00   0.0000000000000000e+00   0.0000000000000000e+00   0.0000000000000000e+00   0.0000000000000000e+00   0.0000000000000000e+00   8.4835199026640040e-01   0.0000000000000000e+00   0.0000000000000000e+00   0.0000000000000000e+00
   0.0000000000000000e+00   0.0000000000000000e+00   4.0972876675374642e-01  -3.8692713238966275e-01  -5.4175236890611056e-01  -2.9338686965969890e-01   0.0000000000000000e+00   0.0000000000000000e+00   0.0000000000000000e+00   0.0000000000000000e+00   0.0000000000000000e+00   0.0000000000000000e+00  -8.9533656674413570e-02   0.0000000000000000e+00   0.0000000000000000e+00   0.0000000000000000e+00  -1.1352564015075068e+00   0.0000000000000000e+00   0.0000000000000000e+00  -2.4640569668595269e-01   0.0000000000000000e+00   0.0000000000000000e+00   0.0000000000000000e+00   0.0000000000000000e+00   0.0000000000000000e+00   0.0000000000000000e+00   3.3217542411426487e-01   0.0000000000000000e+00   0.0000000000000000e+00   0.0000000000000000e+00
   0.0000000000000000e+00   1.1591077738456603e+00   0.0000000000000000e+00   0.0000000000000000e+00   0.0000000000000000e+00   0.0000000000000000e+00  -8.9960265780641824e-01   0.0000000000000000e+00  -9.3767692202734176e-01   0.0000000000000000e+00   0.0000000000000000e+00  -2.0001475792944926e-01   0.0000000000000000e+00   0.0000000000000000e+00   0.0000000000000000e+00   0.0000000000000000e+00   0.0000000000000000e+00   0.0000000000000000e+00   0.0000000000000000e+00   0.0000000000000000e+00  -1.0321020647627790e-01   0.0000000000000000e+00   0.0000000000000000e+00   0.0000000000000000e+00   0.0000000000000000e+00   3.5609287328810457e-01   0.0000000000000000e+00   0.0000000000000000e+00   0.0000000000000000e+00   0.0000000000000000e+00
   0.0000000000000000e+00   0.0000000000000000e+00   0.0000000000000000e+00   0.0000000000000000e+00   0.0000000000000000e+00   0.0000000000000000e+00   0.0000000000000000e+00  -5.8123298760016839e-01   0.0000000000000000e+00   0.0000000000000000e+00   0.0000000000000000e+00   0.0000000000000000e+00   0.0000000000000000e+00   0.0000000000000000e+00  -3.4077419249801821e-01  -3.3506202637120264e-01   0.0000000000000000e+00   0.0000000000000000e+00  -2.4972733717108228e-01   0.0000000000000000e+00   0.0000000000000000e+00   0.0000000000000000e+00   0.0000000000000000e+00  -1.3185602260371587e-01   0.0000000000000000e+00   0.0000000000000000e+00   0.0000000000000000e+00   0.0000000000000000e+00  -5.9499987286494316e-01   0.0000000000000000e+00
   0.0000000000000000e+00  -4.4259210012557149e-01   0.0000000000000000e+00   0.0000000000000000e+00   0.0000000000000000e+00   0.0000000000000000e+00  -1.1027662465214636e+00   0.0000000000000000e+00  -6.3566227004939996e-02   0.0000000000000000e+00   0.0000000000000000e+00   5.4742800529767188e-01   0.0000000000000000e+00   0.0000000000000000e+00   0.0000000000000000e+00   0.0000000000000000e+00   0.0000000000000000e+00   0.0000000000000000e+00   0.0000000000000000e+00   0.0000000000000000e+00   6.4661250657792035e-01   0.0000000000000000e+00   0.0000000000000000e+00   0.0000000000000000e+00   0.0000000000000000e+00   6.6542827517730663e-02   0.0000000000000000e+00   0.0000000000000000e+00   0.0000000000000000e+00   0.0000000000000000e+00
  -3.1312083076740743e-01   0.0000000000000000e+00   0.0000000000000000e+00   0.0000000000000000e+00   0.0000000000000000e+00   0.0000000000000000e+00   0.0000000000000000e+00   0.0000000000000000e+00   0.0000000000000000e+00  -9.2205512452280453e-02   2.6723843888456178e-01   0.0000000000000000e+00   0.0000000000000000e+00   1.5195461363616847e-01   0.0000000000000000e+00   0.0000000000000000e+00   0.0000000000000000e+00  -5.8120824509490865e-01   0.0000000000000000e+00   0.0000000000000000e+00   0.0000000000000000e+00  -6.1986445852957768e-02  -3.2901974967432845e-01   0.0000000000000000e+00   5.9080247264091657e-01   0.0000000000000000e+00   0.0000000000000000e+00   0.0000000000000000e+00   0.0000000000000000e+00   0.0000000000000000e+00
   2.2336357830710310e-01   0.0000000000000000e+00   0.0000000000000000e+00   0.0000000000000000e+00   0.0000000000000000e+00   0.0000000000000000e+00   0.0000000000000000e+00   0.0000000000000000e+00   0.0000000000000000e+00   1.8382609299329161e-01   4.7329742629114449e-02   0.0000000000000000e+00   0.0000000000000000e+00   7.8860467142849888e-02   0.0000000000000000e+00   0.0000000000000000e+00   0.0000000000000000e+00  -1.7771610137665675e-01   0.0000000000000000e+00   0.0000000000000000e+00   0.0000000000000000e+00   8.9352935669839573e-01  -2.5343274596441401e-01   0.0000000000000000e+00  -1.1684057902934709e-01   0.0000000000000000e+00   0.0000000000000000e+00   0.0000000000000000e+00   0.0000000000000000e+00   0.0000000000000000e+00
   0.0000000000000000e+00  -1.0702950005806522e+00   0.0000000000000000e+00   0.0000000000000000e+00   0.0000000000000000e+00   0.0000000000000000e+00  -4.5159419163865885e-02   0.0000000000000000e+00  -5.1521944010085391e-02   0.0000000000000000e+00   0.0000000000000000e+00   5.0384525249491940e-02   0.0000000000000000e+00   0.0000000000000000e+00   0.0000000000000000e+00   0.0000000000000000e+00   0.0000000000000000e+00   0.0000000000000000e+00   0.0000000000000000e+00   0.0000000000000000e+00  -8.0579846702808389e-01   0.0000000000000000e+00   0.0000000000000000e+00   0.0000000000000000e+00   0.0000000000000000e+00   6.6311057676407570e-01   0.0000000000000000e+00   0.0000000000000000e+00   0.0000000000000000e+00   0.0000000000000000e+00
   0.0000000000000000e+00   0.0000000000000000e+00  -5.9587149640727799e-01   4.0861825887441444e-01   3.4539224954858047e-02  -2.6989930666293782e-01   0.0000000000000000e+00   0.0000000000000000e+00   0.0000000000000000e+00   0.0000000000000000e+00   0.0000000000000000e+00   0.0000000000000000e+00   8.0356943319927876e-01   0.0000000000000000e+00   0.0000000000000000e+00   0.0000000000000000e+00  -2.6813628908116605e-01   0.0000000000000000e+00   0.0000000000000000e+00  -4.7396358123863591e-01   0.0000000000000000e+00   0.0000000000000000e+00   0.0000000000000000e+00   0.0000000000000000e+00   0.0000000000000000e+00   0.0000000000000000e+00   4.8214278162998125e-01   0.0000000000000000e+00   0.0000000000000000e+00   0.0000000000000000e+00
  -2.7057254741294773e-01   0.0000000000000000e+00   0.0000000000000000e+00   0.0000000000000000e+00   0.0000000000000000e+00   0.0000000000000000e+00   0.0000000000000000e+00   0.0000000000000000e+00   0.0000000000000000e+00   7.5959084111102415e-01   4.8834506531624949e-01   0.0000000000000000e+00   0.0000000000000000e+00  -2.6316114842832644e-01   0.0000000000000000e+00   0.0000000000000000e+00   0.0000000000000000e+00  -8.0604731144866548e-03   0.0000000000000000e+00   0.0000000000000000e+00   0.0000000000000000e+00  -1.0254591934731055e-01   4.5054519400033272e-02   0.0000000000000000e+00  -1.7165957970900980e-01   0.0000000000000000e+00   0.0000000000000000e+00   0.0000000000000000e+00   0.0000000000000000e+00   0.0000000000000000e+00
   0.0000000000000000e+00   0.0000000000000000e+00   0.0000000000000000e+00   0.0000000000000000e+00   0.0000000000000000e+00   0.0000000000000000e+00   0.0000000000000000e+00  -4.2347343669071374e-01   0.0000000000000000e+00   0.0000000000000000e+00   0.0000000000000000e+00   0.0000000000000000e+00   0.0000000000000000e+00   0.0000000000000000e+00  -3.2177405055687294e-02  -2.4291878155521024e-01   0.0000000000000000e+00   0.0000000000000000e+00  -4.3521029528825417e-01   0.0000000000000000e+00   0.0000000000000000e+00   0.0000000000000000e+00   0.0000000000000000e+00  -1.8101276457944210e-02   0.0000000000000000e+00   0.0000000000000000e+00   0.0000000000000000e+00   0.0000000000000000e+00   7.5557241297884525e-01   0.0000000000000000e+00
   0.0000000000000000e+00   0.0000000000000000e+00   0.0000000000000000e+00   0.0000000000000000e+00   0.0000000000000000e+00   0.0000000000000000e+00   0.0000000000000000e+00  -1.8555610857155166e-02   0.0000000000000000e+00   0.0000000000000000e+00   0.0000000000000000e+00   0.0000000000000000e+00   0.0000000000000000e+00   0.0000000000000000e+00   3.5752821167448334e-01   5.0968589904963513e-01   0.0000000000000000e+00   0.0000000000000000e+00  -5.0054857233947136e-01   0.0000000000000000e+00   0.0000000000000000e+00   0.0000000000000000e+00   0.0000000000000000e+00  -5.8620257084704641e-01   0.0000000000000000e+00   0.0000000000000000e+00   0.0000000000000000e+00   0.0000000000000000e+00  -1.3366833631701699e-01   0.0000000000000000e+00
   0.0000000000000000e+00   0.0000000000000000e+00  -7.8203347616998020e-01  -6.9268837406903050e-01   3.4605341809928269e-01  -5.0120518642020329e-01   0.0000000000000000e+00   0.0000000000000000e+00   0.0000000000000000e+00   0.0000000000000000e+00   0.0000000000000000e+00   0.0000000000000000e+00  -4.1718789328883027e-01   0.0000000000000000e+00   0.0000000000000000e+00   0.0000000000000000e+00  -2.0599497742847439e-01   0.0000000000000000e+00   0.0000000000000000e+00  -2.0861856151649527e-01   0.0000000000000000e+00   0.0000000000000000e+00   0.0000000000000000e+00   0.0000000000000000e+00   0.0000000000000000e+00   0.0000000000000000e+00  -4.0882441543863879e-01   0.0000000000000000e+00   0.0000000000000000e+00   0.0000000000000000e+00
  -2.3351264778893152e-01   0.0000000000000000e+00   0.0000000000000000e+00   0.0000000000000000e+00   0.0000000000000000e+00   0.0000000000000000e+00   0.0000000000000000e+00   0.0000000000000000e+00   0.0000000000000000e+00  -3.3772010804386987e-01   5.1887708297166969e-02   0.0000000000000000e+00   0.0000000000000000e+00  -3.4178795008083845e-01   0.0000000000000000e+00   0.0000000000000000e+00   0.0000000000000000e+00  -7.8977714190628309e-02   0.0000000000000000e+00   0.0000000000000000e+00   0.0000000000000000e+00  -1.0977715971715780e-01  -6.2567312002520981e-01   0.0000000000000000e+00  -5.4968197859873769e-01   0.0000000000000000e+00   0.0000000000000000e+00   0.0000000000000000e+00   0.0000000000000000e+00   0.0000000000000000e+00
   0.0000000000000000e+00   0.0000000000000000e+00   0.0000000000000000e+00   0.0000000000000000e+00   0.0000000000000000e+00   0.0000000000000000e+00   0.0000000000000000e+00   5.9774530650495039e-01   0.0000000000000000e+00   0.0000000000000000e+00   0.0000000000000000e+00   0.0000000000000000e+00   0.0000000000000000e+00   0.0000000000000000e+00  -4.3113239348724425e-01  -8.1366224732339759e-02   0.0000000000000000e+00   0.0000000000000000e+00  -6.3485466802695611e-01   0.0000000000000000e+00   0.0000000000000000e+00   0.0000000000000000e+00   0.0000000000000000e+00   2.0549555128626501e-01   0.0000000000000000e+00   0.0000000000000000e+00   0.0000000000000000e+00   0.0000000000000000e+00  -7.0257200314318646e-02   0.0000000000000000e+00
   0.0000000000000000e+00   0.0000000000000000e+00  -5.4368780301171515e-01   8.4285642013022222e-01  -2.9005383713487737e-01  -4.4356498592433991e-01   0.0000000000000000e+00   0.0000000000000000e+00   0.0000000000000000e+00   0.0000000000000000e+00   0.0000000000000000e+00   0.0000000000000000e+00  -2.0686982980718979e-01   0.0000000000000000e+00   0.0000000000000000e+00   0.0000000000000000e+00   1.0084051596544635e-01   0.0000000000000000e+00   0.0000000000000000e+00   7.5684327628327630e-01   0.0000000000000000e+00   0.0000000000000000e+00   0.0000000000000000e+00   0.0000000000000000e+00   0.0000000000000000e+00   0.0000000000000000e+00  -5.1188224447951503e-01   0.0000000000000000e+00   0.0000000000000000e+00   0.0000000000000000e+00
   0.0000000000000000e+00  -5.0280107763072157e-01   0.0000000000000000e+00   0.0000000000000000e+00   0.0000000000000000e+00   0.0000000000000000e+00  -3.9620824755984045e-02   0.0000000000000000e+00  -1.1408650628185766e+00   0.0000000000000000e+00   0.0000000000000000e+00  -4.1249874968733857e-01   0.0000000000000000e+00   0.0000000000000000e+00   0.0000000000000000e+00   0.0000000000000000e+00   0.0000000000000000e+00   0.0000000000000000e+00   0.0000000000000000e+00   0.0000000000000000e+00   5.5044609964222835e-01   0.0000000000000000e+00   0.0000000000000000e+00   0.0000000000000000e+00   0.0000000000000000e+00  -8.4089479511965759e-01   0.0000000000000000e+00   0.0000000000000000e+00   0.0000000000000000e+00   0.0000000000000000e+00
   2.1122486421139564e-02   0.0000000000000000e+00   0.0000000000000000e+00   0.0000000000000000e+00   0.0000000000000000e+00   0.0000000000000000e+00   0.0000000000000000e+00   0.0000000000000000e+00   0.0000000000000000e+00   4.5551777525278159e-01  -7.0358888212278958e-01   0.0000000000000000e+00   0.0000000000000000e+00   1.6286132587631685e-01   0.0000000000000000e+00   0.0000000000000000e+00   0.0000000000000000e+00  -4.0630301534723201e-01   0.0000000000000000e+00   0.0000000000000000e+00   0.0000000000000000e+00  -2.2599070622050685e-01  -1.7004387760274103e-01   0.0000000000000000e+00  -1.5945974600096127e-01   0.0000000000000000e+00   0.0000000000000000e+00   0.0000000000000000e+00   0.0000000000000000e+00   0.0000000000000000e+00
   1.3699924990384013e-01   0.0000000000000000e+00   0.0000000000000000e+00   0.0000000000000000e+00   0.0000000000000000e+00   0.0000000000000000e+00   0.0000000000000000e+00   0.0000000000000000e+00   0.0000000000000000e+00   2.0117456194406685e-01   1.0912333138927041e-01   0.0000000000000000e+00   0.0000000000000000e+00   5.1784878592107597e-01   0.0000000000000000e+00   0.0000000000000000e+00   0.0000000000000000e+00   5.3919197755878923e-01   0.0000000000000000e+00   0.0000000000000000e+00   0.0000000000000000e+00  -1.6744267328147613e-01  -5.7331009423450430e-01   0.0000000000000000e+00   1.1504448256386519e-01   0.0000000000000000e+00   0.0000000000000000e+00   0.0000000000000000e+00   0.0000000000000000e+00   0.0000000000000000e+00
   0.0000000000000000e+00   0.0000000000000000e+00   0.0000000000000000e+00   0.0000000000000000e+00   0.0000000000000000e+00   0.0000000000000000e+00   0.0000000000000000e+00   2.1968703080100402e-01   0.0000000000000000e+00   0.0000000000000000e+00   0.0000000000000000e+00   0.0000000000000000e+00   0.0000000000000000e+00   0.0000000000000000e+00  -4.8738653533150755e-01  -1.6743608570442078e-01   0.0000000000000000e+00   0.0000000000000000e+00   2.9511933417169989e-01   0.0000000000000000e+00   0.0000000000000000e+00   0.0000000000000000e+00   0.0000000000000000e+00  -7.4753815562795467e-01   0.0000000000000000e+00   0.0000000000000000e+00   0.0000000000000000e+00   0.0000000000000000e+00   2.0062007715524799e-01   0.0000000000000000e+00
  -1.5146846693756008e-01   0.0000000000000000e+00   0.0000000000000000e+00   0.0000000000000000e+00   0.0000000000000000e+00   0.0000000000000000e+00   0.0000000000000000e+00   0.0000000000000000e+00   0.0000000000000000e+00  -1.3676019807347517e-01   2.8143973921574073e-01   0.0000000000000000e+00   0.0000000000000000e+00   6.9127403652582753e-01   0.0000000000000000e+00   0.0000000000000000e+00   0.0000000000000000e+00  -2.5357716493804594e-01   0.0000000000000000e+00   0.0000000000000000e+00   0.0000000000000000e+00  -5.1519682297915953e-02   2.6747893887635854e-01   0.0000000000000000e+00  -5.1262578200617670e-01   0.0000000000000000e+00   0.0000000000000000e+00   0.0000000000000000e+00   0.0000000000000000e+00   0.0000000000000000e+00
   0.0000000000000000e+00  -1.4726737325127764e-01   0.0000000000000000e+00   0.0000000000000000e+00   0.0000000000000000e+00   0.0000000000000000e+00  -3.9627849168604184e-01   0.0000000000000000e+00  -4.3939376750964687e-01   0.0000000000000000e+00   0.0000000000000000e+00   1.5722175646958153e-01   0.0000000000000000e+00   0.0000000000000000e+00   0.0000000000000000e+00   0.0000000000000000e+00   0.0000000000000000e+00   0.0000000000000000e+00   0.0000000000000000e+00   0.0000000000000000e+00  -1.4771322202445707e+00   0.0000000000000000e+00   0.0000000000000000e+00   0.0000000000000000e+00   0.0000000000000000e+00  -9.4025854332593428e-01   0.0000000000000000e+00   0.0000000000000000e+00   0.0000000000000000e+00   0.0000000000000000e+00
   0.0000000000000000e+00   0.0000000000000000e+00   2.2449911503766087e-01  -4.0235171205974402e-01  -7.1644429751833816e-01  -2.6208057435802501e-01   0.0000000000000000e+00   0.0000000000000000e+00   0.0000000000000000e+00   0.0000000000000000e+00   0.0000000000000000e+00   0.0000000000000000e+00   1.7982572592511506e-01   0.0000000000000000e+00   0.0000000000000000e+00   0.0000000000000000e+00   3.3706222633236704e-01   0.0000000000000000e+00   0.0000000000000000e+00  -2.4665517079637378e-01   0.0000000000000000e+00   0.0000000000000000e+00   0.0000000000000000e+00   0.0000000000000000e+00   0.0000000000000000e+00   0.0000000000000000e+00  -8.3315325765890558e-01   0.0000000000000000e+00   0.0000000000000000e+00   0.0000000000000000e+00
   0.0000000000000000e+00   0.0000000000000000e+00   0.0000000000000000e+00   0.0000000000000000e+00   0.0000000000000000e+00   0.0000000000000000e+00   0.0000000000000000e+00   0.0000000000000000e+00   0.0000000000000000e+00   0.0000000000000000e+00   0.0000000000000000e+00   0.0000000000000000e+00   0.0000000000000000e+00   0.0000000000000000e+00   0.0000000000000000e+00   0.0000000000000000e+00   0.0000000000000000e+00   0.0000000000000000e+00   0.0000000000000000e+00   0.0000000000000000e+00   0.0000000000000000e+00   0.0000000000000000e+00   0.0000000000000000e+00   0.0000000000000000e+00   0.0000000000000000e+00   0.0000000000000000e+00   0.0000000000000000e+00   1.8211246946191299e-02   0.0000000000000000e+00   5.2382361389805698e-01
   0.0000000000000000e+00   0.0000000000000000e+00   0.0000000000000000e+00   0.0000000000000000e+00   0.0000000000000000e+00   0.0000000000000000e+00   0.0000000000000000e+00   2.7736674079203910e-01   0.0000000000000000e+00   0.0000000000000000e+00   0.0000000000000000e+00   0.0000000000000000e+00   0.0000000000000000e+00   0.0000000000000000e+00   5.7583883739424935e-01  -7.3095067072854403e-01   0.0000000000000000e+00   0.0000000000000000e+00  -8.6853392310855634e-02   0.0000000000000000e+00   0.0000000000000000e+00   0.0000000000000000e+00   0.0000000000000000e+00  -1.9393597734289644e-01   0.0000000000000000e+00   0.0000000000000000e+00   0.0000000000000000e+00   0.0000000000000000e+00  -1.0969852482364673e-01   0.0000000000000000e+00
   0.0000000000000000e+00   0.0000000000000000e+00   0.0000000000000000e+00   0.0000000000000000e+00   0.0000000000000000e+00   0.0000000000000000e+00   0.0000000000000000e+00   0.0000000000000000e+00   0.0000000000000000e+00   0.0000000000000000e+00   0.0000000000000000e+00   0.0000000000000000e+00   0.0000000000000000e+00   0.0000000000000000e+00   0.0000000000000000e+00   0.0000000000000000e+00   0.0000000000000000e+00   0.0000000000000000e+00   0.0000000000000000e+00   0.0000000000000000e+00   0.0000000000000000e+00   0.0000000000000000e+00   0.0000000000000000e+00   0.0000000000000000e+00   0.0000000000000000e+00   0.0000000000000000e+00   0.0000000000000000e+00  -6.1260569134374880e-02   0.0000000000000000e+00   2.4028359817853812e-01
