# Supplementary material for: ICOA: An Improved Coati Optimization Algorithm with Multi-Strategy Enhancement for Global Optimization and Engineering Design Problems
Source: Biomimetics (Basel). 2026 Apr 7;11(4):254. doi: 10.3390/biomimetics11040254 (PMC13113930; doi:10.3390/biomimetics11040254)
Supplement: Supplementary file 1 [file biomimetics-11-00254-s001.zip › ablation-study/input_data17/M_3_D10.txt]

  -1.9845957204626524e-01   0.0000000000000000e+00   2.1016832880879410e-01   2.1014773870404879e-01  -9.3395984910835805e-01   0.0000000000000000e+00   0.0000000000000000e+00   0.0000000000000000e+00   0.0000000000000000e+00   0.0000000000000000e+00
   0.0000000000000000e+00   2.7190935589964482e-01   0.0000000000000000e+00   0.0000000000000000e+00   0.0000000000000000e+00   0.0000000000000000e+00   0.0000000000000000e+00   4.7391519609448363e-01  -8.3753787322423090e-01   0.0000000000000000e+00
   6.7736121473112154e-01   0.0000000000000000e+00  -6.1158463894630744e-01  -2.3511917362995280e-01  -3.3446223759112492e-01   0.0000000000000000e+00   0.0000000000000000e+00   0.0000000000000000e+00   0.0000000000000000e+00   0.0000000000000000e+00
   4.4481394688052212e-01   0.0000000000000000e+00   7.2267382602953267e-01  -5.2663421622933904e-01  -5.0393413546997522e-02   0.0000000000000000e+00   0.0000000000000000e+00   0.0000000000000000e+00   0.0000000000000000e+00   0.0000000000000000e+00
   5.5130403200209310e-01   0.0000000000000000e+00   2.4400009045586379e-01   7.8943860078264039e-01   1.1538854254262965e-01   0.0000000000000000e+00   0.0000000000000000e+00   0.0000000000000000e+00   0.0000000000000000e+00   0.0000000000000000e+00
   0.0000000000000000e+00   0.0000000000000000e+00   0.0000000000000000e+00   0.0000000000000000e+00   0.0000000000000000e+00   4.7915041432085992e-01   8.4704091765352263e-01   0.0000000000000000e+00   0.0000000000000000e+00  -1.6185525327385544e+00
   0.0000000000000000e+00   0.0000000000000000e+00   0.0000000000000000e+00   0.0000000000000000e+00   0.0000000000000000e+00   1.6198922844917467e+00   3.4891720102510022e-02   0.0000000000000000e+00   0.0000000000000000e+00   6.7994967942109708e-01
   0.0000000000000000e+00  -5.5261687554485284e-01   0.0000000000000000e+00   0.0000000000000000e+00   0.0000000000000000e+00   0.0000000000000000e+00   0.0000000000000000e+00  -6.3562274632538962e-01  -5.3907171435423518e-01   0.0000000000000000e+00
   0.0000000000000000e+00  -7.8783240034748836e-01   0.0000000000000000e+00   0.0000000000000000e+00   0.0000000000000000e+00   0.0000000000000000e+00   0.0000000000000000e+00   6.0941620528543272e-01   8.9061763390459681e-02   0.0000000000000000e+00
   0.0000000000000000e+00   0.0000000000000000e+00   0.0000000000000000e+00   0.0000000000000000e+00   0.0000000000000000e+00  -4.6355097048668931e-01   7.0344163839875418e-01   0.0000000000000000e+00   0.0000000000000000e+00   8.3721346385708129e-01
