# Supplementary material for: ICOA: An Improved Coati Optimization Algorithm with Multi-Strategy Enhancement for Global Optimization and Engineering Design Problems
Source: Biomimetics (Basel). 2026 Apr 7;11(4):254. doi: 10.3390/biomimetics11040254 (PMC13113930; doi:10.3390/biomimetics11040254)
Supplement: Supplementary file 1 [file biomimetics-11-00254-s001.zip › ablation-study/input_data17/M_3_D30.txt]

   5.8274984390516860e-01   0.0000000000000000e+00   0.0000000000000000e+00   0.0000000000000000e+00   0.0000000000000000e+00   0.0000000000000000e+00   0.0000000000000000e+00   0.0000000000000000e+00   0.0000000000000000e+00   0.0000000000000000e+00   0.0000000000000000e+00   0.0000000000000000e+00   0.0000000000000000e+00   0.0000000000000000e+00   0.0000000000000000e+00  -6.1861266863873232e-01   0.0000000000000000e+00   0.0000000000000000e+00   0.0000000000000000e+00   0.0000000000000000e+00   0.0000000000000000e+00   0.0000000000000000e+00   0.0000000000000000e+00   0.0000000000000000e+00   0.0000000000000000e+00   0.0000000000000000e+00  -4.9140786051964475e-01   0.0000000000000000e+00   1.9036622664662278e-01   0.0000000000000000e+00
   0.0000000000000000e+00   4.6511492209247440e-02   0.0000000000000000e+00   0.0000000000000000e+00   0.0000000000000000e+00   8.9163109580347999e-01   4.3302520147897061e-01  -1.0731475833761588e+00   0.0000000000000000e+00   0.0000000000000000e+00   0.0000000000000000e+00   0.0000000000000000e+00  -9.1348692488374350e-01   0.0000000000000000e+00   0.0000000000000000e+00   0.0000000000000000e+00   0.0000000000000000e+00   0.0000000000000000e+00   0.0000000000000000e+00   0.0000000000000000e+00   0.0000000000000000e+00   0.0000000000000000e+00   0.0000000000000000e+00   0.0000000000000000e+00   0.0000000000000000e+00   0.0000000000000000e+00   0.0000000000000000e+00   0.0000000000000000e+00   0.0000000000000000e+00   0.0000000000000000e+00
   0.0000000000000000e+00   0.0000000000000000e+00   1.0877095355925663e+00   0.0000000000000000e+00   0.0000000000000000e+00   0.0000000000000000e+00   0.0000000000000000e+00   0.0000000000000000e+00   9.3870989398431470e-02   0.0000000000000000e+00   0.0000000000000000e+00  -1.7576311377377840e-01   0.0000000000000000e+00   0.0000000000000000e+00   4.9153710690015573e-01   0.0000000000000000e+00  -2.6312914050874575e-01   0.0000000000000000e+00   0.0000000000000000e+00   0.0000000000000000e+00   0.0000000000000000e+00  -3.6366059976022236e-01   0.0000000000000000e+00   0.0000000000000000e+00  -3.1855732556851396e-01  -4.6650015477506401e-01   0.0000000000000000e+00   0.0000000000000000e+00   0.0000000000000000e+00   1.1986719922771441e-01
   0.0000000000000000e+00   0.0000000000000000e+00   0.0000000000000000e+00   6.3695055917455734e-01   0.0000000000000000e+00   0.0000000000000000e+00   0.0000000000000000e+00   0.0000000000000000e+00   0.0000000000000000e+00  -1.6401048411872138e-01  -4.4211171199255556e-01   0.0000000000000000e+00   0.0000000000000000e+00  -5.5656888815055250e-01   0.0000000000000000e+00   0.0000000000000000e+00   0.0000000000000000e+00  -2.3089073544839933e-01   8.0143733290009428e-02   0.0000000000000000e+00  -4.9287964318571562e-02   0.0000000000000000e+00   0.0000000000000000e+00   0.0000000000000000e+00   0.0000000000000000e+00   0.0000000000000000e+00   0.0000000000000000e+00   0.0000000000000000e+00   0.0000000000000000e+00   0.0000000000000000e+00
   0.0000000000000000e+00   0.0000000000000000e+00   0.0000000000000000e+00   0.0000000000000000e+00   4.9419772689387603e-02   0.0000000000000000e+00   0.0000000000000000e+00   0.0000000000000000e+00   0.0000000000000000e+00   0.0000000000000000e+00   0.0000000000000000e+00   0.0000000000000000e+00   0.0000000000000000e+00   0.0000000000000000e+00   0.0000000000000000e+00   0.0000000000000000e+00   0.0000000000000000e+00   0.0000000000000000e+00   0.0000000000000000e+00   1.0899021542434382e+00   0.0000000000000000e+00   0.0000000000000000e+00   0.0000000000000000e+00  -7.0394847576298436e-01   0.0000000000000000e+00   0.0000000000000000e+00   0.0000000000000000e+00   0.0000000000000000e+00   0.0000000000000000e+00   0.0000000000000000e+00
   0.0000000000000000e+00   2.4139227826157417e-01   0.0000000000000000e+00   0.0000000000000000e+00   0.0000000000000000e+00  -8.8160410837294673e-02  -1.5951288290764234e+00   1.4585915000233118e-01   0.0000000000000000e+00   0.0000000000000000e+00   0.0000000000000000e+00   0.0000000000000000e+00  -3.4670734952559829e-01   0.0000000000000000e+00   0.0000000000000000e+00   0.0000000000000000e+00   0.0000000000000000e+00   0.0000000000000000e+00   0.0000000000000000e+00   0.0000000000000000e+00   0.0000000000000000e+00   0.0000000000000000e+00   0.0000000000000000e+00   0.0000000000000000e+00   0.0000000000000000e+00   0.0000000000000000e+00   0.0000000000000000e+00   0.0000000000000000e+00   0.0000000000000000e+00   0.0000000000000000e+00
   0.0000000000000000e+00   1.1937831010070941e+00   0.0000000000000000e+00   0.0000000000000000e+00   0.0000000000000000e+00   4.6501780668176124e-01   3.7069138695848713e-01   4.7708543782466240e-01   0.0000000000000000e+00   0.0000000000000000e+00   0.0000000000000000e+00   0.0000000000000000e+00   8.9778687729940421e-01   0.0000000000000000e+00   0.0000000000000000e+00   0.0000000000000000e+00   0.0000000000000000e+00   0.0000000000000000e+00   0.0000000000000000e+00   0.0000000000000000e+00   0.0000000000000000e+00   0.0000000000000000e+00   0.0000000000000000e+00   0.0000000000000000e+00   0.0000000000000000e+00   0.0000000000000000e+00   0.0000000000000000e+00   0.0000000000000000e+00   0.0000000000000000e+00   0.0000000000000000e+00
   0.0000000000000000e+00  -7.1824628083946906e-02   0.0000000000000000e+00   0.0000000000000000e+00   0.0000000000000000e+00  -2.4924066948352630e-01   3.5114086912212295e-02   1.2552420680502812e+00   0.0000000000000000e+00   0.0000000000000000e+00   0.0000000000000000e+00   0.0000000000000000e+00  -8.4067529293196019e-01   0.0000000000000000e+00   0.0000000000000000e+00   0.0000000000000000e+00   0.0000000000000000e+00   0.0000000000000000e+00   0.0000000000000000e+00   0.0000000000000000e+00   0.0000000000000000e+00   0.0000000000000000e+00   0.0000000000000000e+00   0.0000000000000000e+00   0.0000000000000000e+00   0.0000000000000000e+00   0.0000000000000000e+00   0.0000000000000000e+00   0.0000000000000000e+00   0.0000000000000000e+00
   0.0000000000000000e+00   0.0000000000000000e+00   7.5444187253299355e-01   0.0000000000000000e+00   0.0000000000000000e+00   0.0000000000000000e+00   0.0000000000000000e+00   0.0000000000000000e+00  -4.7995300944704677e-01   0.0000000000000000e+00   0.0000000000000000e+00  -3.0305766824821162e-01   0.0000000000000000e+00   0.0000000000000000e+00  -2.6220514784346766e-01   0.0000000000000000e+00  -2.8266438732197828e-02   0.0000000000000000e+00   0.0000000000000000e+00   0.0000000000000000e+00   0.0000000000000000e+00   3.0871594290908089e-01   0.0000000000000000e+00   0.0000000000000000e+00   7.5593130736689707e-01   4.7292018147594633e-01   0.0000000000000000e+00   0.0000000000000000e+00   0.0000000000000000e+00  -4.1173824126610736e-01
   0.0000000000000000e+00   0.0000000000000000e+00   0.0000000000000000e+00   4.7982855776779015e-01   0.0000000000000000e+00   0.0000000000000000e+00   0.0000000000000000e+00   0.0000000000000000e+00   0.0000000000000000e+00  -2.8968288508340700e-01  -1.1289149690316944e-01   0.0000000000000000e+00   0.0000000000000000e+00   5.7824809235158070e-01   0.0000000000000000e+00   0.0000000000000000e+00   0.0000000000000000e+00   2.9830550887381346e-01  -3.6432203625258164e-01   0.0000000000000000e+00  -3.4207647118044227e-01   0.0000000000000000e+00   0.0000000000000000e+00   0.0000000000000000e+00   0.0000000000000000e+00   0.0000000000000000e+00   0.0000000000000000e+00   0.0000000000000000e+00   0.0000000000000000e+00   0.0000000000000000e+00
   0.0000000000000000e+00   0.0000000000000000e+00   0.0000000000000000e+00   1.6922106238557769e-01   0.0000000000000000e+00   0.0000000000000000e+00   0.0000000000000000e+00   0.0000000000000000e+00   0.0000000000000000e+00  -7.0438064123066108e-02   3.5243613319494027e-01   0.0000000000000000e+00   0.0000000000000000e+00   3.1591618621075496e-01   0.0000000000000000e+00   0.0000000000000000e+00   0.0000000000000000e+00  -8.3146224737123020e-01   1.4943546299810911e-01   0.0000000000000000e+00  -1.6949342191148603e-01   0.0000000000000000e+00   0.0000000000000000e+00   0.0000000000000000e+00   0.0000000000000000e+00   0.0000000000000000e+00   0.0000000000000000e+00   0.0000000000000000e+00   0.0000000000000000e+00   0.0000000000000000e+00
   0.0000000000000000e+00   0.0000000000000000e+00  -8.3428420648810675e-02   0.0000000000000000e+00   0.0000000000000000e+00   0.0000000000000000e+00   0.0000000000000000e+00   0.0000000000000000e+00  -4.3382896677897892e-01   0.0000000000000000e+00   0.0000000000000000e+00  -1.0083971762550281e+00   0.0000000000000000e+00   0.0000000000000000e+00   2.6971730843097319e-01   0.0000000000000000e+00  -4.1139958698417467e-01   0.0000000000000000e+00   0.0000000000000000e+00   0.0000000000000000e+00   0.0000000000000000e+00   4.3820015108605137e-01   0.0000000000000000e+00   0.0000000000000000e+00  -6.1620329198797708e-01   2.3813652208302960e-01   0.0000000000000000e+00   0.0000000000000000e+00   0.0000000000000000e+00  -1.4501230030295559e-01
   0.0000000000000000e+00  -4.1759616394063642e-01   0.0000000000000000e+00   0.0000000000000000e+00   0.0000000000000000e+00   1.6547827498912966e+00  -2.8549065205522151e-01   7.4617231472988188e-01   0.0000000000000000e+00   0.0000000000000000e+00   0.0000000000000000e+00   0.0000000000000000e+00   6.3653342064354260e-02   0.0000000000000000e+00   0.0000000000000000e+00   0.0000000000000000e+00   0.0000000000000000e+00   0.0000000000000000e+00   0.0000000000000000e+00   0.0000000000000000e+00   0.0000000000000000e+00   0.0000000000000000e+00   0.0000000000000000e+00   0.0000000000000000e+00   0.0000000000000000e+00   0.0000000000000000e+00   0.0000000000000000e+00   0.0000000000000000e+00   0.0000000000000000e+00   0.0000000000000000e+00
   0.0000000000000000e+00   0.0000000000000000e+00   0.0000000000000000e+00  -1.0999723050115057e-01   0.0000000000000000e+00   0.0000000000000000e+00   0.0000000000000000e+00   0.0000000000000000e+00   0.0000000000000000e+00   2.2337612325829942e-01   1.6655241694487277e-01   0.0000000000000000e+00   0.0000000000000000e+00  -3.3931411105219184e-01   0.0000000000000000e+00   0.0000000000000000e+00   0.0000000000000000e+00  -1.9619983928313578e-01  -8.3053476791827541e-01   0.0000000000000000e+00  -2.5854896177524878e-01   0.0000000000000000e+00   0.0000000000000000e+00   0.0000000000000000e+00   0.0000000000000000e+00   0.0000000000000000e+00   0.0000000000000000e+00   0.0000000000000000e+00   0.0000000000000000e+00   0.0000000000000000e+00
   0.0000000000000000e+00   0.0000000000000000e+00  -1.0339339338362943e+00   0.0000000000000000e+00   0.0000000000000000e+00   0.0000000000000000e+00   0.0000000000000000e+00   0.0000000000000000e+00   1.5904219281301710e-01   0.0000000000000000e+00   0.0000000000000000e+00  -2.6943565174830869e-01   0.0000000000000000e+00   0.0000000000000000e+00   1.1008149459323189e+00   0.0000000000000000e+00   7.9487642331400987e-02   0.0000000000000000e+00   0.0000000000000000e+00   0.0000000000000000e+00   0.0000000000000000e+00  -3.9891062596299909e-01   0.0000000000000000e+00   0.0000000000000000e+00   4.0744844007651732e-01   2.5930343245542131e-01   0.0000000000000000e+00   0.0000000000000000e+00   0.0000000000000000e+00  -1.9443748171844499e-01
   7.4764990041054236e-01   0.0000000000000000e+00   0.0000000000000000e+00   0.0000000000000000e+00   0.0000000000000000e+00   0.0000000000000000e+00   0.0000000000000000e+00   0.0000000000000000e+00   0.0000000000000000e+00   0.0000000000000000e+00   0.0000000000000000e+00   0.0000000000000000e+00   0.0000000000000000e+00   0.0000000000000000e+00   0.0000000000000000e+00   6.4401765391957433e-01   0.0000000000000000e+00   0.0000000000000000e+00   0.0000000000000000e+00   0.0000000000000000e+00   0.0000000000000000e+00   0.0000000000000000e+00   0.0000000000000000e+00   0.0000000000000000e+00   0.0000000000000000e+00   0.0000000000000000e+00   1.1865269967469771e-01   0.0000000000000000e+00   1.1037402192517881e-01   0.0000000000000000e+00
   0.0000000000000000e+00   0.0000000000000000e+00  -1.3543555584155997e-01   0.0000000000000000e+00   0.0000000000000000e+00   0.0000000000000000e+00   0.0000000000000000e+00   0.0000000000000000e+00  -2.3601980820180804e-01   0.0000000000000000e+00   0.0000000000000000e+00  -6.5157652453250103e-01   0.0000000000000000e+00   0.0000000000000000e+00  -5.0455801917750254e-01   0.0000000000000000e+00   1.0456077360347230e-01   0.0000000000000000e+00   0.0000000000000000e+00   0.0000000000000000e+00   0.0000000000000000e+00  -4.4638139323544668e-01   0.0000000000000000e+00   0.0000000000000000e+00   5.9058285559169366e-01  -4.1371424511962118e-01   0.0000000000000000e+00   0.0000000000000000e+00   0.0000000000000000e+00   9.4009384070721180e-01
   0.0000000000000000e+00   0.0000000000000000e+00   0.0000000000000000e+00   4.6916964088603935e-01   0.0000000000000000e+00   0.0000000000000000e+00   0.0000000000000000e+00   0.0000000000000000e+00   0.0000000000000000e+00   2.5749818067750729e-01   3.2425296835629974e-01   0.0000000000000000e+00   0.0000000000000000e+00   8.5107078904009148e-02   0.0000000000000000e+00   0.0000000000000000e+00   0.0000000000000000e+00   5.4278573653868629e-02  -2.0741383485473039e-01   0.0000000000000000e+00   7.4513399479835174e-01   0.0000000000000000e+00   0.0000000000000000e+00   0.0000000000000000e+00   0.0000000000000000e+00   0.0000000000000000e+00   0.0000000000000000e+00   0.0000000000000000e+00   0.0000000000000000e+00   0.0000000000000000e+00
   0.0000000000000000e+00   0.0000000000000000e+00   0.0000000000000000e+00   2.0021690507554216e-01   0.0000000000000000e+00   0.0000000000000000e+00   0.0000000000000000e+00   0.0000000000000000e+00   0.0000000000000000e+00  -2.5660064739944827e-01   7.3105564456547256e-01   0.0000000000000000e+00   0.0000000000000000e+00  -3.5845233385850905e-01   0.0000000000000000e+00   0.0000000000000000e+00   0.0000000000000000e+00   3.3065018816280844e-01   2.0690498034012070e-01   0.0000000000000000e+00  -2.8106876339226472e-01   0.0000000000000000e+00   0.0000000000000000e+00   0.0000000000000000e+00   0.0000000000000000e+00   0.0000000000000000e+00   0.0000000000000000e+00   0.0000000000000000e+00   0.0000000000000000e+00   0.0000000000000000e+00
   0.0000000000000000e+00   0.0000000000000000e+00   0.0000000000000000e+00   0.0000000000000000e+00   1.7548597543421802e+00   0.0000000000000000e+00   0.0000000000000000e+00   0.0000000000000000e+00   0.0000000000000000e+00   0.0000000000000000e+00   0.0000000000000000e+00   0.0000000000000000e+00   0.0000000000000000e+00   0.0000000000000000e+00   0.0000000000000000e+00   0.0000000000000000e+00   0.0000000000000000e+00   0.0000000000000000e+00   0.0000000000000000e+00   3.1393817805340601e-01   0.0000000000000000e+00   0.0000000000000000e+00   0.0000000000000000e+00   4.8433432630792916e-01   0.0000000000000000e+00   0.0000000000000000e+00   0.0000000000000000e+00   0.0000000000000000e+00   0.0000000000000000e+00   0.0000000000000000e+00
   0.0000000000000000e+00   0.0000000000000000e+00   0.0000000000000000e+00   2.5122981637876873e-01   0.0000000000000000e+00   0.0000000000000000e+00   0.0000000000000000e+00   0.0000000000000000e+00   0.0000000000000000e+00   8.3795988482238370e-01  -1.6107933929669249e-02   0.0000000000000000e+00   0.0000000000000000e+00   7.2054307555778088e-02   0.0000000000000000e+00   0.0000000000000000e+00   0.0000000000000000e+00   1.2491491276580334e-01   2.5079335679777925e-01   0.0000000000000000e+00  -3.8827114079305003e-01   0.0000000000000000e+00   0.0000000000000000e+00   0.0000000000000000e+00   0.0000000000000000e+00   0.0000000000000000e+00   0.0000000000000000e+00   0.0000000000000000e+00   0.0000000000000000e+00   0.0000000000000000e+00
   0.0000000000000000e+00   0.0000000000000000e+00   3.7165135898923307e-01   0.0000000000000000e+00   0.0000000000000000e+00   0.0000000000000000e+00   0.0000000000000000e+00   0.0000000000000000e+00  -8.0295605360909472e-01   0.0000000000000000e+00   0.0000000000000000e+00   5.1645956969884899e-01   0.0000000000000000e+00   0.0000000000000000e+00   3.1040827061546206e-01   0.0000000000000000e+00   1.0614548123887690e+00   0.0000000000000000e+00   0.0000000000000000e+00   0.0000000000000000e+00   0.0000000000000000e+00  -2.0981706084967130e-02   0.0000000000000000e+00   0.0000000000000000e+00  -4.9250254312019714e-01   2.4547437972703423e-03   0.0000000000000000e+00   0.0000000000000000e+00   0.0000000000000000e+00  -2.2373064995068889e-01
   0.0000000000000000e+00   0.0000000000000000e+00   0.0000000000000000e+00   0.0000000000000000e+00   0.0000000000000000e+00   0.0000000000000000e+00   0.0000000000000000e+00   0.0000000000000000e+00   0.0000000000000000e+00   0.0000000000000000e+00   0.0000000000000000e+00   0.0000000000000000e+00   0.0000000000000000e+00   0.0000000000000000e+00   0.0000000000000000e+00   0.0000000000000000e+00   0.0000000000000000e+00   0.0000000000000000e+00   0.0000000000000000e+00   0.0000000000000000e+00   0.0000000000000000e+00   0.0000000000000000e+00   4.4925289330571705e-01   0.0000000000000000e+00   0.0000000000000000e+00   0.0000000000000000e+00   0.0000000000000000e+00  -8.9340463277086402e-01   0.0000000000000000e+00   0.0000000000000000e+00
   0.0000000000000000e+00   0.0000000000000000e+00   0.0000000000000000e+00   0.0000000000000000e+00   9.3818136886631920e-01   0.0000000000000000e+00   0.0000000000000000e+00   0.0000000000000000e+00   0.0000000000000000e+00   0.0000000000000000e+00   0.0000000000000000e+00   0.0000000000000000e+00   0.0000000000000000e+00   0.0000000000000000e+00   0.0000000000000000e+00   0.0000000000000000e+00   0.0000000000000000e+00   0.0000000000000000e+00   0.0000000000000000e+00  -3.0926817874620427e-01   0.0000000000000000e+00   0.0000000000000000e+00   0.0000000000000000e+00  -8.1340255925335714e-01   0.0000000000000000e+00   0.0000000000000000e+00   0.0000000000000000e+00   0.0000000000000000e+00   0.0000000000000000e+00   0.0000000000000000e+00
   0.0000000000000000e+00   0.0000000000000000e+00  -1.4575082308361026e-01   0.0000000000000000e+00   0.0000000000000000e+00   0.0000000000000000e+00   0.0000000000000000e+00   0.0000000000000000e+00   1.2349567260920947e-02   0.0000000000000000e+00   0.0000000000000000e+00   7.3684647741562054e-02   0.0000000000000000e+00   0.0000000000000000e+00   3.5887989214400029e-01   0.0000000000000000e+00   3.6570200874922332e-01   0.0000000000000000e+00   0.0000000000000000e+00   0.0000000000000000e+00   0.0000000000000000e+00   1.1294580497540356e+00   0.0000000000000000e+00   0.0000000000000000e+00   8.9055325776157213e-01  -5.0968126003678271e-01   0.0000000000000000e+00   0.0000000000000000e+00   0.0000000000000000e+00   4.1513018054082157e-01
   0.0000000000000000e+00   0.0000000000000000e+00  -5.8824935540835316e-02   0.0000000000000000e+00   0.0000000000000000e+00   0.0000000000000000e+00   0.0000000000000000e+00   0.0000000000000000e+00  -1.0090011953404463e+00   0.0000000000000000e+00   0.0000000000000000e+00   6.7490118621224959e-01   0.0000000000000000e+00   0.0000000000000000e+00   1.6599206021494939e-01   0.0000000000000000e+00  -9.7763168513427623e-01   0.0000000000000000e+00   0.0000000000000000e+00   0.0000000000000000e+00   0.0000000000000000e+00  -3.2581466976762695e-02   0.0000000000000000e+00   0.0000000000000000e+00   4.7907052644650505e-01  -3.9738364205508103e-01   0.0000000000000000e+00   0.0000000000000000e+00   0.0000000000000000e+00  -1.6975460801102502e-02
   2.7581920005239680e-01   0.0000000000000000e+00   0.0000000000000000e+00   0.0000000000000000e+00   0.0000000000000000e+00   0.0000000000000000e+00   0.0000000000000000e+00   0.0000000000000000e+00   0.0000000000000000e+00   0.0000000000000000e+00   0.0000000000000000e+00   0.0000000000000000e+00   0.0000000000000000e+00   0.0000000000000000e+00   0.0000000000000000e+00  -4.4966549564558189e-01   0.0000000000000000e+00   0.0000000000000000e+00   0.0000000000000000e+00   0.0000000000000000e+00   0.0000000000000000e+00   0.0000000000000000e+00   0.0000000000000000e+00   0.0000000000000000e+00   0.0000000000000000e+00   0.0000000000000000e+00   8.3715600589281514e-01   0.0000000000000000e+00  -1.4454941267904481e-01   0.0000000000000000e+00
   0.0000000000000000e+00   0.0000000000000000e+00   0.0000000000000000e+00   0.0000000000000000e+00   0.0000000000000000e+00   0.0000000000000000e+00   0.0000000000000000e+00   0.0000000000000000e+00   0.0000000000000000e+00   0.0000000000000000e+00   0.0000000000000000e+00   0.0000000000000000e+00   0.0000000000000000e+00   0.0000000000000000e+00   0.0000000000000000e+00   0.0000000000000000e+00   0.0000000000000000e+00   0.0000000000000000e+00   0.0000000000000000e+00   0.0000000000000000e+00   0.0000000000000000e+00   0.0000000000000000e+00   8.9340463277086379e-01   0.0000000000000000e+00   0.0000000000000000e+00   0.0000000000000000e+00   0.0000000000000000e+00   4.4925289330571694e-01   0.0000000000000000e+00   0.0000000000000000e+00
  -1.5920431755157871e-01   0.0000000000000000e+00   0.0000000000000000e+00   0.0000000000000000e+00   0.0000000000000000e+00   0.0000000000000000e+00   0.0000000000000000e+00   0.0000000000000000e+00   0.0000000000000000e+00   0.0000000000000000e+00   0.0000000000000000e+00   0.0000000000000000e+00   0.0000000000000000e+00   0.0000000000000000e+00   0.0000000000000000e+00  -1.8988672028507653e-02   0.0000000000000000e+00   0.0000000000000000e+00   0.0000000000000000e+00   0.0000000000000000e+00   0.0000000000000000e+00   0.0000000000000000e+00   0.0000000000000000e+00   0.0000000000000000e+00   0.0000000000000000e+00   0.0000000000000000e+00   2.0882929219101423e-01   0.0000000000000000e+00   9.6471951484902052e-01   0.0000000000000000e+00
   0.0000000000000000e+00   0.0000000000000000e+00   1.0149731863378983e-01   0.0000000000000000e+00   0.0000000000000000e+00   0.0000000000000000e+00   0.0000000000000000e+00   0.0000000000000000e+00  -3.4316285916794909e-01   0.0000000000000000e+00   0.0000000000000000e+00   3.8885940725745638e-01   0.0000000000000000e+00   0.0000000000000000e+00   2.3077142633894071e-01   0.0000000000000000e+00   1.1312160018669531e-01   0.0000000000000000e+00   0.0000000000000000e+00   0.0000000000000000e+00   0.0000000000000000e+00   1.2499852168560345e-01   0.0000000000000000e+00   0.0000000000000000e+00  -4.1123850120195643e-01   8.6918561591062260e-01   0.0000000000000000e+00   0.0000000000000000e+00   0.0000000000000000e+00   9.9589224827072587e-01
