# Supplementary material for: ICOA: An Improved Coati Optimization Algorithm with Multi-Strategy Enhancement for Global Optimization and Engineering Design Problems
Source: Biomimetics (Basel). 2026 Apr 7;11(4):254. doi: 10.3390/biomimetics11040254 (PMC13113930; doi:10.3390/biomimetics11040254)
Supplement: Supplementary file 1 [file biomimetics-11-00254-s001.zip › ablation-study/input_data17/M_4_D10.txt]

   2.5304775350628322e-01   0.0000000000000000e+00   9.5292369239942487e-01   0.0000000000000000e+00   0.0000000000000000e+00   0.0000000000000000e+00   0.0000000000000000e+00   0.0000000000000000e+00   1.6704272180873161e-01   0.0000000000000000e+00
   0.0000000000000000e+00  -5.7366704272008559e-02   0.0000000000000000e+00   3.5379074925246828e-01   8.7887673533340016e-01   0.0000000000000000e+00   0.0000000000000000e+00   3.1482828823669617e-01   0.0000000000000000e+00   0.0000000000000000e+00
   7.6865359121714705e-01   0.0000000000000000e+00  -9.3181039743442495e-02   0.0000000000000000e+00   0.0000000000000000e+00   0.0000000000000000e+00   0.0000000000000000e+00   0.0000000000000000e+00  -6.3284196332205533e-01   0.0000000000000000e+00
   0.0000000000000000e+00  -7.4319466683833668e-01   0.0000000000000000e+00  -5.0584147223996301e-01  -1.7584499283031275e-03   0.0000000000000000e+00   0.0000000000000000e+00   4.3793035975941036e-01   0.0000000000000000e+00   0.0000000000000000e+00
   0.0000000000000000e+00  -4.5021247710341855e-01   0.0000000000000000e+00  -6.6096030437593933e-02   2.9783139068145276e-01   0.0000000000000000e+00   0.0000000000000000e+00  -8.3918800214585454e-01   0.0000000000000000e+00   0.0000000000000000e+00
   0.0000000000000000e+00   0.0000000000000000e+00   0.0000000000000000e+00   0.0000000000000000e+00   0.0000000000000000e+00   6.5143871734745795e-01  -2.1631870945241195e-02   0.0000000000000000e+00   0.0000000000000000e+00   9.3221859790680217e-01
   0.0000000000000000e+00   0.0000000000000000e+00   0.0000000000000000e+00   0.0000000000000000e+00   0.0000000000000000e+00   1.1139157715168286e+00  -9.3351637433675994e-01   0.0000000000000000e+00   0.0000000000000000e+00  -4.1175052131428291e-01
   0.0000000000000000e+00  -4.9160906611292710e-01   0.0000000000000000e+00   7.8395652013735895e-01  -3.7265138490056160e-01   0.0000000000000000e+00   0.0000000000000000e+00   6.9739845005526269e-02   0.0000000000000000e+00   0.0000000000000000e+00
  -5.8748488589444237e-01   0.0000000000000000e+00   2.8853722514811997e-01   0.0000000000000000e+00   0.0000000000000000e+00   0.0000000000000000e+00   0.0000000000000000e+00   0.0000000000000000e+00  -7.5604747109517978e-01   0.0000000000000000e+00
   0.0000000000000000e+00   0.0000000000000000e+00   0.0000000000000000e+00   0.0000000000000000e+00   0.0000000000000000e+00   1.4432575226083624e+00   1.1847844608402136e+00   0.0000000000000000e+00   0.0000000000000000e+00  -1.0869995470234627e-01
