# Supplementary material for: ICOA: An Improved Coati Optimization Algorithm with Multi-Strategy Enhancement for Global Optimization and Engineering Design Problems
Source: Biomimetics (Basel). 2026 Apr 7;11(4):254. doi: 10.3390/biomimetics11040254 (PMC13113930; doi:10.3390/biomimetics11040254)
Supplement: Supplementary file 1 [file biomimetics-11-00254-s001.zip › ablation-study/input_data17/M_4_D30.txt]

  -5.8392369009247369e-01   0.0000000000000000e+00   0.0000000000000000e+00  -3.1649001320105757e-01  -6.8055600299086660e-01   0.0000000000000000e+00   0.0000000000000000e+00   1.3644557119661141e-01   0.0000000000000000e+00   0.0000000000000000e+00   0.0000000000000000e+00   4.5517373779281822e-01   0.0000000000000000e+00  -2.5118397606919979e-01   0.0000000000000000e+00   0.0000000000000000e+00   0.0000000000000000e+00   0.0000000000000000e+00   0.0000000000000000e+00   0.0000000000000000e+00   4.3336288003433060e-01   0.0000000000000000e+00   0.0000000000000000e+00  -3.5133299472510859e-01   0.0000000000000000e+00   0.0000000000000000e+00   0.0000000000000000e+00   0.0000000000000000e+00   0.0000000000000000e+00  -6.8509649410424844e-01
   0.0000000000000000e+00  -8.7677406280510206e-01   0.0000000000000000e+00   0.0000000000000000e+00   0.0000000000000000e+00   0.0000000000000000e+00   0.0000000000000000e+00   0.0000000000000000e+00   0.0000000000000000e+00   0.0000000000000000e+00   0.0000000000000000e+00   0.0000000000000000e+00   0.0000000000000000e+00   0.0000000000000000e+00   0.0000000000000000e+00   0.0000000000000000e+00   0.0000000000000000e+00   0.0000000000000000e+00   0.0000000000000000e+00   0.0000000000000000e+00   0.0000000000000000e+00   0.0000000000000000e+00   0.0000000000000000e+00   0.0000000000000000e+00  -4.8090252940927208e-01   0.0000000000000000e+00   0.0000000000000000e+00   0.0000000000000000e+00   0.0000000000000000e+00   0.0000000000000000e+00
   0.0000000000000000e+00   0.0000000000000000e+00   6.5123628098008746e-01   0.0000000000000000e+00   0.0000000000000000e+00   0.0000000000000000e+00  -1.8675167819463340e-01   0.0000000000000000e+00   1.0475520104027855e-01  -1.7336523942729601e-01   0.0000000000000000e+00   0.0000000000000000e+00   0.0000000000000000e+00   0.0000000000000000e+00   5.6899887130445657e-02   0.0000000000000000e+00   0.0000000000000000e+00  -1.8586251359468625e-01   0.0000000000000000e+00   0.0000000000000000e+00   0.0000000000000000e+00   0.0000000000000000e+00   0.0000000000000000e+00   0.0000000000000000e+00   0.0000000000000000e+00   0.0000000000000000e+00   0.0000000000000000e+00   0.0000000000000000e+00  -6.7985549017776337e-01   0.0000000000000000e+00
  -3.3243548021445679e-01   0.0000000000000000e+00   0.0000000000000000e+00  -7.0588685843348742e-01   1.2562780794535566e-01   0.0000000000000000e+00   0.0000000000000000e+00  -1.5823790422108211e-01   0.0000000000000000e+00   0.0000000000000000e+00   0.0000000000000000e+00   2.4596451507950604e-02   0.0000000000000000e+00  -6.9470844376857110e-01   0.0000000000000000e+00   0.0000000000000000e+00   0.0000000000000000e+00   0.0000000000000000e+00   0.0000000000000000e+00   0.0000000000000000e+00  -4.0973039471441530e-01   0.0000000000000000e+00   0.0000000000000000e+00  -2.2095721609205938e-02   0.0000000000000000e+00   0.0000000000000000e+00   0.0000000000000000e+00   0.0000000000000000e+00   0.0000000000000000e+00  -5.6990085267348820e-02
   2.2414879432564713e-01   0.0000000000000000e+00   0.0000000000000000e+00   2.4286872395575620e-01  -4.6941849486553122e-01   0.0000000000000000e+00   0.0000000000000000e+00  -6.3571228862972437e-02   0.0000000000000000e+00   0.0000000000000000e+00   0.0000000000000000e+00   4.7922746957800288e-01   0.0000000000000000e+00  -2.1212761953139714e-01   0.0000000000000000e+00   0.0000000000000000e+00   0.0000000000000000e+00   0.0000000000000000e+00   0.0000000000000000e+00   0.0000000000000000e+00  -8.5912171760384348e-02   0.0000000000000000e+00   0.0000000000000000e+00  -3.5154811619001206e-02   0.0000000000000000e+00   0.0000000000000000e+00   0.0000000000000000e+00   0.0000000000000000e+00   0.0000000000000000e+00   8.7340008325585472e-01
   0.0000000000000000e+00   0.0000000000000000e+00   0.0000000000000000e+00   0.0000000000000000e+00   0.0000000000000000e+00  -7.0995213920215527e-01   0.0000000000000000e+00   0.0000000000000000e+00   0.0000000000000000e+00   0.0000000000000000e+00   0.0000000000000000e+00   0.0000000000000000e+00   0.0000000000000000e+00   0.0000000000000000e+00   0.0000000000000000e+00   0.0000000000000000e+00  -1.3734180942454381e+00   0.0000000000000000e+00  -9.5085073056891650e-02   7.9593612826502624e-02   0.0000000000000000e+00   0.0000000000000000e+00   0.0000000000000000e+00   0.0000000000000000e+00   0.0000000000000000e+00  -1.0502759769540007e-01   0.0000000000000000e+00   0.0000000000000000e+00   0.0000000000000000e+00   0.0000000000000000e+00
   0.0000000000000000e+00   0.0000000000000000e+00  -1.6731504270901865e-01   0.0000000000000000e+00   0.0000000000000000e+00   0.0000000000000000e+00   1.5627094375706382e-01   0.0000000000000000e+00   6.9544862347821645e-01  -3.9117821163923400e-01   0.0000000000000000e+00   0.0000000000000000e+00   0.0000000000000000e+00   0.0000000000000000e+00   3.9343543721552321e-01   0.0000000000000000e+00   0.0000000000000000e+00  -3.7029156022922299e-01   0.0000000000000000e+00   0.0000000000000000e+00   0.0000000000000000e+00   0.0000000000000000e+00   0.0000000000000000e+00   0.0000000000000000e+00   0.0000000000000000e+00   0.0000000000000000e+00   0.0000000000000000e+00   0.0000000000000000e+00   1.3787169625262691e-01   0.0000000000000000e+00
   7.6383408498497984e-01   0.0000000000000000e+00   0.0000000000000000e+00   1.8422665010046763e-01   3.4641944641050421e-01   0.0000000000000000e+00   0.0000000000000000e+00   1.1734175719048421e+00   0.0000000000000000e+00   0.0000000000000000e+00   0.0000000000000000e+00  -1.2388463598954511e-01   0.0000000000000000e+00  -3.8005854511056136e-01   0.0000000000000000e+00   0.0000000000000000e+00   0.0000000000000000e+00   0.0000000000000000e+00   0.0000000000000000e+00   0.0000000000000000e+00  -1.7485773710816666e-01   0.0000000000000000e+00   0.0000000000000000e+00  -4.3401221758211567e-01   0.0000000000000000e+00   0.0000000000000000e+00   0.0000000000000000e+00   0.0000000000000000e+00   0.0000000000000000e+00  -3.7622004949273719e-01
   0.0000000000000000e+00   0.0000000000000000e+00   1.6469058915647644e-01   0.0000000000000000e+00   0.0000000000000000e+00   0.0000000000000000e+00   9.0524373484508525e-01   0.0000000000000000e+00  -5.0103029316451442e-02   2.6686546322176524e-01   0.0000000000000000e+00   0.0000000000000000e+00   0.0000000000000000e+00   0.0000000000000000e+00   2.0587736348677826e-01   0.0000000000000000e+00   0.0000000000000000e+00   8.5951784784006766e-02   0.0000000000000000e+00   0.0000000000000000e+00   0.0000000000000000e+00   0.0000000000000000e+00   0.0000000000000000e+00   0.0000000000000000e+00   0.0000000000000000e+00   0.0000000000000000e+00   0.0000000000000000e+00   0.0000000000000000e+00  -1.7294537650928374e-01   0.0000000000000000e+00
   0.0000000000000000e+00   0.0000000000000000e+00  -1.6072859039725790e-01   0.0000000000000000e+00   0.0000000000000000e+00   0.0000000000000000e+00   1.3754597147432041e-01   0.0000000000000000e+00   3.1365499995255497e-01   2.9960464312382379e-01   0.0000000000000000e+00   0.0000000000000000e+00   0.0000000000000000e+00   0.0000000000000000e+00  -7.3894802614917798e-01   0.0000000000000000e+00   0.0000000000000000e+00  -4.4178890071197335e-01   0.0000000000000000e+00   0.0000000000000000e+00   0.0000000000000000e+00   0.0000000000000000e+00   0.0000000000000000e+00   0.0000000000000000e+00   0.0000000000000000e+00   0.0000000000000000e+00   0.0000000000000000e+00   0.0000000000000000e+00  -1.6088320807792506e-01   0.0000000000000000e+00
   0.0000000000000000e+00   0.0000000000000000e+00   0.0000000000000000e+00   0.0000000000000000e+00   0.0000000000000000e+00   0.0000000000000000e+00   0.0000000000000000e+00   0.0000000000000000e+00   0.0000000000000000e+00   0.0000000000000000e+00   1.2867804270870122e+00   0.0000000000000000e+00   0.0000000000000000e+00   0.0000000000000000e+00   0.0000000000000000e+00   0.0000000000000000e+00   0.0000000000000000e+00   0.0000000000000000e+00   0.0000000000000000e+00   0.0000000000000000e+00   0.0000000000000000e+00   9.8857461861354146e-01   4.3549773017803206e-01   0.0000000000000000e+00   0.0000000000000000e+00   0.0000000000000000e+00   0.0000000000000000e+00   0.0000000000000000e+00   0.0000000000000000e+00   0.0000000000000000e+00
   1.9322779158619502e-01   0.0000000000000000e+00   0.0000000000000000e+00   5.1863335257827381e-01   8.6958854931337948e-01   0.0000000000000000e+00   0.0000000000000000e+00  -4.2091788514975292e-01   0.0000000000000000e+00   0.0000000000000000e+00   0.0000000000000000e+00   4.3981824950259929e-01   0.0000000000000000e+00  -2.8141132862595331e-01   0.0000000000000000e+00   0.0000000000000000e+00   0.0000000000000000e+00   0.0000000000000000e+00   0.0000000000000000e+00   0.0000000000000000e+00   3.3974892909379717e-01   0.0000000000000000e+00   0.0000000000000000e+00  -2.4891415397796035e-01   0.0000000000000000e+00   0.0000000000000000e+00   0.0000000000000000e+00   0.0000000000000000e+00   0.0000000000000000e+00   7.7475759350070561e-02
   0.0000000000000000e+00   0.0000000000000000e+00   0.0000000000000000e+00   0.0000000000000000e+00   0.0000000000000000e+00   0.0000000000000000e+00   0.0000000000000000e+00   0.0000000000000000e+00   0.0000000000000000e+00   0.0000000000000000e+00   0.0000000000000000e+00   0.0000000000000000e+00   9.3092489172954784e-01   0.0000000000000000e+00   0.0000000000000000e+00  -3.4707852308735282e-01   0.0000000000000000e+00   0.0000000000000000e+00   0.0000000000000000e+00   0.0000000000000000e+00   0.0000000000000000e+00   0.0000000000000000e+00   0.0000000000000000e+00   0.0000000000000000e+00   0.0000000000000000e+00   0.0000000000000000e+00   6.8356960280931356e-02   9.0789155470148319e-02   0.0000000000000000e+00   0.0000000000000000e+00
   2.8657265047594938e-01   0.0000000000000000e+00   0.0000000000000000e+00  -2.0299862541707181e-02   3.9368021193025865e-01   0.0000000000000000e+00   0.0000000000000000e+00  -3.4442693471295815e-01   0.0000000000000000e+00   0.0000000000000000e+00   0.0000000000000000e+00  -3.7446075808178148e-01   0.0000000000000000e+00   5.7358969095982371e-01   0.0000000000000000e+00   0.0000000000000000e+00   0.0000000000000000e+00   0.0000000000000000e+00   0.0000000000000000e+00   0.0000000000000000e+00  -1.2962960078568195e-01   0.0000000000000000e+00   0.0000000000000000e+00  -1.0458477247953000e+00   0.0000000000000000e+00   0.0000000000000000e+00   0.0000000000000000e+00   0.0000000000000000e+00   0.0000000000000000e+00   6.4867537791978991e-01
   0.0000000000000000e+00   0.0000000000000000e+00  -5.0230993321495360e-02   0.0000000000000000e+00   0.0000000000000000e+00   0.0000000000000000e+00  -7.2819819216725090e-02   0.0000000000000000e+00  -4.7897215591695641e-01   2.3085317917097006e-01   0.0000000000000000e+00   0.0000000000000000e+00   0.0000000000000000e+00   0.0000000000000000e+00   3.3140490989375976e-01   0.0000000000000000e+00   0.0000000000000000e+00  -7.7046587670741051e-01   0.0000000000000000e+00   0.0000000000000000e+00   0.0000000000000000e+00   0.0000000000000000e+00   0.0000000000000000e+00   0.0000000000000000e+00   0.0000000000000000e+00   0.0000000000000000e+00   0.0000000000000000e+00   0.0000000000000000e+00   7.7586875758016260e-02   0.0000000000000000e+00
   0.0000000000000000e+00   0.0000000000000000e+00   0.0000000000000000e+00   0.0000000000000000e+00   0.0000000000000000e+00   0.0000000000000000e+00   0.0000000000000000e+00   0.0000000000000000e+00   0.0000000000000000e+00   0.0000000000000000e+00   0.0000000000000000e+00   0.0000000000000000e+00   3.6307682185707130e-01   0.0000000000000000e+00   0.0000000000000000e+00   8.4657502578896893e-01   0.0000000000000000e+00   0.0000000000000000e+00   0.0000000000000000e+00   0.0000000000000000e+00   0.0000000000000000e+00   0.0000000000000000e+00   0.0000000000000000e+00   0.0000000000000000e+00   0.0000000000000000e+00   0.0000000000000000e+00  -2.1718189916249359e-01  -3.2298292496159586e-01   0.0000000000000000e+00   0.0000000000000000e+00
   0.0000000000000000e+00   0.0000000000000000e+00   0.0000000000000000e+00   0.0000000000000000e+00   0.0000000000000000e+00  -3.0841627820716777e-01   0.0000000000000000e+00   0.0000000000000000e+00   0.0000000000000000e+00   0.0000000000000000e+00   0.0000000000000000e+00   0.0000000000000000e+00   0.0000000000000000e+00   0.0000000000000000e+00   0.0000000000000000e+00   0.0000000000000000e+00  -2.5758793578874178e-01   0.0000000000000000e+00  -6.1923731623594436e-01   9.6412146945828214e-01   0.0000000000000000e+00   0.0000000000000000e+00   0.0000000000000000e+00   0.0000000000000000e+00   0.0000000000000000e+00   1.7939566444872068e-01   0.0000000000000000e+00   0.0000000000000000e+00   0.0000000000000000e+00   0.0000000000000000e+00
   0.0000000000000000e+00   0.0000000000000000e+00  -2.7295416778678949e-01   0.0000000000000000e+00   0.0000000000000000e+00   0.0000000000000000e+00   2.7656528344890807e-01   0.0000000000000000e+00  -4.1570962062402883e-01  -7.4539450494189496e-01   0.0000000000000000e+00   0.0000000000000000e+00   0.0000000000000000e+00   0.0000000000000000e+00  -2.6014007016760987e-01   0.0000000000000000e+00   0.0000000000000000e+00  -1.0571948692176832e-01   0.0000000000000000e+00   0.0000000000000000e+00   0.0000000000000000e+00   0.0000000000000000e+00   0.0000000000000000e+00   0.0000000000000000e+00   0.0000000000000000e+00   0.0000000000000000e+00   0.0000000000000000e+00   0.0000000000000000e+00  -2.0428104067653641e-01   0.0000000000000000e+00
   0.0000000000000000e+00   0.0000000000000000e+00   0.0000000000000000e+00   0.0000000000000000e+00   0.0000000000000000e+00  -1.7010791655210655e-01   0.0000000000000000e+00   0.0000000000000000e+00   0.0000000000000000e+00   0.0000000000000000e+00   0.0000000000000000e+00   0.0000000000000000e+00   0.0000000000000000e+00   0.0000000000000000e+00   0.0000000000000000e+00   0.0000000000000000e+00   1.8219660621545561e-01   0.0000000000000000e+00  -9.9328207761413412e-01  -7.5824789042593199e-01   0.0000000000000000e+00   0.0000000000000000e+00   0.0000000000000000e+00   0.0000000000000000e+00   0.0000000000000000e+00   1.6260581051865397e-01   0.0000000000000000e+00   0.0000000000000000e+00   0.0000000000000000e+00   0.0000000000000000e+00
   0.0000000000000000e+00   0.0000000000000000e+00   0.0000000000000000e+00   0.0000000000000000e+00   0.0000000000000000e+00  -3.4457915894315577e-01   0.0000000000000000e+00   0.0000000000000000e+00   0.0000000000000000e+00   0.0000000000000000e+00   0.0000000000000000e+00   0.0000000000000000e+00   0.0000000000000000e+00   0.0000000000000000e+00   0.0000000000000000e+00   0.0000000000000000e+00  -4.2138161746133596e-01   0.0000000000000000e+00  -1.3106471397771430e-01   6.5548266154105517e-01   0.0000000000000000e+00   0.0000000000000000e+00   0.0000000000000000e+00   0.0000000000000000e+00   0.0000000000000000e+00  -1.3252325795233573e+00   0.0000000000000000e+00   0.0000000000000000e+00   0.0000000000000000e+00   0.0000000000000000e+00
   9.9485441630775467e-02   0.0000000000000000e+00   0.0000000000000000e+00  -1.2207445475410683e-01  -2.7516465013127089e-01   0.0000000000000000e+00   0.0000000000000000e+00  -4.9236567803496772e-01   0.0000000000000000e+00   0.0000000000000000e+00   0.0000000000000000e+00   5.6212397032374550e-01   0.0000000000000000e+00   3.7694440993270945e-01   0.0000000000000000e+00   0.0000000000000000e+00   0.0000000000000000e+00   0.0000000000000000e+00   0.0000000000000000e+00   0.0000000000000000e+00  -6.8724709188560240e-01   0.0000000000000000e+00   0.0000000000000000e+00   1.1754613730844871e-01   0.0000000000000000e+00   0.0000000000000000e+00   0.0000000000000000e+00   0.0000000000000000e+00   0.0000000000000000e+00  -5.4769786097165651e-01
   0.0000000000000000e+00   0.0000000000000000e+00   0.0000000000000000e+00   0.0000000000000000e+00   0.0000000000000000e+00   0.0000000000000000e+00   0.0000000000000000e+00   0.0000000000000000e+00   0.0000000000000000e+00   0.0000000000000000e+00  -7.8495300009584865e-02   0.0000000000000000e+00   0.0000000000000000e+00   0.0000000000000000e+00   0.0000000000000000e+00   0.0000000000000000e+00   0.0000000000000000e+00   0.0000000000000000e+00   0.0000000000000000e+00   0.0000000000000000e+00   0.0000000000000000e+00   1.3594358084393274e+00  -8.5433055050126494e-01   0.0000000000000000e+00   0.0000000000000000e+00   0.0000000000000000e+00   0.0000000000000000e+00   0.0000000000000000e+00   0.0000000000000000e+00   0.0000000000000000e+00
   0.0000000000000000e+00   0.0000000000000000e+00   0.0000000000000000e+00   0.0000000000000000e+00   0.0000000000000000e+00   0.0000000000000000e+00   0.0000000000000000e+00   0.0000000000000000e+00   0.0000000000000000e+00   0.0000000000000000e+00   4.0313128930138459e-01   0.0000000000000000e+00   0.0000000000000000e+00   0.0000000000000000e+00   0.0000000000000000e+00   0.0000000000000000e+00   0.0000000000000000e+00   0.0000000000000000e+00   0.0000000000000000e+00   0.0000000000000000e+00   0.0000000000000000e+00  -3.6564303384505614e-02  -1.5144662519553709e+00   0.0000000000000000e+00   0.0000000000000000e+00   0.0000000000000000e+00   0.0000000000000000e+00   0.0000000000000000e+00   0.0000000000000000e+00   0.0000000000000000e+00
   7.6467740033575982e-01   0.0000000000000000e+00   0.0000000000000000e+00  -6.1875348920999595e-01   1.8222191057745285e-01   0.0000000000000000e+00   0.0000000000000000e+00  -4.4754106013523656e-02   0.0000000000000000e+00   0.0000000000000000e+00   0.0000000000000000e+00   4.0264311256081431e-02   0.0000000000000000e+00   2.4347825139783580e-01   0.0000000000000000e+00   0.0000000000000000e+00   0.0000000000000000e+00   0.0000000000000000e+00   0.0000000000000000e+00   0.0000000000000000e+00   6.2000509358660161e-01   0.0000000000000000e+00   0.0000000000000000e+00   8.9020352543551493e-02   0.0000000000000000e+00   0.0000000000000000e+00   0.0000000000000000e+00   0.0000000000000000e+00   0.0000000000000000e+00   1.1206070604600499e-01
   0.0000000000000000e+00  -4.8090252940927197e-01   0.0000000000000000e+00   0.0000000000000000e+00   0.0000000000000000e+00   0.0000000000000000e+00   0.0000000000000000e+00   0.0000000000000000e+00   0.0000000000000000e+00   0.0000000000000000e+00   0.0000000000000000e+00   0.0000000000000000e+00   0.0000000000000000e+00   0.0000000000000000e+00   0.0000000000000000e+00   0.0000000000000000e+00   0.0000000000000000e+00   0.0000000000000000e+00   0.0000000000000000e+00   0.0000000000000000e+00   0.0000000000000000e+00   0.0000000000000000e+00   0.0000000000000000e+00   0.0000000000000000e+00   8.7677406280510162e-01   0.0000000000000000e+00   0.0000000000000000e+00   0.0000000000000000e+00   0.0000000000000000e+00   0.0000000000000000e+00
   0.0000000000000000e+00   0.0000000000000000e+00   0.0000000000000000e+00   0.0000000000000000e+00   0.0000000000000000e+00  -1.0899616461132917e+00   0.0000000000000000e+00   0.0000000000000000e+00   0.0000000000000000e+00   0.0000000000000000e+00   0.0000000000000000e+00   0.0000000000000000e+00   0.0000000000000000e+00   0.0000000000000000e+00   0.0000000000000000e+00   0.0000000000000000e+00   6.5860599203875292e-01   0.0000000000000000e+00   2.4044453064523288e-01  -1.0973868994213803e-01   0.0000000000000000e+00   0.0000000000000000e+00   0.0000000000000000e+00   0.0000000000000000e+00   0.0000000000000000e+00  -7.6291982096030386e-02   0.0000000000000000e+00   0.0000000000000000e+00   0.0000000000000000e+00   0.0000000000000000e+00
   0.0000000000000000e+00   0.0000000000000000e+00   0.0000000000000000e+00   0.0000000000000000e+00   0.0000000000000000e+00   0.0000000000000000e+00   0.0000000000000000e+00   0.0000000000000000e+00   0.0000000000000000e+00   0.0000000000000000e+00   0.0000000000000000e+00   0.0000000000000000e+00   3.7660126936626848e-02   0.0000000000000000e+00   0.0000000000000000e+00   3.6354588442500113e-01   0.0000000000000000e+00   0.0000000000000000e+00   0.0000000000000000e+00   0.0000000000000000e+00   0.0000000000000000e+00   0.0000000000000000e+00   0.0000000000000000e+00   0.0000000000000000e+00   0.0000000000000000e+00   0.0000000000000000e+00   1.0455656024115662e-01   9.2492379711373973e-01   0.0000000000000000e+00   0.0000000000000000e+00
   0.0000000000000000e+00   0.0000000000000000e+00   0.0000000000000000e+00   0.0000000000000000e+00   0.0000000000000000e+00   0.0000000000000000e+00   0.0000000000000000e+00   0.0000000000000000e+00   0.0000000000000000e+00   0.0000000000000000e+00   0.0000000000000000e+00   0.0000000000000000e+00  -1.1652563135013005e-02   0.0000000000000000e+00   0.0000000000000000e+00  -1.7516168085386769e-01   0.0000000000000000e+00   0.0000000000000000e+00   0.0000000000000000e+00   0.0000000000000000e+00   0.0000000000000000e+00   0.0000000000000000e+00   0.0000000000000000e+00   0.0000000000000000e+00   0.0000000000000000e+00   0.0000000000000000e+00  -9.6810499139703887e-01   1.7876053525588723e-01   0.0000000000000000e+00   0.0000000000000000e+00
   0.0000000000000000e+00   0.0000000000000000e+00   6.4646205030803139e-01   0.0000000000000000e+00   0.0000000000000000e+00   0.0000000000000000e+00   1.4327249213906923e-01   0.0000000000000000e+00  -4.7528650225222027e-02  -2.1688205210254094e-01   0.0000000000000000e+00   0.0000000000000000e+00   0.0000000000000000e+00   0.0000000000000000e+00  -2.7575208980720134e-01   0.0000000000000000e+00   0.0000000000000000e+00  -1.4484428631431029e-01   0.0000000000000000e+00   0.0000000000000000e+00   0.0000000000000000e+00   0.0000000000000000e+00   0.0000000000000000e+00   0.0000000000000000e+00   0.0000000000000000e+00   0.0000000000000000e+00   0.0000000000000000e+00   0.0000000000000000e+00   6.4439423575976751e-01   0.0000000000000000e+00
   3.8737455186905484e-01   0.0000000000000000e+00   0.0000000000000000e+00   1.8415892234186371e-01  -6.3043400719227849e-01   0.0000000000000000e+00   0.0000000000000000e+00  -8.8836349206210985e-01   0.0000000000000000e+00   0.0000000000000000e+00   0.0000000000000000e+00  -4.0944354738670641e-01   0.0000000000000000e+00  -3.3802698854854057e-01   0.0000000000000000e+00   0.0000000000000000e+00   0.0000000000000000e+00   0.0000000000000000e+00   0.0000000000000000e+00   0.0000000000000000e+00  -1.8269243814381601e-02   0.0000000000000000e+00   0.0000000000000000e+00   3.1058020306510704e-02   0.0000000000000000e+00   0.0000000000000000e+00   0.0000000000000000e+00   0.0000000000000000e+00   0.0000000000000000e+00  -2.4309548955703958e-01
