# Supplementary material for: ICOA: An Improved Coati Optimization Algorithm with Multi-Strategy Enhancement for Global Optimization and Engineering Design Problems
Source: Biomimetics (Basel). 2026 Apr 7;11(4):254. doi: 10.3390/biomimetics11040254 (PMC13113930; doi:10.3390/biomimetics11040254)
Supplement: Supplementary file 1 [file biomimetics-11-00254-s001.zip › ablation-study/input_data17/M_5_D10.txt]

   8.5884561689487132e-02   6.0944722997565171e-01   0.0000000000000000e+00   0.0000000000000000e+00   0.0000000000000000e+00   0.0000000000000000e+00   0.0000000000000000e+00   7.2293368149772042e-01   0.0000000000000000e+00  -3.1395032743184720e-01
  -5.3979616236941830e-01   6.7847975912444458e-01   0.0000000000000000e+00   0.0000000000000000e+00   0.0000000000000000e+00   0.0000000000000000e+00   0.0000000000000000e+00  -3.5679093233457432e-01   0.0000000000000000e+00   3.4782977180441194e-01
   0.0000000000000000e+00   0.0000000000000000e+00   4.7867758768320590e-01   0.0000000000000000e+00   0.0000000000000000e+00   1.0540925358823330e-01  -1.8348090263466732e+00   0.0000000000000000e+00   0.0000000000000000e+00   0.0000000000000000e+00
   0.0000000000000000e+00   0.0000000000000000e+00   0.0000000000000000e+00   5.2848440122999762e-01  -5.1966007863199970e-01   0.0000000000000000e+00   0.0000000000000000e+00   0.0000000000000000e+00   6.7131039045493290e-01   0.0000000000000000e+00
   0.0000000000000000e+00   0.0000000000000000e+00   0.0000000000000000e+00   4.3235620754972692e-01   8.4527945321450837e-01   0.0000000000000000e+00   0.0000000000000000e+00   0.0000000000000000e+00   3.1395979960275044e-01   0.0000000000000000e+00
   0.0000000000000000e+00   0.0000000000000000e+00  -9.3313258268706090e-01   0.0000000000000000e+00   0.0000000000000000e+00  -7.3738149038719780e-01   2.3775341070088174e-01   0.0000000000000000e+00   0.0000000000000000e+00   0.0000000000000000e+00
   0.0000000000000000e+00   0.0000000000000000e+00   7.7857330122282442e-01   0.0000000000000000e+00   0.0000000000000000e+00  -1.4397598576261887e+00  -5.0196275650901873e-02   0.0000000000000000e+00   0.0000000000000000e+00   0.0000000000000000e+00
  -7.2880143770128003e-01  -2.4422350807195903e-01   0.0000000000000000e+00   0.0000000000000000e+00   0.0000000000000000e+00   0.0000000000000000e+00   0.0000000000000000e+00   1.4740721874588192e-02   0.0000000000000000e+00  -6.3952017452789400e-01
   0.0000000000000000e+00   0.0000000000000000e+00   0.0000000000000000e+00   7.3059725392981634e-01  -1.2432235780247156e-01   0.0000000000000000e+00   0.0000000000000000e+00   0.0000000000000000e+00  -6.7139526651641357e-01   0.0000000000000000e+00
   4.1242261038793826e-01   3.2953629305201643e-01   0.0000000000000000e+00   0.0000000000000000e+00   0.0000000000000000e+00   0.0000000000000000e+00   0.0000000000000000e+00  -5.9148105115768268e-01   0.0000000000000000e+00  -6.0947812768280507e-01
