# Supplementary material for: ICOA: An Improved Coati Optimization Algorithm with Multi-Strategy Enhancement for Global Optimization and Engineering Design Problems
Source: Biomimetics (Basel). 2026 Apr 7;11(4):254. doi: 10.3390/biomimetics11040254 (PMC13113930; doi:10.3390/biomimetics11040254)
Supplement: Supplementary file 1 [file biomimetics-11-00254-s001.zip › ablation-study/input_data17/M_6_D10.txt]

  -6.7272821298569407e-01   0.0000000000000000e+00  -6.1158458355153433e-01   3.9316062095577853e-01   1.3720705063821831e-01   0.0000000000000000e+00   0.0000000000000000e+00   0.0000000000000000e+00   0.0000000000000000e+00   0.0000000000000000e+00
   0.0000000000000000e+00  -3.5551705053960692e-01   0.0000000000000000e+00   0.0000000000000000e+00   0.0000000000000000e+00   0.0000000000000000e+00   0.0000000000000000e+00   1.7494553403757058e+00   3.6933703978264026e-01   0.0000000000000000e+00
  -5.9305372363113833e-02   0.0000000000000000e+00   2.9322307733441744e-02   2.7851628025683633e-01  -9.5815017440375827e-01   0.0000000000000000e+00   0.0000000000000000e+00   0.0000000000000000e+00   0.0000000000000000e+00   0.0000000000000000e+00
  -7.1302015212704728e-01   0.0000000000000000e+00   6.8083472401106693e-01  -1.6671484625378363e-01   1.6507612791504006e-02   0.0000000000000000e+00   0.0000000000000000e+00   0.0000000000000000e+00   0.0000000000000000e+00   0.0000000000000000e+00
   1.8847250972666943e-01   0.0000000000000000e+00   4.0195594038657689e-01   8.6026714908808366e-01   2.5069895744724208e-01   0.0000000000000000e+00   0.0000000000000000e+00   0.0000000000000000e+00   0.0000000000000000e+00   0.0000000000000000e+00
   0.0000000000000000e+00   0.0000000000000000e+00   0.0000000000000000e+00   0.0000000000000000e+00   0.0000000000000000e+00  -3.2616777961599908e-01   9.4267370160320652e-01   0.0000000000000000e+00   0.0000000000000000e+00   7.0575292036787834e-02
   0.0000000000000000e+00   0.0000000000000000e+00   0.0000000000000000e+00   0.0000000000000000e+00   0.0000000000000000e+00   8.6186301390808517e-01   2.6587496072150818e-01   0.0000000000000000e+00   0.0000000000000000e+00   4.3185952637241648e-01
   0.0000000000000000e+00   1.2924240324404461e+00   0.0000000000000000e+00   0.0000000000000000e+00   0.0000000000000000e+00   0.0000000000000000e+00   0.0000000000000000e+00  -1.7022968394136528e-01  -7.1429699486526554e-01   0.0000000000000000e+00
   0.0000000000000000e+00   9.0794115257619923e-01   0.0000000000000000e+00   0.0000000000000000e+00   0.0000000000000000e+00   0.0000000000000000e+00   0.0000000000000000e+00  -4.6071787537985076e-02   7.8127466731889161e-01   0.0000000000000000e+00
   0.0000000000000000e+00   0.0000000000000000e+00   0.0000000000000000e+00   0.0000000000000000e+00   0.0000000000000000e+00  -3.8833841529990382e-01  -2.0168489672517703e-01   0.0000000000000000e+00   0.0000000000000000e+00   8.9917544318965592e-01
