# Supplementary material for: ICOA: An Improved Coati Optimization Algorithm with Multi-Strategy Enhancement for Global Optimization and Engineering Design Problems
Source: Biomimetics (Basel). 2026 Apr 7;11(4):254. doi: 10.3390/biomimetics11040254 (PMC13113930; doi:10.3390/biomimetics11040254)
Supplement: Supplementary file 1 [file biomimetics-11-00254-s001.zip › ablation-study/input_data17/M_6_D2.txt]

   2.3583021355830414e-01   9.7179427368813243e-01
  -9.7179427368813243e-01   2.3583021355830378e-01
