# Supplementary material for: ICOA: An Improved Coati Optimization Algorithm with Multi-Strategy Enhancement for Global Optimization and Engineering Design Problems
Source: Biomimetics (Basel). 2026 Apr 7;11(4):254. doi: 10.3390/biomimetics11040254 (PMC13113930; doi:10.3390/biomimetics11040254)
Supplement: Supplementary file 1 [file biomimetics-11-00254-s001.zip › ablation-study/input_data17/M_6_D30.txt]

  -3.5631799674724429e-01   0.0000000000000000e+00   0.0000000000000000e+00  -1.2697590866283281e-01   0.0000000000000000e+00   0.0000000000000000e+00   0.0000000000000000e+00   1.3745307763010142e-01   0.0000000000000000e+00   0.0000000000000000e+00   0.0000000000000000e+00   5.3268605450161495e-02   0.0000000000000000e+00   0.0000000000000000e+00   0.0000000000000000e+00   0.0000000000000000e+00  -6.3410064959996615e-01   0.0000000000000000e+00   5.1701836559064414e-02   0.0000000000000000e+00   0.0000000000000000e+00   0.0000000000000000e+00   0.0000000000000000e+00   0.0000000000000000e+00   0.0000000000000000e+00   0.0000000000000000e+00   0.0000000000000000e+00   0.0000000000000000e+00   0.0000000000000000e+00   6.5606935396344046e-01
   0.0000000000000000e+00  -3.2997579643432373e-01   0.0000000000000000e+00   0.0000000000000000e+00   0.0000000000000000e+00   0.0000000000000000e+00   0.0000000000000000e+00   0.0000000000000000e+00   0.0000000000000000e+00   0.0000000000000000e+00   0.0000000000000000e+00   0.0000000000000000e+00   0.0000000000000000e+00   0.0000000000000000e+00   0.0000000000000000e+00   0.0000000000000000e+00   0.0000000000000000e+00   0.0000000000000000e+00   0.0000000000000000e+00  -1.0250249024986424e+00   1.1711192853316752e+00   0.0000000000000000e+00   0.0000000000000000e+00   0.0000000000000000e+00   0.0000000000000000e+00   0.0000000000000000e+00   0.0000000000000000e+00   0.0000000000000000e+00   0.0000000000000000e+00   0.0000000000000000e+00
   0.0000000000000000e+00   0.0000000000000000e+00   7.5561561226298068e-01   0.0000000000000000e+00  -8.0809138441749162e-01  -5.5414129299669879e-01   0.0000000000000000e+00   0.0000000000000000e+00   0.0000000000000000e+00   2.8406440378187160e-02   0.0000000000000000e+00   0.0000000000000000e+00   0.0000000000000000e+00   0.0000000000000000e+00   0.0000000000000000e+00   7.6065311991699913e-02   0.0000000000000000e+00   0.0000000000000000e+00   0.0000000000000000e+00   0.0000000000000000e+00   0.0000000000000000e+00   0.0000000000000000e+00   0.0000000000000000e+00   0.0000000000000000e+00   5.7342076548879861e-01   9.0011932363053340e-03   3.5050272200825977e-01   0.0000000000000000e+00   1.5544269988881623e-01   0.0000000000000000e+00
  -1.1389138224314287e-01   0.0000000000000000e+00   0.0000000000000000e+00   7.3706856469581583e-01   0.0000000000000000e+00   0.0000000000000000e+00   0.0000000000000000e+00   1.2418501685625227e-01   0.0000000000000000e+00   0.0000000000000000e+00   0.0000000000000000e+00  -5.5218230715499150e-01   0.0000000000000000e+00   0.0000000000000000e+00   0.0000000000000000e+00   0.0000000000000000e+00  -2.9648239333971177e-01   0.0000000000000000e+00  -4.2803466620615960e-02   0.0000000000000000e+00   0.0000000000000000e+00   0.0000000000000000e+00   0.0000000000000000e+00   0.0000000000000000e+00   0.0000000000000000e+00   0.0000000000000000e+00   0.0000000000000000e+00   0.0000000000000000e+00   0.0000000000000000e+00  -1.8356883974743082e-01
   0.0000000000000000e+00   0.0000000000000000e+00  -2.6727864574155291e-01   0.0000000000000000e+00  -1.7722040064709393e-01   2.0845200820689233e-01   0.0000000000000000e+00   0.0000000000000000e+00   0.0000000000000000e+00  -2.2348539888912597e-02   0.0000000000000000e+00   0.0000000000000000e+00   0.0000000000000000e+00   0.0000000000000000e+00   0.0000000000000000e+00   3.0733249304669030e-01   0.0000000000000000e+00   0.0000000000000000e+00   0.0000000000000000e+00   0.0000000000000000e+00   0.0000000000000000e+00   0.0000000000000000e+00   0.0000000000000000e+00   0.0000000000000000e+00  -2.4437567275949815e-01  -7.9459711660587684e-01   9.5667479933704680e-01   0.0000000000000000e+00  -1.4395338441390640e-01   0.0000000000000000e+00
   0.0000000000000000e+00   0.0000000000000000e+00  -9.3437334153655482e-01   0.0000000000000000e+00  -3.9305421684483810e-01   3.8145262247482664e-01   0.0000000000000000e+00   0.0000000000000000e+00   0.0000000000000000e+00   8.4971948750459836e-01   0.0000000000000000e+00   0.0000000000000000e+00   0.0000000000000000e+00   0.0000000000000000e+00   0.0000000000000000e+00   5.8970933867842512e-01   0.0000000000000000e+00   0.0000000000000000e+00   0.0000000000000000e+00   0.0000000000000000e+00   0.0000000000000000e+00   0.0000000000000000e+00   0.0000000000000000e+00   0.0000000000000000e+00   8.7263781794341588e-01   2.0132444267468844e-01  -1.1722055770810377e-01   0.0000000000000000e+00  -1.7530876595116818e-01   0.0000000000000000e+00
   0.0000000000000000e+00   0.0000000000000000e+00   0.0000000000000000e+00   0.0000000000000000e+00   0.0000000000000000e+00   0.0000000000000000e+00  -4.0099735603105185e-01   0.0000000000000000e+00   0.0000000000000000e+00   0.0000000000000000e+00   0.0000000000000000e+00   0.0000000000000000e+00   0.0000000000000000e+00   2.3671769472967263e-01  -1.8404164299466291e-01   0.0000000000000000e+00   0.0000000000000000e+00   0.0000000000000000e+00   0.0000000000000000e+00   0.0000000000000000e+00   0.0000000000000000e+00  -8.6561800299081193e-01   0.0000000000000000e+00   0.0000000000000000e+00   0.0000000000000000e+00   0.0000000000000000e+00   0.0000000000000000e+00   0.0000000000000000e+00   0.0000000000000000e+00   0.0000000000000000e+00
   3.4151499161297155e-01   0.0000000000000000e+00   0.0000000000000000e+00  -3.4057892190983385e-01   0.0000000000000000e+00   0.0000000000000000e+00   0.0000000000000000e+00  -1.9035534788764358e-01   0.0000000000000000e+00   0.0000000000000000e+00   0.0000000000000000e+00  -7.1487076741894673e-01   0.0000000000000000e+00   0.0000000000000000e+00   0.0000000000000000e+00   0.0000000000000000e+00   1.0512513917260213e-01   0.0000000000000000e+00  -3.0240584568967488e-01   0.0000000000000000e+00   0.0000000000000000e+00   0.0000000000000000e+00   0.0000000000000000e+00   0.0000000000000000e+00   0.0000000000000000e+00   0.0000000000000000e+00   0.0000000000000000e+00   0.0000000000000000e+00   0.0000000000000000e+00   3.4292498521018244e-01
   0.0000000000000000e+00   0.0000000000000000e+00   0.0000000000000000e+00   0.0000000000000000e+00   0.0000000000000000e+00   0.0000000000000000e+00   0.0000000000000000e+00   0.0000000000000000e+00   3.4155949003205216e-01   0.0000000000000000e+00  -3.1310672382965249e-01   0.0000000000000000e+00  -4.7201398045084708e-01   0.0000000000000000e+00   0.0000000000000000e+00   0.0000000000000000e+00   0.0000000000000000e+00  -2.9837584366606107e-01   0.0000000000000000e+00   0.0000000000000000e+00   0.0000000000000000e+00   0.0000000000000000e+00   0.0000000000000000e+00   0.0000000000000000e+00   0.0000000000000000e+00   0.0000000000000000e+00   0.0000000000000000e+00  -1.1273951309010430e+00   0.0000000000000000e+00   0.0000000000000000e+00
   0.0000000000000000e+00   0.0000000000000000e+00   1.8248559131048858e-01   0.0000000000000000e+00  -1.7831834951465264e-01   6.2322880074793208e-01   0.0000000000000000e+00   0.0000000000000000e+00   0.0000000000000000e+00   1.0391730560640262e-02   0.0000000000000000e+00   0.0000000000000000e+00   0.0000000000000000e+00   0.0000000000000000e+00   0.0000000000000000e+00  -8.2538866006861111e-01   0.0000000000000000e+00   0.0000000000000000e+00   0.0000000000000000e+00   0.0000000000000000e+00   0.0000000000000000e+00   0.0000000000000000e+00   0.0000000000000000e+00   0.0000000000000000e+00   5.7794024389993992e-01   2.4483258557494170e-01   2.2403398369230015e-01   0.0000000000000000e+00  -1.9691362027722134e-01   0.0000000000000000e+00
   0.0000000000000000e+00   0.0000000000000000e+00   0.0000000000000000e+00   0.0000000000000000e+00   0.0000000000000000e+00   0.0000000000000000e+00   0.0000000000000000e+00   0.0000000000000000e+00  -1.1372210351627030e-01   0.0000000000000000e+00   3.9772423371464818e-02   0.0000000000000000e+00  -8.4348811362157061e-01   0.0000000000000000e+00   0.0000000000000000e+00   0.0000000000000000e+00   0.0000000000000000e+00   8.9891021167280860e-01   0.0000000000000000e+00   0.0000000000000000e+00   0.0000000000000000e+00   0.0000000000000000e+00   0.0000000000000000e+00   0.0000000000000000e+00   0.0000000000000000e+00   0.0000000000000000e+00   0.0000000000000000e+00   5.2466209095432126e-01   0.0000000000000000e+00   0.0000000000000000e+00
   6.8010721735488633e-01   0.0000000000000000e+00   0.0000000000000000e+00   1.3319232296917533e-01   0.0000000000000000e+00   0.0000000000000000e+00   0.0000000000000000e+00   6.4671614286098233e-01   0.0000000000000000e+00   0.0000000000000000e+00   0.0000000000000000e+00   2.0793820675124769e-01   0.0000000000000000e+00   0.0000000000000000e+00   0.0000000000000000e+00   0.0000000000000000e+00  -1.1383604585398097e-01   0.0000000000000000e+00  -1.5570558764602513e-01   0.0000000000000000e+00   0.0000000000000000e+00   0.0000000000000000e+00   0.0000000000000000e+00   0.0000000000000000e+00   0.0000000000000000e+00   0.0000000000000000e+00   0.0000000000000000e+00   0.0000000000000000e+00   0.0000000000000000e+00   1.4502081016211849e-01
   0.0000000000000000e+00   0.0000000000000000e+00   0.0000000000000000e+00   0.0000000000000000e+00   0.0000000000000000e+00   0.0000000000000000e+00   0.0000000000000000e+00   0.0000000000000000e+00  -3.9366129910627179e-01   0.0000000000000000e+00   7.4110805562992399e-01   0.0000000000000000e+00   6.9068771972684173e-01   0.0000000000000000e+00   0.0000000000000000e+00   0.0000000000000000e+00   0.0000000000000000e+00   6.5905475844657380e-01   0.0000000000000000e+00   0.0000000000000000e+00   0.0000000000000000e+00   0.0000000000000000e+00   0.0000000000000000e+00   0.0000000000000000e+00   0.0000000000000000e+00   0.0000000000000000e+00   0.0000000000000000e+00  -8.6402754261644710e-01   0.0000000000000000e+00   0.0000000000000000e+00
   0.0000000000000000e+00   0.0000000000000000e+00   0.0000000000000000e+00   0.0000000000000000e+00   0.0000000000000000e+00   0.0000000000000000e+00  -2.7214275027241219e-01   0.0000000000000000e+00   0.0000000000000000e+00   0.0000000000000000e+00   0.0000000000000000e+00   0.0000000000000000e+00   0.0000000000000000e+00  -7.3174151180982105e-01  -6.2217373845320734e-01   0.0000000000000000e+00   0.0000000000000000e+00   0.0000000000000000e+00   0.0000000000000000e+00   0.0000000000000000e+00   0.0000000000000000e+00   5.8245365031098596e-02   0.0000000000000000e+00   0.0000000000000000e+00   0.0000000000000000e+00   0.0000000000000000e+00   0.0000000000000000e+00   0.0000000000000000e+00   0.0000000000000000e+00   0.0000000000000000e+00
   0.0000000000000000e+00   0.0000000000000000e+00   0.0000000000000000e+00   0.0000000000000000e+00   0.0000000000000000e+00   0.0000000000000000e+00  -1.5097249606612795e-01   0.0000000000000000e+00   0.0000000000000000e+00   0.0000000000000000e+00   0.0000000000000000e+00   0.0000000000000000e+00   0.0000000000000000e+00   6.3909201846495889e-01  -6.4976142824094518e-01   0.0000000000000000e+00   0.0000000000000000e+00   0.0000000000000000e+00   0.0000000000000000e+00   0.0000000000000000e+00   0.0000000000000000e+00   3.8285608750055561e-01   0.0000000000000000e+00   0.0000000000000000e+00   0.0000000000000000e+00   0.0000000000000000e+00   0.0000000000000000e+00   0.0000000000000000e+00   0.0000000000000000e+00   0.0000000000000000e+00
   0.0000000000000000e+00   0.0000000000000000e+00  -2.4743469077306068e-01   0.0000000000000000e+00  -5.1839840371659707e-01  -7.8002308839454826e-01   0.0000000000000000e+00   0.0000000000000000e+00   0.0000000000000000e+00   2.1451980192779097e-01   0.0000000000000000e+00   0.0000000000000000e+00   0.0000000000000000e+00   0.0000000000000000e+00   0.0000000000000000e+00  -6.5331895163496767e-01   0.0000000000000000e+00   0.0000000000000000e+00   0.0000000000000000e+00   0.0000000000000000e+00   0.0000000000000000e+00   0.0000000000000000e+00   0.0000000000000000e+00   0.0000000000000000e+00  -2.7939108448440553e-02   4.5070938821603057e-01   6.7286475598561735e-01   0.0000000000000000e+00   3.2237105255719836e-02   0.0000000000000000e+00
   3.6419986837475449e-01   0.0000000000000000e+00   0.0000000000000000e+00  -1.5239593468041532e-02   0.0000000000000000e+00   0.0000000000000000e+00   0.0000000000000000e+00  -5.5672065527740278e-01   0.0000000000000000e+00   0.0000000000000000e+00   0.0000000000000000e+00   2.1675341367230819e-01   0.0000000000000000e+00   0.0000000000000000e+00   0.0000000000000000e+00   0.0000000000000000e+00  -6.0823562532646880e-01   0.0000000000000000e+00  -2.5546881672475386e-01   0.0000000000000000e+00   0.0000000000000000e+00   0.0000000000000000e+00   0.0000000000000000e+00   0.0000000000000000e+00   0.0000000000000000e+00   0.0000000000000000e+00   0.0000000000000000e+00   0.0000000000000000e+00   0.0000000000000000e+00  -2.7384555515945430e-01
   0.0000000000000000e+00   0.0000000000000000e+00   0.0000000000000000e+00   0.0000000000000000e+00   0.0000000000000000e+00   0.0000000000000000e+00   0.0000000000000000e+00   0.0000000000000000e+00   8.0959862761989543e-01   0.0000000000000000e+00   9.6300774931993027e-01   0.0000000000000000e+00  -3.2926176317123745e-01   0.0000000000000000e+00   0.0000000000000000e+00   0.0000000000000000e+00   0.0000000000000000e+00  -4.6928963271496216e-01   0.0000000000000000e+00   0.0000000000000000e+00   0.0000000000000000e+00   0.0000000000000000e+00   0.0000000000000000e+00   0.0000000000000000e+00   0.0000000000000000e+00   0.0000000000000000e+00   0.0000000000000000e+00   7.2458691927109842e-01   0.0000000000000000e+00   0.0000000000000000e+00
  -3.1166437337214015e-01   0.0000000000000000e+00   0.0000000000000000e+00   1.6001466792893351e-01   0.0000000000000000e+00   0.0000000000000000e+00   0.0000000000000000e+00   2.4628399394147640e-02   0.0000000000000000e+00   0.0000000000000000e+00   0.0000000000000000e+00   2.1676671005724868e-01   0.0000000000000000e+00   0.0000000000000000e+00   0.0000000000000000e+00   0.0000000000000000e+00   1.9296620797793901e-01   0.0000000000000000e+00  -8.8508089905500431e-01   0.0000000000000000e+00   0.0000000000000000e+00   0.0000000000000000e+00   0.0000000000000000e+00   0.0000000000000000e+00   0.0000000000000000e+00   0.0000000000000000e+00   0.0000000000000000e+00   0.0000000000000000e+00   0.0000000000000000e+00   9.5195086422600189e-02
   0.0000000000000000e+00   7.4125132692396323e-01   0.0000000000000000e+00   0.0000000000000000e+00   0.0000000000000000e+00   0.0000000000000000e+00   0.0000000000000000e+00   0.0000000000000000e+00   0.0000000000000000e+00   0.0000000000000000e+00   0.0000000000000000e+00   0.0000000000000000e+00   0.0000000000000000e+00   0.0000000000000000e+00   0.0000000000000000e+00   0.0000000000000000e+00   0.0000000000000000e+00   0.0000000000000000e+00   0.0000000000000000e+00   7.8361984118774275e-01   4.5734765515681397e-01   0.0000000000000000e+00   0.0000000000000000e+00   0.0000000000000000e+00   0.0000000000000000e+00   0.0000000000000000e+00   0.0000000000000000e+00   0.0000000000000000e+00   0.0000000000000000e+00   0.0000000000000000e+00
   0.0000000000000000e+00  -1.2850532818029015e+00   0.0000000000000000e+00   0.0000000000000000e+00   0.0000000000000000e+00   0.0000000000000000e+00   0.0000000000000000e+00   0.0000000000000000e+00   0.0000000000000000e+00   0.0000000000000000e+00   0.0000000000000000e+00   0.0000000000000000e+00   0.0000000000000000e+00   0.0000000000000000e+00   0.0000000000000000e+00   0.0000000000000000e+00   0.0000000000000000e+00   0.0000000000000000e+00   0.0000000000000000e+00   2.1207742227427051e-03   7.9837438164050245e-01   0.0000000000000000e+00   0.0000000000000000e+00   0.0000000000000000e+00   0.0000000000000000e+00   0.0000000000000000e+00   0.0000000000000000e+00   0.0000000000000000e+00   0.0000000000000000e+00   0.0000000000000000e+00
   0.0000000000000000e+00   0.0000000000000000e+00   0.0000000000000000e+00   0.0000000000000000e+00   0.0000000000000000e+00   0.0000000000000000e+00  -8.6159546735218817e-01   0.0000000000000000e+00   0.0000000000000000e+00   0.0000000000000000e+00   0.0000000000000000e+00   0.0000000000000000e+00   0.0000000000000000e+00   8.9713338212098481e-03   3.9602853330697313e-01   0.0000000000000000e+00   0.0000000000000000e+00   0.0000000000000000e+00   0.0000000000000000e+00   0.0000000000000000e+00   0.0000000000000000e+00   3.1738646255686409e-01   0.0000000000000000e+00   0.0000000000000000e+00   0.0000000000000000e+00   0.0000000000000000e+00   0.0000000000000000e+00   0.0000000000000000e+00   0.0000000000000000e+00   0.0000000000000000e+00
   0.0000000000000000e+00   0.0000000000000000e+00   0.0000000000000000e+00   0.0000000000000000e+00   0.0000000000000000e+00   0.0000000000000000e+00   0.0000000000000000e+00   0.0000000000000000e+00   0.0000000000000000e+00   0.0000000000000000e+00   0.0000000000000000e+00   0.0000000000000000e+00   0.0000000000000000e+00   0.0000000000000000e+00   0.0000000000000000e+00   0.0000000000000000e+00   0.0000000000000000e+00   0.0000000000000000e+00   0.0000000000000000e+00   0.0000000000000000e+00   0.0000000000000000e+00   0.0000000000000000e+00  -9.9997651807151355e-01  -6.8529778616584422e-03   0.0000000000000000e+00   0.0000000000000000e+00   0.0000000000000000e+00   0.0000000000000000e+00   0.0000000000000000e+00   0.0000000000000000e+00
   0.0000000000000000e+00   0.0000000000000000e+00   0.0000000000000000e+00   0.0000000000000000e+00   0.0000000000000000e+00   0.0000000000000000e+00   0.0000000000000000e+00   0.0000000000000000e+00   0.0000000000000000e+00   0.0000000000000000e+00   0.0000000000000000e+00   0.0000000000000000e+00   0.0000000000000000e+00   0.0000000000000000e+00   0.0000000000000000e+00   0.0000000000000000e+00   0.0000000000000000e+00   0.0000000000000000e+00   0.0000000000000000e+00   0.0000000000000000e+00   0.0000000000000000e+00   0.0000000000000000e+00   6.8529778616557915e-03  -9.9997651807151333e-01   0.0000000000000000e+00   0.0000000000000000e+00   0.0000000000000000e+00   0.0000000000000000e+00   0.0000000000000000e+00   0.0000000000000000e+00
   0.0000000000000000e+00   0.0000000000000000e+00  -3.9173325126718217e-01   0.0000000000000000e+00  -5.9163174727095935e-01   8.0396110593336220e-02   0.0000000000000000e+00   0.0000000000000000e+00   0.0000000000000000e+00  -7.6362145565812223e-01   0.0000000000000000e+00   0.0000000000000000e+00   0.0000000000000000e+00   0.0000000000000000e+00   0.0000000000000000e+00   3.4625803917868098e-01   0.0000000000000000e+00   0.0000000000000000e+00   0.0000000000000000e+00   0.0000000000000000e+00   0.0000000000000000e+00   0.0000000000000000e+00   0.0000000000000000e+00   0.0000000000000000e+00  -1.2978506986569899e-01  -3.7791081741825783e-01   2.6418128391225332e-01   0.0000000000000000e+00   9.3868179494693960e-01   0.0000000000000000e+00
   0.0000000000000000e+00   0.0000000000000000e+00  -2.0038306800143135e-01   0.0000000000000000e+00   5.5111358403154020e-01  -3.7447899101016380e-01   0.0000000000000000e+00   0.0000000000000000e+00   0.0000000000000000e+00  -9.8823642083234409e-02   0.0000000000000000e+00   0.0000000000000000e+00   0.0000000000000000e+00   0.0000000000000000e+00   0.0000000000000000e+00   1.9560413835465182e-01   0.0000000000000000e+00   0.0000000000000000e+00   0.0000000000000000e+00   0.0000000000000000e+00   0.0000000000000000e+00   0.0000000000000000e+00   0.0000000000000000e+00   0.0000000000000000e+00   6.1057459208949882e-01  -5.7799655503070446e-01   5.2357314481107153e-01   0.0000000000000000e+00   7.7242947750117119e-01   0.0000000000000000e+00
   0.0000000000000000e+00   0.0000000000000000e+00  -1.4218448025650414e-02   0.0000000000000000e+00   1.1621718935088175e-01  -9.4639376529749353e-02   0.0000000000000000e+00   0.0000000000000000e+00   0.0000000000000000e+00  -9.5126583366305617e-01   0.0000000000000000e+00   0.0000000000000000e+00   0.0000000000000000e+00   0.0000000000000000e+00   0.0000000000000000e+00   4.9014031417370330e-01   0.0000000000000000e+00   0.0000000000000000e+00   0.0000000000000000e+00   0.0000000000000000e+00   0.0000000000000000e+00   0.0000000000000000e+00   0.0000000000000000e+00   0.0000000000000000e+00   4.5139696751825409e-01   6.2998569294310913e-01   7.7596337325483211e-02   0.0000000000000000e+00  -6.1622036439800287e-01   0.0000000000000000e+00
   0.0000000000000000e+00   0.0000000000000000e+00   0.0000000000000000e+00   0.0000000000000000e+00   0.0000000000000000e+00   0.0000000000000000e+00   0.0000000000000000e+00   0.0000000000000000e+00  -8.7702966045896735e-01   0.0000000000000000e+00   4.0545633706632400e-01   0.0000000000000000e+00  -1.0564020993765060e+00   0.0000000000000000e+00   0.0000000000000000e+00   0.0000000000000000e+00   0.0000000000000000e+00  -5.5361765139516117e-01   0.0000000000000000e+00   0.0000000000000000e+00   0.0000000000000000e+00   0.0000000000000000e+00   0.0000000000000000e+00   0.0000000000000000e+00   0.0000000000000000e+00   0.0000000000000000e+00   0.0000000000000000e+00   2.2919178402844936e-01   0.0000000000000000e+00   0.0000000000000000e+00
   0.0000000000000000e+00   0.0000000000000000e+00   2.9446965749446002e-01   0.0000000000000000e+00   2.8858126797736361e-01  -1.2600435284791890e-02   0.0000000000000000e+00   0.0000000000000000e+00   0.0000000000000000e+00   5.6556090927767211e-01   0.0000000000000000e+00   0.0000000000000000e+00   0.0000000000000000e+00   0.0000000000000000e+00   0.0000000000000000e+00   6.5382977616514115e-01   0.0000000000000000e+00   0.0000000000000000e+00   0.0000000000000000e+00   0.0000000000000000e+00   0.0000000000000000e+00   0.0000000000000000e+00   0.0000000000000000e+00   0.0000000000000000e+00  -4.8976551574925886e-01   9.6910311605787958e-01   6.2983134463117085e-01   0.0000000000000000e+00   6.0139409065120031e-01   0.0000000000000000e+00
   2.2607895942905598e-01   0.0000000000000000e+00   0.0000000000000000e+00   5.3012820472771494e-01   0.0000000000000000e+00   0.0000000000000000e+00   0.0000000000000000e+00  -4.4795463951475600e-01   0.0000000000000000e+00   0.0000000000000000e+00   0.0000000000000000e+00   2.0978273159072114e-01   0.0000000000000000e+00   0.0000000000000000e+00   0.0000000000000000e+00   0.0000000000000000e+00   2.8074558421649853e-01   0.0000000000000000e+00   1.7654671795146912e-01   0.0000000000000000e+00   0.0000000000000000e+00   0.0000000000000000e+00   0.0000000000000000e+00   0.0000000000000000e+00   0.0000000000000000e+00   0.0000000000000000e+00   0.0000000000000000e+00   0.0000000000000000e+00   0.0000000000000000e+00   5.5963685586521117e-01
