# Supplementary material for: ICOA: An Improved Coati Optimization Algorithm with Multi-Strategy Enhancement for Global Optimization and Engineering Design Problems
Source: Biomimetics (Basel). 2026 Apr 7;11(4):254. doi: 10.3390/biomimetics11040254 (PMC13113930; doi:10.3390/biomimetics11040254)
Supplement: Supplementary file 1 [file biomimetics-11-00254-s001.zip › ablation-study/input_data17/M_8_D10.txt]

  -7.6039703357617872e-01   5.5742316008746762e-01   1.6646086983466674e-01   0.0000000000000000e+00   0.0000000000000000e+00   0.0000000000000000e+00   0.0000000000000000e+00   0.0000000000000000e+00  -2.8873266309951062e-01   0.0000000000000000e+00
  -7.2083706500470079e-02  -4.5353809789221944e-01   8.6887559671428194e-01   0.0000000000000000e+00   0.0000000000000000e+00   0.0000000000000000e+00   0.0000000000000000e+00   0.0000000000000000e+00  -1.8483054523498510e-01   0.0000000000000000e+00
   2.1838784231925107e-01   5.2595739837630107e-01   4.4031395475097279e-01   0.0000000000000000e+00   0.0000000000000000e+00   0.0000000000000000e+00   0.0000000000000000e+00   0.0000000000000000e+00   6.9411755969139211e-01   0.0000000000000000e+00
   0.0000000000000000e+00   0.0000000000000000e+00   0.0000000000000000e+00  -1.8259829625683024e-01   0.0000000000000000e+00   0.0000000000000000e+00   0.0000000000000000e+00   3.7659777736043926e-01   0.0000000000000000e+00  -9.0820260751183202e-01
   0.0000000000000000e+00   0.0000000000000000e+00   0.0000000000000000e+00   0.0000000000000000e+00  -1.1201449422822631e+00   7.6727547885277692e-02  -2.2110385718827547e-01   0.0000000000000000e+00   0.0000000000000000e+00   0.0000000000000000e+00
   0.0000000000000000e+00   0.0000000000000000e+00   0.0000000000000000e+00   0.0000000000000000e+00   5.0999707444133646e-01  -5.1602453585554431e-01  -1.8041554882436792e+00   0.0000000000000000e+00   0.0000000000000000e+00   0.0000000000000000e+00
   0.0000000000000000e+00   0.0000000000000000e+00   0.0000000000000000e+00   0.0000000000000000e+00  -5.4397156716194672e-01   1.6921872518882393e+00  -5.4665100295599744e-01   0.0000000000000000e+00   0.0000000000000000e+00   0.0000000000000000e+00
   0.0000000000000000e+00   0.0000000000000000e+00   0.0000000000000000e+00  -7.0381339530524589e-01   0.0000000000000000e+00   0.0000000000000000e+00   0.0000000000000000e+00   5.9493370218398234e-01   0.0000000000000000e+00   3.8820174470834040e-01
  -6.0737718175187039e-01  -4.5491914605965095e-01  -1.5319790305302627e-01   0.0000000000000000e+00   0.0000000000000000e+00   0.0000000000000000e+00   0.0000000000000000e+00   0.0000000000000000e+00   6.3298651813104967e-01   0.0000000000000000e+00
   0.0000000000000000e+00   0.0000000000000000e+00   0.0000000000000000e+00   6.8651625384476134e-01   0.0000000000000000e+00   0.0000000000000000e+00   0.0000000000000000e+00   7.1009013800558884e-01   0.0000000000000000e+00   1.5642067994389383e-01
