# Supplementary material for: ICOA: An Improved Coati Optimization Algorithm with Multi-Strategy Enhancement for Global Optimization and Engineering Design Problems
Source: Biomimetics (Basel). 2026 Apr 7;11(4):254. doi: 10.3390/biomimetics11040254 (PMC13113930; doi:10.3390/biomimetics11040254)
Supplement: Supplementary file 1 [file biomimetics-11-00254-s001.zip › ablation-study/input_data17/M_8_D30.txt]

   7.8899139029277987e-01  -6.1440425295066647e-01   0.0000000000000000e+00   0.0000000000000000e+00   0.0000000000000000e+00   0.0000000000000000e+00   0.0000000000000000e+00   0.0000000000000000e+00   0.0000000000000000e+00   0.0000000000000000e+00   0.0000000000000000e+00   0.0000000000000000e+00   0.0000000000000000e+00   0.0000000000000000e+00   0.0000000000000000e+00   0.0000000000000000e+00   0.0000000000000000e+00   0.0000000000000000e+00   0.0000000000000000e+00   0.0000000000000000e+00   0.0000000000000000e+00   0.0000000000000000e+00   0.0000000000000000e+00   0.0000000000000000e+00   0.0000000000000000e+00   0.0000000000000000e+00   0.0000000000000000e+00   0.0000000000000000e+00   0.0000000000000000e+00   0.0000000000000000e+00
  -6.1440425295066636e-01  -7.8899139029277987e-01   0.0000000000000000e+00   0.0000000000000000e+00   0.0000000000000000e+00   0.0000000000000000e+00   0.0000000000000000e+00   0.0000000000000000e+00   0.0000000000000000e+00   0.0000000000000000e+00   0.0000000000000000e+00   0.0000000000000000e+00   0.0000000000000000e+00   0.0000000000000000e+00   0.0000000000000000e+00   0.0000000000000000e+00   0.0000000000000000e+00   0.0000000000000000e+00   0.0000000000000000e+00   0.0000000000000000e+00   0.0000000000000000e+00   0.0000000000000000e+00   0.0000000000000000e+00   0.0000000000000000e+00   0.0000000000000000e+00   0.0000000000000000e+00   0.0000000000000000e+00   0.0000000000000000e+00   0.0000000000000000e+00   0.0000000000000000e+00
   0.0000000000000000e+00   0.0000000000000000e+00  -3.5286783033092239e-02   0.0000000000000000e+00   0.0000000000000000e+00   0.0000000000000000e+00   1.9549015071964568e-01   0.0000000000000000e+00  -3.9196876070681286e-01   0.0000000000000000e+00   0.0000000000000000e+00   0.0000000000000000e+00   0.0000000000000000e+00   0.0000000000000000e+00   0.0000000000000000e+00   0.0000000000000000e+00   0.0000000000000000e+00   0.0000000000000000e+00   0.0000000000000000e+00   0.0000000000000000e+00  -1.0001164273064220e-01   0.0000000000000000e+00   0.0000000000000000e+00   0.0000000000000000e+00   5.7580700005536067e-01   0.0000000000000000e+00  -6.7561845973880397e-01   0.0000000000000000e+00   9.4247553870011394e-02   0.0000000000000000e+00
   0.0000000000000000e+00   0.0000000000000000e+00   0.0000000000000000e+00  -1.4337070834000248e-01  -1.0249146557196196e+00  -2.3436053708440135e-01   0.0000000000000000e+00   0.0000000000000000e+00   0.0000000000000000e+00   0.0000000000000000e+00   0.0000000000000000e+00   0.0000000000000000e+00  -6.9662108295230091e-02   1.2767556518580453e-01   0.0000000000000000e+00   0.0000000000000000e+00   0.0000000000000000e+00   0.0000000000000000e+00   0.0000000000000000e+00   2.2976755866541958e-02   0.0000000000000000e+00  -4.2914158989673773e-01   0.0000000000000000e+00   0.0000000000000000e+00   0.0000000000000000e+00  -1.4487912508870557e-01   0.0000000000000000e+00   0.0000000000000000e+00   0.0000000000000000e+00  -7.8043413106237669e-01
   0.0000000000000000e+00   0.0000000000000000e+00   0.0000000000000000e+00   3.4368525196009769e-01   3.4186344585334266e-01   2.7344873962572641e-01   0.0000000000000000e+00   0.0000000000000000e+00   0.0000000000000000e+00   0.0000000000000000e+00   0.0000000000000000e+00   0.0000000000000000e+00  -4.0581599911525407e-01   2.7474713862031541e-01   0.0000000000000000e+00   0.0000000000000000e+00   0.0000000000000000e+00   0.0000000000000000e+00   0.0000000000000000e+00   4.3424886173338750e-01   0.0000000000000000e+00  -3.7080396880756206e-01   0.0000000000000000e+00   0.0000000000000000e+00   0.0000000000000000e+00  -5.7540260534522270e-01   0.0000000000000000e+00   0.0000000000000000e+00   0.0000000000000000e+00  -4.2435454171532833e-01
   0.0000000000000000e+00   0.0000000000000000e+00   0.0000000000000000e+00  -3.0974088223755436e-01   1.8242833953442839e-01   3.5140674062330485e-02   0.0000000000000000e+00   0.0000000000000000e+00   0.0000000000000000e+00   0.0000000000000000e+00   0.0000000000000000e+00   0.0000000000000000e+00  -1.2009966687080881e-01  -6.6159950842124490e-02   0.0000000000000000e+00   0.0000000000000000e+00   0.0000000000000000e+00   0.0000000000000000e+00   0.0000000000000000e+00  -1.1242715319955554e-01   0.0000000000000000e+00   7.6948754145921772e-01   0.0000000000000000e+00   0.0000000000000000e+00   0.0000000000000000e+00  -5.0609664382297437e-01   0.0000000000000000e+00   0.0000000000000000e+00   0.0000000000000000e+00  -4.8353057317827663e-01
   0.0000000000000000e+00   0.0000000000000000e+00  -1.3724073911799550e-01   0.0000000000000000e+00   0.0000000000000000e+00   0.0000000000000000e+00   1.7504914501958391e-01   0.0000000000000000e+00   2.6759490023517762e-01   0.0000000000000000e+00   0.0000000000000000e+00   0.0000000000000000e+00   0.0000000000000000e+00   0.0000000000000000e+00   0.0000000000000000e+00   0.0000000000000000e+00   0.0000000000000000e+00   0.0000000000000000e+00   0.0000000000000000e+00   0.0000000000000000e+00   5.5185655785350063e-01   0.0000000000000000e+00   0.0000000000000000e+00   0.0000000000000000e+00  -4.0958530434055812e-01   0.0000000000000000e+00  -4.6773975077933488e-01   0.0000000000000000e+00   4.3339299635043460e-01   0.0000000000000000e+00
   0.0000000000000000e+00   0.0000000000000000e+00   0.0000000000000000e+00   0.0000000000000000e+00   0.0000000000000000e+00   0.0000000000000000e+00   0.0000000000000000e+00   5.7248698630357675e-01   0.0000000000000000e+00  -4.9806041664857836e-01   0.0000000000000000e+00   1.2093295512776375e-01   0.0000000000000000e+00   0.0000000000000000e+00   0.0000000000000000e+00   0.0000000000000000e+00   0.0000000000000000e+00   0.0000000000000000e+00   0.0000000000000000e+00   0.0000000000000000e+00   0.0000000000000000e+00   0.0000000000000000e+00   6.3997632162835605e-01   0.0000000000000000e+00   0.0000000000000000e+00   0.0000000000000000e+00   0.0000000000000000e+00   0.0000000000000000e+00   0.0000000000000000e+00   0.0000000000000000e+00
   0.0000000000000000e+00   0.0000000000000000e+00   1.7242343099965865e-01   0.0000000000000000e+00   0.0000000000000000e+00   0.0000000000000000e+00   4.0860215854357512e-01   0.0000000000000000e+00   5.0387373951768988e-01   0.0000000000000000e+00   0.0000000000000000e+00   0.0000000000000000e+00   0.0000000000000000e+00   0.0000000000000000e+00   0.0000000000000000e+00   0.0000000000000000e+00   0.0000000000000000e+00   0.0000000000000000e+00   0.0000000000000000e+00   0.0000000000000000e+00   4.1051047953977865e-01   0.0000000000000000e+00   0.0000000000000000e+00   0.0000000000000000e+00   4.7455720451080441e-01   0.0000000000000000e+00   1.0761811782291407e-01   0.0000000000000000e+00  -3.7963224000532614e-01   0.0000000000000000e+00
   0.0000000000000000e+00   0.0000000000000000e+00   0.0000000000000000e+00   0.0000000000000000e+00   0.0000000000000000e+00   0.0000000000000000e+00   0.0000000000000000e+00   1.8559272970083721e-01   0.0000000000000000e+00  -3.9851161001694047e-01   0.0000000000000000e+00  -8.4024426467674063e-01   0.0000000000000000e+00   0.0000000000000000e+00   0.0000000000000000e+00   0.0000000000000000e+00   0.0000000000000000e+00   0.0000000000000000e+00   0.0000000000000000e+00   0.0000000000000000e+00   0.0000000000000000e+00   0.0000000000000000e+00  -3.1738527225084312e-01   0.0000000000000000e+00   0.0000000000000000e+00   0.0000000000000000e+00   0.0000000000000000e+00   0.0000000000000000e+00   0.0000000000000000e+00   0.0000000000000000e+00
   0.0000000000000000e+00   0.0000000000000000e+00   0.0000000000000000e+00   0.0000000000000000e+00   0.0000000000000000e+00   0.0000000000000000e+00   0.0000000000000000e+00   0.0000000000000000e+00   0.0000000000000000e+00   0.0000000000000000e+00  -3.7385482148120475e-01   0.0000000000000000e+00   0.0000000000000000e+00   0.0000000000000000e+00   3.3846149375023410e-01   1.4284983617405804e+00  -4.1924978307612826e-01   0.0000000000000000e+00   0.0000000000000000e+00   0.0000000000000000e+00   0.0000000000000000e+00   0.0000000000000000e+00   0.0000000000000000e+00   0.0000000000000000e+00   0.0000000000000000e+00   0.0000000000000000e+00   0.0000000000000000e+00   1.0282202569379956e-01   0.0000000000000000e+00   0.0000000000000000e+00
   0.0000000000000000e+00   0.0000000000000000e+00   0.0000000000000000e+00   0.0000000000000000e+00   0.0000000000000000e+00   0.0000000000000000e+00   0.0000000000000000e+00   7.9215071678865800e-01   0.0000000000000000e+00   3.6648618114998432e-01   0.0000000000000000e+00   1.7346339394817287e-01   0.0000000000000000e+00   0.0000000000000000e+00   0.0000000000000000e+00   0.0000000000000000e+00   0.0000000000000000e+00   0.0000000000000000e+00   0.0000000000000000e+00   0.0000000000000000e+00   0.0000000000000000e+00   0.0000000000000000e+00  -4.5617493560836531e-01   0.0000000000000000e+00   0.0000000000000000e+00   0.0000000000000000e+00   0.0000000000000000e+00   0.0000000000000000e+00   0.0000000000000000e+00   0.0000000000000000e+00
   0.0000000000000000e+00   0.0000000000000000e+00   0.0000000000000000e+00   7.6689707214240332e-01  -4.7406077460364493e-01   4.7674883280728164e-01   0.0000000000000000e+00   0.0000000000000000e+00   0.0000000000000000e+00   0.0000000000000000e+00   0.0000000000000000e+00   0.0000000000000000e+00  -2.0000933940326465e-01  -2.2030320099302408e-01   0.0000000000000000e+00   0.0000000000000000e+00   0.0000000000000000e+00   0.0000000000000000e+00   0.0000000000000000e+00  -5.1377748883715746e-01   0.0000000000000000e+00   2.5184921353882267e-01   0.0000000000000000e+00   0.0000000000000000e+00   0.0000000000000000e+00  -7.0139983068916500e-01   0.0000000000000000e+00   0.0000000000000000e+00   0.0000000000000000e+00   1.3456179740149810e-01
   0.0000000000000000e+00   0.0000000000000000e+00   0.0000000000000000e+00   4.5162048498846180e-01  -4.0972384321176814e-01  -2.1915836877339973e-01   0.0000000000000000e+00   0.0000000000000000e+00   0.0000000000000000e+00   0.0000000000000000e+00   0.0000000000000000e+00   0.0000000000000000e+00   4.2498836511771554e-02  -2.5677640974466415e-01   0.0000000000000000e+00   0.0000000000000000e+00   0.0000000000000000e+00   0.0000000000000000e+00   0.0000000000000000e+00   8.5246101010171260e-01   0.0000000000000000e+00   3.7900930170911679e-01   0.0000000000000000e+00   0.0000000000000000e+00   0.0000000000000000e+00   1.2935080273140231e-01   0.0000000000000000e+00   0.0000000000000000e+00   0.0000000000000000e+00  -1.1429166029986781e-01
   0.0000000000000000e+00   0.0000000000000000e+00   0.0000000000000000e+00   0.0000000000000000e+00   0.0000000000000000e+00   0.0000000000000000e+00   0.0000000000000000e+00   0.0000000000000000e+00   0.0000000000000000e+00   0.0000000000000000e+00   1.2201872538758929e+00   0.0000000000000000e+00   0.0000000000000000e+00   0.0000000000000000e+00   5.3645144847274839e-01   2.3540825053360970e-02   2.7140324551126177e-01   0.0000000000000000e+00   0.0000000000000000e+00   0.0000000000000000e+00   0.0000000000000000e+00   0.0000000000000000e+00   0.0000000000000000e+00   0.0000000000000000e+00   0.0000000000000000e+00   0.0000000000000000e+00   0.0000000000000000e+00  -3.3819657264772890e-01   0.0000000000000000e+00   0.0000000000000000e+00
   0.0000000000000000e+00   0.0000000000000000e+00   0.0000000000000000e+00   0.0000000000000000e+00   0.0000000000000000e+00   0.0000000000000000e+00   0.0000000000000000e+00   0.0000000000000000e+00   0.0000000000000000e+00   0.0000000000000000e+00  -7.0141457358767229e-02   0.0000000000000000e+00   0.0000000000000000e+00   0.0000000000000000e+00   6.0965011083280640e-01  -6.0460149903326166e-01  -8.0373108226196666e-01   0.0000000000000000e+00   0.0000000000000000e+00   0.0000000000000000e+00   0.0000000000000000e+00   0.0000000000000000e+00   0.0000000000000000e+00   0.0000000000000000e+00   0.0000000000000000e+00   0.0000000000000000e+00   0.0000000000000000e+00   5.5045095419266554e-01   0.0000000000000000e+00   0.0000000000000000e+00
   0.0000000000000000e+00   0.0000000000000000e+00   0.0000000000000000e+00   0.0000000000000000e+00   0.0000000000000000e+00   0.0000000000000000e+00   0.0000000000000000e+00   0.0000000000000000e+00   0.0000000000000000e+00   0.0000000000000000e+00   7.8995589485001205e-01   0.0000000000000000e+00   0.0000000000000000e+00   0.0000000000000000e+00  -4.4292236553536274e-01   6.3589096845064891e-02  -1.5597564112657369e+00   0.0000000000000000e+00   0.0000000000000000e+00   0.0000000000000000e+00   0.0000000000000000e+00   0.0000000000000000e+00   0.0000000000000000e+00   0.0000000000000000e+00   0.0000000000000000e+00   0.0000000000000000e+00   0.0000000000000000e+00  -1.1138818340784463e-01   0.0000000000000000e+00   0.0000000000000000e+00
   0.0000000000000000e+00   0.0000000000000000e+00   0.0000000000000000e+00   0.0000000000000000e+00   0.0000000000000000e+00   0.0000000000000000e+00   0.0000000000000000e+00   0.0000000000000000e+00   0.0000000000000000e+00   0.0000000000000000e+00   0.0000000000000000e+00   0.0000000000000000e+00   0.0000000000000000e+00   0.0000000000000000e+00   0.0000000000000000e+00   0.0000000000000000e+00   0.0000000000000000e+00  -6.8899582143090177e-01   1.2511943016574703e+00   0.0000000000000000e+00   0.0000000000000000e+00   0.0000000000000000e+00   0.0000000000000000e+00  -8.2361240450614093e-01   0.0000000000000000e+00   0.0000000000000000e+00   0.0000000000000000e+00   0.0000000000000000e+00   0.0000000000000000e+00   0.0000000000000000e+00
   0.0000000000000000e+00   0.0000000000000000e+00   0.0000000000000000e+00   0.0000000000000000e+00   0.0000000000000000e+00   0.0000000000000000e+00   0.0000000000000000e+00   0.0000000000000000e+00   0.0000000000000000e+00   0.0000000000000000e+00   0.0000000000000000e+00   0.0000000000000000e+00   0.0000000000000000e+00   0.0000000000000000e+00   0.0000000000000000e+00   0.0000000000000000e+00   0.0000000000000000e+00   7.8358664412836043e-01  -1.0139137806276404e+00   0.0000000000000000e+00   0.0000000000000000e+00   0.0000000000000000e+00   0.0000000000000000e+00  -6.2790794899103020e-01   0.0000000000000000e+00   0.0000000000000000e+00   0.0000000000000000e+00   0.0000000000000000e+00   0.0000000000000000e+00   0.0000000000000000e+00
   0.0000000000000000e+00   0.0000000000000000e+00   0.0000000000000000e+00  -1.8430343718603101e-01  -8.7901659240371854e-02   3.3926665223977170e-01   0.0000000000000000e+00   0.0000000000000000e+00   0.0000000000000000e+00   0.0000000000000000e+00   0.0000000000000000e+00   0.0000000000000000e+00  -1.3436373993083112e-01  -9.6539000611020997e-01   0.0000000000000000e+00   0.0000000000000000e+00   0.0000000000000000e+00   0.0000000000000000e+00   0.0000000000000000e+00   1.4100783433399969e-01   0.0000000000000000e+00  -4.7499313052310654e-01   0.0000000000000000e+00   0.0000000000000000e+00   0.0000000000000000e+00  -3.3458584475242803e-01   0.0000000000000000e+00   0.0000000000000000e+00   0.0000000000000000e+00  -1.0822784432883824e-01
   0.0000000000000000e+00   0.0000000000000000e+00  -1.2231456874176541e-01   0.0000000000000000e+00   0.0000000000000000e+00   0.0000000000000000e+00  -1.1027553648652849e-02   0.0000000000000000e+00  -3.9437435892063055e-01   0.0000000000000000e+00   0.0000000000000000e+00   0.0000000000000000e+00   0.0000000000000000e+00   0.0000000000000000e+00   0.0000000000000000e+00   0.0000000000000000e+00   0.0000000000000000e+00   0.0000000000000000e+00   0.0000000000000000e+00   0.0000000000000000e+00   3.1190930474097112e-01   0.0000000000000000e+00   0.0000000000000000e+00   0.0000000000000000e+00  -3.4876295990289763e-01   0.0000000000000000e+00  -2.1615105603757240e-01   0.0000000000000000e+00  -7.5082761586771718e-01   0.0000000000000000e+00
   0.0000000000000000e+00   0.0000000000000000e+00   0.0000000000000000e+00  -3.9623199445737067e-01  -3.0040280344186926e-01   7.1226464045474225e-01   0.0000000000000000e+00   0.0000000000000000e+00   0.0000000000000000e+00   0.0000000000000000e+00   0.0000000000000000e+00   0.0000000000000000e+00   2.2361245761062271e-01   4.3888479131254987e-01   0.0000000000000000e+00   0.0000000000000000e+00   0.0000000000000000e+00   0.0000000000000000e+00   0.0000000000000000e+00   3.4365428361404970e-01   0.0000000000000000e+00   2.2075597183027956e-01   0.0000000000000000e+00   0.0000000000000000e+00   0.0000000000000000e+00  -2.8591737304595810e-01   0.0000000000000000e+00   0.0000000000000000e+00   0.0000000000000000e+00   4.7197311218739924e-01
   0.0000000000000000e+00   0.0000000000000000e+00   0.0000000000000000e+00   0.0000000000000000e+00   0.0000000000000000e+00   0.0000000000000000e+00   0.0000000000000000e+00  -1.0154423216734415e-01   0.0000000000000000e+00  -6.7735677237010683e-01   0.0000000000000000e+00   4.9927472097222170e-01   0.0000000000000000e+00   0.0000000000000000e+00   0.0000000000000000e+00   0.0000000000000000e+00   0.0000000000000000e+00   0.0000000000000000e+00   0.0000000000000000e+00   0.0000000000000000e+00   0.0000000000000000e+00   0.0000000000000000e+00  -5.3066121474628569e-01   0.0000000000000000e+00   0.0000000000000000e+00   0.0000000000000000e+00   0.0000000000000000e+00   0.0000000000000000e+00   0.0000000000000000e+00   0.0000000000000000e+00
   0.0000000000000000e+00   0.0000000000000000e+00   0.0000000000000000e+00   0.0000000000000000e+00   0.0000000000000000e+00   0.0000000000000000e+00   0.0000000000000000e+00   0.0000000000000000e+00   0.0000000000000000e+00   0.0000000000000000e+00   0.0000000000000000e+00   0.0000000000000000e+00   0.0000000000000000e+00   0.0000000000000000e+00   0.0000000000000000e+00   0.0000000000000000e+00   0.0000000000000000e+00   1.0995692699517117e+00   1.8629092270912961e-01   0.0000000000000000e+00   0.0000000000000000e+00   0.0000000000000000e+00   0.0000000000000000e+00   2.0873923281950835e-01   0.0000000000000000e+00   0.0000000000000000e+00   0.0000000000000000e+00   0.0000000000000000e+00   0.0000000000000000e+00   0.0000000000000000e+00
   0.0000000000000000e+00   0.0000000000000000e+00  -4.2973897447254050e-02   0.0000000000000000e+00   0.0000000000000000e+00   0.0000000000000000e+00  -4.4413177739199516e-01   0.0000000000000000e+00  -3.6192182703441872e-01   0.0000000000000000e+00   0.0000000000000000e+00   0.0000000000000000e+00   0.0000000000000000e+00   0.0000000000000000e+00   0.0000000000000000e+00   0.0000000000000000e+00   0.0000000000000000e+00   0.0000000000000000e+00   0.0000000000000000e+00   0.0000000000000000e+00   6.4092934479441610e-01   0.0000000000000000e+00   0.0000000000000000e+00   0.0000000000000000e+00   3.3759675870261135e-01   0.0000000000000000e+00   3.0786275038040933e-01   0.0000000000000000e+00   2.2443558093134292e-01   0.0000000000000000e+00
   0.0000000000000000e+00   0.0000000000000000e+00   0.0000000000000000e+00  -5.8335021674890641e-01   4.6435180328141271e-02  -1.2543563856101558e+00   0.0000000000000000e+00   0.0000000000000000e+00   0.0000000000000000e+00   0.0000000000000000e+00   0.0000000000000000e+00   0.0000000000000000e+00  -3.2397505825318812e-01   2.0113116496928987e-01   0.0000000000000000e+00   0.0000000000000000e+00   0.0000000000000000e+00   0.0000000000000000e+00   0.0000000000000000e+00   2.3227080258668897e-01   0.0000000000000000e+00  -1.3681930289135039e-01   0.0000000000000000e+00   0.0000000000000000e+00   0.0000000000000000e+00  -5.4981061294672361e-02   0.0000000000000000e+00   0.0000000000000000e+00   0.0000000000000000e+00   7.8389058412543811e-01
   0.0000000000000000e+00   0.0000000000000000e+00  -9.6115938563298786e-01   0.0000000000000000e+00   0.0000000000000000e+00   0.0000000000000000e+00   1.3766430187639117e-01   0.0000000000000000e+00   8.4463429325605952e-02   0.0000000000000000e+00   0.0000000000000000e+00   0.0000000000000000e+00   0.0000000000000000e+00   0.0000000000000000e+00   0.0000000000000000e+00   0.0000000000000000e+00   0.0000000000000000e+00   0.0000000000000000e+00   0.0000000000000000e+00   0.0000000000000000e+00  -6.2696385210142216e-02   0.0000000000000000e+00   0.0000000000000000e+00   0.0000000000000000e+00   1.3698791187013545e-01   0.0000000000000000e+00   1.6336333365362704e-01   0.0000000000000000e+00  -2.6514166132032314e-02   0.0000000000000000e+00
   0.0000000000000000e+00   0.0000000000000000e+00   0.0000000000000000e+00   0.0000000000000000e+00   0.0000000000000000e+00   0.0000000000000000e+00   0.0000000000000000e+00   0.0000000000000000e+00   0.0000000000000000e+00   0.0000000000000000e+00  -1.8456635013798087e-02   0.0000000000000000e+00   0.0000000000000000e+00   0.0000000000000000e+00   6.2651374256667991e-01   3.8751155083578392e-01   1.1237885263456913e-01   0.0000000000000000e+00   0.0000000000000000e+00   0.0000000000000000e+00   0.0000000000000000e+00   0.0000000000000000e+00   0.0000000000000000e+00   0.0000000000000000e+00   0.0000000000000000e+00   0.0000000000000000e+00   0.0000000000000000e+00  -1.4977809622880827e+00   0.0000000000000000e+00   0.0000000000000000e+00
   0.0000000000000000e+00   0.0000000000000000e+00  -9.7749724977383615e-02   0.0000000000000000e+00   0.0000000000000000e+00   0.0000000000000000e+00  -7.4017536516226567e-01   0.0000000000000000e+00   4.7666770382638418e-01   0.0000000000000000e+00   0.0000000000000000e+00   0.0000000000000000e+00   0.0000000000000000e+00   0.0000000000000000e+00   0.0000000000000000e+00   0.0000000000000000e+00   0.0000000000000000e+00   0.0000000000000000e+00   0.0000000000000000e+00   0.0000000000000000e+00  -7.0174645987079037e-02   0.0000000000000000e+00   0.0000000000000000e+00   0.0000000000000000e+00   1.4528859252229293e-01   0.0000000000000000e+00  -3.8077451626511305e-01   0.0000000000000000e+00  -2.1059637202284170e-01   0.0000000000000000e+00
   0.0000000000000000e+00   0.0000000000000000e+00   0.0000000000000000e+00  -1.9264614732624927e-01  -3.3124354644052618e-02   1.4390956185579343e-01   0.0000000000000000e+00   0.0000000000000000e+00   0.0000000000000000e+00   0.0000000000000000e+00   0.0000000000000000e+00   0.0000000000000000e+00  -9.5782054854330556e-01   5.6770944833043235e-02   0.0000000000000000e+00   0.0000000000000000e+00   0.0000000000000000e+00   0.0000000000000000e+00   0.0000000000000000e+00  -4.5199156799884968e-02   0.0000000000000000e+00   1.2797105500129863e-01   0.0000000000000000e+00   0.0000000000000000e+00   0.0000000000000000e+00   5.7782091159313920e-01   0.0000000000000000e+00   0.0000000000000000e+00   0.0000000000000000e+00   1.7183822870751581e-01
