# Supplementary material for: ICOA: An Improved Coati Optimization Algorithm with Multi-Strategy Enhancement for Global Optimization and Engineering Design Problems
Source: Biomimetics (Basel). 2026 Apr 7;11(4):254. doi: 10.3390/biomimetics11040254 (PMC13113930; doi:10.3390/biomimetics11040254)
Supplement: Supplementary file 1 [file biomimetics-11-00254-s001.zip › ablation-study/input_data17/M_9_D10.txt]

   7.4963683815405746e-01   0.0000000000000000e+00   0.0000000000000000e+00   0.0000000000000000e+00  -1.1710286803589884e+00   0.0000000000000000e+00   0.0000000000000000e+00   0.0000000000000000e+00   0.0000000000000000e+00   5.9731914098814287e-01
   0.0000000000000000e+00   1.7756096036961772e-01   0.0000000000000000e+00   0.0000000000000000e+00   0.0000000000000000e+00  -3.8046568947900378e-01  -1.4036167485032777e-01   0.0000000000000000e+00   8.9666970770462440e-01   0.0000000000000000e+00
   0.0000000000000000e+00   0.0000000000000000e+00   7.0587980725594912e-02   8.4978096835099159e-01   0.0000000000000000e+00   0.0000000000000000e+00   0.0000000000000000e+00   5.2238840225021355e-01   0.0000000000000000e+00   0.0000000000000000e+00
   0.0000000000000000e+00   0.0000000000000000e+00  -2.7224117808321896e-01  -4.8740129520530118e-01   0.0000000000000000e+00   0.0000000000000000e+00   0.0000000000000000e+00   8.2965337243216064e-01   0.0000000000000000e+00   0.0000000000000000e+00
   2.8121374111385189e-01   0.0000000000000000e+00   0.0000000000000000e+00   0.0000000000000000e+00  -1.9162517654118560e-01   0.0000000000000000e+00   0.0000000000000000e+00   0.0000000000000000e+00   0.0000000000000000e+00   1.5720074012517840e+00
   0.0000000000000000e+00   9.0856103437105123e-02   0.0000000000000000e+00   0.0000000000000000e+00   0.0000000000000000e+00   9.2456952881049093e-01  -6.9601454649558747e-02   0.0000000000000000e+00   3.6341710523039189e-01   0.0000000000000000e+00
   0.0000000000000000e+00  -9.7388585009264095e-01   0.0000000000000000e+00   0.0000000000000000e+00   0.0000000000000000e+00   1.7968689713367070e-02   7.7569144860591938e-02   0.0000000000000000e+00   2.1261821404789091e-01   0.0000000000000000e+00
   0.0000000000000000e+00   0.0000000000000000e+00  -9.5963643007805022e-01   2.0077919030777774e-01   0.0000000000000000e+00   0.0000000000000000e+00   0.0000000000000000e+00  -1.9694069870499131e-01   0.0000000000000000e+00   0.0000000000000000e+00
   0.0000000000000000e+00  -1.0846024529835184e-01   0.0000000000000000e+00   0.0000000000000000e+00   0.0000000000000000e+00  -9.7042111682185683e-03  -9.8460005357986491e-01   0.0000000000000000e+00  -1.3676599711167636e-01   0.0000000000000000e+00
   8.5274464983247611e-01   0.0000000000000000e+00   0.0000000000000000e+00   0.0000000000000000e+00   6.5026575871497394e-01   0.0000000000000000e+00   0.0000000000000000e+00   0.0000000000000000e+00   0.0000000000000000e+00  -4.4204325982576198e-01
