# Supplementary material for: ICOA: An Improved Coati Optimization Algorithm with Multi-Strategy Enhancement for Global Optimization and Engineering Design Problems
Source: Biomimetics (Basel). 2026 Apr 7;11(4):254. doi: 10.3390/biomimetics11040254 (PMC13113930; doi:10.3390/biomimetics11040254)
Supplement: Supplementary file 1 [file biomimetics-11-00254-s001.zip › ablation-study/input_data17/shift_data_10.txt]

  -2.1871513548247286e+01  -7.4528205392196867e+01   4.4451973347203790e+01   6.4316046454159562e+01  -2.0724494019860629e-01   3.6834290082023614e+01   3.3913408570882595e+01   6.2657850823671481e+01  -2.9501206553308855e+01   1.3221458538072866e+01  -2.6946350609393022e+01   7.2685307931474085e+01   2.1970404284992441e+01  -2.3415182132001590e+01   6.1033907449354359e+01   3.6882501298972642e+01   4.4199331833142480e+01  -2.1829880374404539e+01  -1.4799452617205432e+01   6.5599862628430060e+01  -2.3108803975912188e+01  -6.9668423156099593e+01  -3.7187984565826120e+01  -5.8456597839694751e+01   7.9960108250360975e+01   4.9539363817097325e+01  -3.1912326045293511e+01  -3.0463843248069217e+01  -5.8134702992688290e+00   5.3004680188840581e+01  -3.0340066156508428e+01  -5.4918924372139770e+00   1.7763807744609110e+01  -3.6832363548144826e+00   1.5846584632921306e+01  -6.6452074491629418e+01  -6.0015980815522362e+01  -4.8589566484368206e+01  -4.8439027764107578e+00   2.8526036864391543e+01   7.7101579828700778e+01   6.2521809741166265e+00  -3.9594368021746334e+01  -2.2543341490693081e+01  -5.9404340786581997e+00  -8.7556000839713022e-01   4.4629388695875747e+00  -3.1386418841493509e+01   8.4585310185600662e+00  -7.7469171060933348e+01   5.5641978893262319e+01  -2.5260740940114829e+01  -7.7272980509918639e+01  -6.9834302025769972e+00   6.9488585288398241e+01   5.4652942109225762e+01  -8.0019702427098451e+00   7.0886130775737627e+01   2.3199947822466470e+01   1.5230521939336654e+00  -2.0617765570347046e+00   6.7721405917648895e+01  -4.6330742075262002e+01   3.9217941071473973e+01  -6.4064411737054783e+01   6.9431935320343797e+01   6.2536929018114193e+01   1.8166007445271134e+01   3.6087132671888526e+01  -4.3561183569748508e+01   2.7187743236863867e+01  -1.5599418029002578e+01   6.0581186553733971e+01  -5.1997591393067310e+01  -3.5185432822995608e+00   6.3843054391370629e+01   5.0215155766445747e+01  -3.3877033346275347e+01   6.8700549150211998e+01  -6.9870432387045781e+01  -7.2357129078524707e+01   5.3731577235149018e+01   2.6618591149625644e+01   1.8661451758193536e+01   4.3019699958627911e+01  -7.9027953408205889e+00  -2.2281293171588928e+01   7.8305665104792297e+01  -7.6686583755857583e+01  -7.1413184698397842e+01   7.8604774027413129e+01  -9.5629212677306157e+00   7.5982253251589015e+01   7.3730399456680942e+01  -1.3176331563469176e+01  -1.4604587226456303e+01  -1.9297515051112285e+01  -1.3335464044164610e+01   3.0855809725288225e+01   3.3594052918997619e+01
