# Supplementary material for: ICOA: An Improved Coati Optimization Algorithm with Multi-Strategy Enhancement for Global Optimization and Engineering Design Problems
Source: Biomimetics (Basel). 2026 Apr 7;11(4):254. doi: 10.3390/biomimetics11040254 (PMC13113930; doi:10.3390/biomimetics11040254)
Supplement: Supplementary file 1 [file biomimetics-11-00254-s001.zip › ablation-study/input_data17/shift_data_11.txt]

  -2.4752590407036521e+01  -1.6786971062788261e+01  -5.8622652282296983e+01   9.0830914345956870e+00   1.9517741249649674e+01   3.4677182861919135e+01  -6.0587639725109398e+01  -5.6460859913593559e+01   2.2327432233061373e+01   5.7153541062564386e+01  -6.0435361480543094e+01  -5.7120403487757031e+01  -2.2621418732507820e+01  -3.8184637258846614e+01  -9.1984094349660097e+00  -3.7667373473601124e+01   4.4454029185908865e+01  -6.1131472429787493e+01  -7.6657127438419096e+01  -5.6340857509682351e+01  -4.0792165231328539e+01   6.0789570613200539e+00  -7.0968670393791356e+01   2.9556691548580631e+01  -4.0685143005421914e+01   4.4801507873833884e+01   1.8942835526048597e+01  -2.7763313701266100e+01  -5.8013377179397914e+01   9.1697458593033900e+00   3.5918657312131785e+01   4.8734449990435564e+00  -1.2009901074697225e+01   6.9592637563865935e+01   4.3459535894663787e+01   2.4419781614290457e+01   2.3269591379570585e+01   5.2022316442812951e+01  -6.0927545642912179e+01  -9.2596204249465899e+00   5.3559517922606091e+01   1.4817725240633706e+01  -7.8491880669487585e+01  -1.3038412077835943e+01   6.3408207811139619e+01  -5.8251318176394008e+01   1.0095409345857519e+01   7.3544875827406003e+01   6.8728031212802989e+01   7.2020593579868148e+01   5.0116296843679777e+01   6.4601051725727075e+01  -1.0123645705228512e+01  -6.8113367775507911e+01   1.8627797038586721e+01  -4.2615172473068895e+01  -7.3203754868918921e+01   6.4491918079784114e+01   7.5667166931399692e+01   5.8074616034549933e+01   6.0071692680973399e+01   2.4938889120211314e+01  -5.2090556608555168e+01   3.4015080013319420e+01   1.1449783859518249e+01  -4.3482673076671865e+01   6.6713600376021873e+01  -2.4518480200561910e+01   7.7903269155837251e+01   4.0244702156747096e+01   7.2709148448290847e+01  -5.7342029575883430e+01  -6.7491081872717984e+01   7.7386965228890517e+01   2.7246019629410512e+00   3.2385191150189002e+01  -2.2092338773464945e+01   5.4062234374723516e+01  -1.6026864022029031e+01   7.6496381758012063e+01   7.4688206908613552e+01  -7.5306486932237860e+01  -7.6125870121701553e+01   7.2500864561880405e+01  -3.7969308475949475e+01  -7.0167555282901759e+01   5.3898360270028178e+01  -5.0258941636541365e+01  -6.2032085350729560e+01  -1.3258489711796159e+01   4.4563413841912251e+01   1.7296441019185096e+01  -1.8715790556145734e+01   3.7081228586417296e+00  -7.7579114808504983e+01  -3.2182586543347028e+01   6.7267965966494728e+01   1.2703998877063398e+01   7.6109126804447328e+01  -3.3905797653787673e+01
