# Supplementary material for: ICOA: An Improved Coati Optimization Algorithm with Multi-Strategy Enhancement for Global Optimization and Engineering Design Problems
Source: Biomimetics (Basel). 2026 Apr 7;11(4):254. doi: 10.3390/biomimetics11040254 (PMC13113930; doi:10.3390/biomimetics11040254)
Supplement: Supplementary file 1 [file biomimetics-11-00254-s001.zip › ablation-study/input_data17/shift_data_12.txt]

   6.5258832790543721e+01   5.2027106681851194e+00  -7.8041799812597134e+01   3.1470549680046076e+01  -3.4471527465838719e+01  -2.9621183513487210e+00  -2.4323131118120223e+01   1.1352977534454709e+00   4.0949342158133788e+01   7.5593651754592372e+01  -5.7494960565816129e+01  -7.7802229671646941e+01   5.7925908629747994e+01  -3.9253659825424506e+01  -5.6260685909660850e+01   2.6651916330052501e+01  -6.1242240807619993e+01  -1.8341253669160068e+01   5.8549582426692155e+01   4.2831845415212143e+01   3.4825893470470746e+01   3.8791558201793364e+01  -3.0281302458737649e+01   2.2149575996282323e+01  -5.2076230483165119e+01  -4.5205730556140523e+01   6.7286542946140514e+01   4.9272957839664571e+00  -6.6939758875844888e+01   6.3472573674969624e+01   6.3545755214777671e+01   1.3507894768150464e+01  -1.2812631694978393e+01   1.8099102498078295e+01   3.1615685202002368e+01   4.8211900539794925e+00   6.9741237233272415e+01  -1.9025820390798998e+01   7.3036691841220801e+01   7.6797753980754777e+00  -4.6014884545474722e+01   6.7835444206295278e+01  -4.9689224795293633e+01   7.3198865499905708e+01   1.3332456915328493e+01   7.8603375925963462e+01  -3.3060812332230071e+01   2.6927132209263348e+01  -7.5688958911080363e+01   5.5667581472391078e+01  -7.4958193523324184e+01   1.7641453490425576e+01   1.9908813582690811e+01   4.7429884284469239e+01   3.4065169074602977e+01   5.3296636852108236e+01   7.6575573383167182e+01  -3.4338149109081435e+01  -1.2720763316713573e+00   6.0213093599403777e+01   1.4641251794361096e+00  -3.2448109217196752e+01  -7.5371613425841375e+01  -5.0706848115989402e+01  -6.9996285433879251e+01   5.2430712791360321e+01  -7.7010115607180680e+01  -6.9013009885797743e+01  -6.1657150602739840e+01   4.8269819751507498e+01   7.0860563586866732e+01   7.3492204469392163e+01  -1.6519482925776153e+01  -4.2949533519777255e+01   6.7190133103723696e+01  -1.5432925715778453e+01  -2.1182505088477626e+01  -1.4363022043538763e+01   4.0688514244131980e+01   1.1858901126244518e+01  -4.7448771208268013e+01  -3.1497697360579707e+01   5.8200460736733135e+01  -6.4856397726040512e+01   3.8523418437001951e+01  -5.6906329308127205e+01   5.5323318306041585e+01   5.9010769640566195e+01  -4.5994651003738241e+01  -7.2099419828550623e+01   6.5050941549730908e+01   3.1174626327666743e+01  -4.8055310905005463e+01   1.4389619573200875e+01  -7.3663833212882196e+01   1.1955191088819504e+01  -2.9103370210669645e+01  -2.0343130724664377e+01   1.3001910565887528e+01  -3.6889119128179324e+01
