# Supplementary material for: ICOA: An Improved Coati Optimization Algorithm with Multi-Strategy Enhancement for Global Optimization and Engineering Design Problems
Source: Biomimetics (Basel). 2026 Apr 7;11(4):254. doi: 10.3390/biomimetics11040254 (PMC13113930; doi:10.3390/biomimetics11040254)
Supplement: Supplementary file 1 [file biomimetics-11-00254-s001.zip › ablation-study/input_data17/shift_data_13.txt]

   4.5748126900637658e+00  -7.1123118098416882e+01  -6.2458800926086866e+00  -1.4506716474195343e+01   2.5616218198843399e+01  -2.8220732038943439e+01  -6.5843378522360410e+01  -6.9662825311377091e+01   5.6894991685121795e+01   7.4125251841789691e+01   6.3107704959394283e+01   1.1197252539544010e+01   3.2223432116314513e+01  -2.0776421102125397e+01  -6.9309463421492580e+01   7.5848274974081789e+01   6.1957489392700353e+01   3.9524223115073625e+01  -3.6382104957654192e+01   4.5961976706032630e+01   2.9424982904188823e+00   1.4568767070103789e+01   5.7268147234464124e+01  -5.4249430361319995e+01   6.9823917294770439e+01  -6.9422026793203329e+01  -5.6004313368352278e+01   1.5505218103297622e+01  -4.3799337876867192e+01   2.4528303493060321e+01  -7.2803192135320600e+01   7.6749781666672675e+01   1.3580471767848579e+01  -7.3010997768962284e+01  -5.5839502949192891e+01   6.5473932915122219e+01  -5.9609495540898990e+01   6.3208444110680574e+01  -5.5679831791520044e+01   2.9067079922681245e+01   5.0412260503700111e+01   7.8862285687989697e+01  -1.5644419573081905e+00  -5.3575976478669780e+01   2.8563322996982976e+01   6.3769610293102261e+01  -6.4159803830161593e+01   6.6177026473999490e+01   7.7283948509620473e+01   3.1322601191384067e+01   3.8958223592004828e+01   5.0863910825394044e+01  -1.0250757602160220e+01   3.5516980493216295e+01  -2.6108850513635602e+01   6.8549417326482683e+01  -4.9942993805717208e+01  -3.1896892689120442e+01   6.8924573952762671e+01   1.5314424082317572e+01  -5.0474448488314849e+01  -4.0557431075981611e+00  -4.8744094021964770e+00  -4.1988227163435994e+00  -9.6133935868802496e+00   2.7693985303721377e+01   1.2810999645297883e+01  -4.5528961478513182e+01   7.4744430628951818e+01   6.9645580793565870e+01  -2.6723602538334021e+01  -2.3587861779885301e+01   3.8807065467726005e+01   7.0349316070950266e+01  -3.9044795538785309e+01  -6.5878620364646721e+01  -2.1972468617359397e+01  -1.1280051959343282e+01   1.6166719317513852e+01   3.4051569455327254e+01  -1.5272164314646346e+01  -3.9265636261210602e+01   6.2451357833319975e+01   1.9971104608835248e+01  -2.5644839306196587e+01   2.7185780753933727e+01  -4.8582868635925870e+01  -5.2273164006077295e+01   4.9325498589000460e+00   2.1365478533024657e+01   4.9597704545407424e+01  -1.1379705337518686e+01  -5.8707607676604582e+01   2.1237779306824223e+01  -1.6643190205396706e+01  -4.2097782102459007e+01  -1.7423796028561796e+01  -4.1739852038090980e+01   7.8306795804904226e+01  -5.7682906974890692e+01
