# Supplementary material for: ICOA: An Improved Coati Optimization Algorithm with Multi-Strategy Enhancement for Global Optimization and Engineering Design Problems
Source: Biomimetics (Basel). 2026 Apr 7;11(4):254. doi: 10.3390/biomimetics11040254 (PMC13113930; doi:10.3390/biomimetics11040254)
Supplement: Supplementary file 1 [file biomimetics-11-00254-s001.zip › ablation-study/input_data17/shift_data_14.txt]

  -3.6617526987855101e+01  -7.0776084880705966e+01   6.6341409974890496e+01  -3.9922552015596324e+01   6.1668273872541391e+01  -2.1321024196837577e+01   5.7546323750888149e+01  -1.8936718822893084e+01  -2.9433256364163597e+01   3.5260287502436100e+01  -2.0347946556447042e+01  -6.7937774205551378e+01  -7.0171072702003215e+01  -5.2189025679691241e+00  -3.4095459857068704e+01   7.7606182246285584e+01   7.1050133216683946e+00   5.3958897280487633e+01   7.1865931559291596e+00  -1.4928828298546762e+01  -2.8817213675387769e+01  -1.0910242242231149e+01  -8.4413651788799910e+00   4.5975438564073045e+01   6.9195946375464985e+01  -6.3729267559819512e+01  -5.7799877886567202e+01   7.7452360464936277e+01  -1.8177665815771398e+01  -7.2029365669949613e+01  -3.7548814843198663e+01  -4.2931069639944972e+01   5.7512561444897472e+01   5.3620204391712406e+01   7.4775211510609466e+01  -5.3020141186667672e+01  -6.9512924323562970e+01   1.6280893877279425e+01   3.2983395435373950e+01  -4.8072917670045477e+01   3.8472719545696265e+01   5.0997404517139017e+01  -6.6222804443083163e+00   5.9332572510155188e+01  -7.7453821821815254e+01  -6.3833592489284285e+00   7.4881103259921588e+01  -3.3297510497876218e+01   4.8741062194454059e+01  -8.9676978108322771e+00  -9.7106657967486854e-02  -3.2071600459549394e+01   1.2611076353402382e+01  -4.5639728366229555e+01  -2.6914651220158980e+01  -3.4543057211927632e+01   7.4837439132312994e+01   3.2839496784303108e+01  -6.6577546217747752e+01   7.1180718313521112e+01   1.4332695349274530e+01  -7.0389264743025066e+01   7.6274639776104323e+00   3.4787071698711742e+01   2.6314040248428498e+01   2.0074455337633594e+01  -4.8629140392238810e+01  -2.9962572357599896e+01  -6.0953614181351668e+01   3.2606454022511130e+01   1.6672756344393235e+01   5.9015880217317431e+01   3.9898812454146707e+01   1.9340916843777961e+01  -5.7210606624004711e+01   6.1334470352779363e+01  -3.1556780837269862e+01   2.5184468005404099e+01   7.5353766826611832e+01   7.0759054865110215e+01  -3.2564882092440911e+01   4.2026672345598541e+01  -5.7717887525315348e+01   1.5464362025011496e+01   6.9532554368270809e+01  -6.3587324723409182e+00   8.7833373662006693e+00  -5.8448886265255922e+01   4.9568539843693628e+01  -2.1550847041211483e+01   3.4913778358564613e+01   7.5872872395381734e+01  -4.6336508191347434e+00   4.2230682802494002e+01   1.1085861516690741e+01  -7.9925488978589641e+01   5.2306736843803321e+01   7.9326133802219346e+01  -4.5669186099278363e+01  -4.2010770571423123e+01
