# Supplementary material for: ICOA: An Improved Coati Optimization Algorithm with Multi-Strategy Enhancement for Global Optimization and Engineering Design Problems
Source: Biomimetics (Basel). 2026 Apr 7;11(4):254. doi: 10.3390/biomimetics11040254 (PMC13113930; doi:10.3390/biomimetics11040254)
Supplement: Supplementary file 1 [file biomimetics-11-00254-s001.zip › ablation-study/input_data17/shift_data_15.txt]

   4.9790060915886443e+00   2.1553813303613083e+00   6.5494019382397653e+01  -4.2016240042641869e+01   7.3053603318079183e+01  -2.8089033043053476e+01   6.7621645400124436e+01   3.6994239891410928e+01   2.1898549432819152e+00   4.8920317389499530e+00  -1.9622563468116596e+01  -3.6424208635661856e+01  -2.1674539568682448e+01   3.6013469154021450e+01  -1.6239283613972049e+00   6.6636029997205384e+01  -4.8243836969250737e+01   4.5832057802859723e+01   5.9395492663325513e+01   2.0045192511773294e+01  -6.0449454626277770e+01   2.6016096149578729e+01  -2.7472014030195780e+01   3.7860194499539290e+01  -3.7110462429519089e+00   2.8445794707371746e+01   8.4716467971315836e+00  -1.7032280609492346e+01  -2.1540203737812213e+01   5.3795778590159387e+01  -1.4349235191172568e+01  -4.7595858037283577e+01   5.6413967374904985e+01  -1.0450329971709436e+01   4.1304165479403068e+01  -4.0890787672666271e+01  -5.1468414501970827e+01  -6.9642534623687396e+01   7.7920579685792603e+01   1.1182779116175510e+01  -5.1031394438367059e+01   7.5353674364906567e+01   6.9205050984958689e+01  -7.0708095799529971e+01  -7.0966102700199045e+01   7.2711917754594197e+01  -1.0798298535308945e+01  -4.7003482937348764e+01  -6.7537728020706083e+01  -6.6594844007210270e+01  -5.9543229182969419e+01   5.6947121832960818e+01  -9.7233534277059874e+00  -6.0401059454493719e+01   3.9393748324082111e+01   1.0728082848120522e+01  -1.3111571638431201e+01  -4.6184527113188302e+01  -6.3347191355818509e+01  -3.6245117241630851e+01  -5.1685480089711717e+01  -3.7863867784786905e+01  -5.8025858913560327e+01  -4.0610760208503699e+01   1.4953175678361760e+01  -4.1976373773988513e+01  -5.6914019424893901e+01  -7.3924474191816742e+01  -4.8637741864024541e+01  -1.4527508660465259e+01  -3.8380564394584269e+00  -2.6214577977645483e+01   5.1587929712416582e+01  -1.6653234146839537e+00   1.0909369406713822e+01  -6.2283813609873846e+00  -4.0405534114877476e+01  -5.5811868745746033e+01   4.9921990246475673e+01  -1.1099274834198525e+00   6.5448786162514608e+01  -2.2509666170230815e+00  -7.1995932307092446e+01   4.4365714697337580e+01   5.4566918152648441e+01  -1.3806608437470445e+01  -4.7668008565748117e+01  -3.6219964528558755e+01   5.1056168512933027e+01   2.1024196865514014e+01   7.3676718694007349e+01   4.4611090181679970e+01   1.8592683495298346e+01   7.2315054793057527e+00  -6.0087409308220913e+01   3.0911756731063008e+01   1.3895378976080281e+01  -6.0365549018776761e+01  -3.7823585810989044e+00  -5.0100672529125902e+01
