# Supplementary material for: ICOA: An Improved Coati Optimization Algorithm with Multi-Strategy Enhancement for Global Optimization and Engineering Design Problems
Source: Biomimetics (Basel). 2026 Apr 7;11(4):254. doi: 10.3390/biomimetics11040254 (PMC13113930; doi:10.3390/biomimetics11040254)
Supplement: Supplementary file 1 [file biomimetics-11-00254-s001.zip › ablation-study/input_data17/shift_data_17.txt]

  -3.8841385151651401e+01  -7.1602438051068447e+00  -2.2217632430706935e+01   2.8251737108571319e+01  -5.3054416241615272e+01  -5.5737728278961782e+00  -7.8399918451160161e+01  -6.7429408648716944e+01  -6.0711589856404657e+00   4.2030928340754912e+01   1.3812623067671723e+01  -1.1244101641347683e+01  -1.9616286130443342e+01   6.9079005638639927e+01   5.0847768620982663e+01   3.8447212855539860e+01  -5.7693536941750693e+01  -5.5275380003859937e+01  -5.3311724873870489e+01  -1.0159955141209039e+01  -3.8366058300419738e+01  -1.8341855154531935e+01   4.8440417781677297e+01   5.8101656650240386e+01   3.4543320589951847e+01  -7.0410844679181864e+01  -3.5066523009476498e+01   7.6947779728541036e+01  -1.8666102410604289e+01   3.8816784973636643e+01   7.3705051910926159e+01   4.0807466935742397e+01  -6.8903210977512970e+01   2.3733100939417767e+01   2.2274887944699628e+00  -2.5958313432502678e+00   5.1862613992701569e+01  -2.5046624664704602e+01   1.3792603096828060e+00  -1.8771975160935881e+01   1.9413470150629735e+01   4.2192821634091828e+01   1.4753204181209753e+01  -4.2897326407440623e+01  -1.5364929854574115e+01   1.6239341728500563e+00  -6.6538356908847746e+01  -7.0164567004034552e+01  -5.5877636808845047e+01   6.4558153741321604e+01   6.8889930392098563e+01   7.3060100000845324e+01  -7.8899285792791886e+01   1.9703680546816287e+01  -4.0241049658619360e+01  -1.1321612415519368e+01  -4.2339867633925692e+01   7.3844676610941377e+01  -1.2520199908185845e+01  -2.6999856879468936e+01  -2.6594573234484798e+01   6.5007648014001376e+01  -5.6459828678732656e+01   3.9659396540214956e+01  -4.5223486072022183e+00  -7.1130412477594973e+00  -2.8884251093903679e+01  -1.7608135239038674e+01   6.0071037476915421e+01   1.3926874517429098e+01  -1.1019985569184641e+01   6.7102538713767444e+01  -4.7631837710566742e+01  -6.8296401495251985e+01  -1.7619930700222000e+01   2.1824721368879409e+01  -7.1907953243659790e+01  -7.6970166190047820e+01  -3.7583156133807805e+01   1.9894859092261115e+01  -2.7103236367508416e+01  -4.0936287139047067e+00  -1.6177945964121250e+00   9.7262181014410345e+00  -5.1452369080601429e+01   4.0032862331733497e+01   3.2317209445087798e+01  -4.4660856409306106e+01  -5.5013671207713742e+01   2.5228011955147608e+01   7.1969301659599552e+00  -1.1947007110317713e+00  -7.9334850310969557e+01   5.9170823534564505e+01  -7.5968854574472104e+01  -8.5388331527536963e+00   7.8312016687501114e+00  -6.0993553316683304e+01   1.3494065037693019e+00  -4.0524891149497073e+01
