# Supplementary material for: ICOA: An Improved Coati Optimization Algorithm with Multi-Strategy Enhancement for Global Optimization and Engineering Design Problems
Source: Biomimetics (Basel). 2026 Apr 7;11(4):254. doi: 10.3390/biomimetics11040254 (PMC13113930; doi:10.3390/biomimetics11040254)
Supplement: Supplementary file 1 [file biomimetics-11-00254-s001.zip › ablation-study/input_data17/shift_data_2.txt]

  -2.9341170615209805e+01  -1.7054529831304464e+01  -7.5482874734086394e+01  -6.7565578998795672e-01   4.2531376724378731e+00  -3.7515139336471975e+01   4.3053171915492584e+01   7.4660383683936857e+01  -6.2931424073377357e+01   7.1555598746778259e+01   7.4948137102158796e+01  -2.6659724016981066e+01  -6.9981553400858104e+01  -1.9968008222043522e+01   7.7685812114591613e+01   6.5444209941404040e+01  -7.9163514822331962e+01   5.8806381066705285e+01   3.8846588115602074e+01  -6.5393541075938174e+01  -2.9244863292782036e+01   1.5826382122853033e+00   3.9400433879066469e+01  -3.6907794529994852e+01   1.0697334376488499e+01  -4.9901134357741626e+01   3.1634849436411102e+01   6.9144777613293797e+00   5.1627734662791596e+01   2.7336477538261775e+01  -7.5822014434180232e+01   5.9403404732888305e+01  -6.9766543465557760e+00   2.3370397437070679e+01  -1.3730275153056851e+01  -4.4734497426419750e+01  -1.2698245836746992e+01   2.0582221793281960e+01   5.4016796897173265e+00   6.6030545079163517e+01   1.5371145501439983e+01  -5.7157557298037020e+01  -7.0655081081509081e+00  -2.9994773692448987e+01   3.7838551009930001e+01  -4.7473176106565248e+01   3.8329176957872306e+01   3.8477130959963958e+01  -3.4859955885848009e+01   2.8721426552497519e+01   1.0160678257309286e+00  -4.2948052940400345e+01  -6.7925769308547387e+01  -2.8404768755847947e+01   4.1051520463568863e+01   3.2904431201938735e+01   6.4775210984412212e+01   3.6971015016069174e+01  -6.8150624925340821e+01   3.2446879796891878e+01   5.4708746361876251e+01  -3.0099895945796689e+01   3.1048838994954181e+01   7.7836988194769702e+01   4.6260589494491285e+01   6.1727633914783439e+01   1.6343205765049532e+01  -3.9740706812469625e+01   7.7940602823132934e+01   2.7711648395150732e+01  -1.0325422701577395e+01   6.0620654588854251e+01  -2.8658325126701186e+01  -6.0470404466833173e+01  -6.0878740651942280e+00  -7.8899413719260792e+01   1.7553620383866900e+01  -1.6302208349249419e+01  -7.1215725835047536e+01   3.7295890356086133e+01  -4.7970785260186894e+01  -4.9878679611663586e+00   8.9031766769025324e+00   3.5690408700932949e+01   8.6990365799046288e+00  -3.5292201542897246e+01  -3.6031331473976060e+01   2.1411916884319822e+01   3.0087074763182130e+01   7.3465544801887830e+01   1.5411485328996321e+01  -1.9166075558944641e+01  -4.4231919182572476e+01  -4.5865701495607240e+01   1.5154963329040896e+01  -1.0531328809695012e+01  -4.0043304543962378e+01  -4.7819470375692227e+01  -2.1838604259229548e+01  -1.4217848709885885e+00
