# Supplementary material for: ICOA: An Improved Coati Optimization Algorithm with Multi-Strategy Enhancement for Global Optimization and Engineering Design Problems
Source: Biomimetics (Basel). 2026 Apr 7;11(4):254. doi: 10.3390/biomimetics11040254 (PMC13113930; doi:10.3390/biomimetics11040254)
Supplement: Supplementary file 1 [file biomimetics-11-00254-s001.zip › ablation-study/input_data17/shift_data_21.txt]

   6.4346884556276208e+01   1.2707352301435243e+01   7.4495167014419650e+01   1.6796387941016064e+01  -7.2646850768777938e+01  -7.2924593266530238e+01   5.4639988328628235e+01   2.3612044948903865e+01  -5.8462829438253692e+01  -7.7987176618532828e+01  -5.6400408964790593e+01  -3.0438121586310736e+01  -6.9426865826094001e+01  -5.5529959898223154e+01  -4.0570425380286956e+01  -4.5037483362964110e+01  -7.9851413033833456e+00   5.5466463092466100e+01   2.4433151517265081e+01   5.6865217890993328e+01   5.2022313544537084e+01  -4.9673710935597182e+00   5.2194347778425715e+01  -4.5723733029199643e+01  -5.4052085558908104e+01   4.1510534782666028e+01   7.2404068332353631e+01  -7.4143441711619232e+01   5.3330542917051602e+01   3.6615057753685423e+00   5.0291908309930889e+01   3.7617258998387150e+01  -7.7830681136730448e+01  -6.4105417102624386e+01  -1.3052972471831819e+01  -2.9708357616191901e+00  -5.5641322936695687e+01  -2.6079283666833902e+01   5.7370925751221797e+01   6.4093897670551158e+01   7.6891628345889799e+01   2.1183208363681665e+01  -1.1981081305062901e+01   3.2387610398413429e+01  -7.1093289162541410e+01   9.1183616486929182e+00   8.2140078135831320e+00   3.7897571506862327e+01  -6.5543102160814726e+01   6.6362635613587983e+01  -4.3305343588490665e+01   4.3397137267234335e+01   7.3363211867102990e+01   2.8012206612160526e+01   4.4591449721060435e+01  -5.3518421689755478e+01   2.3000168736558486e+01  -6.2695386900890334e+01   1.2315984731687227e+01   7.8039653568547052e+01   6.4804365709798574e+01  -8.0461987592495028e+00  -7.2256990280122025e+01   5.3575861478958213e+00  -4.3454701026647680e+00   2.9692165142713193e+01  -4.4374191930691804e+00  -2.7783037548783717e+01  -1.9046492361950918e+01  -1.1240108905006251e+01   4.8536627233278296e+01   3.1994576610622264e+01  -7.2925353553577025e+01   3.4414374844364065e-01   6.9364561560267845e+01  -7.0772486779267197e+01   7.6905660158444974e+01   1.4301697789831877e+01   3.3458044000648911e+01  -6.8188375199301348e+01  -5.1760108681283938e+01  -6.1515372521018314e+01   4.2548740682447672e+01  -3.1404193624576642e+01  -4.4231108447644445e+00  -3.7822606864302699e+01   1.3484982928952659e+01   8.3972752282383265e+00  -7.0760992112923873e+01  -6.7600492046959928e+01  -2.2108575697107508e+01   1.0558548902421514e+01   8.3833172434863243e+00  -4.9746375248649329e+01  -5.0509538525021416e+00   4.0013516824698783e+01  -5.3816181692209177e+01  -2.8600646620896015e+01  -6.7469694854444683e+01  -3.2344804719251030e-01
   3.7158060642498576e+01  -6.3080431416202536e+01  -4.0978606839188657e+01  -7.1063013460050811e+01  -2.3177627194289876e+01   6.2596003524305303e+01   4.4109446575916111e+00   5.5381455372730946e+00   4.0563233811670560e+00  -5.8477427681199011e+01   1.5231588638961124e+00  -5.5095011245037906e+00   3.3972192578936088e+01   4.2147501875715101e+01   7.0363136860711100e+00   1.3349995120125820e+01   7.9487275324523111e+01  -6.3164161018638012e+01   6.9110244738455037e+01  -5.0063485675520880e-01  -2.9968886240370978e+00   3.6417234832615236e+01  -3.2761162892338433e+01  -5.9344661375202548e+01   7.4214705643344075e+01   3.1258970103812857e+01   4.9882572979611609e+01  -1.7830198847609665e+01   3.7846452700834000e+01  -2.6076197211666123e+01  -6.0237490637338489e+00  -2.8548262087883550e+01   6.5685083576331422e+01   3.3026261844218830e+01   5.7820665975017782e+01  -7.7748228042269233e+01   4.6173546425147705e+01  -6.1468809290541714e+01  -4.5628644390790093e+01   3.8767132054440275e+01   9.2312198398780172e+00  -3.6132044250207045e+01  -4.0574300412356060e+01  -5.5337256040115491e+01   5.4481122712828743e+01  -3.8224301788129054e+01  -5.0119625412914729e+01  -4.0442721601781770e+01   1.8137356565397866e+01   5.2628688203463653e+01   3.5689585218061502e+01  -7.6456815188963347e+01   3.6661358239437156e+01  -7.8067974797481654e+01  -4.3982008716083136e+01   2.5056967374429555e+00  -3.9501908752835313e+01  -6.6484601379597834e+01  -7.5806277407243044e+01   5.6411616567713963e+01   2.1549357357225080e+01   1.7977505282488423e+01  -2.5738329750363871e+00   4.9986943454475579e+01   2.6727714148688928e+01  -3.8114856119321125e+01   6.7056156942181360e+01   2.9304358279939908e+01  -6.3553316712171451e+01   3.2763657093403701e+01   7.5093909708361096e+01   5.8735100274316551e+01  -2.7262569373130134e+01  -8.6221012587761976e+00  -7.7002551233862789e+01  -2.2769448924236674e+01   6.2859338707690753e+01   4.4305509289868880e+01  -6.6067053065666485e+01  -2.6897713830181264e+01   3.4115235128493623e+01  -6.8269501717886655e+01   6.0684649898058105e+01   1.0253500004417031e+01  -3.7739312517335321e+01   5.9980295231556660e+01  -3.7951139363437491e+01  -1.4539156466042231e+01   1.8600096860248641e+01  -2.6835445505955931e+01   5.9358324197753483e+01   6.7122931049728265e+01   4.1799793255422166e+01  -4.7062322444777163e+00   4.6186009964992296e+00  -2.7966744786112915e+01   8.4828607703013628e+00  -3.0677573993186265e+00  -3.7963280322944414e+01  -3.3643644184639513e+01
   1.2387130638764767e+00  -3.2810812116046819e+01   4.9357202068603229e+01   4.0892124657003265e+01   4.7495853043857892e+01   1.1144883809213006e+01  -6.8515362637357484e+01   7.6018137311571337e+01  -4.0774368729802951e+01  -7.7497917896834156e+00   3.1731025501960435e+01   6.7610172049892213e+01   2.0939011851762892e+01  -7.9651069789962406e+01   7.6794342546162355e+01   2.1367983954664311e+01  -5.5916691046169348e+01   4.6613403133402301e+01  -4.3034589407515988e+01   2.0179992849091064e+01   6.7023743034817159e+01  -7.2826906171081077e+01  -1.3542858204591488e+01   1.4336693323374117e+01   7.0800814661570275e+00  -2.7903569353699485e+01  -9.4246640025752892e+00   1.2801946906746341e+01  -1.4181610061871638e+01   1.8927566619090534e+01  -4.9653820008809596e+01  -4.3085651708341040e+01  -5.2257865028575935e+01   4.8382815785884304e+01   3.0829161367765238e+01   6.1633579349905986e+01   3.1112641967419833e+01   1.2469460597480396e+01   7.3149100784747446e+01  -4.5873158550762177e+01   5.9057112609528524e+01   5.7149860311835006e+01   4.1720747065600357e+01   1.8807424740310491e+01  -4.8910954833454895e+01   2.0304229581870246e+01  -2.0299815477942964e+01   7.5896241618272029e+01  -1.4940565861268233e+01  -4.1925138016196499e+01  -1.1894540643270375e+00  -1.5247519045717791e+01   6.7771858008472186e-01   3.3156530581953248e+01   7.9227527491388628e+01  -4.4113339720346659e+01   7.1388945270045170e+01  -3.4929427148275742e+00   3.7763547281624540e+01   3.9189885858069118e+01  -3.6177457885899322e+00   6.6987722286483148e+01   1.7492185839215381e+01   6.6558639371096461e+01  -4.1657744322744080e+01   1.5599077299050558e+01   1.2295622086290095e+01   7.8162645719089852e+01   4.4951003460656388e+01  -3.5052006454696880e+01   1.9724511185532673e+01   3.6849094728403301e+01  -5.6417174969062756e+01   7.4469911230015526e+01  -7.6132233550833650e+00   5.5334632944005833e+00   3.8025992701773532e+01   1.6634753704366624e+01  -3.1898600444150436e+01   4.2888036688271924e+00  -2.1733219112145346e+00   7.9736372798558506e+01   1.3957377633991362e+01   5.0672794283680986e+01  -5.0465028816119315e+01   2.3977787349362757e+01   3.8616651918094909e+01   2.9004761001563054e+01  -1.5412391014123518e+01   6.7916779251730430e-01   6.7354791642797551e+01  -4.6859904474979217e+00   1.8412911274662665e+01   7.8439102559554897e+01  -7.4437598814460259e+01  -5.0796201997807344e+00   5.6178342674010594e+01  -7.0960431146882669e+01  -6.0805227114262639e+00  -5.0900793933729076e+01
  -6.8644938679712325e+01  -2.3725407656154314e+00   2.4065706264258225e+01   7.0626037451730127e+01  -6.3620870850803733e+01  -2.7430600253599977e+01  -2.5129602868635953e+01  -6.7093502820978642e+01   4.5119685983806704e+01   1.8511021324671351e+01  -3.0031055352665042e+01  -7.6954880362821228e+01  -4.3515491915641114e+01   5.3064025143656892e+01  -2.7139366482915062e+01  -7.7801625943650322e+01   5.0998720014001577e+01  -7.8767298347673975e+00   4.3691576814135340e+00   1.8299625151930203e+00  -7.1345232430540605e+01  -2.2868862222353400e+01   3.3690973662627385e+01  -3.0781021758346363e+01  -2.3221869725371651e+01  -1.5290127627220995e+01   1.5672108717110058e+01   3.6167952286157735e+01  -6.9955575938315860e+01   5.3691686774460450e+01   7.2102965008515383e+01   2.3072625528589182e+01   4.4908995030871125e+01   2.6084430669473683e+01   1.0691665922613659e+01   6.7568133869938620e+01   7.1656657036233995e+01  -3.4277746134566954e+01   4.0702645976423582e+01  -4.9261252642265177e+01   3.4843282984031028e+01  -2.3267713229762258e+01  -7.5760431019477750e+01  -3.7262266221112696e+01  -1.7407925584077802e+01   3.7186582493217003e+01   5.8333239195092226e+01  -7.3720249381717409e+01   1.3909569664816171e+01  -5.9225437325996083e+01   2.7005157945214378e+01  -4.9692880906952958e+01  -1.6741021126853777e+01  -2.8095774581700457e+01  -5.1429760338473024e+01   7.8415730371333538e+01  -6.5541706726672928e+01   2.4886344988311802e+01  -1.6721178837456357e+01   9.7385035500575334e+00   3.6049102881946183e+01  -1.8824064151767672e+01  -5.5235638010890987e+01  -5.9569776555322939e+01  -5.9007417013406481e+01  -7.5894893651779228e+01   5.9899033507285189e+01   3.8349610950029273e+01   1.5481316499170529e+01   1.5489633559943005e+01   1.2117077676633874e+01  -1.4423305115859632e+01   6.5072237939141800e+01   2.4023980092268427e+01   5.1473157884307746e+01  -1.4128069645784828e+01  -7.4031480622492495e+01  -3.0283205225264354e-01   7.8136258116986724e+01   5.0305112064958138e+01   6.2756804592328521e+01  -1.5852566458216200e+01  -4.9819994152439754e+01  -4.4863176307111594e+01   1.2776032043982312e+01   3.4671980739884070e+01   7.8110186963393446e+01   4.3018153270249329e+01   3.5827930198902230e+01  -1.5332618601309424e+01  -5.6698731314716269e+01  -5.4000567416660751e+01  -1.8911920086905322e+01  -7.8892946175715394e+01   2.4826948162553343e+01   2.7241507319380300e+01  -2.7736029302578434e+01  -5.5966285657121929e+01   6.6789399379300605e+01   2.8330731919189326e+01
  -1.4381553000948184e+01   4.1478643459025136e+01  -5.1568571345679729e+01   1.1645671231507171e+01   3.0637959628663007e+00  -2.0984622547861473e+00  -4.1312853549287119e+01  -5.6501912188018629e+01  -7.7689024618681994e+00  -4.6127037911735030e+01  -3.3673471235518093e+01  -3.2253134891508680e+01   6.9810922871255741e+01  -1.7210599087742438e+01  -4.8046205177924691e+01   6.7898875014809363e+01  -4.7826412968256705e+01   6.4845195077753246e+01  -4.9403881394026747e+01  -7.3711324852756846e+01   1.9699853235715931e+01  -3.8575764197192974e+01   2.8486326588544216e+01   5.1751624220866532e+01   4.7092991351658938e+01  -5.7173148546914177e+01  -3.8308630521552928e+01  -3.9206629987436642e+01  -4.4114182500221851e+01   3.5612167054606680e+01  -6.8541063474743197e+01  -2.6409110588212084e+00   1.1484147770090097e+01  -2.6746288624939645e+00  -2.6230799843664656e+01   4.6537611327384418e+01   5.4794767457430609e+01   6.0772188326703471e+01  -1.3820884547112922e+01   5.5188438977668270e+01  -5.8662644525367135e+01   1.5762312322744314e+01  -2.8267030468334923e+01   7.1806823413729120e+01   2.4217589493942256e+01   5.0891963498150915e+01   2.0829322891696041e+01  -5.6231358524519649e+01  -1.7892481737720075e+01   3.6187102319759830e+01   7.1178641471629334e+01   2.8928624807358077e+01  -5.1188956157858001e+01  -1.3683394639605375e+01  -2.1620491209263211e+01   4.9927673929337260e+01   1.4572440064778757e+01   4.0800218556448918e+01  -8.8527211290098364e+00   2.7029165816972576e+01  -1.8444910914844328e+01   3.5931282782895160e+01   6.8932402724834347e+01  -2.5339209166047727e+01   5.6839845132473785e+00   6.4351615637704555e+01  -7.2238608528039705e+01   6.1911237142007444e+01  -6.5439373672678769e+01   5.0784768836006883e+01  -3.4348050081333170e+01  -4.1781375494683800e+01  -1.0003454198131084e+01  -1.7650301785045443e+01   1.2555071113889605e+01   7.4595641752051023e+01  -3.4738689602696660e+00  -5.0750534461229357e+01   7.8709474987680783e-01  -5.8021974657672445e+01   3.1972518309938032e+01   3.9338130328496050e+01  -1.2315942322982448e+01   2.6574574237025608e+01   3.2855882563095484e+01  -3.8230148795167977e+00  -2.0799281293898488e+01  -2.8648928372491582e+01  -3.4585207850944812e+01   5.2107452714865772e+01  -1.0831741285897671e+01   1.7531402998385673e+01  -1.2640900617763819e+01  -3.9328804049328340e+01  -4.8723274633625181e+01   6.4422477789419929e+01  -7.5943940987784387e+01   6.8365983160383067e+01   1.2654789058796498e+01   4.2611365814977958e+01
  -3.4141471752031464e+01  -2.7319234398807975e+01   1.2952226197790459e+01  -3.7818203809586450e+01  -4.3976389458391999e+01  -5.9639030573721527e+01  -4.9699846067326071e+01   5.2340811455781015e+01   5.4562329839245571e+01   7.1782521437752308e+01   3.9345611449026322e+01   4.8676123649196754e+01   1.0454033379654415e+01   9.2507824717326006e+00  -3.3324783534428466e+00  -7.2866454456404988e+00   1.7301140361140082e+00  -3.1615867003619609e+01  -1.8344172121185892e+01  -5.0236800284235180e+01   3.9433332677666719e+01  -4.9812017359683296e+01  -5.6798284117504153e+01   2.8804685948791303e+01  -1.9644743213264615e+00  -6.7074503073037832e+01   4.4220734370975165e+01   7.9852525398066518e+01   7.0434806886331558e+01  -3.8326535145904188e+01  -3.5752888062853778e+01   5.7271985892798746e+01  -4.1937535275676069e+01   7.5127080639417789e+00  -6.2796663909590180e+01   2.8498514762380402e+01  -5.0458278306973288e+00  -7.9681886643023176e+01  -7.3827458453284322e+01  -7.9705911896985910e+01  -5.4600326518807716e+00   4.2182968397709992e+01   9.9665058078088364e+00  -7.4781658669366337e+01   6.4229434512662436e+01   7.7230513422391624e+01  -1.0998737787361600e+01   8.5501318166731544e+00   7.4869874057765060e+01  -2.7794638214537240e+01  -5.0615773507680636e+01   6.7449197882529901e+01  -4.4786145119362580e+01   7.1862921524729080e+00   2.4993192803577145e+01  -1.3726512423589133e+01   5.4901373769576367e+01   7.1987328957760397e+01  -4.6374053738254148e+01  -3.4617364646223081e+01   5.3272136869501388e+01  -7.6654529264501548e+01  -4.1368049044799079e+01  -4.0884537641370926e+00  -2.9708832359737173e+01  -2.0386797430173864e+01  -5.0293530763263597e+01   1.4430969498320934e+01  -4.4593981465601352e+01   6.7609826767635454e+01  -7.9615299627005726e+01  -2.7577939150658409e+01   6.1457313752480459e+01  -4.1867415380602431e+01  -5.3878587531800655e+01   5.8601927508880351e+01  -2.8385522334084623e+01  -1.8818843507589236e+01   5.7345518906296007e+01  -3.9328071500793129e+01  -7.6143735354833183e+01  -3.2865960754857383e+01  -2.1388963880664186e+01  -6.6042629019377117e+01   7.2125155370740757e+01  -5.0921034248043334e+01  -5.5207065518576215e+00  -7.9197581097109975e+01  -6.3994441911575592e+01   2.2773088838333770e+01   3.5721030423287779e+01   5.1288339556794774e+01  -4.8469576642135891e+01   3.2943281166694725e+01  -4.4076767338475570e+01   5.9177272712428717e+01   3.2323209278436011e+01   6.1258545010005378e+01   1.7039711192734405e+01   5.7225252334599034e+01
   5.1525218473526287e+01   2.0470130222137147e+01  -7.8172402485354056e+01  -9.8456806288313494e+00  -1.0380254429942116e+01   1.6062181443004953e+01   7.8283839254772218e+01  -4.3638144029135880e+01  -3.0815241798206809e+01   5.2493907908207698e+00  -7.4329529387098518e+01   9.8146004648015843e+00  -6.2282112195287880e+00   7.1070589441373286e+01   4.4515044575796949e+01  -5.9927234930883735e+01  -7.7798531367349682e+01   1.5801667064335973e+01   3.9977550674219408e+01  -4.1902377140662807e+01  -5.9321460095849567e+01   4.8465831764259299e+01  -7.9675896845607042e+01  -7.4660995100932666e+01  -3.7401988568437282e+01   7.2856747907054029e+01  -2.9153175740108441e+01   5.0774073453049212e+01  -1.9065281228658407e+01  -6.2580967842871772e+01   6.8494858252115014e+00  -5.9842392196805399e+01  -2.8155378287730450e+01   6.5984913357526494e+01   3.3715108030343011e+01  -2.0408816019263497e+01  -4.3714597044379730e+01  -1.0520588477384573e+01  -5.0094224349639482e+01   2.0998320172074401e+01  -3.9066537845445112e+01  -7.2629142541731312e+01   7.9821479797280148e+01  -2.6908378241075379e+01   1.4064152888052236e+01  -1.3452899484640406e+01  -7.0375564920890866e+01  -2.4821961146230791e+01  -6.2918016813191592e+01  -8.4844717273882004e+00   8.8455408554736241e+00   6.3686050407442288e+01  -6.3420790314404663e+00   6.1809490888290803e+01  -1.5595754086783041e+01   1.7245066203756753e+01  -6.9324345546459938e+00  -1.7980335154561480e+01   7.7500164634315368e+01  -7.3032254498932630e+01  -5.8264168222557828e+01   1.5537453293584964e+01   6.2486638448427726e+01  -3.7234565312617718e+01   4.4691697014817827e+01   6.2037029310146828e+01  -3.5371538171252020e+01  -5.2461210163524939e+01  -2.3971273090677006e+00  -5.8128342476733188e+01   3.7859495247648795e+01  -7.9623027905646254e+01  -4.3459705037744577e+01  -4.8720287226475911e+01  -2.0813685560977873e+01  -4.9185299143747102e+01   1.6454455048057461e+01  -3.6232689881805655e+01  -5.2960874656662753e+01   7.0018475751401141e+01   6.5614783265448537e+01   2.2426330584299905e+01  -6.8523937644680927e+01   7.3653525826359882e+01   2.2770563210719526e+01  -2.0553568335507798e+01  -7.8754192038790407e+01   6.8533842759455482e+01   4.8022852949808751e+01   7.3957778749036493e+01  -3.9577206436347780e+01  -6.7382757218267187e+01  -7.8871926553022078e+01   6.1726568638219760e+01   6.4334396481669700e+01   2.8233022851977974e+00   7.7405322096033643e+01   1.6755878463739471e+01   5.4055738049585251e+01  -2.4727811236273411e+01
  -5.1484389925135481e+01   7.5270347362044433e+01  -2.3445146243760895e+01  -5.2067223073945954e+01   6.7031166376094873e+01   3.7083512584252055e+01  -1.2354131644756592e+00  -5.2802176798136102e-01   6.9077608200291920e+01   6.1930849201013729e+01   4.9691623785389410e+01  -5.2674257936270095e+01   5.8640674178786888e+01  -1.0538867687126094e+01  -7.8245495698529055e+01  -1.6982881337861940e+01   4.1149699453799848e+01  -6.6233305418041212e+01   6.2694181605565447e+01  -2.9252603119822499e+01  -3.9779830943690534e+01   6.9234461906009571e+01  -2.4864731531992895e+01   7.7548280103853102e+01   5.1905647331804801e+01   1.0824969296727781e+01  -5.4688065010443360e+01  -4.8824847184505707e+01   1.6796901233865369e+00  -6.6465364725545690e+00   3.7998589391819479e+01   1.4207834391951485e+01   2.2071571904267916e+01  -4.2312683341238966e+01   7.9933042123882586e+01  -4.3548783769620947e+01   1.0771649469980806e+01   3.5168963657305092e+01  -1.6626276009076403e+01  -3.0175762659951936e+01  -3.1301568396064251e+01  -5.3998698878101401e+01  -5.7564144362492556e+01   5.0567966134551895e+01  -4.6417885876455294e+01  -7.0062486353359418e+01   4.6429840735359974e+01   2.2065442825698035e+01   5.6012546550488352e+01   9.4836777865345017e+00  -7.5971358111114867e+01  -2.7718881865832433e+01  -7.7425072229199614e+01  -5.6452421274246845e+01  -7.1980688389381712e+01   4.5827686539770887e+01  -5.5464955191810127e+01   4.9273278236982080e+01   1.8755385467203048e+01  -6.1101363560697699e+01  -4.5875316529476699e+01  -4.0967860062126007e+01   3.9167399692892751e+01  -6.4067327290804741e+01   6.1351728043217086e+01  -6.1477605453449115e+01   4.6434693820045652e+01  -3.5559218363631153e+01   5.1515163251904383e+01   3.0271241962104682e+01  -2.3677716966568362e+01  -4.8230010196673689e+01   4.3150440727896260e+01   6.2534567139360391e+01   3.9108673359783680e+01  -3.3322708957513193e+01  -4.2677240764106273e+01   5.0694634826246016e+01  -3.3420354530876665e+01  -5.8763438565080719e+00  -4.4146606339209995e+01   5.1956431033069471e+01   2.1645894492811475e+01   4.6869201689432003e+01   4.8818237945818453e+01   2.5889199611679277e+00   1.8108086907355155e+01  -4.9745499127425951e+01  -2.5588350829476653e+01   4.3304105875689586e+01   3.1162475220469048e+01  -3.5536571817256778e+01   4.9125243880378662e+01   6.3546670630363131e+00   3.4517768034021259e+01  -6.8835729392634576e+01  -4.0565700959677670e+01  -3.3363039248326345e+01  -5.9161418651771463e+01   3.8086708354804064e+00
   1.9050464571942790e+01   5.9560615835506752e+01   4.0325183387997178e+01  -2.6551427719440046e+01   5.4802108119615404e+01   6.7031232999186599e+01   3.4478410185537491e+01  -1.8286697686783363e+01  -6.7152642519750003e+01  -2.5126182530599731e+01   7.9120961039849078e+01   4.6130343078696328e+01  -5.7333939161772811e+01  -4.4036009436490019e+01   1.9324121797142606e+01   4.3706326043096524e+01  -2.6522757490408960e+01  -3.2054240249122607e+01  -6.5008407712452296e+00   4.5139814673522402e+01   1.5292895808486685e+01   2.1471316548749485e+01   1.1821554308674092e+00   4.0356741335409112e+01  -7.5307077532311467e+01   5.1558092267978047e+01  -7.3705877792884536e+01   2.6321661685743212e+01  -6.3364795274736728e+01  -7.8150210089120179e+01  -1.8789672383474965e+01  -6.4422433652180445e+01  -7.4428818856565666e+00  -5.9745243808135967e+01  -7.0260177108580336e+01   5.1633544662796682e+00  -2.3232524890095242e+01   2.2224261853017033e+01   3.9341667312822148e-01  -1.2043025812154182e+01  -6.5535233096003168e+01   6.9702261010977566e+01   4.8595931545177443e+01  -9.1130977538940954e+00   3.3026624687494071e+01  -5.2208140911631354e+01  -4.0544314857825782e+01  -1.4700984700909343e+01  -3.9108579311104762e+01   1.6172558285376319e+01  -2.4909691762602744e+01   6.9473986210987899e+00   5.5447930220257462e+01  -4.3844356266709212e+01   5.6495461862764998e+01  -2.0900679866271410e+01   3.5835955338476204e+01  -4.1367643263827844e+01   5.1939162263618393e+01  -1.0165660825635149e+01  -7.5025540796586100e+01  -6.0673348477423822e+01  -2.4800295938179033e+01   2.8950387685070925e+01   6.6493222349553008e+01   4.4219553580609876e+01   2.8520404277611711e+01  -7.5360293997153775e+01   1.8486401559080186e+01  -3.1072484090492356e+01  -6.2340831085266935e+01   7.2830310438214951e+01   1.5945292010877884e+01   4.3033410755467330e+01   2.1080211142581057e+01   3.7918165164961557e+01  -5.5094822231258647e+01  -6.6779957787496954e+01  -7.7776648363925815e+00   3.6264074796933713e+01  -2.0012743102392527e+01  -2.6202406887990612e+01   7.0910836662589958e+01  -5.8465928671167198e+01  -2.8625478854694162e+01   7.2821956772739981e+01   5.4068787421131873e+01   6.2102013080428364e+01   3.9442256260403550e+00  -4.7487525164842381e+01   1.4924207917844974e+01  -3.1162532634643153e+01   7.9973897524165878e+01   1.8889328451309972e+01   6.0127347795352037e+01  -5.8103902009364170e+01  -1.5444488435724978e+01   8.2013896518393370e+00  -1.6852387726703839e+01  -7.0249949473072746e+01
  -2.3715736392753076e+01  -7.0665739300970799e+01  -1.0572918889379556e+01   5.7939110253909192e+01   2.1218747893915861e+01  -3.3186852537648221e+01   2.2746860142213691e+01   4.7639456227253874e+01   3.0627067274706004e+01   4.2735403751365567e+01  -1.1947312241395615e+01   2.5990011920216499e+01  -2.0872626180235589e+01   2.1901002409821842e+01   5.2354185419322079e+01   6.0221806323259045e+01   2.2026604968135526e+01   2.6618350294706573e+01  -7.7099387391050996e+01   6.9717093924860052e+01  -1.9618670606808116e+01   1.3940305418307104e+00   7.8403112000973479e+01  -8.6326925273205575e+00   1.8929201701157353e+01  -4.5107627986514771e+01   2.5131208468755339e+01  -8.1520317756347502e+00   2.2551903757523700e+01   7.6179618356833060e+01   3.1308264329707374e+01   7.4266900268507612e+01   4.9479483850989247e+01  -2.9268916203299963e+01  -4.7530328482170745e+01  -5.8468706418978378e+01  -6.7558971935677789e+01   7.0169206905257525e+01   2.0154025266018706e+01   8.8651751246606807e+00   2.9111848829831857e+01  -4.4562526142486618e+00   1.9063111843104991e+01   4.1660503019420663e+00  -1.5005291595591833e+01  -1.9840153084993432e+01   7.0751151915058102e+01   4.8484315835165006e+01   3.4551794641908160e+01  -6.6746190601375972e+01   5.8858759959628230e+01  -3.6249403158318906e+01   3.0416175483919762e+01   6.4113359503500803e+01   1.0161063437425096e+01  -7.2969924342338885e+01  -2.0580408903109102e+01   1.4111791892960571e+01  -6.0104383533869118e+01  -2.2047609071269449e+01   1.2546531168998467e+01   5.7069732118896084e+01   5.5891885634461360e+00   4.1165822987056259e+01  -7.9180996454870794e+01  -9.0440893215332530e-01  -2.5442044232712149e+01  -5.5120824079551181e+00   7.1348774756932997e+01  -6.4620344400694762e+01  -1.5389057114435852e+01   3.5109177471655038e+00   2.4522826824580704e+01  -6.6103928142275635e+01  -3.3420646973615817e+01   2.4917588990608969e+01   1.4684384747727021e+01   7.2727524716745847e+01   2.8701461179508577e+01   1.7923261978627771e+01   9.7863821730885570e-01   1.3915536760313220e+01  -4.4641720054969994e+01  -2.2822482596534535e+00  -6.4788389660785157e+01  -7.1182895283765575e+01  -5.3705595950458942e+01  -4.0603834647966472e+01   6.4089527435642452e+01  -4.9469833255498592e+01  -6.4905854627911864e+01   4.2290193868004806e+01  -3.6174624377942934e+01  -2.3209657061477031e+01  -3.0228657758901203e+01  -4.0281071383636942e+01   2.7440966455005558e+01   3.2049340069316955e+01   3.4426016287145210e+01   7.2815987605981519e+01
