# Supplementary material for: ICOA: An Improved Coati Optimization Algorithm with Multi-Strategy Enhancement for Global Optimization and Engineering Design Problems
Source: Biomimetics (Basel). 2026 Apr 7;11(4):254. doi: 10.3390/biomimetics11040254 (PMC13113930; doi:10.3390/biomimetics11040254)
Supplement: Supplementary file 1 [file biomimetics-11-00254-s001.zip › ablation-study/input_data17/shift_data_28.txt]

   7.0320304657481756e+01  -5.8617600311812758e+01   4.4940945839947531e+01   6.6987182454665742e+01   3.1434212773774849e+01   5.6166641544628256e+01  -1.3050680270907787e+01  -1.4462971194862840e+01  -2.9379579423637864e+01  -6.9982100646003204e+01   2.2702260422847356e+01   3.9326167147292836e+01  -2.5215086501657538e+01  -4.8756960459406002e+01   2.1462170871655537e+01  -5.3575192521128429e+01  -2.1720938156228950e+01   2.7907816154839388e+01   5.9511165415640534e+01   4.2978218903289275e+01   2.5856398281574435e+01  -5.0222179957768965e+01   5.7604518246652802e+01   2.8829219242944021e+01   7.5119167973808558e+01   7.8227227828571216e+01  -5.7861591231944779e+01   5.8531997514205052e+01   4.0129039477617034e+01  -7.7336624241125122e+01   5.1091264428147703e+01  -7.8737151137896419e+01   1.3140782325128457e+01  -1.9752986447770610e+01  -2.1513594629947839e+01  -4.6636680661997147e+01   9.7281696096659491e+00   1.1750470859813722e+01  -5.9927739901434514e+00  -1.5670853197421344e+01   3.2762210272607490e+01   3.7423311377606964e+01   5.4988606523251441e+01  -7.5797380125055739e+01   6.2315061531176354e+01  -5.5590022507864063e+01   7.4630399165037275e+01  -6.4669609882249318e+01  -7.9519079141094849e+01  -4.5622718467201437e+01   7.3107857596645061e+01  -7.0819260838823055e+01  -3.1233586825073505e+01   7.1415066975827827e+01   1.0256308798797573e+01  -4.4038460044208193e+01  -4.7203280061112380e+01   5.2586765395750646e+01  -7.1678398329614851e+01   3.8527940365731688e+01  -6.8650993841072079e+01  -3.3627812095744446e+01   3.1362806997896548e+01  -6.1901984102047038e+01   4.7095462485726671e+01  -3.5179704503705587e+01   4.2251447466319171e+01   6.5588521667564535e+01  -3.9025115552835686e+01   2.6282532666941421e+01   3.4957727806157308e+01  -5.8262895290862254e+01   6.7863062435697330e+01  -1.0102272880311251e+01  -2.9554136766844493e+01   1.5095322608526480e+01  -5.8756468569280798e+01   5.5956639025340152e+01   3.4983306863803094e+01   4.5962326548044725e+00   7.2475378263963094e+01   3.2632328383919003e+01  -2.6006509018133631e+01   2.1588978628436557e+00  -6.6228317768419316e+01  -5.9712065188080103e+00   6.2909847638993455e+01  -7.7131560264682193e+01   5.2938337164436625e+01   1.5869799077450205e+01  -1.2575980698958031e+01   6.2925086803233754e+01  -5.7875505079457305e+01  -1.9811615222977295e+01   7.7898579082404538e+01   3.8875380407495136e+01   2.4482072081641327e+01   1.5378221638211153e+01   5.2936456570837862e+01  -3.0189182466915426e+01
  -7.9899401873303304e+01   7.9170696116597711e+01   6.6434692681969466e+01  -6.2485050252864625e+01  -2.3556588213684311e+01   7.2744440567095040e+01  -5.9887951640360036e+01   4.6858914926116782e+01  -6.5913730815944138e+00  -6.1165557375720496e+01  -6.2146785377593147e+01  -1.5002062119078852e+01  -5.6784517985202612e+01  -1.8253865250504511e+01   2.0994503582359525e+00   3.2995315239296907e+01  -7.8075917399523735e+00  -6.6432749719560491e+01   1.2504913514715113e+01  -3.0606292232222060e+01  -7.3299034800985382e+01  -2.0893597485913709e+01  -3.1710573300584493e+00  -7.9244583628719951e+01  -4.7230554915606305e+01  -3.4795568243970891e+01   3.1522275432721841e+01   3.9550066236197048e+00  -3.4208978706136804e+01  -2.6435260621102181e+01   1.6399620495922687e+01  -2.5719656010027816e+01  -6.3131001114440615e+01  -4.7838385969325145e+01   5.9476632347086735e+01   6.8406134458447866e+01  -1.2374264998535748e+01   1.8163740889245524e+01   6.6405145839976683e+01   1.1970310939462069e+01   2.7025592488714305e+00  -4.4931212662221498e+01  -4.9613248214876862e+01  -1.5188890389720392e+01   3.9021735887518957e+01  -4.5508289671274035e+01   4.5285264602529473e+01   4.6158222488201325e+01  -2.0214614952083032e+00  -6.7747471572713678e+01  -2.5142344113971266e+01  -5.1316918098980992e+01   6.1503055854469096e+01  -7.5798482185135825e+01  -2.3080801751036571e+01  -5.5650862049148820e+01  -5.0586493918013986e+01  -2.9703797518137748e+01   1.4990569948680033e+01  -4.5310171528398136e+01  -2.3738154400018118e+01  -3.0637893176934632e+01   2.3780188497053545e+00  -1.4031470700181774e+01   1.7520265095643822e+01  -1.3430657244022310e+01   7.9658926546414818e+01  -4.6252531132778394e+00   3.3718804911579383e+01   3.4526533284469757e+01   6.2531238085837678e+01   2.6069547263006470e+01  -6.0732867738573283e+01   5.9152040166385490e+01   2.5827799838887437e+01  -4.3972692733617826e+00   6.8094584981023601e+01  -1.9281295189299293e+01   9.5412695750320662e+00  -3.2363483645191174e+01  -8.3169732654080590e+00  -7.0251059922506599e+01  -3.5119295918903916e+01  -7.4802125533484912e+01  -5.9336733823333276e+01   3.1769284114134166e+01   7.7809268562965684e+01  -3.5524608226271631e+01  -1.7570764303938841e+01  -2.7023743209905803e+01  -3.0367143212988573e+01  -1.3990021347063603e+01   5.6062903534650289e+01   5.7667735424669338e+01   1.6877541698924052e+00   1.9602476069518586e+00   5.6686191510728650e+00   6.5874444969871291e+01  -1.0266801704776846e+01   4.5006854443348409e+01
   5.9329941114098737e+01  -1.0477954899183448e+00  -4.7086752317420554e+01  -4.2239599895775129e+01  -1.1578107392218946e+01  -3.7741060311785461e+01   1.2166868528428891e+00  -6.1786964020592606e+01  -3.2328278668377678e+01  -1.7930433661644550e+01  -7.9974186159658331e+01  -2.1598560246452017e+01   5.8731151637961695e+01   6.5643674337139203e+01  -4.9523857720905852e+01   1.8107752443341422e+01   3.7212083103699648e+01  -4.6787531122000672e+01   7.6157140670417405e+01   1.2736307820648099e+01  -3.4868010261500260e+01   6.9492513450557610e+01  -2.1204686800578926e+01   5.2126203136577367e+01   1.0360924189147038e+01   4.7648482158616410e+01  -4.4113579114951929e+00   4.0803625394033091e+01   4.8766500309466615e+01   2.3394518252180198e+01   6.6881243878454555e+01   3.8981519545885511e+01  -3.4735730403445537e+01   1.0672372048102492e+01  -6.4642285667658911e+01  -1.4531127943904664e+01   6.4988812603516877e+01  -7.7919676578566282e+01   4.8580853522094365e+01   3.5231971846535785e+01  -3.1503077670700417e+01  -5.4717970560639152e+01   9.9772150190441007e+00   6.8329718629051797e+01   6.5239154480974733e+01  -2.5824505102738975e+01  -1.5655056178409167e+01  -5.4133290964240807e+01   9.2966500340479659e+00   6.6655193881436801e+01   3.3690371424746871e+01  -1.7922261350751974e+01  -6.3717805616426190e+01   5.1332386212112560e+01  -7.0489863182646161e+01   7.6191514438107390e+01  -1.7527987115796648e+01  -7.3881413330268771e+01  -4.0079138014502419e+01  -7.1697493675955393e-01   2.9925333335029585e+01  -7.6343398658718627e+01  -2.8794175243374973e+01   4.9443142064587747e+01   1.0406092857199765e+00  -4.8662770256708733e+01  -6.1803882314732242e+01   5.5432235885147115e+01   7.3577388782788713e+00   7.8637382149061835e+01  -4.5164771622589210e+00  -4.0481153521910848e+01   3.2437692336941929e+01   7.2339076440939252e+01   7.8000083631835921e+01  -6.7793886976220591e+01  -7.8199485718365523e+01   7.9232098891973536e+01  -1.8215054893035003e+01  -6.3211778632929445e+01  -2.3329821917847646e+01   5.1543148526709132e+01   9.4819569408343902e+00  -4.3800408428441926e+01  -4.0485368762391325e+01  -4.3936858219996495e+01  -4.7971967428909601e+01  -6.2133368513608985e+01   7.0632722686339505e+01  -4.2490570818302487e+01  -6.3311752848006670e+01   7.7933901949754869e+01   1.8332536795331414e+01   2.4187980737624681e+01   4.3391145473062593e+01  -2.5444718797432593e+01   6.3297582350344200e+01  -5.8717859519048531e+01   5.8637478155380807e+00   1.3551630235068329e+01
  -2.6371934515597268e+01  -3.4008440637033637e+01  -4.9929617823068810e+01   4.7616602398276612e+01  -6.6545382724397527e+01   4.5617669223629719e+01   5.0583654404889629e+01  -3.0670938476301234e+01  -5.9065884945479169e+01  -4.1522813734376250e+01  -5.6668499734563991e+00   7.3147162784425149e+01  -4.1393777300321396e+01  -8.7132652293486821e+00  -2.0694889361362385e+00  -7.4564501409681753e+01   1.9166609869881817e+01   9.3958414836767314e+00  -1.0346373242487374e+01  -6.7766462946201898e+01   1.1811855560081012e+01   5.6540577885015203e+01  -4.5378544932873240e+01   8.2497072183758515e+00   2.4052846994275622e+01   6.0039639865998012e+01  -3.0779818608788688e+01  -2.3991734568025791e+01  -6.6970555038643326e+01  -4.5331256932267571e+01  -5.2632432962130956e+01   5.8399007697775495e+01  -7.9772424049569494e+01  -6.2141717045633925e+01   7.1759857486821645e+01  -6.6385924802341464e+01   4.4804621933402785e+01  -1.5469997592023573e+01  -1.6123162537870538e+01  -6.9181275601117534e+01  -2.2641146193556949e-01  -1.2632970324080889e+01  -4.1862747435394091e+01   2.1130025061373612e+01  -2.1975124779145759e+01   3.8068609851444421e+01  -7.2099001463548746e+01   2.9523779271880063e+01   4.8403384365329231e+01   1.7010459863119973e+01  -4.7322731144410902e+01  -3.4465220884636611e+00  -6.4713971428905595e+01   2.8057946568381947e+01  -5.1130510733989304e+01  -7.2759662691857514e+01  -8.7945519428674856e-01   3.9994085010138377e+01  -5.8840725836735558e+01  -2.4052877787525244e+01  -7.1610011044708077e+00  -6.3501257084077807e+01  -5.1132032388417066e+01   2.0129948990480020e+01  -5.3990306827235180e+01  -7.8652981660632875e+01   5.6077566426283482e+01  -5.9197272305934348e+01   2.9517327232992894e+01  -5.4759805786777200e+01  -7.1341896038195998e+01   6.5394396946483482e+01   6.0295106982949704e+01  -4.7870371743976314e+01  -7.6800673766434500e+01  -1.8918093488979196e+01  -2.5468267132280520e+01   1.2360180219803089e+01  -1.2427587239270839e+01  -2.9069624728089956e+01  -4.7850022599031227e+01  -4.4123971125168715e+01  -7.7045114232713871e+01   2.8596380813325002e+01   3.2605036407990866e+01  -4.8550005167978817e+01  -2.4856577683639049e+01   7.9337581000913673e+01   1.9547844508452268e+01  -1.2052128886828259e+01  -7.3823484961792587e+01   2.0472893180545835e+01  -4.1613870438939834e+01  -7.6737664340407434e+01   5.8981965763020312e+01  -6.9203796947935501e+01  -1.5275202676316352e+01  -3.9064936648618868e+01   4.0267325308298382e+01  -5.9908340578856105e+01
  -1.1034036432874412e+00   2.8084238408172617e+01   1.0804613543117705e+01   5.2236507834976777e+01  -3.4874490187910610e+01  -6.8799697341769786e+01  -4.0803219531105469e+01  -3.7504294099986694e+01   2.3524720687197856e+01  -1.2798551259934229e+01   5.2524961183092076e+00  -4.4044838374501481e+01   3.1384082287263162e+01   4.1512903366942382e+00  -4.3476715264598241e+01   1.2185524350118602e+01  -7.8823400109458433e+01   3.8666114385549960e+01  -6.5087981008499852e+01   2.7125541632587808e+01   7.9113831072633076e+01   4.7444549329320225e+01   3.9453707653774747e-02  -1.1958335829879314e+01   3.2199432790372256e+01  -3.8121708723773118e+00  -7.2610332694188841e+01  -5.1909651623996744e+01  -5.4118534478414119e+01   5.6742663484412557e+00  -4.1694032867296613e+00   2.5793477808029145e+01   6.8293768407913745e+01  -6.5646822259596931e+01  -4.3901083690999577e+01  -5.2238152952975668e+01  -7.0163677374908545e+01  -2.4346966739905518e+01   4.7421228110520744e+01  -1.6386486038745609e+01  -7.3276281003503257e+01   1.3667763172494137e+01   6.5509836287009449e+01   3.1921996936165725e-01   4.2047322561055109e+00   1.0802037944459373e+01   5.4708094771349849e+00   1.0102309976752061e+01  -6.1163124381174853e+01  -2.9029278254615740e+01  -6.5943069607924230e+01   5.4810801837039556e+01   6.5859746062131478e+01  -2.6999837895389572e+01  -3.8493906158252578e+01   1.0457986002069891e+01   4.4790378539259720e+01  -6.0913841827266779e+01   2.6509127465313824e+01  -5.4580907370234328e+01   4.3077361842187756e+01   3.1880817323867610e+01   4.2697213647280449e+01   7.8888679526228771e+01  -3.9086845341644647e+01   2.2761144119669286e+01  -2.2020686837854186e+01  -2.6739609998995256e+01  -7.4424351108458055e+01   6.3444912083188498e+01   2.8988097681192727e+01   6.2435020788775304e+01  -1.3495285331036563e+01  -2.9337901009869714e+01  -5.2923992464749141e+01   3.6578847149656546e+01   4.7810455903322648e+01   2.5548954230523179e+01   6.0438459938596218e+01  -1.3182805007874409e+01  -5.4136481824394536e+01  -5.3564117568342070e+01  -4.9234909222105010e+01   7.0277612741234535e+01   5.6846909102446823e+01   9.9320383937712933e+00   2.3112924102280719e+01   4.5571168153347060e+01  -7.6027893258271689e+01   5.5519906516894657e+01  -3.2630116448099777e+01  -3.1770452193808953e+01   3.4945919135094584e+01  -4.2235009913442198e+01  -7.4201339830738192e+01  -5.2215303951974633e+01   6.6466562235013839e+01   2.9771073414837510e+01  -3.6157278226761747e+01   6.2202629356739408e+01
   2.1114873039124010e+01   6.1323922811692540e+01  -5.4646989579613781e+00  -1.0219454412450759e+01   1.4749058976186932e+01   1.9839180940687275e+00   7.9479582980032816e+01   8.8431279402427041e+00   3.5980589734381340e+01   1.4748974285437248e+01   3.6890926795495176e+01   5.8891244550650583e+01   1.8877482050507088e+00  -6.8615264887276695e+01  -2.5153452102632006e+01   6.4053888447607818e+01  -4.8885639667923392e+01   5.3384477938238753e+01   4.6792616836164434e+01  -4.6577652543120855e+01  -8.7518407892211521e+00  -6.6929457516842277e+00  -5.9472206732012424e+01   3.6687816160119986e+01  -2.7936466595128394e+01  -6.2968215360757064e+01   5.7904684488617207e+01   6.7282221244313860e+01  -2.2305114041224641e+01   7.7700032732309793e+01   4.8389599345805872e+00   7.2122376512793068e+01  -2.7420890709115607e+01   3.9708391543341982e+01  -1.0984945533324474e+01   1.5332646794306415e+01  -4.5232959112726597e+01   4.5993125549514374e+01  -7.8282627246474206e+01   1.7015959538992476e+01  -4.2258553166994147e+01  -6.8888839053403984e+01  -5.6370573442601870e+00  -2.5130433086832255e+01  -5.3444144318552759e+01   5.9125773226435193e+01  -5.5917597863784806e+01  -6.8555897953247609e+00  -2.1190338636371465e+01  -7.0796253267115095e+00   5.8072535720687611e+01   1.0303259191244496e+01   2.6242640060485641e+01  -1.0275507812516533e+01   3.7761235165298558e+01   2.3370736788665287e+01   2.9965496226197805e+00  -1.5724887341132801e+01  -2.6072609742205874e+01   2.2212085913034194e+01   4.9220481649609511e+01   5.1883017400225164e+01  -7.7033154031742903e+00   3.6052682997683384e+01  -7.1641934331339755e+01  -1.7293593779808653e+01   1.0326116842369604e+01   7.3709251393428659e+00  -2.3117096509373326e+01  -7.4513164741226078e+01  -3.0337152167380392e+01   2.5471571099698345e+00   7.3944126849036718e-01  -5.3445342438968524e+01   3.9831892181109588e+01   6.0684044277614007e+01   3.0621515467121043e+01  -6.9070882993317625e+01  -5.8838499603252160e+01   7.6042168108766049e+01   8.6303282867327002e+00  -2.4508422028510104e+00   3.5869472706629651e+01  -2.5464456823405090e+01   2.7691355092307255e+01   6.6957542487866036e+01  -4.5011289215186281e+00   2.4599129598866742e+01  -1.5835656300110582e+01  -7.9149508870742054e+01   6.3430880851778610e+01  -5.4101316380361709e+01   7.3219706867458157e+01   6.9629282417534512e+01  -2.1045123363400400e+01  -4.6613520837674628e+01  -5.9640361530538819e+01   6.3853505946627585e+01   2.4009535748515994e+01   7.9591598719168275e+01
   1.5094967267985906e+01   4.3794926157125701e+01  -6.8324027465807291e+01   3.0198822907264727e+01  -6.0247448949258519e+01   3.1711407013103091e+01  -6.9247092756092130e+01  -7.1615742664605264e+01   5.3771665747171113e+01   3.0010815343824596e+01   6.8398271428606606e+01   4.3419646417451858e+00   7.0465579222173233e+01  -3.4234441236701997e+01   7.5630329591981294e+01  -2.3628690313374946e+01  -3.6945898788490283e+01  -1.5782388538020843e+01  -6.1696809857011218e+01   7.8283145851587477e+01   4.0485918421524538e+01  -3.6178550222971737e+01  -6.7899058261839230e+01  -3.6423989827010772e+01   5.5866907786515966e+01  -2.5115476418805997e+01   3.4883197755964098e+01  -1.3082884809506538e+01   1.3231673321328906e+01   3.9668264392608897e+01  -2.2453749592627283e+01  -5.5299174625100186e+01  -1.4910148106007906e+01   7.6595020911002081e+01   3.2450019434303982e+01   5.6064521100402118e+01   5.5280834700577351e+01  -6.0004255963491396e+01  -4.7821986265397626e+01   6.8111186722345266e+01   6.4545159034684843e+01   1.8095640108965171e+01  -1.9196146668491956e+01   4.4331206506272409e+01  -6.9907386454710448e+01  -6.5802557864134457e+01  -4.7067296631199909e+01  -2.8313372736942661e+01  -3.2631474405821166e+01   6.1439320235252062e+01   1.6073403365944234e+01   6.9146475123775417e+01   4.2424243708338705e-01  -4.1068304863324528e+01   2.5781981390799388e+01  -6.5642614395191252e+00   5.5892109338143889e+01   2.0816564174749221e+01   6.4757783927376281e+01   1.3802237882186770e+01   6.4635084986982434e+01  -3.0706247403615272e+00   7.2621744286558467e+01  -3.4646803104619870e+01  -2.0609657021523294e+01   7.1344885598563067e+01   3.1045769705924098e+01  -7.9800749525335036e+01   6.9380808415534347e+01  -9.3798416077065472e+00  -3.9521528955326197e+01  -7.0355105783024385e+01   2.7789399517602007e+01   4.5297028145425500e+01  -3.7541355038779486e+01  -3.2285768911375555e+01  -1.3165692238679943e+01   4.1273752403107359e+01  -3.4662831859040459e+01   5.2843460591902705e+01   2.5927515116486475e+01   8.6950966830808181e+00   5.8227780324512992e+01   6.2742802261720783e+01   1.4273796117992045e+01   5.6691792559200799e+01   1.3526216036419484e+01  -1.0343526867378284e+01  -5.6801991772280068e+01   3.7982716719611879e+01   1.1492392612384815e+01   3.9915685433855131e+01  -6.7735221961389868e+01  -4.9924569227697589e+01  -9.3883686705438265e+00   7.2576909903705541e+01  -2.1788973356498857e+01  -1.0987839696457534e+01   7.1025586071901756e+01   1.8249360793386288e+01
  -4.7112415775243385e+01  -7.4131648575017067e+01  -2.7046198887306360e+01  -6.8801718632132619e+01   5.6391031313869654e+01  -6.0513223124906993e+01   3.3711821482382632e+01   1.8451291659125729e+01   7.6386212704883050e+01   3.9773483659966608e+01   5.7806651887393862e+01  -6.9931606064518732e+01   3.2271002031988928e+01   3.5528998696957245e+01   6.1051444655773906e+01  -3.8260702605480660e+01   9.8056266204480202e+00  -2.2035567465254836e+01  -3.0864898338385345e+01  -5.4942736815168864e+01  -4.8877900161257898e+01   7.6607514431983006e+00   3.9893473226527441e+01  -5.5717047896104418e+01  -8.1940643229494174e+00  -7.8384421265863082e+01  -4.7763835295924842e+01  -7.7112864262011300e+01   1.6733511574907933e+01  -5.2643620590047732e+01  -7.0833618875049808e+01  -3.7227924058785625e+01   4.7345460034602070e+01  -4.4432276806064070e+00   2.0421415576907534e-02   3.7050756501523196e+01   2.9346629655615722e+01  -4.3529978399877429e+01   2.6933505160237431e+01  -3.5563300201465978e+01   5.8468051714109279e+01   7.9794060550534198e+01   2.3052825074201834e+01  -3.2372769110078352e+01  -7.9221631027395674e+00   2.9851732528699436e+01   5.3442174712867555e+01  -4.2221235995283926e+01   7.5681028088406208e+01  -5.5754722598825921e+01  -4.9170900382646778e+01  -3.5442489573472407e+01  -4.1158995274994055e+01  -5.7090085577727336e+01   6.1079423172902047e+01  -2.6397963007166034e+01  -7.9028177931452248e+01   6.5766006381141949e+01   3.4905309529465299e+01   7.6267209744205331e+01   1.3054437159120308e+01   4.4896762242958303e+01  -6.8429769264734247e+01  -7.4817272683054796e+01  -2.5055607419952572e+00   6.0728467000987600e+01  -7.7155340267883304e+01   2.7138816935540557e+01   5.5954148914643632e+01  -4.4055858364354755e+01   6.6518508673886998e+01   3.8880849349722659e+01  -6.7631625683806661e+01  -7.6459894409617362e+01   6.2611887908825601e+01  -5.1858409339496127e+01  -4.7967243902369979e+01  -4.0187260147271331e+01  -7.8007189772095160e+01   4.3627824326803825e+01   3.5746562788144949e+01   7.7697288400352605e+01  -3.3970677719437834e+00  -1.3125830969366167e+01  -2.1592789511006693e+01   4.2358106252904101e+01   4.2915387032048493e+01   5.8623153304040038e+01   1.0124564041441570e+01  -5.7795590561719422e+01   6.6814475843130836e+01  -3.2824404739227333e+01   1.4441740497221119e+01   4.7392257258013011e+01  -4.0821386631960692e+01  -1.3888284495979679e+00  -3.9556243765892575e+01   4.2430883174031450e+01  -3.1375157184607890e+01  -1.3589721447597128e+01
   4.5671168557215097e+01   5.7012009423697370e+00   5.8476731998136607e+01   1.6296899400789711e+00   6.8063292207225828e+01  -1.0956158792113957e+00   1.6855935730438649e+01   5.3783163244735057e+01  -7.4397278865052982e+01   5.6939873058786560e+01  -1.8085182772057681e+01  -6.0503126366298240e+01  -6.7856059053845726e+01   6.3881099760477014e+01  -7.2991582308426302e+01   5.6263226863119392e+01   7.2526250984764772e+01   6.4920707978736942e+01  -4.2283266787549138e+01  -1.5953546956159895e+01   6.2830910562924529e+01   1.8249505833838835e+01   7.9138171493605796e+01   6.9096116455782266e+01  -5.9935933275118437e+01   1.9594671772604190e+01   2.3075815002934923e+00  -4.5514844513272330e+01  -2.0516908625381483e+00   4.8519646577779042e+01  -3.3300794534990935e+01  -1.4258560537481010e+01   2.5128538433987899e+01   5.0936668948706554e+01  -5.8895216343409949e+01   3.1794671907925359e+01  -5.6925640088005757e+01   7.1887333709694133e+01  -4.8116131492013174e+01   6.3750824727001984e+01  -5.0454825879286432e+01  -2.2891213956703997e+01   4.0831022110223316e+01  -5.4567761811692158e+01  -4.3733561916152745e+01  -4.5726173392369418e-01   2.7894882207687424e+01   5.3245359199701511e+01   2.4797122244163006e+01   3.8798919457382951e+01  -7.3775235150836060e+00   4.1558327530305050e+01  -1.4893769010386322e+01   3.5401950346027480e+00   6.5865266964708113e+01   3.9973207097488086e+01   6.6681646184381862e+01   1.5818457581018311e+01  -1.0351937254123360e+01  -7.2209352109678719e+01  -3.5354301074219080e+01   7.7873445584379809e+01  -3.2068352125616912e+01   1.3071942044921192e+01   6.1437997608183878e+01   3.4549219281668414e+01  -3.3850063704815724e+01   4.2096235630147270e+01  -5.0069079854557792e+01  -3.0811529710335439e+01  -5.1246713960192501e+01  -3.0747242755604557e+01  -1.6937555499811452e+01   1.6668132148994193e+01   1.8055469625655314e+00   7.6732173858551391e+01   4.2105445061859417e+00  -1.2728246553208795e+01   7.7196187986618000e+01  -7.8666223108147378e+01   5.6480780352130893e+01  -2.3582700710549346e+01   1.9250304603600085e+01  -6.3323841280920355e+01   6.6001284823753537e+01  -7.2844918784147552e+01  -7.3204404425436820e+01   1.2343939973201575e+01  -4.7075716711150349e+01   1.9713094705582176e+01   1.6642636351586617e+01  -6.6358428114260747e+01  -1.4093268177515487e+01  -1.3817052579399689e+01  -6.1918535216673526e+01   1.7881530039888588e+01  -7.8224289900727712e+01  -2.0390253337281877e+01  -6.6077135317994816e+01  -4.7480108834561008e+01
  -5.3247284608542586e+01  -2.7861786624352348e+01   2.5139819179261018e+01  -1.6955448292640710e+01   4.2814088833897415e+01  -2.6000660178251870e+01  -1.9710659289597842e+01   7.7624654262151878e+01   2.7926176426897840e+00   7.6446499025657076e+01  -3.7021841207995010e+01   3.1399733811337377e+01  -1.3958833358231388e+01   2.6736688820056941e+01   4.2705839914598428e+01  -7.3980968927024389e+00   6.3480723879989576e+01  -5.5224536653246979e+01   2.6081441816911770e+01   6.2925107582903053e+01  -2.6648465034853885e+01  -6.4412341416074128e+01   2.3098464536992118e+01  -1.7997022570109472e+01  -7.2918899026195930e+01   8.8441479545292196e+00   6.8032200189322324e+01   2.3796323176378536e+01   6.6570701205437402e+01  -9.4252588643810054e+00   4.4421674972596428e+01   4.3730465566613930e+00   5.5146801556994582e+01   2.6557012458591259e+01   2.3222731601084924e+01  -3.0691886185990594e+01  -2.2343807595942081e+01   6.2461110688029372e+01   1.5447547659020660e+01  -5.7699027982400281e+01   2.9913295782130817e+01   6.1594323440265995e+01  -7.1373214330232344e+01   5.0587750920368244e+01   2.8935028365317280e+01   7.8870616696249044e+01  -2.0054480576913097e+01   7.8752069383278524e+01   4.5233557647668547e+01   4.7371339596515210e+00   5.9622819898474413e+00   3.0877227246238490e+01   3.6051496582129737e+01   3.3907974795395496e+01  -1.5035029671636890e+01   5.3691687482265607e+01   2.7009507370651470e+01  -3.4939590872702929e+01   6.1537261723325244e+01   5.1093726852486711e+01  -5.7253486898380089e+01   8.0099887438164963e+00   6.0069769842582645e+01  -2.0819779346147449e+01   7.6425800746505061e+01   1.4943699717029789e+01  -5.6836838152649278e+00  -3.2555645838638604e+01  -1.0410330374916246e+00   1.0020992760556280e+00   1.1568333914302444e+01  -9.0899344576010144e-01  -3.3308082201195916e+01   3.0997006088028201e+00  -1.2376640355389863e+01   2.7087081504560580e+01   6.2332367143748499e+01  -5.8330468689245393e+01   2.4117747563923594e+01   1.6882229298764017e+01  -6.9118232669829496e+01   2.6489952539321944e+01   7.4303914089828695e+01   4.3372329553296943e+01  -1.4013311489491404e+01  -3.0776103481080430e+01  -5.8425178316619792e+01  -2.2090458947275977e+01   4.4622653557277587e+01   6.7068829448460050e+01   3.2789161116252259e+01   5.7112199020158592e+00  -2.8320467261746742e+01   7.9729802943640293e-01   3.0084333381654851e+01   5.0518508770744553e+01   4.6185476145793437e+01  -7.8195675483995899e+01  -6.2413289538777100e+01  -6.9022425676240786e+01
