# Supplementary material for: ICOA: An Improved Coati Optimization Algorithm with Multi-Strategy Enhancement for Global Optimization and Engineering Design Problems
Source: Biomimetics (Basel). 2026 Apr 7;11(4):254. doi: 10.3390/biomimetics11040254 (PMC13113930; doi:10.3390/biomimetics11040254)
Supplement: Supplementary file 1 [file biomimetics-11-00254-s001.zip › ablation-study/input_data17/shift_data_29.txt]

  -7.2149039555410411e+01  -1.5946078747485801e+01  -2.5718003076369875e+00   7.0575736153207600e+01  -4.3117308055570959e+01  -4.4705296492532497e+01  -6.3877477988543674e+01  -5.4448065492533175e+01   1.5219652644926521e+01   6.3854612812332165e+00  -7.6235173558925823e+01   7.4058431257521008e+01   7.1327009435429702e+01  -5.6406600702743326e+01   7.6116607209721863e+01  -6.3962075084430204e+01   2.1142386818836624e+01   1.9890179702960971e+01   2.7712401730805823e+01   6.8045455167091205e+01   5.4751556682750376e+01  -3.7637183139863041e+01   6.4077897079325240e+01   7.8233515164923631e+01   4.8923835851682274e+00  -1.4809143751305129e+01   5.2912906179629687e+01  -5.5799855042155762e+01   3.2683047175725477e+01   7.0751707028016313e+01  -6.2051881804155130e+01  -7.5722358761225991e+01  -4.7973847202944498e+01  -5.2297685461257437e+01  -5.2663317444111833e+01   5.8341594596552476e+01  -5.1901113891928048e+01   7.5333624278816217e+01  -2.4655627701736812e+01   5.0819173262836024e+01   8.4764910603298294e+00  -4.8396487958913895e+01   8.5094111675906046e+00   1.5779251463608468e+00   6.8902416827577355e+01   3.4438548648002815e+01  -5.8307283942730763e+01   7.1477106790746149e+01   5.9920684633739612e+01   4.5734346120494578e+01  -6.0133583908962827e+01  -5.5213693882903875e+01  -1.0401790832356452e+01  -1.5540992922867183e+00  -5.2376053976070160e+01   5.0874632069316988e+01   3.0344657643858650e+01  -4.4279826326426040e+01  -4.1801558081899564e+01  -7.0654952484487996e+00  -3.6698143231076259e+01   7.7748877278412166e+01   1.5179238848005998e+01   6.7624740408558750e+01   1.8818476208866795e+01  -1.9090326772579147e+01   6.6677739077563274e+01   4.0762986060587217e+01   6.1887882350891772e+01  -5.4113127368554998e+01   5.1136750751704330e-01  -4.0813645881048238e+01  -5.1901710430114392e+00   7.7925259358214802e+00  -3.8011364522395361e+01  -1.2578519663111550e+01  -6.7217365661271558e+01   5.4761930565704560e+01   6.9963989767229180e+01   4.8313032031205033e+01   1.4360725186001847e+01   3.4128909722961911e+00   6.8895984800949691e+01  -7.5157360670695709e+01   5.5609154935744201e+01   2.3316735487113117e+01  -5.5313078488834705e+01   3.9287083346064705e+01  -5.9409128604181642e+00   5.5613729398517741e+01  -6.6910814577206423e+01  -1.1270299320700719e+01  -6.8842680195738879e+01  -6.8377029845666613e+01   6.3512981943559360e+01  -7.9198015249892151e+01   6.8913158419035909e+01   3.1107724017979450e+01   6.4625041075341883e+01   3.1539339050436084e+01
  -4.8907807782715096e+01   4.4328416450102075e+01  -5.9701580656553425e+01  -5.9970353303463362e+01  -1.6596489981094603e+01  -6.7984216021366521e+01  -3.6772553453581665e+01   4.2816667949229789e+01  -1.6272252500183995e+01   7.2355210814790439e+01   1.5133082449032498e+01  -6.2471183172646526e+01   4.3714466435701802e+01   4.9613167741155799e+01  -1.8944566050052906e+01  -3.0031116924263127e+01  -7.1749878335627670e+00  -7.1428866188707232e+01  -5.9234793124364124e+01  -2.6665356529255099e+01  -3.0120531178135671e+01   2.5407368194967212e+01   7.8249985910137179e+00   4.5405296257420119e+01  -5.8937915568676736e+01   6.8478102455138270e+01   4.0222580645337040e+01  -2.7196855088321890e+01  -1.7563214824331560e+01   3.9722858149429250e+01   7.8260218544984340e+01   2.4043581035008458e+01  -2.4449939888180204e+01  -6.5046486445258594e+01  -2.8191533899023913e+01  -2.8152436560090834e+01   7.1474703799688584e+01   1.5405369840285447e+01  -3.1347830906206671e+00   6.9845028485099334e+01  -3.3041987836846147e+01  -1.8919704602528228e+01   6.0277909962589810e+01  -1.6627818540031008e+01   9.0491182399211070e+00  -4.9781987764771088e+01  -2.2236574272735311e+01  -1.7040427037067911e+01   4.7168674997598245e+01  -4.9068963438770254e+01  -1.5630150757557782e+01  -2.3783048350262945e+01   2.4584193852070811e+01   2.3440585572012040e+01   3.1816122531805245e+01  -5.7978096400377382e+01   3.4661020332323865e+01   2.6445236322677339e+01  -5.2054132299522934e+01   2.2386108371608941e+01   6.3277444168588815e+01   9.9162734420580207e+00   7.6610734014124944e+01   5.6098746042744608e+01  -2.1608276064325253e+01  -5.2052611643472972e+01  -6.0725723041559441e+01  -6.8120483966600375e+01  -7.1269938621330041e+01  -3.9331683303849623e+01  -1.7466598496523964e+01   3.3634992250071370e+01  -4.9708276831409094e+01   5.8615117979522381e+01   6.9055596175163796e+00  -3.7228762413015943e+01  -5.8264668990981143e+01   3.6939296836470859e+01  -5.7519426983557373e+01   7.7129348462973411e+01   7.6233389696214999e+01  -2.7910148812416082e+00   2.1972280780771879e+01   6.2063583067647919e+01  -4.3638126736338307e+01   7.6285791373013424e+01  -4.6910161844878530e+01  -6.6965671943018990e+01   7.0775549519236920e+00  -1.9552189493343320e+01   6.0924425816593889e+01  -1.6866024293408742e+01  -1.0515206699499490e+01   6.0462713716767126e+01   2.4369471159004359e+00   6.0087346939410708e+01  -2.9715645394155590e+01   7.2638205696194532e+01  -4.0434800546818785e+01  -4.3476824706176682e+00
  -1.2892620234234547e+01  -3.9812282059254258e+01  -4.4466094693386040e+01   3.4889090189192949e+01   3.2060330465464077e+01   7.5567627249084239e+01  -1.1662908723420884e+00   2.7608001394014807e+00   2.0702003280027771e+01   6.2131751961136118e+01   6.0637601336761193e+01   4.9293393135673085e+01  -2.5693755348070411e+01  -1.8750995912938841e+01  -4.7640325136315226e+01   2.6572903585887005e+01  -6.7011040592105616e+01   3.8250267665018455e+01  -3.9168041187882444e+01  -4.6471871904317226e+00   2.8999375498387671e+01  -5.8772989658067466e+01  -4.0218302603912683e+01  -4.5972027606317788e+01  -7.7968164331264873e+01  -5.8563324337156175e+01  -6.2758565991538838e+01  -9.5434694260095565e+00  -9.5155254050695959e-01   5.4076917457430120e+01  -1.1299694662587575e+01   7.3637891393917556e+01  -6.1099302305420537e+01   6.8938009137724535e+01  -7.1102408948867772e+00   2.4640738454014407e+01   6.0634228280109461e+01   2.2050905677513640e+01  -5.1637787693942798e+01  -5.9490005826340060e+01   7.9965561285598938e+01  -6.8540036680428329e+01  -5.3249049345613017e+01   4.9930963695948464e+01   4.0052156459564415e+01   2.9174655711825309e+01  -2.1038018623850316e+00  -5.9765232263023606e+01   1.5807853519827059e+01   8.3493698725241092e+00  -6.8217060366746537e+01   2.6283304643949172e+01   3.4546071754091450e+01  -7.1304565120164568e+01   7.6810724845533599e+01  -3.7866201142718175e+01  -7.9550907239108767e+01   3.3086875238030622e+01   6.8919327887203234e+00   2.2213593210193139e+00   3.8906603048977722e+01  -7.8699337027361310e+01  -3.4262317248742242e+01  -2.4938492645015238e+01  -4.1401178572979376e+01   3.6200563700963073e+01  -4.1227159489517639e+01   7.7447903244499074e+01   6.9638671438041456e+01  -7.4785393772081193e+01   4.0016386169947864e+01   7.4951980290446414e+01   3.4175001525401605e+01  -2.0796349177507846e+01  -5.6791932609301028e+01   8.2002208420076506e-01   4.1091799144210199e+01  -4.2044904191999187e+01   3.3350363769265989e+01  -4.5932838938167713e+01   1.6708201133044529e+01  -3.0981542869928081e+01   4.6346148795609432e+00   3.7917419145776620e+01   4.0483584765570043e+01   4.2929325123750290e+00   5.7193798382391130e+01   2.3338328499038859e+01   2.4466076981493309e+01  -5.5967717085018620e+01   3.1095628335650837e+01   7.9413374937797613e+01  -2.9131344987606326e+01   6.8829437705143093e+01  -5.2193377288148447e+01   2.9472816615119957e+01  -3.3508759186374377e+01   5.5802025239822470e+01  -1.9692790383329985e+01   3.3671420679274675e+01
   1.7317232199626618e+00   1.0254491006142688e+01   1.9721965337042683e+01  -1.8013785959227842e+01  -6.5395831615382733e+01  -1.4346944398408263e+01  -7.0479197803176561e+01   1.6767942920684789e+01  -5.1145278842721730e+01  -1.2017469776802450e+01   3.2927984625533213e+01  -3.3175582670222774e+01   5.3037384840211544e+01   7.2510225605457194e+01  -6.2912812537938734e+01   7.1461507994430846e+01   5.3105193043642302e+01  -2.3413024205441133e+01   3.4335889653459141e+01  -6.6378910624598575e+01   1.5443862639108609e+01  -2.4137031678174171e+01   4.1421249081111164e+01  -7.9487878776848262e+01   3.9423907730460122e+01  -2.4405950445870847e+01  -7.5458166634411636e+00   5.7534986641972786e+01   5.5973882418113703e+01  -7.5613485133095409e+01   6.0747918142354081e+01   4.6176024026319400e+00   5.9969825385124338e+01   8.8556818109264981e+00   7.3708846841803222e+01   6.7180384257426667e+01  -5.5183548654980754e+00  -7.1043598312439215e+01   2.1915937717033522e+01   3.3109229438523400e+01   4.2912942705169755e+01   3.3943933562349495e+00  -6.7684491524325907e+01   4.6621641635252928e+01  -6.1964968240803557e+01  -4.5868362507721578e+01   4.9955274269895291e+01  -7.2316282812653242e+01  -7.7058952881516404e+01  -7.8597790739777395e+01  -4.1144757938173022e+01  -6.8004475140946212e+01   7.6708849868135928e+01  -3.5155201302447914e+01  -4.4339175811195361e+01  -4.4734018167822622e+00   7.6967245778519313e+01   2.9974680333386492e+00  -7.7725416830613003e+00   3.5323401631472350e+01   2.0175814041949721e+01  -1.3904092564202887e+01   4.8801369116083428e+01   8.4146519938552071e+00   6.2689842610941193e+00  -7.2449101720214401e+01  -1.4364208272827886e+01  -2.5199428435973559e+01   1.4784405454427192e+01  -1.0844065239114716e+01  -7.3493066643128671e+01  -1.4846925630628562e+01   5.9250637424760797e+01   2.4983403351615834e+01  -2.5003527898808720e+01   6.2789983547660512e+01   1.5863861747022654e+01  -7.8778025872436359e+01   1.9629044467410559e+01   2.5916260522751259e+01   4.6736443079419644e+01   5.7337455142912205e+01   6.0646450644660021e+01   7.8640617958568328e+01   1.6043344058116592e+01   5.4589414279251088e+01   2.7133309287546812e+01  -1.1985093025483700e+01  -6.1080617426466482e+01   7.5950000887713401e+01   8.6439635644871569e+00   4.8314119912830236e+01   6.9210015120548203e+00  -3.5535110020793560e+01  -2.9620677730823253e+01  -2.6692602400990484e+01  -6.8521395730097492e+00  -1.2098384169907488e+01  -7.2797262702508547e-01  -7.6809059976045532e+01
  -2.9466584912252884e+01  -6.0324853470700262e+01  -2.9653511739174608e+01  -5.7006167423448595e+00   8.0642966069580506e+00   6.9054959523051496e+00   1.4149308546515790e+01  -6.1677419646492897e+00   5.9324661349563236e+01  -7.6996760434003903e+01  -9.3932805924645066e+00   4.1044879716376251e+01   2.4809407655526606e+01   4.9461814039136198e-01   1.1814358798700551e+01  -1.2982146090353908e+01  -2.0586135240544628e+01   7.4992735867850826e+01   6.7497394265372961e+01  -4.3032228556942300e+01  -6.8769431190923527e+01  -6.6899433152237648e+01   2.6751319167554062e+01   6.5042877227553575e-01  -2.3802938129661108e+01   5.3741683709314877e+01  -4.7218619793289626e+01   1.7564063326252654e+01  -3.4270575546785523e+01  -1.9001673088875449e+01  -4.1977482435283008e+01  -2.7635548895055219e+01  -2.1397006447146190e+00   2.1444196241648960e+01   5.9729024147488651e+01  -6.2512976675533210e+01  -2.1999733346514279e+01  -6.1756837165801244e+01  -3.6297772096608661e+01  -8.8811231445898873e+00   1.6385250963450062e+01  -3.9773125465853667e+01   3.8408536794785661e+01  -6.5293603033429761e+01  -1.5382575764964603e+01  -5.9091717032292657e-01   2.9076124435791805e+01   9.6379098341045477e+00  -3.8885612908231849e+01  -1.7538522929669604e+01  -3.1946666873966656e+01  -4.0553089965392410e+01  -1.7519033842496125e+01  -2.1468290242118897e+01   6.2386196865880024e+01   1.9927377873997845e+01  -4.2543152024291061e+01   5.9112125580716935e+01   6.7612336212588630e+01   7.9377159334429152e+01  -7.9950085781491396e+01  -2.8499429052928196e+01  -5.3757735605238814e+01  -4.7057115397908312e+01  -5.0075885118020643e+01   2.8880597403683048e+01   4.5508626586528784e+01  -5.2974026652506566e+01   1.7502472557827119e+01   4.4133741637754135e+01   7.1436179097479297e+01   5.5314746949502613e+01  -1.9313214147143633e+01  -5.4399544636904977e+01   7.8213663823070775e+01   2.2111169162258118e+01   5.3868216740837426e+01  -1.2816113850481861e+01  -2.7517688316999788e+01  -4.3358193060084336e+00  -7.7526436327736093e+01  -4.2511749957926455e+01  -1.9339452864294618e+01  -6.2037090240995063e-01  -4.9828502298252893e+01  -7.7774562424875118e+00   9.9660339923417354e+00   6.5415206954542180e+00  -2.4614859339136100e+01  -4.1421047907984374e+01   6.8824699493509115e+01   1.7080533892419439e+01  -4.6118708356338885e+01  -1.1366056030320962e+01   2.9770176938627927e+01   6.4040010675806556e+01   4.0901964251372016e+00   6.4572563648490497e+00   4.3615744275793318e+01   5.0071632885407480e-01
   3.5758034640810472e+01  -7.1074928592459727e+01   6.1350500135380074e+01  -6.7159396105985806e+01   7.1254250574509726e+01  -5.0718671107068040e+01   4.6854876145187241e+01   7.6309004252920403e+01  -7.7485996625146825e+01   2.4447753686666374e+01  -3.3615788579739529e+01   6.3454816072925375e+00  -7.8121219261605859e+01  -7.3435616505069476e+01   3.9438279267138931e+01  -3.4595944018380692e+01  -4.1004140306731749e+01  -1.4697820849110290e+01   5.9297405687764943e+01  -6.2350867628283268e+01  -1.1767510926242689e+01   1.4586863055167191e+01  -2.3975828524667691e+00   1.9756375634929341e+01  -4.1546962749933343e+01   1.4720971814692472e+01  -1.9342865818805464e+01   4.7212324328353780e+01  -7.6778364515294484e+01   3.1214120477072019e+01  -7.0427682030213845e+01   5.9715692145617538e+01   3.2655677385933544e+01  -3.9199547353759201e+01   2.1812796379352357e+00  -4.7598985686711494e+01   2.3298069830657013e+01   6.3931179486183069e+01   5.9687535425502588e+01   1.4963308877760223e+01  -1.3668086125360842e+01   6.4980948478440268e+01   6.6832741246946497e+01   6.9706837805782840e+01  -7.0309630806702017e+01   6.8543207938104501e+01   7.8294654130141552e+01   1.6350581795140439e+01  -4.7704047210376732e+00  -1.9548789569897949e+00   2.4851326700696408e+01   7.2804357294367792e+00  -4.2303416376143424e+01   4.5921708806381424e+01  -1.5722186945249414e+01   3.9439928281791474e+01   5.1768725367155263e+01  -6.8071381235528449e+01  -7.2995540794448715e+01   4.8411220155847829e+01   7.1296588215649406e+00   2.2807740669142333e+01   4.1220967535498069e+01  -7.9668232366288194e+01   5.6900224101217567e+01   7.4243398939372689e+00   4.7515585817171067e+00   9.8906889529389748e+00  -1.8606719122550786e+01   1.9408825712003200e+01   5.9402358313744124e+01  -7.7844760893771777e+01   7.9528010673601190e-01  -3.7146712462020439e+01  -7.1663044679753042e+01   7.9253485530267227e+01  -1.7129977770675893e+01   7.5745149513587888e+00  -6.5933094509846114e+01  -2.5224033784691258e+01  -5.8815360260575716e+01   1.6458571382080471e+01  -1.4184290199626373e+01  -4.1637579087930533e+01  -1.1740721283359790e+01  -6.9272799382578953e+01  -6.7927370326559696e+01  -1.8833818355032157e+01   6.4043735444566110e+01   4.6517261482084756e+01   3.2225437283620906e+01   3.2533129893491569e+01   4.1447061870920969e+01   2.8687134979612722e+01   4.3363807519601565e+01  -5.7042304937281784e+01   2.3931317280945983e+01  -5.2716278406193609e+01  -6.7208743037287491e+01  -2.5191667024601095e+01
   5.7288208101544626e+01  -2.1024569886282350e+01  -6.5875153304019548e+01   6.0938809765939979e+01   5.3974133054713782e+01   5.5109154972764273e+01   3.1428741290899339e+01  -3.6636733005119829e+01  -1.5747770592452852e+01   4.5396211801746958e+01  -5.2562004866340203e+01  -6.6921548829843076e+01   1.2308729065725919e+01  -1.1988308763126055e+01   5.5159642804022710e+01   3.4790568002867779e+01   4.4095264187127007e+01  -5.6954033602473345e+01  -1.1389348750649649e+01   6.7248904140316368e+00  -6.3830025851647385e+01   4.9308044352246469e+01  -2.9011863960424375e+01   5.4814198459877723e+01   1.8290915922397243e+01  -3.3792134583830894e+01   7.5214161036170168e+01   2.9093570573764653e+00  -6.1972408554503886e+01  -5.1844631934466136e+01   1.6561603769921515e+01  -3.3944644228529484e+01   7.2855247784804206e+01   4.8964653894754434e+01   2.0766874777510239e+01  -7.5684566726761204e+01   3.4659643852459098e+01  -4.3162245621514622e+01   1.7005959384611788e+00   1.6332308516061076e+01  -5.6208070565111967e+01   4.4506413122874875e+01   2.5673493695293317e+01  -3.8975226263969773e+01  -2.5098077144985123e+01  -2.9568667276561570e+01  -7.4651413535071271e+01  -4.2258644637772178e+01   7.8946639261649295e+01   7.2238890212140461e+01   8.0562177263462065e+00   6.3842398129330206e+01  -6.2120444065947289e+01   6.5588085890555789e+01   1.3204011193105956e+01  -7.0594036895127047e+01  -3.0756072259860147e+01  -5.9704425526645231e+01  -3.0786682485969123e+01  -7.7987723394291351e+01   6.4004141472281958e+01   3.3697426275209260e+01  -4.1554602701940855e+00  -5.5981380205592785e+01  -7.1279947396032483e+01  -3.2243891850227442e+01   6.3487039789318594e+01   6.3506720289358270e+01  -3.1282927110457290e+00   5.9795705733725661e+01  -4.3791364705092910e+01   2.5603714820744337e+01  -3.9008705492601123e+01   7.2287881832703889e+01   2.9740491597792364e+01   3.8420110072204892e+01   6.7118763254545058e+01  -5.4280838037971797e+01   5.5563870053535268e+01  -5.3963106612657711e+01  -4.5759899495989039e+01   4.3209218626473664e+01   4.0123082432953211e+01   5.4262431959743811e+00   1.6973905720270195e+00  -3.1056094333089931e+01   7.2169412847687212e+01  -4.0556603428235562e+01  -3.7937086622201413e+01   1.9316625052744815e+01  -3.2489212438691972e+01   4.0793169830363789e+00   5.6768864568680925e+01  -2.2594119477362426e+01  -1.0730621946384488e+01  -1.4568553447056820e+01   5.5833219084811034e+01  -2.9142862996618664e+01  -5.7344227690875634e+01   5.9567356569491025e+01
   7.4913562660530943e+01   5.1695276865593755e+01   4.3071419676333392e+01   1.8252566733515152e+01  -5.1741959737493637e+01   4.0595889162549696e+01   4.9903372161976698e+01   5.1738222705078414e+01   3.4569127426747755e+01  -3.5788599984621911e+01   6.4165666945355795e+01  -3.0017938434154697e+01  -4.7105711534202896e+01   2.5047085557620548e+01  -7.8967984340604389e+01   1.0706594218828993e+00  -6.2559231519028188e+01  -4.2442756769453524e+01  -7.2925521199091122e+01   4.9245436154885887e+01  -3.9244488637542581e+01   6.4301428206405333e+01   5.4933306235323336e+01  -4.8778602488701509e+01   5.3617225843303473e+01   3.4877238155751137e+01   2.3086108322761071e+01  -6.6176700175822106e+01   6.5041801237055012e+01   1.4803308985570125e+01  -2.7547289801550697e+01  -6.6702791930503587e+00   6.0512642814085185e+00   4.4606233394055735e+01  -6.9775014179653965e+01  -6.0012654466560420e+00  -4.6021181634637145e+01   3.3571721971766891e+01  -6.7646316284149094e+01  -1.6806859113651726e+01   5.3828045788140990e+01  -1.5475254691892887e+01  -1.5839560337289964e+01  -6.1586182853945616e+01   2.4530258354046502e+01  -7.0749674658640131e+01   4.2423392352845241e+01  -1.4457212000366864e+01  -3.0496148652628133e+01   2.3859447512710211e+01   5.7759566363766588e+01   4.7501150853699613e+01  -6.9420486728390898e+01   6.2159908852614421e+01  -6.8872515978697933e+01   1.5535665340505384e+01   1.4134012295926928e+01   7.3494635109554338e+01   5.8728125919926967e+01  -1.8850661361054826e+01  -5.7091729525985073e+01  -5.9757418861499715e+01  -2.2765999610892496e+01   3.7212595867557731e+01   4.2129642424234021e+01  -3.1220667376751390e+00  -2.4869540322976903e+01   2.4809232045341858e+01   3.6056279400389769e+01  -2.3601287800633017e+01  -6.1971071063527404e+01   3.7209260257524095e+00   6.5463197954680396e+01  -6.7844493338765801e+01  -1.0293395278180668e+01  -5.9267045205117689e+01  -1.5536391749762181e+01   7.9767017796527142e+01   1.2751093535102482e+01   3.8590605880408830e+01  -1.2344477852966859e+01  -5.3524038302490503e+01  -5.4727533269081050e+01   3.0869394741425943e+01  -6.9697734783262817e+01  -5.9939223004476737e+01   4.5529195799273069e+01   5.8009797309529873e+01   3.3355827958023099e+01  -5.6488146212179284e+00  -5.8060599108254813e+01  -5.0283767045607682e+01  -6.2926049783325780e+01  -6.0740616118880276e+01  -7.2848943498380919e+01  -3.8019080895008088e+01   3.7649540859111369e+01  -7.7995401694437206e+01   5.7814043258230221e+01  -3.8189396779141106e+01
  -4.1525404092634751e+01   7.4518280034194831e+01   7.7855775332942500e+01   1.3734411409932381e+01  -9.2071122569996451e+00  -1.7918149993716810e+01   6.9975926342409068e+01  -2.5571617048965589e+01   7.7583302109308221e+01  -2.6999941540416302e+01   2.1716720889190547e+01   2.4509373765675988e+01  -1.0946135019392770e+01  -4.1738011007075201e+01   1.9928329760175352e+01  -6.4625451423519038e+01   7.4979484496162968e+01   1.3724989003373771e+01  -2.5268244740212452e+01   3.8201299782004810e+01   3.2504001401599496e+01  -7.0914150732995083e+00  -5.0567990617159751e+01  -2.7867979383034623e+01  -7.9811452142806463e+00   2.3373289536392917e+01  -7.5271420156243920e+01  -3.6163693511934810e+01   2.3183714110024141e+01  -4.0728922572326347e+01   6.0318058906271146e+00  -5.7683699925282831e+01  -7.5387463515339164e+01  -1.1440420319996971e+01  -4.0376283187594396e+01   4.0891196620134266e+01  -7.6047593330986615e+01  -1.5336502328206087e+01   6.4407896422039670e+01  -4.0527923297382856e+01  -6.8885119775722330e+01   2.5569138240799838e+01  -2.4915323351004776e+01   2.4187934886751666e+01   5.2593615899138904e+01   4.4551183825615412e+00   1.4020988947721658e+00   5.5877162914665959e+01  -5.7821079646153876e+01  -4.6068515411610022e+01   4.4247858604531672e+01   7.1185359652706126e+01   9.1014805851045448e+00  -6.3825974605896498e+01  -2.4527858760453697e+01  -1.7242605664414636e+01  -5.2097967701078375e+01  -1.9041068242416284e+01   4.6585037670370674e+01  -3.2745573312391329e+01  -1.1035929692460192e+01  -3.8938805225742428e+01  -7.9575757585268349e+01   1.7056060724452166e+01   6.6066469163664834e+01   7.7369905925062440e+01   1.9445082919413728e+01  -4.6465948677838753e+01  -4.2274921563581991e+01   7.4426266727236225e+01  -9.1209310782705124e+00  -1.8946322777749188e+01   2.2272753912151209e+01   4.0060130607364762e+01   4.0442284096238339e+01  -2.3809875558973232e+01  -3.8291731420108924e+01  -2.4704754930317755e+01  -9.7875438154617065e+00  -7.5186170233034602e+01   5.9398835805896127e+01  -6.5534927353977650e+01  -4.5651653445163582e+01  -4.9760792382881412e+01   7.9067005052728121e+01   4.4373331910173100e+01  -1.9090126873501635e+01   7.4663381268579229e+01   5.1400490494165801e+01  -6.7087759131140899e+01  -5.4334120328693700e+00  -7.1459884796040086e+01   6.6306805820347179e+01   1.0696298395607759e+01  -4.6092081910973455e+01   1.0322215316035885e+01  -7.0185351218183229e+01   4.3517570180593793e+01   2.2915905024351510e+01  -4.9871017397321303e+01
   1.7072157912455573e+01   2.7230340240164818e+01   7.7522295451500591e+00  -3.3727971308737978e+01   1.6633073143955819e+01   2.8670470392643693e+01  -2.0305894347050177e+01  -6.4332626171564982e+01  -4.6701509624114962e+01  -5.2552614303563075e+01  -2.0558659682310491e+01  -1.5491262838007540e+01  -5.5332129809694422e+01   3.8366966928526281e+01  -1.3216032391980299e+00   5.3076424198726386e+01   1.9794813105740963e+00   5.6248645965125711e+01   3.2155478313637653e+00   1.7233188629724637e+01   6.5413166985573795e+01   4.5637252813967528e+01  -7.9991584934290302e+01  -9.1294906628921115e+00   7.2714748401527643e+01  -7.2954992760417511e+01   9.4593375443757228e+00   7.8520491636600582e+01   7.2564516995365045e+00  -1.1196047296373202e+00   4.6874561070871799e+01   3.6466455387168779e+01   2.3598777632973519e+01  -2.6792374630827631e+01   3.6864385614574132e+01   7.3163805191015729e-01   5.0097755738579552e+00  -1.9862160796235390e+01   3.7165210182389806e+01  -6.7604896174559784e+01  -2.4689573873155553e+01   5.1285356158057859e+01  -4.4772351717936040e+01  -7.7462023011158223e+00  -3.7221223185407567e+01   5.6687126983277096e+01  -3.4521225475948874e+01   3.6228230925383151e+01   1.8594107733384757e+01   4.9155247152389606e+01   7.7031875825036252e+01  -9.6936228692967550e+00   5.5827971015045406e+01   8.2531945371316713e+00   4.5571392050744684e+01   7.3941189010600183e+01  -5.3064714694891464e+00  -7.2339502904722242e+00   2.4714380022471016e+01  -5.1667087854662483e+01  -1.7693284698619173e+01   4.8643407441975270e+01   2.9467318436814153e+01  -5.2458847711076420e+00  -2.2958131145200760e+00   5.4874122086388113e+01  -6.5973268621588716e+01  -6.7937234075710755e+00  -5.7858408694089583e+01   1.5795526198947581e+01   1.8553698838946268e+01  -4.8896341622293157e+01  -6.9207455719452099e+01  -4.2406263743716419e+00   4.9468805477707093e+01  -7.3204454515690202e+01   3.1924382209742618e+01   2.4872787487168232e+01  -4.1009312648796154e+01   7.8849239162564855e+00  -3.0630829087752304e+01   7.0608586925365302e+01  -7.3620201554903858e+01  -2.6791730848509694e+01  -1.7996057637965336e+01  -3.8521036240514853e+01  -1.5762362941988913e+01  -5.2048346320189694e+01  -7.3036061201727051e+01   4.3726611902809989e+00  -3.0193457095973873e+01  -4.7272735528309241e+01   1.7272413105365082e+01   3.2677602351027353e+01   7.0687525402143379e+01   3.7628850321112594e+01  -5.3197924005425499e+01  -3.4491172895995518e+01   4.9640575893987240e+00   7.6561863435693951e+01
