# Supplementary material for: ICOA: An Improved Coati Optimization Algorithm with Multi-Strategy Enhancement for Global Optimization and Engineering Design Problems
Source: Biomimetics (Basel). 2026 Apr 7;11(4):254. doi: 10.3390/biomimetics11040254 (PMC13113930; doi:10.3390/biomimetics11040254)
Supplement: Supplementary file 1 [file biomimetics-11-00254-s001.zip › ablation-study/input_data17/shift_data_30.txt]

  -1.6674622156040098e+00  -3.3466105066922545e+01  -1.7348838955792058e+01  -2.6881744501591541e+01   1.7573640123742464e+01  -7.4200102974753875e+01  -5.2028939286260368e+01  -5.2739229465247703e+01   4.4308564057717362e+01  -6.4214773796598791e+01   2.2598758000227974e+01   5.2940328063881175e+01  -3.1866194605765024e+01   2.4188124720094784e+01   7.7476550413983205e+01   6.3067006177765784e+01  -4.3529875298743079e+01  -5.2823729152243459e+01   7.7090852095322148e+01   7.9068214237256072e+01   7.7791324770912212e+01  -3.1797524146641383e+01   5.8324168202618218e+01   3.0876101426256866e+01   7.3725342784880354e-02   7.7817319898781051e+01   1.2013126587501320e+01   4.8330408014510951e+01  -4.7901527062012590e+01  -2.4447718646585813e+01  -4.3872194444701165e+01   7.1185382578142637e+01   2.6610670742863171e+01  -4.2069417228023248e+01   1.6039922989923472e+01   7.2651434820448713e+01  -4.1360460829623257e+01   2.0119906554054424e+01  -5.3430483887638189e+00   6.4266892507796598e+01  -4.2805993584359996e+01   7.1250627044239380e+01   4.1375436332717271e+01   2.0126604268386309e+01  -7.3984815907657520e+01   5.3415866511601891e+01   5.7318663959074144e+01  -6.5809094936498091e-01  -7.9923298530244878e+01  -3.0747387669397234e+01   3.2600533038657410e+01  -4.2704749939360070e+01   5.9586627935798198e+01  -3.9524160947429095e+01  -4.8867466077612463e+01  -4.1929210756872415e+01   5.5892247345248350e+01   3.0312615200091440e+01  -5.2171899573957504e+01  -2.9409490748033623e+01  -4.1106655713686095e+01  -1.2076180284878326e+00   2.8103758012924231e+01  -2.9687668754573757e+01   5.0575640627451072e+01  -2.8326925290900714e+01  -3.0636523678263892e+00   3.2527901619918600e+00  -2.6548084472561293e+01   6.8021003158772828e+01  -6.5307022028279960e+01  -4.7920950889550589e+01  -7.7528359322589054e+01  -5.5604159261846988e+01  -2.9730495652989717e+01  -2.6084789325522628e+01   4.7729292578869170e+01  -1.3863611853617995e+01   2.0142609724841364e+01  -1.0676157993579357e+01   5.7346262667955024e+01  -3.6199983270931980e+01  -1.8249373213504150e+01  -3.8879476431235425e+00  -1.3197161263413193e-02  -2.9987354367034218e+00  -7.9793673425816777e+01   4.9618641757228712e+00   4.2428934787599808e+01  -4.6481393805929180e+01   3.0975500992953545e+01  -2.4885104138816288e+01  -6.4830472998707776e+01  -3.6453121433245542e+01   5.7020046707717725e+01  -1.8840950795840914e+01   1.4796871706283126e+01  -4.2847795796975397e+01  -1.7885638014360161e+01  -7.3216674332142190e+01
   6.8689866656758767e+01  -6.5151799269556903e+01  -6.7651890331717155e+01   3.5854852961308720e-01  -2.8875087967549959e+01  -5.7130696688373895e+01   6.2984001703087245e+01  -1.3747938505256521e+01   5.4036118055710624e+01  -5.7703199435818568e+01  -6.3774323552741819e+01   7.2093769650949994e+01   2.0723178314381826e+01  -2.4211821738729171e+01  -7.2504764739659038e+01  -6.5176158540498534e+01  -2.2614145974914614e+01   3.5540121832648346e+01  -6.5848402068879636e+01  -5.6507457126168283e+01  -4.3482924876493833e+01  -5.2614635074797384e+01  -3.1762685269006852e+00   3.4089888797183470e+00  -4.6722417830825975e+01  -7.7803982912471511e+01  -3.9622206661674291e+01   6.5167499885506700e+01   2.3755323063468246e+01  -5.8548537512565282e+01   4.5121004684418907e+01   6.3452084570867981e+01   7.3013988618279804e+00  -5.9292084810925687e+01   4.6985691643779020e+01  -2.0182302000085961e+01   2.9905153377868771e+01  -3.7007809447593900e+01   7.3857300464928759e+00   6.0697582369995111e+01  -5.4851121913106702e+01   2.8530058255665963e+01  -7.0662145193043230e+01  -3.5394067370981944e+01   1.9374519975564684e+01  -7.5724312139546640e+01  -5.5304284687761353e+01  -7.7238702497090543e+01  -3.7232254574649154e+01  -5.4259314219588092e+01   5.0713546821248503e+00   2.0751410792000318e+01   2.2807026069055789e+00   9.3904360352970819e+00  -7.7735280982095418e+01  -7.6723900867963167e+01  -5.1109129527168875e+01   1.1019117785160951e+01   3.4673185483865993e+01   4.8422353476482606e+01   2.5215418350517481e+01   3.7918102840854836e+01  -2.7459398312242421e+01  -5.1401049093995731e+01  -2.9222304052311138e+01   7.5116605510523826e+01   3.7699886518390798e+01   3.8953400950391497e+01  -7.7368310658898352e+01   1.4452732584650038e+01  -4.4886868631880205e+01  -3.1421600676803664e+01  -4.4209815515302964e+01  -2.8925884431659192e+01  -7.2194830101074103e+01   3.9560391556266879e+01   5.8220373054137625e+01   5.1805332409127303e+01  -2.2242233741209951e+01  -2.3927808422561647e+01  -7.5279848022051084e+01   2.5589449402685020e+01  -1.3215599364235810e+01   1.5263962022617442e+01  -2.8375796584587448e+01   2.5351532560471229e-01   2.4894094821482010e+01  -6.1358526116869655e+01  -7.4217842904020955e+01   3.6672725396544079e+00  -4.9509151168870346e+01   7.3034727860723962e+01  -5.3759689281582688e+01  -7.1429986718776632e+01  -2.7543483985375374e+01   4.5480894467551680e+00   1.9022767500496826e+01   2.2490025821370086e+01  -1.1918107351250065e+01  -2.9867751224836219e+01
  -6.1854859366014068e+01  -1.6827859767166832e+01   5.7546431478833050e+01   6.1750718607451169e+01  -5.1147551426267043e+01   7.2102421071428068e+01   3.7396738501916055e+01  -3.6229622418167821e+01  -4.1677565862274527e+01   4.2814068963198956e+01   4.9205139481092402e+01   3.1308620221590914e+01  -4.0059491056976604e+01  -6.1483769207021112e+01   4.2054447826954743e+01  -5.5696590158947089e+01   3.6921626503077164e+01  -2.9388529783761374e+01  -2.4000903021544637e+01  -2.2071209694292030e+01  -1.5735889583703079e+01   6.3936964184016439e+01   4.2957001497483347e+01  -6.1628280951468405e+01   2.3101836185484117e+01  -2.4612648252683062e+01   4.4072955748100277e+01  -5.6100043680565452e+00  -5.4072701941278154e+01   7.7690767682013458e+01   1.6354583658443105e+00   1.6691406302476025e+01   4.5543175301301844e+01  -7.0389438453311769e+01   6.6513698668458360e+01   5.3744787971370286e+01   7.9674959786084926e+01   2.2916713218631557e+00   4.5929856604863822e+01  -2.4404222380558132e+01   3.0695936872947932e+01  -1.8312501655105734e+01  -3.1828200340190996e+01   1.2709235830562765e+01   5.0353108228348709e+01   3.5452217282472276e+01  -1.8087366604286874e+00   3.2972275585388893e+01   4.4909655398181476e+00   4.2959794772304498e+01   1.8258142472365005e+01  -2.6732230824759338e+01  -4.4189753851010352e+00   4.5289116239775495e+01   7.3117452700211416e+01   4.1210213300404234e+01  -7.7416499620963123e+01  -7.1490056294710399e+01  -1.2230807541045737e+01   2.6810419147280243e+01  -7.7210868953359721e+01  -4.9814227835188724e+01   3.5860923217544759e+01   8.3222580516348863e+00   3.9528445031274316e+01   5.0484235384727008e+00   1.3194653941874696e+01  -2.0784145759783755e+01   7.0993504646696849e+01  -1.4375883422035667e+00  -2.9601096010581170e+01   7.3484088402932557e+01   6.9795846822576522e+01   7.9664535112522799e+01   5.5283126111739840e+00  -4.9170904011079529e+01   7.7809920891099580e+01   6.8221800202607085e+01  -7.2348010193718608e+01   5.8126019117481080e+00   2.5584675368659511e+01   6.9296655351899872e+01  -7.3239581090044041e+01  -3.5262118713586645e+01  -7.8538843057369277e+01  -5.1295525291606566e+01   1.2019330879682363e+01   7.5735639413695608e+01  -3.0112141116574474e+01  -6.0548966584982800e+01   6.7427642190562395e+01  -6.6809108258601796e+01  -3.5097755560231278e+01   5.8503151391867149e+01   7.9925016611779583e+01   2.3739331614104721e+01  -3.4776569196384663e+01   3.7863979767013333e+01   1.2369747540154377e+01   6.4790203594039284e+01
  -1.7274806179699866e+01   1.0132467006394856e+01  -3.8772496509725457e+01   6.8327635431814770e+01  -6.9073311569668959e+01   2.9709996639615852e+01  -2.9629600285379958e+00   1.0397542153670239e+01   7.1179315406446957e+00  -2.8729509404268818e+01   4.1325709831586906e+01  -1.0036491681838644e+00  -7.1327390927508194e+00   9.6088646471541672e+00   2.5704174120772713e+01  -4.4590801423690657e+01   7.1941720526638306e+01  -6.9842614608743517e+01   1.4764325856587069e+01  -7.6993187806100210e+01   3.1606966398473347e+01  -7.4185554509137546e+01  -3.4733571843585729e+01  -8.7647165473386259e+00   4.8851836130419670e+01   2.0060506636305018e+01   7.7110607525850924e+01  -7.8912794053048259e+01   1.3789214200242057e-02  -7.2075358394568482e+01  -6.8792487273361758e+01  -1.1862816056172743e+01  -2.7464888354514208e+01  -2.0695351386766578e+01  -8.3887257391534398e+00   4.1174614433746143e+01  -2.5265163478099353e+01   4.3269453992726959e+01  -6.8671262028008357e+01   3.3847605020668176e+01   7.9692353091990739e+01   6.1753748475459290e+01   2.6530456085936379e+01   4.8236885771265669e+01  -4.7734720773871395e+01   1.9538731017866510e+01  -6.8413833776681599e+01  -4.0302572097770202e+01  -1.3805408998301909e+01   6.9295611644767050e+01  -6.5319950521606927e+01  -7.3582221013299289e+01  -3.9102586593061027e+01   5.4176641906693874e+01   4.3254674544210863e+00   2.0073136800934158e+01   6.9001131589059312e+01   5.4487014296691406e+01   7.9178231551860563e+01  -7.1801621202287095e+01   3.5536217147268459e+01  -4.3727226016915978e+01   7.9245837829655898e+01   4.3377819372051313e+01  -3.7445184881540570e+01  -1.0633364168290683e+01  -6.0312416760396410e+01   2.9644252597188697e+01   2.4588249091332894e+01  -2.8788090533012568e+01  -1.6206498377121292e+00  -7.5880844285656167e+01   2.6852340651141638e+01  -4.3104713862344951e+01  -4.4043979814296641e-01   2.4751089450321668e+01   8.3420922720535149e+00  -2.3265417005524696e+01  -1.2224885156482870e+00   5.2418007673890330e+01  -2.4410098355454437e+01   5.9796352511177005e+01   5.1527106294188229e+01  -2.6429219250767130e+01  -5.0335265205397860e+01  -2.3332361440794713e+01   4.9327741221211731e+01  -3.6748446228331161e+01  -1.4755746267156557e+01   1.9849573971633600e+01   5.1884299853762755e+01   5.0800323360972257e+01   2.6915962529795227e+01  -2.7611928557796372e+01  -6.8738506863237589e+01  -3.7436951326875459e+01  -2.5798483637067715e+01  -1.0851779093431206e+01   4.4472245080616439e+01   4.8646444350782055e+01
   4.9786201574740090e+01   3.6615671845439671e+01   7.8873864747059471e+01  -9.4798382490313777e+00   4.9790543609201229e+01   5.8564651777299424e+01   2.4161682438180634e+01  -3.1263982146635644e+01   3.1075403615401783e+01   2.7909014938356826e+01   7.8779258720008315e+01   4.3980064278459210e+01   6.8623689743049297e+01  -7.4031860758565301e+01   9.8069675833950605e+00   1.4719854734241895e+01  -6.9029268088298508e+01   1.7016929857906387e+01  -5.8093571660152435e+01  -6.8213319661195069e+00   5.5543392117853926e+01   4.3663707798190281e+01  -2.3141975145387452e+01  -2.3207994568724182e+01  -2.6446079773104785e+00  -3.8392134982343826e+01  -2.6427362759796605e+01   6.5658607364473220e-01   3.9714727710799650e+01   3.8476962792909220e+01   3.1148754745325427e+01  -2.1505079003751781e+01  -6.8846207747629933e+01   7.8806153721551482e+00  -7.6801611578465256e+01  -3.9497154447947231e+00  -5.9261579131363696e+01  -5.1760635914169548e+01   1.9964891405759793e+01  -1.7655500405307620e+00  -1.6334172338402908e+01   1.5161095380392435e+01   5.2958443979247683e+01   4.3837938768713705e+01   7.6689993856796065e+01  -2.9110148085798205e+01   2.1469977843328369e+01  -2.1329247223832294e+01  -1.8502636128339283e+01  -7.0687110091879546e+01   6.1158780715036571e+01   5.8571576860999492e+01  -5.9560367857832631e+01  -5.1411084407666277e+00   4.0228992413836060e+01   5.2859362984476310e-01  -2.5360280063636733e+01  -4.4872338070009064e+01  -3.7116139503715623e+01  -1.3311002201079857e+01  -8.2807519846971864e+00  -7.6354960089714709e+01  -6.1074338583775951e+00   7.2197217818441430e+01   2.4697024535712333e+00  -6.4816525757693000e+01   5.3992714594114901e+01  -6.1819878331301680e+01   5.6548283066855873e+01   3.5579433085201046e+01   6.4270502932495674e+01   4.8413165755762329e+00  -5.9135134754299713e+01   8.6218467692946295e+00  -3.3313603290037065e+01   7.9393983758703797e+01  -4.0493202548703735e+01  -4.6085991873445920e+01   4.0841645408813676e+01  -6.8208994129769962e+01  -6.0405706612582179e+01   3.3876110927144119e+01  -5.7639380370098806e+01  -6.0385509735152830e+01   1.6586024426196712e+01   7.2160166371688319e+01  -4.1582277607909532e+01  -6.4616728656281126e+01   1.9004130953459132e+01   4.3789741245931822e+01  -2.8205291574916473e+01   3.5803343864066221e+01  -3.1977700807143794e+01   5.2662593523348962e+00  -1.1335342203888736e+01   4.2946438258023207e+01   5.8371948783459118e+01  -5.2098937811376032e+01  -6.3870478995084056e+01   3.0673670246579533e+01
   6.9625423434016023e+00   7.7842859922835075e+01  -4.9320805170257017e+01  -4.8081797279455607e+01  -7.6034706121326749e+00   1.1664527280099936e+01  -3.4382584178067084e+01   6.7045163655208967e+01  -2.6849447247967799e+01  -4.1672917802665808e+01  -3.8213322329434263e-01   1.1668430333802677e+01  -4.8611653447436005e+01  -4.5709062403863790e+01  -3.3521607399695370e+01   2.0598518403525706e+01   3.0972149796305295e+01  -1.3020075677437744e+01   1.6024671658885048e+01  -4.0831919510304893e+01  -5.7368208658587285e+01   7.6557040764278284e+01   7.8294981404345009e+01   7.3271110635842717e+01  -5.2843620064129880e+01   6.3156412049735152e+01  -4.6859039015536688e+00  -2.2812733385159042e+01   7.9075331955717559e+01   1.1823730235837274e+01   6.0725731028581848e+01   1.3650543904700569e+01  -2.3785743202914365e+00   1.7502559811576532e+01   2.6865020481341064e+00   1.1325193350820426e+00  -7.0900652203196969e+01  -7.3750446875463453e+01  -3.2505905270812057e+01  -6.4836736545356331e+01  -4.3449153771367399e-01  -7.7512378043268058e+01   1.5682663798184443e+01  -2.0090304093477457e+01  -5.4800960000046047e+01  -6.2588780104456827e+00   5.6294817503678996e-01   5.3035763631125803e+01   5.7026402120025082e+01   5.7270738121713855e+01  -5.6408416647654221e+01   3.2961181149334266e+01  -2.9172869576687397e+01  -5.3994140784253432e+01   4.8675499342696511e+01  -5.8601887856890393e+01   2.3439413171000506e+01   6.7249284492456027e+01   4.8228427335726295e+01   9.9860064508328250e+00   5.7201594140940159e+01  -2.7487666306778635e+01  -4.5982475123360047e+01  -7.3488629800029386e+01  -6.5797256641926822e+01  -5.9348409546235764e+01   1.8548801088029890e+01  -4.6695114187288617e+01   3.8702478031954954e+01   2.7076550213190053e+01   2.1550456891558348e+01  -4.9349909023079050e+01  -5.9292689291430953e+00   2.7378651534849148e+01  -5.0509508752501340e+01  -4.7383714213680342e+01  -7.5252322887653555e-01   2.1609905580808366e+01   1.3635517499239890e+01   4.4358922949227932e+01  -4.5230601227483991e+00  -5.8875718449650201e+01   1.3421485288730583e+01  -6.7450728000817236e+01   2.1953106458277025e+00   5.3599105144664229e+01   7.5346704905548464e+01   5.0952801549319553e+01   1.7248789974138509e-01  -9.1969020484000907e+00  -1.4335499621152644e+01  -3.9452610853804568e+00  -9.2174656657583398e+00   7.8465443111241541e+01   2.0456320578444899e+01  -6.8129051113561289e+01  -5.2659176329457750e+01   1.4148776701720793e+01   7.0736153754748472e+01   4.4375834262173548e+01
  -6.7772586116461355e+01  -9.8391067729513662e+00  -1.3936329997114990e+01   4.5181040680585916e+01  -3.6896821270183111e+01  -2.8591892114184745e+01   9.5308003618991002e+00   5.4673591072984777e+01   7.3036162328457536e+01   7.1082796562035938e+01  -4.7055950931765118e+01  -4.2889398557548134e+01   3.8457929815378940e+01  -8.7962821166945204e-02  -1.3109192183757756e+01   7.9172829709561924e+01  -6.2908760033039727e+01   5.8827641320800240e+01  -4.2658892182008778e+01   2.6358732608314014e+01   6.9037667023501204e+00  -4.9883326017243466e+00   8.4548683801921403e+00  -7.6920189699586572e+01   7.6809843963389213e+01   3.6935036378416711e+01  -6.2885679907577895e+01  -6.3329649582193071e+01  -8.3222458624850244e+00   1.7434073717069847e+01   7.3361397375055304e+01   3.6465725714557678e+01  -4.4217496572163654e+01   6.7941523054587435e+01  -5.2685799265599712e+01   2.6252464723890863e+01   1.5498179636661979e+01  -2.2253385710647976e+01  -2.2749886538251250e+01   2.0679112727138733e+01   5.9474248369910867e+01  -3.2354275748298633e+01  -8.5631175900637722e+00  -9.7408990756333331e+00   1.1642968674955409e+01   7.0372784394013133e+00   4.5917612819894039e+01   7.6079348331354254e+01   3.3110550746838818e+01  -3.3445595592933515e+00  -1.5130536600542504e+01   7.6492302818453084e+01   3.6780602524420530e+01   6.6820525803985319e+01  -3.5502366432688369e+01  -8.9210133519587167e+00  -4.7139963127272189e+01  -2.5385942642291049e+01  -1.8956638948506040e+01   4.2714608338994253e+01   9.4013931944041484e+00   2.0706010477946144e+01   5.8536517274815829e+01  -6.4875812113692888e-01  -3.2642071932853227e+00  -4.4719243584535661e+01  -3.8788491982402505e+01  -7.1377846855380493e+00  -3.4081665263549269e+01   6.3531862973948876e+01   9.7381775722551058e+00  -6.8425750391756068e+00  -2.6369365696967286e+01  -6.5238984004240010e+01   7.7817235424098200e+01   5.9500886177411715e+01   2.9544816403437785e+01   2.2755762423740591e+00   6.8424350070033384e+01  -5.2564339043835332e+01   3.3638921060431244e+01  -2.9118834553807432e+01   6.4075486421620241e+01   5.0269419283731573e+01   5.1709998683868903e+01  -6.7912851521704738e+01  -1.3281369707212491e+01   1.8051201374293864e+01   7.8932017079988498e+01  -2.8785696251683728e+01  -7.7941899753148618e+01  -6.0682502320354104e+01   4.0582238268378305e+01   3.3849378422763841e+01  -4.2081248496696936e+01   6.4598231174330337e+01  -1.1114488197078224e+01  -3.0903959765519929e+01   2.6346907374610616e+01  -3.2948358223283822e+00
  -4.2621364598451819e+01  -6.2290323442914676e+01   1.7918773681818870e+01   2.6125137207156577e+01   7.7666439845071380e+01   3.9913522023667362e+01   7.6116623787263705e+01  -7.5951492784522230e+01  -4.8309018716359986e+01   5.6057064484831443e+01   9.4869160919854956e+00  -5.3293680573484714e+01   5.8426407073822993e+01   5.7151829291671433e+01  -5.9580979449479365e+01   3.9298808056534646e+01  -1.1951400389872212e+01   7.6167678689662210e+01   4.6656570880979565e+01   9.8736454294406091e+00  -1.7518399231842906e+01  -3.8171702119601754e+01   2.0972865889301929e+01   3.8636671099176944e+01  -3.1676482692210229e+01  -7.7918284422679918e-01  -6.7259527915743888e+01   3.4642728054263969e+01  -2.4965331245663265e+01  -4.1269973684693674e+01  -9.9433786244799283e+00  -7.7195105163937015e+01  -5.8213614416408170e+01  -2.7707573858884889e+00  -2.6314296943281917e+01  -7.5782346157255745e+01  -7.6025764158007583e+00   7.8689591749892372e+01   6.4993202940092047e+01   6.4004687994720735e+00   9.5007256462707765e+00  -6.2537773206149126e+01   7.2567959215756488e+01   7.7339157662046688e+01  -2.1452046456491594e+01  -3.8972161013154391e+01  -4.3112747205008169e+01   2.7213480827963672e+01  -5.4878397825583072e+01  -3.2294088617104151e+01  -1.8241871276051675e+01  -8.6034717301854258e+00  -7.3010267172479189e+01   1.7058445238069840e+01  -6.1628889470188355e+00   6.0054939894031236e+01   1.4314478456189148e+01   4.0123667936829698e+01  -6.8569772826773004e+01   7.4494879243194532e+01  -3.1562579922174372e+01   5.7554446247198825e+01  -7.4433404301495017e+01  -4.1432122786264927e+01  -6.2492380864216194e+01   1.6854411110679809e+01  -3.0184748238969942e+01   6.4858675018352770e+01   1.2140214687278593e+01  -5.7969491255455416e+01   3.8528976421118237e+01   4.1173723739187103e+01   1.0777107891988525e+01  -1.3339642896009442e+01   6.2088285668794200e+01  -6.9604401196168922e+01  -6.6394011520964099e+01  -7.4877279510198761e+01  -4.9007325828544481e+01   2.8400330750458096e+01   1.2928516967654469e+01   6.8234419854467001e+00   3.8884008276687936e+01   3.3065405451257433e+01  -3.2802307121829273e+01   4.4725507175887707e+01  -2.5339756135521341e+01  -2.7109560383069127e+00  -5.1285687880257932e+01   7.8090162574355560e+01   4.5245188570229892e+01   1.6537145436060218e+01   6.7837489584385182e+01  -5.9786782478814381e+01  -5.6084850434253390e+01  -5.2962065624521145e+01  -7.7922095506415744e+01   5.9907944193067003e+01  -4.7140470377700623e+01  -5.6645500313791217e+01
   2.7449165550735390e+01   2.4372976478362911e+01   4.0829270329712550e+01  -4.6766875810346974e+01   4.6942188612624158e-01  -1.5930763103035634e+01  -2.8092280773488934e+01   3.6845997119716365e+01  -1.0659896594779518e+01  -8.8645575460347139e+00  -2.1367310176308877e+01  -2.6121556711439769e+01   8.0540681369854461e+00   7.0794905121808355e+01  -2.1655566680084711e+01  -7.2665722702008537e+00   1.2813647417730488e+01   3.5880893038530317e+00   6.0986796623555385e+01   3.5218947933623078e+01   3.4284259141555175e+01   1.8233097144511106e+01  -5.2063231604203224e+01   5.4531163866879027e+01   3.2560769431554142e+01   8.2739370801830372e+00   1.6618556134690788e+01   2.7242139747013404e+01  -6.6592614547625473e+01   5.8313660425280062e+01  -5.1333603391113506e+01  -5.8132490289459234e+01   7.1485887381940103e+01   3.7522753166743904e+01   5.6519456994030371e+01  -5.7891864997284422e+01   3.9912821840454278e+01  -1.2653638860515152e+01   5.5099957946268823e+01  -3.5996930101884963e+01   3.4611023635888017e+01   3.2689102977835155e+01  -5.0674259477608956e+01  -6.2581745348210326e+01  -5.4479425425864569e-01  -5.8514129360445835e+01   7.4785160159126463e+01  -5.4872868600707903e+01   7.4740431261593670e+01   1.7693280168666170e+01  -4.0258597124488368e+01  -5.6388570521207789e+01   6.4455716960344333e+01  -2.6573043440735454e+01   2.6131506455192113e+01   7.9374798983044357e+01   4.2217165005494451e+01  -5.5379889856735200e+00   4.8176576443098753e+00  -4.3719724489245436e+01  -5.1074499116779535e+01   6.9578076670681156e+01  -5.8226095226698597e+01   5.9010186066390105e+01   2.0289137171716028e+01   5.5237646016868595e+01  -6.4024532184016209e+01  -6.9771751048868410e+01  -1.6557303376755357e+00  -7.0005710090513205e+01   5.2506709734213871e+01   5.4774884517665434e+01   4.3289323737513890e+01   4.0996346209662192e+01   4.1391211298010873e+01   1.6045404233059568e-01  -6.0151632843609725e+01   4.5683096646183685e+01  -3.4125200347101874e+01  -4.0846309740490426e+01   7.4636660320049458e+01  -6.4048246309183654e+01  -4.1065880250682071e+01   7.8129901676499244e+01   6.5947879784716235e+01  -4.3893576031501205e+01   4.3051664648135969e+01  -3.1135759561851508e+01  -3.8556203495038766e+01  -6.7448833757754798e+01   7.2578672874988372e+00  -3.4816498191476100e+01   1.0054555599603129e+01   3.0020934692593727e+01   3.3379961923407372e+01  -3.8600256982538976e+00   6.5343203597396240e+01  -6.5504379064545219e+01  -6.8362936305051178e+01   1.5694334126866579e+01
   4.2125411209708737e+01   5.5596706304511386e+01   1.2101738488349010e+01  -6.8952227155190073e+01   3.2169559739609042e+01  -3.5619241500096038e+01  -7.9665141247056951e+01   3.1490976735712486e+01  -7.5589475160273480e+01   5.3813237945462218e+00  -7.1752946648631678e+01  -6.8641238393560627e+01  -7.3926376608166095e+01   3.3812170633027407e+01   5.7104627628393764e+01  -2.9599527968838590e+01   6.1776637217857242e+01  -3.2415861755803164e+01  -7.1770831007403704e+00   5.2857920403060469e+01  -6.7894173154558132e+01   1.0939628188935866e+00  -7.4909981747581611e+01  -4.2517951329479899e+01  -6.5014151461894699e+01  -5.1540809908667953e+01   6.2167258321385489e+01  -4.5420527918925757e+01   6.1428635409767104e+01  -1.2807293167713700e+01  -3.1972032092498630e+01  -4.0764294941334192e+01   5.2147288980031057e+01   5.2912473464809580e+01  -3.4228256934428707e+01  -4.4575009359314578e+01   6.2796672515010776e+01   6.1713255761989046e+01  -6.1900904736435464e+01  -6.3031117803897295e+01  -6.9276304582728216e+01  -2.2153173620883919e+00  -3.4279040173757373e+01  -7.4532669824796102e+01   4.3557229315655874e+01   6.4468460493007896e+01  -1.9942274572300853e+01   1.1465414022777887e+01   2.3657827723611998e+01   1.1987486956635252e+01   7.1627477619623519e+01   9.4506307735343604e+00   2.7768714262064879e+01  -6.8755518185326608e+01  -1.6272634193428154e+01  -1.6245190754646991e+01  -6.2270295425444040e+00  -6.1376145197719403e+01   2.6372027916075673e+01  -4.9847546839084266e+01   7.5192726781215853e+01   7.5637952050025552e+00   8.3591422477546811e+00   1.6191073827534481e+01   7.2792025570195179e+01   4.0087537195574278e+01   7.9554183289201092e+01   4.9809773229905296e+01  -5.7197244104555459e+01  -3.7239530439134469e+01  -6.3119229301400125e+01   2.4007685709748273e+01   5.9664056395955413e+01   4.9590745792533617e+01   1.8350056001148211e+01  -7.0541940587825120e+00  -2.5255236063737065e+01  -6.2436727910505944e+01   5.7534385931461301e+01   7.7454975074834650e+01  -3.8711037668730611e+01  -8.2523458414954813e+00   2.2903247694905495e+01   2.9409714131341183e+01   4.1312531088158735e+01   2.0832077438399232e+01  -5.2269267702600580e+01   4.2541497756979197e+01   6.3106975189925627e+01   5.4181120376186968e+01  -3.6303695203877844e+01   1.1996938010676269e+01   4.9678576634115807e+01  -9.6832708835989578e+00   1.4903579242016924e+01   5.6787802596012042e+01   3.5653380850168588e+01   7.2818052877121630e+01   5.3023069920494720e+01  -4.0923773888928707e+01
