# Supplementary material for: ICOA: An Improved Coati Optimization Algorithm with Multi-Strategy Enhancement for Global Optimization and Engineering Design Problems
Source: Biomimetics (Basel). 2026 Apr 7;11(4):254. doi: 10.3390/biomimetics11040254 (PMC13113930; doi:10.3390/biomimetics11040254)
Supplement: Supplementary file 1 [file biomimetics-11-00254-s001.zip › ablation-study/input_data17/shift_data_5.txt]

  -1.7408450365722388e+01   5.6174703303805870e+01  -3.1761572934576108e+01  -5.6756311420703454e+01   1.6673952237085416e+01   7.9115248694603906e+01  -7.0015189792036637e+01   5.4705165240310663e+01   6.9712193901516571e+01  -2.7157097210715108e+01   5.0667179511239368e+01   4.3286045400093343e+01  -1.1434960631390553e+01  -2.7383331780966060e+01  -7.1657242696572666e+01  -2.3278001296929091e+01  -3.3367797487120981e+01  -1.2572366042329165e+01   5.6243926573658342e+01   1.1673923475515991e+01   4.3631852997295496e+01   4.0553325545300410e+01  -2.0257560135916606e+01   1.1186795649671367e+01   1.6474484026652988e+01  -7.3346964043260996e+01   5.7575324912357758e+01  -1.1514198003110579e+01  -7.9125838279317051e+01   5.2036039518209208e+01   9.7161825419013326e+00  -6.0120018264334661e+01  -3.7146968672586127e+01  -9.1024801549978918e+00  -2.5383965049583452e+01  -6.8300588349020387e+01   7.2011618014430439e+01   5.9263968532562245e+01   4.9519126773587942e+01  -5.2036316307278497e+01  -1.4368176429703908e+01  -4.5941254033679726e+01   2.5343455944835881e+01   2.7464064856741601e+01  -1.1461952743801262e+01  -1.0397650678827262e+00  -3.5331495904983719e+01  -5.6451675061346812e+01   1.6697243944135138e+01  -9.4210309206605984e+00   6.0733316457240505e+01  -5.5150303158513410e+01  -3.1145185134906875e+01   6.2873437620174798e+01   7.3866082278017927e+01   2.7244846647253652e+01  -1.5862399607832728e+01  -3.9350208844686954e+01  -7.8960052653662885e+01  -4.1604950112106721e+01  -5.4396534177659326e+01  -2.5499239203286947e+00   2.3428671035649572e+01   5.6740961622791843e+00   4.5341994261993932e+00   4.6289756133356008e+01   7.1931333314595435e+01  -1.0080981594548092e+01   8.9423404303110772e+00   5.3915612238419982e+01   7.9694891124821680e+01   7.2035134878025929e+01  -2.5488105018384807e+01  -5.8581043993393450e+01   6.8393603036363430e+01   5.1286232160071961e+01   4.7703914329271711e+01  -3.1186793014028069e-01   3.8435698132233554e+01   6.8778508449335817e+01  -3.9608492012884696e+01   6.0074739446898320e+01   7.6145884020321944e+01  -5.6127270449012180e+01   2.8965563452320907e+01  -5.5775056842609800e+01   2.8619646257078116e+01   5.0394642711800827e+01  -5.7239942763578121e+01   4.8281972542536437e+01  -4.4887477590184417e+01  -2.3835858229471299e+01   3.0730737275784250e+01   1.1501394105842991e+01   2.3930736903068947e+01  -3.6104870120112260e+01   6.5447891273278685e+01  -1.7291370005016859e+01  -5.6055674318250112e+01  -4.7718266829717095e+01
