# Supplementary material for: ICOA: An Improved Coati Optimization Algorithm with Multi-Strategy Enhancement for Global Optimization and Engineering Design Problems
Source: Biomimetics (Basel). 2026 Apr 7;11(4):254. doi: 10.3390/biomimetics11040254 (PMC13113930; doi:10.3390/biomimetics11040254)
Supplement: Supplementary file 1 [file biomimetics-11-00254-s001.zip › ablation-study/input_data17/shuffle_data_10_D100.txt]

100	12	45	41	27	52	51	4	1	63	48	83	15	99	8	42	77	87	37	94	53	66	16	67	33	31	84	9	29	78	86	54	79	98	49	92	73	2	71	61	17	69	96	80	90	70	89	30	93	26	18	13	68	95	56	91	47	32	50	40	25	20	62	43	64	35	97	21	3	19	23	76	46	24	34	28	38	58	55	85	82	7	39	57	5	14	22	11	65	44	72	74	88	36	75	59	60	10	81	6
